# Supplementary material for: Trees, fungi and bacteria: tripartite metatranscriptomics of a root microbiome responding to soil contamination
Source: Microbiome. 2018 Mar 21;6:53. doi: 10.1186/s40168-018-0432-5 (PMC5863371; doi:10.1186/s40168-018-0432-5)
Supplement: Supplementary file 3 — Unknown DE spreadsheet. (XLSX 2375 kb) [file 40168_2018_432_MOESM3_ESM.xlsx]

## Sheet: Unknown
group	queryid	geneid	C_RawCounts	T_RawCounts	C_Meantpm	T_Meantpm	regulation	FoldChange	subjectid	subjectdescription	taxon1	taxon2	taxon5	taxon6	subjectid_2	taxon6_2	bitscore_2	bitscore2_2	keywords_2	subjectdescription_2	FoldChange(log)	FoldChange(EBSeq)	PPDE	identity	evalue	bitscore	bitscore2	querylength	Alignment_vs_Q_SeqLength	ID	subjectlength	Alignment_vs_S_SeqLength	GO	PFAM	Panther	KEGG	KEGGec	KO	KOGAnnotation	taxon3	taxon4	Taxonomy	GO_2	PFAM_2	Panther_2	KEGG_2	KEGGec_2	KO_2	KOGAnnotation_2
PolyA_DEIso	Salix_HiSeq_c568138_g3_i1	Salix_HiSeq_c568138_g3	131	115548	56.6746	35275.2	Treatment	622.417	0	0	Unknown	Unknown	Unknown	Unknown	0	0	0	0	0	0	2.79408	839.615	1	0	0	0	0	212	0	0	0	0	0	0	0	0	0	0	0	Unknown	Unknown	0	0	0	0	0	0	0	0
PolyA_DEIso	Salix_HiSeq_c594658_g3_i1	Salix_HiSeq_c594658_g3	86	23642	32.2876	8501.65	Treatment	263.31	0	0	Unknown	Unknown	Unknown	Unknown	0	0	0	0	0	0	2.42047	379.657	1	0	0	0	0	209	0	0	0	0	0	0	0	0	0	0	0	Unknown	Unknown	0	0	0	0	0	0	0	0
PolyA_DEIso	Salix_HiSeq_c543917_g1_i1	Salix_HiSeq_c543917_g1	7	8646	1.08645	1410.31	Treatment	1298.09	0	0	Unknown	Unknown	Unknown	Unknown	0	0	0	0	0	0	3.1133	1725.38	1	0	0	0	0	436	0	0	0	0	0	0	0	0	0	0	0	Unknown	Unknown	0	0	0	0	0	0	0	0
PolyA_DEIso	Salix_HiSeq_c594658_g3_i2	Salix_HiSeq_c594658_g3	0	7510	0.0213916	831.902	Treatment	38889.1	0	0	Unknown	Unknown	Unknown	Unknown	0	0	0	0	0	0	4.58983	41631	1	0	0	0	0	493	0	0	0	0	0	0	0	0	0	0	0	Unknown	Unknown	0	0	0	0	0	0	0	0
PolyA_DEIso	Salix_HiSeq_c542178_g2_i1	Salix_HiSeq_c542178_g2	4	2322	2.39364	687.029	Treatment	287.022	0	0	Unknown	Unknown	Unknown	Unknown	0	0	0	0	0	0	2.45792	366.518	1	0	0	0	0	221	0	0	0	0	0	0	0	0	0	0	0	Unknown	Unknown	0	0	0	0	0	0	0	0
PolyA_DEIso	Salix_HiSeq_c452497_g1_i2	Salix_HiSeq_c452497_g1	4	7433	0.570705	600.47	Treatment	1052.15	0	0	Unknown	Unknown	Unknown	Unknown	0	0	0	0	0	0	3.02208	856.682	1	0	0	0	0	565	0	0	0	0	0	0	0	0	0	0	0	Unknown	Unknown	0	0	0	0	0	0	0	0
PolyA_DEIso	Salix_HiSeq_c589526_g1_i1	Salix_HiSeq_c589526_g1	3	3363	1.0182	508.004	Treatment	498.923	0	0	Unknown	Unknown	Unknown	Unknown	0	0	0	0	0	0	2.69803	643.627	1	0	0	0	0	395	0	0	0	0	0	0	0	0	0	0	0	Unknown	Unknown	0	0	0	0	0	0	0	0
PolyA_DEIso	Salix_HiSeq_c559559_g1_i2	Salix_HiSeq_c559559_g1	2	3374	0.361885	450.428	Treatment	1244.67	0	0	Unknown	Unknown	Unknown	Unknown	0	0	0	0	0	0	3.09506	2156.93	1	0	0	0	0	453	0	0	0	0	0	0	0	0	0	0	0	Unknown	Unknown	0	0	0	0	0	0	0	0
PolyA_DEIso	Salix_HiSeq_c594658_g1_i5	Salix_HiSeq_c594658_g1	3	4191	0.436371	413.25	Treatment	947.016	0	0	Unknown	Unknown	Unknown	Unknown	0	0	0	0	0	0	2.97636	897.219	1	0	0	0	0	679	0	0	0	0	0	0	0	0	0	0	0	Unknown	Unknown	0	0	0	0	0	0	0	0
PolyA_DEIso	Salix_HiSeq_c524000_g1_i1	Salix_HiSeq_c524000_g1	0	1984	0.107879	354.597	Treatment	3287	0	0	Unknown	Unknown	Unknown	Unknown	0	0	0	0	0	0	3.5168	4134.47	1	0	0	0	0	355	0	0	0	0	0	0	0	0	0	0	0	Unknown	Unknown	0	0	0	0	0	0	0	0
PolyA_DEIso	Salix_HiSeq_c586364_g1_i2	Salix_HiSeq_c586364_g1	0	2256	0.157364	354.235	Treatment	2251.06	0	0	Unknown	Unknown	Unknown	Unknown	0	0	0	0	0	0	3.35239	4324.15	1	0	0	0	0	326	0	0	0	0	0	0	0	0	0	0	0	Unknown	Unknown	0	0	0	0	0	0	0	0
PolyA_DEIso	Salix_HiSeq_c599170_g1_i6	Salix_HiSeq_c599170_g1	0	1931	0.299109	350.502	Treatment	1171.82	0	0	Unknown	Unknown	Unknown	Unknown	0	0	0	0	0	0	3.06886	1725.72	1	0	0	0	0	365	0	0	0	0	0	0	0	0	0	0	0	Unknown	Unknown	0	0	0	0	0	0	0	0
PolyA_DEIso	Salix_HiSeq_c546888_g1_i3	Salix_HiSeq_c546888_g1	2	1684	0.377139	327.315	Treatment	867.891	0	0	Unknown	Unknown	Unknown	Unknown	0	0	0	0	0	0	2.93847	1905.11	1	0	0	0	0	283	0	0	0	0	0	0	0	0	0	0	0	Unknown	Unknown	0	0	0	0	0	0	0	0
PolyA_DEIso	Salix_HiSeq_c546888_g1_i1	Salix_HiSeq_c546888_g1	1	2298	0.149815	320.717	Treatment	2140.75	0	0	Unknown	Unknown	Unknown	Unknown	0	0	0	0	0	0	3.33057	2626.03	1	0	0	0	0	494	0	0	0	0	0	0	0	0	0	0	0	Unknown	Unknown	0	0	0	0	0	0	0	0
PolyA_DEIso	Salix_HiSeq_c546365_g1_i4	Salix_HiSeq_c546365_g1	0	3287	0.0631447	317.542	Treatment	5028.81	0	0	Unknown	Unknown	Unknown	Unknown	0	0	0	0	0	0	3.70147	6772.97	1	0	0	0	0	583	0	0	0	0	0	0	0	0	0	0	0	Unknown	Unknown	0	0	0	0	0	0	0	0
PolyA_DEIso	Salix_HiSeq_c588978_g2_i2	Salix_HiSeq_c588978_g2	2	2664	0.198952	302.463	Treatment	1520.28	0	0	Unknown	Unknown	Unknown	Unknown	0	0	0	0	0	0	3.18192	3129.88	1	0	0	0	0	560	0	0	0	0	0	0	0	0	0	0	0	Unknown	Unknown	0	0	0	0	0	0	0	0
PolyA_DEIso	Salix_HiSeq_c596315_g1_i1	Salix_HiSeq_c596315_g1	1	2162	0.0830625	258.409	Treatment	3111.02	0	0	Unknown	Unknown	Unknown	Unknown	0	0	0	0	0	0	3.4929	4499.02	1	0	0	0	0	546	0	0	0	0	0	0	0	0	0	0	0	Unknown	Unknown	0	0	0	0	0	0	0	0
PolyA_DEIso	Salix_HiSeq_c599170_g1_i4	Salix_HiSeq_c599170_g1	1	1272	0.161689	235.104	Treatment	1454.05	0	0	Unknown	Unknown	Unknown	Unknown	0	0	0	0	0	0	3.16258	2015.69	1	0	0	0	0	394	0	0	0	0	0	0	0	0	0	0	0	Unknown	Unknown	0	0	0	0	0	0	0	0
PolyA_DEIso	Salix_HiSeq_c546365_g1_i2	Salix_HiSeq_c546365_g1	1	1767	0.0630668	224.761	Treatment	3563.85	0	0	Unknown	Unknown	Unknown	Unknown	0	0	0	0	0	0	3.55192	4417.69	1	0	0	0	0	570	0	0	0	0	0	0	0	0	0	0	0	Unknown	Unknown	0	0	0	0	0	0	0	0
PolyA_DEIso	Salix_HiSeq_c594836_g1_i3	Salix_HiSeq_c594836_g1	0	1292	0.120454	222.617	Treatment	1848.16	0	0	Unknown	Unknown	Unknown	Unknown	0	0	0	0	0	0	3.26674	2107.58	1	0	0	0	0	361	0	0	0	0	0	0	0	0	0	0	0	Unknown	Unknown	0	0	0	0	0	0	0	0
PolyA_DEIso	Salix_HiSeq_c586366_g1_i1	Salix_HiSeq_c586366_g1	1	1324	0.118448	216.859	Treatment	1830.84	0	0	Unknown	Unknown	Unknown	Unknown	0	0	0	0	0	0	3.26265	1890.14	1	0	0	0	0	282	0	0	0	0	0	0	0	0	0	0	0	Unknown	Unknown	0	0	0	0	0	0	0	0
PolyA_DEIso	Salix_HiSeq_c503212_g1_i1	Salix_HiSeq_c503212_g1	2	387	0.552621	211.855	Treatment	383.363	0	0	Unknown	Unknown	Unknown	Unknown	0	0	0	0	0	0	2.58361	408.428	1	0	0	0	0	291	0	0	0	0	0	0	0	0	0	0	0	Unknown	Unknown	0	0	0	0	0	0	0	0
PolyA_DEIso	Salix_HiSeq_c593044_g1_i2	Salix_HiSeq_c593044_g1	0	2109	0.0276177	211.718	Treatment	7666.04	0	0	Unknown	Unknown	Unknown	Unknown	0	0	0	0	0	0	3.88457	9794.99	1	0	0	0	0	493	0	0	0	0	0	0	0	0	0	0	0	Unknown	Unknown	0	0	0	0	0	0	0	0
PolyA_DEIso	Salix_HiSeq_c566634_g2_i1	Salix_HiSeq_c566634_g2	0	1386	0.123448	208.727	Treatment	1690.8	0	0	Unknown	Unknown	Unknown	Unknown	0	0	0	0	0	0	3.22809	1466.32	1	0	0	0	0	392	0	0	0	0	0	0	0	0	0	0	0	Unknown	Unknown	0	0	0	0	0	0	0	0
PolyA_DEIso	Salix_HiSeq_c595741_g3_i1	Salix_HiSeq_c595741_g3	1384	883	377.547	202.872	Control	1.86102	0	0	Unknown	Unknown	Unknown	Unknown	0	0	0	0	0	0	0.26975	0.592003	0.969231	0	0	0	0	283	0	0	0	0	0	0	0	0	0	0	0	Unknown	Unknown	0	0	0	0	0	0	0	0
PolyA_DEIso	Salix_HiSeq_c526518_g1_i2	Salix_HiSeq_c526518_g1	5970	999	1012.75	191.177	Control	5.29746	0	0	Unknown	Unknown	Unknown	Unknown	0	0	0	0	0	0	0.724068	0.2314	1	0	0	0	0	423	0	0	0	0	0	0	0	0	0	0	0	Unknown	Unknown	0	0	0	0	0	0	0	0
PolyA_DEIso	Salix_HiSeq_c452497_g1_i1	Salix_HiSeq_c452497_g1	1	2151	0.457655	188.887	Treatment	412.729	0	0	Unknown	Unknown	Unknown	Unknown	0	0	0	0	0	0	2.61566	305	1	0	0	0	0	520	0	0	0	0	0	0	0	0	0	0	0	Unknown	Unknown	0	0	0	0	0	0	0	0
PolyA_DEIso	Salix_HiSeq_c551982_g3_i2	Salix_HiSeq_c551982_g3	0	1133	0.168717	188.42	Treatment	1116.78	0	0	Unknown	Unknown	Unknown	Unknown	0	0	0	0	0	0	3.04797	1519.45	1	0	0	0	0	371	0	0	0	0	0	0	0	0	0	0	0	Unknown	Unknown	0	0	0	0	0	0	0	0
PolyA_DEIso	Salix_HiSeq_c599170_g1_i1	Salix_HiSeq_c599170_g1	0	660	0.0828991	164.444	Treatment	1983.66	0	0	Unknown	Unknown	Unknown	Unknown	0	0	0	0	0	0	3.29747	2822.43	1	0	0	0	0	275	0	0	0	0	0	0	0	0	0	0	0	Unknown	Unknown	0	0	0	0	0	0	0	0
PolyA_DEIso	Salix_HiSeq_c565905_g1_i1	Salix_HiSeq_c565905_g1	0	912	0.102906	163.752	Treatment	1591.28	0	0	Unknown	Unknown	Unknown	Unknown	0	0	0	0	0	0	3.20175	2098.88	1	0	0	0	0	408	0	0	0	0	0	0	0	0	0	0	0	Unknown	Unknown	0	0	0	0	0	0	0	0
PolyA_DEIso	Salix_HiSeq_c598445_g1_i1	Salix_HiSeq_c598445_g1	1	2672	0.0924149	154.552	Treatment	1672.37	0	0	Unknown	Unknown	Unknown	Unknown	0	0	0	0	0	0	3.22333	2217.23	1	0	0	0	0	963	0	0	0	0	0	0	0	0	0	0	0	Unknown	Unknown	0	0	0	0	0	0	0	0
PolyA_DEIso	Salix_HiSeq_c597932_g2_i1	Salix_HiSeq_c597932_g2	1	870	0.186091	154.385	Treatment	829.622	0	0	Unknown	Unknown	Unknown	Unknown	0	0	0	0	0	0	2.91888	921.405	1	0	0	0	0	357	0	0	0	0	0	0	0	0	0	0	0	Unknown	Unknown	0	0	0	0	0	0	0	0
PolyA_DEIso	Salix_HiSeq_c556448_g1_i3	Salix_HiSeq_c556448_g1	0	518	0.124537	144.384	Treatment	1159.37	0	0	Unknown	Unknown	Unknown	Unknown	0	0	0	0	0	0	3.06422	1152.82	1	0	0	0	0	289	0	0	0	0	0	0	0	0	0	0	0	Unknown	Unknown	0	0	0	0	0	0	0	0
PolyA_DEIso	Salix_HiSeq_c595225_g4_i3	Salix_HiSeq_c595225_g4	0	1053	0.0361393	142.847	Treatment	3952.69	0	0	Unknown	Unknown	Unknown	Unknown	0	0	0	0	0	0	3.59689	5542.23	1	0	0	0	0	478	0	0	0	0	0	0	0	0	0	0	0	Unknown	Unknown	0	0	0	0	0	0	0	0
PolyA_DEIso	Salix_HiSeq_c585719_g1_i1	Salix_HiSeq_c585719_g1	1	1211	0.161788	138.499	Treatment	856.047	0	0	Unknown	Unknown	Unknown	Unknown	0	0	0	0	0	0	2.9325	895.394	1	0	0	0	0	537	0	0	0	0	0	0	0	0	0	0	0	Unknown	Unknown	0	0	0	0	0	0	0	0
PolyA_DEIso	Salix_HiSeq_c536753_g2_i1	Salix_HiSeq_c536753_g2	2	389	0.57657	129.892	Treatment	225.284	0	0	Unknown	Unknown	Unknown	Unknown	0	0	0	0	0	0	2.35273	265.2	1	0	0	0	0	223	0	0	0	0	0	0	0	0	0	0	0	Unknown	Unknown	0	0	0	0	0	0	0	0
PolyA_DEIso	Salix_HiSeq_c566634_g1_i2	Salix_HiSeq_c566634_g1	0	503	0.148523	126.532	Treatment	851.939	0	0	Unknown	Unknown	Unknown	Unknown	0	0	0	0	0	0	2.93041	776.379	1	0	0	0	0	305	0	0	0	0	0	0	0	0	0	0	0	Unknown	Unknown	0	0	0	0	0	0	0	0
PolyA_DEIso	Salix_HiSeq_c597829_g1_i1	Salix_HiSeq_c597829_g1	1	1961	0.159537	120.746	Treatment	756.852	0	0	Unknown	Unknown	Unknown	Unknown	0	0	0	0	0	0	2.87901	550.903	1	0	0	0	0	738	0	0	0	0	0	0	0	0	0	0	0	Unknown	Unknown	0	0	0	0	0	0	0	0
PolyA_DEIso	Salix_HiSeq_c594639_g6_i1	Salix_HiSeq_c594639_g6	488	508	170.301	119.267	Control	1.4279	0	0	Unknown	Unknown	Unknown	Unknown	0	0	0	0	0	0	0.154697	0.696965	0.999998	0	0	0	0	224	0	0	0	0	0	0	0	0	0	0	0	Unknown	Unknown	0	0	0	0	0	0	0	0
PolyA_DEIso	Salix_HiSeq_c556147_g1_i3	Salix_HiSeq_c556147_g1	4439	871	958.986	113.175	Control	8.47349	0	0	Unknown	Unknown	Unknown	Unknown	0	0	0	0	0	0	0.928062	0.249952	0.998356	0	0	0	0	400	0	0	0	0	0	0	0	0	0	0	0	Unknown	Unknown	0	0	0	0	0	0	0	0
PolyA_DEIso	Salix_HiSeq_c421260_g2_i1	Salix_HiSeq_c421260_g2	1	593	0.370115	111.069	Treatment	300.093	0	0	Unknown	Unknown	Unknown	Unknown	0	0	0	0	0	0	2.47726	265.003	1	0	0	0	0	229	0	0	0	0	0	0	0	0	0	0	0	Unknown	Unknown	0	0	0	0	0	0	0	0
PolyA_DEIso	Salix_HiSeq_c410850_g1_i1	Salix_HiSeq_c410850_g1	0	509	0	110.328	Treatment	inf	0	0	Unknown	Unknown	Unknown	Unknown	0	0	0	0	0	0	inf	21713	1	0	0	0	0	209	0	0	0	0	0	0	0	0	0	0	0	Unknown	Unknown	0	0	0	0	0	0	0	0
PolyA_DEIso	Salix_HiSeq_c594282_g2_i1	Salix_HiSeq_c594282_g2	50	491	14.4614	108.301	Treatment	7.48898	0	0	Unknown	Unknown	Unknown	Unknown	0	0	0	0	0	0	0.874423	7.73483	0.971607	0	0	0	0	211	0	0	0	0	0	0	0	0	0	0	0	Unknown	Unknown	0	0	0	0	0	0	0	0
PolyA_DEIso	Salix_HiSeq_c600891_g2_i2	Salix_HiSeq_c600891_g2	0	467	0.214369	105.741	Treatment	493.268	0	0	Unknown	Unknown	Unknown	Unknown	0	0	0	0	0	0	2.69308	615.859	1	0	0	0	0	284	0	0	0	0	0	0	0	0	0	0	0	Unknown	Unknown	0	0	0	0	0	0	0	0
PolyA_DEIso	Salix_HiSeq_c598828_g5_i3	Salix_HiSeq_c598828_g5	1	762	0.0800867	105.329	Treatment	1315.18	0	0	Unknown	Unknown	Unknown	Unknown	0	0	0	0	0	0	3.11899	1959.94	1	0	0	0	0	499	0	0	0	0	0	0	0	0	0	0	0	Unknown	Unknown	0	0	0	0	0	0	0	0
PolyA_DEIso	Salix_HiSeq_c586610_g1_i1	Salix_HiSeq_c586610_g1	1	605	0.207682	104.147	Treatment	501.472	0	0	Unknown	Unknown	Unknown	Unknown	0	0	0	0	0	0	2.70025	1106.7	1	0	0	0	0	310	0	0	0	0	0	0	0	0	0	0	0	Unknown	Unknown	0	0	0	0	0	0	0	0
PolyA_DEIso	Salix_HiSeq_c487535_g1_i4	Salix_HiSeq_c487535_g1	181	491	57.538	102.304	Treatment	1.77803	0	0	Unknown	Unknown	Unknown	Unknown	0	0	0	0	0	0	0.249938	1.89707	0.982894	0	0	0	0	248	0	0	0	0	0	0	0	0	0	0	0	Unknown	Unknown	0	0	0	0	0	0	0	0
PolyA_DEIso	Salix_HiSeq_c582422_g2_i3	Salix_HiSeq_c582422_g2	1	513	0.111396	101.227	Treatment	908.714	0	0	Unknown	Unknown	Unknown	Unknown	0	0	0	0	0	0	2.95843	1015.04	1	0	0	0	0	339	0	0	0	0	0	0	0	0	0	0	0	Unknown	Unknown	0	0	0	0	0	0	0	0
PolyA_DEIso	Salix_HiSeq_c596288_g1_i1	Salix_HiSeq_c596288_g1	1	1098	0.187083	100.764	Treatment	538.604	0	0	Unknown	Unknown	Unknown	Unknown	0	0	0	0	0	0	2.73127	722.523	1	0	0	0	0	759	0	0	0	0	0	0	0	0	0	0	0	Unknown	Unknown	0	0	0	0	0	0	0	0
PolyA_DEIso	Salix_HiSeq_c596315_g1_i2	Salix_HiSeq_c596315_g1	1	389	0.591996	99.7331	Treatment	168.469	0	0	Unknown	Unknown	Unknown	Unknown	0	0	0	0	0	0	2.22652	294.887	1	0	0	0	0	206	0	0	0	0	0	0	0	0	0	0	0	Unknown	Unknown	0	0	0	0	0	0	0	0
PolyA_DEIso	Salix_HiSeq_c593260_g1_i1	Salix_HiSeq_c593260_g1	0	658	0.0776375	98.9619	Treatment	1274.67	0	0	Unknown	Unknown	Unknown	Unknown	0	0	0	0	0	0	3.1054	1190.94	1	0	0	0	0	339	0	0	0	0	0	0	0	0	0	0	0	Unknown	Unknown	0	0	0	0	0	0	0	0
PolyA_DEIso	Salix_HiSeq_c566609_g2_i1	Salix_HiSeq_c566609_g2	115	439	33.973	95.7386	Treatment	2.81808	0	0	Unknown	Unknown	Unknown	Unknown	0	0	0	0	0	0	0.449953	2.94549	0.972341	0	0	0	0	230	0	0	0	0	0	0	0	0	0	0	0	Unknown	Unknown	0	0	0	0	0	0	0	0
PolyA_DEIso	Salix_HiSeq_c594282_g1_i1	Salix_HiSeq_c594282_g1	20	634	6.78017	94.238	Treatment	13.8991	0	0	Unknown	Unknown	Unknown	Unknown	0	0	0	0	0	0	1.14299	15.0284	1	0	0	0	0	305	0	0	0	0	0	0	0	0	0	0	0	Unknown	Unknown	0	0	0	0	0	0	0	0
PolyA_DEIso	Salix_HiSeq_c545349_g2_i2	Salix_HiSeq_c545349_g2	0	699	0.0352574	91.0152	Treatment	2581.45	0	0	Unknown	Unknown	Unknown	Unknown	0	0	0	0	0	0	3.41186	1559.39	1	0	0	0	0	357	0	0	0	0	0	0	0	0	0	0	0	Unknown	Unknown	0	0	0	0	0	0	0	0
PolyA_DEIso	Salix_HiSeq_c546888_g1_i2	Salix_HiSeq_c546888_g1	0	172	0.233198	84.9219	Treatment	364.163	0	0	Unknown	Unknown	Unknown	Unknown	0	0	0	0	0	0	2.5613	436.573	1	0	0	0	0	209	0	0	0	0	0	0	0	0	0	0	0	Unknown	Unknown	0	0	0	0	0	0	0	0
PolyA_DEIso	Salix_HiSeq_c556147_g1_i2	Salix_HiSeq_c556147_g1	3181	542	730.094	82.0879	Control	8.89405	0	0	Unknown	Unknown	Unknown	Unknown	0	0	0	0	0	0	0.9491	0.215604	0.99985	0	0	0	0	398	0	0	0	0	0	0	0	0	0	0	0	Unknown	Unknown	0	0	0	0	0	0	0	0
PolyA_DEIso	Salix_HiSeq_c590047_g1_i2	Salix_HiSeq_c590047_g1	30	695	5.34327	80.4559	Treatment	15.0574	0	0	Unknown	Unknown	Unknown	Unknown	0	0	0	0	0	0	1.17775	14.3072	0.999993	0	0	0	0	361	0	0	0	0	0	0	0	0	0	0	0	Unknown	Unknown	0	0	0	0	0	0	0	0
PolyA_DEIso	Salix_HiSeq_c546365_g1_i5	Salix_HiSeq_c546365_g1	1	471	0.303906	78.329	Treatment	257.741	0	0	Unknown	Unknown	Unknown	Unknown	0	0	0	0	0	0	2.41118	399.393	1	0	0	0	0	370	0	0	0	0	0	0	0	0	0	0	0	Unknown	Unknown	0	0	0	0	0	0	0	0
PolyA_DEIso	Salix_HiSeq_c582722_g2_i3	Salix_HiSeq_c582722_g2	723	706	111.005	77.1879	Control	1.43812	0	0	Unknown	Unknown	Unknown	Unknown	0	0	0	0	0	0	0.157795	0.696702	0.991768	0	0	0	0	515	0	0	0	0	0	0	0	0	0	0	0	Unknown	Unknown	0	0	0	0	0	0	0	0
PolyA_DEIso	Salix_HiSeq_c581733_g1_i1	Salix_HiSeq_c581733_g1	1	757	0.280775	76.9664	Treatment	274.121	0	0	Unknown	Unknown	Unknown	Unknown	0	0	0	0	0	0	2.43794	404.714	1	0	0	0	0	579	0	0	0	0	0	0	0	0	0	0	0	Unknown	Unknown	0	0	0	0	0	0	0	0
PolyA_DEIso	Salix_HiSeq_c600890_g1_i3	Salix_HiSeq_c600890_g1	4	258	0.734614	76.8515	Treatment	104.615	0	0	Unknown	Unknown	Unknown	Unknown	0	0	0	0	0	0	2.01959	140.319	1	0	0	0	0	245	0	0	0	0	0	0	0	0	0	0	0	Unknown	Unknown	0	0	0	0	0	0	0	0
PolyA_DEIso	Salix_HiSeq_c594185_g1_i4	Salix_HiSeq_c594185_g1	0	736	0.00918102	76.3583	Treatment	8316.98	0	0	Unknown	Unknown	Unknown	Unknown	0	0	0	0	0	0	3.91997	8599.3	1	0	0	0	0	627	0	0	0	0	0	0	0	0	0	0	0	Unknown	Unknown	0	0	0	0	0	0	0	0
PolyA_DEIso	Salix_HiSeq_c595035_g5_i1	Salix_HiSeq_c595035_g5	0	312	0.148776	73.995	Treatment	497.359	0	0	Unknown	Unknown	Unknown	Unknown	0	0	0	0	0	0	2.69667	484.261	1	0	0	0	0	261	0	0	0	0	0	0	0	0	0	0	0	Unknown	Unknown	0	0	0	0	0	0	0	0
PolyA_DEIso	Salix_HiSeq_c547999_g2_i1	Salix_HiSeq_c547999_g2	1	271	0.425277	73.7537	Treatment	173.425	0	0	Unknown	Unknown	Unknown	Unknown	0	0	0	0	0	0	2.23911	184.148	1	0	0	0	0	249	0	0	0	0	0	0	0	0	0	0	0	Unknown	Unknown	0	0	0	0	0	0	0	0
PolyA_DEIso	Salix_HiSeq_c556448_g1_i4	Salix_HiSeq_c556448_g1	0	226	0.144452	73.7086	Treatment	510.263	0	0	Unknown	Unknown	Unknown	Unknown	0	0	0	0	0	0	2.70779	545.501	1	0	0	0	0	228	0	0	0	0	0	0	0	0	0	0	0	Unknown	Unknown	0	0	0	0	0	0	0	0
PolyA_DEIso	Salix_HiSeq_c498227_g1_i2	Salix_HiSeq_c498227_g1	113	506	23.3931	73.3999	Treatment	3.13768	0	0	Unknown	Unknown	Unknown	Unknown	0	0	0	0	0	0	0.496608	2.89699	0.999354	0	0	0	0	336	0	0	0	0	0	0	0	0	0	0	0	Unknown	Unknown	0	0	0	0	0	0	0	0
PolyA_DEIso	Salix_HiSeq_c591307_g2_i2	Salix_HiSeq_c591307_g2	0	209	0	72.8606	Treatment	inf	0	0	Unknown	Unknown	Unknown	Unknown	0	0	0	0	0	0	inf	28091.2	1	0	0	0	0	265	0	0	0	0	0	0	0	0	0	0	0	Unknown	Unknown	0	0	0	0	0	0	0	0
PolyA_DEIso	Salix_HiSeq_c406721_g1_i1	Salix_HiSeq_c406721_g1	1129	267	281.697	68.6159	Control	4.10542	0	0	Unknown	Unknown	Unknown	Unknown	0	0	0	0	0	0	0.613358	0.332415	1	0	0	0	0	305	0	0	0	0	0	0	0	0	0	0	0	Unknown	Unknown	0	0	0	0	0	0	0	0
PolyA_DEIso	Salix_HiSeq_c597953_g3_i3	Salix_HiSeq_c597953_g3	23	366	4.1434	66.3596	Treatment	16.0157	0	0	Unknown	Unknown	Unknown	Unknown	0	0	0	0	0	0	1.20455	19.296	0.999999	0	0	0	0	280	0	0	0	0	0	0	0	0	0	0	0	Unknown	Unknown	0	0	0	0	0	0	0	0
PolyA_DEIso	Salix_HiSeq_c577257_g1_i2	Salix_HiSeq_c577257_g1	0	409	0.0965376	65.4906	Treatment	678.395	0	0	Unknown	Unknown	Unknown	Unknown	0	0	0	0	0	0	2.83148	1100.65	1	0	0	0	0	368	0	0	0	0	0	0	0	0	0	0	0	Unknown	Unknown	0	0	0	0	0	0	0	0
PolyA_DEIso	Salix_HiSeq_c580024_g1_i1	Salix_HiSeq_c580024_g1	0	483	0.0676198	64.3932	Treatment	952.283	0	0	Unknown	Unknown	Unknown	Unknown	0	0	0	0	0	0	2.97877	901.353	1	0	0	0	0	432	0	0	0	0	0	0	0	0	0	0	0	Unknown	Unknown	0	0	0	0	0	0	0	0
PolyA_DEIso	Salix_HiSeq_c589751_g1_i2	Salix_HiSeq_c589751_g1	0	430	0.0356191	63.4976	Treatment	1782.68	0	0	Unknown	Unknown	Unknown	Unknown	0	0	0	0	0	0	3.25107	2778.45	1	0	0	0	0	428	0	0	0	0	0	0	0	0	0	0	0	Unknown	Unknown	0	0	0	0	0	0	0	0
PolyA_DEIso	Salix_HiSeq_c588065_g1_i2	Salix_HiSeq_c588065_g1	23	494	3.54079	63.1938	Treatment	17.8473	0	0	Unknown	Unknown	Unknown	Unknown	0	0	0	0	0	0	1.25157	38.7868	0.999967	0	0	0	0	489	0	0	0	0	0	0	0	0	0	0	0	Unknown	Unknown	0	0	0	0	0	0	0	0
PolyA_DEIso	Salix_HiSeq_c589966_g3_i1	Salix_HiSeq_c589966_g3	0	347	0	62.6288	Treatment	inf	0	0	Unknown	Unknown	Unknown	Unknown	0	0	0	0	0	0	inf	12307.4	1	0	0	0	0	240	0	0	0	0	0	0	0	0	0	0	0	Unknown	Unknown	0	0	0	0	0	0	0	0
PolyA_DEIso	Salix_HiSeq_c526105_g1_i1	Salix_HiSeq_c526105_g1	2	291	0.723849	62.2259	Treatment	85.9653	0	0	Unknown	Unknown	Unknown	Unknown	0	0	0	0	0	0	1.93432	93.4635	1	0	0	0	0	232	0	0	0	0	0	0	0	0	0	0	0	Unknown	Unknown	0	0	0	0	0	0	0	0
PolyA_DEIso	Salix_HiSeq_c589735_g2_i4	Salix_HiSeq_c589735_g2	0	546	0.0273934	61.6573	Treatment	2250.8	0	0	Unknown	Unknown	Unknown	Unknown	0	0	0	0	0	0	3.35234	3464.91	1	0	0	0	0	469	0	0	0	0	0	0	0	0	0	0	0	Unknown	Unknown	0	0	0	0	0	0	0	0
PolyA_DEIso	Salix_HiSeq_c586002_g2_i1	Salix_HiSeq_c586002_g2	77	316	24.4476	60.6498	Treatment	2.48081	0	0	Unknown	Unknown	Unknown	Unknown	0	0	0	0	0	0	0.394594	2.31365	0.964083	0	0	0	0	246	0	0	0	0	0	0	0	0	0	0	0	Unknown	Unknown	0	0	0	0	0	0	0	0
PolyA_DEIso	Salix_HiSeq_c590348_g1_i1	Salix_HiSeq_c590348_g1	30	357	6.02716	60.2688	Treatment	9.99954	0	0	Unknown	Unknown	Unknown	Unknown	0	0	0	0	0	0	0.99998	22.7645	0.99602	0	0	0	0	285	0	0	0	0	0	0	0	0	0	0	0	Unknown	Unknown	0	0	0	0	0	0	0	0
PolyA_DEIso	Salix_HiSeq_c578096_g1_i2	Salix_HiSeq_c578096_g1	16	780	1.76181	60.0292	Treatment	34.0724	0	0	Unknown	Unknown	Unknown	Unknown	0	0	0	0	0	0	1.5324	72.1362	1	0	0	0	0	747	0	0	0	0	0	0	0	0	0	0	0	Unknown	Unknown	0	0	0	0	0	0	0	0
PolyA_DEIso	Salix_HiSeq_c556448_g1_i2	Salix_HiSeq_c556448_g1	0	313	0.113032	57.7923	Treatment	511.29	0	0	Unknown	Unknown	Unknown	Unknown	0	0	0	0	0	0	2.70867	937.096	1	0	0	0	0	300	0	0	0	0	0	0	0	0	0	0	0	Unknown	Unknown	0	0	0	0	0	0	0	0
PolyA_DEIso	Salix_HiSeq_c599876_g1_i1	Salix_HiSeq_c599876_g1	0	165	0	57.3698	Treatment	inf	0	0	Unknown	Unknown	Unknown	Unknown	0	0	0	0	0	0	inf	14174.7	1	0	0	0	0	201	0	0	0	0	0	0	0	0	0	0	0	Unknown	Unknown	0	0	0	0	0	0	0	0
PolyA_DEIso	Salix_HiSeq_c593714_g4_i1	Salix_HiSeq_c593714_g4	0	596	0.0305917	57.0044	Treatment	1863.39	0	0	Unknown	Unknown	Unknown	Unknown	0	0	0	0	0	0	3.2703	1670.44	1	0	0	0	0	603	0	0	0	0	0	0	0	0	0	0	0	Unknown	Unknown	0	0	0	0	0	0	0	0
PolyA_DEIso	Salix_HiSeq_c598799_g1_i1	Salix_HiSeq_c598799_g1	0	261	0	56.0896	Treatment	inf	0	0	Unknown	Unknown	Unknown	Unknown	0	0	0	0	0	0	inf	23899.7	1	0	0	0	0	319	0	0	0	0	0	0	0	0	0	0	0	Unknown	Unknown	0	0	0	0	0	0	0	0
PolyA_DEIso	Salix_HiSeq_c529752_g2_i1	Salix_HiSeq_c529752_g2	354	358	78.9938	55.6234	Control	1.42015	0	0	Unknown	Unknown	Unknown	Unknown	0	0	0	0	0	0	0.152336	0.730381	0.978592	0	0	0	0	348	0	0	0	0	0	0	0	0	0	0	0	Unknown	Unknown	0	0	0	0	0	0	0	0
PolyA_DEIso	Salix_HiSeq_c597953_g3_i1	Salix_HiSeq_c597953_g3	534	162	177.93	54.5039	Control	3.26453	0	0	Unknown	Unknown	Unknown	Unknown	0	0	0	0	0	0	0.513821	0.314483	0.985295	0	0	0	0	266	0	0	0	0	0	0	0	0	0	0	0	Unknown	Unknown	0	0	0	0	0	0	0	0
PolyA_DEIso	Salix_HiSeq_c599148_g1_i2	Salix_HiSeq_c599148_g1	0	181	0	53.5633	Treatment	inf	0	0	Unknown	Unknown	Unknown	Unknown	0	0	0	0	0	0	inf	18173.8	1	0	0	0	0	257	0	0	0	0	0	0	0	0	0	0	0	Unknown	Unknown	0	0	0	0	0	0	0	0
PolyA_DEIso	Salix_HiSeq_c592979_g7_i1	Salix_HiSeq_c592979_g7	36	393	6.15347	52.3887	Treatment	8.51368	0	0	Unknown	Unknown	Unknown	Unknown	0	0	0	0	0	0	0.930117	10.5435	0.999611	0	0	0	0	417	0	0	0	0	0	0	0	0	0	0	0	Unknown	Unknown	0	0	0	0	0	0	0	0
PolyA_DEIso	Salix_HiSeq_c580515_g2_i1	Salix_HiSeq_c580515_g2	47	330	10.2991	52.0525	Treatment	5.05408	0	0	Unknown	Unknown	Unknown	Unknown	0	0	0	0	0	0	0.703642	5.18458	1	0	0	0	0	358	0	0	0	0	0	0	0	0	0	0	0	Unknown	Unknown	0	0	0	0	0	0	0	0
PolyA_DEIso	Salix_HiSeq_c573479_g1_i3	Salix_HiSeq_c573479_g1	1	422	0.060155	51.6964	Treatment	859.386	0	0	Unknown	Unknown	Unknown	Unknown	0	0	0	0	0	0	2.93419	1081.11	1	0	0	0	0	582	0	0	0	0	0	0	0	0	0	0	0	Unknown	Unknown	0	0	0	0	0	0	0	0
PolyA_DEIso	Salix_HiSeq_c498227_g1_i4	Salix_HiSeq_c498227_g1	83	328	14.7299	49.2135	Treatment	3.34107	0	0	Unknown	Unknown	Unknown	Unknown	0	0	0	0	0	0	0.523885	3.35693	0.998333	0	0	0	0	343	0	0	0	0	0	0	0	0	0	0	0	Unknown	Unknown	0	0	0	0	0	0	0	0
PolyA_DEIso	Salix_HiSeq_c586917_g2_i1	Salix_HiSeq_c586917_g2	1	196	0.147401	49.1245	Treatment	333.27	0	0	Unknown	Unknown	Unknown	Unknown	0	0	0	0	0	0	2.5228	511.31	1	0	0	0	0	285	0	0	0	0	0	0	0	0	0	0	0	Unknown	Unknown	0	0	0	0	0	0	0	0
PolyA_DEIso	Salix_HiSeq_c576244_g1_i1	Salix_HiSeq_c576244_g1	0	132	0	46.948	Treatment	inf	0	0	Unknown	Unknown	Unknown	Unknown	0	0	0	0	0	0	inf	15020.9	1	0	0	0	0	217	0	0	0	0	0	0	0	0	0	0	0	Unknown	Unknown	0	0	0	0	0	0	0	0
PolyA_DEIso	Salix_HiSeq_c599864_g3_i1	Salix_HiSeq_c599864_g3	25	275	6.6972	46.5756	Treatment	6.95449	0	0	Unknown	Unknown	Unknown	Unknown	0	0	0	0	0	0	0.842266	5.06156	0.998861	0	0	0	0	245	0	0	0	0	0	0	0	0	0	0	0	Unknown	Unknown	0	0	0	0	0	0	0	0
PolyA_DEIso	Salix_HiSeq_c594647_g4_i3	Salix_HiSeq_c594647_g4	2	333	0.258379	46.3689	Treatment	179.461	0	0	Unknown	Unknown	Unknown	Unknown	0	0	0	0	0	0	2.25397	378.08	1	0	0	0	0	358	0	0	0	0	0	0	0	0	0	0	0	Unknown	Unknown	0	0	0	0	0	0	0	0
PolyA_DEIso	Salix_HiSeq_c526038_g1_i2	Salix_HiSeq_c526038_g1	7	252	1.52355	45.6699	Treatment	29.976	0	0	Unknown	Unknown	Unknown	Unknown	0	0	0	0	0	0	1.47677	38.4148	1	0	0	0	0	252	0	0	0	0	0	0	0	0	0	0	0	Unknown	Unknown	0	0	0	0	0	0	0	0
PolyA_DEIso	Salix_HiSeq_c598528_g3_i1	Salix_HiSeq_c598528_g3	0	143	0	45.3271	Treatment	inf	0	0	Unknown	Unknown	Unknown	Unknown	0	0	0	0	0	0	inf	14514.2	1	0	0	0	0	224	0	0	0	0	0	0	0	0	0	0	0	Unknown	Unknown	0	0	0	0	0	0	0	0
PolyA_DEIso	Salix_HiSeq_c598263_g2_i2	Salix_HiSeq_c598263_g2	0	217	0	45.1138	Treatment	inf	0	0	Unknown	Unknown	Unknown	Unknown	0	0	0	0	0	0	inf	21102.6	1	0	0	0	0	299	0	0	0	0	0	0	0	0	0	0	0	Unknown	Unknown	0	0	0	0	0	0	0	0
PolyA_DEIso	Salix_HiSeq_c582641_g1_i1	Salix_HiSeq_c582641_g1	0	208	0	45.0638	Treatment	inf	0	0	Unknown	Unknown	Unknown	Unknown	0	0	0	0	0	0	inf	18709.4	1	0	0	0	0	331	0	0	0	0	0	0	0	0	0	0	0	Unknown	Unknown	0	0	0	0	0	0	0	0
PolyA_DEIso	Salix_HiSeq_c599230_g2_i1	Salix_HiSeq_c599230_g2	0	131	0	44.155	Treatment	inf	0	0	Unknown	Unknown	Unknown	Unknown	0	0	0	0	0	0	inf	15999.3	1	0	0	0	0	238	0	0	0	0	0	0	0	0	0	0	0	Unknown	Unknown	0	0	0	0	0	0	0	0
PolyA_DEIso	Salix_HiSeq_c884804_g1_i1	Salix_HiSeq_c884804_g1	10	438	1.40981	44.0739	Treatment	31.2624	0	0	Unknown	Unknown	Unknown	Unknown	0	0	0	0	0	0	1.49502	34.9017	1	0	0	0	0	670	0	0	0	0	0	0	0	0	0	0	0	Unknown	Unknown	0	0	0	0	0	0	0	0
PolyA_DEIso	Salix_HiSeq_c594177_g2_i1	Salix_HiSeq_c594177_g2	2	268	0.477029	43.3469	Treatment	90.8683	0	0	Unknown	Unknown	Unknown	Unknown	0	0	0	0	0	0	1.95841	90.8276	1	0	0	0	0	359	0	0	0	0	0	0	0	0	0	0	0	Unknown	Unknown	0	0	0	0	0	0	0	0
PolyA_DEIso	Salix_HiSeq_c592449_g1_i5	Salix_HiSeq_c592449_g1	0	207	0	42.0549	Treatment	inf	0	0	Unknown	Unknown	Unknown	Unknown	0	0	0	0	0	0	inf	19524.9	1	0	0	0	0	304	0	0	0	0	0	0	0	0	0	0	0	Unknown	Unknown	0	0	0	0	0	0	0	0
PolyA_DEIso	Salix_HiSeq_c558525_g3_i1	Salix_HiSeq_c558525_g3	165	454	21.9463	40.5864	Treatment	1.84935	0	0	Unknown	Unknown	Unknown	Unknown	0	0	0	0	0	0	0.267019	1.89025	0.999207	0	0	0	0	572	0	0	0	0	0	0	0	0	0	0	0	Unknown	Unknown	0	0	0	0	0	0	0	0
PolyA_DEIso	Salix_HiSeq_c574385_g2_i3	Salix_HiSeq_c574385_g2	64	771	4.58591	40.4734	Treatment	8.8256	0	0	Unknown	Unknown	Unknown	Unknown	0	0	0	0	0	0	0.945744	15.5824	0.997144	0	0	0	0	1219	0	0	0	0	0	0	0	0	0	0	0	Unknown	Unknown	0	0	0	0	0	0	0	0
PolyA_DEIso	Salix_HiSeq_c588559_g2_i2	Salix_HiSeq_c588559_g2	0	416	0.0231963	40.3907	Treatment	1741.25	0	0	Unknown	Unknown	Unknown	Unknown	0	0	0	0	0	0	3.24086	1733.72	1	0	0	0	0	663	0	0	0	0	0	0	0	0	0	0	0	Unknown	Unknown	0	0	0	0	0	0	0	0
PolyA_DEIso	Salix_HiSeq_c600709_g1_i1	Salix_HiSeq_c600709_g1	0	228	0	40.0467	Treatment	inf	0	0	Unknown	Unknown	Unknown	Unknown	0	0	0	0	0	0	inf	19911.1	1	0	0	0	0	329	0	0	0	0	0	0	0	0	0	0	0	Unknown	Unknown	0	0	0	0	0	0	0	0
PolyA_DEIso	Salix_HiSeq_c601058_g1_i4	Salix_HiSeq_c601058_g1	1	393	0.0712905	39.9125	Treatment	559.857	0	0	Unknown	Unknown	Unknown	Unknown	0	0	0	0	0	0	2.74808	605.689	1	0	0	0	0	951	0	0	0	0	0	0	0	0	0	0	0	Unknown	Unknown	0	0	0	0	0	0	0	0
PolyA_DEIso	Salix_HiSeq_c600653_g1_i3	Salix_HiSeq_c600653_g1	0	134	0	39.8974	Treatment	inf	0	0	Unknown	Unknown	Unknown	Unknown	0	0	0	0	0	0	inf	15996.4	1	0	0	0	0	296	0	0	0	0	0	0	0	0	0	0	0	Unknown	Unknown	0	0	0	0	0	0	0	0
PolyA_DEIso	Salix_HiSeq_c547107_g4_i1	Salix_HiSeq_c547107_g4	739	239	133.098	39.3104	Control	3.38583	0	0	Unknown	Unknown	Unknown	Unknown	0	0	0	0	0	0	0.529665	0.371654	0.990413	0	0	0	0	556	0	0	0	0	0	0	0	0	0	0	0	Unknown	Unknown	0	0	0	0	0	0	0	0
PolyA_DEIso	Salix_HiSeq_c589848_g6_i1	Salix_HiSeq_c589848_g6	1	214	0.60281	39.3057	Treatment	65.2042	0	0	Unknown	Unknown	Unknown	Unknown	0	0	0	0	0	0	1.81428	94.7786	1	0	0	0	0	347	0	0	0	0	0	0	0	0	0	0	0	Unknown	Unknown	0	0	0	0	0	0	0	0
PolyA_DEIso	Salix_HiSeq_c585078_g1_i1	Salix_HiSeq_c585078_g1	0	122	0	39.2783	Treatment	inf	0	0	Unknown	Unknown	Unknown	Unknown	0	0	0	0	0	0	inf	11691.7	1	0	0	0	0	225	0	0	0	0	0	0	0	0	0	0	0	Unknown	Unknown	0	0	0	0	0	0	0	0
PolyA_DEIso	Salix_HiSeq_c589828_g2_i1	Salix_HiSeq_c589828_g2	0	96	0	39.1588	Treatment	inf	0	0	Unknown	Unknown	Unknown	Unknown	0	0	0	0	0	0	inf	13131.3	1	0	0	0	0	211	0	0	0	0	0	0	0	0	0	0	0	Unknown	Unknown	0	0	0	0	0	0	0	0
PolyA_DEIso	Salix_HiSeq_c577257_g1_i1	Salix_HiSeq_c577257_g1	0	155	0	38.9907	Treatment	inf	0	0	Unknown	Unknown	Unknown	Unknown	0	0	0	0	0	0	inf	14329.2	1	0	0	0	0	292	0	0	0	0	0	0	0	0	0	0	0	Unknown	Unknown	0	0	0	0	0	0	0	0
PolyA_DEIso	Salix_HiSeq_c581713_g3_i2	Salix_HiSeq_c581713_g3	579	136	205.145	38.8101	Control	5.28587	0	0	Unknown	Unknown	Unknown	Unknown	0	0	0	0	0	0	0.723116	0.318196	0.999324	0	0	0	0	257	0	0	0	0	0	0	0	0	0	0	0	Unknown	Unknown	0	0	0	0	0	0	0	0
PolyA_DEIso	Salix_HiSeq_c582422_g3_i3	Salix_HiSeq_c582422_g3	0	130	0	38.6324	Treatment	inf	0	0	Unknown	Unknown	Unknown	Unknown	0	0	0	0	0	0	inf	12232.6	1	0	0	0	0	250	0	0	0	0	0	0	0	0	0	0	0	Unknown	Unknown	0	0	0	0	0	0	0	0
PolyA_DEIso	Salix_HiSeq_c598368_g2_i1	Salix_HiSeq_c598368_g2	0	146	0	38.1558	Treatment	inf	0	0	Unknown	Unknown	Unknown	Unknown	0	0	0	0	0	0	inf	11765.6	1	0	0	0	0	249	0	0	0	0	0	0	0	0	0	0	0	Unknown	Unknown	0	0	0	0	0	0	0	0
PolyA_DEIso	Salix_HiSeq_c601574_g6_i9	Salix_HiSeq_c601574_g6	7	690	0.991992	37.8768	Treatment	38.1825	0	0	Unknown	Unknown	Unknown	Unknown	0	0	0	0	0	0	1.58186	27.6828	1	0	0	0	0	803	0	0	0	0	0	0	0	0	0	0	0	Unknown	Unknown	0	0	0	0	0	0	0	0
PolyA_DEIso	Salix_HiSeq_c599170_g1_i3	Salix_HiSeq_c599170_g1	0	155	0	37.6058	Treatment	inf	0	0	Unknown	Unknown	Unknown	Unknown	0	0	0	0	0	0	inf	18224.1	1	0	0	0	0	279	0	0	0	0	0	0	0	0	0	0	0	Unknown	Unknown	0	0	0	0	0	0	0	0
PolyA_DEIso	Salix_HiSeq_c18599_g1_i1	Salix_HiSeq_c18599_g1	1347	312	178.684	37.5935	Control	4.75305	0	0	Unknown	Unknown	Unknown	Unknown	0	0	0	0	0	0	0.676973	0.264662	0.954889	0	0	0	0	541	0	0	0	0	0	0	0	0	0	0	0	Unknown	Unknown	0	0	0	0	0	0	0	0
PolyA_DEIso	Salix_HiSeq_c601688_g3_i1	Salix_HiSeq_c601688_g3	0	100	0	37.313	Treatment	inf	0	0	Unknown	Unknown	Unknown	Unknown	0	0	0	0	0	0	inf	10102.7	1	0	0	0	0	207	0	0	0	0	0	0	0	0	0	0	0	Unknown	Unknown	0	0	0	0	0	0	0	0
PolyA_DEIso	Salix_HiSeq_c590384_g2_i1	Salix_HiSeq_c590384_g2	0	126	0	37.1075	Treatment	inf	0	0	Unknown	Unknown	Unknown	Unknown	0	0	0	0	0	0	inf	10925.9	1	0	0	0	0	244	0	0	0	0	0	0	0	0	0	0	0	Unknown	Unknown	0	0	0	0	0	0	0	0
PolyA_DEIso	Salix_HiSeq_c214416_g1_i1	Salix_HiSeq_c214416_g1	427	156	140.822	36.4457	Control	3.86389	0	0	Unknown	Unknown	Unknown	Unknown	0	0	0	0	0	0	0.587024	0.251005	1	0	0	0	0	235	0	0	0	0	0	0	0	0	0	0	0	Unknown	Unknown	0	0	0	0	0	0	0	0
PolyA_DEIso	Salix_HiSeq_c599987_g1_i3	Salix_HiSeq_c599987_g1	0	141	0	36.386	Treatment	inf	0	0	Unknown	Unknown	Unknown	Unknown	0	0	0	0	0	0	inf	11301.1	1	0	0	0	0	213	0	0	0	0	0	0	0	0	0	0	0	Unknown	Unknown	0	0	0	0	0	0	0	0
PolyA_DEIso	Salix_HiSeq_c565690_g2_i3	Salix_HiSeq_c565690_g2	1225	233	238.076	36.3002	Control	6.55854	0	0	Unknown	Unknown	Unknown	Unknown	0	0	0	0	0	0	0.816807	0.172543	1	0	0	0	0	397	0	0	0	0	0	0	0	0	0	0	0	Unknown	Unknown	0	0	0	0	0	0	0	0
PolyA_DEIso	Salix_HiSeq_c597642_g2_i1	Salix_HiSeq_c597642_g2	0	114	0	36.1904	Treatment	inf	0	0	Unknown	Unknown	Unknown	Unknown	0	0	0	0	0	0	inf	10175.5	1	0	0	0	0	233	0	0	0	0	0	0	0	0	0	0	0	Unknown	Unknown	0	0	0	0	0	0	0	0
PolyA_DEIso	Salix_HiSeq_c594647_g4_i5	Salix_HiSeq_c594647_g4	0	394	0.00915736	35.7618	Treatment	3905.26	0	0	Unknown	Unknown	Unknown	Unknown	0	0	0	0	0	0	3.59165	3691.76	1	0	0	0	0	663	0	0	0	0	0	0	0	0	0	0	0	Unknown	Unknown	0	0	0	0	0	0	0	0
PolyA_DEIso	Salix_HiSeq_c596860_g2_i2	Salix_HiSeq_c596860_g2	269	127	87.6855	35.3728	Control	2.4789	0	0	Unknown	Unknown	Unknown	Unknown	0	0	0	0	0	0	0.394259	0.426604	0.99716	0	0	0	0	219	0	0	0	0	0	0	0	0	0	0	0	Unknown	Unknown	0	0	0	0	0	0	0	0
PolyA_DEIso	Salix_HiSeq_c593952_g1_i1	Salix_HiSeq_c593952_g1	1	310	0.123607	35.1452	Treatment	284.329	0	0	Unknown	Unknown	Unknown	Unknown	0	0	0	0	0	0	2.45382	334.316	1	0	0	0	0	629	0	0	0	0	0	0	0	0	0	0	0	Unknown	Unknown	0	0	0	0	0	0	0	0
PolyA_DEIso	Salix_HiSeq_c593044_g1_i3	Salix_HiSeq_c593044_g1	0	310	0.0506977	35.0569	Treatment	691.49	0	0	Unknown	Unknown	Unknown	Unknown	0	0	0	0	0	0	2.83979	922.243	1	0	0	0	0	402	0	0	0	0	0	0	0	0	0	0	0	Unknown	Unknown	0	0	0	0	0	0	0	0
PolyA_DEIso	Salix_HiSeq_c591303_g1_i4	Salix_HiSeq_c591303_g1	0	158	0.0613439	34.9174	Treatment	569.207	0	0	Unknown	Unknown	Unknown	Unknown	0	0	0	0	0	0	2.75527	552.803	1	0	0	0	0	454	0	0	0	0	0	0	0	0	0	0	0	Unknown	Unknown	0	0	0	0	0	0	0	0
PolyA_DEIso	Salix_HiSeq_c492328_g1_i1	Salix_HiSeq_c492328_g1	2	228	0.416924	34.7499	Treatment	83.3484	0	0	Unknown	Unknown	Unknown	Unknown	0	0	0	0	0	0	1.9209	60.419	1	0	0	0	0	303	0	0	0	0	0	0	0	0	0	0	0	Unknown	Unknown	0	0	0	0	0	0	0	0
PolyA_DEIso	Salix_HiSeq_c528397_g1_i1	Salix_HiSeq_c528397_g1	0	94	0	34.5842	Treatment	inf	0	0	Unknown	Unknown	Unknown	Unknown	0	0	0	0	0	0	inf	11470	1	0	0	0	0	259	0	0	0	0	0	0	0	0	0	0	0	Unknown	Unknown	0	0	0	0	0	0	0	0
PolyA_DEIso	Salix_HiSeq_c601058_g1_i1	Salix_HiSeq_c601058_g1	1	590	0.131763	34.4341	Treatment	261.334	0	0	Unknown	Unknown	Unknown	Unknown	0	0	0	0	0	0	2.4172	533.635	1	0	0	0	0	818	0	0	0	0	0	0	0	0	0	0	0	Unknown	Unknown	0	0	0	0	0	0	0	0
PolyA_DEIso	Salix_HiSeq_c583707_g1_i3	Salix_HiSeq_c583707_g1	0	416	0	34.2852	Treatment	inf	0	0	Unknown	Unknown	Unknown	Unknown	0	0	0	0	0	0	inf	16587.4	1	0	0	0	0	565	0	0	0	0	0	0	0	0	0	0	0	Unknown	Unknown	0	0	0	0	0	0	0	0
PolyA_DEIso	Salix_HiSeq_c528818_g1_i1	Salix_HiSeq_c528818_g1	798	254	172.933	34.1854	Control	5.05869	0	0	Unknown	Unknown	Unknown	Unknown	0	0	0	0	0	0	0.704038	0.391836	0.971854	0	0	0	0	403	0	0	0	0	0	0	0	0	0	0	0	Unknown	Unknown	0	0	0	0	0	0	0	0
PolyA_DEIso	Salix_HiSeq_c539433_g1_i1	Salix_HiSeq_c539433_g1	6	240	1.53168	34.1644	Treatment	22.3051	0	0	Unknown	Unknown	Unknown	Unknown	0	0	0	0	0	0	1.3484	19.0253	0.999999	0	0	0	0	288	0	0	0	0	0	0	0	0	0	0	0	Unknown	Unknown	0	0	0	0	0	0	0	0
PolyA_DEIso	Salix_HiSeq_c591483_g1_i11	Salix_HiSeq_c591483_g1	15	316	2.53345	33.5597	Treatment	13.2466	0	0	Unknown	Unknown	Unknown	Unknown	0	0	0	0	0	0	1.12211	12.5016	1	0	0	0	0	635	0	0	0	0	0	0	0	0	0	0	0	Unknown	Unknown	0	0	0	0	0	0	0	0
PolyA_DEIso	Salix_HiSeq_c601668_g2_i2	Salix_HiSeq_c601668_g2	0	170	0	33.4676	Treatment	inf	0	0	Unknown	Unknown	Unknown	Unknown	0	0	0	0	0	0	inf	13319.5	1	0	0	0	0	287	0	0	0	0	0	0	0	0	0	0	0	Unknown	Unknown	0	0	0	0	0	0	0	0
PolyA_DEIso	Salix_HiSeq_c559559_g1_i1	Salix_HiSeq_c559559_g1	0	104	0	33.4612	Treatment	inf	0	0	Unknown	Unknown	Unknown	Unknown	0	0	0	0	0	0	inf	13042.4	1	0	0	0	0	214	0	0	0	0	0	0	0	0	0	0	0	Unknown	Unknown	0	0	0	0	0	0	0	0
PolyA_DEIso	Salix_HiSeq_c582086_g2_i1	Salix_HiSeq_c582086_g2	0	102	0	33.2953	Treatment	inf	0	0	Unknown	Unknown	Unknown	Unknown	0	0	0	0	0	0	inf	10346.4	1	0	0	0	0	238	0	0	0	0	0	0	0	0	0	0	0	Unknown	Unknown	0	0	0	0	0	0	0	0
PolyA_DEIso	Salix_HiSeq_c599553_g2_i1	Salix_HiSeq_c599553_g2	51	151	15.7015	33.0494	Treatment	2.10485	0	0	Unknown	Unknown	Unknown	Unknown	0	0	0	0	0	0	0.323221	2.18554	0.952526	0	0	0	0	231	0	0	0	0	0	0	0	0	0	0	0	Unknown	Unknown	0	0	0	0	0	0	0	0
PolyA_DEIso	Salix_HiSeq_c572283_g2_i1	Salix_HiSeq_c572283_g2	61	150	22.3054	32.9088	Treatment	1.47537	0	0	Unknown	Unknown	Unknown	Unknown	0	0	0	0	0	0	0.168902	1.33548	0.950675	0	0	0	0	244	0	0	0	0	0	0	0	0	0	0	0	Unknown	Unknown	0	0	0	0	0	0	0	0
PolyA_DEIso	Salix_HiSeq_c595069_g2_i1	Salix_HiSeq_c595069_g2	0	140	0	32.716	Treatment	inf	0	0	Unknown	Unknown	Unknown	Unknown	0	0	0	0	0	0	inf	13469.2	1	0	0	0	0	267	0	0	0	0	0	0	0	0	0	0	0	Unknown	Unknown	0	0	0	0	0	0	0	0
PolyA_DEIso	Salix_HiSeq_c580941_g2_i1	Salix_HiSeq_c580941_g2	141	120	48.0113	32.5259	Control	1.47609	0	0	Unknown	Unknown	Unknown	Unknown	0	0	0	0	0	0	0.169113	0.671095	0.989587	0	0	0	0	233	0	0	0	0	0	0	0	0	0	0	0	Unknown	Unknown	0	0	0	0	0	0	0	0
PolyA_DEIso	Salix_HiSeq_c599148_g1_i1	Salix_HiSeq_c599148_g1	0	209	0	32.4873	Treatment	inf	0	0	Unknown	Unknown	Unknown	Unknown	0	0	0	0	0	0	inf	16417.5	1	0	0	0	0	419	0	0	0	0	0	0	0	0	0	0	0	Unknown	Unknown	0	0	0	0	0	0	0	0
PolyA_DEIso	Salix_HiSeq_c791084_g1_i1	Salix_HiSeq_c791084_g1	13	178	3.03459	32.4763	Treatment	10.702	0	0	Unknown	Unknown	Unknown	Unknown	0	0	0	0	0	0	1.02947	23.2017	0.999383	0	0	0	0	318	0	0	0	0	0	0	0	0	0	0	0	Unknown	Unknown	0	0	0	0	0	0	0	0
PolyA_DEIso	Salix_HiSeq_c601779_g3_i2	Salix_HiSeq_c601779_g3	0	249	0.0431954	32.3625	Treatment	749.212	0	0	Unknown	Unknown	Unknown	Unknown	0	0	0	0	0	0	2.8746	937.206	1	0	0	0	0	498	0	0	0	0	0	0	0	0	0	0	0	Unknown	Unknown	0	0	0	0	0	0	0	0
PolyA_DEIso	Salix_HiSeq_c582320_g1_i1	Salix_HiSeq_c582320_g1	0	436	0.0273408	31.9017	Treatment	1166.82	0	0	Unknown	Unknown	Unknown	Unknown	0	0	0	0	0	0	3.067	1067.05	1	0	0	0	0	740	0	0	0	0	0	0	0	0	0	0	0	Unknown	Unknown	0	0	0	0	0	0	0	0
PolyA_DEIso	Salix_HiSeq_c486027_g1_i1	Salix_HiSeq_c486027_g1	20	163	9.96557	31.5639	Treatment	3.16729	0	0	Unknown	Unknown	Unknown	Unknown	0	0	0	0	0	0	0.500688	2.62526	0.966106	0	0	0	0	229	0	0	0	0	0	0	0	0	0	0	0	Unknown	Unknown	0	0	0	0	0	0	0	0
PolyA_DEIso	Salix_HiSeq_c601967_g1_i4	Salix_HiSeq_c601967_g1	0	158	0	31.2932	Treatment	inf	0	0	Unknown	Unknown	Unknown	Unknown	0	0	0	0	0	0	inf	13720.5	1	0	0	0	0	303	0	0	0	0	0	0	0	0	0	0	0	Unknown	Unknown	0	0	0	0	0	0	0	0
PolyA_DEIso	Salix_HiSeq_c587240_g2_i1	Salix_HiSeq_c587240_g2	0	111	0	30.9845	Treatment	inf	0	0	Unknown	Unknown	Unknown	Unknown	0	0	0	0	0	0	inf	11640.6	1	0	0	0	0	250	0	0	0	0	0	0	0	0	0	0	0	Unknown	Unknown	0	0	0	0	0	0	0	0
PolyA_DEIso	Salix_HiSeq_c602034_g2_i2	Salix_HiSeq_c602034_g2	0	130	0	30.8463	Treatment	inf	0	0	Unknown	Unknown	Unknown	Unknown	0	0	0	0	0	0	inf	13572.5	1	0	0	0	0	233	0	0	0	0	0	0	0	0	0	0	0	Unknown	Unknown	0	0	0	0	0	0	0	0
PolyA_DEIso	Salix_HiSeq_c600426_g2_i1	Salix_HiSeq_c600426_g2	0	96	0	30.5401	Treatment	inf	0	0	Unknown	Unknown	Unknown	Unknown	0	0	0	0	0	0	inf	10718.7	1	0	0	0	0	214	0	0	0	0	0	0	0	0	0	0	0	Unknown	Unknown	0	0	0	0	0	0	0	0
PolyA_DEIso	Salix_HiSeq_c594177_g4_i3	Salix_HiSeq_c594177_g4	0	231	0	30.53	Treatment	inf	0	0	Unknown	Unknown	Unknown	Unknown	0	0	0	0	0	0	inf	20867.1	1	0	0	0	0	500	0	0	0	0	0	0	0	0	0	0	0	Unknown	Unknown	0	0	0	0	0	0	0	0
PolyA_DEIso	Salix_HiSeq_c577335_g1_i1	Salix_HiSeq_c577335_g1	0	91	0	30.3803	Treatment	inf	0	0	Unknown	Unknown	Unknown	Unknown	0	0	0	0	0	0	inf	9035.88	1	0	0	0	0	211	0	0	0	0	0	0	0	0	0	0	0	Unknown	Unknown	0	0	0	0	0	0	0	0
PolyA_DEIso	Salix_HiSeq_c598715_g1_i1	Salix_HiSeq_c598715_g1	0	295	0.0206052	29.9041	Treatment	1451.29	0	0	Unknown	Unknown	Unknown	Unknown	0	0	0	0	0	0	3.16175	1546.88	1	0	0	0	0	544	0	0	0	0	0	0	0	0	0	0	0	Unknown	Unknown	0	0	0	0	0	0	0	0
PolyA_DEIso	Salix_HiSeq_c582422_g2_i2	Salix_HiSeq_c582422_g2	0	136	2.34751e-05	29.894	Treatment	1.27343e+06	0	0	Unknown	Unknown	Unknown	Unknown	0	0	0	0	0	0	6.10498	14379.2	1	0	0	0	0	321	0	0	0	0	0	0	0	0	0	0	0	Unknown	Unknown	0	0	0	0	0	0	0	0
PolyA_DEIso	Salix_HiSeq_c556147_g1_i1	Salix_HiSeq_c556147_g1	768	232	165.427	29.7699	Control	5.55687	0	0	Unknown	Unknown	Unknown	Unknown	0	0	0	0	0	0	0.74483	0.386833	0.977948	0	0	0	0	388	0	0	0	0	0	0	0	0	0	0	0	Unknown	Unknown	0	0	0	0	0	0	0	0
PolyA_DEIso	Salix_HiSeq_c595733_g1_i5	Salix_HiSeq_c595733_g1	0	129	0	29.7621	Treatment	inf	0	0	Unknown	Unknown	Unknown	Unknown	0	0	0	0	0	0	inf	11426.6	1	0	0	0	0	317	0	0	0	0	0	0	0	0	0	0	0	Unknown	Unknown	0	0	0	0	0	0	0	0
PolyA_DEIso	Salix_HiSeq_c516692_g1_i3	Salix_HiSeq_c516692_g1	1863	455	149.221	29.701	Control	5.02409	0	0	Unknown	Unknown	Unknown	Unknown	0	0	0	0	0	0	0.701058	0.239644	1	0	0	0	0	996	0	0	0	0	0	0	0	0	0	0	0	Unknown	Unknown	0	0	0	0	0	0	0	0
PolyA_DEIso	Salix_HiSeq_c592758_g1_i1	Salix_HiSeq_c592758_g1	1	179	0.337601	29.3883	Treatment	87.0505	0	0	Unknown	Unknown	Unknown	Unknown	0	0	0	0	0	0	1.93977	51.6377	1	0	0	0	0	254	0	0	0	0	0	0	0	0	0	0	0	Unknown	Unknown	0	0	0	0	0	0	0	0
PolyA_DEIso	Salix_HiSeq_c577335_g3_i1	Salix_HiSeq_c577335_g3	0	124	0.181353	29.3027	Treatment	161.579	0	0	Unknown	Unknown	Unknown	Unknown	0	0	0	0	0	0	2.20838	163.85	1	0	0	0	0	257	0	0	0	0	0	0	0	0	0	0	0	Unknown	Unknown	0	0	0	0	0	0	0	0
PolyA_DEIso	Salix_HiSeq_c587713_g1_i2	Salix_HiSeq_c587713_g1	0	182	0.0140678	29.2052	Treatment	2076.03	0	0	Unknown	Unknown	Unknown	Unknown	0	0	0	0	0	0	3.31723	2245.54	1	0	0	0	0	480	0	0	0	0	0	0	0	0	0	0	0	Unknown	Unknown	0	0	0	0	0	0	0	0
PolyA_DEIso	Salix_HiSeq_c594710_g1_i1	Salix_HiSeq_c594710_g1	0	136	0	29.0073	Treatment	inf	0	0	Unknown	Unknown	Unknown	Unknown	0	0	0	0	0	0	inf	12739.4	1	0	0	0	0	297	0	0	0	0	0	0	0	0	0	0	0	Unknown	Unknown	0	0	0	0	0	0	0	0
PolyA_DEIso	Salix_HiSeq_c501802_g1_i1	Salix_HiSeq_c501802_g1	1	65	0.178614	28.8286	Treatment	161.402	0	0	Unknown	Unknown	Unknown	Unknown	0	0	0	0	0	0	2.20791	185.325	1	0	0	0	0	226	0	0	0	0	0	0	0	0	0	0	0	Unknown	Unknown	0	0	0	0	0	0	0	0
PolyA_DEIso	Salix_HiSeq_c561913_g1_i2	Salix_HiSeq_c561913_g1	0	65	0	28.6948	Treatment	inf	0	0	Unknown	Unknown	Unknown	Unknown	0	0	0	0	0	0	inf	12774.9	1	0	0	0	0	324	0	0	0	0	0	0	0	0	0	0	0	Unknown	Unknown	0	0	0	0	0	0	0	0
PolyA_DEIso	Salix_HiSeq_c601882_g4_i2	Salix_HiSeq_c601882_g4	0	157	0	28.3073	Treatment	inf	0	0	Unknown	Unknown	Unknown	Unknown	0	0	0	0	0	0	inf	10736.7	1	0	0	0	0	310	0	0	0	0	0	0	0	0	0	0	0	Unknown	Unknown	0	0	0	0	0	0	0	0
PolyA_DEIso	Salix_HiSeq_c599459_g2_i2	Salix_HiSeq_c599459_g2	0	181	0	28.3047	Treatment	inf	0	0	Unknown	Unknown	Unknown	Unknown	0	0	0	0	0	0	inf	13075	1	0	0	0	0	384	0	0	0	0	0	0	0	0	0	0	0	Unknown	Unknown	0	0	0	0	0	0	0	0
PolyA_DEIso	Salix_HiSeq_c595178_g2_i1	Salix_HiSeq_c595178_g2	0	132	4.99571e-17	28.226	Treatment	5.65005e+17	0	0	Unknown	Unknown	Unknown	Unknown	0	0	0	0	0	0	17.7521	14783.4	1	0	0	0	0	424	0	0	0	0	0	0	0	0	0	0	0	Unknown	Unknown	0	0	0	0	0	0	0	0
PolyA_DEIso	Salix_HiSeq_c461080_g1_i1	Salix_HiSeq_c461080_g1	4	56	1.70414	28.1037	Treatment	16.4914	0	0	Unknown	Unknown	Unknown	Unknown	0	0	0	0	0	0	1.21726	19.5415	0.999809	0	0	0	0	208	0	0	0	0	0	0	0	0	0	0	0	Unknown	Unknown	0	0	0	0	0	0	0	0
PolyA_DEIso	Salix_HiSeq_c598458_g2_i1	Salix_HiSeq_c598458_g2	0	122	0	27.9089	Treatment	inf	0	0	Unknown	Unknown	Unknown	Unknown	0	0	0	0	0	0	inf	12761.3	1	0	0	0	0	334	0	0	0	0	0	0	0	0	0	0	0	Unknown	Unknown	0	0	0	0	0	0	0	0
PolyA_DEIso	Salix_HiSeq_c533569_g1_i1	Salix_HiSeq_c533569_g1	0	191	0	27.5288	Treatment	inf	0	0	Unknown	Unknown	Unknown	Unknown	0	0	0	0	0	0	inf	15457.5	1	0	0	0	0	437	0	0	0	0	0	0	0	0	0	0	0	Unknown	Unknown	0	0	0	0	0	0	0	0
PolyA_DEIso	Salix_HiSeq_c598235_g1_i5	Salix_HiSeq_c598235_g1	0	127	0	27.17	Treatment	inf	0	0	Unknown	Unknown	Unknown	Unknown	0	0	0	0	0	0	inf	10910	1	0	0	0	0	289	0	0	0	0	0	0	0	0	0	0	0	Unknown	Unknown	0	0	0	0	0	0	0	0
PolyA_DEIso	Salix_HiSeq_c568138_g1_i1	Salix_HiSeq_c568138_g1	0	122	0	27.1671	Treatment	inf	0	0	Unknown	Unknown	Unknown	Unknown	0	0	0	0	0	0	inf	10885.4	1	0	0	0	0	305	0	0	0	0	0	0	0	0	0	0	0	Unknown	Unknown	0	0	0	0	0	0	0	0
PolyA_DEIso	Salix_HiSeq_c600891_g1_i2	Salix_HiSeq_c600891_g1	1	279	0.0470649	27.1445	Treatment	576.746	0	0	Unknown	Unknown	Unknown	Unknown	0	0	0	0	0	0	2.76098	710.268	1	0	0	0	0	683	0	0	0	0	0	0	0	0	0	0	0	Unknown	Unknown	0	0	0	0	0	0	0	0
PolyA_DEIso	Salix_HiSeq_c565076_g1_i1	Salix_HiSeq_c565076_g1	2283	369	178.767	27.0104	Control	6.61844	0	0	Unknown	Unknown	Unknown	Unknown	0	0	0	0	0	0	0.820755	0.194814	0.999999	0	0	0	0	1077	0	0	0	0	0	0	0	0	0	0	0	Unknown	Unknown	0	0	0	0	0	0	0	0
PolyA_DEIso	Salix_HiSeq_c599170_g1_i2	Salix_HiSeq_c599170_g1	0	93	3.25187e-35	26.9865	Treatment	8.29874e+35	0	0	Unknown	Unknown	Unknown	Unknown	0	0	0	0	0	0	35.919	11975.4	1	0	0	0	0	246	0	0	0	0	0	0	0	0	0	0	0	Unknown	Unknown	0	0	0	0	0	0	0	0
PolyA_DEIso	Salix_HiSeq_c574385_g2_i1	Salix_HiSeq_c574385_g2	37	514	2.69655	26.9699	Treatment	10.0017	0	0	Unknown	Unknown	Unknown	Unknown	0	0	0	0	0	0	1.00007	16.3186	0.999505	0	0	0	0	1231	0	0	0	0	0	0	0	0	0	0	0	Unknown	Unknown	0	0	0	0	0	0	0	0
PolyA_DEIso	Salix_HiSeq_c601924_g4_i2	Salix_HiSeq_c601924_g4	0	141	0	26.8587	Treatment	inf	0	0	Unknown	Unknown	Unknown	Unknown	0	0	0	0	0	0	inf	11046.2	1	0	0	0	0	331	0	0	0	0	0	0	0	0	0	0	0	Unknown	Unknown	0	0	0	0	0	0	0	0
PolyA_DEIso	Salix_HiSeq_c600774_g1_i1	Salix_HiSeq_c600774_g1	0	189	0	26.3562	Treatment	inf	0	0	Unknown	Unknown	Unknown	Unknown	0	0	0	0	0	0	inf	20320.6	1	0	0	0	0	588	0	0	0	0	0	0	0	0	0	0	0	Unknown	Unknown	0	0	0	0	0	0	0	0
PolyA_DEIso	Salix_HiSeq_c602190_g1_i4	Salix_HiSeq_c602190_g1	0	145	0	26.3037	Treatment	inf	0	0	Unknown	Unknown	Unknown	Unknown	0	0	0	0	0	0	inf	15026.9	1	0	0	0	0	334	0	0	0	0	0	0	0	0	0	0	0	Unknown	Unknown	0	0	0	0	0	0	0	0
PolyA_DEIso	Salix_HiSeq_c601351_g2_i1	Salix_HiSeq_c601351_g2	0	199	0.0884938	26.2958	Treatment	297.148	0	0	Unknown	Unknown	Unknown	Unknown	0	0	0	0	0	0	2.47297	332.754	1	0	0	0	0	448	0	0	0	0	0	0	0	0	0	0	0	Unknown	Unknown	0	0	0	0	0	0	0	0
PolyA_DEIso	Salix_HiSeq_c588218_g2_i1	Salix_HiSeq_c588218_g2	513	270	56.2254	25.991	Control	2.16326	0	0	Unknown	Unknown	Unknown	Unknown	0	0	0	0	0	0	0.335109	0.491329	0.999942	0	0	0	0	689	0	0	0	0	0	0	0	0	0	0	0	Unknown	Unknown	0	0	0	0	0	0	0	0
PolyA_DEIso	Salix_HiSeq_c598947_g2_i2	Salix_HiSeq_c598947_g2	0	87	0	25.7896	Treatment	inf	0	0	Unknown	Unknown	Unknown	Unknown	0	0	0	0	0	0	inf	7828.73	1	0	0	0	0	252	0	0	0	0	0	0	0	0	0	0	0	Unknown	Unknown	0	0	0	0	0	0	0	0
PolyA_DEIso	Salix_HiSeq_c598485_g1_i2	Salix_HiSeq_c598485_g1	0	98	0	25.7786	Treatment	inf	0	0	Unknown	Unknown	Unknown	Unknown	0	0	0	0	0	0	inf	8688.11	1	0	0	0	0	254	0	0	0	0	0	0	0	0	0	0	0	Unknown	Unknown	0	0	0	0	0	0	0	0
PolyA_DEIso	Salix_HiSeq_c575000_g2_i1	Salix_HiSeq_c575000_g2	0	78	0	25.5995	Treatment	inf	0	0	Unknown	Unknown	Unknown	Unknown	0	0	0	0	0	0	inf	8993.19	1	0	0	0	0	221	0	0	0	0	0	0	0	0	0	0	0	Unknown	Unknown	0	0	0	0	0	0	0	0
PolyA_DEIso	Salix_HiSeq_c596458_g3_i3	Salix_HiSeq_c596458_g3	1	113	0.707335	25.2732	Treatment	35.7301	0	0	Unknown	Unknown	Unknown	Unknown	0	0	0	0	0	0	1.55303	39.1583	1	0	0	0	0	350	0	0	0	0	0	0	0	0	0	0	0	Unknown	Unknown	0	0	0	0	0	0	0	0
PolyA_DEIso	Salix_HiSeq_c577496_g1_i1	Salix_HiSeq_c577496_g1	0	136	0	25.2318	Treatment	inf	0	0	Unknown	Unknown	Unknown	Unknown	0	0	0	0	0	0	inf	15252.6	1	0	0	0	0	412	0	0	0	0	0	0	0	0	0	0	0	Unknown	Unknown	0	0	0	0	0	0	0	0
PolyA_DEIso	Salix_HiSeq_c564328_g1_i1	Salix_HiSeq_c564328_g1	129	79	43.2338	25.08	Control	1.72383	0	0	Unknown	Unknown	Unknown	Unknown	0	0	0	0	0	0	0.236495	0.594072	0.998744	0	0	0	0	225	0	0	0	0	0	0	0	0	0	0	0	Unknown	Unknown	0	0	0	0	0	0	0	0
PolyA_DEIso	Salix_HiSeq_c591868_g2_i2	Salix_HiSeq_c591868_g2	0	472	0.0132787	25.0206	Treatment	1884.26	0	0	Unknown	Unknown	Unknown	Unknown	0	0	0	0	0	0	3.27514	1669.47	1	0	0	0	0	840	0	0	0	0	0	0	0	0	0	0	0	Unknown	Unknown	0	0	0	0	0	0	0	0
PolyA_DEIso	Salix_HiSeq_c602063_g3_i1	Salix_HiSeq_c602063_g3	0	178	0	25.0153	Treatment	inf	0	0	Unknown	Unknown	Unknown	Unknown	0	0	0	0	0	0	inf	19102.7	1	0	0	0	0	482	0	0	0	0	0	0	0	0	0	0	0	Unknown	Unknown	0	0	0	0	0	0	0	0
PolyA_DEIso	Salix_HiSeq_c598419_g2_i1	Salix_HiSeq_c598419_g2	0	104	0	25.0148	Treatment	inf	0	0	Unknown	Unknown	Unknown	Unknown	0	0	0	0	0	0	inf	7968.6	1	0	0	0	0	220	0	0	0	0	0	0	0	0	0	0	0	Unknown	Unknown	0	0	0	0	0	0	0	0
PolyA_DEIso	Salix_HiSeq_c600184_g1_i5	Salix_HiSeq_c600184_g1	39	374	6.38361	25.004	Treatment	3.91691	0	0	Unknown	Unknown	Unknown	Unknown	0	0	0	0	0	0	0.592943	3.71915	0.983612	0	0	0	0	643	0	0	0	0	0	0	0	0	0	0	0	Unknown	Unknown	0	0	0	0	0	0	0	0
PolyA_DEIso	Salix_HiSeq_c573745_g1_i1	Salix_HiSeq_c573745_g1	1003	137	276.277	24.8497	Control	11.1179	0	0	Unknown	Unknown	Unknown	Unknown	0	0	0	0	0	0	1.04602	0.184062	0.999993	0	0	0	0	302	0	0	0	0	0	0	0	0	0	0	0	Unknown	Unknown	0	0	0	0	0	0	0	0
PolyA_DEIso	Salix_HiSeq_c599255_g1_i6	Salix_HiSeq_c599255_g1	272	96	89.4505	24.2308	Control	3.69161	0	0	Unknown	Unknown	Unknown	Unknown	0	0	0	0	0	0	0.567215	0.309802	0.989306	0	0	0	0	261	0	0	0	0	0	0	0	0	0	0	0	Unknown	Unknown	0	0	0	0	0	0	0	0
PolyA_DEIso	Salix_HiSeq_c575341_g2_i1	Salix_HiSeq_c575341_g2	0	99	0	24.1975	Treatment	inf	0	0	Unknown	Unknown	Unknown	Unknown	0	0	0	0	0	0	inf	11321.2	1	0	0	0	0	339	0	0	0	0	0	0	0	0	0	0	0	Unknown	Unknown	0	0	0	0	0	0	0	0
PolyA_DEIso	Salix_HiSeq_c511364_g1_i1	Salix_HiSeq_c511364_g1	0	243	0.061145	24.1195	Treatment	394.465	0	0	Unknown	Unknown	Unknown	Unknown	0	0	0	0	0	0	2.59601	493.955	1	0	0	0	0	794	0	0	0	0	0	0	0	0	0	0	0	Unknown	Unknown	0	0	0	0	0	0	0	0
PolyA_DEIso	Salix_HiSeq_c601884_g3_i1	Salix_HiSeq_c601884_g3	0	76	0	23.8913	Treatment	inf	0	0	Unknown	Unknown	Unknown	Unknown	0	0	0	0	0	0	inf	9401.92	1	0	0	0	0	223	0	0	0	0	0	0	0	0	0	0	0	Unknown	Unknown	0	0	0	0	0	0	0	0
PolyA_DEIso	Salix_HiSeq_c595324_g4_i1	Salix_HiSeq_c595324_g4	56	169	10.4137	23.8595	Treatment	2.29116	0	0	Unknown	Unknown	Unknown	Unknown	0	0	0	0	0	0	0.360055	2.32797	0.999916	0	0	0	0	365	0	0	0	0	0	0	0	0	0	0	0	Unknown	Unknown	0	0	0	0	0	0	0	0
PolyA_DEIso	Salix_HiSeq_c599694_g2_i1	Salix_HiSeq_c599694_g2	0	115	0	23.6705	Treatment	inf	0	0	Unknown	Unknown	Unknown	Unknown	0	0	0	0	0	0	inf	13893.4	1	0	0	0	0	449	0	0	0	0	0	0	0	0	0	0	0	Unknown	Unknown	0	0	0	0	0	0	0	0
PolyA_DEIso	Salix_HiSeq_c546143_g1_i1	Salix_HiSeq_c546143_g1	0	85	0	23.6523	Treatment	inf	0	0	Unknown	Unknown	Unknown	Unknown	0	0	0	0	0	0	inf	7477.35	1	0	0	0	0	215	0	0	0	0	0	0	0	0	0	0	0	Unknown	Unknown	0	0	0	0	0	0	0	0
PolyA_DEIso	Salix_HiSeq_c590616_g1_i1	Salix_HiSeq_c590616_g1	0	57	0	23.6506	Treatment	inf	0	0	Unknown	Unknown	Unknown	Unknown	0	0	0	0	0	0	inf	8927.77	1	0	0	0	0	216	0	0	0	0	0	0	0	0	0	0	0	Unknown	Unknown	0	0	0	0	0	0	0	0
PolyA_DEIso	Salix_HiSeq_c229333_g1_i1	Salix_HiSeq_c229333_g1	178	81	57.9833	23.4981	Control	2.46758	0	0	Unknown	Unknown	Unknown	Unknown	0	0	0	0	0	0	0.39227	0.410269	0.967307	0	0	0	0	223	0	0	0	0	0	0	0	0	0	0	0	Unknown	Unknown	0	0	0	0	0	0	0	0
PolyA_DEIso	Salix_HiSeq_c586719_g4_i2	Salix_HiSeq_c586719_g4	1	107	0.45733	23.4888	Treatment	51.3607	0	0	Unknown	Unknown	Unknown	Unknown	0	0	0	0	0	0	1.71063	72.7823	1	0	0	0	0	230	0	0	0	0	0	0	0	0	0	0	0	Unknown	Unknown	0	0	0	0	0	0	0	0
PolyA_DEIso	Salix_HiSeq_c601708_g2_i1	Salix_HiSeq_c601708_g2	0	210	0.0873177	23.3394	Treatment	267.293	0	0	Unknown	Unknown	Unknown	Unknown	0	0	0	0	0	0	2.42699	276.339	1	0	0	0	0	558	0	0	0	0	0	0	0	0	0	0	0	Unknown	Unknown	0	0	0	0	0	0	0	0
PolyA_DEIso	Salix_HiSeq_c601512_g2_i2	Salix_HiSeq_c601512_g2	0	128	0.081926	23.327	Treatment	284.733	0	0	Unknown	Unknown	Unknown	Unknown	0	0	0	0	0	0	2.45444	369.608	1	0	0	0	0	345	0	0	0	0	0	0	0	0	0	0	0	Unknown	Unknown	0	0	0	0	0	0	0	0
PolyA_DEIso	Salix_HiSeq_c487802_g1_i1	Salix_HiSeq_c487802_g1	202	188	38.1959	23.2874	Control	1.6402	0	0	Unknown	Unknown	Unknown	Unknown	0	0	0	0	0	0	0.214896	0.652967	0.999274	0	0	0	0	421	0	0	0	0	0	0	0	0	0	0	0	Unknown	Unknown	0	0	0	0	0	0	0	0
PolyA_DEIso	Salix_HiSeq_c591069_g4_i2	Salix_HiSeq_c591069_g4	0	125	0	23.2004	Treatment	inf	0	0	Unknown	Unknown	Unknown	Unknown	0	0	0	0	0	0	inf	11287.9	1	0	0	0	0	314	0	0	0	0	0	0	0	0	0	0	0	Unknown	Unknown	0	0	0	0	0	0	0	0
PolyA_DEIso	Salix_HiSeq_c601131_g1_i1	Salix_HiSeq_c601131_g1	0	104	0	23.1467	Treatment	inf	0	0	Unknown	Unknown	Unknown	Unknown	0	0	0	0	0	0	inf	7142.83	1	0	0	0	0	240	0	0	0	0	0	0	0	0	0	0	0	Unknown	Unknown	0	0	0	0	0	0	0	0
PolyA_DEIso	Salix_HiSeq_c401371_g1_i1	Salix_HiSeq_c401371_g1	213	80	83.9175	23.1229	Control	3.62919	0	0	Unknown	Unknown	Unknown	Unknown	0	0	0	0	0	0	0.55981	0.320157	0.997238	0	0	0	0	239	0	0	0	0	0	0	0	0	0	0	0	Unknown	Unknown	0	0	0	0	0	0	0	0
PolyA_DEIso	Salix_HiSeq_c583666_g1_i2	Salix_HiSeq_c583666_g1	0	143	0	22.9402	Treatment	inf	0	0	Unknown	Unknown	Unknown	Unknown	0	0	0	0	0	0	inf	13234.8	1	0	0	0	0	409	0	0	0	0	0	0	0	0	0	0	0	Unknown	Unknown	0	0	0	0	0	0	0	0
PolyA_DEIso	Salix_HiSeq_c594737_g2_i2	Salix_HiSeq_c594737_g2	0	159	2.38737e-16	22.5157	Treatment	9.43118e+16	0	0	Unknown	Unknown	Unknown	Unknown	0	0	0	0	0	0	16.9746	17319	1	0	0	0	0	465	0	0	0	0	0	0	0	0	0	0	0	Unknown	Unknown	0	0	0	0	0	0	0	0
PolyA_DEIso	Salix_HiSeq_c598660_g1_i4	Salix_HiSeq_c598660_g1	0	157	0	22.3827	Treatment	inf	0	0	Unknown	Unknown	Unknown	Unknown	0	0	0	0	0	0	inf	16147	1	0	0	0	0	447	0	0	0	0	0	0	0	0	0	0	0	Unknown	Unknown	0	0	0	0	0	0	0	0
PolyA_DEIso	Salix_HiSeq_c561791_g1_i3	Salix_HiSeq_c561791_g1	161	51	74.2206	22.3185	Control	3.32552	0	0	Unknown	Unknown	Unknown	Unknown	0	0	0	0	0	0	0.521859	0.35188	0.997349	0	0	0	0	205	0	0	0	0	0	0	0	0	0	0	0	Unknown	Unknown	0	0	0	0	0	0	0	0
PolyA_DEIso	Salix_HiSeq_c390462_g1_i2	Salix_HiSeq_c390462_g1	124	75	48.1701	22.2615	Control	2.16383	0	0	Unknown	Unknown	Unknown	Unknown	0	0	0	0	0	0	0.335222	0.521524	0.979974	0	0	0	0	201	0	0	0	0	0	0	0	0	0	0	0	Unknown	Unknown	0	0	0	0	0	0	0	0
PolyA_DEIso	Salix_HiSeq_c553234_g1_i1	Salix_HiSeq_c553234_g1	587	103	164.993	22.0123	Control	7.4955	0	0	Unknown	Unknown	Unknown	Unknown	0	0	0	0	0	0	0.874801	0.289252	0.999731	0	0	0	0	238	0	0	0	0	0	0	0	0	0	0	0	Unknown	Unknown	0	0	0	0	0	0	0	0
PolyA_DEIso	Salix_HiSeq_c598218_g2_i3	Salix_HiSeq_c598218_g2	0	95	0	22.0117	Treatment	inf	0	0	Unknown	Unknown	Unknown	Unknown	0	0	0	0	0	0	inf	10388.7	1	0	0	0	0	279	0	0	0	0	0	0	0	0	0	0	0	Unknown	Unknown	0	0	0	0	0	0	0	0
PolyA_DEIso	Salix_HiSeq_c529404_g3_i1	Salix_HiSeq_c529404_g3	16	84	6.09663	21.9872	Treatment	3.60645	0	0	Unknown	Unknown	Unknown	Unknown	0	0	0	0	0	0	0.55708	4.51781	0.969508	0	0	0	0	216	0	0	0	0	0	0	0	0	0	0	0	Unknown	Unknown	0	0	0	0	0	0	0	0
PolyA_DEIso	Salix_HiSeq_c318942_g1_i1	Salix_HiSeq_c318942_g1	15	97	6.29285	21.9859	Treatment	3.49379	0	0	Unknown	Unknown	Unknown	Unknown	0	0	0	0	0	0	0.543297	3.23454	0.97523	0	0	0	0	230	0	0	0	0	0	0	0	0	0	0	0	Unknown	Unknown	0	0	0	0	0	0	0	0
PolyA_DEIso	Salix_HiSeq_c557988_g1_i2	Salix_HiSeq_c557988_g1	4	117	1.90351	21.8332	Treatment	11.47	0	0	Unknown	Unknown	Unknown	Unknown	0	0	0	0	0	0	1.05956	8.09628	0.999992	0	0	0	0	244	0	0	0	0	0	0	0	0	0	0	0	Unknown	Unknown	0	0	0	0	0	0	0	0
PolyA_DEIso	Salix_HiSeq_c576989_g2_i1	Salix_HiSeq_c576989_g2	624	85	228.632	21.829	Control	10.4738	0	0	Unknown	Unknown	Unknown	Unknown	0	0	0	0	0	0	1.0201	0.187429	0.999996	0	0	0	0	222	0	0	0	0	0	0	0	0	0	0	0	Unknown	Unknown	0	0	0	0	0	0	0	0
PolyA_DEIso	Salix_HiSeq_c591868_g2_i3	Salix_HiSeq_c591868_g2	0	152	0	21.6593	Treatment	inf	0	0	Unknown	Unknown	Unknown	Unknown	0	0	0	0	0	0	inf	17594.9	1	0	0	0	0	484	0	0	0	0	0	0	0	0	0	0	0	Unknown	Unknown	0	0	0	0	0	0	0	0
PolyA_DEIso	Salix_HiSeq_c597390_g1_i2	Salix_HiSeq_c597390_g1	0	84	0	21.5619	Treatment	inf	0	0	Unknown	Unknown	Unknown	Unknown	0	0	0	0	0	0	inf	7546	1	0	0	0	0	289	0	0	0	0	0	0	0	0	0	0	0	Unknown	Unknown	0	0	0	0	0	0	0	0
PolyA_DEIso	Salix_HiSeq_c487190_g1_i4	Salix_HiSeq_c487190_g1	2218	304	204.201	21.4998	Control	9.49778	0	0	Unknown	Unknown	Unknown	Unknown	0	0	0	0	0	0	0.977622	0.121055	1	0	0	0	0	935	0	0	0	0	0	0	0	0	0	0	0	Unknown	Unknown	0	0	0	0	0	0	0	0
PolyA_DEIso	Salix_HiSeq_c588921_g2_i3	Salix_HiSeq_c588921_g2	0	64	0	21.4601	Treatment	inf	0	0	Unknown	Unknown	Unknown	Unknown	0	0	0	0	0	0	inf	6198.51	1	0	0	0	0	203	0	0	0	0	0	0	0	0	0	0	0	Unknown	Unknown	0	0	0	0	0	0	0	0
PolyA_DEIso	Salix_HiSeq_c601651_g3_i2	Salix_HiSeq_c601651_g3	0	122	0.0237202	21.3862	Treatment	901.6	0	0	Unknown	Unknown	Unknown	Unknown	0	0	0	0	0	0	2.95501	1087.34	1	0	0	0	0	363	0	0	0	0	0	0	0	0	0	0	0	Unknown	Unknown	0	0	0	0	0	0	0	0
PolyA_DEIso	Salix_HiSeq_c597259_g3_i1	Salix_HiSeq_c597259_g3	549	90	180.173	21.3337	Control	8.4455	0	0	Unknown	Unknown	Unknown	Unknown	0	0	0	0	0	0	0.926625	0.264832	0.999869	0	0	0	0	205	0	0	0	0	0	0	0	0	0	0	0	Unknown	Unknown	0	0	0	0	0	0	0	0
PolyA_DEIso	Salix_HiSeq_c600952_g6_i3	Salix_HiSeq_c600952_g6	1	168	0.15406	21.3143	Treatment	138.35	0	0	Unknown	Unknown	Unknown	Unknown	0	0	0	0	0	0	2.14098	149.292	1	0	0	0	0	565	0	0	0	0	0	0	0	0	0	0	0	Unknown	Unknown	0	0	0	0	0	0	0	0
PolyA_DEIso	Salix_HiSeq_c590946_g1_i1	Salix_HiSeq_c590946_g1	0	77	0	21.1782	Treatment	inf	0	0	Unknown	Unknown	Unknown	Unknown	0	0	0	0	0	0	inf	7259.71	1	0	0	0	0	220	0	0	0	0	0	0	0	0	0	0	0	Unknown	Unknown	0	0	0	0	0	0	0	0
PolyA_DEIso	Salix_HiSeq_c496512_g1_i1	Salix_HiSeq_c496512_g1	292	90	87.3718	21.12	Control	4.13693	0	0	Unknown	Unknown	Unknown	Unknown	0	0	0	0	0	0	0.616678	0.495526	0.972264	0	0	0	0	233	0	0	0	0	0	0	0	0	0	0	0	Unknown	Unknown	0	0	0	0	0	0	0	0
PolyA_DEIso	Salix_HiSeq_c545344_g1_i2	Salix_HiSeq_c545344_g1	0	98	0.0540386	21.0593	Treatment	389.708	0	0	Unknown	Unknown	Unknown	Unknown	0	0	0	0	0	0	2.59074	548.558	1	0	0	0	0	355	0	0	0	0	0	0	0	0	0	0	0	Unknown	Unknown	0	0	0	0	0	0	0	0
PolyA_DEIso	Salix_HiSeq_c590156_g1_i1	Salix_HiSeq_c590156_g1	0	127	0	20.9856	Treatment	inf	0	0	Unknown	Unknown	Unknown	Unknown	0	0	0	0	0	0	inf	12314.3	1	0	0	0	0	410	0	0	0	0	0	0	0	0	0	0	0	Unknown	Unknown	0	0	0	0	0	0	0	0
PolyA_DEIso	Salix_HiSeq_c595970_g1_i1	Salix_HiSeq_c595970_g1	0	89	0	20.8836	Treatment	inf	0	0	Unknown	Unknown	Unknown	Unknown	0	0	0	0	0	0	inf	5321.07	1	0	0	0	0	223	0	0	0	0	0	0	0	0	0	0	0	Unknown	Unknown	0	0	0	0	0	0	0	0
PolyA_DEIso	Salix_HiSeq_c592368_g1_i2	Salix_HiSeq_c592368_g1	0	143	0	20.8157	Treatment	inf	0	0	Unknown	Unknown	Unknown	Unknown	0	0	0	0	0	0	inf	9556.15	1	0	0	0	0	401	0	0	0	0	0	0	0	0	0	0	0	Unknown	Unknown	0	0	0	0	0	0	0	0
PolyA_DEIso	Salix_HiSeq_c541858_g1_i1	Salix_HiSeq_c541858_g1	96	102	29.7731	20.721	Control	1.43686	0	0	Unknown	Unknown	Unknown	Unknown	0	0	0	0	0	0	0.157413	0.680152	0.959503	0	0	0	0	262	0	0	0	0	0	0	0	0	0	0	0	Unknown	Unknown	0	0	0	0	0	0	0	0
PolyA_DEIso	Salix_HiSeq_c595716_g1_i2	Salix_HiSeq_c595716_g1	0	95	0	20.6391	Treatment	inf	0	0	Unknown	Unknown	Unknown	Unknown	0	0	0	0	0	0	inf	7993.45	1	0	0	0	0	250	0	0	0	0	0	0	0	0	0	0	0	Unknown	Unknown	0	0	0	0	0	0	0	0
PolyA_DEIso	Salix_HiSeq_c492803_g1_i2	Salix_HiSeq_c492803_g1	824	140	115.883	20.5939	Control	5.62705	0	0	Unknown	Unknown	Unknown	Unknown	0	0	0	0	0	0	0.750281	0.304041	0.999665	0	0	0	0	443	0	0	0	0	0	0	0	0	0	0	0	Unknown	Unknown	0	0	0	0	0	0	0	0
PolyA_DEIso	Salix_HiSeq_c548720_g1_i2	Salix_HiSeq_c548720_g1	0	74	0	20.5905	Treatment	inf	0	0	Unknown	Unknown	Unknown	Unknown	0	0	0	0	0	0	inf	10222.9	1	0	0	0	0	274	0	0	0	0	0	0	0	0	0	0	0	Unknown	Unknown	0	0	0	0	0	0	0	0
PolyA_DEIso	Salix_HiSeq_c578614_g11_i1	Salix_HiSeq_c578614_g11	15	110	4.24853	20.5823	Treatment	4.84457	0	0	Unknown	Unknown	Unknown	Unknown	0	0	0	0	0	0	0.685256	3.1167	0.958089	0	0	0	0	217	0	0	0	0	0	0	0	0	0	0	0	Unknown	Unknown	0	0	0	0	0	0	0	0
PolyA_DEIso	Salix_HiSeq_c599644_g1_i1	Salix_HiSeq_c599644_g1	0	53	0	20.4594	Treatment	inf	0	0	Unknown	Unknown	Unknown	Unknown	0	0	0	0	0	0	inf	7288.66	1	0	0	0	0	206	0	0	0	0	0	0	0	0	0	0	0	Unknown	Unknown	0	0	0	0	0	0	0	0
PolyA_DEIso	Salix_HiSeq_c588924_g2_i1	Salix_HiSeq_c588924_g2	71	203	10.4291	20.4212	Treatment	1.9581	0	0	Unknown	Unknown	Unknown	Unknown	0	0	0	0	0	0	0.291835	1.9724	1	0	0	0	0	532	0	0	0	0	0	0	0	0	0	0	0	Unknown	Unknown	0	0	0	0	0	0	0	0
PolyA_DEIso	Salix_HiSeq_c570811_g1_i3	Salix_HiSeq_c570811_g1	0	76	0	20.3982	Treatment	inf	0	0	Unknown	Unknown	Unknown	Unknown	0	0	0	0	0	0	inf	6825.02	1	0	0	0	0	276	0	0	0	0	0	0	0	0	0	0	0	Unknown	Unknown	0	0	0	0	0	0	0	0
PolyA_DEIso	Salix_HiSeq_c601680_g3_i1	Salix_HiSeq_c601680_g3	0	88	0	20.2766	Treatment	inf	0	0	Unknown	Unknown	Unknown	Unknown	0	0	0	0	0	0	inf	7846.72	1	0	0	0	0	265	0	0	0	0	0	0	0	0	0	0	0	Unknown	Unknown	0	0	0	0	0	0	0	0
PolyA_DEIso	Salix_HiSeq_c601120_g1_i1	Salix_HiSeq_c601120_g1	0	44	0	20.1242	Treatment	inf	0	0	Unknown	Unknown	Unknown	Unknown	0	0	0	0	0	0	inf	6972.28	0.999999	0	0	0	0	210	0	0	0	0	0	0	0	0	0	0	0	Unknown	Unknown	0	0	0	0	0	0	0	0
PolyA_DEIso	Salix_HiSeq_c594952_g1_i2	Salix_HiSeq_c594952_g1	0	79	0	20.0143	Treatment	inf	0	0	Unknown	Unknown	Unknown	Unknown	0	0	0	0	0	0	inf	6943.35	1	0	0	0	0	281	0	0	0	0	0	0	0	0	0	0	0	Unknown	Unknown	0	0	0	0	0	0	0	0
PolyA_DEIso	Salix_HiSeq_c600856_g6_i1	Salix_HiSeq_c600856_g6	0	65	0	19.8151	Treatment	inf	0	0	Unknown	Unknown	Unknown	Unknown	0	0	0	0	0	0	inf	6313.07	1	0	0	0	0	211	0	0	0	0	0	0	0	0	0	0	0	Unknown	Unknown	0	0	0	0	0	0	0	0
PolyA_DEIso	Salix_HiSeq_c578698_g1_i1	Salix_HiSeq_c578698_g1	0	92	0	19.6227	Treatment	inf	0	0	Unknown	Unknown	Unknown	Unknown	0	0	0	0	0	0	inf	7423.29	1	0	0	0	0	270	0	0	0	0	0	0	0	0	0	0	0	Unknown	Unknown	0	0	0	0	0	0	0	0
PolyA_DEIso	Salix_HiSeq_c237176_g1_i1	Salix_HiSeq_c237176_g1	12	82	4.51245	19.5004	Treatment	4.32146	0	0	Unknown	Unknown	Unknown	Unknown	0	0	0	0	0	0	0.635631	4.72798	0.999803	0	0	0	0	236	0	0	0	0	0	0	0	0	0	0	0	Unknown	Unknown	0	0	0	0	0	0	0	0
PolyA_DEIso	Salix_HiSeq_c592043_g1_i1	Salix_HiSeq_c592043_g1	0	71	0	19.4244	Treatment	inf	0	0	Unknown	Unknown	Unknown	Unknown	0	0	0	0	0	0	inf	8233.32	1	0	0	0	0	317	0	0	0	0	0	0	0	0	0	0	0	Unknown	Unknown	0	0	0	0	0	0	0	0
PolyA_DEIso	Salix_HiSeq_c595784_g1_i3	Salix_HiSeq_c595784_g1	1	340	0.0969878	19.4127	Treatment	200.156	0	0	Unknown	Unknown	Unknown	Unknown	0	0	0	0	0	0	2.30137	197.17	1	0	0	0	0	992	0	0	0	0	0	0	0	0	0	0	0	Unknown	Unknown	0	0	0	0	0	0	0	0
PolyA_DEIso	Salix_HiSeq_c588765_g2_i1	Salix_HiSeq_c588765_g2	0	78	0	19.3571	Treatment	inf	0	0	Unknown	Unknown	Unknown	Unknown	0	0	0	0	0	0	inf	7145.04	1	0	0	0	0	240	0	0	0	0	0	0	0	0	0	0	0	Unknown	Unknown	0	0	0	0	0	0	0	0
PolyA_DEIso	Salix_HiSeq_c163630_g1_i1	Salix_HiSeq_c163630_g1	2	54	1.2666	19.3343	Treatment	15.2647	0	0	Unknown	Unknown	Unknown	Unknown	0	0	0	0	0	0	1.18369	15.3531	0.999994	0	0	0	0	220	0	0	0	0	0	0	0	0	0	0	0	Unknown	Unknown	0	0	0	0	0	0	0	0
PolyA_DEIso	Salix_HiSeq_c374332_g1_i1	Salix_HiSeq_c374332_g1	776	111	173.574	19.2988	Control	8.99403	0	0	Unknown	Unknown	Unknown	Unknown	0	0	0	0	0	0	0.953955	0.217705	0.999987	0	0	0	0	333	0	0	0	0	0	0	0	0	0	0	0	Unknown	Unknown	0	0	0	0	0	0	0	0
PolyA_DEIso	Salix_HiSeq_c601690_g2_i1	Salix_HiSeq_c601690_g2	0	55	0	19.2793	Treatment	inf	0	0	Unknown	Unknown	Unknown	Unknown	0	0	0	0	0	0	inf	4796.19	1	0	0	0	0	208	0	0	0	0	0	0	0	0	0	0	0	Unknown	Unknown	0	0	0	0	0	0	0	0
PolyA_DEIso	Salix_HiSeq_c571163_g1_i2	Salix_HiSeq_c571163_g1	0	155	0	19.2647	Treatment	inf	0	0	Unknown	Unknown	Unknown	Unknown	0	0	0	0	0	0	inf	13099.2	1	0	0	0	0	572	0	0	0	0	0	0	0	0	0	0	0	Unknown	Unknown	0	0	0	0	0	0	0	0
PolyA_DEIso	Salix_HiSeq_c570993_g2_i1	Salix_HiSeq_c570993_g2	0	58	0	19.22	Treatment	inf	0	0	Unknown	Unknown	Unknown	Unknown	0	0	0	0	0	0	inf	7833.07	1	0	0	0	0	203	0	0	0	0	0	0	0	0	0	0	0	Unknown	Unknown	0	0	0	0	0	0	0	0
PolyA_DEIso	Salix_HiSeq_c596052_g2_i3	Salix_HiSeq_c596052_g2	0	210	0.00585785	19.1889	Treatment	3275.77	0	0	Unknown	Unknown	Unknown	Unknown	0	0	0	0	0	0	3.51531	2780.63	1	0	0	0	0	767	0	0	0	0	0	0	0	0	0	0	0	Unknown	Unknown	0	0	0	0	0	0	0	0
PolyA_DEIso	Salix_HiSeq_c526462_g1_i1	Salix_HiSeq_c526462_g1	0	97	0	19.1824	Treatment	inf	0	0	Unknown	Unknown	Unknown	Unknown	0	0	0	0	0	0	inf	7797.84	1	0	0	0	0	303	0	0	0	0	0	0	0	0	0	0	0	Unknown	Unknown	0	0	0	0	0	0	0	0
PolyA_DEIso	Salix_HiSeq_c574228_g1_i1	Salix_HiSeq_c574228_g1	0	131	0	19.1163	Treatment	inf	0	0	Unknown	Unknown	Unknown	Unknown	0	0	0	0	0	0	inf	14004	1	0	0	0	0	408	0	0	0	0	0	0	0	0	0	0	0	Unknown	Unknown	0	0	0	0	0	0	0	0
PolyA_DEIso	Salix_HiSeq_c342647_g1_i1	Salix_HiSeq_c342647_g1	0	85	0	18.9908	Treatment	inf	0	0	Unknown	Unknown	Unknown	Unknown	0	0	0	0	0	0	inf	6351.94	1	0	0	0	0	273	0	0	0	0	0	0	0	0	0	0	0	Unknown	Unknown	0	0	0	0	0	0	0	0
PolyA_DEIso	Salix_HiSeq_c573479_g1_i1	Salix_HiSeq_c573479_g1	1	124	0.105426	18.9419	Treatment	179.67	0	0	Unknown	Unknown	Unknown	Unknown	0	0	0	0	0	0	2.25447	195.982	1	0	0	0	0	552	0	0	0	0	0	0	0	0	0	0	0	Unknown	Unknown	0	0	0	0	0	0	0	0
PolyA_DEIso	Salix_HiSeq_c507978_g3_i1	Salix_HiSeq_c507978_g3	0	52	0	18.9292	Treatment	inf	0	0	Unknown	Unknown	Unknown	Unknown	0	0	0	0	0	0	inf	6705.96	1	0	0	0	0	278	0	0	0	0	0	0	0	0	0	0	0	Unknown	Unknown	0	0	0	0	0	0	0	0
PolyA_DEIso	Salix_HiSeq_c566142_g10_i2	Salix_HiSeq_c566142_g10	2295	131	577.494	18.917	Control	30.5277	0	0	Unknown	Unknown	Unknown	Unknown	0	0	0	0	0	0	1.48469	0.0250728	1	0	0	0	0	279	0	0	0	0	0	0	0	0	0	0	0	Unknown	Unknown	0	0	0	0	0	0	0	0
PolyA_DEIso	Salix_HiSeq_c597405_g2_i1	Salix_HiSeq_c597405_g2	0	80	0	18.8626	Treatment	inf	0	0	Unknown	Unknown	Unknown	Unknown	0	0	0	0	0	0	inf	8816.74	1	0	0	0	0	347	0	0	0	0	0	0	0	0	0	0	0	Unknown	Unknown	0	0	0	0	0	0	0	0
PolyA_DEIso	Salix_HiSeq_c598830_g1_i1	Salix_HiSeq_c598830_g1	0	119	0	18.8553	Treatment	inf	0	0	Unknown	Unknown	Unknown	Unknown	0	0	0	0	0	0	inf	10781.2	1	0	0	0	0	470	0	0	0	0	0	0	0	0	0	0	0	Unknown	Unknown	0	0	0	0	0	0	0	0
PolyA_DEIso	Salix_HiSeq_c594836_g1_i8	Salix_HiSeq_c594836_g1	0	123	3.00873e-43	18.8475	Treatment	6.26426e+43	0	0	Unknown	Unknown	Unknown	Unknown	0	0	0	0	0	0	43.7969	15965.5	1	0	0	0	0	646	0	0	0	0	0	0	0	0	0	0	0	Unknown	Unknown	0	0	0	0	0	0	0	0
PolyA_DEIso	Salix_HiSeq_c579559_g1_i2	Salix_HiSeq_c579559_g1	0	96	0	18.7603	Treatment	inf	0	0	Unknown	Unknown	Unknown	Unknown	0	0	0	0	0	0	inf	7815.65	1	0	0	0	0	307	0	0	0	0	0	0	0	0	0	0	0	Unknown	Unknown	0	0	0	0	0	0	0	0
PolyA_DEIso	Salix_HiSeq_c601139_g2_i1	Salix_HiSeq_c601139_g2	0	124	0	18.7415	Treatment	inf	0	0	Unknown	Unknown	Unknown	Unknown	0	0	0	0	0	0	inf	10058.2	1	0	0	0	0	332	0	0	0	0	0	0	0	0	0	0	0	Unknown	Unknown	0	0	0	0	0	0	0	0
PolyA_DEIso	Salix_HiSeq_c555542_g1_i1	Salix_HiSeq_c555542_g1	0	104	0	18.7106	Treatment	inf	0	0	Unknown	Unknown	Unknown	Unknown	0	0	0	0	0	0	inf	5080.82	1	0	0	0	0	281	0	0	0	0	0	0	0	0	0	0	0	Unknown	Unknown	0	0	0	0	0	0	0	0
PolyA_DEIso	Salix_HiSeq_c582074_g3_i9	Salix_HiSeq_c582074_g3	2	152	0.349324	18.6892	Treatment	53.501	0	0	Unknown	Unknown	Unknown	Unknown	0	0	0	0	0	0	1.72836	58.3837	1	0	0	0	0	397	0	0	0	0	0	0	0	0	0	0	0	Unknown	Unknown	0	0	0	0	0	0	0	0
PolyA_DEIso	Salix_HiSeq_c595870_g2_i3	Salix_HiSeq_c595870_g2	0	93	0	18.5517	Treatment	inf	0	0	Unknown	Unknown	Unknown	Unknown	0	0	0	0	0	0	inf	8058.97	1	0	0	0	0	271	0	0	0	0	0	0	0	0	0	0	0	Unknown	Unknown	0	0	0	0	0	0	0	0
PolyA_DEIso	Salix_HiSeq_c455406_g1_i1	Salix_HiSeq_c455406_g1	0	67	0	18.5337	Treatment	inf	0	0	Unknown	Unknown	Unknown	Unknown	0	0	0	0	0	0	inf	7154.45	1	0	0	0	0	291	0	0	0	0	0	0	0	0	0	0	0	Unknown	Unknown	0	0	0	0	0	0	0	0
PolyA_DEIso	Salix_HiSeq_c596803_g3_i1	Salix_HiSeq_c596803_g3	0	79	0	18.5236	Treatment	inf	0	0	Unknown	Unknown	Unknown	Unknown	0	0	0	0	0	0	inf	6255.54	1	0	0	0	0	270	0	0	0	0	0	0	0	0	0	0	0	Unknown	Unknown	0	0	0	0	0	0	0	0
PolyA_DEIso	Salix_HiSeq_c600354_g3_i1	Salix_HiSeq_c600354_g3	0	69	0	18.4482	Treatment	inf	0	0	Unknown	Unknown	Unknown	Unknown	0	0	0	0	0	0	inf	5522.9	1	0	0	0	0	229	0	0	0	0	0	0	0	0	0	0	0	Unknown	Unknown	0	0	0	0	0	0	0	0
PolyA_DEIso	Salix_HiSeq_c593416_g1_i1	Salix_HiSeq_c593416_g1	0	141	0	18.3966	Treatment	inf	0	0	Unknown	Unknown	Unknown	Unknown	0	0	0	0	0	0	inf	10362.8	1	0	0	0	0	452	0	0	0	0	0	0	0	0	0	0	0	Unknown	Unknown	0	0	0	0	0	0	0	0
PolyA_DEIso	Salix_HiSeq_c595540_g1_i1	Salix_HiSeq_c595540_g1	0	88	0	18.2347	Treatment	inf	0	0	Unknown	Unknown	Unknown	Unknown	0	0	0	0	0	0	inf	5976.04	1	0	0	0	0	281	0	0	0	0	0	0	0	0	0	0	0	Unknown	Unknown	0	0	0	0	0	0	0	0
PolyA_DEIso	Salix_HiSeq_c598317_g1_i2	Salix_HiSeq_c598317_g1	0	118	0	18.2067	Treatment	inf	0	0	Unknown	Unknown	Unknown	Unknown	0	0	0	0	0	0	inf	9016.75	1	0	0	0	0	410	0	0	0	0	0	0	0	0	0	0	0	Unknown	Unknown	0	0	0	0	0	0	0	0
PolyA_DEIso	Salix_HiSeq_c547999_g1_i1	Salix_HiSeq_c547999_g1	0	45	0	18.1551	Treatment	inf	0	0	Unknown	Unknown	Unknown	Unknown	0	0	0	0	0	0	inf	4717.71	1	0	0	0	0	202	0	0	0	0	0	0	0	0	0	0	0	Unknown	Unknown	0	0	0	0	0	0	0	0
PolyA_DEIso	Salix_HiSeq_c547160_g1_i1	Salix_HiSeq_c547160_g1	0	60	0	18.0405	Treatment	inf	0	0	Unknown	Unknown	Unknown	Unknown	0	0	0	0	0	0	inf	8982.86	1	0	0	0	0	304	0	0	0	0	0	0	0	0	0	0	0	Unknown	Unknown	0	0	0	0	0	0	0	0
PolyA_DEIso	Salix_HiSeq_c596639_g1_i1	Salix_HiSeq_c596639_g1	0	127	0	17.9454	Treatment	inf	0	0	Unknown	Unknown	Unknown	Unknown	0	0	0	0	0	0	inf	12063.6	1	0	0	0	0	384	0	0	0	0	0	0	0	0	0	0	0	Unknown	Unknown	0	0	0	0	0	0	0	0
PolyA_DEIso	Salix_HiSeq_c579156_g2_i1	Salix_HiSeq_c579156_g2	0	150	0	17.919	Treatment	inf	0	0	Unknown	Unknown	Unknown	Unknown	0	0	0	0	0	0	inf	11414.4	1	0	0	0	0	486	0	0	0	0	0	0	0	0	0	0	0	Unknown	Unknown	0	0	0	0	0	0	0	0
PolyA_DEIso	Salix_HiSeq_c585158_g2_i1	Salix_HiSeq_c585158_g2	7	79	2.68801	17.8763	Treatment	6.65037	0	0	Unknown	Unknown	Unknown	Unknown	0	0	0	0	0	0	0.822846	8.52399	0.999688	0	0	0	0	213	0	0	0	0	0	0	0	0	0	0	0	Unknown	Unknown	0	0	0	0	0	0	0	0
PolyA_DEIso	Salix_HiSeq_c593383_g1_i1	Salix_HiSeq_c593383_g1	0	94	0	17.7685	Treatment	inf	0	0	Unknown	Unknown	Unknown	Unknown	0	0	0	0	0	0	inf	6589.37	1	0	0	0	0	310	0	0	0	0	0	0	0	0	0	0	0	Unknown	Unknown	0	0	0	0	0	0	0	0
PolyA_DEIso	Salix_HiSeq_c599658_g2_i1	Salix_HiSeq_c599658_g2	355	63	118.405	17.763	Control	6.66582	0	0	Unknown	Unknown	Unknown	Unknown	0	0	0	0	0	0	0.823853	0.16431	0.999988	0	0	0	0	233	0	0	0	0	0	0	0	0	0	0	0	Unknown	Unknown	0	0	0	0	0	0	0	0
PolyA_DEIso	Salix_HiSeq_c594836_g1_i2	Salix_HiSeq_c594836_g1	0	145	2.81877e-43	17.7278	Treatment	6.28921e+43	0	0	Unknown	Unknown	Unknown	Unknown	0	0	0	0	0	0	43.7986	13860.8	1	0	0	0	0	646	0	0	0	0	0	0	0	0	0	0	0	Unknown	Unknown	0	0	0	0	0	0	0	0
PolyA_DEIso	Salix_HiSeq_c582481_g4_i2	Salix_HiSeq_c582481_g4	22	71	7.61989	17.7121	Treatment	2.32445	0	0	Unknown	Unknown	Unknown	Unknown	0	0	0	0	0	0	0.366321	2.41369	0.975753	0	0	0	0	229	0	0	0	0	0	0	0	0	0	0	0	Unknown	Unknown	0	0	0	0	0	0	0	0
PolyA_DEIso	Salix_HiSeq_c599613_g1_i1	Salix_HiSeq_c599613_g1	0	52	0	17.7094	Treatment	inf	0	0	Unknown	Unknown	Unknown	Unknown	0	0	0	0	0	0	inf	6594.9	1	0	0	0	0	266	0	0	0	0	0	0	0	0	0	0	0	Unknown	Unknown	0	0	0	0	0	0	0	0
PolyA_DEIso	Salix_HiSeq_c586545_g1_i1	Salix_HiSeq_c586545_g1	1297	317	95.1843	17.6848	Control	5.38228	0	0	Unknown	Unknown	Unknown	Unknown	0	0	0	0	0	0	0.730966	0.382723	0.990588	0	0	0	0	973	0	0	0	0	0	0	0	0	0	0	0	Unknown	Unknown	0	0	0	0	0	0	0	0
PolyA_DEIso	Salix_HiSeq_c599767_g2_i1	Salix_HiSeq_c599767_g2	15	71	7.35774	17.6385	Treatment	2.39727	0	0	Unknown	Unknown	Unknown	Unknown	0	0	0	0	0	0	0.379717	2.22451	0.985775	0	0	0	0	211	0	0	0	0	0	0	0	0	0	0	0	Unknown	Unknown	0	0	0	0	0	0	0	0
PolyA_DEIso	Salix_HiSeq_c596108_g4_i1	Salix_HiSeq_c596108_g4	1658	120	319.52	17.6254	Control	18.1283	0	0	Unknown	Unknown	Unknown	Unknown	0	0	0	0	0	0	1.25836	0.0795575	1	0	0	0	0	413	0	0	0	0	0	0	0	0	0	0	0	Unknown	Unknown	0	0	0	0	0	0	0	0
PolyA_DEIso	Salix_HiSeq_c590838_g1_i1	Salix_HiSeq_c590838_g1	1	116	0.304048	17.6008	Treatment	57.8882	0	0	Unknown	Unknown	Unknown	Unknown	0	0	0	0	0	0	1.76259	92.3533	1	0	0	0	0	424	0	0	0	0	0	0	0	0	0	0	0	Unknown	Unknown	0	0	0	0	0	0	0	0
PolyA_DEIso	Salix_HiSeq_c595613_g1_i1	Salix_HiSeq_c595613_g1	7	91	2.36024	17.5848	Treatment	7.45043	0	0	Unknown	Unknown	Unknown	Unknown	0	0	0	0	0	0	0.872181	6.05983	0.99806	0	0	0	0	227	0	0	0	0	0	0	0	0	0	0	0	Unknown	Unknown	0	0	0	0	0	0	0	0
PolyA_DEIso	Salix_HiSeq_c600438_g1_i3	Salix_HiSeq_c600438_g1	0	174	0	17.4636	Treatment	inf	0	0	Unknown	Unknown	Unknown	Unknown	0	0	0	0	0	0	inf	15622.9	1	0	0	0	0	558	0	0	0	0	0	0	0	0	0	0	0	Unknown	Unknown	0	0	0	0	0	0	0	0
PolyA_DEIso	Salix_HiSeq_c588616_g1_i1	Salix_HiSeq_c588616_g1	0	108	0	17.4416	Treatment	inf	0	0	Unknown	Unknown	Unknown	Unknown	0	0	0	0	0	0	inf	9671.2	1	0	0	0	0	396	0	0	0	0	0	0	0	0	0	0	0	Unknown	Unknown	0	0	0	0	0	0	0	0
PolyA_DEIso	Salix_HiSeq_c597292_g2_i2	Salix_HiSeq_c597292_g2	0	115	0	17.2786	Treatment	inf	0	0	Unknown	Unknown	Unknown	Unknown	0	0	0	0	0	0	inf	12714.3	1	0	0	0	0	470	0	0	0	0	0	0	0	0	0	0	0	Unknown	Unknown	0	0	0	0	0	0	0	0
PolyA_DEIso	Salix_HiSeq_c598989_g1_i1	Salix_HiSeq_c598989_g1	0	83	0	17.2206	Treatment	inf	0	0	Unknown	Unknown	Unknown	Unknown	0	0	0	0	0	0	inf	8696.35	1	0	0	0	0	226	0	0	0	0	0	0	0	0	0	0	0	Unknown	Unknown	0	0	0	0	0	0	0	0
PolyA_DEIso	Salix_HiSeq_c598271_g3_i1	Salix_HiSeq_c598271_g3	0	102	0	17.2042	Treatment	inf	0	0	Unknown	Unknown	Unknown	Unknown	0	0	0	0	0	0	inf	8915.35	1	0	0	0	0	377	0	0	0	0	0	0	0	0	0	0	0	Unknown	Unknown	0	0	0	0	0	0	0	0
PolyA_DEIso	Salix_HiSeq_c601882_g1_i1	Salix_HiSeq_c601882_g1	0	76	0	17.1365	Treatment	inf	0	0	Unknown	Unknown	Unknown	Unknown	0	0	0	0	0	0	inf	5834.84	1	0	0	0	0	245	0	0	0	0	0	0	0	0	0	0	0	Unknown	Unknown	0	0	0	0	0	0	0	0
PolyA_DEIso	Salix_HiSeq_c600676_g1_i1	Salix_HiSeq_c600676_g1	0	103	0	17.1275	Treatment	inf	0	0	Unknown	Unknown	Unknown	Unknown	0	0	0	0	0	0	inf	10099.8	1	0	0	0	0	310	0	0	0	0	0	0	0	0	0	0	0	Unknown	Unknown	0	0	0	0	0	0	0	0
PolyA_DEIso	Salix_HiSeq_c498017_g1_i1	Salix_HiSeq_c498017_g1	0	113	0	17.0863	Treatment	inf	0	0	Unknown	Unknown	Unknown	Unknown	0	0	0	0	0	0	inf	4070.9	1	0	0	0	0	287	0	0	0	0	0	0	0	0	0	0	0	Unknown	Unknown	0	0	0	0	0	0	0	0
PolyA_DEIso	Salix_HiSeq_c417667_g1_i1	Salix_HiSeq_c417667_g1	0	129	0.0997775	17.0715	Treatment	171.096	0	0	Unknown	Unknown	Unknown	Unknown	0	0	0	0	0	0	2.23324	111.792	1	0	0	0	0	316	0	0	0	0	0	0	0	0	0	0	0	Unknown	Unknown	0	0	0	0	0	0	0	0
PolyA_DEIso	Salix_HiSeq_c536396_g2_i1	Salix_HiSeq_c536396_g2	13	75	4.00903	17.029	Treatment	4.24767	0	0	Unknown	Unknown	Unknown	Unknown	0	0	0	0	0	0	0.628151	4.98893	0.981491	0	0	0	0	225	0	0	0	0	0	0	0	0	0	0	0	Unknown	Unknown	0	0	0	0	0	0	0	0
PolyA_DEIso	Salix_HiSeq_c596375_g1_i1	Salix_HiSeq_c596375_g1	0	106	0	16.9491	Treatment	inf	0	0	Unknown	Unknown	Unknown	Unknown	0	0	0	0	0	0	inf	13220.6	1	0	0	0	0	359	0	0	0	0	0	0	0	0	0	0	0	Unknown	Unknown	0	0	0	0	0	0	0	0
PolyA_DEIso	Salix_HiSeq_c599931_g2_i1	Salix_HiSeq_c599931_g2	0	257	0.0100204	16.9388	Treatment	1690.44	0	0	Unknown	Unknown	Unknown	Unknown	0	0	0	0	0	0	3.228	1720.34	1	0	0	0	0	1005	0	0	0	0	0	0	0	0	0	0	0	Unknown	Unknown	0	0	0	0	0	0	0	0
PolyA_DEIso	Salix_HiSeq_c596208_g3_i1	Salix_HiSeq_c596208_g3	0	100	0	16.9295	Treatment	inf	0	0	Unknown	Unknown	Unknown	Unknown	0	0	0	0	0	0	inf	6261.65	1	0	0	0	0	328	0	0	0	0	0	0	0	0	0	0	0	Unknown	Unknown	0	0	0	0	0	0	0	0
PolyA_DEIso	Salix_HiSeq_c595020_g1_i2	Salix_HiSeq_c595020_g1	0	128	0	16.7036	Treatment	inf	0	0	Unknown	Unknown	Unknown	Unknown	0	0	0	0	0	0	inf	16813.4	1	0	0	0	0	588	0	0	0	0	0	0	0	0	0	0	0	Unknown	Unknown	0	0	0	0	0	0	0	0
PolyA_DEIso	Salix_HiSeq_c600541_g2_i1	Salix_HiSeq_c600541_g2	9	82	3.77801	16.6918	Treatment	4.41815	0	0	Unknown	Unknown	Unknown	Unknown	0	0	0	0	0	0	0.645241	2.89913	0.988689	0	0	0	0	207	0	0	0	0	0	0	0	0	0	0	0	Unknown	Unknown	0	0	0	0	0	0	0	0
PolyA_DEIso	Salix_HiSeq_c569951_g1_i1	Salix_HiSeq_c569951_g1	8	86	1.93062	16.5855	Treatment	8.59075	0	0	Unknown	Unknown	Unknown	Unknown	0	0	0	0	0	0	0.934031	10.1708	0.999012	0	0	0	0	251	0	0	0	0	0	0	0	0	0	0	0	Unknown	Unknown	0	0	0	0	0	0	0	0
PolyA_DEIso	Salix_HiSeq_c595644_g4_i1	Salix_HiSeq_c595644_g4	30	83	8.01426	16.5088	Treatment	2.05993	0	0	Unknown	Unknown	Unknown	Unknown	0	0	0	0	0	0	0.313852	2.23382	0.978755	0	0	0	0	248	0	0	0	0	0	0	0	0	0	0	0	Unknown	Unknown	0	0	0	0	0	0	0	0
PolyA_DEIso	Salix_HiSeq_c595280_g3_i2	Salix_HiSeq_c595280_g3	0	70	0	16.4933	Treatment	inf	0	0	Unknown	Unknown	Unknown	Unknown	0	0	0	0	0	0	inf	6785.33	1	0	0	0	0	339	0	0	0	0	0	0	0	0	0	0	0	Unknown	Unknown	0	0	0	0	0	0	0	0
PolyA_DEIso	Salix_HiSeq_c526438_g1_i2	Salix_HiSeq_c526438_g1	5	62	1.43928	16.4621	Treatment	11.4377	0	0	Unknown	Unknown	Unknown	Unknown	0	0	0	0	0	0	1.05834	14.3898	0.998628	0	0	0	0	214	0	0	0	0	0	0	0	0	0	0	0	Unknown	Unknown	0	0	0	0	0	0	0	0
PolyA_DEIso	Salix_HiSeq_c263075_g1_i1	Salix_HiSeq_c263075_g1	20	152	3.31063	16.4577	Treatment	4.97117	0	0	Unknown	Unknown	Unknown	Unknown	0	0	0	0	0	0	0.696458	8.02045	0.980397	0	0	0	0	496	0	0	0	0	0	0	0	0	0	0	0	Unknown	Unknown	0	0	0	0	0	0	0	0
PolyA_DEIso	Salix_HiSeq_c592073_g1_i1	Salix_HiSeq_c592073_g1	34	87	10.4207	16.45	Treatment	1.57859	0	0	Unknown	Unknown	Unknown	Unknown	0	0	0	0	0	0	0.19827	1.50121	0.962593	0	0	0	0	283	0	0	0	0	0	0	0	0	0	0	0	Unknown	Unknown	0	0	0	0	0	0	0	0
PolyA_DEIso	Salix_HiSeq_c595525_g1_i1	Salix_HiSeq_c595525_g1	0	63	0	16.4461	Treatment	inf	0	0	Unknown	Unknown	Unknown	Unknown	0	0	0	0	0	0	inf	6577.37	1	0	0	0	0	274	0	0	0	0	0	0	0	0	0	0	0	Unknown	Unknown	0	0	0	0	0	0	0	0
PolyA_DEIso	Salix_HiSeq_c600624_g4_i2	Salix_HiSeq_c600624_g4	0	111	0.0917839	16.3364	Treatment	177.987	0	0	Unknown	Unknown	Unknown	Unknown	0	0	0	0	0	0	2.25039	426.632	1	0	0	0	0	336	0	0	0	0	0	0	0	0	0	0	0	Unknown	Unknown	0	0	0	0	0	0	0	0
PolyA_DEIso	Salix_HiSeq_c599190_g3_i1	Salix_HiSeq_c599190_g3	0	60	0	16.2673	Treatment	inf	0	0	Unknown	Unknown	Unknown	Unknown	0	0	0	0	0	0	inf	5129.75	1	0	0	0	0	215	0	0	0	0	0	0	0	0	0	0	0	Unknown	Unknown	0	0	0	0	0	0	0	0
PolyA_DEIso	Salix_HiSeq_c585127_g2_i1	Salix_HiSeq_c585127_g2	0	97	0	16.2432	Treatment	inf	0	0	Unknown	Unknown	Unknown	Unknown	0	0	0	0	0	0	inf	9401.92	1	0	0	0	0	325	0	0	0	0	0	0	0	0	0	0	0	Unknown	Unknown	0	0	0	0	0	0	0	0
PolyA_DEIso	Salix_HiSeq_c571605_g1_i1	Salix_HiSeq_c571605_g1	9	62	3.20616	16.2427	Treatment	5.06609	0	0	Unknown	Unknown	Unknown	Unknown	0	0	0	0	0	0	0.704673	6.29423	0.994912	0	0	0	0	221	0	0	0	0	0	0	0	0	0	0	0	Unknown	Unknown	0	0	0	0	0	0	0	0
PolyA_DEIso	Salix_HiSeq_c562479_g1_i3	Salix_HiSeq_c562479_g1	1	43	0.752603	16.181	Treatment	21.5001	0	0	Unknown	Unknown	Unknown	Unknown	0	0	0	0	0	0	1.33244	19.5475	0.999995	0	0	0	0	202	0	0	0	0	0	0	0	0	0	0	0	Unknown	Unknown	0	0	0	0	0	0	0	0
PolyA_DEIso	Salix_HiSeq_c582631_g1_i1	Salix_HiSeq_c582631_g1	971	174	129.411	16.1516	Control	8.01228	0	0	Unknown	Unknown	Unknown	Unknown	0	0	0	0	0	0	0.903756	0.125221	1	0	0	0	0	636	0	0	0	0	0	0	0	0	0	0	0	Unknown	Unknown	0	0	0	0	0	0	0	0
PolyA_DEIso	Salix_HiSeq_c594929_g2_i1	Salix_HiSeq_c594929_g2	0	63	0	16.1452	Treatment	inf	0	0	Unknown	Unknown	Unknown	Unknown	0	0	0	0	0	0	inf	4385.67	1	0	0	0	0	229	0	0	0	0	0	0	0	0	0	0	0	Unknown	Unknown	0	0	0	0	0	0	0	0
PolyA_DEIso	Salix_HiSeq_c598970_g1_i1	Salix_HiSeq_c598970_g1	0	93	0	16.1156	Treatment	inf	0	0	Unknown	Unknown	Unknown	Unknown	0	0	0	0	0	0	inf	7604.47	1	0	0	0	0	324	0	0	0	0	0	0	0	0	0	0	0	Unknown	Unknown	0	0	0	0	0	0	0	0
PolyA_DEIso	Salix_HiSeq_c579992_g2_i1	Salix_HiSeq_c579992_g2	0	285	0.0170854	16.0527	Treatment	939.555	0	0	Unknown	Unknown	Unknown	Unknown	0	0	0	0	0	0	2.97292	840.34	1	0	0	0	0	1065	0	0	0	0	0	0	0	0	0	0	0	Unknown	Unknown	0	0	0	0	0	0	0	0
PolyA_DEIso	Salix_HiSeq_c596396_g1_i1	Salix_HiSeq_c596396_g1	0	49	0	15.9953	Treatment	inf	0	0	Unknown	Unknown	Unknown	Unknown	0	0	0	0	0	0	inf	4828.31	1	0	0	0	0	240	0	0	0	0	0	0	0	0	0	0	0	Unknown	Unknown	0	0	0	0	0	0	0	0
PolyA_DEIso	Salix_HiSeq_c601305_g1_i1	Salix_HiSeq_c601305_g1	0	73	0	15.9764	Treatment	inf	0	0	Unknown	Unknown	Unknown	Unknown	0	0	0	0	0	0	inf	6776.72	1	0	0	0	0	295	0	0	0	0	0	0	0	0	0	0	0	Unknown	Unknown	0	0	0	0	0	0	0	0
PolyA_DEIso	Salix_HiSeq_c590017_g2_i1	Salix_HiSeq_c590017_g2	0	43	0	15.9614	Treatment	inf	0	0	Unknown	Unknown	Unknown	Unknown	0	0	0	0	0	0	inf	4312.65	0.999949	0	0	0	0	217	0	0	0	0	0	0	0	0	0	0	0	Unknown	Unknown	0	0	0	0	0	0	0	0
PolyA_DEIso	Salix_HiSeq_c589871_g1_i3	Salix_HiSeq_c589871_g1	0	126	0	15.9557	Treatment	inf	0	0	Unknown	Unknown	Unknown	Unknown	0	0	0	0	0	0	inf	8949.98	1	0	0	0	0	465	0	0	0	0	0	0	0	0	0	0	0	Unknown	Unknown	0	0	0	0	0	0	0	0
PolyA_DEIso	Salix_HiSeq_c600269_g3_i1	Salix_HiSeq_c600269_g3	0	98	0	15.9443	Treatment	inf	0	0	Unknown	Unknown	Unknown	Unknown	0	0	0	0	0	0	inf	8302.86	1	0	0	0	0	358	0	0	0	0	0	0	0	0	0	0	0	Unknown	Unknown	0	0	0	0	0	0	0	0
PolyA_DEIso	Salix_HiSeq_c220228_g1_i1	Salix_HiSeq_c220228_g1	0	56	0	15.9289	Treatment	inf	0	0	Unknown	Unknown	Unknown	Unknown	0	0	0	0	0	0	inf	6116.96	1	0	0	0	0	220	0	0	0	0	0	0	0	0	0	0	0	Unknown	Unknown	0	0	0	0	0	0	0	0
PolyA_DEIso	Salix_HiSeq_c532077_g1_i1	Salix_HiSeq_c532077_g1	934	74	262.92	15.6884	Control	16.7589	0	0	Unknown	Unknown	Unknown	Unknown	0	0	0	0	0	0	1.22425	0.0669825	1	0	0	0	0	272	0	0	0	0	0	0	0	0	0	0	0	Unknown	Unknown	0	0	0	0	0	0	0	0
PolyA_DEIso	Salix_HiSeq_c554383_g1_i2	Salix_HiSeq_c554383_g1	0	75	0	15.6814	Treatment	inf	0	0	Unknown	Unknown	Unknown	Unknown	0	0	0	0	0	0	inf	7942.73	1	0	0	0	0	391	0	0	0	0	0	0	0	0	0	0	0	Unknown	Unknown	0	0	0	0	0	0	0	0
PolyA_DEIso	Salix_HiSeq_c599604_g9_i1	Salix_HiSeq_c599604_g9	8	52	2.05744	15.6778	Treatment	7.62006	0	0	Unknown	Unknown	Unknown	Unknown	0	0	0	0	0	0	0.881958	7.94797	0.976749	0	0	0	0	225	0	0	0	0	0	0	0	0	0	0	0	Unknown	Unknown	0	0	0	0	0	0	0	0
PolyA_DEIso	Salix_HiSeq_c571970_g1_i1	Salix_HiSeq_c571970_g1	7	70	1.79718	15.6106	Treatment	8.68614	0	0	Unknown	Unknown	Unknown	Unknown	0	0	0	0	0	0	0.938827	10.8257	0.999611	0	0	0	0	236	0	0	0	0	0	0	0	0	0	0	0	Unknown	Unknown	0	0	0	0	0	0	0	0
PolyA_DEIso	Salix_HiSeq_c573168_g1_i1	Salix_HiSeq_c573168_g1	0	66	0	15.6047	Treatment	inf	0	0	Unknown	Unknown	Unknown	Unknown	0	0	0	0	0	0	inf	4725.32	1	0	0	0	0	234	0	0	0	0	0	0	0	0	0	0	0	Unknown	Unknown	0	0	0	0	0	0	0	0
PolyA_DEIso	Salix_HiSeq_c597884_g1_i1	Salix_HiSeq_c597884_g1	0	55	0	15.5713	Treatment	inf	0	0	Unknown	Unknown	Unknown	Unknown	0	0	0	0	0	0	inf	4277.98	1	0	0	0	0	208	0	0	0	0	0	0	0	0	0	0	0	Unknown	Unknown	0	0	0	0	0	0	0	0
PolyA_DEIso	Salix_HiSeq_c599416_g2_i2	Salix_HiSeq_c599416_g2	0	126	0	15.5598	Treatment	inf	0	0	Unknown	Unknown	Unknown	Unknown	0	0	0	0	0	0	inf	8711.61	1	0	0	0	0	409	0	0	0	0	0	0	0	0	0	0	0	Unknown	Unknown	0	0	0	0	0	0	0	0
PolyA_DEIso	Salix_HiSeq_c574616_g1_i1	Salix_HiSeq_c574616_g1	317	51	82.8932	15.5377	Control	5.33497	0	0	Unknown	Unknown	Unknown	Unknown	0	0	0	0	0	0	0.727132	0.237157	1	0	0	0	0	312	0	0	0	0	0	0	0	0	0	0	0	Unknown	Unknown	0	0	0	0	0	0	0	0
PolyA_DEIso	Salix_HiSeq_c596460_g1_i1	Salix_HiSeq_c596460_g1	0	80	0	15.4441	Treatment	inf	0	0	Unknown	Unknown	Unknown	Unknown	0	0	0	0	0	0	inf	6955.5	1	0	0	0	0	353	0	0	0	0	0	0	0	0	0	0	0	Unknown	Unknown	0	0	0	0	0	0	0	0
PolyA_DEIso	Salix_HiSeq_c600562_g1_i2	Salix_HiSeq_c600562_g1	0	59	0	15.3999	Treatment	inf	0	0	Unknown	Unknown	Unknown	Unknown	0	0	0	0	0	0	inf	6317.34	1	0	0	0	0	281	0	0	0	0	0	0	0	0	0	0	0	Unknown	Unknown	0	0	0	0	0	0	0	0
PolyA_DEIso	Salix_HiSeq_c601952_g1_i3	Salix_HiSeq_c601952_g1	0	117	0	15.3435	Treatment	inf	0	0	Unknown	Unknown	Unknown	Unknown	0	0	0	0	0	0	inf	7817.28	1	0	0	0	0	427	0	0	0	0	0	0	0	0	0	0	0	Unknown	Unknown	0	0	0	0	0	0	0	0
PolyA_DEIso	Salix_HiSeq_c560555_g1_i1	Salix_HiSeq_c560555_g1	0	63	0.0823816	15.3089	Treatment	185.829	0	0	Unknown	Unknown	Unknown	Unknown	0	0	0	0	0	0	2.26911	172.612	1	0	0	0	0	274	0	0	0	0	0	0	0	0	0	0	0	Unknown	Unknown	0	0	0	0	0	0	0	0
PolyA_DEIso	Salix_HiSeq_c572621_g1_i3	Salix_HiSeq_c572621_g1	0	142	0.0287485	15.2894	Treatment	531.833	0	0	Unknown	Unknown	Unknown	Unknown	0	0	0	0	0	0	2.72577	710.513	1	0	0	0	0	719	0	0	0	0	0	0	0	0	0	0	0	Unknown	Unknown	0	0	0	0	0	0	0	0
PolyA_DEIso	Salix_HiSeq_c597637_g2_i1	Salix_HiSeq_c597637_g2	0	88	0	15.2629	Treatment	inf	0	0	Unknown	Unknown	Unknown	Unknown	0	0	0	0	0	0	inf	9091.8	1	0	0	0	0	354	0	0	0	0	0	0	0	0	0	0	0	Unknown	Unknown	0	0	0	0	0	0	0	0
PolyA_DEIso	Salix_HiSeq_c562912_g1_i3	Salix_HiSeq_c562912_g1	12	121	2.03445	15.1572	Treatment	7.45025	0	0	Unknown	Unknown	Unknown	Unknown	0	0	0	0	0	0	0.872171	7.75364	0.997819	0	0	0	0	328	0	0	0	0	0	0	0	0	0	0	0	Unknown	Unknown	0	0	0	0	0	0	0	0
PolyA_DEIso	Salix_HiSeq_c595799_g1_i2	Salix_HiSeq_c595799_g1	0	79	0.205554	15.0888	Treatment	73.4054	0	0	Unknown	Unknown	Unknown	Unknown	0	0	0	0	0	0	1.86573	103.791	1	0	0	0	0	324	0	0	0	0	0	0	0	0	0	0	0	Unknown	Unknown	0	0	0	0	0	0	0	0
PolyA_DEIso	Salix_HiSeq_c483856_g1_i2	Salix_HiSeq_c483856_g1	867	197	81.3624	15.0882	Control	5.39243	0	0	Unknown	Unknown	Unknown	Unknown	0	0	0	0	0	0	0.731785	0.212831	1	0	0	0	0	866	0	0	0	0	0	0	0	0	0	0	0	Unknown	Unknown	0	0	0	0	0	0	0	0
PolyA_DEIso	Salix_HiSeq_c589111_g6_i1	Salix_HiSeq_c589111_g6	122	497	5.38493	15.0687	Treatment	2.79832	0	0	Unknown	Unknown	Unknown	Unknown	0	0	0	0	0	0	0.446897	3.22468	0.953562	0	0	0	0	1799	0	0	0	0	0	0	0	0	0	0	0	Unknown	Unknown	0	0	0	0	0	0	0	0
PolyA_DEIso	Salix_HiSeq_c546143_g1_i2	Salix_HiSeq_c546143_g1	0	73	0	15.0671	Treatment	inf	0	0	Unknown	Unknown	Unknown	Unknown	0	0	0	0	0	0	inf	4566.42	1	0	0	0	0	252	0	0	0	0	0	0	0	0	0	0	0	Unknown	Unknown	0	0	0	0	0	0	0	0
PolyA_DEIso	Salix_HiSeq_c30485_g1_i1	Salix_HiSeq_c30485_g1	24	85	6.49828	14.9283	Treatment	2.29727	0	0	Unknown	Unknown	Unknown	Unknown	0	0	0	0	0	0	0.361213	2.17688	0.950287	0	0	0	0	297	0	0	0	0	0	0	0	0	0	0	0	Unknown	Unknown	0	0	0	0	0	0	0	0
PolyA_DEIso	Salix_HiSeq_c575521_g1_i1	Salix_HiSeq_c575521_g1	0	65	0	14.9244	Treatment	inf	0	0	Unknown	Unknown	Unknown	Unknown	0	0	0	0	0	0	inf	5843.34	1	0	0	0	0	319	0	0	0	0	0	0	0	0	0	0	0	Unknown	Unknown	0	0	0	0	0	0	0	0
PolyA_DEIso	Salix_HiSeq_c487455_g1_i1	Salix_HiSeq_c487455_g1	17	73	4.79618	14.8076	Treatment	3.08738	0	0	Unknown	Unknown	Unknown	Unknown	0	0	0	0	0	0	0.48959	3.32605	0.985022	0	0	0	0	259	0	0	0	0	0	0	0	0	0	0	0	Unknown	Unknown	0	0	0	0	0	0	0	0
PolyA_DEIso	Salix_HiSeq_c601968_g4_i1	Salix_HiSeq_c601968_g4	0	63	0	14.726	Treatment	inf	0	0	Unknown	Unknown	Unknown	Unknown	0	0	0	0	0	0	inf	7651.02	1	0	0	0	0	278	0	0	0	0	0	0	0	0	0	0	0	Unknown	Unknown	0	0	0	0	0	0	0	0
PolyA_DEIso	Salix_HiSeq_c595887_g2_i1	Salix_HiSeq_c595887_g2	0	66	0	14.7226	Treatment	inf	0	0	Unknown	Unknown	Unknown	Unknown	0	0	0	0	0	0	inf	6983.07	1	0	0	0	0	365	0	0	0	0	0	0	0	0	0	0	0	Unknown	Unknown	0	0	0	0	0	0	0	0
PolyA_DEIso	Salix_HiSeq_c570166_g2_i1	Salix_HiSeq_c570166_g2	0	89	0.0580918	14.6928	Treatment	252.923	0	0	Unknown	Unknown	Unknown	Unknown	0	0	0	0	0	0	2.40299	238.171	1	0	0	0	0	478	0	0	0	0	0	0	0	0	0	0	0	Unknown	Unknown	0	0	0	0	0	0	0	0
PolyA_DEIso	Salix_HiSeq_c595020_g1_i1	Salix_HiSeq_c595020_g1	0	89	0	14.6793	Treatment	inf	0	0	Unknown	Unknown	Unknown	Unknown	0	0	0	0	0	0	inf	10920.4	1	0	0	0	0	415	0	0	0	0	0	0	0	0	0	0	0	Unknown	Unknown	0	0	0	0	0	0	0	0
PolyA_DEIso	Salix_HiSeq_c600821_g1_i5	Salix_HiSeq_c600821_g1	0	63	0	14.549	Treatment	inf	0	0	Unknown	Unknown	Unknown	Unknown	0	0	0	0	0	0	inf	5358.63	1	0	0	0	0	266	0	0	0	0	0	0	0	0	0	0	0	Unknown	Unknown	0	0	0	0	0	0	0	0
PolyA_DEIso	Salix_HiSeq_c602103_g2_i1	Salix_HiSeq_c602103_g2	0	79	0	14.5284	Treatment	inf	0	0	Unknown	Unknown	Unknown	Unknown	0	0	0	0	0	0	inf	7444.12	1	0	0	0	0	349	0	0	0	0	0	0	0	0	0	0	0	Unknown	Unknown	0	0	0	0	0	0	0	0
PolyA_DEIso	Salix_HiSeq_c135906_g1_i1	Salix_HiSeq_c135906_g1	19	139	3.08161	14.4462	Treatment	4.68788	0	0	Unknown	Unknown	Unknown	Unknown	0	0	0	0	0	0	0.670977	9.40985	0.960334	0	0	0	0	517	0	0	0	0	0	0	0	0	0	0	0	Unknown	Unknown	0	0	0	0	0	0	0	0
PolyA_DEIso	Salix_HiSeq_c599770_g1_i3	Salix_HiSeq_c599770_g1	0	50	0	14.4229	Treatment	inf	0	0	Unknown	Unknown	Unknown	Unknown	0	0	0	0	0	0	inf	6424.49	1	0	0	0	0	305	0	0	0	0	0	0	0	0	0	0	0	Unknown	Unknown	0	0	0	0	0	0	0	0
PolyA_DEIso	Salix_HiSeq_c579392_g1_i1	Salix_HiSeq_c579392_g1	0	130	0	14.4136	Treatment	inf	0	0	Unknown	Unknown	Unknown	Unknown	0	0	0	0	0	0	inf	11554.8	1	0	0	0	0	452	0	0	0	0	0	0	0	0	0	0	0	Unknown	Unknown	0	0	0	0	0	0	0	0
PolyA_DEIso	Salix_HiSeq_c581546_g1_i1	Salix_HiSeq_c581546_g1	135	54	49.7646	14.2817	Control	3.48451	0	0	Unknown	Unknown	Unknown	Unknown	0	0	0	0	0	0	0.542142	0.274938	0.999442	0	0	0	0	218	0	0	0	0	0	0	0	0	0	0	0	Unknown	Unknown	0	0	0	0	0	0	0	0
PolyA_DEIso	Salix_HiSeq_c425987_g1_i1	Salix_HiSeq_c425987_g1	1146	174	94.2655	14.2766	Control	6.60282	0	0	Unknown	Unknown	Unknown	Unknown	0	0	0	0	0	0	0.819729	0.187111	1	0	0	0	0	934	0	0	0	0	0	0	0	0	0	0	0	Unknown	Unknown	0	0	0	0	0	0	0	0
PolyA_DEIso	Salix_HiSeq_c588370_g1_i6	Salix_HiSeq_c588370_g1	8	59	2.82064	14.2555	Treatment	5.05401	0	0	Unknown	Unknown	Unknown	Unknown	0	0	0	0	0	0	0.703636	7.80929	0.991215	0	0	0	0	207	0	0	0	0	0	0	0	0	0	0	0	Unknown	Unknown	0	0	0	0	0	0	0	0
PolyA_DEIso	Salix_HiSeq_c586545_g1_i3	Salix_HiSeq_c586545_g1	489	149	77.9604	14.2066	Control	5.48761	0	0	Unknown	Unknown	Unknown	Unknown	0	0	0	0	0	0	0.739383	0.369408	0.984042	0	0	0	0	577	0	0	0	0	0	0	0	0	0	0	0	Unknown	Unknown	0	0	0	0	0	0	0	0
PolyA_DEIso	Salix_HiSeq_c585933_g4_i1	Salix_HiSeq_c585933_g4	0	103	0.019121	14.1863	Treatment	741.922	0	0	Unknown	Unknown	Unknown	Unknown	0	0	0	0	0	0	2.87036	770.985	1	0	0	0	0	604	0	0	0	0	0	0	0	0	0	0	0	Unknown	Unknown	0	0	0	0	0	0	0	0
PolyA_DEIso	Salix_HiSeq_c558915_g1_i3	Salix_HiSeq_c558915_g1	0	52	0	14.1535	Treatment	inf	0	0	Unknown	Unknown	Unknown	Unknown	0	0	0	0	0	0	inf	5582.43	1	0	0	0	0	252	0	0	0	0	0	0	0	0	0	0	0	Unknown	Unknown	0	0	0	0	0	0	0	0
PolyA_DEIso	Salix_HiSeq_c599894_g2_i1	Salix_HiSeq_c599894_g2	0	98	0	14.1165	Treatment	inf	0	0	Unknown	Unknown	Unknown	Unknown	0	0	0	0	0	0	inf	11515.9	1	0	0	0	0	448	0	0	0	0	0	0	0	0	0	0	0	Unknown	Unknown	0	0	0	0	0	0	0	0
PolyA_DEIso	Salix_HiSeq_c588143_g3_i1	Salix_HiSeq_c588143_g3	0	126	0	14.1037	Treatment	inf	0	0	Unknown	Unknown	Unknown	Unknown	0	0	0	0	0	0	inf	13126	1	0	0	0	0	744	0	0	0	0	0	0	0	0	0	0	0	Unknown	Unknown	0	0	0	0	0	0	0	0
PolyA_DEIso	Salix_HiSeq_c591783_g1_i1	Salix_HiSeq_c591783_g1	0	64	0	14.0865	Treatment	inf	0	0	Unknown	Unknown	Unknown	Unknown	0	0	0	0	0	0	inf	5529.76	1	0	0	0	0	319	0	0	0	0	0	0	0	0	0	0	0	Unknown	Unknown	0	0	0	0	0	0	0	0
PolyA_DEIso	Salix_HiSeq_c555556_g3_i1	Salix_HiSeq_c555556_g3	349	65	80.0527	14.0676	Control	5.69057	0	0	Unknown	Unknown	Unknown	Unknown	0	0	0	0	0	0	0.755156	0.194901	1	0	0	0	0	305	0	0	0	0	0	0	0	0	0	0	0	Unknown	Unknown	0	0	0	0	0	0	0	0
PolyA_DEIso	Salix_HiSeq_c453948_g1_i1	Salix_HiSeq_c453948_g1	0	64	0	14.0426	Treatment	inf	0	0	Unknown	Unknown	Unknown	Unknown	0	0	0	0	0	0	inf	4644.79	1	0	0	0	0	245	0	0	0	0	0	0	0	0	0	0	0	Unknown	Unknown	0	0	0	0	0	0	0	0
PolyA_DEIso	Salix_HiSeq_c593460_g2_i1	Salix_HiSeq_c593460_g2	0	82	0	14.0333	Treatment	inf	0	0	Unknown	Unknown	Unknown	Unknown	0	0	0	0	0	0	inf	8039.39	1	0	0	0	0	466	0	0	0	0	0	0	0	0	0	0	0	Unknown	Unknown	0	0	0	0	0	0	0	0
PolyA_DEIso	Salix_HiSeq_c595985_g1_i2	Salix_HiSeq_c595985_g1	0	50	0	14.0128	Treatment	inf	0	0	Unknown	Unknown	Unknown	Unknown	0	0	0	0	0	0	inf	4265.04	1	0	0	0	0	245	0	0	0	0	0	0	0	0	0	0	0	Unknown	Unknown	0	0	0	0	0	0	0	0
PolyA_DEIso	Salix_HiSeq_c593117_g1_i1	Salix_HiSeq_c593117_g1	0	83	0.0562807	14.0095	Treatment	248.922	0	0	Unknown	Unknown	Unknown	Unknown	0	0	0	0	0	0	2.39606	495.291	1	0	0	0	0	386	0	0	0	0	0	0	0	0	0	0	0	Unknown	Unknown	0	0	0	0	0	0	0	0
PolyA_DEIso	Salix_HiSeq_c594576_g2_i1	Salix_HiSeq_c594576_g2	0	52	0	13.9957	Treatment	inf	0	0	Unknown	Unknown	Unknown	Unknown	0	0	0	0	0	0	inf	6176.64	1	0	0	0	0	256	0	0	0	0	0	0	0	0	0	0	0	Unknown	Unknown	0	0	0	0	0	0	0	0
PolyA_DEIso	Salix_HiSeq_c596885_g2_i1	Salix_HiSeq_c596885_g2	0	78	0	13.8744	Treatment	inf	0	0	Unknown	Unknown	Unknown	Unknown	0	0	0	0	0	0	inf	8539.76	1	0	0	0	0	402	0	0	0	0	0	0	0	0	0	0	0	Unknown	Unknown	0	0	0	0	0	0	0	0
PolyA_DEIso	Salix_HiSeq_c595657_g1_i2	Salix_HiSeq_c595657_g1	0	61	6.37956e-48	13.8742	Treatment	2.17479e+48	0	0	Unknown	Unknown	Unknown	Unknown	0	0	0	0	0	0	48.3374	4264.94	1	0	0	0	0	244	0	0	0	0	0	0	0	0	0	0	0	Unknown	Unknown	0	0	0	0	0	0	0	0
PolyA_DEIso	Salix_HiSeq_c596177_g1_i1	Salix_HiSeq_c596177_g1	0	49	0	13.841	Treatment	inf	0	0	Unknown	Unknown	Unknown	Unknown	0	0	0	0	0	0	inf	4625.76	1	0	0	0	0	262	0	0	0	0	0	0	0	0	0	0	0	Unknown	Unknown	0	0	0	0	0	0	0	0
PolyA_DEIso	Salix_HiSeq_c599038_g1_i2	Salix_HiSeq_c599038_g1	0	49	0	13.7806	Treatment	inf	0	0	Unknown	Unknown	Unknown	Unknown	0	0	0	0	0	0	inf	5273.56	1	0	0	0	0	259	0	0	0	0	0	0	0	0	0	0	0	Unknown	Unknown	0	0	0	0	0	0	0	0
PolyA_DEIso	Salix_HiSeq_c562633_g2_i2	Salix_HiSeq_c562633_g2	1240	145	148.105	13.7671	Control	10.7579	0	0	Unknown	Unknown	Unknown	Unknown	0	0	0	0	0	0	1.03173	0.106288	1	0	0	0	0	706	0	0	0	0	0	0	0	0	0	0	0	Unknown	Unknown	0	0	0	0	0	0	0	0
PolyA_DEIso	Salix_HiSeq_c558010_g1_i1	Salix_HiSeq_c558010_g1	0	63	0	13.7577	Treatment	inf	0	0	Unknown	Unknown	Unknown	Unknown	0	0	0	0	0	0	inf	2409.03	1	0	0	0	0	206	0	0	0	0	0	0	0	0	0	0	0	Unknown	Unknown	0	0	0	0	0	0	0	0
PolyA_DEIso	Salix_HiSeq_c597771_g7_i1	Salix_HiSeq_c597771_g7	77	204	8.76534	13.7325	Treatment	1.56668	0	0	Unknown	Unknown	Unknown	Unknown	0	0	0	0	0	0	0.194981	1.59032	0.998406	0	0	0	0	750	0	0	0	0	0	0	0	0	0	0	0	Unknown	Unknown	0	0	0	0	0	0	0	0
PolyA_DEIso	Salix_HiSeq_c596797_g1_i1	Salix_HiSeq_c596797_g1	0	51	0	13.6896	Treatment	inf	0	0	Unknown	Unknown	Unknown	Unknown	0	0	0	0	0	0	inf	5651.63	1	0	0	0	0	295	0	0	0	0	0	0	0	0	0	0	0	Unknown	Unknown	0	0	0	0	0	0	0	0
PolyA_DEIso	Salix_HiSeq_c596111_g2_i1	Salix_HiSeq_c596111_g2	0	49	0	13.6214	Treatment	inf	0	0	Unknown	Unknown	Unknown	Unknown	0	0	0	0	0	0	inf	3712.29	1	0	0	0	0	214	0	0	0	0	0	0	0	0	0	0	0	Unknown	Unknown	0	0	0	0	0	0	0	0
PolyA_DEIso	Salix_HiSeq_c473833_g1_i1	Salix_HiSeq_c473833_g1	128	31	55.4746	13.5374	Control	4.09788	0	0	Unknown	Unknown	Unknown	Unknown	0	0	0	0	0	0	0.61256	0.265644	0.999449	0	0	0	0	220	0	0	0	0	0	0	0	0	0	0	0	Unknown	Unknown	0	0	0	0	0	0	0	0
PolyA_DEIso	Salix_HiSeq_c598988_g4_i5	Salix_HiSeq_c598988_g4	0	81	0.0996728	13.5023	Treatment	135.466	0	0	Unknown	Unknown	Unknown	Unknown	0	0	0	0	0	0	2.13183	119.664	1	0	0	0	0	260	0	0	0	0	0	0	0	0	0	0	0	Unknown	Unknown	0	0	0	0	0	0	0	0
PolyA_DEIso	Salix_HiSeq_c598419_g3_i1	Salix_HiSeq_c598419_g3	0	49	0	13.4844	Treatment	inf	0	0	Unknown	Unknown	Unknown	Unknown	0	0	0	0	0	0	inf	5490.31	1	0	0	0	0	294	0	0	0	0	0	0	0	0	0	0	0	Unknown	Unknown	0	0	0	0	0	0	0	0
PolyA_DEIso	Salix_HiSeq_c409472_g1_i2	Salix_HiSeq_c409472_g1	612	146	79.2881	13.4508	Control	5.89469	0	0	Unknown	Unknown	Unknown	Unknown	0	0	0	0	0	0	0.770461	0.198894	1	0	0	0	0	693	0	0	0	0	0	0	0	0	0	0	0	Unknown	Unknown	0	0	0	0	0	0	0	0
PolyA_DEIso	Salix_HiSeq_c566495_g3_i2	Salix_HiSeq_c566495_g3	0	117	0.0157443	13.4245	Treatment	852.662	0	0	Unknown	Unknown	Unknown	Unknown	0	0	0	0	0	0	2.93078	1071.4	1	0	0	0	0	519	0	0	0	0	0	0	0	0	0	0	0	Unknown	Unknown	0	0	0	0	0	0	0	0
PolyA_DEIso	Salix_HiSeq_c596894_g3_i1	Salix_HiSeq_c596894_g3	0	99	0	13.2992	Treatment	inf	0	0	Unknown	Unknown	Unknown	Unknown	0	0	0	0	0	0	inf	7532.08	1	0	0	0	0	464	0	0	0	0	0	0	0	0	0	0	0	Unknown	Unknown	0	0	0	0	0	0	0	0
PolyA_DEIso	Salix_HiSeq_c600111_g5_i2	Salix_HiSeq_c600111_g5	0	67	0	13.2901	Treatment	inf	0	0	Unknown	Unknown	Unknown	Unknown	0	0	0	0	0	0	inf	4739.9	1	0	0	0	0	308	0	0	0	0	0	0	0	0	0	0	0	Unknown	Unknown	0	0	0	0	0	0	0	0
PolyA_DEIso	Salix_HiSeq_c560057_g1_i2	Salix_HiSeq_c560057_g1	0	135	0	13.273	Treatment	inf	0	0	Unknown	Unknown	Unknown	Unknown	0	0	0	0	0	0	inf	11522.6	1	0	0	0	0	717	0	0	0	0	0	0	0	0	0	0	0	Unknown	Unknown	0	0	0	0	0	0	0	0
PolyA_DEIso	Salix_HiSeq_c562264_g1_i1	Salix_HiSeq_c562264_g1	693	121	95.2998	13.2629	Control	7.18546	0	0	Unknown	Unknown	Unknown	Unknown	0	0	0	0	0	0	0.856454	0.144714	1	0	0	0	0	557	0	0	0	0	0	0	0	0	0	0	0	Unknown	Unknown	0	0	0	0	0	0	0	0
PolyA_DEIso	Salix_HiSeq_c596264_g2_i4	Salix_HiSeq_c596264_g2	0	46	0	13.2402	Treatment	inf	0	0	Unknown	Unknown	Unknown	Unknown	0	0	0	0	0	0	inf	3824.88	1	0	0	0	0	240	0	0	0	0	0	0	0	0	0	0	0	Unknown	Unknown	0	0	0	0	0	0	0	0
PolyA_DEIso	Salix_HiSeq_c601615_g1_i1	Salix_HiSeq_c601615_g1	0	45	0	13.2254	Treatment	inf	0	0	Unknown	Unknown	Unknown	Unknown	0	0	0	0	0	0	inf	3793.52	1	0	0	0	0	235	0	0	0	0	0	0	0	0	0	0	0	Unknown	Unknown	0	0	0	0	0	0	0	0
PolyA_DEIso	Salix_HiSeq_c503364_g3_i1	Salix_HiSeq_c503364_g3	195	65	66.5107	13.1609	Control	5.05367	0	0	Unknown	Unknown	Unknown	Unknown	0	0	0	0	0	0	0.703607	0.174873	1	0	0	0	0	247	0	0	0	0	0	0	0	0	0	0	0	Unknown	Unknown	0	0	0	0	0	0	0	0
PolyA_DEIso	Salix_HiSeq_c601472_g4_i1	Salix_HiSeq_c601472_g4	1	66	0.594027	13.1075	Treatment	22.0655	0	0	Unknown	Unknown	Unknown	Unknown	0	0	0	0	0	0	1.34371	22.8243	1	0	0	0	0	239	0	0	0	0	0	0	0	0	0	0	0	Unknown	Unknown	0	0	0	0	0	0	0	0
PolyA_DEIso	Salix_HiSeq_c592537_g2_i1	Salix_HiSeq_c592537_g2	732	99	116.974	13.079	Control	8.94364	0	0	Unknown	Unknown	Unknown	Unknown	0	0	0	0	0	0	0.951514	0.122186	0.999996	0	0	0	0	431	0	0	0	0	0	0	0	0	0	0	0	Unknown	Unknown	0	0	0	0	0	0	0	0
PolyA_DEIso	Salix_HiSeq_c596680_g2_i1	Salix_HiSeq_c596680_g2	1	52	0.253286	13.0566	Treatment	51.5489	0	0	Unknown	Unknown	Unknown	Unknown	0	0	0	0	0	0	1.71222	62.5025	1	0	0	0	0	229	0	0	0	0	0	0	0	0	0	0	0	Unknown	Unknown	0	0	0	0	0	0	0	0
PolyA_DEIso	Salix_HiSeq_c585080_g1_i2	Salix_HiSeq_c585080_g1	210	47	57.9485	13.0488	Control	4.4409	0	0	Unknown	Unknown	Unknown	Unknown	0	0	0	0	0	0	0.647471	0.280605	0.999999	0	0	0	0	307	0	0	0	0	0	0	0	0	0	0	0	Unknown	Unknown	0	0	0	0	0	0	0	0
PolyA_DEIso	Salix_HiSeq_c601450_g1_i4	Salix_HiSeq_c601450_g1	0	75	0	13.0331	Treatment	inf	0	0	Unknown	Unknown	Unknown	Unknown	0	0	0	0	0	0	inf	6869.35	1	0	0	0	0	334	0	0	0	0	0	0	0	0	0	0	0	Unknown	Unknown	0	0	0	0	0	0	0	0
PolyA_DEIso	Salix_HiSeq_c602035_g2_i1	Salix_HiSeq_c602035_g2	0	90	0	12.9542	Treatment	inf	0	0	Unknown	Unknown	Unknown	Unknown	0	0	0	0	0	0	inf	8666.14	1	0	0	0	0	498	0	0	0	0	0	0	0	0	0	0	0	Unknown	Unknown	0	0	0	0	0	0	0	0
PolyA_DEIso	Salix_HiSeq_c600129_g1_i4	Salix_HiSeq_c600129_g1	0	60	0	12.9517	Treatment	inf	0	0	Unknown	Unknown	Unknown	Unknown	0	0	0	0	0	0	inf	4035.96	1	0	0	0	0	270	0	0	0	0	0	0	0	0	0	0	0	Unknown	Unknown	0	0	0	0	0	0	0	0
PolyA_DEIso	Salix_HiSeq_c593664_g1_i1	Salix_HiSeq_c593664_g1	3	125	0.500192	12.9282	Treatment	25.8465	0	0	Unknown	Unknown	Unknown	Unknown	0	0	0	0	0	0	1.4124	35.4954	1	0	0	0	0	611	0	0	0	0	0	0	0	0	0	0	0	Unknown	Unknown	0	0	0	0	0	0	0	0
PolyA_DEIso	Salix_HiSeq_c599097_g1_i1	Salix_HiSeq_c599097_g1	0	88	0	12.9037	Treatment	inf	0	0	Unknown	Unknown	Unknown	Unknown	0	0	0	0	0	0	inf	7225.58	1	0	0	0	0	403	0	0	0	0	0	0	0	0	0	0	0	Unknown	Unknown	0	0	0	0	0	0	0	0
PolyA_DEIso	Salix_HiSeq_c582044_g1_i1	Salix_HiSeq_c582044_g1	0	70	0	12.8677	Treatment	inf	0	0	Unknown	Unknown	Unknown	Unknown	0	0	0	0	0	0	inf	6041.04	1	0	0	0	0	369	0	0	0	0	0	0	0	0	0	0	0	Unknown	Unknown	0	0	0	0	0	0	0	0
PolyA_DEIso	Salix_HiSeq_c546365_g1_i3	Salix_HiSeq_c546365_g1	0	146	0.0574056	12.8447	Treatment	223.754	0	0	Unknown	Unknown	Unknown	Unknown	0	0	0	0	0	0	2.34977	263.882	1	0	0	0	0	608	0	0	0	0	0	0	0	0	0	0	0	Unknown	Unknown	0	0	0	0	0	0	0	0
PolyA_DEIso	Salix_HiSeq_c598382_g1_i1	Salix_HiSeq_c598382_g1	0	120	0	12.8421	Treatment	inf	0	0	Unknown	Unknown	Unknown	Unknown	0	0	0	0	0	0	inf	9877.06	1	0	0	0	0	609	0	0	0	0	0	0	0	0	0	0	0	Unknown	Unknown	0	0	0	0	0	0	0	0
PolyA_DEIso	Salix_HiSeq_c597196_g1_i3	Salix_HiSeq_c597196_g1	0	51	0	12.7937	Treatment	inf	0	0	Unknown	Unknown	Unknown	Unknown	0	0	0	0	0	0	inf	5062.28	1	0	0	0	0	324	0	0	0	0	0	0	0	0	0	0	0	Unknown	Unknown	0	0	0	0	0	0	0	0
PolyA_DEIso	Salix_HiSeq_c601150_g2_i1	Salix_HiSeq_c601150_g2	0	76	0	12.7872	Treatment	inf	0	0	Unknown	Unknown	Unknown	Unknown	0	0	0	0	0	0	inf	9876.03	1	0	0	0	0	414	0	0	0	0	0	0	0	0	0	0	0	Unknown	Unknown	0	0	0	0	0	0	0	0
PolyA_DEIso	Salix_HiSeq_c562264_g2_i1	Salix_HiSeq_c562264_g2	656	52	307.365	12.7804	Control	24.0498	0	0	Unknown	Unknown	Unknown	Unknown	0	0	0	0	0	0	1.38111	0.0353771	1	0	0	0	0	231	0	0	0	0	0	0	0	0	0	0	0	Unknown	Unknown	0	0	0	0	0	0	0	0
PolyA_DEIso	Salix_HiSeq_c555986_g3_i1	Salix_HiSeq_c555986_g3	8	58	4.52855	12.7495	Treatment	2.81535	0	0	Unknown	Unknown	Unknown	Unknown	0	0	0	0	0	0	0.449533	3.91582	0.989323	0	0	0	0	261	0	0	0	0	0	0	0	0	0	0	0	Unknown	Unknown	0	0	0	0	0	0	0	0
PolyA_DEIso	Salix_HiSeq_c581366_g2_i1	Salix_HiSeq_c581366_g2	4	43	1.17046	12.737	Treatment	10.882	0	0	Unknown	Unknown	Unknown	Unknown	0	0	0	0	0	0	1.03671	13.1003	0.997609	0	0	0	0	342	0	0	0	0	0	0	0	0	0	0	0	Unknown	Unknown	0	0	0	0	0	0	0	0
PolyA_DEIso	Salix_HiSeq_c591216_g1_i1	Salix_HiSeq_c591216_g1	0	58	0	12.7337	Treatment	inf	0	0	Unknown	Unknown	Unknown	Unknown	0	0	0	0	0	0	inf	3286.17	1	0	0	0	0	243	0	0	0	0	0	0	0	0	0	0	0	Unknown	Unknown	0	0	0	0	0	0	0	0
PolyA_DEIso	Salix_HiSeq_c403236_g1_i1	Salix_HiSeq_c403236_g1	99	59	33.8646	12.7007	Control	2.66635	0	0	Unknown	Unknown	Unknown	Unknown	0	0	0	0	0	0	0.425917	0.336486	0.973389	0	0	0	0	226	0	0	0	0	0	0	0	0	0	0	0	Unknown	Unknown	0	0	0	0	0	0	0	0
PolyA_DEIso	Salix_HiSeq_c553404_g1_i1	Salix_HiSeq_c553404_g1	228	59	86.0839	12.6944	Control	6.78125	0	0	Unknown	Unknown	Unknown	Unknown	0	0	0	0	0	0	0.83131	0.297	0.999873	0	0	0	0	218	0	0	0	0	0	0	0	0	0	0	0	Unknown	Unknown	0	0	0	0	0	0	0	0
PolyA_DEIso	Salix_HiSeq_c596920_g2_i1	Salix_HiSeq_c596920_g2	0	121	0	12.694	Treatment	inf	0	0	Unknown	Unknown	Unknown	Unknown	0	0	0	0	0	0	inf	11210.6	1	0	0	0	0	628	0	0	0	0	0	0	0	0	0	0	0	Unknown	Unknown	0	0	0	0	0	0	0	0
PolyA_DEIso	Salix_HiSeq_c583593_g1_i1	Salix_HiSeq_c583593_g1	220	48	79.2185	12.6922	Control	6.24151	0	0	Unknown	Unknown	Unknown	Unknown	0	0	0	0	0	0	0.79529	0.313573	0.999657	0	0	0	0	214	0	0	0	0	0	0	0	0	0	0	0	Unknown	Unknown	0	0	0	0	0	0	0	0
PolyA_DEIso	Salix_HiSeq_c530129_g1_i1	Salix_HiSeq_c530129_g1	1131	109	191.452	12.6173	Control	15.1737	0	0	Unknown	Unknown	Unknown	Unknown	0	0	0	0	0	0	1.18109	0.131951	1	0	0	0	0	478	0	0	0	0	0	0	0	0	0	0	0	Unknown	Unknown	0	0	0	0	0	0	0	0
PolyA_DEIso	Salix_HiSeq_c594240_g1_i4	Salix_HiSeq_c594240_g1	0	71	0	12.5947	Treatment	inf	0	0	Unknown	Unknown	Unknown	Unknown	0	0	0	0	0	0	inf	5501.68	1	0	0	0	0	315	0	0	0	0	0	0	0	0	0	0	0	Unknown	Unknown	0	0	0	0	0	0	0	0
PolyA_DEIso	Salix_HiSeq_c590602_g1_i2	Salix_HiSeq_c590602_g1	0	81	0	12.5816	Treatment	inf	0	0	Unknown	Unknown	Unknown	Unknown	0	0	0	0	0	0	inf	7036.37	1	0	0	0	0	462	0	0	0	0	0	0	0	0	0	0	0	Unknown	Unknown	0	0	0	0	0	0	0	0
PolyA_DEIso	Salix_HiSeq_c587957_g1_i2	Salix_HiSeq_c587957_g1	0	89	0	12.565	Treatment	inf	0	0	Unknown	Unknown	Unknown	Unknown	0	0	0	0	0	0	inf	8699.14	1	0	0	0	0	513	0	0	0	0	0	0	0	0	0	0	0	Unknown	Unknown	0	0	0	0	0	0	0	0
PolyA_DEIso	Salix_HiSeq_c592559_g3_i1	Salix_HiSeq_c592559_g3	0	53	0	12.5318	Treatment	inf	0	0	Unknown	Unknown	Unknown	Unknown	0	0	0	0	0	0	inf	4471.59	1	0	0	0	0	259	0	0	0	0	0	0	0	0	0	0	0	Unknown	Unknown	0	0	0	0	0	0	0	0
PolyA_DEIso	Salix_HiSeq_c586808_g1_i1	Salix_HiSeq_c586808_g1	0	55	0	12.4436	Treatment	inf	0	0	Unknown	Unknown	Unknown	Unknown	0	0	0	0	0	0	inf	3766.41	1	0	0	0	0	255	0	0	0	0	0	0	0	0	0	0	0	Unknown	Unknown	0	0	0	0	0	0	0	0
PolyA_DEIso	Salix_HiSeq_c601768_g1_i5	Salix_HiSeq_c601768_g1	0	87	1.0763e-35	12.4321	Treatment	1.15508e+36	0	0	Unknown	Unknown	Unknown	Unknown	0	0	0	0	0	0	36.0626	7237.57	1	0	0	0	0	492	0	0	0	0	0	0	0	0	0	0	0	Unknown	Unknown	0	0	0	0	0	0	0	0
PolyA_DEIso	Salix_HiSeq_c599098_g2_i1	Salix_HiSeq_c599098_g2	0	42	0	12.4315	Treatment	inf	0	0	Unknown	Unknown	Unknown	Unknown	0	0	0	0	0	0	inf	4930.51	0.999721	0	0	0	0	245	0	0	0	0	0	0	0	0	0	0	0	Unknown	Unknown	0	0	0	0	0	0	0	0
PolyA_DEIso	Salix_HiSeq_c547840_g3_i1	Salix_HiSeq_c547840_g3	13	63	3.41522	12.4167	Treatment	3.63571	0	0	Unknown	Unknown	Unknown	Unknown	0	0	0	0	0	0	0.560589	3.42326	0.983135	0	0	0	0	236	0	0	0	0	0	0	0	0	0	0	0	Unknown	Unknown	0	0	0	0	0	0	0	0
PolyA_DEIso	Salix_HiSeq_c574234_g2_i3	Salix_HiSeq_c574234_g2	67	47	21.9777	12.2193	Control	1.79861	0	0	Unknown	Unknown	Unknown	Unknown	0	0	0	0	0	0	0.254936	0.562833	0.967857	0	0	0	0	221	0	0	0	0	0	0	0	0	0	0	0	Unknown	Unknown	0	0	0	0	0	0	0	0
PolyA_DEIso	Salix_HiSeq_c498309_g1_i6	Salix_HiSeq_c498309_g1	505	102	76.3392	12.2003	Control	6.25717	0	0	Unknown	Unknown	Unknown	Unknown	0	0	0	0	0	0	0.796378	0.180042	1	0	0	0	0	607	0	0	0	0	0	0	0	0	0	0	0	Unknown	Unknown	0	0	0	0	0	0	0	0
PolyA_DEIso	Salix_HiSeq_c601412_g3_i2	Salix_HiSeq_c601412_g3	0	60	0	12.1937	Treatment	inf	0	0	Unknown	Unknown	Unknown	Unknown	0	0	0	0	0	0	inf	4640.65	1	0	0	0	0	272	0	0	0	0	0	0	0	0	0	0	0	Unknown	Unknown	0	0	0	0	0	0	0	0
PolyA_DEIso	Salix_HiSeq_c596363_g3_i1	Salix_HiSeq_c596363_g3	0	79	0.12232	12.1587	Treatment	99.4008	0	0	Unknown	Unknown	Unknown	Unknown	0	0	0	0	0	0	1.99739	121.48	1	0	0	0	0	461	0	0	0	0	0	0	0	0	0	0	0	Unknown	Unknown	0	0	0	0	0	0	0	0
PolyA_DEIso	Salix_HiSeq_c601676_g1_i1	Salix_HiSeq_c601676_g1	0	61	0	12.1277	Treatment	inf	0	0	Unknown	Unknown	Unknown	Unknown	0	0	0	0	0	0	inf	6483.02	1	0	0	0	0	394	0	0	0	0	0	0	0	0	0	0	0	Unknown	Unknown	0	0	0	0	0	0	0	0
PolyA_DEIso	Salix_HiSeq_c601834_g3_i2	Salix_HiSeq_c601834_g3	0	41	2.23914e-51	12.1083	Treatment	5.40757e+51	0	0	Unknown	Unknown	Unknown	Unknown	0	0	0	0	0	0	51.733	4646.79	0.987371	0	0	0	0	302	0	0	0	0	0	0	0	0	0	0	0	Unknown	Unknown	0	0	0	0	0	0	0	0
PolyA_DEIso	Salix_HiSeq_c344111_g1_i3	Salix_HiSeq_c344111_g1	1	38	0.512021	12.0989	Treatment	23.6297	0	0	Unknown	Unknown	Unknown	Unknown	0	0	0	0	0	0	1.37346	21.2179	0.999991	0	0	0	0	232	0	0	0	0	0	0	0	0	0	0	0	Unknown	Unknown	0	0	0	0	0	0	0	0
PolyA_DEIso	Salix_HiSeq_c598818_g1_i4	Salix_HiSeq_c598818_g1	0	115	1.9404e-18	12.0968	Treatment	6.23416e+18	0	0	Unknown	Unknown	Unknown	Unknown	0	0	0	0	0	0	18.7948	13491.4	1	0	0	0	0	521	0	0	0	0	0	0	0	0	0	0	0	Unknown	Unknown	0	0	0	0	0	0	0	0
PolyA_DEIso	Salix_HiSeq_c595551_g2_i1	Salix_HiSeq_c595551_g2	0	40	0	12.0891	Treatment	inf	0	0	Unknown	Unknown	Unknown	Unknown	0	0	0	0	0	0	inf	3326.8	0.990494	0	0	0	0	231	0	0	0	0	0	0	0	0	0	0	0	Unknown	Unknown	0	0	0	0	0	0	0	0
PolyA_DEIso	Salix_HiSeq_c562370_g1_i1	Salix_HiSeq_c562370_g1	0	88	0	11.9922	Treatment	inf	0	0	Unknown	Unknown	Unknown	Unknown	0	0	0	0	0	0	inf	7841.58	1	0	0	0	0	457	0	0	0	0	0	0	0	0	0	0	0	Unknown	Unknown	0	0	0	0	0	0	0	0
PolyA_DEIso	Salix_HiSeq_c324487_g1_i1	Salix_HiSeq_c324487_g1	6	43	2.82231	11.981	Treatment	4.24511	0	0	Unknown	Unknown	Unknown	Unknown	0	0	0	0	0	0	0.627889	6.11963	0.979185	0	0	0	0	241	0	0	0	0	0	0	0	0	0	0	0	Unknown	Unknown	0	0	0	0	0	0	0	0
PolyA_DEIso	Salix_HiSeq_c598413_g3_i1	Salix_HiSeq_c598413_g3	0	45	0	11.9613	Treatment	inf	0	0	Unknown	Unknown	Unknown	Unknown	0	0	0	0	0	0	inf	7752.21	1	0	0	0	0	471	0	0	0	0	0	0	0	0	0	0	0	Unknown	Unknown	0	0	0	0	0	0	0	0
PolyA_DEIso	Salix_HiSeq_c598308_g3_i1	Salix_HiSeq_c598308_g3	0	44	0	11.9294	Treatment	inf	0	0	Unknown	Unknown	Unknown	Unknown	0	0	0	0	0	0	inf	3112.87	1	0	0	0	0	219	0	0	0	0	0	0	0	0	0	0	0	Unknown	Unknown	0	0	0	0	0	0	0	0
PolyA_DEIso	Salix_HiSeq_c592854_g1_i1	Salix_HiSeq_c592854_g1	0	79	0	11.882	Treatment	inf	0	0	Unknown	Unknown	Unknown	Unknown	0	0	0	0	0	0	inf	8002.36	1	0	0	0	0	480	0	0	0	0	0	0	0	0	0	0	0	Unknown	Unknown	0	0	0	0	0	0	0	0
PolyA_DEIso	Salix_HiSeq_c582297_g1_i1	Salix_HiSeq_c582297_g1	0	88	6.44648e-06	11.8662	Treatment	1.84073e+06	0	0	Unknown	Unknown	Unknown	Unknown	0	0	0	0	0	0	6.26499	8774.63	1	0	0	0	0	533	0	0	0	0	0	0	0	0	0	0	0	Unknown	Unknown	0	0	0	0	0	0	0	0
PolyA_DEIso	Salix_HiSeq_c596008_g2_i1	Salix_HiSeq_c596008_g2	0	61	0	11.8504	Treatment	inf	0	0	Unknown	Unknown	Unknown	Unknown	0	0	0	0	0	0	inf	4917.21	1	0	0	0	0	336	0	0	0	0	0	0	0	0	0	0	0	Unknown	Unknown	0	0	0	0	0	0	0	0
PolyA_DEIso	Salix_HiSeq_c587572_g1_i2	Salix_HiSeq_c587572_g1	0	42	0	11.837	Treatment	inf	0	0	Unknown	Unknown	Unknown	Unknown	0	0	0	0	0	0	inf	4939.75	0.999312	0	0	0	0	292	0	0	0	0	0	0	0	0	0	0	0	Unknown	Unknown	0	0	0	0	0	0	0	0
PolyA_DEIso	Salix_HiSeq_c583515_g1_i2	Salix_HiSeq_c583515_g1	0	44	0	11.8257	Treatment	inf	0	0	Unknown	Unknown	Unknown	Unknown	0	0	0	0	0	0	inf	4587.45	1	0	0	0	0	245	0	0	0	0	0	0	0	0	0	0	0	Unknown	Unknown	0	0	0	0	0	0	0	0
PolyA_DEIso	Salix_HiSeq_c587873_g2_i2	Salix_HiSeq_c587873_g2	188	46	61.3132	11.7699	Control	5.20932	0	0	Unknown	Unknown	Unknown	Unknown	0	0	0	0	0	0	0.716781	0.340197	0.999514	0	0	0	0	266	0	0	0	0	0	0	0	0	0	0	0	Unknown	Unknown	0	0	0	0	0	0	0	0
PolyA_DEIso	Salix_HiSeq_c501896_g1_i1	Salix_HiSeq_c501896_g1	6	105	1.03351	11.7637	Treatment	11.3823	0	0	Unknown	Unknown	Unknown	Unknown	0	0	0	0	0	0	1.05623	25.7977	0.999842	0	0	0	0	481	0	0	0	0	0	0	0	0	0	0	0	Unknown	Unknown	0	0	0	0	0	0	0	0
PolyA_DEIso	Salix_HiSeq_c596288_g1_i2	Salix_HiSeq_c596288_g1	0	154	0.0175085	11.7406	Treatment	670.565	0	0	Unknown	Unknown	Unknown	Unknown	0	0	0	0	0	0	2.82644	734.294	1	0	0	0	0	714	0	0	0	0	0	0	0	0	0	0	0	Unknown	Unknown	0	0	0	0	0	0	0	0
PolyA_DEIso	Salix_HiSeq_c542530_g1_i1	Salix_HiSeq_c542530_g1	1107	83	151.934	11.7313	Control	12.9511	0	0	Unknown	Unknown	Unknown	Unknown	0	0	0	0	0	0	1.11231	0.138839	1	0	0	0	0	467	0	0	0	0	0	0	0	0	0	0	0	Unknown	Unknown	0	0	0	0	0	0	0	0
PolyA_DEIso	Salix_HiSeq_c580779_g2_i6	Salix_HiSeq_c580779_g2	11	107	2.20625	11.7249	Treatment	5.31439	0	0	Unknown	Unknown	Unknown	Unknown	0	0	0	0	0	0	0.725453	6.19159	0.999343	0	0	0	0	477	0	0	0	0	0	0	0	0	0	0	0	Unknown	Unknown	0	0	0	0	0	0	0	0
PolyA_DEIso	Salix_HiSeq_c561154_g1_i6	Salix_HiSeq_c561154_g1	3	70	0.41339	11.7216	Treatment	28.3547	0	0	Unknown	Unknown	Unknown	Unknown	0	0	0	0	0	0	1.45263	48.8427	0.999995	0	0	0	0	478	0	0	0	0	0	0	0	0	0	0	0	Unknown	Unknown	0	0	0	0	0	0	0	0
PolyA_DEIso	Salix_HiSeq_c598603_g2_i2	Salix_HiSeq_c598603_g2	0	43	0	11.705	Treatment	inf	0	0	Unknown	Unknown	Unknown	Unknown	0	0	0	0	0	0	inf	4902.4	0.99999	0	0	0	0	225	0	0	0	0	0	0	0	0	0	0	0	Unknown	Unknown	0	0	0	0	0	0	0	0
PolyA_DEIso	Salix_HiSeq_c552954_g1_i1	Salix_HiSeq_c552954_g1	0	58	0	11.6987	Treatment	inf	0	0	Unknown	Unknown	Unknown	Unknown	0	0	0	0	0	0	inf	4268.91	1	0	0	0	0	256	0	0	0	0	0	0	0	0	0	0	0	Unknown	Unknown	0	0	0	0	0	0	0	0
PolyA_DEIso	Salix_HiSeq_c582817_g2_i2	Salix_HiSeq_c582817_g2	0	53	0	11.6614	Treatment	inf	0	0	Unknown	Unknown	Unknown	Unknown	0	0	0	0	0	0	inf	6278.54	1	0	0	0	0	343	0	0	0	0	0	0	0	0	0	0	0	Unknown	Unknown	0	0	0	0	0	0	0	0
PolyA_DEIso	Salix_HiSeq_c521765_g1_i1	Salix_HiSeq_c521765_g1	29	92	4.98321	11.635	Treatment	2.33484	0	0	Unknown	Unknown	Unknown	Unknown	0	0	0	0	0	0	0.368256	2.32545	0.992702	0	0	0	0	445	0	0	0	0	0	0	0	0	0	0	0	Unknown	Unknown	0	0	0	0	0	0	0	0
PolyA_DEIso	Salix_HiSeq_c600304_g9_i1	Salix_HiSeq_c600304_g9	116	330	5.86148	11.5978	Treatment	1.97865	0	0	Unknown	Unknown	Unknown	Unknown	0	0	0	0	0	0	0.296369	2.2062	0.954021	0	0	0	0	1559	0	0	0	0	0	0	0	0	0	0	0	Unknown	Unknown	0	0	0	0	0	0	0	0
PolyA_DEIso	Salix_HiSeq_c548570_g1_i3	Salix_HiSeq_c548570_g1	179	40	56.1019	11.5965	Control	4.83783	0	0	Unknown	Unknown	Unknown	Unknown	0	0	0	0	0	0	0.684651	0.209921	1	0	0	0	0	231	0	0	0	0	0	0	0	0	0	0	0	Unknown	Unknown	0	0	0	0	0	0	0	0
PolyA_DEIso	Salix_HiSeq_c600382_g1_i5	Salix_HiSeq_c600382_g1	13	140	1.45037	11.5839	Treatment	7.98687	0	0	Unknown	Unknown	Unknown	Unknown	0	0	0	0	0	0	0.902377	8.73737	0.996436	0	0	0	0	528	0	0	0	0	0	0	0	0	0	0	0	Unknown	Unknown	0	0	0	0	0	0	0	0
PolyA_DEIso	Salix_HiSeq_c499345_g1_i1	Salix_HiSeq_c499345_g1	389	89	61.3083	11.5276	Control	5.31837	0	0	Unknown	Unknown	Unknown	Unknown	0	0	0	0	0	0	0.725779	0.241529	1	0	0	0	0	498	0	0	0	0	0	0	0	0	0	0	0	Unknown	Unknown	0	0	0	0	0	0	0	0
PolyA_DEIso	Salix_HiSeq_c601113_g4_i1	Salix_HiSeq_c601113_g4	0	105	0	11.5172	Treatment	inf	0	0	Unknown	Unknown	Unknown	Unknown	0	0	0	0	0	0	inf	13605.7	1	0	0	0	0	595	0	0	0	0	0	0	0	0	0	0	0	Unknown	Unknown	0	0	0	0	0	0	0	0
PolyA_DEIso	Salix_HiSeq_c573631_g4_i6	Salix_HiSeq_c573631_g4	12	61	3.57598	11.4765	Treatment	3.20934	0	0	Unknown	Unknown	Unknown	Unknown	0	0	0	0	0	0	0.506415	3.64178	0.987719	0	0	0	0	231	0	0	0	0	0	0	0	0	0	0	0	Unknown	Unknown	0	0	0	0	0	0	0	0
PolyA_DEIso	Salix_HiSeq_c597905_g2_i3	Salix_HiSeq_c597905_g2	0	80	0	11.4591	Treatment	inf	0	0	Unknown	Unknown	Unknown	Unknown	0	0	0	0	0	0	inf	8181.39	1	0	0	0	0	467	0	0	0	0	0	0	0	0	0	0	0	Unknown	Unknown	0	0	0	0	0	0	0	0
PolyA_DEIso	Salix_HiSeq_c595698_g1_i1	Salix_HiSeq_c595698_g1	0	42	0	11.4506	Treatment	inf	0	0	Unknown	Unknown	Unknown	Unknown	0	0	0	0	0	0	inf	5414.77	0.998895	0	0	0	0	322	0	0	0	0	0	0	0	0	0	0	0	Unknown	Unknown	0	0	0	0	0	0	0	0
PolyA_DEIso	Salix_HiSeq_c308581_g1_i1	Salix_HiSeq_c308581_g1	5	36	2.08462	11.435	Treatment	5.4854	0	0	Unknown	Unknown	Unknown	Unknown	0	0	0	0	0	0	0.739208	7.22747	0.983556	0	0	0	0	208	0	0	0	0	0	0	0	0	0	0	0	Unknown	Unknown	0	0	0	0	0	0	0	0
PolyA_DEIso	Salix_HiSeq_c567056_g1_i1	Salix_HiSeq_c567056_g1	16	72	4.72637	11.4157	Treatment	2.41533	0	0	Unknown	Unknown	Unknown	Unknown	0	0	0	0	0	0	0.382976	2.54192	0.999805	0	0	0	0	338	0	0	0	0	0	0	0	0	0	0	0	Unknown	Unknown	0	0	0	0	0	0	0	0
PolyA_DEIso	Salix_HiSeq_c597057_g2_i1	Salix_HiSeq_c597057_g2	128	32	44.1433	11.3946	Control	3.87405	0	0	Unknown	Unknown	Unknown	Unknown	0	0	0	0	0	0	0.588166	0.411225	0.998947	0	0	0	0	213	0	0	0	0	0	0	0	0	0	0	0	Unknown	Unknown	0	0	0	0	0	0	0	0
PolyA_DEIso	Salix_HiSeq_c462507_g1_i1	Salix_HiSeq_c462507_g1	0	75	0	11.315	Treatment	inf	0	0	Unknown	Unknown	Unknown	Unknown	0	0	0	0	0	0	inf	7233.56	1	0	0	0	0	325	0	0	0	0	0	0	0	0	0	0	0	Unknown	Unknown	0	0	0	0	0	0	0	0
PolyA_DEIso	Salix_HiSeq_c599421_g1_i2	Salix_HiSeq_c599421_g1	0	67	0	11.2973	Treatment	inf	0	0	Unknown	Unknown	Unknown	Unknown	0	0	0	0	0	0	inf	7908.06	1	0	0	0	0	298	0	0	0	0	0	0	0	0	0	0	0	Unknown	Unknown	0	0	0	0	0	0	0	0
PolyA_DEIso	Salix_HiSeq_c580350_g1_i1	Salix_HiSeq_c580350_g1	0	69	0	11.2872	Treatment	inf	0	0	Unknown	Unknown	Unknown	Unknown	0	0	0	0	0	0	inf	8763.33	1	0	0	0	0	585	0	0	0	0	0	0	0	0	0	0	0	Unknown	Unknown	0	0	0	0	0	0	0	0
PolyA_DEIso	Salix_HiSeq_c580838_g4_i1	Salix_HiSeq_c580838_g4	6	47	2.05347	11.2346	Treatment	5.47104	0	0	Unknown	Unknown	Unknown	Unknown	0	0	0	0	0	0	0.73807	8.8696	0.984617	0	0	0	0	221	0	0	0	0	0	0	0	0	0	0	0	Unknown	Unknown	0	0	0	0	0	0	0	0
PolyA_DEIso	Salix_HiSeq_c591189_g2_i1	Salix_HiSeq_c591189_g2	248	36	73.1809	11.2169	Control	6.52416	0	0	Unknown	Unknown	Unknown	Unknown	0	0	0	0	0	0	0.814525	0.178729	0.999979	0	0	0	0	213	0	0	0	0	0	0	0	0	0	0	0	Unknown	Unknown	0	0	0	0	0	0	0	0
PolyA_DEIso	Salix_HiSeq_c596516_g2_i2	Salix_HiSeq_c596516_g2	0	129	0.129955	11.1857	Treatment	86.0737	0	0	Unknown	Unknown	Unknown	Unknown	0	0	0	0	0	0	1.93487	79.9263	1	0	0	0	0	578	0	0	0	0	0	0	0	0	0	0	0	Unknown	Unknown	0	0	0	0	0	0	0	0
PolyA_DEIso	Salix_HiSeq_c599275_g7_i1	Salix_HiSeq_c599275_g7	27	102	4.91677	11.1059	Treatment	2.25879	0	0	Unknown	Unknown	Unknown	Unknown	0	0	0	0	0	0	0.353875	2.37862	0.999874	0	0	0	0	445	0	0	0	0	0	0	0	0	0	0	0	Unknown	Unknown	0	0	0	0	0	0	0	0
PolyA_DEIso	Salix_HiSeq_c572618_g1_i1	Salix_HiSeq_c572618_g1	23	68	5.4772	11.0329	Treatment	2.01433	0	0	Unknown	Unknown	Unknown	Unknown	0	0	0	0	0	0	0.304131	1.98417	0.999969	0	0	0	0	324	0	0	0	0	0	0	0	0	0	0	0	Unknown	Unknown	0	0	0	0	0	0	0	0
PolyA_DEIso	Salix_HiSeq_c599032_g1_i1	Salix_HiSeq_c599032_g1	0	68	0	10.9767	Treatment	inf	0	0	Unknown	Unknown	Unknown	Unknown	0	0	0	0	0	0	inf	2859.49	1	0	0	0	0	288	0	0	0	0	0	0	0	0	0	0	0	Unknown	Unknown	0	0	0	0	0	0	0	0
PolyA_DEIso	Salix_HiSeq_c587604_g2_i1	Salix_HiSeq_c587604_g2	0	56	0	10.9671	Treatment	inf	0	0	Unknown	Unknown	Unknown	Unknown	0	0	0	0	0	0	inf	5540.66	1	0	0	0	0	244	0	0	0	0	0	0	0	0	0	0	0	Unknown	Unknown	0	0	0	0	0	0	0	0
PolyA_DEIso	Salix_HiSeq_c571411_g5_i1	Salix_HiSeq_c571411_g5	22	63	6.32813	10.8739	Treatment	1.71834	0	0	Unknown	Unknown	Unknown	Unknown	0	0	0	0	0	0	0.235109	1.60338	0.989643	0	0	0	0	303	0	0	0	0	0	0	0	0	0	0	0	Unknown	Unknown	0	0	0	0	0	0	0	0
PolyA_DEIso	Salix_HiSeq_c588284_g1_i2	Salix_HiSeq_c588284_g1	0	51	0	10.7841	Treatment	inf	0	0	Unknown	Unknown	Unknown	Unknown	0	0	0	0	0	0	inf	3274.94	1	0	0	0	0	267	0	0	0	0	0	0	0	0	0	0	0	Unknown	Unknown	0	0	0	0	0	0	0	0
PolyA_DEIso	Salix_HiSeq_c601362_g1_i2	Salix_HiSeq_c601362_g1	0	94	0	10.783	Treatment	inf	0	0	Unknown	Unknown	Unknown	Unknown	0	0	0	0	0	0	inf	13178	1	0	0	0	0	858	0	0	0	0	0	0	0	0	0	0	0	Unknown	Unknown	0	0	0	0	0	0	0	0
PolyA_DEIso	Salix_HiSeq_c596419_g1_i8	Salix_HiSeq_c596419_g1	3	142	0.232428	10.7539	Treatment	46.2678	0	0	Unknown	Unknown	Unknown	Unknown	0	0	0	0	0	0	1.66528	62.2764	1	0	0	0	0	782	0	0	0	0	0	0	0	0	0	0	0	Unknown	Unknown	0	0	0	0	0	0	0	0
PolyA_DEIso	Salix_HiSeq_c599170_g2_i1	Salix_HiSeq_c599170_g2	0	70	0	10.7069	Treatment	inf	0	0	Unknown	Unknown	Unknown	Unknown	0	0	0	0	0	0	inf	6333.52	1	0	0	0	0	424	0	0	0	0	0	0	0	0	0	0	0	Unknown	Unknown	0	0	0	0	0	0	0	0
PolyA_DEIso	Salix_HiSeq_c601615_g1_i2	Salix_HiSeq_c601615_g1	0	71	0	10.6951	Treatment	inf	0	0	Unknown	Unknown	Unknown	Unknown	0	0	0	0	0	0	inf	7057.57	1	0	0	0	0	475	0	0	0	0	0	0	0	0	0	0	0	Unknown	Unknown	0	0	0	0	0	0	0	0
PolyA_DEIso	Salix_HiSeq_c475338_g1_i1	Salix_HiSeq_c475338_g1	0	50	0	10.6934	Treatment	inf	0	0	Unknown	Unknown	Unknown	Unknown	0	0	0	0	0	0	inf	3324.61	1	0	0	0	0	236	0	0	0	0	0	0	0	0	0	0	0	Unknown	Unknown	0	0	0	0	0	0	0	0
PolyA_DEIso	Salix_HiSeq_c575797_g1_i1	Salix_HiSeq_c575797_g1	0	41	0	10.6874	Treatment	inf	0	0	Unknown	Unknown	Unknown	Unknown	0	0	0	0	0	0	inf	4270.21	0.998695	0	0	0	0	218	0	0	0	0	0	0	0	0	0	0	0	Unknown	Unknown	0	0	0	0	0	0	0	0
PolyA_DEIso	Salix_HiSeq_c572621_g1_i2	Salix_HiSeq_c572621_g1	0	140	0.0761871	10.663	Treatment	139.958	0	0	Unknown	Unknown	Unknown	Unknown	0	0	0	0	0	0	2.146	217.924	1	0	0	0	0	741	0	0	0	0	0	0	0	0	0	0	0	Unknown	Unknown	0	0	0	0	0	0	0	0
PolyA_DEIso	Salix_HiSeq_c598629_g1_i1	Salix_HiSeq_c598629_g1	0	84	0.027286	10.6353	Treatment	389.772	0	0	Unknown	Unknown	Unknown	Unknown	0	0	0	0	0	0	2.59081	380.969	1	0	0	0	0	591	0	0	0	0	0	0	0	0	0	0	0	Unknown	Unknown	0	0	0	0	0	0	0	0
PolyA_DEIso	Salix_HiSeq_c417143_g1_i1	Salix_HiSeq_c417143_g1	101	92	14.6484	10.634	Control	1.3775	0	0	Unknown	Unknown	Unknown	Unknown	0	0	0	0	0	0	0.139093	0.74327	0.961481	0	0	0	0	489	0	0	0	0	0	0	0	0	0	0	0	Unknown	Unknown	0	0	0	0	0	0	0	0
PolyA_DEIso	Salix_HiSeq_c578384_g1_i1	Salix_HiSeq_c578384_g1	0	107	0.0310696	10.621	Treatment	341.844	0	0	Unknown	Unknown	Unknown	Unknown	0	0	0	0	0	0	2.53383	392.706	1	0	0	0	0	715	0	0	0	0	0	0	0	0	0	0	0	Unknown	Unknown	0	0	0	0	0	0	0	0
PolyA_DEIso	Salix_HiSeq_c597262_g4_i2	Salix_HiSeq_c597262_g4	14	76	2.53587	10.6103	Treatment	4.18407	0	0	Unknown	Unknown	Unknown	Unknown	0	0	0	0	0	0	0.621599	3.63312	0.964216	0	0	0	0	341	0	0	0	0	0	0	0	0	0	0	0	Unknown	Unknown	0	0	0	0	0	0	0	0
PolyA_DEIso	Salix_HiSeq_c601598_g1_i1	Salix_HiSeq_c601598_g1	0	83	0	10.5979	Treatment	inf	0	0	Unknown	Unknown	Unknown	Unknown	0	0	0	0	0	0	inf	5063.24	1	0	0	0	0	372	0	0	0	0	0	0	0	0	0	0	0	Unknown	Unknown	0	0	0	0	0	0	0	0
PolyA_DEIso	Salix_HiSeq_c599459_g2_i1	Salix_HiSeq_c599459_g2	0	87	0	10.5701	Treatment	inf	0	0	Unknown	Unknown	Unknown	Unknown	0	0	0	0	0	0	inf	8755.67	1	0	0	0	0	398	0	0	0	0	0	0	0	0	0	0	0	Unknown	Unknown	0	0	0	0	0	0	0	0
PolyA_DEIso	Salix_HiSeq_c591175_g2_i1	Salix_HiSeq_c591175_g2	0	63	0	10.5033	Treatment	inf	0	0	Unknown	Unknown	Unknown	Unknown	0	0	0	0	0	0	inf	4927.25	1	0	0	0	0	331	0	0	0	0	0	0	0	0	0	0	0	Unknown	Unknown	0	0	0	0	0	0	0	0
PolyA_DEIso	Salix_HiSeq_c601292_g2_i6	Salix_HiSeq_c601292_g2	0	136	0	10.4985	Treatment	inf	0	0	Unknown	Unknown	Unknown	Unknown	0	0	0	0	0	0	inf	9057.82	1	0	0	0	0	571	0	0	0	0	0	0	0	0	0	0	0	Unknown	Unknown	0	0	0	0	0	0	0	0
PolyA_DEIso	Salix_HiSeq_c574361_g1_i1	Salix_HiSeq_c574361_g1	225	53	53.8974	10.4873	Control	5.13931	0	0	Unknown	Unknown	Unknown	Unknown	0	0	0	0	0	0	0.710905	0.234701	1	0	0	0	0	331	0	0	0	0	0	0	0	0	0	0	0	Unknown	Unknown	0	0	0	0	0	0	0	0
PolyA_DEIso	Salix_HiSeq_c597758_g3_i1	Salix_HiSeq_c597758_g3	0	59	0.0906619	10.4633	Treatment	115.41	0	0	Unknown	Unknown	Unknown	Unknown	0	0	0	0	0	0	2.06224	189.225	1	0	0	0	0	328	0	0	0	0	0	0	0	0	0	0	0	Unknown	Unknown	0	0	0	0	0	0	0	0
PolyA_DEIso	Salix_HiSeq_c596359_g2_i1	Salix_HiSeq_c596359_g2	166	49	70.5027	10.4068	Control	6.7747	0	0	Unknown	Unknown	Unknown	Unknown	0	0	0	0	0	0	0.83089	0.301115	0.996246	0	0	0	0	247	0	0	0	0	0	0	0	0	0	0	0	Unknown	Unknown	0	0	0	0	0	0	0	0
PolyA_DEIso	Salix_HiSeq_c566023_g1_i1	Salix_HiSeq_c566023_g1	0	49	0	10.3954	Treatment	inf	0	0	Unknown	Unknown	Unknown	Unknown	0	0	0	0	0	0	inf	5176.09	1	0	0	0	0	339	0	0	0	0	0	0	0	0	0	0	0	Unknown	Unknown	0	0	0	0	0	0	0	0
PolyA_DEIso	Salix_HiSeq_c599541_g2_i2	Salix_HiSeq_c599541_g2	0	85	9.65589e-39	10.3841	Treatment	1.07542e+39	0	0	Unknown	Unknown	Unknown	Unknown	0	0	0	0	0	0	39.0316	9041.17	1	0	0	0	0	690	0	0	0	0	0	0	0	0	0	0	0	Unknown	Unknown	0	0	0	0	0	0	0	0
PolyA_DEIso	Salix_HiSeq_c591307_g1_i1	Salix_HiSeq_c591307_g1	0	56	0	10.3367	Treatment	inf	0	0	Unknown	Unknown	Unknown	Unknown	0	0	0	0	0	0	inf	6704.76	1	0	0	0	0	367	0	0	0	0	0	0	0	0	0	0	0	Unknown	Unknown	0	0	0	0	0	0	0	0
PolyA_DEIso	Salix_HiSeq_c595784_g1_i5	Salix_HiSeq_c595784_g1	2	151	0.12954	10.2678	Treatment	79.2639	0	0	Unknown	Unknown	Unknown	Unknown	0	0	0	0	0	0	1.89908	129.549	1	0	0	0	0	773	0	0	0	0	0	0	0	0	0	0	0	Unknown	Unknown	0	0	0	0	0	0	0	0
PolyA_DEIso	Salix_HiSeq_c491509_g1_i1	Salix_HiSeq_c491509_g1	89	75	16.5936	10.2317	Control	1.62179	0	0	Unknown	Unknown	Unknown	Unknown	0	0	0	0	0	0	0.209994	0.603135	0.957291	0	0	0	0	400	0	0	0	0	0	0	0	0	0	0	0	Unknown	Unknown	0	0	0	0	0	0	0	0
PolyA_DEIso	Salix_HiSeq_c557857_g1_i1	Salix_HiSeq_c557857_g1	6	36	2.46289	10.1666	Treatment	4.12792	0	0	Unknown	Unknown	Unknown	Unknown	0	0	0	0	0	0	0.615732	4.5124	0.995948	0	0	0	0	228	0	0	0	0	0	0	0	0	0	0	0	Unknown	Unknown	0	0	0	0	0	0	0	0
PolyA_DEIso	Salix_HiSeq_c476887_g1_i1	Salix_HiSeq_c476887_g1	15	110	1.897	10.1642	Treatment	5.35804	0	0	Unknown	Unknown	Unknown	Unknown	0	0	0	0	0	0	0.729006	9.86149	0.975357	0	0	0	0	646	0	0	0	0	0	0	0	0	0	0	0	Unknown	Unknown	0	0	0	0	0	0	0	0
PolyA_DEIso	Salix_HiSeq_c586877_g1_i1	Salix_HiSeq_c586877_g1	0	82	0	10.1486	Treatment	inf	0	0	Unknown	Unknown	Unknown	Unknown	0	0	0	0	0	0	inf	6963.6	1	0	0	0	0	571	0	0	0	0	0	0	0	0	0	0	0	Unknown	Unknown	0	0	0	0	0	0	0	0
PolyA_DEIso	Salix_HiSeq_c556254_g1_i1	Salix_HiSeq_c556254_g1	2	27	0.818231	10.1053	Treatment	12.3502	0	0	Unknown	Unknown	Unknown	Unknown	0	0	0	0	0	0	1.09167	24.519	0.994108	0	0	0	0	225	0	0	0	0	0	0	0	0	0	0	0	Unknown	Unknown	0	0	0	0	0	0	0	0
PolyA_DEIso	Salix_HiSeq_c546512_g1_i1	Salix_HiSeq_c546512_g1	784	74	95.0187	10.0908	Control	9.41637	0	0	Unknown	Unknown	Unknown	Unknown	0	0	0	0	0	0	0.973884	0.12306	1	0	0	0	0	639	0	0	0	0	0	0	0	0	0	0	0	Unknown	Unknown	0	0	0	0	0	0	0	0
PolyA_DEIso	Salix_HiSeq_c594413_g1_i4	Salix_HiSeq_c594413_g1	3	35	0.858507	10.0155	Treatment	11.6662	0	0	Unknown	Unknown	Unknown	Unknown	0	0	0	0	0	0	1.06693	13.3927	0.999731	0	0	0	0	212	0	0	0	0	0	0	0	0	0	0	0	Unknown	Unknown	0	0	0	0	0	0	0	0
PolyA_DEIso	Salix_HiSeq_c595784_g1_i1	Salix_HiSeq_c595784_g1	0	148	3.98737e-10	10.0131	Treatment	2.51121e+10	0	0	Unknown	Unknown	Unknown	Unknown	0	0	0	0	0	0	10.3999	11892.9	1	0	0	0	0	887	0	0	0	0	0	0	0	0	0	0	0	Unknown	Unknown	0	0	0	0	0	0	0	0
PolyA_DEIso	Salix_HiSeq_c575322_g1_i2	Salix_HiSeq_c575322_g1	0	60	0	9.89312	Treatment	inf	0	0	Unknown	Unknown	Unknown	Unknown	0	0	0	0	0	0	inf	5759.52	1	0	0	0	0	477	0	0	0	0	0	0	0	0	0	0	0	Unknown	Unknown	0	0	0	0	0	0	0	0
PolyA_DEIso	Salix_HiSeq_c598409_g3_i1	Salix_HiSeq_c598409_g3	0	59	0.0848958	9.86808	Treatment	116.238	0	0	Unknown	Unknown	Unknown	Unknown	0	0	0	0	0	0	2.06535	148.454	1	0	0	0	0	366	0	0	0	0	0	0	0	0	0	0	0	Unknown	Unknown	0	0	0	0	0	0	0	0
PolyA_DEIso	Salix_HiSeq_c593731_g1_i1	Salix_HiSeq_c593731_g1	0	75	0.0429871	9.85428	Treatment	229.238	0	0	Unknown	Unknown	Unknown	Unknown	0	0	0	0	0	0	2.36029	237.115	1	0	0	0	0	615	0	0	0	0	0	0	0	0	0	0	0	Unknown	Unknown	0	0	0	0	0	0	0	0
PolyA_DEIso	Salix_HiSeq_c593778_g1_i1	Salix_HiSeq_c593778_g1	0	110	0	9.84825	Treatment	inf	0	0	Unknown	Unknown	Unknown	Unknown	0	0	0	0	0	0	inf	9799.93	1	0	0	0	0	762	0	0	0	0	0	0	0	0	0	0	0	Unknown	Unknown	0	0	0	0	0	0	0	0
PolyA_DEIso	Salix_HiSeq_c598903_g2_i1	Salix_HiSeq_c598903_g2	0	85	0	9.82303	Treatment	inf	0	0	Unknown	Unknown	Unknown	Unknown	0	0	0	0	0	0	inf	7175.58	1	0	0	0	0	602	0	0	0	0	0	0	0	0	0	0	0	Unknown	Unknown	0	0	0	0	0	0	0	0
PolyA_DEIso	Salix_HiSeq_c589555_g1_i1	Salix_HiSeq_c589555_g1	0	101	0	9.8038	Treatment	inf	0	0	Unknown	Unknown	Unknown	Unknown	0	0	0	0	0	0	inf	10710.5	1	0	0	0	0	696	0	0	0	0	0	0	0	0	0	0	0	Unknown	Unknown	0	0	0	0	0	0	0	0
PolyA_DEIso	Salix_HiSeq_c595802_g2_i1	Salix_HiSeq_c595802_g2	0	50	0	9.77715	Treatment	inf	0	0	Unknown	Unknown	Unknown	Unknown	0	0	0	0	0	0	inf	4067.89	1	0	0	0	0	320	0	0	0	0	0	0	0	0	0	0	0	Unknown	Unknown	0	0	0	0	0	0	0	0
PolyA_DEIso	Salix_HiSeq_c494679_g1_i1	Salix_HiSeq_c494679_g1	428	61	72.3114	9.74457	Control	7.42069	0	0	Unknown	Unknown	Unknown	Unknown	0	0	0	0	0	0	0.870444	0.140358	1	0	0	0	0	467	0	0	0	0	0	0	0	0	0	0	0	Unknown	Unknown	0	0	0	0	0	0	0	0
PolyA_DEIso	Salix_HiSeq_c602113_g2_i3	Salix_HiSeq_c602113_g2	0	80	0.0170909	9.73312	Treatment	569.49	0	0	Unknown	Unknown	Unknown	Unknown	0	0	0	0	0	0	2.75549	605.496	1	0	0	0	0	644	0	0	0	0	0	0	0	0	0	0	0	Unknown	Unknown	0	0	0	0	0	0	0	0
PolyA_DEIso	Salix_HiSeq_c556770_g2_i1	Salix_HiSeq_c556770_g2	6	51	1.53514	9.72784	Treatment	6.33678	0	0	Unknown	Unknown	Unknown	Unknown	0	0	0	0	0	0	0.801869	5.94053	0.999336	0	0	0	0	239	0	0	0	0	0	0	0	0	0	0	0	Unknown	Unknown	0	0	0	0	0	0	0	0
PolyA_DEIso	Salix_HiSeq_c566461_g2_i1	Salix_HiSeq_c566461_g2	0	121	0	9.72506	Treatment	inf	0	0	Unknown	Unknown	Unknown	Unknown	0	0	0	0	0	0	inf	8080.29	1	0	0	0	0	701	0	0	0	0	0	0	0	0	0	0	0	Unknown	Unknown	0	0	0	0	0	0	0	0
PolyA_DEIso	Salix_HiSeq_c333484_g1_i2	Salix_HiSeq_c333484_g1	336	48	61.2102	9.69358	Control	6.31451	0	0	Unknown	Unknown	Unknown	Unknown	0	0	0	0	0	0	0.800339	0.181009	1	0	0	0	0	479	0	0	0	0	0	0	0	0	0	0	0	Unknown	Unknown	0	0	0	0	0	0	0	0
PolyA_DEIso	Salix_HiSeq_c591043_g8_i1	Salix_HiSeq_c591043_g8	0	103	0	9.66317	Treatment	inf	0	0	Unknown	Unknown	Unknown	Unknown	0	0	0	0	0	0	inf	10365.9	1	0	0	0	0	760	0	0	0	0	0	0	0	0	0	0	0	Unknown	Unknown	0	0	0	0	0	0	0	0
PolyA_DEIso	Salix_HiSeq_c599607_g1_i1	Salix_HiSeq_c599607_g1	160	57	35.5971	9.65679	Control	3.68623	0	0	Unknown	Unknown	Unknown	Unknown	0	0	0	0	0	0	0.566582	0.321431	0.999195	0	0	0	0	334	0	0	0	0	0	0	0	0	0	0	0	Unknown	Unknown	0	0	0	0	0	0	0	0
PolyA_DEIso	Salix_HiSeq_c601715_g1_i4	Salix_HiSeq_c601715_g1	0	93	0	9.5696	Treatment	inf	0	0	Unknown	Unknown	Unknown	Unknown	0	0	0	0	0	0	inf	9259.8	1	0	0	0	0	795	0	0	0	0	0	0	0	0	0	0	0	Unknown	Unknown	0	0	0	0	0	0	0	0
PolyA_DEIso	Salix_HiSeq_c601781_g2_i2	Salix_HiSeq_c601781_g2	0	71	0	9.56766	Treatment	inf	0	0	Unknown	Unknown	Unknown	Unknown	0	0	0	0	0	0	inf	7713.48	1	0	0	0	0	647	0	0	0	0	0	0	0	0	0	0	0	Unknown	Unknown	0	0	0	0	0	0	0	0
PolyA_DEIso	Salix_HiSeq_c578149_g1_i1	Salix_HiSeq_c578149_g1	0	52	0	9.55849	Treatment	inf	0	0	Unknown	Unknown	Unknown	Unknown	0	0	0	0	0	0	inf	5549.88	1	0	0	0	0	383	0	0	0	0	0	0	0	0	0	0	0	Unknown	Unknown	0	0	0	0	0	0	0	0
PolyA_DEIso	Salix_HiSeq_c460608_g1_i1	Salix_HiSeq_c460608_g1	0	44	0	9.55804	Treatment	inf	0	0	Unknown	Unknown	Unknown	Unknown	0	0	0	0	0	0	inf	2147.23	1	0	0	0	0	238	0	0	0	0	0	0	0	0	0	0	0	Unknown	Unknown	0	0	0	0	0	0	0	0
PolyA_DEIso	Salix_HiSeq_c562376_g1_i1	Salix_HiSeq_c562376_g1	225	44	105.881	9.54855	Control	11.0887	0	0	Unknown	Unknown	Unknown	Unknown	0	0	0	0	0	0	1.04488	0.204842	0.999921	0	0	0	0	215	0	0	0	0	0	0	0	0	0	0	0	Unknown	Unknown	0	0	0	0	0	0	0	0
PolyA_DEIso	Salix_HiSeq_c582597_g1_i1	Salix_HiSeq_c582597_g1	0	72	0	9.49734	Treatment	inf	0	0	Unknown	Unknown	Unknown	Unknown	0	0	0	0	0	0	inf	6953.59	1	0	0	0	0	519	0	0	0	0	0	0	0	0	0	0	0	Unknown	Unknown	0	0	0	0	0	0	0	0
PolyA_DEIso	Salix_HiSeq_c595968_g1_i2	Salix_HiSeq_c595968_g1	0	43	0	9.49599	Treatment	inf	0	0	Unknown	Unknown	Unknown	Unknown	0	0	0	0	0	0	inf	3522.61	0.999996	0	0	0	0	311	0	0	0	0	0	0	0	0	0	0	0	Unknown	Unknown	0	0	0	0	0	0	0	0
PolyA_DEIso	Salix_HiSeq_c490608_g1_i1	Salix_HiSeq_c490608_g1	5	30	2.02617	9.49296	Treatment	4.68518	0	0	Unknown	Unknown	Unknown	Unknown	0	0	0	0	0	0	0.670726	4.26999	0.962745	0	0	0	0	204	0	0	0	0	0	0	0	0	0	0	0	Unknown	Unknown	0	0	0	0	0	0	0	0
PolyA_DEIso	Salix_HiSeq_c570738_g1_i2	Salix_HiSeq_c570738_g1	0	58	0	9.41471	Treatment	inf	0	0	Unknown	Unknown	Unknown	Unknown	0	0	0	0	0	0	inf	4546.52	1	0	0	0	0	438	0	0	0	0	0	0	0	0	0	0	0	Unknown	Unknown	0	0	0	0	0	0	0	0
PolyA_DEIso	Salix_HiSeq_c599670_g2_i1	Salix_HiSeq_c599670_g2	0	82	0	9.39835	Treatment	inf	0	0	Unknown	Unknown	Unknown	Unknown	0	0	0	0	0	0	inf	5772.59	1	0	0	0	0	498	0	0	0	0	0	0	0	0	0	0	0	Unknown	Unknown	0	0	0	0	0	0	0	0
PolyA_DEIso	Salix_HiSeq_c587773_g1_i2	Salix_HiSeq_c587773_g1	0	111	0.0127718	9.36149	Treatment	732.98	0	0	Unknown	Unknown	Unknown	Unknown	0	0	0	0	0	0	2.86509	756.87	1	0	0	0	0	749	0	0	0	0	0	0	0	0	0	0	0	Unknown	Unknown	0	0	0	0	0	0	0	0
PolyA_DEIso	Salix_HiSeq_c599432_g1_i5	Salix_HiSeq_c599432_g1	0	65	0	9.34248	Treatment	inf	0	0	Unknown	Unknown	Unknown	Unknown	0	0	0	0	0	0	inf	5717.64	1	0	0	0	0	489	0	0	0	0	0	0	0	0	0	0	0	Unknown	Unknown	0	0	0	0	0	0	0	0
PolyA_DEIso	Salix_HiSeq_c601623_g3_i2	Salix_HiSeq_c601623_g3	0	97	0	9.31412	Treatment	inf	0	0	Unknown	Unknown	Unknown	Unknown	0	0	0	0	0	0	inf	8989.12	1	0	0	0	0	690	0	0	0	0	0	0	0	0	0	0	0	Unknown	Unknown	0	0	0	0	0	0	0	0
PolyA_DEIso	Salix_HiSeq_c577091_g4_i2	Salix_HiSeq_c577091_g4	14	52	3.44949	9.28724	Treatment	2.69235	0	0	Unknown	Unknown	Unknown	Unknown	0	0	0	0	0	0	0.430132	2.51118	0.980538	0	0	0	0	269	0	0	0	0	0	0	0	0	0	0	0	Unknown	Unknown	0	0	0	0	0	0	0	0
PolyA_DEIso	Salix_HiSeq_c601678_g3_i1	Salix_HiSeq_c601678_g3	0	57	0	9.25206	Treatment	inf	0	0	Unknown	Unknown	Unknown	Unknown	0	0	0	0	0	0	inf	4957.91	1	0	0	0	0	373	0	0	0	0	0	0	0	0	0	0	0	Unknown	Unknown	0	0	0	0	0	0	0	0
PolyA_DEIso	Salix_HiSeq_c582414_g3_i1	Salix_HiSeq_c582414_g3	381	32	189.331	9.21599	Control	20.5437	0	0	Unknown	Unknown	Unknown	Unknown	0	0	0	0	0	0	1.31268	0.0754396	1	0	0	0	0	235	0	0	0	0	0	0	0	0	0	0	0	Unknown	Unknown	0	0	0	0	0	0	0	0
PolyA_DEIso	Salix_HiSeq_c548979_g1_i1	Salix_HiSeq_c548979_g1	1	53	0.118426	9.16648	Treatment	77.4028	0	0	Unknown	Unknown	Unknown	Unknown	0	0	0	0	0	0	1.88876	104.707	0.999999	0	0	0	0	435	0	0	0	0	0	0	0	0	0	0	0	Unknown	Unknown	0	0	0	0	0	0	0	0
PolyA_DEIso	Salix_HiSeq_c599822_g2_i3	Salix_HiSeq_c599822_g2	7	150	0.653055	9.14952	Treatment	14.0103	0	0	Unknown	Unknown	Unknown	Unknown	0	0	0	0	0	0	1.14645	37.2712	0.999953	0	0	0	0	793	0	0	0	0	0	0	0	0	0	0	0	Unknown	Unknown	0	0	0	0	0	0	0	0
PolyA_DEIso	Salix_HiSeq_c601793_g2_i3	Salix_HiSeq_c601793_g2	0	46	0	9.13913	Treatment	inf	0	0	Unknown	Unknown	Unknown	Unknown	0	0	0	0	0	0	inf	5020.66	1	0	0	0	0	294	0	0	0	0	0	0	0	0	0	0	0	Unknown	Unknown	0	0	0	0	0	0	0	0
PolyA_DEIso	Salix_HiSeq_c567775_g1_i1	Salix_HiSeq_c567775_g1	0	90	0	9.12603	Treatment	inf	0	0	Unknown	Unknown	Unknown	Unknown	0	0	0	0	0	0	inf	5923.5	1	0	0	0	0	546	0	0	0	0	0	0	0	0	0	0	0	Unknown	Unknown	0	0	0	0	0	0	0	0
PolyA_DEIso	Salix_HiSeq_c471577_g1_i1	Salix_HiSeq_c471577_g1	365	64	57.5938	9.11651	Control	6.31753	0	0	Unknown	Unknown	Unknown	Unknown	0	0	0	0	0	0	0.800547	0.172619	1	0	0	0	0	509	0	0	0	0	0	0	0	0	0	0	0	Unknown	Unknown	0	0	0	0	0	0	0	0
PolyA_DEIso	Salix_HiSeq_c601161_g1_i1	Salix_HiSeq_c601161_g1	167	29	55.8376	9.08563	Control	6.1457	0	0	Unknown	Unknown	Unknown	Unknown	0	0	0	0	0	0	0.788572	0.190332	1	0	0	0	0	234	0	0	0	0	0	0	0	0	0	0	0	Unknown	Unknown	0	0	0	0	0	0	0	0
PolyA_DEIso	Salix_HiSeq_c590261_g2_i2	Salix_HiSeq_c590261_g2	0	58	1.15351e-44	9.07719	Treatment	7.86916e+44	0	0	Unknown	Unknown	Unknown	Unknown	0	0	0	0	0	0	44.8959	4903.01	1	0	0	0	0	423	0	0	0	0	0	0	0	0	0	0	0	Unknown	Unknown	0	0	0	0	0	0	0	0
PolyA_DEIso	Salix_HiSeq_c600153_g4_i2	Salix_HiSeq_c600153_g4	6	66	1.54194	9.06337	Treatment	5.87791	0	0	Unknown	Unknown	Unknown	Unknown	0	0	0	0	0	0	0.769223	8.7626	0.998345	0	0	0	0	388	0	0	0	0	0	0	0	0	0	0	0	Unknown	Unknown	0	0	0	0	0	0	0	0
PolyA_DEIso	Salix_HiSeq_c601793_g2_i1	Salix_HiSeq_c601793_g2	0	47	0	9.06282	Treatment	inf	0	0	Unknown	Unknown	Unknown	Unknown	0	0	0	0	0	0	inf	3350.47	1	0	0	0	0	317	0	0	0	0	0	0	0	0	0	0	0	Unknown	Unknown	0	0	0	0	0	0	0	0
PolyA_DEIso	Salix_HiSeq_c533822_g1_i1	Salix_HiSeq_c533822_g1	14	50	3.24529	9.0523	Treatment	2.78936	0	0	Unknown	Unknown	Unknown	Unknown	0	0	0	0	0	0	0.445505	3.2017	0.980369	0	0	0	0	288	0	0	0	0	0	0	0	0	0	0	0	Unknown	Unknown	0	0	0	0	0	0	0	0
PolyA_DEIso	Salix_HiSeq_c596318_g3_i1	Salix_HiSeq_c596318_g3	6	51	1.81393	9.05088	Treatment	4.98964	0	0	Unknown	Unknown	Unknown	Unknown	0	0	0	0	0	0	0.698069	5.63095	0.996911	0	0	0	0	314	0	0	0	0	0	0	0	0	0	0	0	Unknown	Unknown	0	0	0	0	0	0	0	0
PolyA_DEIso	Salix_HiSeq_c534183_g2_i2	Salix_HiSeq_c534183_g2	385	39	112.815	9.04615	Control	12.471	0	0	Unknown	Unknown	Unknown	Unknown	0	0	0	0	0	0	1.0959	0.0798488	1	0	0	0	0	277	0	0	0	0	0	0	0	0	0	0	0	Unknown	Unknown	0	0	0	0	0	0	0	0
PolyA_DEIso	Salix_HiSeq_c507072_g1_i1	Salix_HiSeq_c507072_g1	192	34	57.7102	9.00254	Control	6.41043	0	0	Unknown	Unknown	Unknown	Unknown	0	0	0	0	0	0	0.806887	0.273425	0.999975	0	0	0	0	265	0	0	0	0	0	0	0	0	0	0	0	Unknown	Unknown	0	0	0	0	0	0	0	0
PolyA_DEIso	Salix_HiSeq_c600079_g2_i3	Salix_HiSeq_c600079_g2	1	37	0.632609	8.98474	Treatment	14.2027	0	0	Unknown	Unknown	Unknown	Unknown	0	0	0	0	0	0	1.15237	24.7134	0.999928	0	0	0	0	230	0	0	0	0	0	0	0	0	0	0	0	Unknown	Unknown	0	0	0	0	0	0	0	0
PolyA_DEIso	Salix_HiSeq_c517159_g1_i1	Salix_HiSeq_c517159_g1	21	148	2.08597	8.98214	Treatment	4.30599	0	0	Unknown	Unknown	Unknown	Unknown	0	0	0	0	0	0	0.634073	3.89439	0.972657	0	0	0	0	702	0	0	0	0	0	0	0	0	0	0	0	Unknown	Unknown	0	0	0	0	0	0	0	0
PolyA_DEIso	Salix_HiSeq_c601727_g2_i1	Salix_HiSeq_c601727_g2	0	45	0	8.97443	Treatment	inf	0	0	Unknown	Unknown	Unknown	Unknown	0	0	0	0	0	0	inf	3382.38	1	0	0	0	0	253	0	0	0	0	0	0	0	0	0	0	0	Unknown	Unknown	0	0	0	0	0	0	0	0
PolyA_DEIso	Salix_HiSeq_c586026_g1_i1	Salix_HiSeq_c586026_g1	218	67	43.262	8.9527	Control	4.83228	0	0	Unknown	Unknown	Unknown	Unknown	0	0	0	0	0	0	0.684152	0.208236	0.999397	0	0	0	0	483	0	0	0	0	0	0	0	0	0	0	0	Unknown	Unknown	0	0	0	0	0	0	0	0
PolyA_DEIso	Salix_HiSeq_c592966_g2_i1	Salix_HiSeq_c592966_g2	91	33	39.376	8.9342	Control	4.40733	0	0	Unknown	Unknown	Unknown	Unknown	0	0	0	0	0	0	0.644176	0.428121	0.983486	0	0	0	0	219	0	0	0	0	0	0	0	0	0	0	0	Unknown	Unknown	0	0	0	0	0	0	0	0
PolyA_DEIso	Salix_HiSeq_c245246_g1_i1	Salix_HiSeq_c245246_g1	3	108	0.532023	8.86722	Treatment	16.667	0	0	Unknown	Unknown	Unknown	Unknown	0	0	0	0	0	0	1.22186	17.6934	1	0	0	0	0	759	0	0	0	0	0	0	0	0	0	0	0	Unknown	Unknown	0	0	0	0	0	0	0	0
PolyA_DEIso	Salix_HiSeq_c593964_g2_i3	Salix_HiSeq_c593964_g2	5	34	1.54475	8.85297	Treatment	5.73102	0	0	Unknown	Unknown	Unknown	Unknown	0	0	0	0	0	0	0.758232	6.81328	0.956505	0	0	0	0	242	0	0	0	0	0	0	0	0	0	0	0	Unknown	Unknown	0	0	0	0	0	0	0	0
PolyA_DEIso	Salix_HiSeq_c597390_g1_i1	Salix_HiSeq_c597390_g1	0	46	0	8.84774	Treatment	inf	0	0	Unknown	Unknown	Unknown	Unknown	0	0	0	0	0	0	inf	5102.36	1	0	0	0	0	308	0	0	0	0	0	0	0	0	0	0	0	Unknown	Unknown	0	0	0	0	0	0	0	0
PolyA_DEIso	Salix_HiSeq_c564015_g1_i3	Salix_HiSeq_c564015_g1	7	52	1.65498	8.83599	Treatment	5.33904	0	0	Unknown	Unknown	Unknown	Unknown	0	0	0	0	0	0	0.727464	4.71866	0.967901	0	0	0	0	236	0	0	0	0	0	0	0	0	0	0	0	Unknown	Unknown	0	0	0	0	0	0	0	0
PolyA_DEIso	Salix_HiSeq_c598880_g1_i1	Salix_HiSeq_c598880_g1	0	89	0.0335094	8.82509	Treatment	263.361	0	0	Unknown	Unknown	Unknown	Unknown	0	0	0	0	0	0	2.42055	371.323	1	0	0	0	0	548	0	0	0	0	0	0	0	0	0	0	0	Unknown	Unknown	0	0	0	0	0	0	0	0
PolyA_DEIso	Salix_HiSeq_c598493_g4_i1	Salix_HiSeq_c598493_g4	1	42	0.112812	8.82468	Treatment	78.2243	0	0	Unknown	Unknown	Unknown	Unknown	0	0	0	0	0	0	1.89334	148.38	1	0	0	0	0	281	0	0	0	0	0	0	0	0	0	0	0	Unknown	Unknown	0	0	0	0	0	0	0	0
PolyA_DEIso	Salix_HiSeq_c600366_g1_i1	Salix_HiSeq_c600366_g1	0	117	0	8.81802	Treatment	inf	0	0	Unknown	Unknown	Unknown	Unknown	0	0	0	0	0	0	inf	7487.16	1	0	0	0	0	744	0	0	0	0	0	0	0	0	0	0	0	Unknown	Unknown	0	0	0	0	0	0	0	0
PolyA_DEIso	Salix_HiSeq_c601855_g1_i1	Salix_HiSeq_c601855_g1	0	42	0	8.80653	Treatment	inf	0	0	Unknown	Unknown	Unknown	Unknown	0	0	0	0	0	0	inf	3429.98	0.999855	0	0	0	0	317	0	0	0	0	0	0	0	0	0	0	0	Unknown	Unknown	0	0	0	0	0	0	0	0
PolyA_DEIso	Salix_HiSeq_c597558_g3_i1	Salix_HiSeq_c597558_g3	0	47	0	8.73832	Treatment	inf	0	0	Unknown	Unknown	Unknown	Unknown	0	0	0	0	0	0	inf	4563.11	1	0	0	0	0	341	0	0	0	0	0	0	0	0	0	0	0	Unknown	Unknown	0	0	0	0	0	0	0	0
PolyA_DEIso	Salix_HiSeq_c601528_g2_i1	Salix_HiSeq_c601528_g2	0	42	0	8.72953	Treatment	inf	0	0	Unknown	Unknown	Unknown	Unknown	0	0	0	0	0	0	inf	3626.48	0.999803	0	0	0	0	286	0	0	0	0	0	0	0	0	0	0	0	Unknown	Unknown	0	0	0	0	0	0	0	0
PolyA_DEIso	Salix_HiSeq_c579288_g2_i2	Salix_HiSeq_c579288_g2	0	75	0	8.70175	Treatment	inf	0	0	Unknown	Unknown	Unknown	Unknown	0	0	0	0	0	0	inf	5385.7	1	0	0	0	0	451	0	0	0	0	0	0	0	0	0	0	0	Unknown	Unknown	0	0	0	0	0	0	0	0
PolyA_DEIso	Salix_HiSeq_c406398_g1_i2	Salix_HiSeq_c406398_g1	537	105	55.7584	8.7004	Control	6.40872	0	0	Unknown	Unknown	Unknown	Unknown	0	0	0	0	0	0	0.806771	0.212609	1	0	0	0	0	810	0	0	0	0	0	0	0	0	0	0	0	Unknown	Unknown	0	0	0	0	0	0	0	0
PolyA_DEIso	Salix_HiSeq_c600366_g1_i2	Salix_HiSeq_c600366_g1	0	79	0	8.68184	Treatment	inf	0	0	Unknown	Unknown	Unknown	Unknown	0	0	0	0	0	0	inf	8174.94	1	0	0	0	0	758	0	0	0	0	0	0	0	0	0	0	0	Unknown	Unknown	0	0	0	0	0	0	0	0
PolyA_DEIso	Salix_HiSeq_c303863_g1_i1	Salix_HiSeq_c303863_g1	6	38	2.37746	8.66902	Treatment	3.64634	0	0	Unknown	Unknown	Unknown	Unknown	0	0	0	0	0	0	0.561857	3.10872	0.966168	0	0	0	0	210	0	0	0	0	0	0	0	0	0	0	0	Unknown	Unknown	0	0	0	0	0	0	0	0
PolyA_DEIso	Salix_HiSeq_c552463_g2_i1	Salix_HiSeq_c552463_g2	325	73	47.5855	8.65871	Control	5.49568	0	0	Unknown	Unknown	Unknown	Unknown	0	0	0	0	0	0	0.740022	0.197255	0.999527	0	0	0	0	639	0	0	0	0	0	0	0	0	0	0	0	Unknown	Unknown	0	0	0	0	0	0	0	0
PolyA_DEIso	Salix_HiSeq_c600548_g1_i1	Salix_HiSeq_c600548_g1	0	40	0	8.65036	Treatment	inf	0	0	Unknown	Unknown	Unknown	Unknown	0	0	0	0	0	0	inf	5086.11	0.973338	0	0	0	0	331	0	0	0	0	0	0	0	0	0	0	0	Unknown	Unknown	0	0	0	0	0	0	0	0
PolyA_DEIso	Salix_HiSeq_c599203_g1_i1	Salix_HiSeq_c599203_g1	0	41	0	8.63854	Treatment	inf	0	0	Unknown	Unknown	Unknown	Unknown	0	0	0	0	0	0	inf	3043.65	0.998365	0	0	0	0	252	0	0	0	0	0	0	0	0	0	0	0	Unknown	Unknown	0	0	0	0	0	0	0	0
PolyA_DEIso	Salix_HiSeq_c580951_g1_i1	Salix_HiSeq_c580951_g1	152	43	36.924	8.63451	Control	4.27633	0	0	Unknown	Unknown	Unknown	Unknown	0	0	0	0	0	0	0.631071	0.314306	1	0	0	0	0	303	0	0	0	0	0	0	0	0	0	0	0	Unknown	Unknown	0	0	0	0	0	0	0	0
PolyA_DEIso	Salix_HiSeq_c582981_g1_i1	Salix_HiSeq_c582981_g1	351	62	51.6195	8.62517	Control	5.98476	0	0	Unknown	Unknown	Unknown	Unknown	0	0	0	0	0	0	0.777047	0.185796	1	0	0	0	0	558	0	0	0	0	0	0	0	0	0	0	0	Unknown	Unknown	0	0	0	0	0	0	0	0
PolyA_DEIso	Salix_HiSeq_c567147_g1_i1	Salix_HiSeq_c567147_g1	4	25	2.51181	8.61762	Treatment	3.43085	0	0	Unknown	Unknown	Unknown	Unknown	0	0	0	0	0	0	0.535401	2.97339	0.958224	0	0	0	0	202	0	0	0	0	0	0	0	0	0	0	0	Unknown	Unknown	0	0	0	0	0	0	0	0
PolyA_DEIso	Salix_HiSeq_c581603_g1_i2	Salix_HiSeq_c581603_g1	0	46	0	8.6138	Treatment	inf	0	0	Unknown	Unknown	Unknown	Unknown	0	0	0	0	0	0	inf	3579.54	1	0	0	0	0	338	0	0	0	0	0	0	0	0	0	0	0	Unknown	Unknown	0	0	0	0	0	0	0	0
PolyA_DEIso	Salix_HiSeq_c601038_g2_i1	Salix_HiSeq_c601038_g2	74	61	15.2693	8.60807	Control	1.77384	0	0	Unknown	Unknown	Unknown	Unknown	0	0	0	0	0	0	0.248914	0.534785	0.984079	0	0	0	0	396	0	0	0	0	0	0	0	0	0	0	0	Unknown	Unknown	0	0	0	0	0	0	0	0
PolyA_DEIso	Salix_HiSeq_c600354_g1_i1	Salix_HiSeq_c600354_g1	0	44	0	8.55247	Treatment	inf	0	0	Unknown	Unknown	Unknown	Unknown	0	0	0	0	0	0	inf	4086.69	1	0	0	0	0	312	0	0	0	0	0	0	0	0	0	0	0	Unknown	Unknown	0	0	0	0	0	0	0	0
PolyA_DEIso	Salix_HiSeq_c885939_g1_i1	Salix_HiSeq_c885939_g1	5	41	1.11469	8.44106	Treatment	7.57258	0	0	Unknown	Unknown	Unknown	Unknown	0	0	0	0	0	0	0.879244	6.57941	0.988143	0	0	0	0	211	0	0	0	0	0	0	0	0	0	0	0	Unknown	Unknown	0	0	0	0	0	0	0	0
PolyA_DEIso	Salix_HiSeq_c589473_g1_i1	Salix_HiSeq_c589473_g1	0	45	0.0907228	8.43366	Treatment	92.9607	0	0	Unknown	Unknown	Unknown	Unknown	0	0	0	0	0	0	1.9683	113.093	1	0	0	0	0	391	0	0	0	0	0	0	0	0	0	0	0	Unknown	Unknown	0	0	0	0	0	0	0	0
PolyA_DEIso	Salix_HiSeq_c601207_g2_i1	Salix_HiSeq_c601207_g2	0	75	0	8.3935	Treatment	inf	0	0	Unknown	Unknown	Unknown	Unknown	0	0	0	0	0	0	inf	7596.85	1	0	0	0	0	549	0	0	0	0	0	0	0	0	0	0	0	Unknown	Unknown	0	0	0	0	0	0	0	0
PolyA_DEIso	Salix_HiSeq_c590017_g2_i2	Salix_HiSeq_c590017_g2	0	42	0	8.39275	Treatment	inf	0	0	Unknown	Unknown	Unknown	Unknown	0	0	0	0	0	0	inf	3460.23	0.999818	0	0	0	0	284	0	0	0	0	0	0	0	0	0	0	0	Unknown	Unknown	0	0	0	0	0	0	0	0
PolyA_DEIso	Salix_HiSeq_c492749_g1_i1	Salix_HiSeq_c492749_g1	7	40	1.59923	8.38893	Treatment	5.24562	0	0	Unknown	Unknown	Unknown	Unknown	0	0	0	0	0	0	0.719797	7.04551	0.965318	0	0	0	0	371	0	0	0	0	0	0	0	0	0	0	0	Unknown	Unknown	0	0	0	0	0	0	0	0
PolyA_DEIso	Salix_HiSeq_c573643_g1_i2	Salix_HiSeq_c573643_g1	173	18	58.482	8.37381	Control	6.98392	0	0	Unknown	Unknown	Unknown	Unknown	0	0	0	0	0	0	0.844099	0.175841	1	0	0	0	0	230	0	0	0	0	0	0	0	0	0	0	0	Unknown	Unknown	0	0	0	0	0	0	0	0
PolyA_DEIso	Salix_HiSeq_c601558_g2_i3	Salix_HiSeq_c601558_g2	0	79	0	8.35028	Treatment	inf	0	0	Unknown	Unknown	Unknown	Unknown	0	0	0	0	0	0	inf	7408.29	1	0	0	0	0	668	0	0	0	0	0	0	0	0	0	0	0	Unknown	Unknown	0	0	0	0	0	0	0	0
PolyA_DEIso	Salix_HiSeq_c449700_g1_i1	Salix_HiSeq_c449700_g1	311	64	53.8205	8.34322	Control	6.4508	0	0	Unknown	Unknown	Unknown	Unknown	0	0	0	0	0	0	0.809614	0.14431	0.998703	0	0	0	0	400	0	0	0	0	0	0	0	0	0	0	0	Unknown	Unknown	0	0	0	0	0	0	0	0
PolyA_DEIso	Salix_HiSeq_c596312_g1_i2	Salix_HiSeq_c596312_g1	2	44	1.10466	8.33843	Treatment	7.54843	0	0	Unknown	Unknown	Unknown	Unknown	0	0	0	0	0	0	0.877856	5.11765	0.999885	0	0	0	0	226	0	0	0	0	0	0	0	0	0	0	0	Unknown	Unknown	0	0	0	0	0	0	0	0
PolyA_DEIso	Salix_HiSeq_c587783_g1_i1	Salix_HiSeq_c587783_g1	0	85	0	8.3151	Treatment	inf	0	0	Unknown	Unknown	Unknown	Unknown	0	0	0	0	0	0	inf	8714.63	1	0	0	0	0	810	0	0	0	0	0	0	0	0	0	0	0	Unknown	Unknown	0	0	0	0	0	0	0	0
PolyA_DEIso	Salix_HiSeq_c600865_g1_i2	Salix_HiSeq_c600865_g1	0	72	0	8.30959	Treatment	inf	0	0	Unknown	Unknown	Unknown	Unknown	0	0	0	0	0	0	inf	5572.7	1	0	0	0	0	561	0	0	0	0	0	0	0	0	0	0	0	Unknown	Unknown	0	0	0	0	0	0	0	0
PolyA_DEIso	Salix_HiSeq_c573128_g1_i2	Salix_HiSeq_c573128_g1	14	95	1.88525	8.30203	Treatment	4.40367	0	0	Unknown	Unknown	Unknown	Unknown	0	0	0	0	0	0	0.643815	4.1741	0.997538	0	0	0	0	723	0	0	0	0	0	0	0	0	0	0	0	Unknown	Unknown	0	0	0	0	0	0	0	0
PolyA_DEIso	Salix_HiSeq_c594737_g2_i3	Salix_HiSeq_c594737_g2	0	80	1.66497e-16	8.2826	Treatment	4.97462e+16	0	0	Unknown	Unknown	Unknown	Unknown	0	0	0	0	0	0	16.6968	8915.95	1	0	0	0	0	594	0	0	0	0	0	0	0	0	0	0	0	Unknown	Unknown	0	0	0	0	0	0	0	0
PolyA_DEIso	Salix_HiSeq_c562583_g3_i1	Salix_HiSeq_c562583_g3	3	43	1.31817	8.25469	Treatment	6.26226	0	0	Unknown	Unknown	Unknown	Unknown	0	0	0	0	0	0	0.796731	10.2937	0.998876	0	0	0	0	346	0	0	0	0	0	0	0	0	0	0	0	Unknown	Unknown	0	0	0	0	0	0	0	0
PolyA_DEIso	Salix_HiSeq_c499450_g1_i1	Salix_HiSeq_c499450_g1	546	44	144.62	8.2181	Control	17.5977	0	0	Unknown	Unknown	Unknown	Unknown	0	0	0	0	0	0	1.24546	0.0517516	1	0	0	0	0	218	0	0	0	0	0	0	0	0	0	0	0	Unknown	Unknown	0	0	0	0	0	0	0	0
PolyA_DEIso	Salix_HiSeq_c587796_g2_i1	Salix_HiSeq_c587796_g2	0	45	0	8.21091	Treatment	inf	0	0	Unknown	Unknown	Unknown	Unknown	0	0	0	0	0	0	inf	5044.09	1	0	0	0	0	365	0	0	0	0	0	0	0	0	0	0	0	Unknown	Unknown	0	0	0	0	0	0	0	0
PolyA_DEIso	Salix_HiSeq_c590354_g1_i1	Salix_HiSeq_c590354_g1	0	93	0	8.19827	Treatment	inf	0	0	Unknown	Unknown	Unknown	Unknown	0	0	0	0	0	0	inf	8384.82	1	0	0	0	0	763	0	0	0	0	0	0	0	0	0	0	0	Unknown	Unknown	0	0	0	0	0	0	0	0
PolyA_DEIso	Salix_HiSeq_c486358_g1_i1	Salix_HiSeq_c486358_g1	8	39	2.65539	8.18407	Treatment	3.08206	0	0	Unknown	Unknown	Unknown	Unknown	0	0	0	0	0	0	0.488842	3.28416	0.995952	0	0	0	0	243	0	0	0	0	0	0	0	0	0	0	0	Unknown	Unknown	0	0	0	0	0	0	0	0
PolyA_DEIso	Salix_HiSeq_c596008_g6_i1	Salix_HiSeq_c596008_g6	0	77	0	8.13084	Treatment	inf	0	0	Unknown	Unknown	Unknown	Unknown	0	0	0	0	0	0	inf	5956.97	1	0	0	0	0	527	0	0	0	0	0	0	0	0	0	0	0	Unknown	Unknown	0	0	0	0	0	0	0	0
PolyA_DEIso	Salix_HiSeq_c592018_g3_i1	Salix_HiSeq_c592018_g3	0	60	0	8.11844	Treatment	inf	0	0	Unknown	Unknown	Unknown	Unknown	0	0	0	0	0	0	inf	3878.12	1	0	0	0	0	417	0	0	0	0	0	0	0	0	0	0	0	Unknown	Unknown	0	0	0	0	0	0	0	0
PolyA_DEIso	Salix_HiSeq_c593964_g3_i1	Salix_HiSeq_c593964_g3	5	34	1.35252	8.11048	Treatment	5.99659	0	0	Unknown	Unknown	Unknown	Unknown	0	0	0	0	0	0	0.777904	5.98253	0.998127	0	0	0	0	264	0	0	0	0	0	0	0	0	0	0	0	Unknown	Unknown	0	0	0	0	0	0	0	0
PolyA_DEIso	Salix_HiSeq_c572573_g1_i1	Salix_HiSeq_c572573_g1	0	86	0	8.07901	Treatment	inf	0	0	Unknown	Unknown	Unknown	Unknown	0	0	0	0	0	0	inf	6708.88	1	0	0	0	0	699	0	0	0	0	0	0	0	0	0	0	0	Unknown	Unknown	0	0	0	0	0	0	0	0
PolyA_DEIso	Salix_HiSeq_c592970_g1_i2	Salix_HiSeq_c592970_g1	0	80	0	8.06515	Treatment	inf	0	0	Unknown	Unknown	Unknown	Unknown	0	0	0	0	0	0	inf	7762.75	1	0	0	0	0	700	0	0	0	0	0	0	0	0	0	0	0	Unknown	Unknown	0	0	0	0	0	0	0	0
PolyA_DEIso	Salix_HiSeq_c600584_g1_i2	Salix_HiSeq_c600584_g1	0	100	0	8.05903	Treatment	inf	0	0	Unknown	Unknown	Unknown	Unknown	0	0	0	0	0	0	inf	7417.05	1	0	0	0	0	736	0	0	0	0	0	0	0	0	0	0	0	Unknown	Unknown	0	0	0	0	0	0	0	0
PolyA_DEIso	Salix_HiSeq_c595459_g3_i3	Salix_HiSeq_c595459_g3	16	63	2.8604	8.05896	Treatment	2.81743	0	0	Unknown	Unknown	Unknown	Unknown	0	0	0	0	0	0	0.449853	2.54045	0.973191	0	0	0	0	416	0	0	0	0	0	0	0	0	0	0	0	Unknown	Unknown	0	0	0	0	0	0	0	0
PolyA_DEIso	Salix_HiSeq_c587097_g1_i1	Salix_HiSeq_c587097_g1	0	52	0	8.01057	Treatment	inf	0	0	Unknown	Unknown	Unknown	Unknown	0	0	0	0	0	0	inf	4164.55	1	0	0	0	0	373	0	0	0	0	0	0	0	0	0	0	0	Unknown	Unknown	0	0	0	0	0	0	0	0
PolyA_DEIso	Salix_HiSeq_c589800_g1_i2	Salix_HiSeq_c589800_g1	2	28	0.717701	8.00145	Treatment	11.1487	0	0	Unknown	Unknown	Unknown	Unknown	0	0	0	0	0	0	1.04723	14.1903	0.999195	0	0	0	0	300	0	0	0	0	0	0	0	0	0	0	0	Unknown	Unknown	0	0	0	0	0	0	0	0
PolyA_DEIso	Salix_HiSeq_c593993_g1_i1	Salix_HiSeq_c593993_g1	90	31	29.5826	7.98467	Control	3.70492	0	0	Unknown	Unknown	Unknown	Unknown	0	0	0	0	0	0	0.568779	0.512687	0.981857	0	0	0	0	231	0	0	0	0	0	0	0	0	0	0	0	Unknown	Unknown	0	0	0	0	0	0	0	0
PolyA_DEIso	Salix_HiSeq_c585323_g1_i2	Salix_HiSeq_c585323_g1	0	122	0.039231	7.98368	Treatment	203.504	0	0	Unknown	Unknown	Unknown	Unknown	0	0	0	0	0	0	2.30857	234.052	1	0	0	0	0	950	0	0	0	0	0	0	0	0	0	0	0	Unknown	Unknown	0	0	0	0	0	0	0	0
PolyA_DEIso	Salix_HiSeq_c573166_g1_i1	Salix_HiSeq_c573166_g1	0	110	0	7.9745	Treatment	inf	0	0	Unknown	Unknown	Unknown	Unknown	0	0	0	0	0	0	inf	9914.85	1	0	0	0	0	899	0	0	0	0	0	0	0	0	0	0	0	Unknown	Unknown	0	0	0	0	0	0	0	0
PolyA_DEIso	Salix_HiSeq_c597291_g1_i2	Salix_HiSeq_c597291_g1	0	50	0	7.89606	Treatment	inf	0	0	Unknown	Unknown	Unknown	Unknown	0	0	0	0	0	0	inf	4083.32	1	0	0	0	0	379	0	0	0	0	0	0	0	0	0	0	0	Unknown	Unknown	0	0	0	0	0	0	0	0
PolyA_DEIso	Salix_HiSeq_c565730_g1_i1	Salix_HiSeq_c565730_g1	16	128	1.79563	7.89535	Treatment	4.39699	0	0	Unknown	Unknown	Unknown	Unknown	0	0	0	0	0	0	0.643155	8.44162	0.977905	0	0	0	0	923	0	0	0	0	0	0	0	0	0	0	0	Unknown	Unknown	0	0	0	0	0	0	0	0
PolyA_DEIso	Salix_HiSeq_c587314_g1_i1	Salix_HiSeq_c587314_g1	0	121	0	7.88207	Treatment	inf	0	0	Unknown	Unknown	Unknown	Unknown	0	0	0	0	0	0	inf	11299.4	1	0	0	0	0	1094	0	0	0	0	0	0	0	0	0	0	0	Unknown	Unknown	0	0	0	0	0	0	0	0
PolyA_DEIso	Salix_HiSeq_c582414_g3_i5	Salix_HiSeq_c582414_g3	391	19	195.159	7.87845	Control	24.7713	0	0	Unknown	Unknown	Unknown	Unknown	0	0	0	0	0	0	1.39395	0.0504614	1	0	0	0	0	225	0	0	0	0	0	0	0	0	0	0	0	Unknown	Unknown	0	0	0	0	0	0	0	0
PolyA_DEIso	Salix_HiSeq_c576293_g1_i1	Salix_HiSeq_c576293_g1	1	48	0.294741	7.84302	Treatment	26.6098	0	0	Unknown	Unknown	Unknown	Unknown	0	0	0	0	0	0	1.42504	28.7192	1	0	0	0	0	435	0	0	0	0	0	0	0	0	0	0	0	Unknown	Unknown	0	0	0	0	0	0	0	0
PolyA_DEIso	Salix_HiSeq_c597887_g2_i1	Salix_HiSeq_c597887_g2	815	55	232.135	7.84003	Control	29.609	0	0	Unknown	Unknown	Unknown	Unknown	0	0	0	0	0	0	1.47142	0.0551371	1	0	0	0	0	323	0	0	0	0	0	0	0	0	0	0	0	Unknown	Unknown	0	0	0	0	0	0	0	0
PolyA_DEIso	Salix_HiSeq_c595726_g2_i1	Salix_HiSeq_c595726_g2	0	48	0	7.82309	Treatment	inf	0	0	Unknown	Unknown	Unknown	Unknown	0	0	0	0	0	0	inf	5414.3	1	0	0	0	0	417	0	0	0	0	0	0	0	0	0	0	0	Unknown	Unknown	0	0	0	0	0	0	0	0
PolyA_DEIso	Salix_HiSeq_c600709_g1_i2	Salix_HiSeq_c600709_g1	0	44	0	7.79502	Treatment	inf	0	0	Unknown	Unknown	Unknown	Unknown	0	0	0	0	0	0	inf	4763.82	0.999999	0	0	0	0	323	0	0	0	0	0	0	0	0	0	0	0	Unknown	Unknown	0	0	0	0	0	0	0	0
PolyA_DEIso	Salix_HiSeq_c579337_g1_i1	Salix_HiSeq_c579337_g1	0	48	0.0458207	7.76457	Treatment	169.456	0	0	Unknown	Unknown	Unknown	Unknown	0	0	0	0	0	0	2.22906	244.925	1	0	0	0	0	405	0	0	0	0	0	0	0	0	0	0	0	Unknown	Unknown	0	0	0	0	0	0	0	0
PolyA_DEIso	Salix_HiSeq_c582466_g1_i1	Salix_HiSeq_c582466_g1	0	52	0	7.75307	Treatment	inf	0	0	Unknown	Unknown	Unknown	Unknown	0	0	0	0	0	0	inf	5237.7	1	0	0	0	0	514	0	0	0	0	0	0	0	0	0	0	0	Unknown	Unknown	0	0	0	0	0	0	0	0
PolyA_DEIso	Salix_HiSeq_c583607_g2_i1	Salix_HiSeq_c583607_g2	105	18	28.8914	7.7438	Control	3.73091	0	0	Unknown	Unknown	Unknown	Unknown	0	0	0	0	0	0	0.571815	0.366217	0.999923	0	0	0	0	255	0	0	0	0	0	0	0	0	0	0	0	Unknown	Unknown	0	0	0	0	0	0	0	0
PolyA_DEIso	Salix_HiSeq_c580779_g2_i2	Salix_HiSeq_c580779_g2	2	56	0.201113	7.72196	Treatment	38.3961	0	0	Unknown	Unknown	Unknown	Unknown	0	0	0	0	0	0	1.58429	39.1109	0.999993	0	0	0	0	571	0	0	0	0	0	0	0	0	0	0	0	Unknown	Unknown	0	0	0	0	0	0	0	0
PolyA_DEIso	Salix_HiSeq_c541949_g1_i1	Salix_HiSeq_c541949_g1	0	65	0	7.69214	Treatment	inf	0	0	Unknown	Unknown	Unknown	Unknown	0	0	0	0	0	0	inf	6549.71	1	0	0	0	0	528	0	0	0	0	0	0	0	0	0	0	0	Unknown	Unknown	0	0	0	0	0	0	0	0
PolyA_DEIso	Salix_HiSeq_c515579_g1_i1	Salix_HiSeq_c515579_g1	1	32	0.445991	7.6718	Treatment	17.2017	0	0	Unknown	Unknown	Unknown	Unknown	0	0	0	0	0	0	1.23557	16.6145	0.999981	0	0	0	0	372	0	0	0	0	0	0	0	0	0	0	0	Unknown	Unknown	0	0	0	0	0	0	0	0
PolyA_DEIso	Salix_HiSeq_c594737_g2_i1	Salix_HiSeq_c594737_g2	0	72	1.69984e-16	7.64855	Treatment	4.49957e+16	0	0	Unknown	Unknown	Unknown	Unknown	0	0	0	0	0	0	16.6532	7939.15	1	0	0	0	0	594	0	0	0	0	0	0	0	0	0	0	0	Unknown	Unknown	0	0	0	0	0	0	0	0
PolyA_DEIso	Salix_HiSeq_c2443_g1_i1	Salix_HiSeq_c2443_g1	172	42	38.2457	7.60895	Control	5.02641	0	0	Unknown	Unknown	Unknown	Unknown	0	0	0	0	0	0	0.701258	0.222219	0.998871	0	0	0	0	300	0	0	0	0	0	0	0	0	0	0	0	Unknown	Unknown	0	0	0	0	0	0	0	0
PolyA_DEIso	Salix_HiSeq_c579288_g2_i1	Salix_HiSeq_c579288_g2	0	48	0	7.60545	Treatment	inf	0	0	Unknown	Unknown	Unknown	Unknown	0	0	0	0	0	0	inf	5427.56	1	0	0	0	0	393	0	0	0	0	0	0	0	0	0	0	0	Unknown	Unknown	0	0	0	0	0	0	0	0
PolyA_DEIso	Salix_HiSeq_c599177_g2_i2	Salix_HiSeq_c599177_g2	0	59	0	7.60508	Treatment	inf	0	0	Unknown	Unknown	Unknown	Unknown	0	0	0	0	0	0	inf	4655.2	1	0	0	0	0	517	0	0	0	0	0	0	0	0	0	0	0	Unknown	Unknown	0	0	0	0	0	0	0	0
PolyA_DEIso	Salix_HiSeq_c599832_g2_i1	Salix_HiSeq_c599832_g2	0	64	0	7.59877	Treatment	inf	0	0	Unknown	Unknown	Unknown	Unknown	0	0	0	0	0	0	inf	7029.19	1	0	0	0	0	614	0	0	0	0	0	0	0	0	0	0	0	Unknown	Unknown	0	0	0	0	0	0	0	0
PolyA_DEIso	Salix_HiSeq_c593042_g1_i3	Salix_HiSeq_c593042_g1	134	19	47.6946	7.59359	Control	6.2809	0	0	Unknown	Unknown	Unknown	Unknown	0	0	0	0	0	0	0.798022	0.190373	0.999992	0	0	0	0	213	0	0	0	0	0	0	0	0	0	0	0	Unknown	Unknown	0	0	0	0	0	0	0	0
PolyA_DEIso	Salix_HiSeq_c599134_g1_i2	Salix_HiSeq_c599134_g1	0	46	0	7.58876	Treatment	inf	0	0	Unknown	Unknown	Unknown	Unknown	0	0	0	0	0	0	inf	4787.61	1	0	0	0	0	372	0	0	0	0	0	0	0	0	0	0	0	Unknown	Unknown	0	0	0	0	0	0	0	0
PolyA_DEIso	Salix_HiSeq_c280902_g1_i1	Salix_HiSeq_c280902_g1	5	34	2.3065	7.56671	Treatment	3.28061	0	0	Unknown	Unknown	Unknown	Unknown	0	0	0	0	0	0	0.515955	4.79831	0.971151	0	0	0	0	231	0	0	0	0	0	0	0	0	0	0	0	Unknown	Unknown	0	0	0	0	0	0	0	0
PolyA_DEIso	Salix_HiSeq_c522057_g2_i1	Salix_HiSeq_c522057_g2	5	60	1.01943	7.5581	Treatment	7.41408	0	0	Unknown	Unknown	Unknown	Unknown	0	0	0	0	0	0	0.870057	10.9653	0.999396	0	0	0	0	431	0	0	0	0	0	0	0	0	0	0	0	Unknown	Unknown	0	0	0	0	0	0	0	0
PolyA_DEIso	Salix_HiSeq_c600539_g1_i9	Salix_HiSeq_c600539_g1	0	50	0	7.53833	Treatment	inf	0	0	Unknown	Unknown	Unknown	Unknown	0	0	0	0	0	0	inf	4152.8	1	0	0	0	0	344	0	0	0	0	0	0	0	0	0	0	0	Unknown	Unknown	0	0	0	0	0	0	0	0
PolyA_DEIso	Salix_HiSeq_c568093_g1_i3	Salix_HiSeq_c568093_g1	0	70	1.11904e-28	7.50629	Treatment	6.70779e+28	0	0	Unknown	Unknown	Unknown	Unknown	0	0	0	0	0	0	28.8266	3006.71	1	0	0	0	0	420	0	0	0	0	0	0	0	0	0	0	0	Unknown	Unknown	0	0	0	0	0	0	0	0
PolyA_DEIso	Salix_HiSeq_c577681_g1_i1	Salix_HiSeq_c577681_g1	0	47	0	7.47427	Treatment	inf	0	0	Unknown	Unknown	Unknown	Unknown	0	0	0	0	0	0	inf	4814.55	1	0	0	0	0	449	0	0	0	0	0	0	0	0	0	0	0	Unknown	Unknown	0	0	0	0	0	0	0	0
PolyA_DEIso	Salix_HiSeq_c599647_g3_i1	Salix_HiSeq_c599647_g3	6	51	1.25778	7.45572	Treatment	5.92768	0	0	Unknown	Unknown	Unknown	Unknown	0	0	0	0	0	0	0.772885	4.98404	0.999079	0	0	0	0	319	0	0	0	0	0	0	0	0	0	0	0	Unknown	Unknown	0	0	0	0	0	0	0	0
PolyA_DEIso	Salix_HiSeq_c592630_g3_i1	Salix_HiSeq_c592630_g3	111	37	38.829	7.45528	Control	5.20826	0	0	Unknown	Unknown	Unknown	Unknown	0	0	0	0	0	0	0.716693	0.327008	0.990779	0	0	0	0	339	0	0	0	0	0	0	0	0	0	0	0	Unknown	Unknown	0	0	0	0	0	0	0	0
PolyA_DEIso	Salix_HiSeq_c594836_g1_i5	Salix_HiSeq_c594836_g1	0	69	0	7.44916	Treatment	inf	0	0	Unknown	Unknown	Unknown	Unknown	0	0	0	0	0	0	inf	4255.62	1	0	0	0	0	465	0	0	0	0	0	0	0	0	0	0	0	Unknown	Unknown	0	0	0	0	0	0	0	0
PolyA_DEIso	Salix_HiSeq_c550949_g1_i2	Salix_HiSeq_c550949_g1	0	42	0	7.44784	Treatment	inf	0	0	Unknown	Unknown	Unknown	Unknown	0	0	0	0	0	0	inf	3644.11	0.999872	0	0	0	0	409	0	0	0	0	0	0	0	0	0	0	0	Unknown	Unknown	0	0	0	0	0	0	0	0
PolyA_DEIso	Salix_HiSeq_c576038_g1_i3	Salix_HiSeq_c576038_g1	0	59	0	7.43004	Treatment	inf	0	0	Unknown	Unknown	Unknown	Unknown	0	0	0	0	0	0	inf	5329.42	1	0	0	0	0	583	0	0	0	0	0	0	0	0	0	0	0	Unknown	Unknown	0	0	0	0	0	0	0	0
PolyA_DEIso	Salix_HiSeq_c600500_g1_i2	Salix_HiSeq_c600500_g1	0	63	0	7.42591	Treatment	inf	0	0	Unknown	Unknown	Unknown	Unknown	0	0	0	0	0	0	inf	4356	1	0	0	0	0	457	0	0	0	0	0	0	0	0	0	0	0	Unknown	Unknown	0	0	0	0	0	0	0	0
PolyA_DEIso	Salix_HiSeq_c516761_g1_i3	Salix_HiSeq_c516761_g1	5	34	1.063	7.42382	Treatment	6.98382	0	0	Unknown	Unknown	Unknown	Unknown	0	0	0	0	0	0	0.844093	7.75951	0.96716	0	0	0	0	273	0	0	0	0	0	0	0	0	0	0	0	Unknown	Unknown	0	0	0	0	0	0	0	0
PolyA_DEIso	Salix_HiSeq_c580069_g1_i2	Salix_HiSeq_c580069_g1	0	77	0	7.4169	Treatment	inf	0	0	Unknown	Unknown	Unknown	Unknown	0	0	0	0	0	0	inf	7364.44	1	0	0	0	0	693	0	0	0	0	0	0	0	0	0	0	0	Unknown	Unknown	0	0	0	0	0	0	0	0
PolyA_DEIso	Salix_HiSeq_c597641_g1_i1	Salix_HiSeq_c597641_g1	6	43	2.13762	7.41523	Treatment	3.46892	0	0	Unknown	Unknown	Unknown	Unknown	0	0	0	0	0	0	0.540194	2.67985	0.964728	0	0	0	0	231	0	0	0	0	0	0	0	0	0	0	0	Unknown	Unknown	0	0	0	0	0	0	0	0
PolyA_DEIso	Salix_HiSeq_c596581_g1_i1	Salix_HiSeq_c596581_g1	0	74	0	7.38393	Treatment	inf	0	0	Unknown	Unknown	Unknown	Unknown	0	0	0	0	0	0	inf	6678.27	1	0	0	0	0	708	0	0	0	0	0	0	0	0	0	0	0	Unknown	Unknown	0	0	0	0	0	0	0	0
PolyA_DEIso	Salix_HiSeq_c498227_g1_i1	Salix_HiSeq_c498227_g1	18	75	3.17059	7.35035	Treatment	2.31829	0	0	Unknown	Unknown	Unknown	Unknown	0	0	0	0	0	0	0.365167	2.42879	0.997043	0	0	0	0	511	0	0	0	0	0	0	0	0	0	0	0	Unknown	Unknown	0	0	0	0	0	0	0	0
PolyA_DEIso	Salix_HiSeq_c572559_g1_i1	Salix_HiSeq_c572559_g1	82	31	27.4827	7.3448	Control	3.74179	0	0	Unknown	Unknown	Unknown	Unknown	0	0	0	0	0	0	0.573079	0.519407	0.965267	0	0	0	0	243	0	0	0	0	0	0	0	0	0	0	0	Unknown	Unknown	0	0	0	0	0	0	0	0
PolyA_DEIso	Salix_HiSeq_c580408_g1_i1	Salix_HiSeq_c580408_g1	66	24	23.8781	7.31766	Control	3.26308	0	0	Unknown	Unknown	Unknown	Unknown	0	0	0	0	0	0	0.513627	0.334871	1	0	0	0	0	221	0	0	0	0	0	0	0	0	0	0	0	Unknown	Unknown	0	0	0	0	0	0	0	0
PolyA_DEIso	Salix_HiSeq_c697426_g1_i1	Salix_HiSeq_c697426_g1	1	23	0.443841	7.30762	Treatment	16.4645	0	0	Unknown	Unknown	Unknown	Unknown	0	0	0	0	0	0	1.21655	29.746	0.9992	0	0	0	0	208	0	0	0	0	0	0	0	0	0	0	0	Unknown	Unknown	0	0	0	0	0	0	0	0
PolyA_DEIso	Salix_HiSeq_c589399_g1_i1	Salix_HiSeq_c589399_g1	0	48	0	7.30164	Treatment	inf	0	0	Unknown	Unknown	Unknown	Unknown	0	0	0	0	0	0	inf	3457.14	1	0	0	0	0	366	0	0	0	0	0	0	0	0	0	0	0	Unknown	Unknown	0	0	0	0	0	0	0	0
PolyA_DEIso	Salix_HiSeq_c568059_g1_i1	Salix_HiSeq_c568059_g1	0	64	0	7.25769	Treatment	inf	0	0	Unknown	Unknown	Unknown	Unknown	0	0	0	0	0	0	inf	5062.2	1	0	0	0	0	495	0	0	0	0	0	0	0	0	0	0	0	Unknown	Unknown	0	0	0	0	0	0	0	0
PolyA_DEIso	Salix_HiSeq_c596554_g1_i1	Salix_HiSeq_c596554_g1	0	45	0	7.19334	Treatment	inf	0	0	Unknown	Unknown	Unknown	Unknown	0	0	0	0	0	0	inf	4639.36	1	0	0	0	0	493	0	0	0	0	0	0	0	0	0	0	0	Unknown	Unknown	0	0	0	0	0	0	0	0
PolyA_DEIso	Salix_HiSeq_c596993_g1_i1	Salix_HiSeq_c596993_g1	0	76	0	7.15436	Treatment	inf	0	0	Unknown	Unknown	Unknown	Unknown	0	0	0	0	0	0	inf	6261.54	1	0	0	0	0	643	0	0	0	0	0	0	0	0	0	0	0	Unknown	Unknown	0	0	0	0	0	0	0	0
PolyA_DEIso	Salix_HiSeq_c580456_g5_i1	Salix_HiSeq_c580456_g5	5	32	1.4453	7.15348	Treatment	4.9495	0	0	Unknown	Unknown	Unknown	Unknown	0	0	0	0	0	0	0.694561	4.39516	0.978293	0	0	0	0	206	0	0	0	0	0	0	0	0	0	0	0	Unknown	Unknown	0	0	0	0	0	0	0	0
PolyA_DEIso	Salix_HiSeq_c598211_g2_i2	Salix_HiSeq_c598211_g2	99	26	28.1821	7.14908	Control	3.94205	0	0	Unknown	Unknown	Unknown	Unknown	0	0	0	0	0	0	0.595723	0.343512	1	0	0	0	0	234	0	0	0	0	0	0	0	0	0	0	0	Unknown	Unknown	0	0	0	0	0	0	0	0
PolyA_DEIso	Salix_HiSeq_c564052_g2_i1	Salix_HiSeq_c564052_g2	287	28	69.7189	7.12708	Control	9.78225	0	0	Unknown	Unknown	Unknown	Unknown	0	0	0	0	0	0	0.990439	0.191146	0.999999	0	0	0	0	250	0	0	0	0	0	0	0	0	0	0	0	Unknown	Unknown	0	0	0	0	0	0	0	0
PolyA_DEIso	Salix_HiSeq_c587145_g1_i2	Salix_HiSeq_c587145_g1	0	63	0	7.10781	Treatment	inf	0	0	Unknown	Unknown	Unknown	Unknown	0	0	0	0	0	0	inf	7314.22	1	0	0	0	0	731	0	0	0	0	0	0	0	0	0	0	0	Unknown	Unknown	0	0	0	0	0	0	0	0
PolyA_DEIso	Salix_HiSeq_c601874_g5_i1	Salix_HiSeq_c601874_g5	10	38	2.43394	7.10594	Treatment	2.91953	0	0	Unknown	Unknown	Unknown	Unknown	0	0	0	0	0	0	0.465313	2.70441	0.998703	0	0	0	0	280	0	0	0	0	0	0	0	0	0	0	0	Unknown	Unknown	0	0	0	0	0	0	0	0
PolyA_DEIso	Salix_HiSeq_c339605_g1_i2	Salix_HiSeq_c339605_g1	4	29	1.51707	7.07665	Treatment	4.66468	0	0	Unknown	Unknown	Unknown	Unknown	0	0	0	0	0	0	0.668822	8.17976	0.978907	0	0	0	0	207	0	0	0	0	0	0	0	0	0	0	0	Unknown	Unknown	0	0	0	0	0	0	0	0
PolyA_DEIso	Salix_HiSeq_c593765_g1_i3	Salix_HiSeq_c593765_g1	0	63	0	7.07568	Treatment	inf	0	0	Unknown	Unknown	Unknown	Unknown	0	0	0	0	0	0	inf	6208.7	1	0	0	0	0	597	0	0	0	0	0	0	0	0	0	0	0	Unknown	Unknown	0	0	0	0	0	0	0	0
PolyA_DEIso	Salix_HiSeq_c586344_g1_i1	Salix_HiSeq_c586344_g1	0	98	0	7.0482	Treatment	inf	0	0	Unknown	Unknown	Unknown	Unknown	0	0	0	0	0	0	inf	9893.24	1	0	0	0	0	830	0	0	0	0	0	0	0	0	0	0	0	Unknown	Unknown	0	0	0	0	0	0	0	0
PolyA_DEIso	Salix_HiSeq_c576904_g1_i2	Salix_HiSeq_c576904_g1	0	42	0	7.04634	Treatment	inf	0	0	Unknown	Unknown	Unknown	Unknown	0	0	0	0	0	0	inf	4055.97	0.999681	0	0	0	0	427	0	0	0	0	0	0	0	0	0	0	0	Unknown	Unknown	0	0	0	0	0	0	0	0
PolyA_DEIso	Salix_HiSeq_c596880_g2_i1	Salix_HiSeq_c596880_g2	0	54	0	7.04132	Treatment	inf	0	0	Unknown	Unknown	Unknown	Unknown	0	0	0	0	0	0	inf	6141.04	1	0	0	0	0	526	0	0	0	0	0	0	0	0	0	0	0	Unknown	Unknown	0	0	0	0	0	0	0	0
PolyA_DEIso	Salix_HiSeq_c559710_g1_i1	Salix_HiSeq_c559710_g1	42	25	16.6542	6.94444	Control	2.3982	0	0	Unknown	Unknown	Unknown	Unknown	0	0	0	0	0	0	0.379886	0.438262	0.999771	0	0	0	0	201	0	0	0	0	0	0	0	0	0	0	0	Unknown	Unknown	0	0	0	0	0	0	0	0
PolyA_DEIso	Salix_HiSeq_c597804_g1_i6	Salix_HiSeq_c597804_g1	0	42	2.32096e-49	6.93394	Treatment	2.98754e+49	0	0	Unknown	Unknown	Unknown	Unknown	0	0	0	0	0	0	49.4753	3445.07	0.999991	0	0	0	0	414	0	0	0	0	0	0	0	0	0	0	0	Unknown	Unknown	0	0	0	0	0	0	0	0
PolyA_DEIso	Salix_HiSeq_c596210_g2_i1	Salix_HiSeq_c596210_g2	0	44	0	6.92845	Treatment	inf	0	0	Unknown	Unknown	Unknown	Unknown	0	0	0	0	0	0	inf	3856.84	0.999997	0	0	0	0	445	0	0	0	0	0	0	0	0	0	0	0	Unknown	Unknown	0	0	0	0	0	0	0	0
PolyA_DEIso	Salix_HiSeq_c587810_g1_i1	Salix_HiSeq_c587810_g1	0	57	0	6.9209	Treatment	inf	0	0	Unknown	Unknown	Unknown	Unknown	0	0	0	0	0	0	inf	5163.75	1	0	0	0	0	553	0	0	0	0	0	0	0	0	0	0	0	Unknown	Unknown	0	0	0	0	0	0	0	0
PolyA_DEIso	Salix_HiSeq_c594351_g2_i3	Salix_HiSeq_c594351_g2	75	31	18.1485	6.91843	Control	2.62321	0	0	Unknown	Unknown	Unknown	Unknown	0	0	0	0	0	0	0.418833	0.392339	0.999078	0	0	0	0	301	0	0	0	0	0	0	0	0	0	0	0	Unknown	Unknown	0	0	0	0	0	0	0	0
PolyA_DEIso	Salix_HiSeq_c598691_g2_i3	Salix_HiSeq_c598691_g2	0	47	0	6.91202	Treatment	inf	0	0	Unknown	Unknown	Unknown	Unknown	0	0	0	0	0	0	inf	4268.3	1	0	0	0	0	493	0	0	0	0	0	0	0	0	0	0	0	Unknown	Unknown	0	0	0	0	0	0	0	0
PolyA_DEIso	Salix_HiSeq_c599005_g1_i2	Salix_HiSeq_c599005_g1	0	102	0	6.89974	Treatment	inf	0	0	Unknown	Unknown	Unknown	Unknown	0	0	0	0	0	0	inf	10987	1	0	0	0	0	1180	0	0	0	0	0	0	0	0	0	0	0	Unknown	Unknown	0	0	0	0	0	0	0	0
PolyA_DEIso	Salix_HiSeq_c581203_g1_i2	Salix_HiSeq_c581203_g1	0	59	0	6.89905	Treatment	inf	0	0	Unknown	Unknown	Unknown	Unknown	0	0	0	0	0	0	inf	6460.17	1	0	0	0	0	603	0	0	0	0	0	0	0	0	0	0	0	Unknown	Unknown	0	0	0	0	0	0	0	0
PolyA_DEIso	Salix_HiSeq_c530291_g1_i4	Salix_HiSeq_c530291_g1	3	46	0.549737	6.89156	Treatment	12.5361	0	0	Unknown	Unknown	Unknown	Unknown	0	0	0	0	0	0	1.09816	11.5092	0.999908	0	0	0	0	443	0	0	0	0	0	0	0	0	0	0	0	Unknown	Unknown	0	0	0	0	0	0	0	0
PolyA_DEIso	Salix_HiSeq_c473833_g1_i2	Salix_HiSeq_c473833_g1	159	23	63.4889	6.88812	Control	9.21715	0	0	Unknown	Unknown	Unknown	Unknown	0	0	0	0	0	0	0.964597	0.166144	1	0	0	0	0	217	0	0	0	0	0	0	0	0	0	0	0	Unknown	Unknown	0	0	0	0	0	0	0	0
PolyA_DEIso	Salix_HiSeq_c325301_g1_i1	Salix_HiSeq_c325301_g1	324	74	27.1474	6.86057	Control	3.95702	0	0	Unknown	Unknown	Unknown	Unknown	0	0	0	0	0	0	0.597369	0.329024	0.999831	0	0	0	0	982	0	0	0	0	0	0	0	0	0	0	0	Unknown	Unknown	0	0	0	0	0	0	0	0
PolyA_DEIso	Salix_HiSeq_c566487_g1_i1	Salix_HiSeq_c566487_g1	0	43	0	6.85138	Treatment	inf	0	0	Unknown	Unknown	Unknown	Unknown	0	0	0	0	0	0	inf	4351.98	0.999989	0	0	0	0	497	0	0	0	0	0	0	0	0	0	0	0	Unknown	Unknown	0	0	0	0	0	0	0	0
PolyA_DEIso	Salix_HiSeq_c513277_g1_i1	Salix_HiSeq_c513277_g1	5	57	1.01457	6.83499	Treatment	6.73682	0	0	Unknown	Unknown	Unknown	Unknown	0	0	0	0	0	0	0.828455	5.8746	0.997386	0	0	0	0	346	0	0	0	0	0	0	0	0	0	0	0	Unknown	Unknown	0	0	0	0	0	0	0	0
PolyA_DEIso	Salix_HiSeq_c564221_g1_i2	Salix_HiSeq_c564221_g1	1	22	0.258468	6.8217	Treatment	26.3928	0	0	Unknown	Unknown	Unknown	Unknown	0	0	0	0	0	0	1.42149	24.9437	0.999741	0	0	0	0	217	0	0	0	0	0	0	0	0	0	0	0	Unknown	Unknown	0	0	0	0	0	0	0	0
PolyA_DEIso	Salix_HiSeq_c589939_g5_i4	Salix_HiSeq_c589939_g5	207	46	31.8769	6.80549	Control	4.684	0	0	Unknown	Unknown	Unknown	Unknown	0	0	0	0	0	0	0.670617	0.250022	1	0	0	0	0	558	0	0	0	0	0	0	0	0	0	0	0	Unknown	Unknown	0	0	0	0	0	0	0	0
PolyA_DEIso	Salix_HiSeq_c557496_g1_i1	Salix_HiSeq_c557496_g1	0	74	0	6.80392	Treatment	inf	0	0	Unknown	Unknown	Unknown	Unknown	0	0	0	0	0	0	inf	7523.93	1	0	0	0	0	666	0	0	0	0	0	0	0	0	0	0	0	Unknown	Unknown	0	0	0	0	0	0	0	0
PolyA_DEIso	Salix_HiSeq_c883162_g1_i1	Salix_HiSeq_c883162_g1	9	37	2.21757	6.8025	Treatment	3.06755	0	0	Unknown	Unknown	Unknown	Unknown	0	0	0	0	0	0	0.486792	3.18718	0.999239	0	0	0	0	319	0	0	0	0	0	0	0	0	0	0	0	Unknown	Unknown	0	0	0	0	0	0	0	0
PolyA_DEIso	Salix_HiSeq_c584226_g3_i1	Salix_HiSeq_c584226_g3	1079	100	193.086	6.78804	Control	28.4451	0	0	Unknown	Unknown	Unknown	Unknown	0	0	0	0	0	0	1.45401	0.0299609	1	0	0	0	0	633	0	0	0	0	0	0	0	0	0	0	0	Unknown	Unknown	0	0	0	0	0	0	0	0
PolyA_DEIso	Salix_HiSeq_c602122_g2_i1	Salix_HiSeq_c602122_g2	0	88	0	6.77949	Treatment	inf	0	0	Unknown	Unknown	Unknown	Unknown	0	0	0	0	0	0	inf	8997.65	1	0	0	0	0	948	0	0	0	0	0	0	0	0	0	0	0	Unknown	Unknown	0	0	0	0	0	0	0	0
PolyA_DEIso	Salix_HiSeq_c584766_g3_i6	Salix_HiSeq_c584766_g3	0	47	6.45697e-07	6.74323	Treatment	1.04433e+07	0	0	Unknown	Unknown	Unknown	Unknown	0	0	0	0	0	0	7.01884	4268.33	1	0	0	0	0	498	0	0	0	0	0	0	0	0	0	0	0	Unknown	Unknown	0	0	0	0	0	0	0	0
PolyA_DEIso	Salix_HiSeq_c527883_g1_i1	Salix_HiSeq_c527883_g1	6	49	1.55263	6.73124	Treatment	4.33539	0	0	Unknown	Unknown	Unknown	Unknown	0	0	0	0	0	0	0.637028	4.07858	0.996417	0	0	0	0	436	0	0	0	0	0	0	0	0	0	0	0	Unknown	Unknown	0	0	0	0	0	0	0	0
PolyA_DEIso	Salix_HiSeq_c581194_g1_i2	Salix_HiSeq_c581194_g1	169	47	22.8301	6.7117	Control	3.40153	0	0	Unknown	Unknown	Unknown	Unknown	0	0	0	0	0	0	0.531675	0.650769	0.977816	0	0	0	0	358	0	0	0	0	0	0	0	0	0	0	0	Unknown	Unknown	0	0	0	0	0	0	0	0
PolyA_DEIso	Salix_HiSeq_c602278_g6_i2	Salix_HiSeq_c602278_g6	4	33	1.14998	6.68807	Treatment	5.81582	0	0	Unknown	Unknown	Unknown	Unknown	0	0	0	0	0	0	0.764611	4.31766	0.969868	0	0	0	0	207	0	0	0	0	0	0	0	0	0	0	0	Unknown	Unknown	0	0	0	0	0	0	0	0
PolyA_DEIso	Salix_HiSeq_c589399_g1_i2	Salix_HiSeq_c589399_g1	0	45	0	6.67451	Treatment	inf	0	0	Unknown	Unknown	Unknown	Unknown	0	0	0	0	0	0	inf	4058.93	1	0	0	0	0	403	0	0	0	0	0	0	0	0	0	0	0	Unknown	Unknown	0	0	0	0	0	0	0	0
PolyA_DEIso	Salix_HiSeq_c597968_g2_i3	Salix_HiSeq_c597968_g2	0	66	0	6.66187	Treatment	inf	0	0	Unknown	Unknown	Unknown	Unknown	0	0	0	0	0	0	inf	5885.62	1	0	0	0	0	707	0	0	0	0	0	0	0	0	0	0	0	Unknown	Unknown	0	0	0	0	0	0	0	0
PolyA_DEIso	Salix_HiSeq_c537889_g1_i2	Salix_HiSeq_c537889_g1	66	27	15.9162	6.62476	Control	2.40253	0	0	Unknown	Unknown	Unknown	Unknown	0	0	0	0	0	0	0.380669	0.451661	0.971714	0	0	0	0	396	0	0	0	0	0	0	0	0	0	0	0	Unknown	Unknown	0	0	0	0	0	0	0	0
PolyA_DEIso	Salix_HiSeq_c593979_g1_i3	Salix_HiSeq_c593979_g1	0	51	0	6.61041	Treatment	inf	0	0	Unknown	Unknown	Unknown	Unknown	0	0	0	0	0	0	inf	4866.33	1	0	0	0	0	600	0	0	0	0	0	0	0	0	0	0	0	Unknown	Unknown	0	0	0	0	0	0	0	0
PolyA_DEIso	Salix_HiSeq_c597317_g3_i1	Salix_HiSeq_c597317_g3	1000	37	386.321	6.59125	Control	58.6113	0	0	Unknown	Unknown	Unknown	Unknown	0	0	0	0	0	0	1.76798	0.0207697	1	0	0	0	0	252	0	0	0	0	0	0	0	0	0	0	0	Unknown	Unknown	0	0	0	0	0	0	0	0
PolyA_DEIso	Salix_HiSeq_c569127_g3_i1	Salix_HiSeq_c569127_g3	3	22	0.996711	6.59045	Treatment	6.6122	0	0	Unknown	Unknown	Unknown	Unknown	0	0	0	0	0	0	0.820346	6.65246	0.952142	0	0	0	0	350	0	0	0	0	0	0	0	0	0	0	0	Unknown	Unknown	0	0	0	0	0	0	0	0
PolyA_DEIso	Salix_HiSeq_c561806_g1_i1	Salix_HiSeq_c561806_g1	1	41	0.0784984	6.5864	Treatment	83.9049	0	0	Unknown	Unknown	Unknown	Unknown	0	0	0	0	0	0	1.92379	131.574	1	0	0	0	0	492	0	0	0	0	0	0	0	0	0	0	0	Unknown	Unknown	0	0	0	0	0	0	0	0
PolyA_DEIso	Salix_HiSeq_c576989_g1_i1	Salix_HiSeq_c576989_g1	161	28	75.0353	6.5844	Control	11.3959	0	0	Unknown	Unknown	Unknown	Unknown	0	0	0	0	0	0	1.05675	0.177287	0.999981	0	0	0	0	237	0	0	0	0	0	0	0	0	0	0	0	Unknown	Unknown	0	0	0	0	0	0	0	0
PolyA_DEIso	Salix_HiSeq_c588378_g1_i1	Salix_HiSeq_c588378_g1	0	67	0	6.57859	Treatment	inf	0	0	Unknown	Unknown	Unknown	Unknown	0	0	0	0	0	0	inf	7303.2	1	0	0	0	0	813	0	0	0	0	0	0	0	0	0	0	0	Unknown	Unknown	0	0	0	0	0	0	0	0
PolyA_DEIso	Salix_HiSeq_c595808_g1_i3	Salix_HiSeq_c595808_g1	0	84	0.0185406	6.57271	Treatment	354.502	0	0	Unknown	Unknown	Unknown	Unknown	0	0	0	0	0	0	2.54962	389.76	1	0	0	0	0	707	0	0	0	0	0	0	0	0	0	0	0	Unknown	Unknown	0	0	0	0	0	0	0	0
PolyA_DEIso	Salix_HiSeq_c595091_g9_i1	Salix_HiSeq_c595091_g9	5	30	2.25181	6.54757	Treatment	2.90769	0	0	Unknown	Unknown	Unknown	Unknown	0	0	0	0	0	0	0.463548	4.32086	0.95769	0	0	0	0	217	0	0	0	0	0	0	0	0	0	0	0	Unknown	Unknown	0	0	0	0	0	0	0	0
PolyA_DEIso	Salix_HiSeq_c584678_g2_i1	Salix_HiSeq_c584678_g2	298	44	45.7544	6.52691	Control	7.01012	0	0	Unknown	Unknown	Unknown	Unknown	0	0	0	0	0	0	0.845725	0.178137	1	0	0	0	0	480	0	0	0	0	0	0	0	0	0	0	0	Unknown	Unknown	0	0	0	0	0	0	0	0
PolyA_DEIso	Salix_HiSeq_c556793_g1_i1	Salix_HiSeq_c556793_g1	2	22	0.596334	6.52597	Treatment	10.9435	0	0	Unknown	Unknown	Unknown	Unknown	0	0	0	0	0	0	1.03916	11.599	0.999128	0	0	0	0	214	0	0	0	0	0	0	0	0	0	0	0	Unknown	Unknown	0	0	0	0	0	0	0	0
PolyA_DEIso	Salix_HiSeq_c611147_g1_i1	Salix_HiSeq_c611147_g1	24	67	3.33409	6.52539	Treatment	1.95717	0	0	Unknown	Unknown	Unknown	Unknown	0	0	0	0	0	0	0.291629	2.0783	0.982284	0	0	0	0	509	0	0	0	0	0	0	0	0	0	0	0	Unknown	Unknown	0	0	0	0	0	0	0	0
PolyA_DEIso	Salix_HiSeq_c593225_g3_i3	Salix_HiSeq_c593225_g3	197	40	49.7148	6.48202	Control	7.66965	0	0	Unknown	Unknown	Unknown	Unknown	0	0	0	0	0	0	0.884775	0.180775	1	0	0	0	0	293	0	0	0	0	0	0	0	0	0	0	0	Unknown	Unknown	0	0	0	0	0	0	0	0
PolyA_DEIso	Salix_HiSeq_c521475_g1_i2	Salix_HiSeq_c521475_g1	6	41	2.30042	6.46877	Treatment	2.81199	0	0	Unknown	Unknown	Unknown	Unknown	0	0	0	0	0	0	0.449014	1.94962	0.979476	0	0	0	0	317	0	0	0	0	0	0	0	0	0	0	0	Unknown	Unknown	0	0	0	0	0	0	0	0
PolyA_DEIso	Salix_HiSeq_c594199_g1_i1	Salix_HiSeq_c594199_g1	0	49	0	6.45984	Treatment	inf	0	0	Unknown	Unknown	Unknown	Unknown	0	0	0	0	0	0	inf	5254.6	1	0	0	0	0	456	0	0	0	0	0	0	0	0	0	0	0	Unknown	Unknown	0	0	0	0	0	0	0	0
PolyA_DEIso	Salix_HiSeq_c591303_g1_i2	Salix_HiSeq_c591303_g1	0	61	0	6.43557	Treatment	inf	0	0	Unknown	Unknown	Unknown	Unknown	0	0	0	0	0	0	inf	5700.52	1	0	0	0	0	490	0	0	0	0	0	0	0	0	0	0	0	Unknown	Unknown	0	0	0	0	0	0	0	0
PolyA_DEIso	Salix_HiSeq_c577269_g1_i2	Salix_HiSeq_c577269_g1	0	62	0	6.38124	Treatment	inf	0	0	Unknown	Unknown	Unknown	Unknown	0	0	0	0	0	0	inf	6140.72	1	0	0	0	0	703	0	0	0	0	0	0	0	0	0	0	0	Unknown	Unknown	0	0	0	0	0	0	0	0
PolyA_DEIso	Salix_HiSeq_c426322_g1_i1	Salix_HiSeq_c426322_g1	67	25	31.1342	6.36341	Control	4.8927	0	0	Unknown	Unknown	Unknown	Unknown	0	0	0	0	0	0	0.689549	0.182397	0.981769	0	0	0	0	208	0	0	0	0	0	0	0	0	0	0	0	Unknown	Unknown	0	0	0	0	0	0	0	0
PolyA_DEIso	Salix_HiSeq_c370581_g1_i3	Salix_HiSeq_c370581_g1	4	51	1.07598	6.35931	Treatment	5.91022	0	0	Unknown	Unknown	Unknown	Unknown	0	0	0	0	0	0	0.771604	11.0111	0.997518	0	0	0	0	380	0	0	0	0	0	0	0	0	0	0	0	Unknown	Unknown	0	0	0	0	0	0	0	0
PolyA_DEIso	Salix_HiSeq_c597260_g2_i1	Salix_HiSeq_c597260_g2	0	118	0.0285853	6.34404	Treatment	221.933	0	0	Unknown	Unknown	Unknown	Unknown	0	0	0	0	0	0	2.34622	213.655	1	0	0	0	0	1124	0	0	0	0	0	0	0	0	0	0	0	Unknown	Unknown	0	0	0	0	0	0	0	0
PolyA_DEIso	Salix_HiSeq_c596438_g1_i1	Salix_HiSeq_c596438_g1	0	30	0.0229136	6.34192	Treatment	276.775	0	0	Unknown	Unknown	Unknown	Unknown	0	0	0	0	0	0	2.44213	402.648	0.999999	0	0	0	0	422	0	0	0	0	0	0	0	0	0	0	0	Unknown	Unknown	0	0	0	0	0	0	0	0
PolyA_DEIso	Salix_HiSeq_c475777_g1_i1	Salix_HiSeq_c475777_g1	0	34	0.166578	6.31488	Treatment	37.9095	0	0	Unknown	Unknown	Unknown	Unknown	0	0	0	0	0	0	1.57875	35.9672	0.999997	0	0	0	0	322	0	0	0	0	0	0	0	0	0	0	0	Unknown	Unknown	0	0	0	0	0	0	0	0
PolyA_DEIso	Salix_HiSeq_c602077_g5_i2	Salix_HiSeq_c602077_g5	2	29	0.509328	6.30134	Treatment	12.3719	0	0	Unknown	Unknown	Unknown	Unknown	0	0	0	0	0	0	1.09244	9.15033	0.999926	0	0	0	0	206	0	0	0	0	0	0	0	0	0	0	0	Unknown	Unknown	0	0	0	0	0	0	0	0
PolyA_DEIso	Salix_HiSeq_c594915_g1_i2	Salix_HiSeq_c594915_g1	6	36	1.22574	6.28413	Treatment	5.12682	0	0	Unknown	Unknown	Unknown	Unknown	0	0	0	0	0	0	0.709848	5.2586	0.959569	0	0	0	0	280	0	0	0	0	0	0	0	0	0	0	0	Unknown	Unknown	0	0	0	0	0	0	0	0
PolyA_DEIso	Salix_HiSeq_c599875_g2_i1	Salix_HiSeq_c599875_g2	0	48	0.0554045	6.26572	Treatment	113.091	0	0	Unknown	Unknown	Unknown	Unknown	0	0	0	0	0	0	2.05343	122.065	1	0	0	0	0	616	0	0	0	0	0	0	0	0	0	0	0	Unknown	Unknown	0	0	0	0	0	0	0	0
PolyA_DEIso	Salix_HiSeq_c598017_g2_i1	Salix_HiSeq_c598017_g2	43	22	16.5282	6.26212	Control	2.6394	0	0	Unknown	Unknown	Unknown	Unknown	0	0	0	0	0	0	0.421505	0.371433	0.999485	0	0	0	0	202	0	0	0	0	0	0	0	0	0	0	0	Unknown	Unknown	0	0	0	0	0	0	0	0
PolyA_DEIso	Salix_HiSeq_c593508_g1_i1	Salix_HiSeq_c593508_g1	144	34	30.6299	6.25026	Control	4.90057	0	0	Unknown	Unknown	Unknown	Unknown	0	0	0	0	0	0	0.690247	0.23158	1	0	0	0	0	409	0	0	0	0	0	0	0	0	0	0	0	Unknown	Unknown	0	0	0	0	0	0	0	0
PolyA_DEIso	Salix_HiSeq_c601930_g2_i1	Salix_HiSeq_c601930_g2	0	106	0	6.24509	Treatment	inf	0	0	Unknown	Unknown	Unknown	Unknown	0	0	0	0	0	0	inf	9049.08	1	0	0	0	0	1089	0	0	0	0	0	0	0	0	0	0	0	Unknown	Unknown	0	0	0	0	0	0	0	0
PolyA_DEIso	Salix_HiSeq_c597200_g3_i2	Salix_HiSeq_c597200_g3	122	19	43.2965	6.24478	Control	6.93324	0	0	Unknown	Unknown	Unknown	Unknown	0	0	0	0	0	0	0.840936	0.196097	1	0	0	0	0	234	0	0	0	0	0	0	0	0	0	0	0	Unknown	Unknown	0	0	0	0	0	0	0	0
PolyA_DEIso	Salix_HiSeq_c439251_g1_i1	Salix_HiSeq_c439251_g1	73	40	13.5579	6.23008	Control	2.1762	0	0	Unknown	Unknown	Unknown	Unknown	0	0	0	0	0	0	0.337699	0.513789	0.986944	0	0	0	0	398	0	0	0	0	0	0	0	0	0	0	0	Unknown	Unknown	0	0	0	0	0	0	0	0
PolyA_DEIso	Salix_HiSeq_c601675_g4_i2	Salix_HiSeq_c601675_g4	2	31	0.446719	6.22572	Treatment	13.9366	0	0	Unknown	Unknown	Unknown	Unknown	0	0	0	0	0	0	1.14416	12.3084	0.999861	0	0	0	0	219	0	0	0	0	0	0	0	0	0	0	0	Unknown	Unknown	0	0	0	0	0	0	0	0
PolyA_DEIso	Salix_HiSeq_c596601_g2_i1	Salix_HiSeq_c596601_g2	113	37	29.2307	6.21476	Control	4.70343	0	0	Unknown	Unknown	Unknown	Unknown	0	0	0	0	0	0	0.672414	0.288108	0.998198	0	0	0	0	376	0	0	0	0	0	0	0	0	0	0	0	Unknown	Unknown	0	0	0	0	0	0	0	0
PolyA_DEIso	Salix_HiSeq_c600716_g1_i4	Salix_HiSeq_c600716_g1	0	135	0	6.21456	Treatment	inf	0	0	Unknown	Unknown	Unknown	Unknown	0	0	0	0	0	0	inf	9309.47	1	0	0	0	0	1274	0	0	0	0	0	0	0	0	0	0	0	Unknown	Unknown	0	0	0	0	0	0	0	0
PolyA_DEIso	Salix_HiSeq_c586758_g2_i2	Salix_HiSeq_c586758_g2	0	46	0	6.19201	Treatment	inf	0	0	Unknown	Unknown	Unknown	Unknown	0	0	0	0	0	0	inf	4065.14	1	0	0	0	0	449	0	0	0	0	0	0	0	0	0	0	0	Unknown	Unknown	0	0	0	0	0	0	0	0
PolyA_DEIso	Salix_HiSeq_c591763_g2_i1	Salix_HiSeq_c591763_g2	11	45	2.39827	6.18743	Treatment	2.57996	0	0	Unknown	Unknown	Unknown	Unknown	0	0	0	0	0	0	0.411613	2.58855	0.999581	0	0	0	0	345	0	0	0	0	0	0	0	0	0	0	0	Unknown	Unknown	0	0	0	0	0	0	0	0
PolyA_DEIso	Salix_HiSeq_c591788_g3_i1	Salix_HiSeq_c591788_g3	0	50	0	6.1605	Treatment	inf	0	0	Unknown	Unknown	Unknown	Unknown	0	0	0	0	0	0	inf	4427.83	1	0	0	0	0	494	0	0	0	0	0	0	0	0	0	0	0	Unknown	Unknown	0	0	0	0	0	0	0	0
PolyA_DEIso	Salix_HiSeq_c595643_g1_i4	Salix_HiSeq_c595643_g1	76	22	11.7306	6.14301	Control	1.90959	0	0	Unknown	Unknown	Unknown	Unknown	0	0	0	0	0	0	0.280939	0.622463	0.997207	0	0	0	0	528	0	0	0	0	0	0	0	0	0	0	0	Unknown	Unknown	0	0	0	0	0	0	0	0
PolyA_DEIso	Salix_HiSeq_c596067_g1_i2	Salix_HiSeq_c596067_g1	0	83	0	6.1408	Treatment	inf	0	0	Unknown	Unknown	Unknown	Unknown	0	0	0	0	0	0	inf	8865.52	1	0	0	0	0	761	0	0	0	0	0	0	0	0	0	0	0	Unknown	Unknown	0	0	0	0	0	0	0	0
PolyA_DEIso	Salix_HiSeq_c596319_g2_i1	Salix_HiSeq_c596319_g2	0	133	1.55152e-10	6.12836	Treatment	3.94991e+10	0	0	Unknown	Unknown	Unknown	Unknown	0	0	0	0	0	0	10.5966	10068.6	1	0	0	0	0	1362	0	0	0	0	0	0	0	0	0	0	0	Unknown	Unknown	0	0	0	0	0	0	0	0
PolyA_DEIso	Salix_HiSeq_c588559_g2_i1	Salix_HiSeq_c588559_g2	0	86	0.0234704	6.1267	Treatment	261.039	0	0	Unknown	Unknown	Unknown	Unknown	0	0	0	0	0	0	2.41671	371.256	1	0	0	0	0	636	0	0	0	0	0	0	0	0	0	0	0	Unknown	Unknown	0	0	0	0	0	0	0	0
PolyA_DEIso	Salix_HiSeq_c594335_g6_i1	Salix_HiSeq_c594335_g6	8	40	2.18764	6.12221	Treatment	2.79854	0	0	Unknown	Unknown	Unknown	Unknown	0	0	0	0	0	0	0.446932	2.74887	0.961108	0	0	0	0	330	0	0	0	0	0	0	0	0	0	0	0	Unknown	Unknown	0	0	0	0	0	0	0	0
PolyA_DEIso	Salix_HiSeq_c598290_g2_i1	Salix_HiSeq_c598290_g2	0	53	0	6.11894	Treatment	inf	0	0	Unknown	Unknown	Unknown	Unknown	0	0	0	0	0	0	inf	4521.77	1	0	0	0	0	495	0	0	0	0	0	0	0	0	0	0	0	Unknown	Unknown	0	0	0	0	0	0	0	0
PolyA_DEIso	Salix_HiSeq_c598010_g1_i3	Salix_HiSeq_c598010_g1	0	61	0.0442246	6.05257	Treatment	136.86	0	0	Unknown	Unknown	Unknown	Unknown	0	0	0	0	0	0	2.13628	241.202	1	0	0	0	0	613	0	0	0	0	0	0	0	0	0	0	0	Unknown	Unknown	0	0	0	0	0	0	0	0
PolyA_DEIso	Salix_HiSeq_c587853_g1_i1	Salix_HiSeq_c587853_g1	0	93	0	6.04528	Treatment	inf	0	0	Unknown	Unknown	Unknown	Unknown	0	0	0	0	0	0	inf	9370.49	1	0	0	0	0	1073	0	0	0	0	0	0	0	0	0	0	0	Unknown	Unknown	0	0	0	0	0	0	0	0
PolyA_DEIso	Salix_HiSeq_c591685_g1_i2	Salix_HiSeq_c591685_g1	0	52	0	6.01423	Treatment	inf	0	0	Unknown	Unknown	Unknown	Unknown	0	0	0	0	0	0	inf	5887.21	1	0	0	0	0	629	0	0	0	0	0	0	0	0	0	0	0	Unknown	Unknown	0	0	0	0	0	0	0	0
PolyA_DEIso	Salix_HiSeq_c578445_g6_i1	Salix_HiSeq_c578445_g6	790	81	73.994	6.01382	Control	12.304	0	0	Unknown	Unknown	Unknown	Unknown	0	0	0	0	0	0	1.09005	0.0933355	1	0	0	0	0	930	0	0	0	0	0	0	0	0	0	0	0	Unknown	Unknown	0	0	0	0	0	0	0	0
PolyA_DEIso	Salix_HiSeq_c697567_g1_i1	Salix_HiSeq_c697567_g1	69	14	27.8062	6.00414	Control	4.63116	0	0	Unknown	Unknown	Unknown	Unknown	0	0	0	0	0	0	0.66569	0.227816	0.999958	0	0	0	0	262	0	0	0	0	0	0	0	0	0	0	0	Unknown	Unknown	0	0	0	0	0	0	0	0
PolyA_DEIso	Salix_HiSeq_c534677_g2_i1	Salix_HiSeq_c534677_g2	11	41	2.57846	5.99101	Treatment	2.32349	0	0	Unknown	Unknown	Unknown	Unknown	0	0	0	0	0	0	0.36614	2.21115	0.999939	0	0	0	0	336	0	0	0	0	0	0	0	0	0	0	0	Unknown	Unknown	0	0	0	0	0	0	0	0
PolyA_DEIso	Salix_HiSeq_c590752_g3_i1	Salix_HiSeq_c590752_g3	0	44	0.0425329	5.97122	Treatment	140.391	0	0	Unknown	Unknown	Unknown	Unknown	0	0	0	0	0	0	2.14734	205	1	0	0	0	0	465	0	0	0	0	0	0	0	0	0	0	0	Unknown	Unknown	0	0	0	0	0	0	0	0
PolyA_DEIso	Salix_HiSeq_c599255_g1_i4	Salix_HiSeq_c599255_g1	69	31	15.0281	5.96718	Control	2.51847	0	0	Unknown	Unknown	Unknown	Unknown	0	0	0	0	0	0	0.401136	0.516545	0.994427	0	0	0	0	398	0	0	0	0	0	0	0	0	0	0	0	Unknown	Unknown	0	0	0	0	0	0	0	0
PolyA_DEIso	Salix_HiSeq_c587370_g1_i1	Salix_HiSeq_c587370_g1	0	50	0	5.94613	Treatment	inf	0	0	Unknown	Unknown	Unknown	Unknown	0	0	0	0	0	0	inf	4821.22	1	0	0	0	0	618	0	0	0	0	0	0	0	0	0	0	0	Unknown	Unknown	0	0	0	0	0	0	0	0
PolyA_DEIso	Salix_HiSeq_c562370_g1_i2	Salix_HiSeq_c562370_g1	0	44	0	5.9456	Treatment	inf	0	0	Unknown	Unknown	Unknown	Unknown	0	0	0	0	0	0	inf	4221.5	1	0	0	0	0	524	0	0	0	0	0	0	0	0	0	0	0	Unknown	Unknown	0	0	0	0	0	0	0	0
PolyA_DEIso	Salix_HiSeq_c585989_g1_i5	Salix_HiSeq_c585989_g1	0	42	0	5.94238	Treatment	inf	0	0	Unknown	Unknown	Unknown	Unknown	0	0	0	0	0	0	inf	4039.93	0.999438	0	0	0	0	450	0	0	0	0	0	0	0	0	0	0	0	Unknown	Unknown	0	0	0	0	0	0	0	0
PolyA_DEIso	Salix_HiSeq_c600634_g1_i1	Salix_HiSeq_c600634_g1	0	99	0	5.92764	Treatment	inf	0	0	Unknown	Unknown	Unknown	Unknown	0	0	0	0	0	0	inf	10869.3	1	0	0	0	0	1043	0	0	0	0	0	0	0	0	0	0	0	Unknown	Unknown	0	0	0	0	0	0	0	0
PolyA_DEIso	Salix_HiSeq_c276349_g1_i1	Salix_HiSeq_c276349_g1	1	34	0.286737	5.92371	Treatment	20.6591	0	0	Unknown	Unknown	Unknown	Unknown	0	0	0	0	0	0	1.31511	20.6124	0.999999	0	0	0	0	331	0	0	0	0	0	0	0	0	0	0	0	Unknown	Unknown	0	0	0	0	0	0	0	0
PolyA_DEIso	Salix_HiSeq_c592854_g1_i2	Salix_HiSeq_c592854_g1	0	44	0	5.92314	Treatment	inf	0	0	Unknown	Unknown	Unknown	Unknown	0	0	0	0	0	0	inf	3744.89	1	0	0	0	0	428	0	0	0	0	0	0	0	0	0	0	0	Unknown	Unknown	0	0	0	0	0	0	0	0
PolyA_DEIso	Salix_HiSeq_c538304_g1_i1	Salix_HiSeq_c538304_g1	7	53	1.11669	5.91441	Treatment	5.29636	0	0	Unknown	Unknown	Unknown	Unknown	0	0	0	0	0	0	0.723977	4.52402	0.984991	0	0	0	0	379	0	0	0	0	0	0	0	0	0	0	0	Unknown	Unknown	0	0	0	0	0	0	0	0
PolyA_DEIso	Salix_HiSeq_c599647_g3_i2	Salix_HiSeq_c599647_g3	7	38	1.56753	5.90839	Treatment	3.76923	0	0	Unknown	Unknown	Unknown	Unknown	0	0	0	0	0	0	0.576253	3.64377	0.995982	0	0	0	0	319	0	0	0	0	0	0	0	0	0	0	0	Unknown	Unknown	0	0	0	0	0	0	0	0
PolyA_DEIso	Salix_HiSeq_c449907_g1_i1	Salix_HiSeq_c449907_g1	96	24	25.1587	5.89691	Control	4.26643	0	0	Unknown	Unknown	Unknown	Unknown	0	0	0	0	0	0	0.630065	0.307784	1	0	0	0	0	329	0	0	0	0	0	0	0	0	0	0	0	Unknown	Unknown	0	0	0	0	0	0	0	0
PolyA_DEIso	Salix_HiSeq_c570609_g1_i1	Salix_HiSeq_c570609_g1	0	68	0	5.8756	Treatment	inf	0	0	Unknown	Unknown	Unknown	Unknown	0	0	0	0	0	0	inf	7044.75	1	0	0	0	0	710	0	0	0	0	0	0	0	0	0	0	0	Unknown	Unknown	0	0	0	0	0	0	0	0
PolyA_DEIso	Salix_HiSeq_c593072_g5_i2	Salix_HiSeq_c593072_g5	199	30	36.2137	5.81825	Control	6.22415	0	0	Unknown	Unknown	Unknown	Unknown	0	0	0	0	0	0	0.79408	0.250871	0.999995	0	0	0	0	418	0	0	0	0	0	0	0	0	0	0	0	Unknown	Unknown	0	0	0	0	0	0	0	0
PolyA_DEIso	Salix_HiSeq_c585037_g1_i1	Salix_HiSeq_c585037_g1	0	94	0	5.81185	Treatment	inf	0	0	Unknown	Unknown	Unknown	Unknown	0	0	0	0	0	0	inf	8946.86	1	0	0	0	0	1180	0	0	0	0	0	0	0	0	0	0	0	Unknown	Unknown	0	0	0	0	0	0	0	0
PolyA_DEIso	Salix_HiSeq_c569809_g1_i1	Salix_HiSeq_c569809_g1	0	44	0	5.77947	Treatment	inf	0	0	Unknown	Unknown	Unknown	Unknown	0	0	0	0	0	0	inf	4008.26	1	0	0	0	0	413	0	0	0	0	0	0	0	0	0	0	0	Unknown	Unknown	0	0	0	0	0	0	0	0
PolyA_DEIso	Salix_HiSeq_c582920_g1_i1	Salix_HiSeq_c582920_g1	3	33	1.31317	5.75682	Treatment	4.3839	0	0	Unknown	Unknown	Unknown	Unknown	0	0	0	0	0	0	0.641861	7.20941	0.997103	0	0	0	0	256	0	0	0	0	0	0	0	0	0	0	0	Unknown	Unknown	0	0	0	0	0	0	0	0
PolyA_DEIso	Salix_HiSeq_c604905_g1_i1	Salix_HiSeq_c604905_g1	249	64	23.768	5.74101	Control	4.14003	0	0	Unknown	Unknown	Unknown	Unknown	0	0	0	0	0	0	0.617004	0.305948	1	0	0	0	0	846	0	0	0	0	0	0	0	0	0	0	0	Unknown	Unknown	0	0	0	0	0	0	0	0
PolyA_DEIso	Salix_HiSeq_c602217_g1_i2	Salix_HiSeq_c602217_g1	250	40	47.9061	5.73414	Control	8.35453	0	0	Unknown	Unknown	Unknown	Unknown	0	0	0	0	0	0	0.921922	0.134239	1	0	0	0	0	429	0	0	0	0	0	0	0	0	0	0	0	Unknown	Unknown	0	0	0	0	0	0	0	0
PolyA_DEIso	Salix_HiSeq_c558921_g1_i2	Salix_HiSeq_c558921_g1	5	35	2.3958	5.73334	Treatment	2.39308	0	0	Unknown	Unknown	Unknown	Unknown	0	0	0	0	0	0	0.378957	1.85774	0.989574	0	0	0	0	260	0	0	0	0	0	0	0	0	0	0	0	Unknown	Unknown	0	0	0	0	0	0	0	0
PolyA_DEIso	Salix_HiSeq_c697563_g1_i1	Salix_HiSeq_c697563_g1	54	24	17.2359	5.73304	Control	3.00641	0	0	Unknown	Unknown	Unknown	Unknown	0	0	0	0	0	0	0.478049	0.330661	0.960218	0	0	0	0	344	0	0	0	0	0	0	0	0	0	0	0	Unknown	Unknown	0	0	0	0	0	0	0	0
PolyA_DEIso	Salix_HiSeq_c701646_g1_i1	Salix_HiSeq_c701646_g1	86	26	20.5968	5.7221	Control	3.59952	0	0	Unknown	Unknown	Unknown	Unknown	0	0	0	0	0	0	0.556245	0.287616	0.999879	0	0	0	0	367	0	0	0	0	0	0	0	0	0	0	0	Unknown	Unknown	0	0	0	0	0	0	0	0
PolyA_DEIso	Salix_HiSeq_c594658_g1_i1	Salix_HiSeq_c594658_g1	0	79	0	5.71919	Treatment	inf	0	0	Unknown	Unknown	Unknown	Unknown	0	0	0	0	0	0	inf	8917.32	1	0	0	0	0	866	0	0	0	0	0	0	0	0	0	0	0	Unknown	Unknown	0	0	0	0	0	0	0	0
PolyA_DEIso	Salix_HiSeq_c557240_g1_i1	Salix_HiSeq_c557240_g1	0	56	0	5.68715	Treatment	inf	0	0	Unknown	Unknown	Unknown	Unknown	0	0	0	0	0	0	inf	4165.09	1	0	0	0	0	568	0	0	0	0	0	0	0	0	0	0	0	Unknown	Unknown	0	0	0	0	0	0	0	0
PolyA_DEIso	Salix_HiSeq_c564418_g1_i1	Salix_HiSeq_c564418_g1	4	25	0.847554	5.68422	Treatment	6.70662	0	0	Unknown	Unknown	Unknown	Unknown	0	0	0	0	0	0	0.826504	7.73933	0.982931	0	0	0	0	247	0	0	0	0	0	0	0	0	0	0	0	Unknown	Unknown	0	0	0	0	0	0	0	0
PolyA_DEIso	Salix_HiSeq_c587269_g2_i1	Salix_HiSeq_c587269_g2	2	42	0.406101	5.67749	Treatment	13.9805	0	0	Unknown	Unknown	Unknown	Unknown	0	0	0	0	0	0	1.14552	15.7785	0.999913	0	0	0	0	528	0	0	0	0	0	0	0	0	0	0	0	Unknown	Unknown	0	0	0	0	0	0	0	0
PolyA_DEIso	Salix_HiSeq_c599972_g2_i2	Salix_HiSeq_c599972_g2	0	51	0	5.65676	Treatment	inf	0	0	Unknown	Unknown	Unknown	Unknown	0	0	0	0	0	0	inf	3577.9	1	0	0	0	0	541	0	0	0	0	0	0	0	0	0	0	0	Unknown	Unknown	0	0	0	0	0	0	0	0
PolyA_DEIso	Salix_HiSeq_c549357_g1_i1	Salix_HiSeq_c549357_g1	259	38	39.1209	5.65651	Control	6.91609	0	0	Unknown	Unknown	Unknown	Unknown	0	0	0	0	0	0	0.83986	0.163266	1	0	0	0	0	527	0	0	0	0	0	0	0	0	0	0	0	Unknown	Unknown	0	0	0	0	0	0	0	0
PolyA_DEIso	Salix_HiSeq_c129570_g1_i1	Salix_HiSeq_c129570_g1	314	26	55.3242	5.62682	Control	9.83223	0	0	Unknown	Unknown	Unknown	Unknown	0	0	0	0	0	0	0.992652	0.116326	1	0	0	0	0	410	0	0	0	0	0	0	0	0	0	0	0	Unknown	Unknown	0	0	0	0	0	0	0	0
PolyA_DEIso	Salix_HiSeq_c574768_g1_i1	Salix_HiSeq_c574768_g1	62	146	4.21115	5.62299	Treatment	1.33526	0	0	Unknown	Unknown	Unknown	Unknown	0	0	0	0	0	0	0.125566	1.21684	0.952374	0	0	0	0	1308	0	0	0	0	0	0	0	0	0	0	0	Unknown	Unknown	0	0	0	0	0	0	0	0
PolyA_DEIso	Salix_HiSeq_c596893_g1_i2	Salix_HiSeq_c596893_g1	0	51	0	5.6187	Treatment	inf	0	0	Unknown	Unknown	Unknown	Unknown	0	0	0	0	0	0	inf	5479.33	1	0	0	0	0	773	0	0	0	0	0	0	0	0	0	0	0	Unknown	Unknown	0	0	0	0	0	0	0	0
PolyA_DEIso	Salix_HiSeq_c573984_g2_i1	Salix_HiSeq_c573984_g2	53	23	16.8691	5.60468	Control	3.00983	0	0	Unknown	Unknown	Unknown	Unknown	0	0	0	0	0	0	0.478541	0.311974	1	0	0	0	0	231	0	0	0	0	0	0	0	0	0	0	0	Unknown	Unknown	0	0	0	0	0	0	0	0
PolyA_DEIso	Salix_HiSeq_c589953_g1_i1	Salix_HiSeq_c589953_g1	3	23	1.13546	5.60277	Treatment	4.93437	0	0	Unknown	Unknown	Unknown	Unknown	0	0	0	0	0	0	0.693231	4.33357	0.991847	0	0	0	0	252	0	0	0	0	0	0	0	0	0	0	0	Unknown	Unknown	0	0	0	0	0	0	0	0
PolyA_DEIso	Salix_HiSeq_c285871_g1_i1	Salix_HiSeq_c285871_g1	5	30	1.25369	5.59228	Treatment	4.46067	0	0	Unknown	Unknown	Unknown	Unknown	0	0	0	0	0	0	0.6494	4.14989	0.972447	0	0	0	0	251	0	0	0	0	0	0	0	0	0	0	0	Unknown	Unknown	0	0	0	0	0	0	0	0
PolyA_DEIso	Salix_HiSeq_c522491_g1_i1	Salix_HiSeq_c522491_g1	1	64	0.0687349	5.58483	Treatment	81.2517	0	0	Unknown	Unknown	Unknown	Unknown	0	0	0	0	0	0	1.90983	91.9597	1	0	0	0	0	822	0	0	0	0	0	0	0	0	0	0	0	Unknown	Unknown	0	0	0	0	0	0	0	0
PolyA_DEIso	Salix_HiSeq_c560558_g1_i6	Salix_HiSeq_c560558_g1	291	42	36.4988	5.5796	Control	6.54148	0	0	Unknown	Unknown	Unknown	Unknown	0	0	0	0	0	0	0.815676	0.202238	1	0	0	0	0	639	0	0	0	0	0	0	0	0	0	0	0	Unknown	Unknown	0	0	0	0	0	0	0	0
PolyA_DEIso	Salix_HiSeq_c601363_g5_i1	Salix_HiSeq_c601363_g5	112	30	31.5213	5.57766	Control	5.65135	0	0	Unknown	Unknown	Unknown	Unknown	0	0	0	0	0	0	0.752152	0.256675	0.999535	0	0	0	0	252	0	0	0	0	0	0	0	0	0	0	0	Unknown	Unknown	0	0	0	0	0	0	0	0
PolyA_DEIso	Salix_HiSeq_c600779_g2_i1	Salix_HiSeq_c600779_g2	2	30	0.589217	5.57742	Treatment	9.46582	0	0	Unknown	Unknown	Unknown	Unknown	0	0	0	0	0	0	0.976158	12.7295	0.999686	0	0	0	0	271	0	0	0	0	0	0	0	0	0	0	0	Unknown	Unknown	0	0	0	0	0	0	0	0
PolyA_DEIso	Salix_HiSeq_c590159_g2_i1	Salix_HiSeq_c590159_g2	42	24	13.1887	5.57635	Control	2.36512	0	0	Unknown	Unknown	Unknown	Unknown	0	0	0	0	0	0	0.373853	0.424416	0.975227	0	0	0	0	224	0	0	0	0	0	0	0	0	0	0	0	Unknown	Unknown	0	0	0	0	0	0	0	0
PolyA_DEIso	Salix_HiSeq_c578769_g4_i1	Salix_HiSeq_c578769_g4	32	19	10.743	5.54749	Control	1.93655	0	0	Unknown	Unknown	Unknown	Unknown	0	0	0	0	0	0	0.287028	0.618477	0.972264	0	0	0	0	203	0	0	0	0	0	0	0	0	0	0	0	Unknown	Unknown	0	0	0	0	0	0	0	0
PolyA_DEIso	Salix_HiSeq_c586485_g1_i4	Salix_HiSeq_c586485_g1	0	48	0	5.54566	Treatment	inf	0	0	Unknown	Unknown	Unknown	Unknown	0	0	0	0	0	0	inf	5329.03	1	0	0	0	0	782	0	0	0	0	0	0	0	0	0	0	0	Unknown	Unknown	0	0	0	0	0	0	0	0
PolyA_DEIso	Salix_HiSeq_c598654_g1_i1	Salix_HiSeq_c598654_g1	0	53	0	5.46747	Treatment	inf	0	0	Unknown	Unknown	Unknown	Unknown	0	0	0	0	0	0	inf	5956.84	1	0	0	0	0	666	0	0	0	0	0	0	0	0	0	0	0	Unknown	Unknown	0	0	0	0	0	0	0	0
PolyA_DEIso	Salix_HiSeq_c497913_g1_i1	Salix_HiSeq_c497913_g1	9	97	0.75301	5.45347	Treatment	7.24223	0	0	Unknown	Unknown	Unknown	Unknown	0	0	0	0	0	0	0.859872	14.3797	0.996053	0	0	0	0	941	0	0	0	0	0	0	0	0	0	0	0	Unknown	Unknown	0	0	0	0	0	0	0	0
PolyA_DEIso	Salix_HiSeq_c600501_g1_i4	Salix_HiSeq_c600501_g1	0	79	0	5.451	Treatment	inf	0	0	Unknown	Unknown	Unknown	Unknown	0	0	0	0	0	0	inf	8558.96	1	0	0	0	0	818	0	0	0	0	0	0	0	0	0	0	0	Unknown	Unknown	0	0	0	0	0	0	0	0
PolyA_DEIso	Salix_HiSeq_c582054_g1_i1	Salix_HiSeq_c582054_g1	0	76	0	5.44487	Treatment	inf	0	0	Unknown	Unknown	Unknown	Unknown	0	0	0	0	0	0	inf	6141.48	1	0	0	0	0	866	0	0	0	0	0	0	0	0	0	0	0	Unknown	Unknown	0	0	0	0	0	0	0	0
PolyA_DEIso	Salix_HiSeq_c602217_g1_i3	Salix_HiSeq_c602217_g1	145	16	68.9431	5.4448	Control	12.6622	0	0	Unknown	Unknown	Unknown	Unknown	0	0	0	0	0	0	1.10251	0.0857466	1	0	0	0	0	222	0	0	0	0	0	0	0	0	0	0	0	Unknown	Unknown	0	0	0	0	0	0	0	0
PolyA_DEIso	Salix_HiSeq_c593071_g1_i2	Salix_HiSeq_c593071_g1	0	113	0	5.43481	Treatment	inf	0	0	Unknown	Unknown	Unknown	Unknown	0	0	0	0	0	0	inf	9556.85	1	0	0	0	0	1223	0	0	0	0	0	0	0	0	0	0	0	Unknown	Unknown	0	0	0	0	0	0	0	0
PolyA_DEIso	Salix_HiSeq_c562708_g2_i1	Salix_HiSeq_c562708_g2	2	21	1.1014	5.43043	Treatment	4.93046	0	0	Unknown	Unknown	Unknown	Unknown	0	0	0	0	0	0	0.692888	6.45541	0.989013	0	0	0	0	205	0	0	0	0	0	0	0	0	0	0	0	Unknown	Unknown	0	0	0	0	0	0	0	0
PolyA_DEIso	Salix_HiSeq_c585047_g1_i2	Salix_HiSeq_c585047_g1	0	39	0	5.41996	Treatment	inf	0	0	Unknown	Unknown	Unknown	Unknown	0	0	0	0	0	0	inf	1744.77	0.96414	0	0	0	0	302	0	0	0	0	0	0	0	0	0	0	0	Unknown	Unknown	0	0	0	0	0	0	0	0
PolyA_DEIso	Salix_HiSeq_c600398_g1_i1	Salix_HiSeq_c600398_g1	0	103	0	5.41674	Treatment	inf	0	0	Unknown	Unknown	Unknown	Unknown	0	0	0	0	0	0	inf	9322.86	1	0	0	0	0	1069	0	0	0	0	0	0	0	0	0	0	0	Unknown	Unknown	0	0	0	0	0	0	0	0
PolyA_DEIso	Salix_HiSeq_c575223_g2_i5	Salix_HiSeq_c575223_g2	2	29	0.642224	5.41545	Treatment	8.43234	0	0	Unknown	Unknown	Unknown	Unknown	0	0	0	0	0	0	0.925948	10.082	0.999921	0	0	0	0	231	0	0	0	0	0	0	0	0	0	0	0	Unknown	Unknown	0	0	0	0	0	0	0	0
PolyA_DEIso	Salix_HiSeq_c536171_g2_i1	Salix_HiSeq_c536171_g2	49	18	20.5588	5.40606	Control	3.80292	0	0	Unknown	Unknown	Unknown	Unknown	0	0	0	0	0	0	0.580118	0.283223	0.958753	0	0	0	0	202	0	0	0	0	0	0	0	0	0	0	0	Unknown	Unknown	0	0	0	0	0	0	0	0
PolyA_DEIso	Salix_HiSeq_c596894_g1_i2	Salix_HiSeq_c596894_g1	0	53	0	5.40124	Treatment	inf	0	0	Unknown	Unknown	Unknown	Unknown	0	0	0	0	0	0	inf	4892.16	1	0	0	0	0	649	0	0	0	0	0	0	0	0	0	0	0	Unknown	Unknown	0	0	0	0	0	0	0	0
PolyA_DEIso	Salix_HiSeq_c596155_g3_i1	Salix_HiSeq_c596155_g3	0	51	0	5.3891	Treatment	inf	0	0	Unknown	Unknown	Unknown	Unknown	0	0	0	0	0	0	inf	4377.84	1	0	0	0	0	682	0	0	0	0	0	0	0	0	0	0	0	Unknown	Unknown	0	0	0	0	0	0	0	0
PolyA_DEIso	Salix_HiSeq_c601773_g1_i1	Salix_HiSeq_c601773_g1	0	81	0	5.37379	Treatment	inf	0	0	Unknown	Unknown	Unknown	Unknown	0	0	0	0	0	0	inf	6144.54	1	0	0	0	0	860	0	0	0	0	0	0	0	0	0	0	0	Unknown	Unknown	0	0	0	0	0	0	0	0
PolyA_DEIso	Salix_HiSeq_c585323_g1_i4	Salix_HiSeq_c585323_g1	0	31	0.179485	5.3344	Treatment	29.7206	0	0	Unknown	Unknown	Unknown	Unknown	0	0	0	0	0	0	1.47306	30.3519	0.999997	0	0	0	0	506	0	0	0	0	0	0	0	0	0	0	0	Unknown	Unknown	0	0	0	0	0	0	0	0
PolyA_DEIso	Salix_HiSeq_c571460_g1_i1	Salix_HiSeq_c571460_g1	201	56	24.203	5.33018	Control	4.54075	0	0	Unknown	Unknown	Unknown	Unknown	0	0	0	0	0	0	0.657127	0.291399	1	0	0	0	0	599	0	0	0	0	0	0	0	0	0	0	0	Unknown	Unknown	0	0	0	0	0	0	0	0
PolyA_DEIso	Salix_HiSeq_c600371_g1_i1	Salix_HiSeq_c600371_g1	0	85	0.0066805	5.32246	Treatment	796.716	0	0	Unknown	Unknown	Unknown	Unknown	0	0	0	0	0	0	2.9013	1001.31	1	0	0	0	0	746	0	0	0	0	0	0	0	0	0	0	0	Unknown	Unknown	0	0	0	0	0	0	0	0
PolyA_DEIso	Salix_HiSeq_c582061_g1_i2	Salix_HiSeq_c582061_g1	7	45	1.26244	5.30136	Treatment	4.19931	0	0	Unknown	Unknown	Unknown	Unknown	0	0	0	0	0	0	0.623178	5.81241	0.985457	0	0	0	0	410	0	0	0	0	0	0	0	0	0	0	0	Unknown	Unknown	0	0	0	0	0	0	0	0
PolyA_DEIso	Salix_HiSeq_c596608_g5_i1	Salix_HiSeq_c596608_g5	38	27	10.2817	5.29934	Control	1.94018	0	0	Unknown	Unknown	Unknown	Unknown	0	0	0	0	0	0	0.287842	0.469595	0.977468	0	0	0	0	296	0	0	0	0	0	0	0	0	0	0	0	Unknown	Unknown	0	0	0	0	0	0	0	0
PolyA_DEIso	Salix_HiSeq_c597804_g1_i2	Salix_HiSeq_c597804_g1	0	49	1.0178e-42	5.28829	Treatment	5.19583e+42	0	0	Unknown	Unknown	Unknown	Unknown	0	0	0	0	0	0	42.7157	4034.54	1	0	0	0	0	618	0	0	0	0	0	0	0	0	0	0	0	Unknown	Unknown	0	0	0	0	0	0	0	0
PolyA_DEIso	Salix_HiSeq_c570035_g4_i2	Salix_HiSeq_c570035_g4	56	20	15.7963	5.28261	Control	2.99025	0	0	Unknown	Unknown	Unknown	Unknown	0	0	0	0	0	0	0.475707	0.309185	0.993958	0	0	0	0	224	0	0	0	0	0	0	0	0	0	0	0	Unknown	Unknown	0	0	0	0	0	0	0	0
PolyA_DEIso	Salix_HiSeq_c35747_g1_i1	Salix_HiSeq_c35747_g1	110	31	14.4819	5.27798	Control	2.74383	0	0	Unknown	Unknown	Unknown	Unknown	0	0	0	0	0	0	0.438357	0.537761	0.989239	0	0	0	0	614	0	0	0	0	0	0	0	0	0	0	0	Unknown	Unknown	0	0	0	0	0	0	0	0
PolyA_DEIso	Salix_HiSeq_c569858_g1_i2	Salix_HiSeq_c569858_g1	7	45	1.47706	5.27245	Treatment	3.56955	0	0	Unknown	Unknown	Unknown	Unknown	0	0	0	0	0	0	0.552613	2.69502	0.956409	0	0	0	0	348	0	0	0	0	0	0	0	0	0	0	0	Unknown	Unknown	0	0	0	0	0	0	0	0
PolyA_DEIso	Salix_HiSeq_c571605_g1_i2	Salix_HiSeq_c571605_g1	105	37	20.6786	5.26266	Control	3.9293	0	0	Unknown	Unknown	Unknown	Unknown	0	0	0	0	0	0	0.594315	0.267096	0.990616	0	0	0	0	487	0	0	0	0	0	0	0	0	0	0	0	Unknown	Unknown	0	0	0	0	0	0	0	0
PolyA_DEIso	Salix_HiSeq_c600989_g2_i1	Salix_HiSeq_c600989_g2	0	41	0	5.25832	Treatment	inf	0	0	Unknown	Unknown	Unknown	Unknown	0	0	0	0	0	0	inf	3362.91	0.989824	0	0	0	0	421	0	0	0	0	0	0	0	0	0	0	0	Unknown	Unknown	0	0	0	0	0	0	0	0
PolyA_DEIso	Salix_HiSeq_c505457_g2_i1	Salix_HiSeq_c505457_g2	181	72	19.9689	5.2505	Control	3.80325	0	0	Unknown	Unknown	Unknown	Unknown	0	0	0	0	0	0	0.580155	0.293686	1	0	0	0	0	821	0	0	0	0	0	0	0	0	0	0	0	Unknown	Unknown	0	0	0	0	0	0	0	0
PolyA_DEIso	Salix_HiSeq_c435547_g1_i1	Salix_HiSeq_c435547_g1	1	17	0.461193	5.22566	Treatment	11.3308	0	0	Unknown	Unknown	Unknown	Unknown	0	0	0	0	0	0	1.05426	10.3652	0.995386	0	0	0	0	226	0	0	0	0	0	0	0	0	0	0	0	Unknown	Unknown	0	0	0	0	0	0	0	0
PolyA_DEIso	Salix_HiSeq_c582060_g2_i1	Salix_HiSeq_c582060_g2	0	49	0	5.21251	Treatment	inf	0	0	Unknown	Unknown	Unknown	Unknown	0	0	0	0	0	0	inf	5916.19	1	0	0	0	0	682	0	0	0	0	0	0	0	0	0	0	0	Unknown	Unknown	0	0	0	0	0	0	0	0
PolyA_DEIso	Salix_HiSeq_c585208_g2_i1	Salix_HiSeq_c585208_g2	40	28	9.37519	5.18485	Control	1.80819	0	0	Unknown	Unknown	Unknown	Unknown	0	0	0	0	0	0	0.257244	0.665241	0.980807	0	0	0	0	307	0	0	0	0	0	0	0	0	0	0	0	Unknown	Unknown	0	0	0	0	0	0	0	0
PolyA_DEIso	Salix_HiSeq_c565543_g3_i1	Salix_HiSeq_c565543_g3	3	23	1.12185	5.18084	Treatment	4.61814	0	0	Unknown	Unknown	Unknown	Unknown	0	0	0	0	0	0	0.664467	3.38555	0.991897	0	0	0	0	219	0	0	0	0	0	0	0	0	0	0	0	Unknown	Unknown	0	0	0	0	0	0	0	0
PolyA_DEIso	Salix_HiSeq_c588076_g1_i1	Salix_HiSeq_c588076_g1	0	51	0	5.17263	Treatment	inf	0	0	Unknown	Unknown	Unknown	Unknown	0	0	0	0	0	0	inf	5291.26	1	0	0	0	0	763	0	0	0	0	0	0	0	0	0	0	0	Unknown	Unknown	0	0	0	0	0	0	0	0
PolyA_DEIso	Salix_HiSeq_c528868_g1_i2	Salix_HiSeq_c528868_g1	104	32	18.6807	5.15827	Control	3.62151	0	0	Unknown	Unknown	Unknown	Unknown	0	0	0	0	0	0	0.558889	0.361265	0.998491	0	0	0	0	528	0	0	0	0	0	0	0	0	0	0	0	Unknown	Unknown	0	0	0	0	0	0	0	0
PolyA_DEIso	Salix_HiSeq_c598160_g2_i2	Salix_HiSeq_c598160_g2	0	53	0	5.15761	Treatment	inf	0	0	Unknown	Unknown	Unknown	Unknown	0	0	0	0	0	0	inf	4655.47	1	0	0	0	0	639	0	0	0	0	0	0	0	0	0	0	0	Unknown	Unknown	0	0	0	0	0	0	0	0
PolyA_DEIso	Salix_HiSeq_c547622_g2_i1	Salix_HiSeq_c547622_g2	268	30	46.9426	5.15545	Control	9.10543	0	0	Unknown	Unknown	Unknown	Unknown	0	0	0	0	0	0	0.9593	0.122891	1	0	0	0	0	507	0	0	0	0	0	0	0	0	0	0	0	Unknown	Unknown	0	0	0	0	0	0	0	0
PolyA_DEIso	Salix_HiSeq_c554115_g1_i1	Salix_HiSeq_c554115_g1	0	22	0.0926474	5.13701	Treatment	55.4469	0	0	Unknown	Unknown	Unknown	Unknown	0	0	0	0	0	0	1.74388	75.1316	0.999996	0	0	0	0	323	0	0	0	0	0	0	0	0	0	0	0	Unknown	Unknown	0	0	0	0	0	0	0	0
PolyA_DEIso	Salix_HiSeq_c547856_g1_i1	Salix_HiSeq_c547856_g1	0	46	0	5.13479	Treatment	inf	0	0	Unknown	Unknown	Unknown	Unknown	0	0	0	0	0	0	inf	4867.24	1	0	0	0	0	658	0	0	0	0	0	0	0	0	0	0	0	Unknown	Unknown	0	0	0	0	0	0	0	0
PolyA_DEIso	Salix_HiSeq_c596484_g1_i3	Salix_HiSeq_c596484_g1	0	31	0.0430418	5.12341	Treatment	119.033	0	0	Unknown	Unknown	Unknown	Unknown	0	0	0	0	0	0	2.07567	172.183	0.999999	0	0	0	0	363	0	0	0	0	0	0	0	0	0	0	0	Unknown	Unknown	0	0	0	0	0	0	0	0
PolyA_DEIso	Salix_HiSeq_c593263_g2_i1	Salix_HiSeq_c593263_g2	69	22	14.5788	5.09291	Control	2.86257	0	0	Unknown	Unknown	Unknown	Unknown	0	0	0	0	0	0	0.456756	0.464482	0.998144	0	0	0	0	360	0	0	0	0	0	0	0	0	0	0	0	Unknown	Unknown	0	0	0	0	0	0	0	0
PolyA_DEIso	Salix_HiSeq_c597854_g1_i1	Salix_HiSeq_c597854_g1	114	48	17.2989	5.09249	Control	3.39693	0	0	Unknown	Unknown	Unknown	Unknown	0	0	0	0	0	0	0.531087	0.321095	0.999997	0	0	0	0	491	0	0	0	0	0	0	0	0	0	0	0	Unknown	Unknown	0	0	0	0	0	0	0	0
PolyA_DEIso	Salix_HiSeq_c516006_g1_i1	Salix_HiSeq_c516006_g1	3	28	1.03531	5.09085	Treatment	4.91722	0	0	Unknown	Unknown	Unknown	Unknown	0	0	0	0	0	0	0.69172	7.21305	0.989111	0	0	0	0	294	0	0	0	0	0	0	0	0	0	0	0	Unknown	Unknown	0	0	0	0	0	0	0	0
PolyA_DEIso	Salix_HiSeq_c600614_g3_i1	Salix_HiSeq_c600614_g3	107	25	27.4954	5.09075	Control	5.40105	0	0	Unknown	Unknown	Unknown	Unknown	0	0	0	0	0	0	0.732479	0.43194	0.996934	0	0	0	0	234	0	0	0	0	0	0	0	0	0	0	0	Unknown	Unknown	0	0	0	0	0	0	0	0
PolyA_DEIso	Salix_HiSeq_c597301_g10_i1	Salix_HiSeq_c597301_g10	111	29	27.0046	5.08104	Control	5.31478	0	0	Unknown	Unknown	Unknown	Unknown	0	0	0	0	0	0	0.725485	0.404284	0.996738	0	0	0	0	296	0	0	0	0	0	0	0	0	0	0	0	Unknown	Unknown	0	0	0	0	0	0	0	0
PolyA_DEIso	Salix_HiSeq_c592368_g1_i1	Salix_HiSeq_c592368_g1	0	43	0	5.05409	Treatment	inf	0	0	Unknown	Unknown	Unknown	Unknown	0	0	0	0	0	0	inf	3552.53	0.999999	0	0	0	0	395	0	0	0	0	0	0	0	0	0	0	0	Unknown	Unknown	0	0	0	0	0	0	0	0
PolyA_DEIso	Salix_HiSeq_c596067_g1_i1	Salix_HiSeq_c596067_g1	0	72	0	5.05247	Treatment	inf	0	0	Unknown	Unknown	Unknown	Unknown	0	0	0	0	0	0	inf	5552.99	1	0	0	0	0	936	0	0	0	0	0	0	0	0	0	0	0	Unknown	Unknown	0	0	0	0	0	0	0	0
PolyA_DEIso	Salix_HiSeq_c594554_g1_i1	Salix_HiSeq_c594554_g1	0	72	0	5.05218	Treatment	inf	0	0	Unknown	Unknown	Unknown	Unknown	0	0	0	0	0	0	inf	6538.36	1	0	0	0	0	1015	0	0	0	0	0	0	0	0	0	0	0	Unknown	Unknown	0	0	0	0	0	0	0	0
PolyA_DEIso	Salix_HiSeq_c61970_g1_i1	Salix_HiSeq_c61970_g1	38	23	13.9695	5.03329	Control	2.77542	0	0	Unknown	Unknown	Unknown	Unknown	0	0	0	0	0	0	0.443329	0.311399	0.980743	0	0	0	0	205	0	0	0	0	0	0	0	0	0	0	0	Unknown	Unknown	0	0	0	0	0	0	0	0
PolyA_DEIso	Salix_HiSeq_c566925_g1_i1	Salix_HiSeq_c566925_g1	41	17	13.6561	5.02943	Control	2.71525	0	0	Unknown	Unknown	Unknown	Unknown	0	0	0	0	0	0	0.43381	0.351133	0.995214	0	0	0	0	210	0	0	0	0	0	0	0	0	0	0	0	Unknown	Unknown	0	0	0	0	0	0	0	0
PolyA_DEIso	Salix_HiSeq_c580500_g1_i4	Salix_HiSeq_c580500_g1	2	25	1.09234	5.00134	Treatment	4.57857	0	0	Unknown	Unknown	Unknown	Unknown	0	0	0	0	0	0	0.66073	5.81738	0.997432	0	0	0	0	242	0	0	0	0	0	0	0	0	0	0	0	Unknown	Unknown	0	0	0	0	0	0	0	0
PolyA_DEIso	Salix_HiSeq_c570879_g2_i1	Salix_HiSeq_c570879_g2	0	50	0	4.99246	Treatment	inf	0	0	Unknown	Unknown	Unknown	Unknown	0	0	0	0	0	0	inf	4547.64	1	0	0	0	0	649	0	0	0	0	0	0	0	0	0	0	0	Unknown	Unknown	0	0	0	0	0	0	0	0
PolyA_DEIso	Salix_HiSeq_c596487_g4_i2	Salix_HiSeq_c596487_g4	175	59	16.0499	4.95935	Control	3.23629	0	0	Unknown	Unknown	Unknown	Unknown	0	0	0	0	0	0	0.510048	0.3986	0.993862	0	0	0	0	803	0	0	0	0	0	0	0	0	0	0	0	Unknown	Unknown	0	0	0	0	0	0	0	0
PolyA_DEIso	Salix_HiSeq_c567079_g1_i1	Salix_HiSeq_c567079_g1	0	46	0	4.93197	Treatment	inf	0	0	Unknown	Unknown	Unknown	Unknown	0	0	0	0	0	0	inf	5093.33	1	0	0	0	0	563	0	0	0	0	0	0	0	0	0	0	0	Unknown	Unknown	0	0	0	0	0	0	0	0
PolyA_DEIso	Salix_HiSeq_c592173_g1_i7	Salix_HiSeq_c592173_g1	107	22	21.3327	4.92241	Control	4.33379	0	0	Unknown	Unknown	Unknown	Unknown	0	0	0	0	0	0	0.636868	0.300096	1	0	0	0	0	353	0	0	0	0	0	0	0	0	0	0	0	Unknown	Unknown	0	0	0	0	0	0	0	0
PolyA_DEIso	Salix_HiSeq_c601156_g1_i2	Salix_HiSeq_c601156_g1	0	55	0.0765773	4.92027	Treatment	64.2523	0	0	Unknown	Unknown	Unknown	Unknown	0	0	0	0	0	0	1.80789	117.04	1	0	0	0	0	622	0	0	0	0	0	0	0	0	0	0	0	Unknown	Unknown	0	0	0	0	0	0	0	0
PolyA_DEIso	Salix_HiSeq_c600033_g1_i2	Salix_HiSeq_c600033_g1	0	90	0.00436128	4.91345	Treatment	1126.61	0	0	Unknown	Unknown	Unknown	Unknown	0	0	0	0	0	0	3.05177	1246.26	1	0	0	0	0	1188	0	0	0	0	0	0	0	0	0	0	0	Unknown	Unknown	0	0	0	0	0	0	0	0
PolyA_DEIso	Salix_HiSeq_c584008_g1_i2	Salix_HiSeq_c584008_g1	0	46	0	4.8955	Treatment	inf	0	0	Unknown	Unknown	Unknown	Unknown	0	0	0	0	0	0	inf	5422.61	1	0	0	0	0	877	0	0	0	0	0	0	0	0	0	0	0	Unknown	Unknown	0	0	0	0	0	0	0	0
PolyA_DEIso	Salix_HiSeq_c594222_g1_i6	Salix_HiSeq_c594222_g1	0	46	0.0283567	4.88354	Treatment	172.218	0	0	Unknown	Unknown	Unknown	Unknown	0	0	0	0	0	0	2.23608	200.152	1	0	0	0	0	773	0	0	0	0	0	0	0	0	0	0	0	Unknown	Unknown	0	0	0	0	0	0	0	0
PolyA_DEIso	Salix_HiSeq_c601238_g1_i1	Salix_HiSeq_c601238_g1	0	47	0	4.85688	Treatment	inf	0	0	Unknown	Unknown	Unknown	Unknown	0	0	0	0	0	0	inf	3577.34	1	0	0	0	0	544	0	0	0	0	0	0	0	0	0	0	0	Unknown	Unknown	0	0	0	0	0	0	0	0
PolyA_DEIso	Salix_HiSeq_c578618_g1_i1	Salix_HiSeq_c578618_g1	0	48	0	4.84636	Treatment	inf	0	0	Unknown	Unknown	Unknown	Unknown	0	0	0	0	0	0	inf	4774.16	1	0	0	0	0	707	0	0	0	0	0	0	0	0	0	0	0	Unknown	Unknown	0	0	0	0	0	0	0	0
PolyA_DEIso	Salix_HiSeq_c598626_g2_i1	Salix_HiSeq_c598626_g2	0	48	0	4.81498	Treatment	inf	0	0	Unknown	Unknown	Unknown	Unknown	0	0	0	0	0	0	inf	3587.25	1	0	0	0	0	505	0	0	0	0	0	0	0	0	0	0	0	Unknown	Unknown	0	0	0	0	0	0	0	0
PolyA_DEIso	Salix_HiSeq_c78238_g1_i1	Salix_HiSeq_c78238_g1	3	29	0.627643	4.78369	Treatment	7.62168	0	0	Unknown	Unknown	Unknown	Unknown	0	0	0	0	0	0	0.882051	13.76	0.991339	0	0	0	0	347	0	0	0	0	0	0	0	0	0	0	0	Unknown	Unknown	0	0	0	0	0	0	0	0
PolyA_DEIso	Salix_HiSeq_c536639_g1_i2	Salix_HiSeq_c536639_g1	5	32	1.16944	4.74517	Treatment	4.05763	0	0	Unknown	Unknown	Unknown	Unknown	0	0	0	0	0	0	0.608273	3.7135	0.986726	0	0	0	0	391	0	0	0	0	0	0	0	0	0	0	0	Unknown	Unknown	0	0	0	0	0	0	0	0
PolyA_DEIso	Salix_HiSeq_c573479_g1_i2	Salix_HiSeq_c573479_g1	0	39	0.0370252	4.74158	Treatment	128.063	0	0	Unknown	Unknown	Unknown	Unknown	0	0	0	0	0	0	2.10743	130.84	0.999999	0	0	0	0	611	0	0	0	0	0	0	0	0	0	0	0	Unknown	Unknown	0	0	0	0	0	0	0	0
PolyA_DEIso	Salix_HiSeq_c600727_g1_i5	Salix_HiSeq_c600727_g1	0	50	0	4.74111	Treatment	inf	0	0	Unknown	Unknown	Unknown	Unknown	0	0	0	0	0	0	inf	5291.08	1	0	0	0	0	613	0	0	0	0	0	0	0	0	0	0	0	Unknown	Unknown	0	0	0	0	0	0	0	0
PolyA_DEIso	Salix_HiSeq_c534960_g2_i1	Salix_HiSeq_c534960_g2	253	42	31.9303	4.73215	Control	6.74752	0	0	Unknown	Unknown	Unknown	Unknown	0	0	0	0	0	0	0.829144	0.160629	1	0	0	0	0	624	0	0	0	0	0	0	0	0	0	0	0	Unknown	Unknown	0	0	0	0	0	0	0	0
PolyA_DEIso	Salix_HiSeq_c565730_g1_i4	Salix_HiSeq_c565730_g1	5	49	0.733891	4.71567	Treatment	6.42557	0	0	Unknown	Unknown	Unknown	Unknown	0	0	0	0	0	0	0.807912	12.7505	0.990469	0	0	0	0	644	0	0	0	0	0	0	0	0	0	0	0	Unknown	Unknown	0	0	0	0	0	0	0	0
PolyA_DEIso	Salix_HiSeq_c591712_g1_i2	Salix_HiSeq_c591712_g1	0	70	0	4.70802	Treatment	inf	0	0	Unknown	Unknown	Unknown	Unknown	0	0	0	0	0	0	inf	4888.82	1	0	0	0	0	900	0	0	0	0	0	0	0	0	0	0	0	Unknown	Unknown	0	0	0	0	0	0	0	0
PolyA_DEIso	Salix_HiSeq_c546927_g3_i1	Salix_HiSeq_c546927_g3	128	30	25.2807	4.69256	Control	5.3874	0	0	Unknown	Unknown	Unknown	Unknown	0	0	0	0	0	0	0.731379	0.197359	0.999984	0	0	0	0	326	0	0	0	0	0	0	0	0	0	0	0	Unknown	Unknown	0	0	0	0	0	0	0	0
PolyA_DEIso	Salix_HiSeq_c600703_g1_i2	Salix_HiSeq_c600703_g1	0	40	0	4.68397	Treatment	inf	0	0	Unknown	Unknown	Unknown	Unknown	0	0	0	0	0	0	inf	3248.87	0.991741	0	0	0	0	536	0	0	0	0	0	0	0	0	0	0	0	Unknown	Unknown	0	0	0	0	0	0	0	0
PolyA_DEIso	Salix_HiSeq_c600649_g1_i3	Salix_HiSeq_c600649_g1	0	53	0	4.65914	Treatment	inf	0	0	Unknown	Unknown	Unknown	Unknown	0	0	0	0	0	0	inf	4503.11	1	0	0	0	0	577	0	0	0	0	0	0	0	0	0	0	0	Unknown	Unknown	0	0	0	0	0	0	0	0
PolyA_DEIso	Salix_HiSeq_c601012_g2_i1	Salix_HiSeq_c601012_g2	0	52	0	4.65091	Treatment	inf	0	0	Unknown	Unknown	Unknown	Unknown	0	0	0	0	0	0	inf	4828.84	1	0	0	0	0	604	0	0	0	0	0	0	0	0	0	0	0	Unknown	Unknown	0	0	0	0	0	0	0	0
PolyA_DEIso	Salix_HiSeq_c565641_g2_i3	Salix_HiSeq_c565641_g2	2	48	0.139385	4.64222	Treatment	33.3051	0	0	Unknown	Unknown	Unknown	Unknown	0	0	0	0	0	0	1.52251	42.8137	0.999994	0	0	0	0	872	0	0	0	0	0	0	0	0	0	0	0	Unknown	Unknown	0	0	0	0	0	0	0	0
PolyA_DEIso	Salix_HiSeq_c584264_g1_i1	Salix_HiSeq_c584264_g1	0	117	0	4.63244	Treatment	inf	0	0	Unknown	Unknown	Unknown	Unknown	0	0	0	0	0	0	inf	11585	1	0	0	0	0	1584	0	0	0	0	0	0	0	0	0	0	0	Unknown	Unknown	0	0	0	0	0	0	0	0
PolyA_DEIso	Salix_HiSeq_c542834_g2_i2	Salix_HiSeq_c542834_g2	348	39	54.893	4.62822	Control	11.8605	0	0	Unknown	Unknown	Unknown	Unknown	0	0	0	0	0	0	1.0741	0.079605	1	0	0	0	0	491	0	0	0	0	0	0	0	0	0	0	0	Unknown	Unknown	0	0	0	0	0	0	0	0
PolyA_DEIso	Salix_HiSeq_c416370_g1_i1	Salix_HiSeq_c416370_g1	2	15	0.780269	4.62802	Treatment	5.93131	0	0	Unknown	Unknown	Unknown	Unknown	0	0	0	0	0	0	0.773151	5.0131	0.964969	0	0	0	0	229	0	0	0	0	0	0	0	0	0	0	0	Unknown	Unknown	0	0	0	0	0	0	0	0
PolyA_DEIso	Salix_HiSeq_c601319_g1_i5	Salix_HiSeq_c601319_g1	0	40	0	4.62792	Treatment	inf	0	0	Unknown	Unknown	Unknown	Unknown	0	0	0	0	0	0	inf	3182.95	0.98091	0	0	0	0	523	0	0	0	0	0	0	0	0	0	0	0	Unknown	Unknown	0	0	0	0	0	0	0	0
PolyA_DEIso	Salix_HiSeq_c559605_g1_i1	Salix_HiSeq_c559605_g1	98	28	23.9124	4.6261	Control	5.16901	0	0	Unknown	Unknown	Unknown	Unknown	0	0	0	0	0	0	0.713407	0.176804	0.996036	0	0	0	0	243	0	0	0	0	0	0	0	0	0	0	0	Unknown	Unknown	0	0	0	0	0	0	0	0
PolyA_DEIso	Salix_HiSeq_c594043_g1_i2	Salix_HiSeq_c594043_g1	0	46	0	4.61975	Treatment	inf	0	0	Unknown	Unknown	Unknown	Unknown	0	0	0	0	0	0	inf	3653.25	1	0	0	0	0	582	0	0	0	0	0	0	0	0	0	0	0	Unknown	Unknown	0	0	0	0	0	0	0	0
PolyA_DEIso	Salix_HiSeq_c568585_g3_i1	Salix_HiSeq_c568585_g3	5	35	1.29787	4.57389	Treatment	3.52417	0	0	Unknown	Unknown	Unknown	Unknown	0	0	0	0	0	0	0.547056	3.52674	0.955579	0	0	0	0	311	0	0	0	0	0	0	0	0	0	0	0	Unknown	Unknown	0	0	0	0	0	0	0	0
PolyA_DEIso	Salix_HiSeq_c601651_g3_i1	Salix_HiSeq_c601651_g3	0	33	0.0243344	4.57179	Treatment	187.873	0	0	Unknown	Unknown	Unknown	Unknown	0	0	0	0	0	0	2.27387	196.161	0.999998	0	0	0	0	363	0	0	0	0	0	0	0	0	0	0	0	Unknown	Unknown	0	0	0	0	0	0	0	0
PolyA_DEIso	Salix_HiSeq_c545683_g1_i1	Salix_HiSeq_c545683_g1	281	37	37.3595	4.54863	Control	8.21335	0	0	Unknown	Unknown	Unknown	Unknown	0	0	0	0	0	0	0.91452	0.129495	1	0	0	0	0	606	0	0	0	0	0	0	0	0	0	0	0	Unknown	Unknown	0	0	0	0	0	0	0	0
PolyA_DEIso	Salix_HiSeq_c595971_g2_i1	Salix_HiSeq_c595971_g2	0	50	0	4.53328	Treatment	inf	0	0	Unknown	Unknown	Unknown	Unknown	0	0	0	0	0	0	inf	4558.92	1	0	0	0	0	800	0	0	0	0	0	0	0	0	0	0	0	Unknown	Unknown	0	0	0	0	0	0	0	0
PolyA_DEIso	Salix_HiSeq_c350828_g1_i1	Salix_HiSeq_c350828_g1	7	33	1.19143	4.50862	Treatment	3.7842	0	0	Unknown	Unknown	Unknown	Unknown	0	0	0	0	0	0	0.577974	3.51313	0.960968	0	0	0	0	499	0	0	0	0	0	0	0	0	0	0	0	Unknown	Unknown	0	0	0	0	0	0	0	0
PolyA_DEIso	Salix_HiSeq_c357153_g1_i3	Salix_HiSeq_c357153_g1	171	22	24.828	4.48493	Control	5.53588	0	0	Unknown	Unknown	Unknown	Unknown	0	0	0	0	0	0	0.743187	0.204447	1	0	0	0	0	599	0	0	0	0	0	0	0	0	0	0	0	Unknown	Unknown	0	0	0	0	0	0	0	0
PolyA_DEIso	Salix_HiSeq_c522539_g1_i2	Salix_HiSeq_c522539_g1	94	21	25.7941	4.48341	Control	5.75324	0	0	Unknown	Unknown	Unknown	Unknown	0	0	0	0	0	0	0.759912	0.284663	0.999549	0	0	0	0	223	0	0	0	0	0	0	0	0	0	0	0	Unknown	Unknown	0	0	0	0	0	0	0	0
PolyA_DEIso	Salix_HiSeq_c601058_g1_i2	Salix_HiSeq_c601058_g1	0	69	0.00741075	4.47151	Treatment	603.382	0	0	Unknown	Unknown	Unknown	Unknown	0	0	0	0	0	0	2.78059	1286.52	1	0	0	0	0	878	0	0	0	0	0	0	0	0	0	0	0	Unknown	Unknown	0	0	0	0	0	0	0	0
PolyA_DEIso	Salix_HiSeq_c587736_g3_i1	Salix_HiSeq_c587736_g3	4	25	0.970274	4.46779	Treatment	4.60467	0	0	Unknown	Unknown	Unknown	Unknown	0	0	0	0	0	0	0.663198	5.36629	0.953416	0	0	0	0	354	0	0	0	0	0	0	0	0	0	0	0	Unknown	Unknown	0	0	0	0	0	0	0	0
PolyA_DEIso	Salix_HiSeq_c594222_g1_i1	Salix_HiSeq_c594222_g1	0	50	0.0271819	4.46684	Treatment	164.332	0	0	Unknown	Unknown	Unknown	Unknown	0	0	0	0	0	0	2.21572	165.728	1	0	0	0	0	800	0	0	0	0	0	0	0	0	0	0	0	Unknown	Unknown	0	0	0	0	0	0	0	0
PolyA_DEIso	Salix_HiSeq_c501781_g2_i1	Salix_HiSeq_c501781_g2	42	23	11.2201	4.45401	Control	2.51911	0	0	Unknown	Unknown	Unknown	Unknown	0	0	0	0	0	0	0.401247	0.513137	0.997199	0	0	0	0	272	0	0	0	0	0	0	0	0	0	0	0	Unknown	Unknown	0	0	0	0	0	0	0	0
PolyA_DEIso	Salix_HiSeq_c500676_g2_i1	Salix_HiSeq_c500676_g2	85	24	15.6034	4.45226	Control	3.5046	0	0	Unknown	Unknown	Unknown	Unknown	0	0	0	0	0	0	0.544639	0.382259	0.970762	0	0	0	0	428	0	0	0	0	0	0	0	0	0	0	0	Unknown	Unknown	0	0	0	0	0	0	0	0
PolyA_DEIso	Salix_HiSeq_c91524_g1_i1	Salix_HiSeq_c91524_g1	49	22	10.9057	4.443	Control	2.45458	0	0	Unknown	Unknown	Unknown	Unknown	0	0	0	0	0	0	0.389977	0.421842	0.999989	0	0	0	0	354	0	0	0	0	0	0	0	0	0	0	0	Unknown	Unknown	0	0	0	0	0	0	0	0
PolyA_DEIso	Salix_HiSeq_c589529_g2_i1	Salix_HiSeq_c589529_g2	0	52	0	4.44105	Treatment	inf	0	0	Unknown	Unknown	Unknown	Unknown	0	0	0	0	0	0	inf	4907.29	1	0	0	0	0	825	0	0	0	0	0	0	0	0	0	0	0	Unknown	Unknown	0	0	0	0	0	0	0	0
PolyA_DEIso	Salix_HiSeq_c597716_g1_i1	Salix_HiSeq_c597716_g1	32	19	10.3709	4.43948	Control	2.33606	0	0	Unknown	Unknown	Unknown	Unknown	0	0	0	0	0	0	0.368485	0.401568	0.950384	0	0	0	0	216	0	0	0	0	0	0	0	0	0	0	0	Unknown	Unknown	0	0	0	0	0	0	0	0
PolyA_DEIso	Salix_HiSeq_c585016_g2_i1	Salix_HiSeq_c585016_g2	182	35	29.2432	4.4314	Control	6.59909	0	0	Unknown	Unknown	Unknown	Unknown	0	0	0	0	0	0	0.819484	0.203663	1	0	0	0	0	498	0	0	0	0	0	0	0	0	0	0	0	Unknown	Unknown	0	0	0	0	0	0	0	0
PolyA_DEIso	Salix_HiSeq_c578528_g1_i1	Salix_HiSeq_c578528_g1	0	54	0	4.38593	Treatment	inf	0	0	Unknown	Unknown	Unknown	Unknown	0	0	0	0	0	0	inf	3024.93	1	0	0	0	0	691	0	0	0	0	0	0	0	0	0	0	0	Unknown	Unknown	0	0	0	0	0	0	0	0
PolyA_DEIso	Salix_HiSeq_c585787_g4_i1	Salix_HiSeq_c585787_g4	3	18	1.28758	4.37971	Treatment	3.4015	0	0	Unknown	Unknown	Unknown	Unknown	0	0	0	0	0	0	0.53167	4.07371	0.956606	0	0	0	0	231	0	0	0	0	0	0	0	0	0	0	0	Unknown	Unknown	0	0	0	0	0	0	0	0
PolyA_DEIso	Salix_HiSeq_c555375_g1_i1	Salix_HiSeq_c555375_g1	0	45	0	4.37959	Treatment	inf	0	0	Unknown	Unknown	Unknown	Unknown	0	0	0	0	0	0	inf	3871.39	1	0	0	0	0	737	0	0	0	0	0	0	0	0	0	0	0	Unknown	Unknown	0	0	0	0	0	0	0	0
PolyA_DEIso	Salix_HiSeq_c552269_g3_i1	Salix_HiSeq_c552269_g3	0	48	0	4.37748	Treatment	inf	0	0	Unknown	Unknown	Unknown	Unknown	0	0	0	0	0	0	inf	4063.06	1	0	0	0	0	708	0	0	0	0	0	0	0	0	0	0	0	Unknown	Unknown	0	0	0	0	0	0	0	0
PolyA_DEIso	Salix_HiSeq_c578552_g2_i1	Salix_HiSeq_c578552_g2	2	17	0.673138	4.34607	Treatment	6.45643	0	0	Unknown	Unknown	Unknown	Unknown	0	0	0	0	0	0	0.809993	6.07808	0.999683	0	0	0	0	229	0	0	0	0	0	0	0	0	0	0	0	Unknown	Unknown	0	0	0	0	0	0	0	0
PolyA_DEIso	Salix_HiSeq_c587946_g1_i4	Salix_HiSeq_c587946_g1	0	43	0	4.34587	Treatment	inf	0	0	Unknown	Unknown	Unknown	Unknown	0	0	0	0	0	0	inf	4049.48	0.999999	0	0	0	0	713	0	0	0	0	0	0	0	0	0	0	0	Unknown	Unknown	0	0	0	0	0	0	0	0
PolyA_DEIso	Salix_HiSeq_c596925_g2_i1	Salix_HiSeq_c596925_g2	0	63	0	4.32264	Treatment	inf	0	0	Unknown	Unknown	Unknown	Unknown	0	0	0	0	0	0	inf	6433.94	1	0	0	0	0	1008	0	0	0	0	0	0	0	0	0	0	0	Unknown	Unknown	0	0	0	0	0	0	0	0
PolyA_DEIso	Salix_HiSeq_c600482_g4_i1	Salix_HiSeq_c600482_g4	1	15	0.245106	4.31575	Treatment	17.6077	0	0	Unknown	Unknown	Unknown	Unknown	0	0	0	0	0	0	1.2457	17.0976	0.999768	0	0	0	0	260	0	0	0	0	0	0	0	0	0	0	0	Unknown	Unknown	0	0	0	0	0	0	0	0
PolyA_DEIso	Salix_HiSeq_c571598_g1_i1	Salix_HiSeq_c571598_g1	2	16	0.452999	4.31557	Treatment	9.52668	0	0	Unknown	Unknown	Unknown	Unknown	0	0	0	0	0	0	0.978941	15.3188	0.964437	0	0	0	0	339	0	0	0	0	0	0	0	0	0	0	0	Unknown	Unknown	0	0	0	0	0	0	0	0
PolyA_DEIso	Salix_HiSeq_c600349_g2_i1	Salix_HiSeq_c600349_g2	0	43	0	4.3149	Treatment	inf	0	0	Unknown	Unknown	Unknown	Unknown	0	0	0	0	0	0	inf	4143.4	0.999998	0	0	0	0	573	0	0	0	0	0	0	0	0	0	0	0	Unknown	Unknown	0	0	0	0	0	0	0	0
PolyA_DEIso	Salix_HiSeq_c574082_g1_i1	Salix_HiSeq_c574082_g1	0	17	0.244012	4.31391	Treatment	17.679	0	0	Unknown	Unknown	Unknown	Unknown	0	0	0	0	0	0	1.24746	13.4102	0.999993	0	0	0	0	218	0	0	0	0	0	0	0	0	0	0	0	Unknown	Unknown	0	0	0	0	0	0	0	0
PolyA_DEIso	Salix_HiSeq_c586117_g5_i1	Salix_HiSeq_c586117_g5	31	12	9.58039	4.31127	Control	2.22217	0	0	Unknown	Unknown	Unknown	Unknown	0	0	0	0	0	0	0.346778	0.497693	0.999936	0	0	0	0	270	0	0	0	0	0	0	0	0	0	0	0	Unknown	Unknown	0	0	0	0	0	0	0	0
PolyA_DEIso	Salix_HiSeq_c541370_g1_i1	Salix_HiSeq_c541370_g1	2	31	0.854215	4.30186	Treatment	5.03604	0	0	Unknown	Unknown	Unknown	Unknown	0	0	0	0	0	0	0.702089	5.27873	0.999124	0	0	0	0	340	0	0	0	0	0	0	0	0	0	0	0	Unknown	Unknown	0	0	0	0	0	0	0	0
PolyA_DEIso	Salix_HiSeq_c698472_g1_i1	Salix_HiSeq_c698472_g1	226	25	29.5778	4.29651	Control	6.88415	0	0	Unknown	Unknown	Unknown	Unknown	0	0	0	0	0	0	0.83785	0.198366	1	0	0	0	0	643	0	0	0	0	0	0	0	0	0	0	0	Unknown	Unknown	0	0	0	0	0	0	0	0
PolyA_DEIso	Salix_HiSeq_c133081_g1_i1	Salix_HiSeq_c133081_g1	129	18	18.0247	4.29238	Control	4.19923	0	0	Unknown	Unknown	Unknown	Unknown	0	0	0	0	0	0	0.62317	0.27891	1	0	0	0	0	576	0	0	0	0	0	0	0	0	0	0	0	Unknown	Unknown	0	0	0	0	0	0	0	0
PolyA_DEIso	Salix_HiSeq_c581611_g1_i3	Salix_HiSeq_c581611_g1	0	42	0	4.28687	Treatment	inf	0	0	Unknown	Unknown	Unknown	Unknown	0	0	0	0	0	0	inf	4464.36	0.99519	0	0	0	0	654	0	0	0	0	0	0	0	0	0	0	0	Unknown	Unknown	0	0	0	0	0	0	0	0
PolyA_DEIso	Salix_HiSeq_c574965_g1_i4	Salix_HiSeq_c574965_g1	58	17	12.6699	4.28628	Control	2.95592	0	0	Unknown	Unknown	Unknown	Unknown	0	0	0	0	0	0	0.470692	0.4897	0.999544	0	0	0	0	289	0	0	0	0	0	0	0	0	0	0	0	Unknown	Unknown	0	0	0	0	0	0	0	0
PolyA_DEIso	Salix_HiSeq_c595523_g10_i1	Salix_HiSeq_c595523_g10	2	17	0.922239	4.2743	Treatment	4.63469	0	0	Unknown	Unknown	Unknown	Unknown	0	0	0	0	0	0	0.666021	6.28567	0.974176	0	0	0	0	216	0	0	0	0	0	0	0	0	0	0	0	Unknown	Unknown	0	0	0	0	0	0	0	0
PolyA_DEIso	Salix_HiSeq_c487190_g1_i2	Salix_HiSeq_c487190_g1	434	75	30.0938	4.26947	Control	7.04861	0	0	Unknown	Unknown	Unknown	Unknown	0	0	0	0	0	0	0.848104	0.151715	1	0	0	0	0	1070	0	0	0	0	0	0	0	0	0	0	0	Unknown	Unknown	0	0	0	0	0	0	0	0
PolyA_DEIso	Salix_HiSeq_c592200_g1_i2	Salix_HiSeq_c592200_g1	317	52	30.0641	4.26358	Control	7.05139	0	0	Unknown	Unknown	Unknown	Unknown	0	0	0	0	0	0	0.848275	0.190458	1	0	0	0	0	846	0	0	0	0	0	0	0	0	0	0	0	Unknown	Unknown	0	0	0	0	0	0	0	0
PolyA_DEIso	Salix_HiSeq_c600716_g1_i1	Salix_HiSeq_c600716_g1	0	107	0	4.25121	Treatment	inf	0	0	Unknown	Unknown	Unknown	Unknown	0	0	0	0	0	0	inf	6011	1	0	0	0	0	1202	0	0	0	0	0	0	0	0	0	0	0	Unknown	Unknown	0	0	0	0	0	0	0	0
PolyA_DEIso	Salix_HiSeq_c573542_g1_i2	Salix_HiSeq_c573542_g1	3	28	1.29939	4.22706	Treatment	3.25311	0	0	Unknown	Unknown	Unknown	Unknown	0	0	0	0	0	0	0.512299	4.38906	0.987783	0	0	0	0	345	0	0	0	0	0	0	0	0	0	0	0	Unknown	Unknown	0	0	0	0	0	0	0	0
PolyA_DEIso	Salix_HiSeq_c548624_g1_i2	Salix_HiSeq_c548624_g1	1	19	0.306652	4.21573	Treatment	13.7476	0	0	Unknown	Unknown	Unknown	Unknown	0	0	0	0	0	0	1.13823	21.557	0.998425	0	0	0	0	323	0	0	0	0	0	0	0	0	0	0	0	Unknown	Unknown	0	0	0	0	0	0	0	0
PolyA_DEIso	Salix_HiSeq_c554142_g1_i1	Salix_HiSeq_c554142_g1	0	24	0.115794	4.21418	Treatment	36.3938	0	0	Unknown	Unknown	Unknown	Unknown	0	0	0	0	0	0	1.56103	59.1851	0.999965	0	0	0	0	306	0	0	0	0	0	0	0	0	0	0	0	Unknown	Unknown	0	0	0	0	0	0	0	0
PolyA_DEIso	Salix_HiSeq_c596861_g1_i4	Salix_HiSeq_c596861_g1	0	48	0	4.21301	Treatment	inf	0	0	Unknown	Unknown	Unknown	Unknown	0	0	0	0	0	0	inf	3850.26	1	0	0	0	0	713	0	0	0	0	0	0	0	0	0	0	0	Unknown	Unknown	0	0	0	0	0	0	0	0
PolyA_DEIso	Salix_HiSeq_c577697_g3_i2	Salix_HiSeq_c577697_g3	10	63	1.03878	4.21092	Treatment	4.05372	0	0	Unknown	Unknown	Unknown	Unknown	0	0	0	0	0	0	0.607854	5.77452	0.975188	0	0	0	0	799	0	0	0	0	0	0	0	0	0	0	0	Unknown	Unknown	0	0	0	0	0	0	0	0
PolyA_DEIso	Salix_HiSeq_c882562_g1_i1	Salix_HiSeq_c882562_g1	74	23	20.3823	4.20832	Control	4.84334	0	0	Unknown	Unknown	Unknown	Unknown	0	0	0	0	0	0	0.685145	0.19761	0.992772	0	0	0	0	354	0	0	0	0	0	0	0	0	0	0	0	Unknown	Unknown	0	0	0	0	0	0	0	0
PolyA_DEIso	Salix_HiSeq_c809224_g1_i1	Salix_HiSeq_c809224_g1	4	29	1.16041	4.20493	Treatment	3.62364	0	0	Unknown	Unknown	Unknown	Unknown	0	0	0	0	0	0	0.559145	2.89845	0.9867	0	0	0	0	327	0	0	0	0	0	0	0	0	0	0	0	Unknown	Unknown	0	0	0	0	0	0	0	0
PolyA_DEIso	Salix_HiSeq_c606825_g1_i1	Salix_HiSeq_c606825_g1	73	27	11.2324	4.204	Control	2.67183	0	0	Unknown	Unknown	Unknown	Unknown	0	0	0	0	0	0	0.426809	0.374518	0.974247	0	0	0	0	573	0	0	0	0	0	0	0	0	0	0	0	Unknown	Unknown	0	0	0	0	0	0	0	0
PolyA_DEIso	Salix_HiSeq_c576332_g3_i1	Salix_HiSeq_c576332_g3	6	38	1.04331	4.19199	Treatment	4.01798	0	0	Unknown	Unknown	Unknown	Unknown	0	0	0	0	0	0	0.604007	8.01297	0.953456	0	0	0	0	452	0	0	0	0	0	0	0	0	0	0	0	Unknown	Unknown	0	0	0	0	0	0	0	0
PolyA_DEIso	Salix_HiSeq_c450587_g1_i1	Salix_HiSeq_c450587_g1	64	24	17.9277	4.19136	Control	4.27729	0	0	Unknown	Unknown	Unknown	Unknown	0	0	0	0	0	0	0.631169	0.33544	0.999971	0	0	0	0	292	0	0	0	0	0	0	0	0	0	0	0	Unknown	Unknown	0	0	0	0	0	0	0	0
PolyA_DEIso	Salix_HiSeq_c600051_g2_i1	Salix_HiSeq_c600051_g2	72	20	37.1458	4.16555	Control	8.91736	0	0	Unknown	Unknown	Unknown	Unknown	0	0	0	0	0	0	0.950236	0.20106	0.996131	0	0	0	0	215	0	0	0	0	0	0	0	0	0	0	0	Unknown	Unknown	0	0	0	0	0	0	0	0
PolyA_DEIso	Salix_HiSeq_c329776_g1_i1	Salix_HiSeq_c329776_g1	101	17	22.4101	4.15131	Control	5.39832	0	0	Unknown	Unknown	Unknown	Unknown	0	0	0	0	0	0	0.732259	0.205426	1	0	0	0	0	312	0	0	0	0	0	0	0	0	0	0	0	Unknown	Unknown	0	0	0	0	0	0	0	0
PolyA_DEIso	Salix_HiSeq_c577956_g1_i1	Salix_HiSeq_c577956_g1	41	16	19.0195	4.14855	Control	4.58461	0	0	Unknown	Unknown	Unknown	Unknown	0	0	0	0	0	0	0.661302	0.223196	0.989514	0	0	0	0	221	0	0	0	0	0	0	0	0	0	0	0	Unknown	Unknown	0	0	0	0	0	0	0	0
PolyA_DEIso	Salix_HiSeq_c601834_g1_i3	Salix_HiSeq_c601834_g1	2	39	0.323572	4.13604	Treatment	12.7825	0	0	Unknown	Unknown	Unknown	Unknown	0	0	0	0	0	0	1.10661	13.461	0.999997	0	0	0	0	657	0	0	0	0	0	0	0	0	0	0	0	Unknown	Unknown	0	0	0	0	0	0	0	0
PolyA_DEIso	Salix_HiSeq_c597846_g2_i3	Salix_HiSeq_c597846_g2	0	24	0.0249383	4.12404	Treatment	165.37	0	0	Unknown	Unknown	Unknown	Unknown	0	0	0	0	0	0	2.21846	191.645	0.999994	0	0	0	0	483	0	0	0	0	0	0	0	0	0	0	0	Unknown	Unknown	0	0	0	0	0	0	0	0
PolyA_DEIso	Salix_HiSeq_c597767_g1_i1	Salix_HiSeq_c597767_g1	0	59	0	4.10569	Treatment	inf	0	0	Unknown	Unknown	Unknown	Unknown	0	0	0	0	0	0	inf	5251.46	1	0	0	0	0	968	0	0	0	0	0	0	0	0	0	0	0	Unknown	Unknown	0	0	0	0	0	0	0	0
PolyA_DEIso	Salix_HiSeq_c341115_g1_i1	Salix_HiSeq_c341115_g1	1	39	0.249147	4.10367	Treatment	16.4709	0	0	Unknown	Unknown	Unknown	Unknown	0	0	0	0	0	0	1.21672	13.7346	0.999999	0	0	0	0	516	0	0	0	0	0	0	0	0	0	0	0	Unknown	Unknown	0	0	0	0	0	0	0	0
PolyA_DEIso	Salix_HiSeq_c589111_g6_i2	Salix_HiSeq_c589111_g6	9	55	1.20259	4.10098	Treatment	3.41013	0	0	Unknown	Unknown	Unknown	Unknown	0	0	0	0	0	0	0.532771	4.31356	0.987013	0	0	0	0	698	0	0	0	0	0	0	0	0	0	0	0	Unknown	Unknown	0	0	0	0	0	0	0	0
PolyA_DEIso	Salix_HiSeq_c569643_g5_i1	Salix_HiSeq_c569643_g5	2	16	1.33452	4.09232	Treatment	3.0665	0	0	Unknown	Unknown	Unknown	Unknown	0	0	0	0	0	0	0.486643	2.57957	0.990558	0	0	0	0	212	0	0	0	0	0	0	0	0	0	0	0	Unknown	Unknown	0	0	0	0	0	0	0	0
PolyA_DEIso	Salix_HiSeq_c598003_g3_i2	Salix_HiSeq_c598003_g3	0	24	0.275687	4.05929	Treatment	14.7243	0	0	Unknown	Unknown	Unknown	Unknown	0	0	0	0	0	0	1.16803	11.6077	0.999995	0	0	0	0	328	0	0	0	0	0	0	0	0	0	0	0	Unknown	Unknown	0	0	0	0	0	0	0	0
PolyA_DEIso	Salix_HiSeq_c579195_g1_i8	Salix_HiSeq_c579195_g1	0	44	0	4.05249	Treatment	inf	0	0	Unknown	Unknown	Unknown	Unknown	0	0	0	0	0	0	inf	4428.22	0.999998	0	0	0	0	569	0	0	0	0	0	0	0	0	0	0	0	Unknown	Unknown	0	0	0	0	0	0	0	0
PolyA_DEIso	Salix_HiSeq_c513789_g3_i1	Salix_HiSeq_c513789_g3	31	23	7.10804	4.04758	Control	1.75612	0	0	Unknown	Unknown	Unknown	Unknown	0	0	0	0	0	0	0.244554	0.629265	0.984624	0	0	0	0	315	0	0	0	0	0	0	0	0	0	0	0	Unknown	Unknown	0	0	0	0	0	0	0	0
PolyA_DEIso	Salix_HiSeq_c597950_g5_i2	Salix_HiSeq_c597950_g5	4	19	1.77263	4.03061	Treatment	2.2738	0	0	Unknown	Unknown	Unknown	Unknown	0	0	0	0	0	0	0.356753	2.11611	0.969349	0	0	0	0	281	0	0	0	0	0	0	0	0	0	0	0	Unknown	Unknown	0	0	0	0	0	0	0	0
PolyA_DEIso	Salix_HiSeq_c585543_g1_i1	Salix_HiSeq_c585543_g1	41	10	19.0105	4.013	Control	4.73722	0	0	Unknown	Unknown	Unknown	Unknown	0	0	0	0	0	0	0.675524	0.214913	0.99959	0	0	0	0	230	0	0	0	0	0	0	0	0	0	0	0	Unknown	Unknown	0	0	0	0	0	0	0	0
PolyA_DEIso	Salix_HiSeq_c499787_g1_i1	Salix_HiSeq_c499787_g1	114	28	23.7747	4.00357	Control	5.93837	0	0	Unknown	Unknown	Unknown	Unknown	0	0	0	0	0	0	0.773667	0.157473	0.999999	0	0	0	0	443	0	0	0	0	0	0	0	0	0	0	0	Unknown	Unknown	0	0	0	0	0	0	0	0
PolyA_DEIso	Salix_HiSeq_c268714_g1_i1	Salix_HiSeq_c268714_g1	5	29	1.08206	3.98642	Treatment	3.6841	0	0	Unknown	Unknown	Unknown	Unknown	0	0	0	0	0	0	0.566331	5.04393	0.957945	0	0	0	0	389	0	0	0	0	0	0	0	0	0	0	0	Unknown	Unknown	0	0	0	0	0	0	0	0
PolyA_DEIso	Salix_HiSeq_c595971_g3_i1	Salix_HiSeq_c595971_g3	0	57	0	3.98397	Treatment	inf	0	0	Unknown	Unknown	Unknown	Unknown	0	0	0	0	0	0	inf	5241.74	1	0	0	0	0	957	0	0	0	0	0	0	0	0	0	0	0	Unknown	Unknown	0	0	0	0	0	0	0	0
PolyA_DEIso	Salix_HiSeq_c575277_g1_i2	Salix_HiSeq_c575277_g1	2	17	0.704882	3.98396	Treatment	5.65195	0	0	Unknown	Unknown	Unknown	Unknown	0	0	0	0	0	0	0.752198	5.61925	0.964483	0	0	0	0	293	0	0	0	0	0	0	0	0	0	0	0	Unknown	Unknown	0	0	0	0	0	0	0	0
PolyA_DEIso	Salix_HiSeq_c595996_g2_i1	Salix_HiSeq_c595996_g2	78	15	23.4508	3.97967	Control	5.89265	0	0	Unknown	Unknown	Unknown	Unknown	0	0	0	0	0	0	0.77031	0.172392	0.999998	0	0	0	0	227	0	0	0	0	0	0	0	0	0	0	0	Unknown	Unknown	0	0	0	0	0	0	0	0
PolyA_DEIso	Salix_HiSeq_c536452_g1_i1	Salix_HiSeq_c536452_g1	3	30	0.593708	3.94134	Treatment	6.63851	0	0	Unknown	Unknown	Unknown	Unknown	0	0	0	0	0	0	0.822071	12.0247	0.995585	0	0	0	0	373	0	0	0	0	0	0	0	0	0	0	0	Unknown	Unknown	0	0	0	0	0	0	0	0
PolyA_DEIso	Salix_HiSeq_c574210_g1_i1	Salix_HiSeq_c574210_g1	3	30	0.355467	3.93864	Treatment	11.0802	0	0	Unknown	Unknown	Unknown	Unknown	0	0	0	0	0	0	1.04455	10.8411	0.988425	0	0	0	0	404	0	0	0	0	0	0	0	0	0	0	0	Unknown	Unknown	0	0	0	0	0	0	0	0
PolyA_DEIso	Salix_HiSeq_c569168_g1_i2	Salix_HiSeq_c569168_g1	4	37	0.467473	3.93669	Treatment	8.42121	0	0	Unknown	Unknown	Unknown	Unknown	0	0	0	0	0	0	0.925375	18.0964	0.991586	0	0	0	0	549	0	0	0	0	0	0	0	0	0	0	0	Unknown	Unknown	0	0	0	0	0	0	0	0
PolyA_DEIso	Salix_HiSeq_c572583_g1_i1	Salix_HiSeq_c572583_g1	7	56	0.625339	3.91565	Treatment	6.26164	0	0	Unknown	Unknown	Unknown	Unknown	0	0	0	0	0	0	0.796688	11.8257	0.985323	0	0	0	0	795	0	0	0	0	0	0	0	0	0	0	0	Unknown	Unknown	0	0	0	0	0	0	0	0
PolyA_DEIso	Salix_HiSeq_c453299_g1_i2	Salix_HiSeq_c453299_g1	183	27	36.093	3.903	Control	9.24751	0	0	Unknown	Unknown	Unknown	Unknown	0	0	0	0	0	0	0.966025	0.142851	1	0	0	0	0	383	0	0	0	0	0	0	0	0	0	0	0	Unknown	Unknown	0	0	0	0	0	0	0	0
PolyA_DEIso	Salix_HiSeq_c596889_g1_i1	Salix_HiSeq_c596889_g1	0	48	0	3.90231	Treatment	inf	0	0	Unknown	Unknown	Unknown	Unknown	0	0	0	0	0	0	inf	4673.49	1	0	0	0	0	854	0	0	0	0	0	0	0	0	0	0	0	Unknown	Unknown	0	0	0	0	0	0	0	0
PolyA_DEIso	Salix_HiSeq_c601839_g2_i2	Salix_HiSeq_c601839_g2	0	42	0	3.8885	Treatment	inf	0	0	Unknown	Unknown	Unknown	Unknown	0	0	0	0	0	0	inf	4089.5	0.999424	0	0	0	0	784	0	0	0	0	0	0	0	0	0	0	0	Unknown	Unknown	0	0	0	0	0	0	0	0
PolyA_DEIso	Salix_HiSeq_c593104_g1_i1	Salix_HiSeq_c593104_g1	0	53	0	3.87758	Treatment	inf	0	0	Unknown	Unknown	Unknown	Unknown	0	0	0	0	0	0	inf	5489.05	1	0	0	0	0	736	0	0	0	0	0	0	0	0	0	0	0	Unknown	Unknown	0	0	0	0	0	0	0	0
PolyA_DEIso	Salix_HiSeq_c526779_g1_i1	Salix_HiSeq_c526779_g1	4	55	0.484989	3.87683	Treatment	7.99363	0	0	Unknown	Unknown	Unknown	Unknown	0	0	0	0	0	0	0.902744	10.2827	0.9999	0	0	0	0	884	0	0	0	0	0	0	0	0	0	0	0	Unknown	Unknown	0	0	0	0	0	0	0	0
PolyA_DEIso	Salix_HiSeq_c600075_g1_i1	Salix_HiSeq_c600075_g1	0	50	0	3.86066	Treatment	inf	0	0	Unknown	Unknown	Unknown	Unknown	0	0	0	0	0	0	inf	5211	1	0	0	0	0	988	0	0	0	0	0	0	0	0	0	0	0	Unknown	Unknown	0	0	0	0	0	0	0	0
PolyA_DEIso	Salix_HiSeq_c522012_g2_i2	Salix_HiSeq_c522012_g2	2	26	1.24522	3.86044	Treatment	3.10022	0	0	Unknown	Unknown	Unknown	Unknown	0	0	0	0	0	0	0.491392	2.41362	0.998982	0	0	0	0	294	0	0	0	0	0	0	0	0	0	0	0	Unknown	Unknown	0	0	0	0	0	0	0	0
PolyA_DEIso	Salix_HiSeq_c596201_g1_i4	Salix_HiSeq_c596201_g1	0	30	0.0553321	3.85783	Treatment	69.7213	0	0	Unknown	Unknown	Unknown	Unknown	0	0	0	0	0	0	1.84337	90.3026	0.999997	0	0	0	0	644	0	0	0	0	0	0	0	0	0	0	0	Unknown	Unknown	0	0	0	0	0	0	0	0
PolyA_DEIso	Salix_HiSeq_c525102_g3_i2	Salix_HiSeq_c525102_g3	50	17	14.0297	3.8559	Control	3.6385	0	0	Unknown	Unknown	Unknown	Unknown	0	0	0	0	0	0	0.560922	0.313097	1	0	0	0	0	272	0	0	0	0	0	0	0	0	0	0	0	Unknown	Unknown	0	0	0	0	0	0	0	0
PolyA_DEIso	Salix_HiSeq_c574216_g2_i1	Salix_HiSeq_c574216_g2	1	29	0.0436887	3.85095	Treatment	88.1451	0	0	Unknown	Unknown	Unknown	Unknown	0	0	0	0	0	0	1.9452	106.586	0.999996	0	0	0	0	548	0	0	0	0	0	0	0	0	0	0	0	Unknown	Unknown	0	0	0	0	0	0	0	0
PolyA_DEIso	Salix_HiSeq_c422765_g1_i1	Salix_HiSeq_c422765_g1	11	61	0.952197	3.84129	Treatment	4.03414	0	0	Unknown	Unknown	Unknown	Unknown	0	0	0	0	0	0	0.605751	6.06101	0.955209	0	0	0	0	969	0	0	0	0	0	0	0	0	0	0	0	Unknown	Unknown	0	0	0	0	0	0	0	0
PolyA_DEIso	Salix_HiSeq_c527017_g1_i2	Salix_HiSeq_c527017_g1	4	26	0.921026	3.83844	Treatment	4.16757	0	0	Unknown	Unknown	Unknown	Unknown	0	0	0	0	0	0	0.619883	5.81073	0.982311	0	0	0	0	388	0	0	0	0	0	0	0	0	0	0	0	Unknown	Unknown	0	0	0	0	0	0	0	0
PolyA_DEIso	Salix_HiSeq_c596620_g2_i1	Salix_HiSeq_c596620_g2	0	44	0	3.83658	Treatment	inf	0	0	Unknown	Unknown	Unknown	Unknown	0	0	0	0	0	0	inf	4430.54	1	0	0	0	0	775	0	0	0	0	0	0	0	0	0	0	0	Unknown	Unknown	0	0	0	0	0	0	0	0
PolyA_DEIso	Salix_HiSeq_c789226_g1_i1	Salix_HiSeq_c789226_g1	122	21	19.6583	3.8358	Control	5.12494	0	0	Unknown	Unknown	Unknown	Unknown	0	0	0	0	0	0	0.709689	0.256727	1	0	0	0	0	478	0	0	0	0	0	0	0	0	0	0	0	Unknown	Unknown	0	0	0	0	0	0	0	0
PolyA_DEIso	Salix_HiSeq_c560008_g1_i1	Salix_HiSeq_c560008_g1	0	58	0	3.82882	Treatment	inf	0	0	Unknown	Unknown	Unknown	Unknown	0	0	0	0	0	0	inf	4802.41	1	0	0	0	0	805	0	0	0	0	0	0	0	0	0	0	0	Unknown	Unknown	0	0	0	0	0	0	0	0
PolyA_DEIso	Salix_HiSeq_c599281_g7_i8	Salix_HiSeq_c599281_g7	4	18	1.03774	3.8138	Treatment	3.6751	0	0	Unknown	Unknown	Unknown	Unknown	0	0	0	0	0	0	0.565269	3.59015	0.950679	0	0	0	0	283	0	0	0	0	0	0	0	0	0	0	0	Unknown	Unknown	0	0	0	0	0	0	0	0
PolyA_DEIso	Salix_HiSeq_c601315_g1_i3	Salix_HiSeq_c601315_g1	3	35	0.413752	3.77974	Treatment	9.13528	0	0	Unknown	Unknown	Unknown	Unknown	0	0	0	0	0	0	0.960722	17.4389	0.996647	0	0	0	0	627	0	0	0	0	0	0	0	0	0	0	0	Unknown	Unknown	0	0	0	0	0	0	0	0
PolyA_DEIso	Salix_HiSeq_c440328_g1_i1	Salix_HiSeq_c440328_g1	778	49	91.2567	3.7755	Control	24.1707	0	0	Unknown	Unknown	Unknown	Unknown	0	0	0	0	0	0	1.38329	0.0441271	1	0	0	0	0	729	0	0	0	0	0	0	0	0	0	0	0	Unknown	Unknown	0	0	0	0	0	0	0	0
PolyA_DEIso	Salix_HiSeq_c559906_g3_i1	Salix_HiSeq_c559906_g3	54	14	16.799	3.75836	Control	4.46977	0	0	Unknown	Unknown	Unknown	Unknown	0	0	0	0	0	0	0.650285	0.406448	0.999586	0	0	0	0	240	0	0	0	0	0	0	0	0	0	0	0	Unknown	Unknown	0	0	0	0	0	0	0	0
PolyA_DEIso	Salix_HiSeq_c600730_g4_i1	Salix_HiSeq_c600730_g4	1	28	0.108454	3.74855	Treatment	34.5634	0	0	Unknown	Unknown	Unknown	Unknown	0	0	0	0	0	0	1.53862	45.1994	0.999999	0	0	0	0	343	0	0	0	0	0	0	0	0	0	0	0	Unknown	Unknown	0	0	0	0	0	0	0	0
PolyA_DEIso	Salix_HiSeq_c597572_g1_i1	Salix_HiSeq_c597572_g1	0	56	0	3.74661	Treatment	inf	0	0	Unknown	Unknown	Unknown	Unknown	0	0	0	0	0	0	inf	5735.65	1	0	0	0	0	1188	0	0	0	0	0	0	0	0	0	0	0	Unknown	Unknown	0	0	0	0	0	0	0	0
PolyA_DEIso	Salix_HiSeq_c597693_g1_i2	Salix_HiSeq_c597693_g1	133	40	16.4887	3.74644	Control	4.40117	0	0	Unknown	Unknown	Unknown	Unknown	0	0	0	0	0	0	0.643568	0.464906	0.989893	0	0	0	0	591	0	0	0	0	0	0	0	0	0	0	0	Unknown	Unknown	0	0	0	0	0	0	0	0
PolyA_DEIso	Salix_HiSeq_c596833_g1_i3	Salix_HiSeq_c596833_g1	0	43	0	3.71289	Treatment	inf	0	0	Unknown	Unknown	Unknown	Unknown	0	0	0	0	0	0	inf	3282.16	0.999996	0	0	0	0	732	0	0	0	0	0	0	0	0	0	0	0	Unknown	Unknown	0	0	0	0	0	0	0	0
PolyA_DEIso	Salix_HiSeq_c590520_g3_i1	Salix_HiSeq_c590520_g3	0	46	0	3.71023	Treatment	inf	0	0	Unknown	Unknown	Unknown	Unknown	0	0	0	0	0	0	inf	3232.18	1	0	0	0	0	589	0	0	0	0	0	0	0	0	0	0	0	Unknown	Unknown	0	0	0	0	0	0	0	0
PolyA_DEIso	Salix_HiSeq_c579500_g1_i1	Salix_HiSeq_c579500_g1	0	42	0	3.70553	Treatment	inf	0	0	Unknown	Unknown	Unknown	Unknown	0	0	0	0	0	0	inf	3636.79	0.999991	0	0	0	0	713	0	0	0	0	0	0	0	0	0	0	0	Unknown	Unknown	0	0	0	0	0	0	0	0
PolyA_DEIso	Salix_HiSeq_c573956_g1_i2	Salix_HiSeq_c573956_g1	92	26	14.0275	3.68506	Control	3.80658	0	0	Unknown	Unknown	Unknown	Unknown	0	0	0	0	0	0	0.580535	0.298821	0.981616	0	0	0	0	314	0	0	0	0	0	0	0	0	0	0	0	Unknown	Unknown	0	0	0	0	0	0	0	0
PolyA_DEIso	Salix_HiSeq_c573225_g2_i3	Salix_HiSeq_c573225_g2	14	6	4.2527	3.68095	Control	1.15533	0	0	Unknown	Unknown	Unknown	Unknown	0	0	0	0	0	0	0.0627054	1.13688	0.95109	0	0	0	0	202	0	0	0	0	0	0	0	0	0	0	0	Unknown	Unknown	0	0	0	0	0	0	0	0
PolyA_DEIso	Salix_HiSeq_c596809_g1_i1	Salix_HiSeq_c596809_g1	0	59	0	3.67677	Treatment	inf	0	0	Unknown	Unknown	Unknown	Unknown	0	0	0	0	0	0	inf	5679.2	1	0	0	0	0	918	0	0	0	0	0	0	0	0	0	0	0	Unknown	Unknown	0	0	0	0	0	0	0	0
PolyA_DEIso	Salix_HiSeq_c546098_g1_i2	Salix_HiSeq_c546098_g1	4	22	0.983759	3.66424	Treatment	3.72474	0	0	Unknown	Unknown	Unknown	Unknown	0	0	0	0	0	0	0.571096	4.1853	0.999437	0	0	0	0	360	0	0	0	0	0	0	0	0	0	0	0	Unknown	Unknown	0	0	0	0	0	0	0	0
PolyA_DEIso	Salix_HiSeq_c596927_g3_i2	Salix_HiSeq_c596927_g3	79	15	15.6492	3.64434	Control	4.29411	0	0	Unknown	Unknown	Unknown	Unknown	0	0	0	0	0	0	0.632873	0.257379	1	0	0	0	0	436	0	0	0	0	0	0	0	0	0	0	0	Unknown	Unknown	0	0	0	0	0	0	0	0
PolyA_DEIso	Salix_HiSeq_c598645_g1_i1	Salix_HiSeq_c598645_g1	0	42	0	3.64323	Treatment	inf	0	0	Unknown	Unknown	Unknown	Unknown	0	0	0	0	0	0	inf	3636.87	0.999975	0	0	0	0	740	0	0	0	0	0	0	0	0	0	0	0	Unknown	Unknown	0	0	0	0	0	0	0	0
PolyA_DEIso	Salix_HiSeq_c20600_g1_i1	Salix_HiSeq_c20600_g1	3	35	0.459652	3.64302	Treatment	7.9256	0	0	Unknown	Unknown	Unknown	Unknown	0	0	0	0	0	0	0.899032	6.8822	0.998301	0	0	0	0	425	0	0	0	0	0	0	0	0	0	0	0	Unknown	Unknown	0	0	0	0	0	0	0	0
PolyA_DEIso	Salix_HiSeq_c591596_g2_i3	Salix_HiSeq_c591596_g2	0	24	0.0393021	3.62304	Treatment	92.1845	0	0	Unknown	Unknown	Unknown	Unknown	0	0	0	0	0	0	1.96466	109.579	0.999993	0	0	0	0	613	0	0	0	0	0	0	0	0	0	0	0	Unknown	Unknown	0	0	0	0	0	0	0	0
PolyA_DEIso	Salix_HiSeq_c576595_g2_i1	Salix_HiSeq_c576595_g2	62	17	13.8567	3.61602	Control	3.83204	0	0	Unknown	Unknown	Unknown	Unknown	0	0	0	0	0	0	0.58343	0.44896	0.998015	0	0	0	0	331	0	0	0	0	0	0	0	0	0	0	0	Unknown	Unknown	0	0	0	0	0	0	0	0
PolyA_DEIso	Salix_HiSeq_c421270_g1_i1	Salix_HiSeq_c421270_g1	61	12	20.0767	3.60715	Control	5.56582	0	0	Unknown	Unknown	Unknown	Unknown	0	0	0	0	0	0	0.745529	0.194584	1	0	0	0	0	269	0	0	0	0	0	0	0	0	0	0	0	Unknown	Unknown	0	0	0	0	0	0	0	0
PolyA_DEIso	Salix_HiSeq_c594486_g1_i2	Salix_HiSeq_c594486_g1	0	52	0.00906376	3.60536	Treatment	397.778	0	0	Unknown	Unknown	Unknown	Unknown	0	0	0	0	0	0	2.59964	435.397	1	0	0	0	0	900	0	0	0	0	0	0	0	0	0	0	0	Unknown	Unknown	0	0	0	0	0	0	0	0
PolyA_DEIso	Salix_HiSeq_c599413_g1_i5	Salix_HiSeq_c599413_g1	0	49	0	3.57833	Treatment	inf	0	0	Unknown	Unknown	Unknown	Unknown	0	0	0	0	0	0	inf	4426.74	1	0	0	0	0	843	0	0	0	0	0	0	0	0	0	0	0	Unknown	Unknown	0	0	0	0	0	0	0	0
PolyA_DEIso	Salix_HiSeq_c594377_g1_i1	Salix_HiSeq_c594377_g1	0	29	0.0205921	3.57021	Treatment	173.378	0	0	Unknown	Unknown	Unknown	Unknown	0	0	0	0	0	0	2.23899	219.633	0.999999	0	0	0	0	765	0	0	0	0	0	0	0	0	0	0	0	Unknown	Unknown	0	0	0	0	0	0	0	0
PolyA_DEIso	Salix_HiSeq_c455878_g1_i1	Salix_HiSeq_c455878_g1	78	18	18.8167	3.55262	Control	5.29657	0	0	Unknown	Unknown	Unknown	Unknown	0	0	0	0	0	0	0.723995	0.199745	1	0	0	0	0	321	0	0	0	0	0	0	0	0	0	0	0	Unknown	Unknown	0	0	0	0	0	0	0	0
PolyA_DEIso	Salix_HiSeq_c595682_g3_i1	Salix_HiSeq_c595682_g3	121	38	18.1443	3.53812	Control	5.12824	0	0	Unknown	Unknown	Unknown	Unknown	0	0	0	0	0	0	0.709968	0.183138	1	0	0	0	0	548	0	0	0	0	0	0	0	0	0	0	0	Unknown	Unknown	0	0	0	0	0	0	0	0
PolyA_DEIso	Salix_HiSeq_c579679_g1_i1	Salix_HiSeq_c579679_g1	18	57	1.94053	3.53712	Treatment	1.82276	0	0	Unknown	Unknown	Unknown	Unknown	0	0	0	0	0	0	0.26073	1.68901	0.951301	0	0	0	0	769	0	0	0	0	0	0	0	0	0	0	0	Unknown	Unknown	0	0	0	0	0	0	0	0
PolyA_DEIso	Salix_HiSeq_c601862_g2_i2	Salix_HiSeq_c601862_g2	124	42	12.6328	3.51792	Control	3.59097	0	0	Unknown	Unknown	Unknown	Unknown	0	0	0	0	0	0	0.555212	0.517035	0.982381	0	0	0	0	759	0	0	0	0	0	0	0	0	0	0	0	Unknown	Unknown	0	0	0	0	0	0	0	0
PolyA_DEIso	Salix_HiSeq_c588257_g1_i1	Salix_HiSeq_c588257_g1	0	48	0	3.51716	Treatment	inf	0	0	Unknown	Unknown	Unknown	Unknown	0	0	0	0	0	0	inf	3318.02	1	0	0	0	0	756	0	0	0	0	0	0	0	0	0	0	0	Unknown	Unknown	0	0	0	0	0	0	0	0
PolyA_DEIso	Salix_HiSeq_c573513_g1_i2	Salix_HiSeq_c573513_g1	103	11	42.7293	3.51318	Control	12.1626	0	0	Unknown	Unknown	Unknown	Unknown	0	0	0	0	0	0	1.08503	0.0912742	0.999994	0	0	0	0	229	0	0	0	0	0	0	0	0	0	0	0	Unknown	Unknown	0	0	0	0	0	0	0	0
PolyA_DEIso	Salix_HiSeq_c582414_g3_i3	Salix_HiSeq_c582414_g3	437	10	234.57	3.51055	Control	66.8185	0	0	Unknown	Unknown	Unknown	Unknown	0	0	0	0	0	0	1.8249	0.0213713	1	0	0	0	0	221	0	0	0	0	0	0	0	0	0	0	0	Unknown	Unknown	0	0	0	0	0	0	0	0
PolyA_DEIso	Salix_HiSeq_c584010_g1_i1	Salix_HiSeq_c584010_g1	1	16	0.243192	3.49612	Treatment	14.3759	0	0	Unknown	Unknown	Unknown	Unknown	0	0	0	0	0	0	1.15764	15.5494	0.999596	0	0	0	0	370	0	0	0	0	0	0	0	0	0	0	0	Unknown	Unknown	0	0	0	0	0	0	0	0
PolyA_DEIso	Salix_HiSeq_c597301_g8_i1	Salix_HiSeq_c597301_g8	204	15	57.6494	3.49083	Control	16.5145	0	0	Unknown	Unknown	Unknown	Unknown	0	0	0	0	0	0	1.21787	0.131242	1	0	0	0	0	227	0	0	0	0	0	0	0	0	0	0	0	Unknown	Unknown	0	0	0	0	0	0	0	0
PolyA_DEIso	Salix_HiSeq_c583684_g1_i1	Salix_HiSeq_c583684_g1	0	43	0	3.48385	Treatment	inf	0	0	Unknown	Unknown	Unknown	Unknown	0	0	0	0	0	0	inf	3810.44	0.999981	0	0	0	0	706	0	0	0	0	0	0	0	0	0	0	0	Unknown	Unknown	0	0	0	0	0	0	0	0
PolyA_DEIso	Salix_HiSeq_c601720_g4_i1	Salix_HiSeq_c601720_g4	50	18	13.7995	3.46835	Control	3.9787	0	0	Unknown	Unknown	Unknown	Unknown	0	0	0	0	0	0	0.599741	0.53479	0.972305	0	0	0	0	268	0	0	0	0	0	0	0	0	0	0	0	Unknown	Unknown	0	0	0	0	0	0	0	0
PolyA_DEIso	Salix_HiSeq_c574851_g1_i3	Salix_HiSeq_c574851_g1	10	88	0.896974	3.46686	Treatment	3.86506	0	0	Unknown	Unknown	Unknown	Unknown	0	0	0	0	0	0	0.587156	4.70132	0.997923	0	0	0	0	1144	0	0	0	0	0	0	0	0	0	0	0	Unknown	Unknown	0	0	0	0	0	0	0	0
PolyA_DEIso	Salix_HiSeq_c566646_g1_i1	Salix_HiSeq_c566646_g1	3	17	1.08135	3.45403	Treatment	3.19418	0	0	Unknown	Unknown	Unknown	Unknown	0	0	0	0	0	0	0.50436	3.40006	0.96585	0	0	0	0	277	0	0	0	0	0	0	0	0	0	0	0	Unknown	Unknown	0	0	0	0	0	0	0	0
PolyA_DEIso	Salix_HiSeq_c517880_g1_i2	Salix_HiSeq_c517880_g1	27	18	7.69192	3.45338	Control	2.22736	0	0	Unknown	Unknown	Unknown	Unknown	0	0	0	0	0	0	0.34779	0.392776	0.979747	0	0	0	0	266	0	0	0	0	0	0	0	0	0	0	0	Unknown	Unknown	0	0	0	0	0	0	0	0
PolyA_DEIso	Salix_HiSeq_c555033_g1_i1	Salix_HiSeq_c555033_g1	8	33	1.30981	3.44665	Treatment	2.6314	0	0	Unknown	Unknown	Unknown	Unknown	0	0	0	0	0	0	0.420187	2.38524	0.97263	0	0	0	0	442	0	0	0	0	0	0	0	0	0	0	0	Unknown	Unknown	0	0	0	0	0	0	0	0
PolyA_DEIso	Salix_HiSeq_c596470_g1_i2	Salix_HiSeq_c596470_g1	0	44	0	3.43546	Treatment	inf	0	0	Unknown	Unknown	Unknown	Unknown	0	0	0	0	0	0	inf	4294.97	1	0	0	0	0	802	0	0	0	0	0	0	0	0	0	0	0	Unknown	Unknown	0	0	0	0	0	0	0	0
PolyA_DEIso	Salix_HiSeq_c543821_g2_i1	Salix_HiSeq_c543821_g2	60	13	17.2222	3.42714	Control	5.02524	0	0	Unknown	Unknown	Unknown	Unknown	0	0	0	0	0	0	0.701157	0.206289	1	0	0	0	0	296	0	0	0	0	0	0	0	0	0	0	0	Unknown	Unknown	0	0	0	0	0	0	0	0
PolyA_DEIso	Salix_HiSeq_c559912_g1_i3	Salix_HiSeq_c559912_g1	4	28	0.787947	3.41457	Treatment	4.3335	0	0	Unknown	Unknown	Unknown	Unknown	0	0	0	0	0	0	0.636839	9.0376	0.951058	0	0	0	0	402	0	0	0	0	0	0	0	0	0	0	0	Unknown	Unknown	0	0	0	0	0	0	0	0
PolyA_DEIso	Salix_HiSeq_c157662_g1_i1	Salix_HiSeq_c157662_g1	292	28	38.4968	3.39605	Control	11.3358	0	0	Unknown	Unknown	Unknown	Unknown	0	0	0	0	0	0	1.05445	0.0970124	1	0	0	0	0	584	0	0	0	0	0	0	0	0	0	0	0	Unknown	Unknown	0	0	0	0	0	0	0	0
PolyA_DEIso	Salix_HiSeq_c578152_g1_i2	Salix_HiSeq_c578152_g1	54	18	23.8256	3.38269	Control	7.0434	0	0	Unknown	Unknown	Unknown	Unknown	0	0	0	0	0	0	0.847782	0.113658	0.983773	0	0	0	0	233	0	0	0	0	0	0	0	0	0	0	0	Unknown	Unknown	0	0	0	0	0	0	0	0
PolyA_DEIso	Salix_HiSeq_c368066_g1_i2	Salix_HiSeq_c368066_g1	76	16	19.885	3.36468	Control	5.90992	0	0	Unknown	Unknown	Unknown	Unknown	0	0	0	0	0	0	0.771582	0.165499	0.99994	0	0	0	0	420	0	0	0	0	0	0	0	0	0	0	0	Unknown	Unknown	0	0	0	0	0	0	0	0
PolyA_DEIso	Salix_HiSeq_c597301_g9_i3	Salix_HiSeq_c597301_g9	122	8	28.7117	3.35473	Control	8.55858	0	0	Unknown	Unknown	Unknown	Unknown	0	0	0	0	0	0	0.932402	0.141931	1	0	0	0	0	225	0	0	0	0	0	0	0	0	0	0	0	Unknown	Unknown	0	0	0	0	0	0	0	0
PolyA_DEIso	Salix_HiSeq_c599358_g2_i1	Salix_HiSeq_c599358_g2	0	27	0.0896591	3.34036	Treatment	37.2562	0	0	Unknown	Unknown	Unknown	Unknown	0	0	0	0	0	0	1.5712	38.7825	0.999996	0	0	0	0	617	0	0	0	0	0	0	0	0	0	0	0	Unknown	Unknown	0	0	0	0	0	0	0	0
PolyA_DEIso	Salix_HiSeq_c136673_g1_i1	Salix_HiSeq_c136673_g1	42	12	14.9518	3.34007	Control	4.4765	0	0	Unknown	Unknown	Unknown	Unknown	0	0	0	0	0	0	0.650939	0.222861	1	0	0	0	0	203	0	0	0	0	0	0	0	0	0	0	0	Unknown	Unknown	0	0	0	0	0	0	0	0
PolyA_DEIso	Salix_HiSeq_c558473_g3_i1	Salix_HiSeq_c558473_g3	6	26	1.16984	3.33573	Treatment	2.85144	0	0	Unknown	Unknown	Unknown	Unknown	0	0	0	0	0	0	0.455064	2.53003	0.991447	0	0	0	0	431	0	0	0	0	0	0	0	0	0	0	0	Unknown	Unknown	0	0	0	0	0	0	0	0
PolyA_DEIso	Salix_HiSeq_c576725_g4_i2	Salix_HiSeq_c576725_g4	140	23	23.3642	3.33356	Control	7.00878	0	0	Unknown	Unknown	Unknown	Unknown	0	0	0	0	0	0	0.845643	0.153337	1	0	0	0	0	424	0	0	0	0	0	0	0	0	0	0	0	Unknown	Unknown	0	0	0	0	0	0	0	0
PolyA_DEIso	Salix_HiSeq_c598390_g5_i3	Salix_HiSeq_c598390_g5	69	16	24.217	3.32785	Control	7.27707	0	0	Unknown	Unknown	Unknown	Unknown	0	0	0	0	0	0	0.861957	0.130224	0.998446	0	0	0	0	203	0	0	0	0	0	0	0	0	0	0	0	Unknown	Unknown	0	0	0	0	0	0	0	0
PolyA_DEIso	Salix_HiSeq_c514884_g1_i1	Salix_HiSeq_c514884_g1	2	16	0.370609	3.32259	Treatment	8.96522	0	0	Unknown	Unknown	Unknown	Unknown	0	0	0	0	0	0	0.952561	8.57532	0.994823	0	0	0	0	278	0	0	0	0	0	0	0	0	0	0	0	Unknown	Unknown	0	0	0	0	0	0	0	0
PolyA_DEIso	Salix_HiSeq_c546350_g1_i1	Salix_HiSeq_c546350_g1	82	20	9.16529	3.29078	Control	2.78515	0	0	Unknown	Unknown	Unknown	Unknown	0	0	0	0	0	0	0.444848	0.413811	0.999962	0	0	0	0	819	0	0	0	0	0	0	0	0	0	0	0	Unknown	Unknown	0	0	0	0	0	0	0	0
PolyA_DEIso	Salix_HiSeq_c541790_g2_i2	Salix_HiSeq_c541790_g2	120	19	33.2107	3.29056	Control	10.0927	0	0	Unknown	Unknown	Unknown	Unknown	0	0	0	0	0	0	1.00401	0.11918	0.999784	0	0	0	0	263	0	0	0	0	0	0	0	0	0	0	0	Unknown	Unknown	0	0	0	0	0	0	0	0
PolyA_DEIso	Salix_HiSeq_c600395_g2_i2	Salix_HiSeq_c600395_g2	0	46	0	3.28202	Treatment	inf	0	0	Unknown	Unknown	Unknown	Unknown	0	0	0	0	0	0	inf	4293.53	1	0	0	0	0	881	0	0	0	0	0	0	0	0	0	0	0	Unknown	Unknown	0	0	0	0	0	0	0	0
PolyA_DEIso	Salix_HiSeq_c585518_g3_i1	Salix_HiSeq_c585518_g3	63	11	25.0456	3.27345	Control	7.65114	0	0	Unknown	Unknown	Unknown	Unknown	0	0	0	0	0	0	0.883726	0.12681	0.999986	0	0	0	0	211	0	0	0	0	0	0	0	0	0	0	0	Unknown	Unknown	0	0	0	0	0	0	0	0
PolyA_DEIso	Salix_HiSeq_c601067_g4_i2	Salix_HiSeq_c601067_g4	0	47	0	3.27065	Treatment	inf	0	0	Unknown	Unknown	Unknown	Unknown	0	0	0	0	0	0	inf	4411.5	1	0	0	0	0	830	0	0	0	0	0	0	0	0	0	0	0	Unknown	Unknown	0	0	0	0	0	0	0	0
PolyA_DEIso	Salix_HiSeq_c562381_g2_i2	Salix_HiSeq_c562381_g2	87	17	20.2857	3.26921	Control	6.20507	0	0	Unknown	Unknown	Unknown	Unknown	0	0	0	0	0	0	0.792747	0.17376	0.998702	0	0	0	0	359	0	0	0	0	0	0	0	0	0	0	0	Unknown	Unknown	0	0	0	0	0	0	0	0
PolyA_DEIso	Salix_HiSeq_c592406_g1_i1	Salix_HiSeq_c592406_g1	31	10	15.2468	3.25807	Control	4.67969	0	0	Unknown	Unknown	Unknown	Unknown	0	0	0	0	0	0	0.670218	0.201786	0.995967	0	0	0	0	239	0	0	0	0	0	0	0	0	0	0	0	Unknown	Unknown	0	0	0	0	0	0	0	0
PolyA_DEIso	Salix_HiSeq_c599255_g1_i8	Salix_HiSeq_c599255_g1	39	14	16.1949	3.24436	Control	4.99171	0	0	Unknown	Unknown	Unknown	Unknown	0	0	0	0	0	0	0.698249	0.289806	0.99178	0	0	0	0	233	0	0	0	0	0	0	0	0	0	0	0	Unknown	Unknown	0	0	0	0	0	0	0	0
PolyA_DEIso	Salix_HiSeq_c595925_g1_i1	Salix_HiSeq_c595925_g1	0	63	0	3.23916	Treatment	inf	0	0	Unknown	Unknown	Unknown	Unknown	0	0	0	0	0	0	inf	5248.68	1	0	0	0	0	1201	0	0	0	0	0	0	0	0	0	0	0	Unknown	Unknown	0	0	0	0	0	0	0	0
PolyA_DEIso	Salix_HiSeq_c427811_g1_i1	Salix_HiSeq_c427811_g1	1	17	0.257841	3.22701	Treatment	12.5155	0	0	Unknown	Unknown	Unknown	Unknown	0	0	0	0	0	0	1.09745	10.8753	0.999637	0	0	0	0	348	0	0	0	0	0	0	0	0	0	0	0	Unknown	Unknown	0	0	0	0	0	0	0	0
PolyA_DEIso	Salix_HiSeq_c575887_g1_i1	Salix_HiSeq_c575887_g1	0	58	0	3.2136	Treatment	inf	0	0	Unknown	Unknown	Unknown	Unknown	0	0	0	0	0	0	inf	3345.71	1	0	0	0	0	1040	0	0	0	0	0	0	0	0	0	0	0	Unknown	Unknown	0	0	0	0	0	0	0	0
PolyA_DEIso	Salix_HiSeq_c600001_g1_i1	Salix_HiSeq_c600001_g1	0	24	0.177279	3.20847	Treatment	18.0985	0	0	Unknown	Unknown	Unknown	Unknown	0	0	0	0	0	0	1.25764	19.5825	0.99998	0	0	0	0	429	0	0	0	0	0	0	0	0	0	0	0	Unknown	Unknown	0	0	0	0	0	0	0	0
PolyA_DEIso	Salix_HiSeq_c601292_g2_i2	Salix_HiSeq_c601292_g2	0	48	0.0792295	3.20009	Treatment	40.3902	0	0	Unknown	Unknown	Unknown	Unknown	0	0	0	0	0	0	1.60628	44.4407	1	0	0	0	0	669	0	0	0	0	0	0	0	0	0	0	0	Unknown	Unknown	0	0	0	0	0	0	0	0
PolyA_DEIso	Salix_HiSeq_c601244_g7_i3	Salix_HiSeq_c601244_g7	42	23	6.82431	3.19713	Control	2.13451	0	0	Unknown	Unknown	Unknown	Unknown	0	0	0	0	0	0	0.329299	0.478985	0.986381	0	0	0	0	423	0	0	0	0	0	0	0	0	0	0	0	Unknown	Unknown	0	0	0	0	0	0	0	0
PolyA_DEIso	Salix_HiSeq_c601647_g2_i1	Salix_HiSeq_c601647_g2	0	76	0	3.19471	Treatment	inf	0	0	Unknown	Unknown	Unknown	Unknown	0	0	0	0	0	0	inf	5947.63	1	0	0	0	0	1497	0	0	0	0	0	0	0	0	0	0	0	Unknown	Unknown	0	0	0	0	0	0	0	0
PolyA_DEIso	Salix_HiSeq_c602029_g1_i2	Salix_HiSeq_c602029_g1	0	51	0	3.18354	Treatment	inf	0	0	Unknown	Unknown	Unknown	Unknown	0	0	0	0	0	0	inf	3737.59	1	0	0	0	0	826	0	0	0	0	0	0	0	0	0	0	0	Unknown	Unknown	0	0	0	0	0	0	0	0
PolyA_DEIso	Salix_HiSeq_c533448_g2_i1	Salix_HiSeq_c533448_g2	127	14	59.1227	3.18279	Control	18.5757	0	0	Unknown	Unknown	Unknown	Unknown	0	0	0	0	0	0	1.26895	0.0446501	0.999999	0	0	0	0	254	0	0	0	0	0	0	0	0	0	0	0	Unknown	Unknown	0	0	0	0	0	0	0	0
PolyA_DEIso	Salix_HiSeq_c564937_g1_i1	Salix_HiSeq_c564937_g1	0	45	0	3.17553	Treatment	inf	0	0	Unknown	Unknown	Unknown	Unknown	0	0	0	0	0	0	inf	4773.1	1	0	0	0	0	961	0	0	0	0	0	0	0	0	0	0	0	Unknown	Unknown	0	0	0	0	0	0	0	0
PolyA_DEIso	Salix_HiSeq_c588914_g1_i4	Salix_HiSeq_c588914_g1	12	4	6.40481	3.15787	Control	2.02821	0	0	Unknown	Unknown	Unknown	Unknown	0	0	0	0	0	0	0.307112	0.549419	0.97962	0	0	0	0	255	0	0	0	0	0	0	0	0	0	0	0	Unknown	Unknown	0	0	0	0	0	0	0	0
PolyA_DEIso	Salix_HiSeq_c600475_g1_i1	Salix_HiSeq_c600475_g1	0	42	0	3.15465	Treatment	inf	0	0	Unknown	Unknown	Unknown	Unknown	0	0	0	0	0	0	inf	4417.9	0.99609	0	0	0	0	935	0	0	0	0	0	0	0	0	0	0	0	Unknown	Unknown	0	0	0	0	0	0	0	0
PolyA_DEIso	Salix_HiSeq_c594890_g3_i2	Salix_HiSeq_c594890_g3	0	44	0.00460603	3.15433	Treatment	684.827	0	0	Unknown	Unknown	Unknown	Unknown	0	0	0	0	0	0	2.83558	827.265	1	0	0	0	0	1085	0	0	0	0	0	0	0	0	0	0	0	Unknown	Unknown	0	0	0	0	0	0	0	0
PolyA_DEIso	Salix_HiSeq_c589371_g7_i1	Salix_HiSeq_c589371_g7	145	22	22.0357	3.13081	Control	7.03834	0	0	Unknown	Unknown	Unknown	Unknown	0	0	0	0	0	0	0.84747	0.17753	1	0	0	0	0	516	0	0	0	0	0	0	0	0	0	0	0	Unknown	Unknown	0	0	0	0	0	0	0	0
PolyA_DEIso	Salix_HiSeq_c573326_g1_i1	Salix_HiSeq_c573326_g1	129	27	27.1696	3.12898	Control	8.6832	0	0	Unknown	Unknown	Unknown	Unknown	0	0	0	0	0	0	0.93868	0.11551	0.999943	0	0	0	0	497	0	0	0	0	0	0	0	0	0	0	0	Unknown	Unknown	0	0	0	0	0	0	0	0
PolyA_DEIso	Salix_HiSeq_c594243_g1_i1	Salix_HiSeq_c594243_g1	34	26	5.75397	3.12079	Control	1.84376	0	0	Unknown	Unknown	Unknown	Unknown	0	0	0	0	0	0	0.265703	0.613915	0.99699	0	0	0	0	449	0	0	0	0	0	0	0	0	0	0	0	Unknown	Unknown	0	0	0	0	0	0	0	0
PolyA_DEIso	Salix_HiSeq_c599840_g3_i2	Salix_HiSeq_c599840_g3	74	13	25.6835	3.10703	Control	8.26625	0	0	Unknown	Unknown	Unknown	Unknown	0	0	0	0	0	0	0.917309	0.12509	0.999796	0	0	0	0	205	0	0	0	0	0	0	0	0	0	0	0	Unknown	Unknown	0	0	0	0	0	0	0	0
PolyA_DEIso	Salix_HiSeq_c567502_g1_i1	Salix_HiSeq_c567502_g1	132	16	31.2761	3.10679	Control	10.067	0	0	Unknown	Unknown	Unknown	Unknown	0	0	0	0	0	0	1.0029	0.102194	1	0	0	0	0	316	0	0	0	0	0	0	0	0	0	0	0	Unknown	Unknown	0	0	0	0	0	0	0	0
PolyA_DEIso	Salix_HiSeq_c418664_g1_i1	Salix_HiSeq_c418664_g1	58	11	20.8421	3.10507	Control	6.71226	0	0	Unknown	Unknown	Unknown	Unknown	0	0	0	0	0	0	0.826869	0.173225	1	0	0	0	0	227	0	0	0	0	0	0	0	0	0	0	0	Unknown	Unknown	0	0	0	0	0	0	0	0
PolyA_DEIso	Salix_HiSeq_c134016_g1_i1	Salix_HiSeq_c134016_g1	98	26	13.9471	3.09748	Control	4.50273	0	0	Unknown	Unknown	Unknown	Unknown	0	0	0	0	0	0	0.653476	0.229835	0.998987	0	0	0	0	489	0	0	0	0	0	0	0	0	0	0	0	Unknown	Unknown	0	0	0	0	0	0	0	0
PolyA_DEIso	Salix_HiSeq_c591858_g2_i1	Salix_HiSeq_c591858_g2	74	10	20.6467	3.09469	Control	6.67166	0	0	Unknown	Unknown	Unknown	Unknown	0	0	0	0	0	0	0.824234	0.173936	1	0	0	0	0	260	0	0	0	0	0	0	0	0	0	0	0	Unknown	Unknown	0	0	0	0	0	0	0	0
PolyA_DEIso	Salix_HiSeq_c600301_g6_i1	Salix_HiSeq_c600301_g6	30	11	9.39612	3.09145	Control	3.03939	0	0	Unknown	Unknown	Unknown	Unknown	0	0	0	0	0	0	0.482787	0.342823	0.997949	0	0	0	0	254	0	0	0	0	0	0	0	0	0	0	0	Unknown	Unknown	0	0	0	0	0	0	0	0
PolyA_DEIso	Salix_HiSeq_c565690_g2_i1	Salix_HiSeq_c565690_g2	64	17	12.3772	3.08338	Control	4.01415	0	0	Unknown	Unknown	Unknown	Unknown	0	0	0	0	0	0	0.603594	0.268024	0.999902	0	0	0	0	454	0	0	0	0	0	0	0	0	0	0	0	Unknown	Unknown	0	0	0	0	0	0	0	0
PolyA_DEIso	Salix_HiSeq_c587265_g2_i1	Salix_HiSeq_c587265_g2	22	10	7.61533	3.08213	Control	2.4708	0	0	Unknown	Unknown	Unknown	Unknown	0	0	0	0	0	0	0.392838	0.434245	0.97074	0	0	0	0	204	0	0	0	0	0	0	0	0	0	0	0	Unknown	Unknown	0	0	0	0	0	0	0	0
PolyA_DEIso	Salix_HiSeq_c531915_g3_i1	Salix_HiSeq_c531915_g3	80	33	14.1622	3.07893	Control	4.59972	0	0	Unknown	Unknown	Unknown	Unknown	0	0	0	0	0	0	0.662732	0.208169	0.964439	0	0	0	0	718	0	0	0	0	0	0	0	0	0	0	0	Unknown	Unknown	0	0	0	0	0	0	0	0
PolyA_DEIso	Salix_HiSeq_c596425_g1_i1	Salix_HiSeq_c596425_g1	0	41	0	3.0775	Treatment	inf	0	0	Unknown	Unknown	Unknown	Unknown	0	0	0	0	0	0	inf	4026.15	0.996501	0	0	0	0	842	0	0	0	0	0	0	0	0	0	0	0	Unknown	Unknown	0	0	0	0	0	0	0	0
PolyA_DEIso	Salix_HiSeq_c570789_g1_i1	Salix_HiSeq_c570789_g1	124	31	21.0184	3.06103	Control	6.86644	0	0	Unknown	Unknown	Unknown	Unknown	0	0	0	0	0	0	0.836732	0.197893	0.999851	0	0	0	0	477	0	0	0	0	0	0	0	0	0	0	0	Unknown	Unknown	0	0	0	0	0	0	0	0
PolyA_DEIso	Salix_HiSeq_c318506_g1_i1	Salix_HiSeq_c318506_g1	126	43	10.7158	3.05874	Control	3.50335	0	0	Unknown	Unknown	Unknown	Unknown	0	0	0	0	0	0	0.544484	0.290666	1	0	0	0	0	1040	0	0	0	0	0	0	0	0	0	0	0	Unknown	Unknown	0	0	0	0	0	0	0	0
PolyA_DEIso	Salix_HiSeq_c592503_g1_i3	Salix_HiSeq_c592503_g1	0	30	0.0422981	3.05602	Treatment	72.2495	0	0	Unknown	Unknown	Unknown	Unknown	0	0	0	0	0	0	1.85883	60.7576	0.999997	0	0	0	0	521	0	0	0	0	0	0	0	0	0	0	0	Unknown	Unknown	0	0	0	0	0	0	0	0
PolyA_DEIso	Salix_HiSeq_c589142_g2_i5	Salix_HiSeq_c589142_g2	86	18	47.0635	3.05514	Control	15.4047	0	0	Unknown	Unknown	Unknown	Unknown	0	0	0	0	0	0	1.18765	0.140097	0.999826	0	0	0	0	274	0	0	0	0	0	0	0	0	0	0	0	Unknown	Unknown	0	0	0	0	0	0	0	0
PolyA_DEIso	Salix_HiSeq_c411701_g1_i1	Salix_HiSeq_c411701_g1	2	25	0.597201	3.05455	Treatment	5.11477	0	0	Unknown	Unknown	Unknown	Unknown	0	0	0	0	0	0	0.708826	8.10711	0.990346	0	0	0	0	434	0	0	0	0	0	0	0	0	0	0	0	Unknown	Unknown	0	0	0	0	0	0	0	0
PolyA_DEIso	Salix_HiSeq_c530030_g1_i1	Salix_HiSeq_c530030_g1	5	25	0.631039	3.04209	Treatment	4.82075	0	0	Unknown	Unknown	Unknown	Unknown	0	0	0	0	0	0	0.683115	6.09825	0.971743	0	0	0	0	519	0	0	0	0	0	0	0	0	0	0	0	Unknown	Unknown	0	0	0	0	0	0	0	0
PolyA_DEIso	Salix_HiSeq_c565548_g1_i1	Salix_HiSeq_c565548_g1	0	44	0	3.03706	Treatment	inf	0	0	Unknown	Unknown	Unknown	Unknown	0	0	0	0	0	0	inf	3161.22	1	0	0	0	0	757	0	0	0	0	0	0	0	0	0	0	0	Unknown	Unknown	0	0	0	0	0	0	0	0
PolyA_DEIso	Salix_HiSeq_c581546_g1_i2	Salix_HiSeq_c581546_g1	5	35	0.681323	3.02321	Treatment	4.43726	0	0	Unknown	Unknown	Unknown	Unknown	0	0	0	0	0	0	0.647115	4.77379	0.99217	0	0	0	0	629	0	0	0	0	0	0	0	0	0	0	0	Unknown	Unknown	0	0	0	0	0	0	0	0
PolyA_DEIso	Salix_HiSeq_c599394_g4_i1	Salix_HiSeq_c599394_g4	119	17	19.6462	3.02298	Control	6.49895	0	0	Unknown	Unknown	Unknown	Unknown	0	0	0	0	0	0	0.812843	0.169922	1	0	0	0	0	508	0	0	0	0	0	0	0	0	0	0	0	Unknown	Unknown	0	0	0	0	0	0	0	0
PolyA_DEIso	Salix_HiSeq_c511628_g2_i1	Salix_HiSeq_c511628_g2	198	33	24.0678	3.02116	Control	7.96642	0	0	Unknown	Unknown	Unknown	Unknown	0	0	0	0	0	0	0.901263	0.126476	0.999997	0	0	0	0	835	0	0	0	0	0	0	0	0	0	0	0	Unknown	Unknown	0	0	0	0	0	0	0	0
PolyA_DEIso	Salix_HiSeq_c563797_g1_i2	Salix_HiSeq_c563797_g1	31	6	11.7603	3.02031	Control	3.89374	0	0	Unknown	Unknown	Unknown	Unknown	0	0	0	0	0	0	0.590367	0.270718	0.999984	0	0	0	0	227	0	0	0	0	0	0	0	0	0	0	0	Unknown	Unknown	0	0	0	0	0	0	0	0
PolyA_DEIso	Salix_HiSeq_c598074_g1_i1	Salix_HiSeq_c598074_g1	0	27	0.0327022	3.01943	Treatment	92.3312	0	0	Unknown	Unknown	Unknown	Unknown	0	0	0	0	0	0	1.96535	123.432	0.999996	0	0	0	0	488	0	0	0	0	0	0	0	0	0	0	0	Unknown	Unknown	0	0	0	0	0	0	0	0
PolyA_DEIso	Salix_HiSeq_c585507_g1_i3	Salix_HiSeq_c585507_g1	61	12	19.5144	3.01002	Control	6.48316	0	0	Unknown	Unknown	Unknown	Unknown	0	0	0	0	0	0	0.811787	0.170594	0.999212	0	0	0	0	223	0	0	0	0	0	0	0	0	0	0	0	Unknown	Unknown	0	0	0	0	0	0	0	0
PolyA_DEIso	Salix_HiSeq_c600033_g1_i1	Salix_HiSeq_c600033_g1	0	56	0.00420757	3.00625	Treatment	714.486	0	0	Unknown	Unknown	Unknown	Unknown	0	0	0	0	0	0	2.85399	758.681	1	0	0	0	0	1214	0	0	0	0	0	0	0	0	0	0	0	Unknown	Unknown	0	0	0	0	0	0	0	0
PolyA_DEIso	Salix_HiSeq_c96406_g1_i2	Salix_HiSeq_c96406_g1	302	26	40.6757	3.00613	Control	13.5309	0	0	Unknown	Unknown	Unknown	Unknown	0	0	0	0	0	0	1.13133	0.0896846	1	0	0	0	0	565	0	0	0	0	0	0	0	0	0	0	0	Unknown	Unknown	0	0	0	0	0	0	0	0
PolyA_DEIso	Salix_HiSeq_c578262_g3_i1	Salix_HiSeq_c578262_g3	2	32	0.375552	2.99694	Treatment	7.9801	0	0	Unknown	Unknown	Unknown	Unknown	0	0	0	0	0	0	0.902008	7.62774	0.9996	0	0	0	0	436	0	0	0	0	0	0	0	0	0	0	0	Unknown	Unknown	0	0	0	0	0	0	0	0
PolyA_DEIso	Salix_HiSeq_c601451_g4_i4	Salix_HiSeq_c601451_g4	43	9	12.2862	2.98186	Control	4.1203	0	0	Unknown	Unknown	Unknown	Unknown	0	0	0	0	0	0	0.614929	0.247321	0.999936	0	0	0	0	231	0	0	0	0	0	0	0	0	0	0	0	Unknown	Unknown	0	0	0	0	0	0	0	0
PolyA_DEIso	Salix_HiSeq_c587796_g1_i1	Salix_HiSeq_c587796_g1	1	10	0.676434	2.97404	Treatment	4.39664	0	0	Unknown	Unknown	Unknown	Unknown	0	0	0	0	0	0	0.643121	6.2386	0.976703	0	0	0	0	224	0	0	0	0	0	0	0	0	0	0	0	Unknown	Unknown	0	0	0	0	0	0	0	0
PolyA_DEIso	Salix_HiSeq_c891454_g1_i1	Salix_HiSeq_c891454_g1	24	3	7.6436	2.95636	Control	2.58548	0	0	Unknown	Unknown	Unknown	Unknown	0	0	0	0	0	0	0.412541	0.442565	0.999999	0	0	0	0	217	0	0	0	0	0	0	0	0	0	0	0	Unknown	Unknown	0	0	0	0	0	0	0	0
PolyA_DEIso	Salix_HiSeq_c526581_g4_i1	Salix_HiSeq_c526581_g4	149	28	18.4959	2.95045	Control	6.26882	0	0	Unknown	Unknown	Unknown	Unknown	0	0	0	0	0	0	0.797186	0.195098	0.999975	0	0	0	0	571	0	0	0	0	0	0	0	0	0	0	0	Unknown	Unknown	0	0	0	0	0	0	0	0
PolyA_DEIso	Salix_HiSeq_c439891_g1_i2	Salix_HiSeq_c439891_g1	53	10	10.6032	2.94944	Control	3.595	0	0	Unknown	Unknown	Unknown	Unknown	0	0	0	0	0	0	0.555699	0.354525	0.999844	0	0	0	0	448	0	0	0	0	0	0	0	0	0	0	0	Unknown	Unknown	0	0	0	0	0	0	0	0
PolyA_DEIso	Salix_HiSeq_c251136_g1_i1	Salix_HiSeq_c251136_g1	1	17	0.70768	2.9404	Treatment	4.15498	0	0	Unknown	Unknown	Unknown	Unknown	0	0	0	0	0	0	0.618569	5.20332	0.998495	0	0	0	0	324	0	0	0	0	0	0	0	0	0	0	0	Unknown	Unknown	0	0	0	0	0	0	0	0
PolyA_DEIso	Salix_HiSeq_c580556_g1_i1	Salix_HiSeq_c580556_g1	1	15	0.0825246	2.93011	Treatment	35.5059	0	0	Unknown	Unknown	Unknown	Unknown	0	0	0	0	0	0	1.5503	50.6228	0.995647	0	0	0	0	564	0	0	0	0	0	0	0	0	0	0	0	Unknown	Unknown	0	0	0	0	0	0	0	0
PolyA_DEIso	Salix_HiSeq_c601834_g1_i2	Salix_HiSeq_c601834_g1	1	34	0.288042	2.91867	Treatment	10.1328	0	0	Unknown	Unknown	Unknown	Unknown	0	0	0	0	0	0	1.00573	9.44631	0.999773	0	0	0	0	674	0	0	0	0	0	0	0	0	0	0	0	Unknown	Unknown	0	0	0	0	0	0	0	0
PolyA_DEIso	Salix_HiSeq_c600498_g1_i1	Salix_HiSeq_c600498_g1	0	67	0	2.9104	Treatment	inf	0	0	Unknown	Unknown	Unknown	Unknown	0	0	0	0	0	0	inf	6063.76	1	0	0	0	0	1167	0	0	0	0	0	0	0	0	0	0	0	Unknown	Unknown	0	0	0	0	0	0	0	0
PolyA_DEIso	Salix_HiSeq_c547971_g1_i1	Salix_HiSeq_c547971_g1	62	15	13.9763	2.90748	Control	4.80703	0	0	Unknown	Unknown	Unknown	Unknown	0	0	0	0	0	0	0.681877	0.245024	1	0	0	0	0	348	0	0	0	0	0	0	0	0	0	0	0	Unknown	Unknown	0	0	0	0	0	0	0	0
PolyA_DEIso	Salix_HiSeq_c532365_g2_i1	Salix_HiSeq_c532365_g2	45	10	10.3274	2.90134	Control	3.55951	0	0	Unknown	Unknown	Unknown	Unknown	0	0	0	0	0	0	0.55139	0.383107	0.999998	0	0	0	0	318	0	0	0	0	0	0	0	0	0	0	0	Unknown	Unknown	0	0	0	0	0	0	0	0
PolyA_DEIso	Salix_HiSeq_c418541_g1_i3	Salix_HiSeq_c418541_g1	15	59	1.13611	2.87751	Treatment	2.53279	0	0	Unknown	Unknown	Unknown	Unknown	0	0	0	0	0	0	0.403598	2.66296	0.996489	0	0	0	0	990	0	0	0	0	0	0	0	0	0	0	0	Unknown	Unknown	0	0	0	0	0	0	0	0
PolyA_DEIso	Salix_HiSeq_c569545_g2_i1	Salix_HiSeq_c569545_g2	15	58	1.22707	2.87265	Treatment	2.34107	0	0	Unknown	Unknown	Unknown	Unknown	0	0	0	0	0	0	0.369415	2.20522	0.987391	0	0	0	0	934	0	0	0	0	0	0	0	0	0	0	0	Unknown	Unknown	0	0	0	0	0	0	0	0
PolyA_DEIso	Salix_HiSeq_c793526_g1_i1	Salix_HiSeq_c793526_g1	21	14	6.5765	2.86603	Control	2.29464	0	0	Unknown	Unknown	Unknown	Unknown	0	0	0	0	0	0	0.360715	0.392036	0.952454	0	0	0	0	259	0	0	0	0	0	0	0	0	0	0	0	Unknown	Unknown	0	0	0	0	0	0	0	0
PolyA_DEIso	Salix_HiSeq_c600184_g1_i6	Salix_HiSeq_c600184_g1	9	57	0.765151	2.84917	Treatment	3.72367	0	0	Unknown	Unknown	Unknown	Unknown	0	0	0	0	0	0	0.570972	5.87477	0.96286	0	0	0	0	926	0	0	0	0	0	0	0	0	0	0	0	Unknown	Unknown	0	0	0	0	0	0	0	0
PolyA_DEIso	Salix_HiSeq_c585047_g1_i1	Salix_HiSeq_c585047_g1	0	67	0	2.84449	Treatment	inf	0	0	Unknown	Unknown	Unknown	Unknown	0	0	0	0	0	0	inf	2481.38	1	0	0	0	0	1014	0	0	0	0	0	0	0	0	0	0	0	Unknown	Unknown	0	0	0	0	0	0	0	0
PolyA_DEIso	Salix_HiSeq_c595154_g1_i2	Salix_HiSeq_c595154_g1	0	46	0	2.83921	Treatment	inf	0	0	Unknown	Unknown	Unknown	Unknown	0	0	0	0	0	0	inf	4065.99	1	0	0	0	0	1089	0	0	0	0	0	0	0	0	0	0	0	Unknown	Unknown	0	0	0	0	0	0	0	0
PolyA_DEIso	Salix_HiSeq_c587532_g1_i2	Salix_HiSeq_c587532_g1	0	42	0	2.83183	Treatment	inf	0	0	Unknown	Unknown	Unknown	Unknown	0	0	0	0	0	0	inf	3203.89	0.999219	0	0	0	0	959	0	0	0	0	0	0	0	0	0	0	0	Unknown	Unknown	0	0	0	0	0	0	0	0
PolyA_DEIso	Salix_HiSeq_c406443_g1_i1	Salix_HiSeq_c406443_g1	53	11	19.6086	2.82683	Control	6.9366	0	0	Unknown	Unknown	Unknown	Unknown	0	0	0	0	0	0	0.841147	0.144004	0.999993	0	0	0	0	207	0	0	0	0	0	0	0	0	0	0	0	Unknown	Unknown	0	0	0	0	0	0	0	0
PolyA_DEIso	Salix_HiSeq_c595463_g2_i2	Salix_HiSeq_c595463_g2	378	51	24.9816	2.82295	Control	8.84947	0	0	Unknown	Unknown	Unknown	Unknown	0	0	0	0	0	0	0.946917	0.119811	1	0	0	0	0	1017	0	0	0	0	0	0	0	0	0	0	0	Unknown	Unknown	0	0	0	0	0	0	0	0
PolyA_DEIso	Salix_HiSeq_c535383_g1_i3	Salix_HiSeq_c535383_g1	6	42	0.61991	2.81123	Treatment	4.5349	0	0	Unknown	Unknown	Unknown	Unknown	0	0	0	0	0	0	0.656568	6.13269	0.981171	0	0	0	0	893	0	0	0	0	0	0	0	0	0	0	0	Unknown	Unknown	0	0	0	0	0	0	0	0
PolyA_DEIso	Salix_HiSeq_c427265_g1_i1	Salix_HiSeq_c427265_g1	117	23	11.7901	2.80804	Control	4.19869	0	0	Unknown	Unknown	Unknown	Unknown	0	0	0	0	0	0	0.623113	0.291681	0.999964	0	0	0	0	846	0	0	0	0	0	0	0	0	0	0	0	Unknown	Unknown	0	0	0	0	0	0	0	0
PolyA_DEIso	Salix_HiSeq_c590753_g3_i3	Salix_HiSeq_c590753_g3	309	14	106.929	2.80628	Control	38.1036	0	0	Unknown	Unknown	Unknown	Unknown	0	0	0	0	0	0	1.58097	0.0268338	1	0	0	0	0	201	0	0	0	0	0	0	0	0	0	0	0	Unknown	Unknown	0	0	0	0	0	0	0	0
PolyA_DEIso	Salix_HiSeq_c582249_g3_i1	Salix_HiSeq_c582249_g3	118	24	19.7044	2.80508	Control	7.02453	0	0	Unknown	Unknown	Unknown	Unknown	0	0	0	0	0	0	0.846618	0.133344	0.999574	0	0	0	0	612	0	0	0	0	0	0	0	0	0	0	0	Unknown	Unknown	0	0	0	0	0	0	0	0
PolyA_DEIso	Salix_HiSeq_c593072_g4_i2	Salix_HiSeq_c593072_g4	178	25	20.9367	2.79048	Control	7.50291	0	0	Unknown	Unknown	Unknown	Unknown	0	0	0	0	0	0	0.875229	0.15467	1	0	0	0	0	607	0	0	0	0	0	0	0	0	0	0	0	Unknown	Unknown	0	0	0	0	0	0	0	0
PolyA_DEIso	Salix_HiSeq_c602028_g1_i2	Salix_HiSeq_c602028_g1	77	34	7.32234	2.78058	Control	2.63338	0	0	Unknown	Unknown	Unknown	Unknown	0	0	0	0	0	0	0.420514	0.392605	0.999521	0	0	0	0	919	0	0	0	0	0	0	0	0	0	0	0	Unknown	Unknown	0	0	0	0	0	0	0	0
PolyA_DEIso	Salix_HiSeq_c507925_g1_i1	Salix_HiSeq_c507925_g1	59	14	16.121	2.77115	Control	5.81744	0	0	Unknown	Unknown	Unknown	Unknown	0	0	0	0	0	0	0.764732	0.160702	0.995523	0	0	0	0	263	0	0	0	0	0	0	0	0	0	0	0	Unknown	Unknown	0	0	0	0	0	0	0	0
PolyA_DEIso	Salix_HiSeq_c583116_g1_i1	Salix_HiSeq_c583116_g1	0	24	0.0301424	2.7605	Treatment	91.582	0	0	Unknown	Unknown	Unknown	Unknown	0	0	0	0	0	0	1.96181	129.644	0.999996	0	0	0	0	606	0	0	0	0	0	0	0	0	0	0	0	Unknown	Unknown	0	0	0	0	0	0	0	0
PolyA_DEIso	Salix_HiSeq_c303902_g1_i1	Salix_HiSeq_c303902_g1	97	36	12.0653	2.75883	Control	4.37332	0	0	Unknown	Unknown	Unknown	Unknown	0	0	0	0	0	0	0.640811	0.26623	0.999873	0	0	0	0	731	0	0	0	0	0	0	0	0	0	0	0	Unknown	Unknown	0	0	0	0	0	0	0	0
PolyA_DEIso	Salix_HiSeq_c595486_g1_i1	Salix_HiSeq_c595486_g1	110	35	8.59314	2.7575	Control	3.11628	0	0	Unknown	Unknown	Unknown	Unknown	0	0	0	0	0	0	0.493637	0.515607	0.962631	0	0	0	0	893	0	0	0	0	0	0	0	0	0	0	0	Unknown	Unknown	0	0	0	0	0	0	0	0
PolyA_DEIso	Salix_HiSeq_c594758_g4_i2	Salix_HiSeq_c594758_g4	39	14	8.7624	2.74107	Control	3.19671	0	0	Unknown	Unknown	Unknown	Unknown	0	0	0	0	0	0	0.504703	0.352508	0.988433	0	0	0	0	443	0	0	0	0	0	0	0	0	0	0	0	Unknown	Unknown	0	0	0	0	0	0	0	0
PolyA_DEIso	Salix_HiSeq_c550813_g1_i1	Salix_HiSeq_c550813_g1	26	18	5.06244	2.73989	Control	1.84768	0	0	Unknown	Unknown	Unknown	Unknown	0	0	0	0	0	0	0.266626	0.551006	0.960469	0	0	0	0	370	0	0	0	0	0	0	0	0	0	0	0	Unknown	Unknown	0	0	0	0	0	0	0	0
PolyA_DEIso	Salix_HiSeq_c586039_g1_i1	Salix_HiSeq_c586039_g1	5	37	0.544333	2.73649	Treatment	5.02724	0	0	Unknown	Unknown	Unknown	Unknown	0	0	0	0	0	0	0.70133	5.32795	0.998432	0	0	0	0	761	0	0	0	0	0	0	0	0	0	0	0	Unknown	Unknown	0	0	0	0	0	0	0	0
PolyA_DEIso	Salix_HiSeq_c590753_g3_i1	Salix_HiSeq_c590753_g3	233	19	38.0918	2.73648	Control	13.92	0	0	Unknown	Unknown	Unknown	Unknown	0	0	0	0	0	0	1.14364	0.109677	1	0	0	0	0	447	0	0	0	0	0	0	0	0	0	0	0	Unknown	Unknown	0	0	0	0	0	0	0	0
PolyA_DEIso	Salix_HiSeq_c131140_g1_i1	Salix_HiSeq_c131140_g1	67	11	16.133	2.73502	Control	5.89868	0	0	Unknown	Unknown	Unknown	Unknown	0	0	0	0	0	0	0.770755	0.192302	1	0	0	0	0	341	0	0	0	0	0	0	0	0	0	0	0	Unknown	Unknown	0	0	0	0	0	0	0	0
PolyA_DEIso	Salix_HiSeq_c599750_g2_i2	Salix_HiSeq_c599750_g2	0	24	0.0360251	2.73166	Treatment	75.8266	0	0	Unknown	Unknown	Unknown	Unknown	0	0	0	0	0	0	1.87982	80.3906	0.999996	0	0	0	0	524	0	0	0	0	0	0	0	0	0	0	0	Unknown	Unknown	0	0	0	0	0	0	0	0
PolyA_DEIso	Salix_HiSeq_c424981_g1_i1	Salix_HiSeq_c424981_g1	4	28	0.741802	2.71605	Treatment	3.66142	0	0	Unknown	Unknown	Unknown	Unknown	0	0	0	0	0	0	0.563649	3.99	0.9697	0	0	0	0	498	0	0	0	0	0	0	0	0	0	0	0	Unknown	Unknown	0	0	0	0	0	0	0	0
PolyA_DEIso	Salix_HiSeq_c599169_g2_i1	Salix_HiSeq_c599169_g2	0	28	0.0204939	2.70533	Treatment	132.006	0	0	Unknown	Unknown	Unknown	Unknown	0	0	0	0	0	0	2.12059	227.702	0.999988	0	0	0	0	576	0	0	0	0	0	0	0	0	0	0	0	Unknown	Unknown	0	0	0	0	0	0	0	0
PolyA_DEIso	Salix_HiSeq_c932413_g1_i1	Salix_HiSeq_c932413_g1	42	8	12.7298	2.68226	Control	4.74593	0	0	Unknown	Unknown	Unknown	Unknown	0	0	0	0	0	0	0.676322	0.241405	0.999994	0	0	0	0	234	0	0	0	0	0	0	0	0	0	0	0	Unknown	Unknown	0	0	0	0	0	0	0	0
PolyA_DEIso	Salix_HiSeq_c601662_g1_i2	Salix_HiSeq_c601662_g1	1	25	0.0740197	2.68206	Treatment	36.2343	0	0	Unknown	Unknown	Unknown	Unknown	0	0	0	0	0	0	1.55912	58.306	0.999985	0	0	0	0	540	0	0	0	0	0	0	0	0	0	0	0	Unknown	Unknown	0	0	0	0	0	0	0	0
PolyA_DEIso	Salix_HiSeq_c534183_g2_i1	Salix_HiSeq_c534183_g2	26	9	10.3887	2.67934	Control	3.87732	0	0	Unknown	Unknown	Unknown	Unknown	0	0	0	0	0	0	0.588532	0.235363	0.981336	0	0	0	0	280	0	0	0	0	0	0	0	0	0	0	0	Unknown	Unknown	0	0	0	0	0	0	0	0
PolyA_DEIso	Salix_HiSeq_c564134_g3_i2	Salix_HiSeq_c564134_g3	49	7	14.3394	2.65841	Control	5.39398	0	0	Unknown	Unknown	Unknown	Unknown	0	0	0	0	0	0	0.731909	0.229821	0.999998	0	0	0	0	240	0	0	0	0	0	0	0	0	0	0	0	Unknown	Unknown	0	0	0	0	0	0	0	0
PolyA_DEIso	Salix_HiSeq_c582555_g4_i1	Salix_HiSeq_c582555_g4	6	25	0.810083	2.65302	Treatment	3.275	0	0	Unknown	Unknown	Unknown	Unknown	0	0	0	0	0	0	0.515211	3.492	0.990335	0	0	0	0	488	0	0	0	0	0	0	0	0	0	0	0	Unknown	Unknown	0	0	0	0	0	0	0	0
PolyA_DEIso	Salix_HiSeq_c586487_g4_i1	Salix_HiSeq_c586487_g4	84	11	15.7493	2.64224	Control	5.96061	0	0	Unknown	Unknown	Unknown	Unknown	0	0	0	0	0	0	0.77529	0.204517	1	0	0	0	0	479	0	0	0	0	0	0	0	0	0	0	0	Unknown	Unknown	0	0	0	0	0	0	0	0
PolyA_DEIso	Salix_HiSeq_c557126_g1_i2	Salix_HiSeq_c557126_g1	34	17	8.11429	2.64117	Control	3.07223	0	0	Unknown	Unknown	Unknown	Unknown	0	0	0	0	0	0	0.487453	0.286476	0.999707	0	0	0	0	336	0	0	0	0	0	0	0	0	0	0	0	Unknown	Unknown	0	0	0	0	0	0	0	0
PolyA_DEIso	Salix_HiSeq_c556028_g2_i1	Salix_HiSeq_c556028_g2	34	9	8.9984	2.63219	Control	3.4186	0	0	Unknown	Unknown	Unknown	Unknown	0	0	0	0	0	0	0.533848	0.371152	0.999791	0	0	0	0	342	0	0	0	0	0	0	0	0	0	0	0	Unknown	Unknown	0	0	0	0	0	0	0	0
PolyA_DEIso	Salix_HiSeq_c602007_g6_i1	Salix_HiSeq_c602007_g6	172	27	18.2802	2.6234	Control	6.96811	0	0	Unknown	Unknown	Unknown	Unknown	0	0	0	0	0	0	0.843115	0.307395	0.999901	0	0	0	0	534	0	0	0	0	0	0	0	0	0	0	0	Unknown	Unknown	0	0	0	0	0	0	0	0
PolyA_DEIso	Salix_HiSeq_c586203_g1_i3	Salix_HiSeq_c586203_g1	55	13	18.0609	2.60608	Control	6.9303	0	0	Unknown	Unknown	Unknown	Unknown	0	0	0	0	0	0	0.840752	0.12174	0.999973	0	0	0	0	225	0	0	0	0	0	0	0	0	0	0	0	Unknown	Unknown	0	0	0	0	0	0	0	0
PolyA_DEIso	Salix_HiSeq_c562240_g1_i1	Salix_HiSeq_c562240_g1	0	44	0	2.60027	Treatment	inf	0	0	Unknown	Unknown	Unknown	Unknown	0	0	0	0	0	0	inf	3776.31	1	0	0	0	0	1024	0	0	0	0	0	0	0	0	0	0	0	Unknown	Unknown	0	0	0	0	0	0	0	0
PolyA_DEIso	Salix_HiSeq_c551629_g1_i1	Salix_HiSeq_c551629_g1	69	23	8.73601	2.58879	Control	3.37455	0	0	Unknown	Unknown	Unknown	Unknown	0	0	0	0	0	0	0.528215	0.533771	0.986724	0	0	0	0	603	0	0	0	0	0	0	0	0	0	0	0	Unknown	Unknown	0	0	0	0	0	0	0	0
PolyA_DEIso	Salix_HiSeq_c519217_g1_i2	Salix_HiSeq_c519217_g1	33	11	10.4772	2.58859	Control	4.04747	0	0	Unknown	Unknown	Unknown	Unknown	0	0	0	0	0	0	0.607183	0.510257	0.97928	0	0	0	0	232	0	0	0	0	0	0	0	0	0	0	0	Unknown	Unknown	0	0	0	0	0	0	0	0
PolyA_DEIso	Salix_HiSeq_c582360_g1_i2	Salix_HiSeq_c582360_g1	62	10	9.11818	2.57816	Control	3.53671	0	0	Unknown	Unknown	Unknown	Unknown	0	0	0	0	0	0	0.548599	0.391157	0.999909	0	0	0	0	527	0	0	0	0	0	0	0	0	0	0	0	Unknown	Unknown	0	0	0	0	0	0	0	0
PolyA_DEIso	Salix_HiSeq_c544802_g2_i2	Salix_HiSeq_c544802_g2	67	9	21.6992	2.5775	Control	8.41871	0	0	Unknown	Unknown	Unknown	Unknown	0	0	0	0	0	0	0.925245	0.131943	1	0	0	0	0	234	0	0	0	0	0	0	0	0	0	0	0	Unknown	Unknown	0	0	0	0	0	0	0	0
PolyA_DEIso	Salix_HiSeq_c601361_g2_i6	Salix_HiSeq_c601361_g2	0	31	0.0244991	2.57616	Treatment	105.153	0	0	Unknown	Unknown	Unknown	Unknown	0	0	0	0	0	0	2.02182	105.483	0.999999	0	0	0	0	758	0	0	0	0	0	0	0	0	0	0	0	Unknown	Unknown	0	0	0	0	0	0	0	0
PolyA_DEIso	Salix_HiSeq_c580507_g7_i1	Salix_HiSeq_c580507_g7	36	5	10.4665	2.56717	Control	4.07705	0	0	Unknown	Unknown	Unknown	Unknown	0	0	0	0	0	0	0.610346	0.267648	0.999978	0	0	0	0	303	0	0	0	0	0	0	0	0	0	0	0	Unknown	Unknown	0	0	0	0	0	0	0	0
PolyA_DEIso	Salix_HiSeq_c598718_g2_i1	Salix_HiSeq_c598718_g2	83	22	14.3474	2.52562	Control	5.68077	0	0	Unknown	Unknown	Unknown	Unknown	0	0	0	0	0	0	0.754407	0.345616	0.99902	0	0	0	0	494	0	0	0	0	0	0	0	0	0	0	0	Unknown	Unknown	0	0	0	0	0	0	0	0
PolyA_DEIso	Salix_HiSeq_c594875_g6_i1	Salix_HiSeq_c594875_g6	44	15	11.2761	2.52362	Control	4.46823	0	0	Unknown	Unknown	Unknown	Unknown	0	0	0	0	0	0	0.650136	0.205382	0.950107	0	0	0	0	258	0	0	0	0	0	0	0	0	0	0	0	Unknown	Unknown	0	0	0	0	0	0	0	0
PolyA_DEIso	Salix_HiSeq_c504600_g2_i1	Salix_HiSeq_c504600_g2	8	30	1.02407	2.50519	Treatment	2.44631	0	0	Unknown	Unknown	Unknown	Unknown	0	0	0	0	0	0	0.388511	2.38043	0.959766	0	0	0	0	584	0	0	0	0	0	0	0	0	0	0	0	Unknown	Unknown	0	0	0	0	0	0	0	0
PolyA_DEIso	Salix_HiSeq_c587766_g2_i1	Salix_HiSeq_c587766_g2	136	15	24.3028	2.50515	Control	9.70112	0	0	Unknown	Unknown	Unknown	Unknown	0	0	0	0	0	0	0.986822	0.111791	1	0	0	0	0	395	0	0	0	0	0	0	0	0	0	0	0	Unknown	Unknown	0	0	0	0	0	0	0	0
PolyA_DEIso	Salix_HiSeq_c598275_g1_i1	Salix_HiSeq_c598275_g1	5	74	0.227338	2.50326	Treatment	11.0112	0	0	Unknown	Unknown	Unknown	Unknown	0	0	0	0	0	0	1.04183	12.6975	0.999988	0	0	0	0	2038	0	0	0	0	0	0	0	0	0	0	0	Unknown	Unknown	0	0	0	0	0	0	0	0
PolyA_DEIso	Salix_HiSeq_c508786_g1_i2	Salix_HiSeq_c508786_g1	131	8	34.4814	2.50139	Control	13.7849	0	0	Unknown	Unknown	Unknown	Unknown	0	0	0	0	0	0	1.1394	0.121063	1	0	0	0	0	258	0	0	0	0	0	0	0	0	0	0	0	Unknown	Unknown	0	0	0	0	0	0	0	0
PolyA_DEIso	Salix_HiSeq_c509184_g1_i1	Salix_HiSeq_c509184_g1	1	21	0.307901	2.49023	Treatment	8.08777	0	0	Unknown	Unknown	Unknown	Unknown	0	0	0	0	0	0	0.907829	7.68914	0.999923	0	0	0	0	524	0	0	0	0	0	0	0	0	0	0	0	Unknown	Unknown	0	0	0	0	0	0	0	0
PolyA_DEIso	Salix_HiSeq_c575751_g1_i1	Salix_HiSeq_c575751_g1	0	44	0.00155721	2.48908	Treatment	1598.42	0	0	Unknown	Unknown	Unknown	Unknown	0	0	0	0	0	0	3.20369	798.109	1	0	0	0	0	830	0	0	0	0	0	0	0	0	0	0	0	Unknown	Unknown	0	0	0	0	0	0	0	0
PolyA_DEIso	Salix_HiSeq_c592211_g1_i1	Salix_HiSeq_c592211_g1	1	14	0.23519	2.48861	Treatment	10.5813	0	0	Unknown	Unknown	Unknown	Unknown	0	0	0	0	0	0	1.02454	12.637	0.997743	0	0	0	0	401	0	0	0	0	0	0	0	0	0	0	0	Unknown	Unknown	0	0	0	0	0	0	0	0
PolyA_DEIso	Salix_HiSeq_c332448_g1_i1	Salix_HiSeq_c332448_g1	178	21	25.2068	2.47586	Control	10.181	0	0	Unknown	Unknown	Unknown	Unknown	0	0	0	0	0	0	1.00779	0.130651	1	0	0	0	0	529	0	0	0	0	0	0	0	0	0	0	0	Unknown	Unknown	0	0	0	0	0	0	0	0
PolyA_DEIso	Salix_HiSeq_c571904_g2_i1	Salix_HiSeq_c571904_g2	51	12	15.8174	2.47423	Control	6.39288	0	0	Unknown	Unknown	Unknown	Unknown	0	0	0	0	0	0	0.805696	0.144217	0.999602	0	0	0	0	210	0	0	0	0	0	0	0	0	0	0	0	Unknown	Unknown	0	0	0	0	0	0	0	0
PolyA_DEIso	Salix_HiSeq_c530554_g1_i1	Salix_HiSeq_c530554_g1	96	20	13.5529	2.47261	Control	5.48121	0	0	Unknown	Unknown	Unknown	Unknown	0	0	0	0	0	0	0.738876	0.196782	1	0	0	0	0	526	0	0	0	0	0	0	0	0	0	0	0	Unknown	Unknown	0	0	0	0	0	0	0	0
PolyA_DEIso	Salix_HiSeq_c424691_g2_i2	Salix_HiSeq_c424691_g2	21	4	8.63966	2.46919	Control	3.49899	0	0	Unknown	Unknown	Unknown	Unknown	0	0	0	0	0	0	0.543942	0.361832	0.998874	0	0	0	0	202	0	0	0	0	0	0	0	0	0	0	0	Unknown	Unknown	0	0	0	0	0	0	0	0
PolyA_DEIso	Salix_HiSeq_c335313_g1_i1	Salix_HiSeq_c335313_g1	56	18	8.59192	2.45102	Control	3.50545	0	0	Unknown	Unknown	Unknown	Unknown	0	0	0	0	0	0	0.544743	0.330749	0.979612	0	0	0	0	525	0	0	0	0	0	0	0	0	0	0	0	Unknown	Unknown	0	0	0	0	0	0	0	0
PolyA_DEIso	Salix_HiSeq_c580663_g1_i1	Salix_HiSeq_c580663_g1	0	43	0	2.44964	Treatment	inf	0	0	Unknown	Unknown	Unknown	Unknown	0	0	0	0	0	0	inf	4786.55	0.999969	0	0	0	0	1301	0	0	0	0	0	0	0	0	0	0	0	Unknown	Unknown	0	0	0	0	0	0	0	0
PolyA_DEIso	Salix_HiSeq_c567502_g1_i2	Salix_HiSeq_c567502_g1	29	11	8.66748	2.4489	Control	3.53933	0	0	Unknown	Unknown	Unknown	Unknown	0	0	0	0	0	0	0.548921	0.311836	0.975958	0	0	0	0	311	0	0	0	0	0	0	0	0	0	0	0	Unknown	Unknown	0	0	0	0	0	0	0	0
PolyA_DEIso	Salix_HiSeq_c574788_g1_i1	Salix_HiSeq_c574788_g1	65	18	16.1971	2.4397	Control	6.63897	0	0	Unknown	Unknown	Unknown	Unknown	0	0	0	0	0	0	0.822101	0.133551	0.999623	0	0	0	0	302	0	0	0	0	0	0	0	0	0	0	0	Unknown	Unknown	0	0	0	0	0	0	0	0
PolyA_DEIso	Salix_HiSeq_c499816_g1_i1	Salix_HiSeq_c499816_g1	34	18	8.89574	2.4299	Control	3.66095	0	0	Unknown	Unknown	Unknown	Unknown	0	0	0	0	0	0	0.563593	0.224035	0.985915	0	0	0	0	345	0	0	0	0	0	0	0	0	0	0	0	Unknown	Unknown	0	0	0	0	0	0	0	0
PolyA_DEIso	Salix_HiSeq_c571239_g1_i2	Salix_HiSeq_c571239_g1	14	4	5.75608	2.41462	Control	2.38385	0	0	Unknown	Unknown	Unknown	Unknown	0	0	0	0	0	0	0.377279	0.480524	0.988414	0	0	0	0	201	0	0	0	0	0	0	0	0	0	0	0	Unknown	Unknown	0	0	0	0	0	0	0	0
PolyA_DEIso	Salix_HiSeq_c569062_g2_i1	Salix_HiSeq_c569062_g2	42	10	12.1644	2.40969	Control	5.04812	0	0	Unknown	Unknown	Unknown	Unknown	0	0	0	0	0	0	0.70313	0.271861	0.99975	0	0	0	0	225	0	0	0	0	0	0	0	0	0	0	0	Unknown	Unknown	0	0	0	0	0	0	0	0
PolyA_DEIso	Salix_HiSeq_c96012_g1_i1	Salix_HiSeq_c96012_g1	44	13	9.50487	2.4091	Control	3.9454	0	0	Unknown	Unknown	Unknown	Unknown	0	0	0	0	0	0	0.596091	0.263118	0.997809	0	0	0	0	449	0	0	0	0	0	0	0	0	0	0	0	Unknown	Unknown	0	0	0	0	0	0	0	0
PolyA_DEIso	Salix_HiSeq_c576073_g1_i1	Salix_HiSeq_c576073_g1	0	19	0.0251895	2.40673	Treatment	95.5448	0	0	Unknown	Unknown	Unknown	Unknown	0	0	0	0	0	0	1.98021	128.275	0.999961	0	0	0	0	697	0	0	0	0	0	0	0	0	0	0	0	Unknown	Unknown	0	0	0	0	0	0	0	0
PolyA_DEIso	Salix_HiSeq_c51362_g2_i1	Salix_HiSeq_c51362_g2	94	19	12.8578	2.40371	Control	5.34914	0	0	Unknown	Unknown	Unknown	Unknown	0	0	0	0	0	0	0.728284	0.233742	1	0	0	0	0	663	0	0	0	0	0	0	0	0	0	0	0	Unknown	Unknown	0	0	0	0	0	0	0	0
PolyA_DEIso	Salix_HiSeq_c493970_g1_i1	Salix_HiSeq_c493970_g1	4	29	0.53373	2.39971	Treatment	4.49611	0	0	Unknown	Unknown	Unknown	Unknown	0	0	0	0	0	0	0.652837	7.54237	0.95806	0	0	0	0	626	0	0	0	0	0	0	0	0	0	0	0	Unknown	Unknown	0	0	0	0	0	0	0	0
PolyA_DEIso	Salix_HiSeq_c606078_g1_i1	Salix_HiSeq_c606078_g1	15	5	4.57506	2.39632	Control	1.90921	0	0	Unknown	Unknown	Unknown	Unknown	0	0	0	0	0	0	0.280853	0.586259	0.97886	0	0	0	0	303	0	0	0	0	0	0	0	0	0	0	0	Unknown	Unknown	0	0	0	0	0	0	0	0
PolyA_DEIso	Salix_HiSeq_c587459_g2_i1	Salix_HiSeq_c587459_g2	74	8	24.5596	2.38824	Control	10.2836	0	0	Unknown	Unknown	Unknown	Unknown	0	0	0	0	0	0	1.01214	0.0989454	1	0	0	0	0	223	0	0	0	0	0	0	0	0	0	0	0	Unknown	Unknown	0	0	0	0	0	0	0	0
PolyA_DEIso	Salix_HiSeq_c517596_g1_i1	Salix_HiSeq_c517596_g1	95	31	8.66876	2.37125	Control	3.65578	0	0	Unknown	Unknown	Unknown	Unknown	0	0	0	0	0	0	0.56298	0.309691	1	0	0	0	0	860	0	0	0	0	0	0	0	0	0	0	0	Unknown	Unknown	0	0	0	0	0	0	0	0
PolyA_DEIso	Salix_HiSeq_c576758_g1_i1	Salix_HiSeq_c576758_g1	111	13	17.3531	2.36209	Control	7.3465	0	0	Unknown	Unknown	Unknown	Unknown	0	0	0	0	0	0	0.86608	0.159254	0.999998	0	0	0	0	568	0	0	0	0	0	0	0	0	0	0	0	Unknown	Unknown	0	0	0	0	0	0	0	0
PolyA_DEIso	Salix_HiSeq_c596523_g6_i2	Salix_HiSeq_c596523_g6	31	9	11.4802	2.35714	Control	4.8704	0	0	Unknown	Unknown	Unknown	Unknown	0	0	0	0	0	0	0.687564	0.195314	0.999316	0	0	0	0	206	0	0	0	0	0	0	0	0	0	0	0	Unknown	Unknown	0	0	0	0	0	0	0	0
PolyA_DEIso	Salix_HiSeq_c591288_g7_i2	Salix_HiSeq_c591288_g7	112	29	13.9481	2.34907	Control	5.93773	0	0	Unknown	Unknown	Unknown	Unknown	0	0	0	0	0	0	0.77362	0.238779	1	0	0	0	0	585	0	0	0	0	0	0	0	0	0	0	0	Unknown	Unknown	0	0	0	0	0	0	0	0
PolyA_DEIso	Salix_HiSeq_c597329_g1_i1	Salix_HiSeq_c597329_g1	3	25	0.452442	2.34451	Treatment	5.1819	0	0	Unknown	Unknown	Unknown	Unknown	0	0	0	0	0	0	0.714489	8.8477	0.970147	0	0	0	0	668	0	0	0	0	0	0	0	0	0	0	0	Unknown	Unknown	0	0	0	0	0	0	0	0
PolyA_DEIso	Salix_HiSeq_c589007_g2_i3	Salix_HiSeq_c589007_g2	0	43	0	2.3445	Treatment	inf	0	0	Unknown	Unknown	Unknown	Unknown	0	0	0	0	0	0	inf	3888.52	0.999965	0	0	0	0	1236	0	0	0	0	0	0	0	0	0	0	0	Unknown	Unknown	0	0	0	0	0	0	0	0
PolyA_DEIso	Salix_HiSeq_c564901_g3_i2	Salix_HiSeq_c564901_g3	66	20	10.8604	2.33712	Control	4.64693	0	0	Unknown	Unknown	Unknown	Unknown	0	0	0	0	0	0	0.667166	0.205052	0.995282	0	0	0	0	429	0	0	0	0	0	0	0	0	0	0	0	Unknown	Unknown	0	0	0	0	0	0	0	0
PolyA_DEIso	Salix_HiSeq_c582315_g8_i1	Salix_HiSeq_c582315_g8	68	8	24.4522	2.33429	Control	10.4752	0	0	Unknown	Unknown	Unknown	Unknown	0	0	0	0	0	0	1.02016	0.0978457	1	0	0	0	0	205	0	0	0	0	0	0	0	0	0	0	0	Unknown	Unknown	0	0	0	0	0	0	0	0
PolyA_DEIso	Salix_HiSeq_c599008_g2_i2	Salix_HiSeq_c599008_g2	28	18	4.85684	2.33225	Control	2.08247	0	0	Unknown	Unknown	Unknown	Unknown	0	0	0	0	0	0	0.318579	0.591593	0.98951	0	0	0	0	431	0	0	0	0	0	0	0	0	0	0	0	Unknown	Unknown	0	0	0	0	0	0	0	0
PolyA_DEIso	Salix_HiSeq_c563079_g6_i2	Salix_HiSeq_c563079_g6	3	24	0.638074	2.32322	Treatment	3.64098	0	0	Unknown	Unknown	Unknown	Unknown	0	0	0	0	0	0	0.561219	3.34096	0.997381	0	0	0	0	549	0	0	0	0	0	0	0	0	0	0	0	Unknown	Unknown	0	0	0	0	0	0	0	0
PolyA_DEIso	Salix_HiSeq_c533448_g1_i1	Salix_HiSeq_c533448_g1	423	15	83.3435	2.3182	Control	35.9518	0	0	Unknown	Unknown	Unknown	Unknown	0	0	0	0	0	0	1.55572	0.0328065	1	0	0	0	0	400	0	0	0	0	0	0	0	0	0	0	0	Unknown	Unknown	0	0	0	0	0	0	0	0
PolyA_DEIso	Salix_HiSeq_c522313_g1_i1	Salix_HiSeq_c522313_g1	30	16	5.94096	2.31412	Control	2.56727	0	0	Unknown	Unknown	Unknown	Unknown	0	0	0	0	0	0	0.409472	0.374865	0.962655	0	0	0	0	362	0	0	0	0	0	0	0	0	0	0	0	Unknown	Unknown	0	0	0	0	0	0	0	0
PolyA_DEIso	Salix_HiSeq_c591716_g1_i1	Salix_HiSeq_c591716_g1	1	16	0.138939	2.29272	Treatment	16.5017	0	0	Unknown	Unknown	Unknown	Unknown	0	0	0	0	0	0	1.21753	16.3823	0.998121	0	0	0	0	755	0	0	0	0	0	0	0	0	0	0	0	Unknown	Unknown	0	0	0	0	0	0	0	0
PolyA_DEIso	Salix_HiSeq_c581649_g2_i1	Salix_HiSeq_c581649_g2	148	23	19.1199	2.28488	Control	8.36803	0	0	Unknown	Unknown	Unknown	Unknown	0	0	0	0	0	0	0.922623	0.12253	1	0	0	0	0	604	0	0	0	0	0	0	0	0	0	0	0	Unknown	Unknown	0	0	0	0	0	0	0	0
PolyA_DEIso	Salix_HiSeq_c552069_g5_i1	Salix_HiSeq_c552069_g5	38	8	9.53401	2.28099	Control	4.17976	0	0	Unknown	Unknown	Unknown	Unknown	0	0	0	0	0	0	0.621152	0.264101	1	0	0	0	0	293	0	0	0	0	0	0	0	0	0	0	0	Unknown	Unknown	0	0	0	0	0	0	0	0
PolyA_DEIso	Salix_HiSeq_c591930_g1_i1	Salix_HiSeq_c591930_g1	79	22	11.2737	2.27786	Control	4.94923	0	0	Unknown	Unknown	Unknown	Unknown	0	0	0	0	0	0	0.694538	0.196293	0.999997	0	0	0	0	569	0	0	0	0	0	0	0	0	0	0	0	Unknown	Unknown	0	0	0	0	0	0	0	0
PolyA_DEIso	Salix_HiSeq_c530591_g2_i1	Salix_HiSeq_c530591_g2	168	38	14.1548	2.25152	Control	6.28675	0	0	Unknown	Unknown	Unknown	Unknown	0	0	0	0	0	0	0.798426	0.146834	1	0	0	0	0	933	0	0	0	0	0	0	0	0	0	0	0	Unknown	Unknown	0	0	0	0	0	0	0	0
PolyA_DEIso	Salix_HiSeq_c526294_g1_i2	Salix_HiSeq_c526294_g1	100	28	9.17591	2.24048	Control	4.09551	0	0	Unknown	Unknown	Unknown	Unknown	0	0	0	0	0	0	0.612308	0.282939	0.999997	0	0	0	0	886	0	0	0	0	0	0	0	0	0	0	0	Unknown	Unknown	0	0	0	0	0	0	0	0
PolyA_DEIso	Salix_HiSeq_c512423_g1_i2	Salix_HiSeq_c512423_g1	85	13	12.515	2.23966	Control	5.58791	0	0	Unknown	Unknown	Unknown	Unknown	0	0	0	0	0	0	0.74725	0.190174	1	0	0	0	0	618	0	0	0	0	0	0	0	0	0	0	0	Unknown	Unknown	0	0	0	0	0	0	0	0
PolyA_DEIso	Salix_HiSeq_c589252_g2_i1	Salix_HiSeq_c589252_g2	102	14	13.8025	2.2355	Control	6.17422	0	0	Unknown	Unknown	Unknown	Unknown	0	0	0	0	0	0	0.790582	0.187317	1	0	0	0	0	605	0	0	0	0	0	0	0	0	0	0	0	Unknown	Unknown	0	0	0	0	0	0	0	0
PolyA_DEIso	Salix_HiSeq_c593961_g2_i7	Salix_HiSeq_c593961_g2	4	62	0.242549	2.2343	Treatment	9.21174	0	0	Unknown	Unknown	Unknown	Unknown	0	0	0	0	0	0	0.964342	7.76915	0.99902	0	0	0	0	1214	0	0	0	0	0	0	0	0	0	0	0	Unknown	Unknown	0	0	0	0	0	0	0	0
PolyA_DEIso	Salix_HiSeq_c580867_g3_i1	Salix_HiSeq_c580867_g3	33	6	12.7718	2.22289	Control	5.74559	0	0	Unknown	Unknown	Unknown	Unknown	0	0	0	0	0	0	0.759335	0.192	0.999994	0	0	0	0	216	0	0	0	0	0	0	0	0	0	0	0	Unknown	Unknown	0	0	0	0	0	0	0	0
PolyA_DEIso	Salix_HiSeq_c561920_g2_i2	Salix_HiSeq_c561920_g2	1	33	0.128782	2.22082	Treatment	17.2449	0	0	Unknown	Unknown	Unknown	Unknown	0	0	0	0	0	0	1.23666	20.6093	0.999976	0	0	0	0	643	0	0	0	0	0	0	0	0	0	0	0	Unknown	Unknown	0	0	0	0	0	0	0	0
PolyA_DEIso	Salix_HiSeq_c98193_g1_i1	Salix_HiSeq_c98193_g1	142	23	17.68	2.21544	Control	7.98033	0	0	Unknown	Unknown	Unknown	Unknown	0	0	0	0	0	0	0.902021	0.126265	0.999974	0	0	0	0	749	0	0	0	0	0	0	0	0	0	0	0	Unknown	Unknown	0	0	0	0	0	0	0	0
PolyA_DEIso	Salix_HiSeq_c537293_g1_i1	Salix_HiSeq_c537293_g1	141	23	17.5346	2.2129	Control	7.92384	0	0	Unknown	Unknown	Unknown	Unknown	0	0	0	0	0	0	0.898935	0.137422	1	0	0	0	0	572	0	0	0	0	0	0	0	0	0	0	0	Unknown	Unknown	0	0	0	0	0	0	0	0
PolyA_DEIso	Salix_HiSeq_c585092_g1_i1	Salix_HiSeq_c585092_g1	56	11	11.7603	2.19369	Control	5.36097	0	0	Unknown	Unknown	Unknown	Unknown	0	0	0	0	0	0	0.729243	0.318431	0.999855	0	0	0	0	357	0	0	0	0	0	0	0	0	0	0	0	Unknown	Unknown	0	0	0	0	0	0	0	0
PolyA_DEIso	Salix_HiSeq_c885806_g1_i1	Salix_HiSeq_c885806_g1	23	5	8.94043	2.19353	Control	4.07583	0	0	Unknown	Unknown	Unknown	Unknown	0	0	0	0	0	0	0.610216	0.266218	0.999721	0	0	0	0	258	0	0	0	0	0	0	0	0	0	0	0	Unknown	Unknown	0	0	0	0	0	0	0	0
PolyA_DEIso	Salix_HiSeq_c599320_g4_i1	Salix_HiSeq_c599320_g4	7	39	0.557512	2.18889	Treatment	3.92617	0	0	Unknown	Unknown	Unknown	Unknown	0	0	0	0	0	0	0.593969	3.60291	0.969865	0	0	0	0	852	0	0	0	0	0	0	0	0	0	0	0	Unknown	Unknown	0	0	0	0	0	0	0	0
PolyA_DEIso	Salix_HiSeq_c562707_g2_i2	Salix_HiSeq_c562707_g2	125	22	12.4692	2.18284	Control	5.71237	0	0	Unknown	Unknown	Unknown	Unknown	0	0	0	0	0	0	0.756816	0.192537	1	0	0	0	0	802	0	0	0	0	0	0	0	0	0	0	0	Unknown	Unknown	0	0	0	0	0	0	0	0
PolyA_DEIso	Salix_HiSeq_c532750_g2_i1	Salix_HiSeq_c532750_g2	32	10	8.79375	2.18001	Control	4.0338	0	0	Unknown	Unknown	Unknown	Unknown	0	0	0	0	0	0	0.605715	0.228429	0.997755	0	0	0	0	259	0	0	0	0	0	0	0	0	0	0	0	Unknown	Unknown	0	0	0	0	0	0	0	0
PolyA_DEIso	Salix_HiSeq_c424283_g1_i1	Salix_HiSeq_c424283_g1	138	22	19.427	2.16251	Control	8.98353	0	0	Unknown	Unknown	Unknown	Unknown	0	0	0	0	0	0	0.953447	0.109928	1	0	0	0	0	626	0	0	0	0	0	0	0	0	0	0	0	Unknown	Unknown	0	0	0	0	0	0	0	0
PolyA_DEIso	Salix_HiSeq_c372841_g2_i2	Salix_HiSeq_c372841_g2	64	11	12.0914	2.16105	Control	5.59517	0	0	Unknown	Unknown	Unknown	Unknown	0	0	0	0	0	0	0.747814	0.197048	1	0	0	0	0	462	0	0	0	0	0	0	0	0	0	0	0	Unknown	Unknown	0	0	0	0	0	0	0	0
PolyA_DEIso	Salix_HiSeq_c594486_g1_i1	Salix_HiSeq_c594486_g1	0	23	0.0120094	2.14834	Treatment	178.888	0	0	Unknown	Unknown	Unknown	Unknown	0	0	0	0	0	0	2.25258	305.409	0.999991	0	0	0	0	777	0	0	0	0	0	0	0	0	0	0	0	Unknown	Unknown	0	0	0	0	0	0	0	0
PolyA_DEIso	Salix_HiSeq_c561930_g2_i1	Salix_HiSeq_c561930_g2	27	9	9.2844	2.14131	Control	4.33585	0	0	Unknown	Unknown	Unknown	Unknown	0	0	0	0	0	0	0.637074	0.257928	0.980522	0	0	0	0	201	0	0	0	0	0	0	0	0	0	0	0	Unknown	Unknown	0	0	0	0	0	0	0	0
PolyA_DEIso	Salix_HiSeq_c581596_g2_i1	Salix_HiSeq_c581596_g2	57	17	13.9584	2.1358	Control	6.53546	0	0	Unknown	Unknown	Unknown	Unknown	0	0	0	0	0	0	0.815276	0.141624	0.998692	0	0	0	0	433	0	0	0	0	0	0	0	0	0	0	0	Unknown	Unknown	0	0	0	0	0	0	0	0
PolyA_DEIso	Salix_HiSeq_c509749_g1_i1	Salix_HiSeq_c509749_g1	45	10	12.6463	2.12796	Control	5.94291	0	0	Unknown	Unknown	Unknown	Unknown	0	0	0	0	0	0	0.773999	0.189849	0.999999	0	0	0	0	275	0	0	0	0	0	0	0	0	0	0	0	Unknown	Unknown	0	0	0	0	0	0	0	0
PolyA_DEIso	Salix_HiSeq_c578858_g2_i1	Salix_HiSeq_c578858_g2	3	24	0.377192	2.12585	Treatment	5.636	0	0	Unknown	Unknown	Unknown	Unknown	0	0	0	0	0	0	0.750971	8.57074	0.987387	0	0	0	0	648	0	0	0	0	0	0	0	0	0	0	0	Unknown	Unknown	0	0	0	0	0	0	0	0
PolyA_DEIso	Salix_HiSeq_c560676_g2_i2	Salix_HiSeq_c560676_g2	58	6	19.3146	2.11027	Control	9.15269	0	0	Unknown	Unknown	Unknown	Unknown	0	0	0	0	0	0	0.961549	0.132599	0.999997	0	0	0	0	247	0	0	0	0	0	0	0	0	0	0	0	Unknown	Unknown	0	0	0	0	0	0	0	0
PolyA_DEIso	Salix_HiSeq_c597520_g2_i1	Salix_HiSeq_c597520_g2	23	4	8.27212	2.10939	Control	3.92157	0	0	Unknown	Unknown	Unknown	Unknown	0	0	0	0	0	0	0.59346	0.292793	0.997937	0	0	0	0	233	0	0	0	0	0	0	0	0	0	0	0	Unknown	Unknown	0	0	0	0	0	0	0	0
PolyA_DEIso	Salix_HiSeq_c204666_g1_i1	Salix_HiSeq_c204666_g1	84	14	8.98834	2.10612	Control	4.26773	0	0	Unknown	Unknown	Unknown	Unknown	0	0	0	0	0	0	0.630197	0.280551	0.99995	0	0	0	0	758	0	0	0	0	0	0	0	0	0	0	0	Unknown	Unknown	0	0	0	0	0	0	0	0
PolyA_DEIso	Salix_HiSeq_c581196_g1_i1	Salix_HiSeq_c581196_g1	1	24	0.0793545	2.10395	Treatment	26.5133	0	0	Unknown	Unknown	Unknown	Unknown	0	0	0	0	0	0	1.42346	21.7098	0.99999	0	0	0	0	846	0	0	0	0	0	0	0	0	0	0	0	Unknown	Unknown	0	0	0	0	0	0	0	0
PolyA_DEIso	Salix_HiSeq_c582414_g3_i2	Salix_HiSeq_c582414_g3	22	4	11.3855	2.10343	Control	5.41282	0	0	Unknown	Unknown	Unknown	Unknown	0	0	0	0	0	0	0.733424	0.197324	0.999761	0	0	0	0	224	0	0	0	0	0	0	0	0	0	0	0	Unknown	Unknown	0	0	0	0	0	0	0	0
PolyA_DEIso	Salix_HiSeq_c602167_g3_i2	Salix_HiSeq_c602167_g3	24	7	8.35596	2.09458	Control	3.98932	0	0	Unknown	Unknown	Unknown	Unknown	0	0	0	0	0	0	0.600899	0.25081	0.998484	0	0	0	0	313	0	0	0	0	0	0	0	0	0	0	0	Unknown	Unknown	0	0	0	0	0	0	0	0
PolyA_DEIso	Salix_HiSeq_c594069_g2_i1	Salix_HiSeq_c594069_g2	30	9	9.11687	2.09417	Control	4.35346	0	0	Unknown	Unknown	Unknown	Unknown	0	0	0	0	0	0	0.638834	0.237535	0.999825	0	0	0	0	273	0	0	0	0	0	0	0	0	0	0	0	Unknown	Unknown	0	0	0	0	0	0	0	0
PolyA_DEIso	Salix_HiSeq_c590753_g3_i2	Salix_HiSeq_c590753_g3	33	8	9.16916	2.09128	Control	4.38448	0	0	Unknown	Unknown	Unknown	Unknown	0	0	0	0	0	0	0.641918	0.306656	0.999928	0	0	0	0	273	0	0	0	0	0	0	0	0	0	0	0	Unknown	Unknown	0	0	0	0	0	0	0	0
PolyA_DEIso	Salix_HiSeq_c593561_g2_i1	Salix_HiSeq_c593561_g2	5	39	0.445929	2.08701	Treatment	4.68015	0	0	Unknown	Unknown	Unknown	Unknown	0	0	0	0	0	0	0.67026	9.54917	0.975338	0	0	0	0	944	0	0	0	0	0	0	0	0	0	0	0	Unknown	Unknown	0	0	0	0	0	0	0	0
PolyA_DEIso	Salix_HiSeq_c510540_g2_i1	Salix_HiSeq_c510540_g2	40	17	8.42498	2.08339	Control	4.04388	0	0	Unknown	Unknown	Unknown	Unknown	0	0	0	0	0	0	0.606798	0.270609	0.979924	0	0	0	0	514	0	0	0	0	0	0	0	0	0	0	0	Unknown	Unknown	0	0	0	0	0	0	0	0
PolyA_DEIso	Salix_HiSeq_c591113_g1_i1	Salix_HiSeq_c591113_g1	1	24	0.127316	2.07428	Treatment	16.2924	0	0	Unknown	Unknown	Unknown	Unknown	0	0	0	0	0	0	1.21198	15.2217	0.999868	0	0	0	0	799	0	0	0	0	0	0	0	0	0	0	0	Unknown	Unknown	0	0	0	0	0	0	0	0
PolyA_DEIso	Salix_HiSeq_c585449_g3_i1	Salix_HiSeq_c585449_g3	63	17	6.29853	2.06764	Control	3.04625	0	0	Unknown	Unknown	Unknown	Unknown	0	0	0	0	0	0	0.483765	0.401216	0.999935	0	0	0	0	717	0	0	0	0	0	0	0	0	0	0	0	Unknown	Unknown	0	0	0	0	0	0	0	0
PolyA_DEIso	Salix_HiSeq_c552069_g4_i1	Salix_HiSeq_c552069_g4	16	6	4.45844	2.03923	Control	2.18634	0	0	Unknown	Unknown	Unknown	Unknown	0	0	0	0	0	0	0.339718	0.452287	0.989366	0	0	0	0	266	0	0	0	0	0	0	0	0	0	0	0	Unknown	Unknown	0	0	0	0	0	0	0	0
PolyA_DEIso	Salix_HiSeq_c586779_g5_i2	Salix_HiSeq_c586779_g5	73	7	22.8802	2.03764	Control	11.2288	0	0	Unknown	Unknown	Unknown	Unknown	0	0	0	0	0	0	1.05033	0.0993082	1	0	0	0	0	249	0	0	0	0	0	0	0	0	0	0	0	Unknown	Unknown	0	0	0	0	0	0	0	0
PolyA_DEIso	Salix_HiSeq_c558230_g1_i1	Salix_HiSeq_c558230_g1	0	17	0.123974	2.03603	Treatment	16.4231	0	0	Unknown	Unknown	Unknown	Unknown	0	0	0	0	0	0	1.21546	14.3443	0.999934	0	0	0	0	544	0	0	0	0	0	0	0	0	0	0	0	Unknown	Unknown	0	0	0	0	0	0	0	0
PolyA_DEIso	Salix_HiSeq_c580789_g2_i1	Salix_HiSeq_c580789_g2	52	5	13.1419	2.03295	Control	6.46444	0	0	Unknown	Unknown	Unknown	Unknown	0	0	0	0	0	0	0.810531	0.205563	1	0	0	0	0	297	0	0	0	0	0	0	0	0	0	0	0	Unknown	Unknown	0	0	0	0	0	0	0	0
PolyA_DEIso	Salix_HiSeq_c420278_g1_i1	Salix_HiSeq_c420278_g1	26	20	3.87854	2.03244	Control	1.90832	0	0	Unknown	Unknown	Unknown	Unknown	0	0	0	0	0	0	0.28065	0.568794	0.962751	0	0	0	0	518	0	0	0	0	0	0	0	0	0	0	0	Unknown	Unknown	0	0	0	0	0	0	0	0
PolyA_DEIso	Salix_HiSeq_c577653_g1_i1	Salix_HiSeq_c577653_g1	3	21	0.507759	2.03033	Treatment	3.99861	0	0	Unknown	Unknown	Unknown	Unknown	0	0	0	0	0	0	0.601909	5.31022	0.978706	0	0	0	0	636	0	0	0	0	0	0	0	0	0	0	0	Unknown	Unknown	0	0	0	0	0	0	0	0
PolyA_DEIso	Salix_HiSeq_c546417_g1_i4	Salix_HiSeq_c546417_g1	19	3	4.92817	2.02742	Control	2.43076	0	0	Unknown	Unknown	Unknown	Unknown	0	0	0	0	0	0	0.385743	0.506331	0.999839	0	0	0	0	324	0	0	0	0	0	0	0	0	0	0	0	Unknown	Unknown	0	0	0	0	0	0	0	0
PolyA_DEIso	Salix_HiSeq_c790984_g1_i1	Salix_HiSeq_c790984_g1	109	16	19.3809	2.00951	Control	9.64463	0	0	Unknown	Unknown	Unknown	Unknown	0	0	0	0	0	0	0.984285	0.104451	1	0	0	0	0	495	0	0	0	0	0	0	0	0	0	0	0	Unknown	Unknown	0	0	0	0	0	0	0	0
PolyA_DEIso	Salix_HiSeq_c554948_g1_i2	Salix_HiSeq_c554948_g1	68	12	20.3687	2.00421	Control	10.163	0	0	Unknown	Unknown	Unknown	Unknown	0	0	0	0	0	0	1.00702	0.103015	1	0	0	0	0	239	0	0	0	0	0	0	0	0	0	0	0	Unknown	Unknown	0	0	0	0	0	0	0	0
PolyA_DEIso	Salix_HiSeq_c584270_g1_i1	Salix_HiSeq_c584270_g1	3	34	0.4136	1.99381	Treatment	4.82062	0	0	Unknown	Unknown	Unknown	Unknown	0	0	0	0	0	0	0.683103	3.65187	0.998537	0	0	0	0	896	0	0	0	0	0	0	0	0	0	0	0	Unknown	Unknown	0	0	0	0	0	0	0	0
PolyA_DEIso	Salix_HiSeq_c417595_g1_i1	Salix_HiSeq_c417595_g1	17	4	8.584	1.9916	Control	4.31009	0	0	Unknown	Unknown	Unknown	Unknown	0	0	0	0	0	0	0.634486	0.242052	0.998411	0	0	0	0	238	0	0	0	0	0	0	0	0	0	0	0	Unknown	Unknown	0	0	0	0	0	0	0	0
PolyA_DEIso	Salix_HiSeq_c605904_g1_i1	Salix_HiSeq_c605904_g1	94	8	14.0355	1.98302	Control	7.07786	0	0	Unknown	Unknown	Unknown	Unknown	0	0	0	0	0	0	0.849902	0.173356	1	0	0	0	0	484	0	0	0	0	0	0	0	0	0	0	0	Unknown	Unknown	0	0	0	0	0	0	0	0
PolyA_DEIso	Salix_HiSeq_c575162_g3_i2	Salix_HiSeq_c575162_g3	72	19	10.7807	1.97657	Control	5.45424	0	0	Unknown	Unknown	Unknown	Unknown	0	0	0	0	0	0	0.736734	0.233294	0.997709	0	0	0	0	454	0	0	0	0	0	0	0	0	0	0	0	Unknown	Unknown	0	0	0	0	0	0	0	0
PolyA_DEIso	Salix_HiSeq_c406149_g1_i1	Salix_HiSeq_c406149_g1	29	8	5.96105	1.97149	Control	3.02363	0	0	Unknown	Unknown	Unknown	Unknown	0	0	0	0	0	0	0.480528	0.447227	0.974648	0	0	0	0	313	0	0	0	0	0	0	0	0	0	0	0	Unknown	Unknown	0	0	0	0	0	0	0	0
PolyA_DEIso	Salix_HiSeq_c590403_g1_i2	Salix_HiSeq_c590403_g1	184	3	69.2021	1.96228	Control	35.2663	0	0	Unknown	Unknown	Unknown	Unknown	0	0	0	0	0	0	1.54736	0.0344962	1	0	0	0	0	243	0	0	0	0	0	0	0	0	0	0	0	Unknown	Unknown	0	0	0	0	0	0	0	0
PolyA_DEIso	Salix_HiSeq_c507903_g1_i1	Salix_HiSeq_c507903_g1	58	14	8.6921	1.96013	Control	4.43446	0	0	Unknown	Unknown	Unknown	Unknown	0	0	0	0	0	0	0.64684	0.287286	0.999999	0	0	0	0	496	0	0	0	0	0	0	0	0	0	0	0	Unknown	Unknown	0	0	0	0	0	0	0	0
PolyA_DEIso	Salix_HiSeq_c543831_g1_i1	Salix_HiSeq_c543831_g1	55	22	7.23257	1.95942	Control	3.69118	0	0	Unknown	Unknown	Unknown	Unknown	0	0	0	0	0	0	0.567165	0.248441	0.977387	0	0	0	0	798	0	0	0	0	0	0	0	0	0	0	0	Unknown	Unknown	0	0	0	0	0	0	0	0
PolyA_DEIso	Salix_HiSeq_c600620_g5_i2	Salix_HiSeq_c600620_g5	124	21	13.6957	1.95731	Control	6.99719	0	0	Unknown	Unknown	Unknown	Unknown	0	0	0	0	0	0	0.844924	0.148983	1	0	0	0	0	692	0	0	0	0	0	0	0	0	0	0	0	Unknown	Unknown	0	0	0	0	0	0	0	0
PolyA_DEIso	Salix_HiSeq_c429684_g1_i1	Salix_HiSeq_c429684_g1	93	13	13.2896	1.93348	Control	6.87339	0	0	Unknown	Unknown	Unknown	Unknown	0	0	0	0	0	0	0.837171	0.152577	1	0	0	0	0	616	0	0	0	0	0	0	0	0	0	0	0	Unknown	Unknown	0	0	0	0	0	0	0	0
PolyA_DEIso	Salix_HiSeq_c570653_g1_i1	Salix_HiSeq_c570653_g1	3	20	0.466897	1.89921	Treatment	4.06772	0	0	Unknown	Unknown	Unknown	Unknown	0	0	0	0	0	0	0.609351	5.96076	0.969341	0	0	0	0	567	0	0	0	0	0	0	0	0	0	0	0	Unknown	Unknown	0	0	0	0	0	0	0	0
PolyA_DEIso	Salix_HiSeq_c469184_g1_i1	Salix_HiSeq_c469184_g1	6	22	0.933709	1.8992	Treatment	2.03403	0	0	Unknown	Unknown	Unknown	Unknown	0	0	0	0	0	0	0.308358	1.68945	0.960968	0	0	0	0	594	0	0	0	0	0	0	0	0	0	0	0	Unknown	Unknown	0	0	0	0	0	0	0	0
PolyA_DEIso	Salix_HiSeq_c486927_g1_i1	Salix_HiSeq_c486927_g1	4	29	0.466359	1.89796	Treatment	4.06973	0	0	Unknown	Unknown	Unknown	Unknown	0	0	0	0	0	0	0.609565	4.37537	0.981454	0	0	0	0	747	0	0	0	0	0	0	0	0	0	0	0	Unknown	Unknown	0	0	0	0	0	0	0	0
PolyA_DEIso	Salix_HiSeq_c563201_g2_i1	Salix_HiSeq_c563201_g2	157	27	14.7258	1.895	Control	7.77086	0	0	Unknown	Unknown	Unknown	Unknown	0	0	0	0	0	0	0.890469	0.144217	0.999999	0	0	0	0	974	0	0	0	0	0	0	0	0	0	0	0	Unknown	Unknown	0	0	0	0	0	0	0	0
PolyA_DEIso	Salix_HiSeq_c519076_g3_i1	Salix_HiSeq_c519076_g3	31	9	6.00634	1.88967	Control	3.17851	0	0	Unknown	Unknown	Unknown	Unknown	0	0	0	0	0	0	0.502223	0.359055	0.992431	0	0	0	0	351	0	0	0	0	0	0	0	0	0	0	0	Unknown	Unknown	0	0	0	0	0	0	0	0
PolyA_DEIso	Salix_HiSeq_c596860_g4_i1	Salix_HiSeq_c596860_g4	10	2	2.58479	1.88287	Control	1.3728	0	0	Unknown	Unknown	Unknown	Unknown	0	0	0	0	0	0	0.137607	0.888335	0.993582	0	0	0	0	275	0	0	0	0	0	0	0	0	0	0	0	Unknown	Unknown	0	0	0	0	0	0	0	0
PolyA_DEIso	Salix_HiSeq_c493824_g2_i2	Salix_HiSeq_c493824_g2	45	8	11.9902	1.87963	Control	6.379	0	0	Unknown	Unknown	Unknown	Unknown	0	0	0	0	0	0	0.804752	0.16575	0.999997	0	0	0	0	407	0	0	0	0	0	0	0	0	0	0	0	Unknown	Unknown	0	0	0	0	0	0	0	0
PolyA_DEIso	Salix_HiSeq_c575751_g1_i2	Salix_HiSeq_c575751_g1	2	35	0.117138	1.8764	Treatment	16.0188	0	0	Unknown	Unknown	Unknown	Unknown	0	0	0	0	0	0	1.20463	13.2492	0.999881	0	0	0	0	780	0	0	0	0	0	0	0	0	0	0	0	Unknown	Unknown	0	0	0	0	0	0	0	0
PolyA_DEIso	Salix_HiSeq_c512141_g2_i1	Salix_HiSeq_c512141_g2	8	26	0.870685	1.87474	Treatment	2.15318	0	0	Unknown	Unknown	Unknown	Unknown	0	0	0	0	0	0	0.333081	2.15343	0.985356	0	0	0	0	747	0	0	0	0	0	0	0	0	0	0	0	Unknown	Unknown	0	0	0	0	0	0	0	0
PolyA_DEIso	Salix_HiSeq_c620388_g1_i1	Salix_HiSeq_c620388_g1	14	4	6.02093	1.87393	Control	3.21301	0	0	Unknown	Unknown	Unknown	Unknown	0	0	0	0	0	0	0.506911	0.365099	0.990244	0	0	0	0	208	0	0	0	0	0	0	0	0	0	0	0	Unknown	Unknown	0	0	0	0	0	0	0	0
PolyA_DEIso	Salix_HiSeq_c592630_g2_i1	Salix_HiSeq_c592630_g2	35	9	11.9014	1.8662	Control	6.37733	0	0	Unknown	Unknown	Unknown	Unknown	0	0	0	0	0	0	0.804639	0.355772	0.997826	0	0	0	0	228	0	0	0	0	0	0	0	0	0	0	0	Unknown	Unknown	0	0	0	0	0	0	0	0
PolyA_DEIso	Salix_HiSeq_c589579_g2_i3	Salix_HiSeq_c589579_g2	20	2	7.65484	1.86526	Control	4.10391	0	0	Unknown	Unknown	Unknown	Unknown	0	0	0	0	0	0	0.613198	0.250438	0.999929	0	0	0	0	286	0	0	0	0	0	0	0	0	0	0	0	Unknown	Unknown	0	0	0	0	0	0	0	0
PolyA_DEIso	Salix_HiSeq_c585255_g7_i1	Salix_HiSeq_c585255_g7	21	7	4.78026	1.85658	Control	2.57477	0	0	Unknown	Unknown	Unknown	Unknown	0	0	0	0	0	0	0.410739	0.41327	0.991491	0	0	0	0	264	0	0	0	0	0	0	0	0	0	0	0	Unknown	Unknown	0	0	0	0	0	0	0	0
PolyA_DEIso	Salix_HiSeq_c500020_g2_i2	Salix_HiSeq_c500020_g2	20	4	7.58229	1.85266	Control	4.09265	0	0	Unknown	Unknown	Unknown	Unknown	0	0	0	0	0	0	0.612005	0.300785	0.999179	0	0	0	0	264	0	0	0	0	0	0	0	0	0	0	0	Unknown	Unknown	0	0	0	0	0	0	0	0
PolyA_DEIso	Salix_HiSeq_c360774_g1_i1	Salix_HiSeq_c360774_g1	23	5	10.8858	1.84828	Control	5.88971	0	0	Unknown	Unknown	Unknown	Unknown	0	0	0	0	0	0	0.770094	0.167583	0.999694	0	0	0	0	266	0	0	0	0	0	0	0	0	0	0	0	Unknown	Unknown	0	0	0	0	0	0	0	0
PolyA_DEIso	Salix_HiSeq_c500676_g1_i1	Salix_HiSeq_c500676_g1	68	12	11.2625	1.84616	Control	6.1005	0	0	Unknown	Unknown	Unknown	Unknown	0	0	0	0	0	0	0.785365	0.208404	0.999996	0	0	0	0	519	0	0	0	0	0	0	0	0	0	0	0	Unknown	Unknown	0	0	0	0	0	0	0	0
PolyA_DEIso	Salix_HiSeq_c597860_g1_i1	Salix_HiSeq_c597860_g1	27	9	9.47259	1.84526	Control	5.13347	0	0	Unknown	Unknown	Unknown	Unknown	0	0	0	0	0	0	0.710411	0.177038	0.97348	0	0	0	0	208	0	0	0	0	0	0	0	0	0	0	0	Unknown	Unknown	0	0	0	0	0	0	0	0
PolyA_DEIso	Salix_HiSeq_c572387_g3_i2	Salix_HiSeq_c572387_g3	44	9	8.82898	1.84104	Control	4.79565	0	0	Unknown	Unknown	Unknown	Unknown	0	0	0	0	0	0	0.680847	0.32643	0.99974	0	0	0	0	402	0	0	0	0	0	0	0	0	0	0	0	Unknown	Unknown	0	0	0	0	0	0	0	0
PolyA_DEIso	Salix_HiSeq_c560558_g1_i7	Salix_HiSeq_c560558_g1	35	12	8.17714	1.83958	Control	4.44511	0	0	Unknown	Unknown	Unknown	Unknown	0	0	0	0	0	0	0.647882	0.202594	0.994463	0	0	0	0	467	0	0	0	0	0	0	0	0	0	0	0	Unknown	Unknown	0	0	0	0	0	0	0	0
PolyA_DEIso	Salix_HiSeq_c597228_g3_i1	Salix_HiSeq_c597228_g3	52	10	12.2471	1.83899	Control	6.65972	0	0	Unknown	Unknown	Unknown	Unknown	0	0	0	0	0	0	0.823456	0.306987	0.999608	0	0	0	0	291	0	0	0	0	0	0	0	0	0	0	0	Unknown	Unknown	0	0	0	0	0	0	0	0
PolyA_DEIso	Salix_HiSeq_c569691_g2_i1	Salix_HiSeq_c569691_g2	165	20	14.7632	1.8363	Control	8.03964	0	0	Unknown	Unknown	Unknown	Unknown	0	0	0	0	0	0	0.905237	0.130617	1	0	0	0	0	937	0	0	0	0	0	0	0	0	0	0	0	Unknown	Unknown	0	0	0	0	0	0	0	0
PolyA_DEIso	Salix_HiSeq_c491959_g2_i1	Salix_HiSeq_c491959_g2	46	11	7.82489	1.8252	Control	4.28715	0	0	Unknown	Unknown	Unknown	Unknown	0	0	0	0	0	0	0.632169	0.253939	0.999994	0	0	0	0	483	0	0	0	0	0	0	0	0	0	0	0	Unknown	Unknown	0	0	0	0	0	0	0	0
PolyA_DEIso	Salix_HiSeq_c599339_g1_i1	Salix_HiSeq_c599339_g1	31	13	5.09984	1.82318	Control	2.79723	0	0	Unknown	Unknown	Unknown	Unknown	0	0	0	0	0	0	0.446728	0.366085	0.999945	0	0	0	0	509	0	0	0	0	0	0	0	0	0	0	0	Unknown	Unknown	0	0	0	0	0	0	0	0
PolyA_DEIso	Salix_HiSeq_c595571_g1_i2	Salix_HiSeq_c595571_g1	33	12	8.55419	1.82272	Control	4.69309	0	0	Unknown	Unknown	Unknown	Unknown	0	0	0	0	0	0	0.671459	0.492512	0.962076	0	0	0	0	317	0	0	0	0	0	0	0	0	0	0	0	Unknown	Unknown	0	0	0	0	0	0	0	0
PolyA_DEIso	Salix_HiSeq_c535855_g3_i1	Salix_HiSeq_c535855_g3	58	8	11.6111	1.81271	Control	6.40539	0	0	Unknown	Unknown	Unknown	Unknown	0	0	0	0	0	0	0.806546	0.162311	0.999994	0	0	0	0	342	0	0	0	0	0	0	0	0	0	0	0	Unknown	Unknown	0	0	0	0	0	0	0	0
PolyA_DEIso	Salix_HiSeq_c577733_g1_i1	Salix_HiSeq_c577733_g1	75	16	11.1582	1.80861	Control	6.16951	0	0	Unknown	Unknown	Unknown	Unknown	0	0	0	0	0	0	0.790251	0.158839	1	0	0	0	0	522	0	0	0	0	0	0	0	0	0	0	0	Unknown	Unknown	0	0	0	0	0	0	0	0
PolyA_DEIso	Salix_HiSeq_c5941_g1_i1	Salix_HiSeq_c5941_g1	150	13	20.06	1.80743	Control	11.0986	0	0	Unknown	Unknown	Unknown	Unknown	0	0	0	0	0	0	1.04527	0.124118	1	0	0	0	0	459	0	0	0	0	0	0	0	0	0	0	0	Unknown	Unknown	0	0	0	0	0	0	0	0
PolyA_DEIso	Salix_HiSeq_c580919_g1_i1	Salix_HiSeq_c580919_g1	16	8	6.11438	1.7982	Control	3.40028	0	0	Unknown	Unknown	Unknown	Unknown	0	0	0	0	0	0	0.531515	0.244247	0.991533	0	0	0	0	204	0	0	0	0	0	0	0	0	0	0	0	Unknown	Unknown	0	0	0	0	0	0	0	0
PolyA_DEIso	Salix_HiSeq_c481977_g1_i1	Salix_HiSeq_c481977_g1	7	28	0.788772	1.79222	Treatment	2.27217	0	0	Unknown	Unknown	Unknown	Unknown	0	0	0	0	0	0	0.35644	2.30875	0.960693	0	0	0	0	840	0	0	0	0	0	0	0	0	0	0	0	Unknown	Unknown	0	0	0	0	0	0	0	0
PolyA_DEIso	Salix_HiSeq_c553629_g1_i2	Salix_HiSeq_c553629_g1	34	8	8.61656	1.78619	Control	4.82398	0	0	Unknown	Unknown	Unknown	Unknown	0	0	0	0	0	0	0.683406	0.205096	0.997405	0	0	0	0	247	0	0	0	0	0	0	0	0	0	0	0	Unknown	Unknown	0	0	0	0	0	0	0	0
PolyA_DEIso	Salix_HiSeq_c594475_g1_i3	Salix_HiSeq_c594475_g1	22	8	8.53875	1.77907	Control	4.79956	0	0	Unknown	Unknown	Unknown	Unknown	0	0	0	0	0	0	0.681201	0.204405	0.967477	0	0	0	0	220	0	0	0	0	0	0	0	0	0	0	0	Unknown	Unknown	0	0	0	0	0	0	0	0
PolyA_DEIso	Salix_HiSeq_c512016_g1_i1	Salix_HiSeq_c512016_g1	45	9	8.91839	1.76903	Control	5.04139	0	0	Unknown	Unknown	Unknown	Unknown	0	0	0	0	0	0	0.70255	0.227569	1	0	0	0	0	408	0	0	0	0	0	0	0	0	0	0	0	Unknown	Unknown	0	0	0	0	0	0	0	0
PolyA_DEIso	Salix_HiSeq_c585291_g5_i1	Salix_HiSeq_c585291_g5	63	11	13.2644	1.7658	Control	7.51182	0	0	Unknown	Unknown	Unknown	Unknown	0	0	0	0	0	0	0.875745	0.304997	0.999807	0	0	0	0	302	0	0	0	0	0	0	0	0	0	0	0	Unknown	Unknown	0	0	0	0	0	0	0	0
PolyA_DEIso	Salix_HiSeq_c485478_g1_i1	Salix_HiSeq_c485478_g1	46	15	7.59328	1.75541	Control	4.32564	0	0	Unknown	Unknown	Unknown	Unknown	0	0	0	0	0	0	0.636051	0.229441	0.995057	0	0	0	0	650	0	0	0	0	0	0	0	0	0	0	0	Unknown	Unknown	0	0	0	0	0	0	0	0
PolyA_DEIso	Salix_HiSeq_c588398_g1_i2	Salix_HiSeq_c588398_g1	29	8	11.3555	1.75518	Control	6.46972	0	0	Unknown	Unknown	Unknown	Unknown	0	0	0	0	0	0	0.810886	0.350373	0.976787	0	0	0	0	247	0	0	0	0	0	0	0	0	0	0	0	Unknown	Unknown	0	0	0	0	0	0	0	0
PolyA_DEIso	Salix_HiSeq_c598898_g2_i1	Salix_HiSeq_c598898_g2	30	6	6.9694	1.74781	Control	3.98752	0	0	Unknown	Unknown	Unknown	Unknown	0	0	0	0	0	0	0.600703	0.479935	0.998554	0	0	0	0	222	0	0	0	0	0	0	0	0	0	0	0	Unknown	Unknown	0	0	0	0	0	0	0	0
PolyA_DEIso	Salix_HiSeq_c541431_g1_i1	Salix_HiSeq_c541431_g1	229	24	34.2266	1.74514	Control	19.6125	0	0	Unknown	Unknown	Unknown	Unknown	0	0	0	0	0	0	1.29253	0.0476561	1	0	0	0	0	581	0	0	0	0	0	0	0	0	0	0	0	Unknown	Unknown	0	0	0	0	0	0	0	0
PolyA_DEIso	Salix_HiSeq_c598331_g3_i2	Salix_HiSeq_c598331_g3	12	4	3.39709	1.74023	Control	1.95209	0	0	Unknown	Unknown	Unknown	Unknown	0	0	0	0	0	0	0.2905	0.532463	0.962085	0	0	0	0	311	0	0	0	0	0	0	0	0	0	0	0	Unknown	Unknown	0	0	0	0	0	0	0	0
PolyA_DEIso	Salix_HiSeq_c600941_g4_i1	Salix_HiSeq_c600941_g4	186	33	13.9089	1.7376	Control	8.00467	0	0	Unknown	Unknown	Unknown	Unknown	0	0	0	0	0	0	0.903343	0.218327	0.999989	0	0	0	0	1293	0	0	0	0	0	0	0	0	0	0	0	Unknown	Unknown	0	0	0	0	0	0	0	0
PolyA_DEIso	Salix_HiSeq_c531620_g1_i1	Salix_HiSeq_c531620_g1	111	16	13.4603	1.73305	Control	7.76686	0	0	Unknown	Unknown	Unknown	Unknown	0	0	0	0	0	0	0.890245	0.197164	0.999999	0	0	0	0	545	0	0	0	0	0	0	0	0	0	0	0	Unknown	Unknown	0	0	0	0	0	0	0	0
PolyA_DEIso	Salix_HiSeq_c579199_g1_i1	Salix_HiSeq_c579199_g1	67	23	7.43948	1.72363	Control	4.31617	0	0	Unknown	Unknown	Unknown	Unknown	0	0	0	0	0	0	0.635099	0.475654	0.981104	0	0	0	0	709	0	0	0	0	0	0	0	0	0	0	0	Unknown	Unknown	0	0	0	0	0	0	0	0
PolyA_DEIso	Salix_HiSeq_c274350_g1_i1	Salix_HiSeq_c274350_g1	26	7	7.57087	1.72056	Control	4.40023	0	0	Unknown	Unknown	Unknown	Unknown	0	0	0	0	0	0	0.643475	0.38709	0.998747	0	0	0	0	265	0	0	0	0	0	0	0	0	0	0	0	Unknown	Unknown	0	0	0	0	0	0	0	0
PolyA_DEIso	Salix_HiSeq_c498309_g1_i2	Salix_HiSeq_c498309_g1	57	14	7.27998	1.71802	Control	4.23743	0	0	Unknown	Unknown	Unknown	Unknown	0	0	0	0	0	0	0.627102	0.277171	0.999922	0	0	0	0	662	0	0	0	0	0	0	0	0	0	0	0	Unknown	Unknown	0	0	0	0	0	0	0	0
PolyA_DEIso	Salix_HiSeq_c585712_g4_i1	Salix_HiSeq_c585712_g4	21	10	6.75377	1.71202	Control	3.94492	0	0	Unknown	Unknown	Unknown	Unknown	0	0	0	0	0	0	0.596038	0.20249	1	0	0	0	0	259	0	0	0	0	0	0	0	0	0	0	0	Unknown	Unknown	0	0	0	0	0	0	0	0
PolyA_DEIso	Salix_HiSeq_c599052_g2_i1	Salix_HiSeq_c599052_g2	24	3	9.18747	1.70424	Control	5.39096	0	0	Unknown	Unknown	Unknown	Unknown	0	0	0	0	0	0	0.731666	0.228461	0.999996	0	0	0	0	227	0	0	0	0	0	0	0	0	0	0	0	Unknown	Unknown	0	0	0	0	0	0	0	0
PolyA_DEIso	Salix_HiSeq_c596778_g1_i2	Salix_HiSeq_c596778_g1	37	10	5.23597	1.7035	Control	3.07365	0	0	Unknown	Unknown	Unknown	Unknown	0	0	0	0	0	0	0.487654	0.413973	0.999852	0	0	0	0	619	0	0	0	0	0	0	0	0	0	0	0	Unknown	Unknown	0	0	0	0	0	0	0	0
PolyA_DEIso	Salix_HiSeq_c602217_g1_i4	Salix_HiSeq_c602217_g1	152	30	10.5179	1.70278	Control	6.17686	0	0	Unknown	Unknown	Unknown	Unknown	0	0	0	0	0	0	0.790768	0.205257	1	0	0	0	0	1192	0	0	0	0	0	0	0	0	0	0	0	Unknown	Unknown	0	0	0	0	0	0	0	0
PolyA_DEIso	Salix_HiSeq_c579366_g2_i1	Salix_HiSeq_c579366_g2	32	11	9.39663	1.70097	Control	5.52429	0	0	Unknown	Unknown	Unknown	Unknown	0	0	0	0	0	0	0.742276	0.380873	0.991519	0	0	0	0	321	0	0	0	0	0	0	0	0	0	0	0	Unknown	Unknown	0	0	0	0	0	0	0	0
PolyA_DEIso	Salix_HiSeq_c704029_g1_i1	Salix_HiSeq_c704029_g1	77	13	13.3583	1.69779	Control	7.86808	0	0	Unknown	Unknown	Unknown	Unknown	0	0	0	0	0	0	0.895869	0.13318	1	0	0	0	0	492	0	0	0	0	0	0	0	0	0	0	0	Unknown	Unknown	0	0	0	0	0	0	0	0
PolyA_DEIso	Salix_HiSeq_c599394_g1_i2	Salix_HiSeq_c599394_g1	56	11	12.8694	1.69739	Control	7.58189	0	0	Unknown	Unknown	Unknown	Unknown	0	0	0	0	0	0	0.879777	0.126784	1	0	0	0	0	346	0	0	0	0	0	0	0	0	0	0	0	Unknown	Unknown	0	0	0	0	0	0	0	0
PolyA_DEIso	Salix_HiSeq_c597715_g1_i1	Salix_HiSeq_c597715_g1	32	11	5.66133	1.69109	Control	3.34775	0	0	Unknown	Unknown	Unknown	Unknown	0	0	0	0	0	0	0.524753	0.592897	0.978583	0	0	0	0	362	0	0	0	0	0	0	0	0	0	0	0	Unknown	Unknown	0	0	0	0	0	0	0	0
PolyA_DEIso	Salix_HiSeq_c597300_g2_i1	Salix_HiSeq_c597300_g2	59	10	12.1692	1.68409	Control	7.22597	0	0	Unknown	Unknown	Unknown	Unknown	0	0	0	0	0	0	0.858896	0.240532	0.99997	0	0	0	0	394	0	0	0	0	0	0	0	0	0	0	0	Unknown	Unknown	0	0	0	0	0	0	0	0
PolyA_DEIso	Salix_HiSeq_c582499_g1_i1	Salix_HiSeq_c582499_g1	89	12	10.7275	1.68269	Control	6.37519	0	0	Unknown	Unknown	Unknown	Unknown	0	0	0	0	0	0	0.804493	0.172859	1	0	0	0	0	710	0	0	0	0	0	0	0	0	0	0	0	Unknown	Unknown	0	0	0	0	0	0	0	0
PolyA_DEIso	Salix_HiSeq_c587184_g1_i1	Salix_HiSeq_c587184_g1	67	8	17.963	1.68227	Control	10.6778	0	0	Unknown	Unknown	Unknown	Unknown	0	0	0	0	0	0	1.02848	0.0942881	1	0	0	0	0	286	0	0	0	0	0	0	0	0	0	0	0	Unknown	Unknown	0	0	0	0	0	0	0	0
PolyA_DEIso	Salix_HiSeq_c569903_g2_i1	Salix_HiSeq_c569903_g2	62	6	14.289	1.68106	Control	8.49997	0	0	Unknown	Unknown	Unknown	Unknown	0	0	0	0	0	0	0.929417	0.135127	1	0	0	0	0	305	0	0	0	0	0	0	0	0	0	0	0	Unknown	Unknown	0	0	0	0	0	0	0	0
PolyA_DEIso	Salix_HiSeq_c405908_g1_i1	Salix_HiSeq_c405908_g1	104	10	12.3877	1.67736	Control	7.38523	0	0	Unknown	Unknown	Unknown	Unknown	0	0	0	0	0	0	0.868364	0.160987	1	0	0	0	0	692	0	0	0	0	0	0	0	0	0	0	0	Unknown	Unknown	0	0	0	0	0	0	0	0
PolyA_DEIso	Salix_HiSeq_c573326_g5_i1	Salix_HiSeq_c573326_g5	28	8	10.1279	1.6764	Control	6.04146	0	0	Unknown	Unknown	Unknown	Unknown	0	0	0	0	0	0	0.781142	0.157943	0.998513	0	0	0	0	201	0	0	0	0	0	0	0	0	0	0	0	Unknown	Unknown	0	0	0	0	0	0	0	0
PolyA_DEIso	Salix_HiSeq_c597107_g5_i3	Salix_HiSeq_c597107_g5	21	5	3.52776	1.67573	Control	2.10521	0	0	Unknown	Unknown	Unknown	Unknown	0	0	0	0	0	0	0.323295	0.654712	0.995651	0	0	0	0	380	0	0	0	0	0	0	0	0	0	0	0	Unknown	Unknown	0	0	0	0	0	0	0	0
PolyA_DEIso	Salix_HiSeq_c516901_g1_i2	Salix_HiSeq_c516901_g1	97	29	11.2948	1.67451	Control	6.74513	0	0	Unknown	Unknown	Unknown	Unknown	0	0	0	0	0	0	0.82899	0.158928	0.999318	0	0	0	0	769	0	0	0	0	0	0	0	0	0	0	0	Unknown	Unknown	0	0	0	0	0	0	0	0
PolyA_DEIso	Salix_HiSeq_c574556_g2_i2	Salix_HiSeq_c574556_g2	49	16	8.08543	1.66277	Control	4.86262	0	0	Unknown	Unknown	Unknown	Unknown	0	0	0	0	0	0	0.68687	0.192882	0.996797	0	0	0	0	659	0	0	0	0	0	0	0	0	0	0	0	Unknown	Unknown	0	0	0	0	0	0	0	0
PolyA_DEIso	Salix_HiSeq_c333986_g1_i2	Salix_HiSeq_c333986_g1	94	15	11.3164	1.66204	Control	6.80871	0	0	Unknown	Unknown	Unknown	Unknown	0	0	0	0	0	0	0.833065	0.207604	1	0	0	0	0	662	0	0	0	0	0	0	0	0	0	0	0	Unknown	Unknown	0	0	0	0	0	0	0	0
PolyA_DEIso	Salix_HiSeq_c598202_g3_i1	Salix_HiSeq_c598202_g3	13	2	4.56171	1.65782	Control	2.75164	0	0	Unknown	Unknown	Unknown	Unknown	0	0	0	0	0	0	0.439591	0.395237	0.999782	0	0	0	0	231	0	0	0	0	0	0	0	0	0	0	0	Unknown	Unknown	0	0	0	0	0	0	0	0
PolyA_DEIso	Salix_HiSeq_c301425_g1_i1	Salix_HiSeq_c301425_g1	45	12	8.52009	1.65554	Control	5.14641	0	0	Unknown	Unknown	Unknown	Unknown	0	0	0	0	0	0	0.711504	0.263368	1	0	0	0	0	403	0	0	0	0	0	0	0	0	0	0	0	Unknown	Unknown	0	0	0	0	0	0	0	0
PolyA_DEIso	Salix_HiSeq_c551437_g1_i2	Salix_HiSeq_c551437_g1	12	5	4.47484	1.64903	Control	2.71361	0	0	Unknown	Unknown	Unknown	Unknown	0	0	0	0	0	0	0.433548	0.350543	0.985059	0	0	0	0	220	0	0	0	0	0	0	0	0	0	0	0	Unknown	Unknown	0	0	0	0	0	0	0	0
PolyA_DEIso	Salix_HiSeq_c587952_g2_i1	Salix_HiSeq_c587952_g2	33	8	8.05807	1.64885	Control	4.88708	0	0	Unknown	Unknown	Unknown	Unknown	0	0	0	0	0	0	0.689049	0.224985	0.999999	0	0	0	0	289	0	0	0	0	0	0	0	0	0	0	0	Unknown	Unknown	0	0	0	0	0	0	0	0
PolyA_DEIso	Salix_HiSeq_c594812_g2_i1	Salix_HiSeq_c594812_g2	19	5	6.52699	1.64688	Control	3.96324	0	0	Unknown	Unknown	Unknown	Unknown	0	0	0	0	0	0	0.59805	0.27776	0.995365	0	0	0	0	201	0	0	0	0	0	0	0	0	0	0	0	Unknown	Unknown	0	0	0	0	0	0	0	0
PolyA_DEIso	Salix_HiSeq_c96406_g1_i1	Salix_HiSeq_c96406_g1	71	15	12.7812	1.63103	Control	7.83627	0	0	Unknown	Unknown	Unknown	Unknown	0	0	0	0	0	0	0.894109	0.121763	0.999842	0	0	0	0	557	0	0	0	0	0	0	0	0	0	0	0	Unknown	Unknown	0	0	0	0	0	0	0	0
PolyA_DEIso	Salix_HiSeq_c592403_g1_i1	Salix_HiSeq_c592403_g1	50	15	6.64009	1.62603	Control	4.08361	0	0	Unknown	Unknown	Unknown	Unknown	0	0	0	0	0	0	0.611044	0.458482	0.994061	0	0	0	0	584	0	0	0	0	0	0	0	0	0	0	0	Unknown	Unknown	0	0	0	0	0	0	0	0
PolyA_DEIso	Salix_HiSeq_c537127_g1_i1	Salix_HiSeq_c537127_g1	70	23	7.15441	1.6222	Control	4.41032	0	0	Unknown	Unknown	Unknown	Unknown	0	0	0	0	0	0	0.64447	0.25016	0.999925	0	0	0	0	838	0	0	0	0	0	0	0	0	0	0	0	Unknown	Unknown	0	0	0	0	0	0	0	0
PolyA_DEIso	Salix_HiSeq_c882890_g1_i1	Salix_HiSeq_c882890_g1	119	20	14.182	1.61454	Control	8.78393	0	0	Unknown	Unknown	Unknown	Unknown	0	0	0	0	0	0	0.943689	0.114011	1	0	0	0	0	708	0	0	0	0	0	0	0	0	0	0	0	Unknown	Unknown	0	0	0	0	0	0	0	0
PolyA_DEIso	Salix_HiSeq_c599658_g2_i3	Salix_HiSeq_c599658_g2	40	8	10.6336	1.61394	Control	6.58857	0	0	Unknown	Unknown	Unknown	Unknown	0	0	0	0	0	0	0.818791	0.165742	0.999669	0	0	0	0	338	0	0	0	0	0	0	0	0	0	0	0	Unknown	Unknown	0	0	0	0	0	0	0	0
PolyA_DEIso	Salix_HiSeq_c546631_g2_i1	Salix_HiSeq_c546631_g2	47	12	8.73495	1.61282	Control	5.41594	0	0	Unknown	Unknown	Unknown	Unknown	0	0	0	0	0	0	0.733674	0.177977	0.99921	0	0	0	0	365	0	0	0	0	0	0	0	0	0	0	0	Unknown	Unknown	0	0	0	0	0	0	0	0
PolyA_DEIso	Salix_HiSeq_c601244_g7_i4	Salix_HiSeq_c601244_g7	23	9	5.3901	1.61045	Control	3.34694	0	0	Unknown	Unknown	Unknown	Unknown	0	0	0	0	0	0	0.524648	0.269623	0.993595	0	0	0	0	278	0	0	0	0	0	0	0	0	0	0	0	Unknown	Unknown	0	0	0	0	0	0	0	0
PolyA_DEIso	Salix_HiSeq_c532077_g1_i2	Salix_HiSeq_c532077_g1	22	9	7.28979	1.60655	Control	4.53754	0	0	Unknown	Unknown	Unknown	Unknown	0	0	0	0	0	0	0.65682	0.191202	0.97924	0	0	0	0	292	0	0	0	0	0	0	0	0	0	0	0	Unknown	Unknown	0	0	0	0	0	0	0	0
PolyA_DEIso	Salix_HiSeq_c502001_g2_i3	Salix_HiSeq_c502001_g2	25	9	5.81111	1.60636	Control	3.61756	0	0	Unknown	Unknown	Unknown	Unknown	0	0	0	0	0	0	0.558416	0.260478	0.976679	0	0	0	0	298	0	0	0	0	0	0	0	0	0	0	0	Unknown	Unknown	0	0	0	0	0	0	0	0
PolyA_DEIso	Salix_HiSeq_c490481_g1_i1	Salix_HiSeq_c490481_g1	11	3	3.28485	1.60126	Control	2.05141	0	0	Unknown	Unknown	Unknown	Unknown	0	0	0	0	0	0	0.312052	0.648634	0.989535	0	0	0	0	254	0	0	0	0	0	0	0	0	0	0	0	Unknown	Unknown	0	0	0	0	0	0	0	0
PolyA_DEIso	Salix_HiSeq_c546375_g5_i1	Salix_HiSeq_c546375_g5	32	7	8.36431	1.60016	Control	5.22719	0	0	Unknown	Unknown	Unknown	Unknown	0	0	0	0	0	0	0.718268	0.214423	1	0	0	0	0	301	0	0	0	0	0	0	0	0	0	0	0	Unknown	Unknown	0	0	0	0	0	0	0	0
PolyA_DEIso	Salix_HiSeq_c598577_g5_i1	Salix_HiSeq_c598577_g5	43	14	6.55499	1.59788	Control	4.10231	0	0	Unknown	Unknown	Unknown	Unknown	0	0	0	0	0	0	0.613028	0.369774	0.999741	0	0	0	0	503	0	0	0	0	0	0	0	0	0	0	0	Unknown	Unknown	0	0	0	0	0	0	0	0
PolyA_DEIso	Salix_HiSeq_c579896_g1_i6	Salix_HiSeq_c579896_g1	81	7	16.0774	1.58627	Control	10.1353	0	0	Unknown	Unknown	Unknown	Unknown	0	0	0	0	0	0	1.00584	0.106267	0.999999	0	0	0	0	392	0	0	0	0	0	0	0	0	0	0	0	Unknown	Unknown	0	0	0	0	0	0	0	0
PolyA_DEIso	Salix_HiSeq_c558757_g1_i1	Salix_HiSeq_c558757_g1	43	9	12.3346	1.58591	Control	7.77761	0	0	Unknown	Unknown	Unknown	Unknown	0	0	0	0	0	0	0.890846	0.109015	0.99996	0	0	0	0	249	0	0	0	0	0	0	0	0	0	0	0	Unknown	Unknown	0	0	0	0	0	0	0	0
PolyA_DEIso	Salix_HiSeq_c601971_g3_i3	Salix_HiSeq_c601971_g3	57	10	7.76408	1.58351	Control	4.90309	0	0	Unknown	Unknown	Unknown	Unknown	0	0	0	0	0	0	0.69047	0.216294	1	0	0	0	0	651	0	0	0	0	0	0	0	0	0	0	0	Unknown	Unknown	0	0	0	0	0	0	0	0
PolyA_DEIso	Salix_HiSeq_c528868_g1_i1	Salix_HiSeq_c528868_g1	59	11	5.2406	1.57557	Control	3.32616	0	0	Unknown	Unknown	Unknown	Unknown	0	0	0	0	0	0	0.521943	0.364998	0.999999	0	0	0	0	934	0	0	0	0	0	0	0	0	0	0	0	Unknown	Unknown	0	0	0	0	0	0	0	0
PolyA_DEIso	Salix_HiSeq_c526117_g1_i1	Salix_HiSeq_c526117_g1	46	9	9.73602	1.57121	Control	6.19652	0	0	Unknown	Unknown	Unknown	Unknown	0	0	0	0	0	0	0.792148	0.17801	0.999903	0	0	0	0	319	0	0	0	0	0	0	0	0	0	0	0	Unknown	Unknown	0	0	0	0	0	0	0	0
PolyA_DEIso	Salix_HiSeq_c586934_g2_i1	Salix_HiSeq_c586934_g2	11	4	3.31912	1.56638	Control	2.11897	0	0	Unknown	Unknown	Unknown	Unknown	0	0	0	0	0	0	0.326126	0.548357	0.974188	0	0	0	0	235	0	0	0	0	0	0	0	0	0	0	0	Unknown	Unknown	0	0	0	0	0	0	0	0
PolyA_DEIso	Salix_HiSeq_c570849_g3_i1	Salix_HiSeq_c570849_g3	22	7	7.10163	1.56406	Control	4.5405	0	0	Unknown	Unknown	Unknown	Unknown	0	0	0	0	0	0	0.657104	0.283356	0.999622	0	0	0	0	244	0	0	0	0	0	0	0	0	0	0	0	Unknown	Unknown	0	0	0	0	0	0	0	0
PolyA_DEIso	Salix_HiSeq_c589795_g4_i3	Salix_HiSeq_c589795_g4	21	6	5.0074	1.56348	Control	3.20273	0	0	Unknown	Unknown	Unknown	Unknown	0	0	0	0	0	0	0.505521	0.306446	0.955106	0	0	0	0	346	0	0	0	0	0	0	0	0	0	0	0	Unknown	Unknown	0	0	0	0	0	0	0	0
PolyA_DEIso	Salix_HiSeq_c577064_g2_i1	Salix_HiSeq_c577064_g2	24	3	9.00583	1.55988	Control	5.77341	0	0	Unknown	Unknown	Unknown	Unknown	0	0	0	0	0	0	0.761433	0.215287	1	0	0	0	0	229	0	0	0	0	0	0	0	0	0	0	0	Unknown	Unknown	0	0	0	0	0	0	0	0
PolyA_DEIso	Salix_HiSeq_c263587_g1_i1	Salix_HiSeq_c263587_g1	40	2	17.5524	1.55802	Control	11.2658	0	0	Unknown	Unknown	Unknown	Unknown	0	0	0	0	0	0	1.05176	0.103487	1	0	0	0	0	208	0	0	0	0	0	0	0	0	0	0	0	Unknown	Unknown	0	0	0	0	0	0	0	0
PolyA_DEIso	Salix_HiSeq_c597871_g4_i2	Salix_HiSeq_c597871_g4	73	9	20.5897	1.55773	Control	13.2177	0	0	Unknown	Unknown	Unknown	Unknown	0	0	0	0	0	0	1.12116	0.0701043	1	0	0	0	0	310	0	0	0	0	0	0	0	0	0	0	0	Unknown	Unknown	0	0	0	0	0	0	0	0
PolyA_DEIso	Salix_HiSeq_c498309_g1_i3	Salix_HiSeq_c498309_g1	26	10	2.86046	1.55624	Control	1.83806	0	0	Unknown	Unknown	Unknown	Unknown	0	0	0	0	0	0	0.264361	0.610796	0.97151	0	0	0	0	841	0	0	0	0	0	0	0	0	0	0	0	Unknown	Unknown	0	0	0	0	0	0	0	0
PolyA_DEIso	Salix_HiSeq_c567022_g4_i1	Salix_HiSeq_c567022_g4	22	8	6.55899	1.55482	Control	4.21848	0	0	Unknown	Unknown	Unknown	Unknown	0	0	0	0	0	0	0.625156	0.225696	0.977226	0	0	0	0	211	0	0	0	0	0	0	0	0	0	0	0	Unknown	Unknown	0	0	0	0	0	0	0	0
PolyA_DEIso	Salix_HiSeq_c569878_g1_i1	Salix_HiSeq_c569878_g1	3	29	0.223586	1.55358	Treatment	6.94849	0	0	Unknown	Unknown	Unknown	Unknown	0	0	0	0	0	0	0.84189	10.9539	0.993799	0	0	0	0	936	0	0	0	0	0	0	0	0	0	0	0	Unknown	Unknown	0	0	0	0	0	0	0	0
PolyA_DEIso	Salix_HiSeq_c515450_g1_i1	Salix_HiSeq_c515450_g1	1	16	0.184136	1.55118	Treatment	8.42406	0	0	Unknown	Unknown	Unknown	Unknown	0	0	0	0	0	0	0.925522	8.36511	0.998898	0	0	0	0	552	0	0	0	0	0	0	0	0	0	0	0	Unknown	Unknown	0	0	0	0	0	0	0	0
PolyA_DEIso	Salix_HiSeq_c481538_g1_i1	Salix_HiSeq_c481538_g1	46	18	5.47267	1.54675	Control	3.53818	0	0	Unknown	Unknown	Unknown	Unknown	0	0	0	0	0	0	0.54878	0.331016	0.997492	0	0	0	0	654	0	0	0	0	0	0	0	0	0	0	0	Unknown	Unknown	0	0	0	0	0	0	0	0
PolyA_DEIso	Salix_HiSeq_c581867_g3_i2	Salix_HiSeq_c581867_g3	18	11	3.46472	1.53242	Control	2.26095	0	0	Unknown	Unknown	Unknown	Unknown	0	0	0	0	0	0	0.35429	0.488622	0.990766	0	0	0	0	405	0	0	0	0	0	0	0	0	0	0	0	Unknown	Unknown	0	0	0	0	0	0	0	0
PolyA_DEIso	Salix_HiSeq_c521447_g2_i1	Salix_HiSeq_c521447_g2	62	6	18.333	1.53031	Control	11.9799	0	0	Unknown	Unknown	Unknown	Unknown	0	0	0	0	0	0	1.07845	0.0846897	1	0	0	0	0	305	0	0	0	0	0	0	0	0	0	0	0	Unknown	Unknown	0	0	0	0	0	0	0	0
PolyA_DEIso	Salix_HiSeq_c596362_g9_i1	Salix_HiSeq_c596362_g9	20	4	11.2856	1.52997	Control	7.37631	0	0	Unknown	Unknown	Unknown	Unknown	0	0	0	0	0	0	0.867839	0.127865	0.999683	0	0	0	0	252	0	0	0	0	0	0	0	0	0	0	0	Unknown	Unknown	0	0	0	0	0	0	0	0
PolyA_DEIso	Salix_HiSeq_c335466_g1_i1	Salix_HiSeq_c335466_g1	20	8	4.15737	1.52666	Control	2.72319	0	0	Unknown	Unknown	Unknown	Unknown	0	0	0	0	0	0	0.435078	0.601125	0.976449	0	0	0	0	390	0	0	0	0	0	0	0	0	0	0	0	Unknown	Unknown	0	0	0	0	0	0	0	0
PolyA_DEIso	Salix_HiSeq_c578442_g1_i1	Salix_HiSeq_c578442_g1	2	19	0.219112	1.52609	Treatment	6.96491	0	0	Unknown	Unknown	Unknown	Unknown	0	0	0	0	0	0	0.842915	9.41932	0.990336	0	0	0	0	869	0	0	0	0	0	0	0	0	0	0	0	Unknown	Unknown	0	0	0	0	0	0	0	0
PolyA_DEIso	Salix_HiSeq_c594462_g2_i1	Salix_HiSeq_c594462_g2	79	15	7.40004	1.52573	Control	4.85015	0	0	Unknown	Unknown	Unknown	Unknown	0	0	0	0	0	0	0.685756	0.221602	1	0	0	0	0	959	0	0	0	0	0	0	0	0	0	0	0	Unknown	Unknown	0	0	0	0	0	0	0	0
PolyA_DEIso	Salix_HiSeq_c599363_g6_i1	Salix_HiSeq_c599363_g6	110	26	8.34984	1.52422	Control	5.4781	0	0	Unknown	Unknown	Unknown	Unknown	0	0	0	0	0	0	0.73863	0.218722	1	0	0	0	0	911	0	0	0	0	0	0	0	0	0	0	0	Unknown	Unknown	0	0	0	0	0	0	0	0
PolyA_DEIso	Salix_HiSeq_c583610_g2_i1	Salix_HiSeq_c583610_g2	36	8	12.7465	1.51631	Control	8.40627	0	0	Unknown	Unknown	Unknown	Unknown	0	0	0	0	0	0	0.924603	0.110343	0.999928	0	0	0	0	210	0	0	0	0	0	0	0	0	0	0	0	Unknown	Unknown	0	0	0	0	0	0	0	0
PolyA_DEIso	Salix_HiSeq_c587861_g1_i1	Salix_HiSeq_c587861_g1	22	5	9.73544	1.51461	Control	6.42767	0	0	Unknown	Unknown	Unknown	Unknown	0	0	0	0	0	0	0.808054	0.181706	0.997207	0	0	0	0	233	0	0	0	0	0	0	0	0	0	0	0	Unknown	Unknown	0	0	0	0	0	0	0	0
PolyA_DEIso	Salix_HiSeq_c796708_g1_i1	Salix_HiSeq_c796708_g1	59	7	7.6886	1.51415	Control	5.07783	0	0	Unknown	Unknown	Unknown	Unknown	0	0	0	0	0	0	0.705678	0.230567	1	0	0	0	0	566	0	0	0	0	0	0	0	0	0	0	0	Unknown	Unknown	0	0	0	0	0	0	0	0
PolyA_DEIso	Salix_HiSeq_c599363_g6_i4	Salix_HiSeq_c599363_g6	81	15	13.0507	1.50217	Control	8.6879	0	0	Unknown	Unknown	Unknown	Unknown	0	0	0	0	0	0	0.938915	0.115595	0.999579	0	0	0	0	463	0	0	0	0	0	0	0	0	0	0	0	Unknown	Unknown	0	0	0	0	0	0	0	0
PolyA_DEIso	Salix_HiSeq_c36493_g1_i1	Salix_HiSeq_c36493_g1	54	13	5.91951	1.49947	Control	3.94774	0	0	Unknown	Unknown	Unknown	Unknown	0	0	0	0	0	0	0.596348	0.280406	0.99274	0	0	0	0	624	0	0	0	0	0	0	0	0	0	0	0	Unknown	Unknown	0	0	0	0	0	0	0	0
PolyA_DEIso	Salix_HiSeq_c518394_g1_i1	Salix_HiSeq_c518394_g1	26	9	5.00363	1.49784	Control	3.34057	0	0	Unknown	Unknown	Unknown	Unknown	0	0	0	0	0	0	0.52382	0.32502	0.960724	0	0	0	0	392	0	0	0	0	0	0	0	0	0	0	0	Unknown	Unknown	0	0	0	0	0	0	0	0
PolyA_DEIso	Salix_HiSeq_c591409_g6_i1	Salix_HiSeq_c591409_g6	21	3	7.17996	1.49662	Control	4.79745	0	0	Unknown	Unknown	Unknown	Unknown	0	0	0	0	0	0	0.681011	0.252454	0.999987	0	0	0	0	265	0	0	0	0	0	0	0	0	0	0	0	Unknown	Unknown	0	0	0	0	0	0	0	0
PolyA_DEIso	Salix_HiSeq_c36313_g1_i1	Salix_HiSeq_c36313_g1	71	14	9.50726	1.49506	Control	6.35912	0	0	Unknown	Unknown	Unknown	Unknown	0	0	0	0	0	0	0.803397	0.226139	1	0	0	0	0	544	0	0	0	0	0	0	0	0	0	0	0	Unknown	Unknown	0	0	0	0	0	0	0	0
PolyA_DEIso	Salix_HiSeq_c572876_g2_i2	Salix_HiSeq_c572876_g2	23	10	4.31006	1.4933	Control	2.88627	0	0	Unknown	Unknown	Unknown	Unknown	0	0	0	0	0	0	0.460337	0.39509	0.979795	0	0	0	0	435	0	0	0	0	0	0	0	0	0	0	0	Unknown	Unknown	0	0	0	0	0	0	0	0
PolyA_DEIso	Salix_HiSeq_c549940_g1_i1	Salix_HiSeq_c549940_g1	52	7	6.24593	1.49177	Control	4.18693	0	0	Unknown	Unknown	Unknown	Unknown	0	0	0	0	0	0	0.621896	0.26617	1	0	0	0	0	743	0	0	0	0	0	0	0	0	0	0	0	Unknown	Unknown	0	0	0	0	0	0	0	0
PolyA_DEIso	Salix_HiSeq_c576861_g1_i1	Salix_HiSeq_c576861_g1	0	13	0.103381	1.48871	Treatment	14.4003	0	0	Unknown	Unknown	Unknown	Unknown	0	0	0	0	0	0	1.15837	15.3968	0.999055	0	0	0	0	547	0	0	0	0	0	0	0	0	0	0	0	Unknown	Unknown	0	0	0	0	0	0	0	0
PolyA_DEIso	Salix_HiSeq_c549491_g2_i1	Salix_HiSeq_c549491_g2	17	3	5.62511	1.48819	Control	3.77982	0	0	Unknown	Unknown	Unknown	Unknown	0	0	0	0	0	0	0.577472	0.377607	0.999949	0	0	0	0	210	0	0	0	0	0	0	0	0	0	0	0	Unknown	Unknown	0	0	0	0	0	0	0	0
PolyA_DEIso	Salix_HiSeq_c586935_g1_i1	Salix_HiSeq_c586935_g1	79	19	6.74097	1.48746	Control	4.53188	0	0	Unknown	Unknown	Unknown	Unknown	0	0	0	0	0	0	0.656278	0.512517	0.995919	0	0	0	0	593	0	0	0	0	0	0	0	0	0	0	0	Unknown	Unknown	0	0	0	0	0	0	0	0
PolyA_DEIso	Salix_HiSeq_c582249_g3_i2	Salix_HiSeq_c582249_g3	35	5	9.23242	1.48325	Control	6.22446	0	0	Unknown	Unknown	Unknown	Unknown	0	0	0	0	0	0	0.794101	0.18049	0.999996	0	0	0	0	363	0	0	0	0	0	0	0	0	0	0	0	Unknown	Unknown	0	0	0	0	0	0	0	0
PolyA_DEIso	Salix_HiSeq_c566653_g1_i2	Salix_HiSeq_c566653_g1	27	8	5.57861	1.48157	Control	3.76533	0	0	Unknown	Unknown	Unknown	Unknown	0	0	0	0	0	0	0.575803	0.296551	0.996988	0	0	0	0	388	0	0	0	0	0	0	0	0	0	0	0	Unknown	Unknown	0	0	0	0	0	0	0	0
PolyA_DEIso	Salix_HiSeq_c593897_g2_i1	Salix_HiSeq_c593897_g2	24	6	6.28378	1.481	Control	4.24292	0	0	Unknown	Unknown	Unknown	Unknown	0	0	0	0	0	0	0.627665	0.250867	1	0	0	0	0	305	0	0	0	0	0	0	0	0	0	0	0	Unknown	Unknown	0	0	0	0	0	0	0	0
PolyA_DEIso	Salix_HiSeq_c595643_g1_i3	Salix_HiSeq_c595643_g1	20	6	6.47586	1.48055	Control	4.37395	0	0	Unknown	Unknown	Unknown	Unknown	0	0	0	0	0	0	0.640874	0.196976	0.999817	0	0	0	0	253	0	0	0	0	0	0	0	0	0	0	0	Unknown	Unknown	0	0	0	0	0	0	0	0
PolyA_DEIso	Salix_HiSeq_c587269_g2_i3	Salix_HiSeq_c587269_g2	18	5	3.96371	1.47753	Control	2.68266	0	0	Unknown	Unknown	Unknown	Unknown	0	0	0	0	0	0	0.428566	0.418513	0.996608	0	0	0	0	379	0	0	0	0	0	0	0	0	0	0	0	Unknown	Unknown	0	0	0	0	0	0	0	0
PolyA_DEIso	Salix_HiSeq_c600181_g6_i4	Salix_HiSeq_c600181_g6	33	9	6.68702	1.47638	Control	4.52933	0	0	Unknown	Unknown	Unknown	Unknown	0	0	0	0	0	0	0.656034	0.468129	0.99358	0	0	0	0	334	0	0	0	0	0	0	0	0	0	0	0	Unknown	Unknown	0	0	0	0	0	0	0	0
PolyA_DEIso	Salix_HiSeq_c575804_g2_i2	Salix_HiSeq_c575804_g2	49	12	4.74468	1.47468	Control	3.21743	0	0	Unknown	Unknown	Unknown	Unknown	0	0	0	0	0	0	0.507509	0.365389	0.99999	0	0	0	0	767	0	0	0	0	0	0	0	0	0	0	0	Unknown	Unknown	0	0	0	0	0	0	0	0
PolyA_DEIso	Salix_HiSeq_c598388_g3_i1	Salix_HiSeq_c598388_g3	178	25	15.7101	1.47276	Control	10.6671	0	0	Unknown	Unknown	Unknown	Unknown	0	0	0	0	0	0	1.02805	0.0968109	1	0	0	0	0	958	0	0	0	0	0	0	0	0	0	0	0	Unknown	Unknown	0	0	0	0	0	0	0	0
PolyA_DEIso	Salix_HiSeq_c587900_g1_i1	Salix_HiSeq_c587900_g1	14	2	3.54231	1.46888	Control	2.41157	0	0	Unknown	Unknown	Unknown	Unknown	0	0	0	0	0	0	0.382301	0.457511	0.999652	0	0	0	0	236	0	0	0	0	0	0	0	0	0	0	0	Unknown	Unknown	0	0	0	0	0	0	0	0
PolyA_DEIso	Salix_HiSeq_c532523_g1_i2	Salix_HiSeq_c532523_g1	0	21	0.0252336	1.46571	Treatment	58.0858	0	0	Unknown	Unknown	Unknown	Unknown	0	0	0	0	0	0	1.76407	96.9629	0.999982	0	0	0	0	885	0	0	0	0	0	0	0	0	0	0	0	Unknown	Unknown	0	0	0	0	0	0	0	0
PolyA_DEIso	Salix_HiSeq_c570140_g1_i1	Salix_HiSeq_c570140_g1	53	12	5.01241	1.46402	Control	3.42374	0	0	Unknown	Unknown	Unknown	Unknown	0	0	0	0	0	0	0.534501	0.345455	1	0	0	0	0	805	0	0	0	0	0	0	0	0	0	0	0	Unknown	Unknown	0	0	0	0	0	0	0	0
PolyA_DEIso	Salix_HiSeq_c598937_g1_i1	Salix_HiSeq_c598937_g1	112	16	8.58912	1.45805	Control	5.89081	0	0	Unknown	Unknown	Unknown	Unknown	0	0	0	0	0	0	0.770175	0.311764	0.999956	0	0	0	0	719	0	0	0	0	0	0	0	0	0	0	0	Unknown	Unknown	0	0	0	0	0	0	0	0
PolyA_DEIso	Salix_HiSeq_c573284_g1_i2	Salix_HiSeq_c573284_g1	43	9	14.5771	1.45585	Control	10.0127	0	0	Unknown	Unknown	Unknown	Unknown	0	0	0	0	0	0	1.00055	0.083481	0.999841	0	0	0	0	262	0	0	0	0	0	0	0	0	0	0	0	Unknown	Unknown	0	0	0	0	0	0	0	0
PolyA_DEIso	Salix_HiSeq_c586969_g1_i1	Salix_HiSeq_c586969_g1	13	3	5.40154	1.45419	Control	3.71445	0	0	Unknown	Unknown	Unknown	Unknown	0	0	0	0	0	0	0.569895	0.359423	0.995378	0	0	0	0	268	0	0	0	0	0	0	0	0	0	0	0	Unknown	Unknown	0	0	0	0	0	0	0	0
PolyA_DEIso	Salix_HiSeq_c493741_g2_i2	Salix_HiSeq_c493741_g2	24	5	6.22295	1.4515	Control	4.28726	0	0	Unknown	Unknown	Unknown	Unknown	0	0	0	0	0	0	0.632179	0.245718	0.999946	0	0	0	0	245	0	0	0	0	0	0	0	0	0	0	0	Unknown	Unknown	0	0	0	0	0	0	0	0
PolyA_DEIso	Salix_HiSeq_c560907_g2_i1	Salix_HiSeq_c560907_g2	49	8	15.1608	1.4493	Control	10.4608	0	0	Unknown	Unknown	Unknown	Unknown	0	0	0	0	0	0	1.01956	0.0927457	0.999988	0	0	0	0	219	0	0	0	0	0	0	0	0	0	0	0	Unknown	Unknown	0	0	0	0	0	0	0	0
PolyA_DEIso	Salix_HiSeq_c586130_g1_i1	Salix_HiSeq_c586130_g1	40	5	10.6707	1.44674	Control	7.37569	0	0	Unknown	Unknown	Unknown	Unknown	0	0	0	0	0	0	0.867803	0.141595	1	0	0	0	0	266	0	0	0	0	0	0	0	0	0	0	0	Unknown	Unknown	0	0	0	0	0	0	0	0
PolyA_DEIso	Salix_HiSeq_c581364_g2_i1	Salix_HiSeq_c581364_g2	34	9	4.29339	1.44622	Control	2.96869	0	0	Unknown	Unknown	Unknown	Unknown	0	0	0	0	0	0	0.472565	0.363921	0.999998	0	0	0	0	655	0	0	0	0	0	0	0	0	0	0	0	Unknown	Unknown	0	0	0	0	0	0	0	0
PolyA_DEIso	Salix_HiSeq_c481495_g1_i1	Salix_HiSeq_c481495_g1	43	10	9.28795	1.44288	Control	6.43711	0	0	Unknown	Unknown	Unknown	Unknown	0	0	0	0	0	0	0.808691	0.248894	0.995656	0	0	0	0	296	0	0	0	0	0	0	0	0	0	0	0	Unknown	Unknown	0	0	0	0	0	0	0	0
PolyA_DEIso	Salix_HiSeq_c421090_g1_i1	Salix_HiSeq_c421090_g1	94	13	9.44106	1.4419	Control	6.54766	0	0	Unknown	Unknown	Unknown	Unknown	0	0	0	0	0	0	0.816086	0.162086	1	0	0	0	0	914	0	0	0	0	0	0	0	0	0	0	0	Unknown	Unknown	0	0	0	0	0	0	0	0
PolyA_DEIso	Salix_HiSeq_c553133_g2_i1	Salix_HiSeq_c553133_g2	23	9	4.83093	1.43959	Control	3.35578	0	0	Unknown	Unknown	Unknown	Unknown	0	0	0	0	0	0	0.525793	0.291171	0.977465	0	0	0	0	474	0	0	0	0	0	0	0	0	0	0	0	Unknown	Unknown	0	0	0	0	0	0	0	0
PolyA_DEIso	Salix_HiSeq_c270424_g1_i1	Salix_HiSeq_c270424_g1	43	10	8.44578	1.43854	Control	5.87109	0	0	Unknown	Unknown	Unknown	Unknown	0	0	0	0	0	0	0.768718	0.165736	0.9998	0	0	0	0	530	0	0	0	0	0	0	0	0	0	0	0	Unknown	Unknown	0	0	0	0	0	0	0	0
PolyA_DEIso	Salix_HiSeq_c599375_g5_i1	Salix_HiSeq_c599375_g5	31	12	6.35202	1.42409	Control	4.46041	0	0	Unknown	Unknown	Unknown	Unknown	0	0	0	0	0	0	0.649375	0.205637	0.982836	0	0	0	0	426	0	0	0	0	0	0	0	0	0	0	0	Unknown	Unknown	0	0	0	0	0	0	0	0
PolyA_DEIso	Salix_HiSeq_c600153_g4_i1	Salix_HiSeq_c600153_g4	35	9	7.04069	1.41975	Control	4.95912	0	0	Unknown	Unknown	Unknown	Unknown	0	0	0	0	0	0	0.695405	0.214934	0.995875	0	0	0	0	408	0	0	0	0	0	0	0	0	0	0	0	Unknown	Unknown	0	0	0	0	0	0	0	0
PolyA_DEIso	Salix_HiSeq_c599383_g4_i2	Salix_HiSeq_c599383_g4	52	5	17.4076	1.41076	Control	12.3392	0	0	Unknown	Unknown	Unknown	Unknown	0	0	0	0	0	0	1.09129	0.143323	1	0	0	0	0	211	0	0	0	0	0	0	0	0	0	0	0	Unknown	Unknown	0	0	0	0	0	0	0	0
PolyA_DEIso	Salix_HiSeq_c591483_g1_i5	Salix_HiSeq_c591483_g1	2	17	0.386418	1.40831	Treatment	3.64453	0	0	Unknown	Unknown	Unknown	Unknown	0	0	0	0	0	0	0.561642	2.52515	0.987948	0	0	0	0	502	0	0	0	0	0	0	0	0	0	0	0	Unknown	Unknown	0	0	0	0	0	0	0	0
PolyA_DEIso	Salix_HiSeq_c700383_g1_i1	Salix_HiSeq_c700383_g1	51	6	14.5998	1.40229	Control	10.4113	0	0	Unknown	Unknown	Unknown	Unknown	0	0	0	0	0	0	1.01751	0.095787	1	0	0	0	0	287	0	0	0	0	0	0	0	0	0	0	0	Unknown	Unknown	0	0	0	0	0	0	0	0
PolyA_DEIso	Salix_HiSeq_c600051_g2_i3	Salix_HiSeq_c600051_g2	76	8	32.6531	1.38781	Control	23.5285	0	0	Unknown	Unknown	Unknown	Unknown	0	0	0	0	0	0	1.37159	0.0354849	0.999999	0	0	0	0	244	0	0	0	0	0	0	0	0	0	0	0	Unknown	Unknown	0	0	0	0	0	0	0	0
PolyA_DEIso	Salix_HiSeq_c599818_g1_i1	Salix_HiSeq_c599818_g1	15	5	4.63468	1.38775	Control	3.33971	0	0	Unknown	Unknown	Unknown	Unknown	0	0	0	0	0	0	0.523708	0.355003	0.96685	0	0	0	0	253	0	0	0	0	0	0	0	0	0	0	0	Unknown	Unknown	0	0	0	0	0	0	0	0
PolyA_DEIso	Salix_HiSeq_c596163_g1_i1	Salix_HiSeq_c596163_g1	17	7	4.2632	1.38537	Control	3.0773	0	0	Unknown	Unknown	Unknown	Unknown	0	0	0	0	0	0	0.488169	0.512401	0.951101	0	0	0	0	387	0	0	0	0	0	0	0	0	0	0	0	Unknown	Unknown	0	0	0	0	0	0	0	0
PolyA_DEIso	Salix_HiSeq_c562589_g1_i2	Salix_HiSeq_c562589_g1	21	5	9.51897	1.38521	Control	6.87187	0	0	Unknown	Unknown	Unknown	Unknown	0	0	0	0	0	0	0.837075	0.206771	0.997151	0	0	0	0	208	0	0	0	0	0	0	0	0	0	0	0	Unknown	Unknown	0	0	0	0	0	0	0	0
PolyA_DEIso	Salix_HiSeq_c583405_g1_i1	Salix_HiSeq_c583405_g1	52	6	12.0005	1.37611	Control	8.72058	0	0	Unknown	Unknown	Unknown	Unknown	0	0	0	0	0	0	0.940546	0.122911	1	0	0	0	0	361	0	0	0	0	0	0	0	0	0	0	0	Unknown	Unknown	0	0	0	0	0	0	0	0
PolyA_DEIso	Salix_HiSeq_c595206_g2_i3	Salix_HiSeq_c595206_g2	61	11	11.9194	1.36605	Control	8.7254	0	0	Unknown	Unknown	Unknown	Unknown	0	0	0	0	0	0	0.940785	0.136323	0.99999	0	0	0	0	343	0	0	0	0	0	0	0	0	0	0	0	Unknown	Unknown	0	0	0	0	0	0	0	0
PolyA_DEIso	Salix_HiSeq_c602028_g1_i1	Salix_HiSeq_c602028_g1	27	7	4.54751	1.36545	Control	3.3304	0	0	Unknown	Unknown	Unknown	Unknown	0	0	0	0	0	0	0.522497	0.356653	0.999424	0	0	0	0	537	0	0	0	0	0	0	0	0	0	0	0	Unknown	Unknown	0	0	0	0	0	0	0	0
PolyA_DEIso	Salix_HiSeq_c419288_g2_i1	Salix_HiSeq_c419288_g2	244	18	17.8663	1.36296	Control	13.1085	0	0	Unknown	Unknown	Unknown	Unknown	0	0	0	0	0	0	1.11755	0.0920366	1	0	0	0	0	1012	0	0	0	0	0	0	0	0	0	0	0	Unknown	Unknown	0	0	0	0	0	0	0	0
PolyA_DEIso	Salix_HiSeq_c882777_g1_i1	Salix_HiSeq_c882777_g1	18	10	3.68509	1.34944	Control	2.73083	0	0	Unknown	Unknown	Unknown	Unknown	0	0	0	0	0	0	0.436295	0.363555	0.981138	0	0	0	0	437	0	0	0	0	0	0	0	0	0	0	0	Unknown	Unknown	0	0	0	0	0	0	0	0
PolyA_DEIso	Salix_HiSeq_c494895_g1_i1	Salix_HiSeq_c494895_g1	237	8	67.3599	1.3464	Control	50.0295	0	0	Unknown	Unknown	Unknown	Unknown	0	0	0	0	0	0	1.69923	0.0430455	1	0	0	0	0	290	0	0	0	0	0	0	0	0	0	0	0	Unknown	Unknown	0	0	0	0	0	0	0	0
PolyA_DEIso	Salix_HiSeq_c584658_g1_i1	Salix_HiSeq_c584658_g1	103	27	9.44667	1.34537	Control	7.02161	0	0	Unknown	Unknown	Unknown	Unknown	0	0	0	0	0	0	0.846436	0.118305	0.991574	0	0	0	0	1058	0	0	0	0	0	0	0	0	0	0	0	Unknown	Unknown	0	0	0	0	0	0	0	0
PolyA_DEIso	Salix_HiSeq_c599551_g1_i4	Salix_HiSeq_c599551_g1	19	7	5.16624	1.34498	Control	3.84113	0	0	Unknown	Unknown	Unknown	Unknown	0	0	0	0	0	0	0.584459	0.238486	0.983928	0	0	0	0	272	0	0	0	0	0	0	0	0	0	0	0	Unknown	Unknown	0	0	0	0	0	0	0	0
PolyA_DEIso	Salix_HiSeq_c566865_g1_i1	Salix_HiSeq_c566865_g1	49	5	16.1386	1.34357	Control	12.0117	0	0	Unknown	Unknown	Unknown	Unknown	0	0	0	0	0	0	1.0796	0.150176	1	0	0	0	0	264	0	0	0	0	0	0	0	0	0	0	0	Unknown	Unknown	0	0	0	0	0	0	0	0
PolyA_DEIso	Salix_HiSeq_c584361_g2_i1	Salix_HiSeq_c584361_g2	2	16	0.186914	1.33857	Treatment	7.16142	0	0	Unknown	Unknown	Unknown	Unknown	0	0	0	0	0	0	0.854999	11.3027	0.953709	0	0	0	0	869	0	0	0	0	0	0	0	0	0	0	0	Unknown	Unknown	0	0	0	0	0	0	0	0
PolyA_DEIso	Salix_HiSeq_c586851_g1_i1	Salix_HiSeq_c586851_g1	33	15	4.93072	1.3379	Control	3.68543	0	0	Unknown	Unknown	Unknown	Unknown	0	0	0	0	0	0	0.566488	0.306023	0.952898	0	0	0	0	509	0	0	0	0	0	0	0	0	0	0	0	Unknown	Unknown	0	0	0	0	0	0	0	0
PolyA_DEIso	Salix_HiSeq_c591930_g1_i3	Salix_HiSeq_c591930_g1	44	16	5.40717	1.33635	Control	4.04623	0	0	Unknown	Unknown	Unknown	Unknown	0	0	0	0	0	0	0.60705	0.240227	0.996433	0	0	0	0	579	0	0	0	0	0	0	0	0	0	0	0	Unknown	Unknown	0	0	0	0	0	0	0	0
PolyA_DEIso	Salix_HiSeq_c559906_g4_i1	Salix_HiSeq_c559906_g4	68	9	13.8376	1.33364	Control	10.3758	0	0	Unknown	Unknown	Unknown	Unknown	0	0	0	0	0	0	1.01602	0.121864	1	0	0	0	0	439	0	0	0	0	0	0	0	0	0	0	0	Unknown	Unknown	0	0	0	0	0	0	0	0
PolyA_DEIso	Salix_HiSeq_c592003_g2_i1	Salix_HiSeq_c592003_g2	11	4	3.46525	1.33291	Control	2.59976	0	0	Unknown	Unknown	Unknown	Unknown	0	0	0	0	0	0	0.414933	0.439527	0.998368	0	0	0	0	254	0	0	0	0	0	0	0	0	0	0	0	Unknown	Unknown	0	0	0	0	0	0	0	0
PolyA_DEIso	Salix_HiSeq_c499631_g1_i1	Salix_HiSeq_c499631_g1	98	14	10.9764	1.33258	Control	8.23695	0	0	Unknown	Unknown	Unknown	Unknown	0	0	0	0	0	0	0.915766	0.134063	1	0	0	0	0	675	0	0	0	0	0	0	0	0	0	0	0	Unknown	Unknown	0	0	0	0	0	0	0	0
PolyA_DEIso	Salix_HiSeq_c603790_g1_i1	Salix_HiSeq_c603790_g1	14	4	5.95798	1.33065	Control	4.4775	0	0	Unknown	Unknown	Unknown	Unknown	0	0	0	0	0	0	0.651035	0.226216	0.991721	0	0	0	0	226	0	0	0	0	0	0	0	0	0	0	0	Unknown	Unknown	0	0	0	0	0	0	0	0
PolyA_DEIso	Salix_HiSeq_c557187_g1_i1	Salix_HiSeq_c557187_g1	30	5	11.5708	1.32993	Control	8.70033	0	0	Unknown	Unknown	Unknown	Unknown	0	0	0	0	0	0	0.939536	0.12771	0.999991	0	0	0	0	201	0	0	0	0	0	0	0	0	0	0	0	Unknown	Unknown	0	0	0	0	0	0	0	0
PolyA_DEIso	Salix_HiSeq_c540793_g1_i2	Salix_HiSeq_c540793_g1	88	13	8.7815	1.32131	Control	6.64607	0	0	Unknown	Unknown	Unknown	Unknown	0	0	0	0	0	0	0.822565	0.172266	1	0	0	0	0	729	0	0	0	0	0	0	0	0	0	0	0	Unknown	Unknown	0	0	0	0	0	0	0	0
PolyA_DEIso	Salix_HiSeq_c561894_g3_i1	Salix_HiSeq_c561894_g3	20	6	9.08171	1.31812	Control	6.88988	0	0	Unknown	Unknown	Unknown	Unknown	0	0	0	0	0	0	0.838212	0.276131	0.98841	0	0	0	0	289	0	0	0	0	0	0	0	0	0	0	0	Unknown	Unknown	0	0	0	0	0	0	0	0
PolyA_DEIso	Salix_HiSeq_c356984_g1_i2	Salix_HiSeq_c356984_g1	21	5	3.09314	1.31555	Control	2.35122	0	0	Unknown	Unknown	Unknown	Unknown	0	0	0	0	0	0	0.371293	0.502447	0.999712	0	0	0	0	474	0	0	0	0	0	0	0	0	0	0	0	Unknown	Unknown	0	0	0	0	0	0	0	0
PolyA_DEIso	Salix_HiSeq_c476468_g1_i1	Salix_HiSeq_c476468_g1	72	6	14.7885	1.31094	Control	11.2809	0	0	Unknown	Unknown	Unknown	Unknown	0	0	0	0	0	0	1.05234	0.0889613	1	0	0	0	0	585	0	0	0	0	0	0	0	0	0	0	0	Unknown	Unknown	0	0	0	0	0	0	0	0
PolyA_DEIso	Salix_HiSeq_c584663_g1_i2	Salix_HiSeq_c584663_g1	52	10	6.54758	1.3091	Control	5.00157	0	0	Unknown	Unknown	Unknown	Unknown	0	0	0	0	0	0	0.699107	0.246119	0.999994	0	0	0	0	726	0	0	0	0	0	0	0	0	0	0	0	Unknown	Unknown	0	0	0	0	0	0	0	0
PolyA_DEIso	Salix_HiSeq_c577433_g1_i1	Salix_HiSeq_c577433_g1	3	30	0.173367	1.30859	Treatment	7.54808	0	0	Unknown	Unknown	Unknown	Unknown	0	0	0	0	0	0	0.877837	9.46299	0.999563	0	0	0	0	964	0	0	0	0	0	0	0	0	0	0	0	Unknown	Unknown	0	0	0	0	0	0	0	0
PolyA_DEIso	Salix_HiSeq_c578048_g1_i1	Salix_HiSeq_c578048_g1	71	10	18.4157	1.30296	Control	14.1337	0	0	Unknown	Unknown	Unknown	Unknown	0	0	0	0	0	0	1.15026	0.0547311	1	0	0	0	0	297	0	0	0	0	0	0	0	0	0	0	0	Unknown	Unknown	0	0	0	0	0	0	0	0
PolyA_DEIso	Salix_HiSeq_c817355_g1_i1	Salix_HiSeq_c817355_g1	49	6	15.0035	1.29771	Control	11.5615	0	0	Unknown	Unknown	Unknown	Unknown	0	0	0	0	0	0	1.06301	0.0831434	1	0	0	0	0	235	0	0	0	0	0	0	0	0	0	0	0	Unknown	Unknown	0	0	0	0	0	0	0	0
PolyA_DEIso	Salix_HiSeq_c543069_g1_i1	Salix_HiSeq_c543069_g1	70	17	13.9234	1.29115	Control	10.7837	0	0	Unknown	Unknown	Unknown	Unknown	0	0	0	0	0	0	1.03277	0.199478	0.999535	0	0	0	0	636	0	0	0	0	0	0	0	0	0	0	0	Unknown	Unknown	0	0	0	0	0	0	0	0
PolyA_DEIso	Salix_HiSeq_c510559_g2_i1	Salix_HiSeq_c510559_g2	44	10	7.27219	1.28754	Control	5.64815	0	0	Unknown	Unknown	Unknown	Unknown	0	0	0	0	0	0	0.751906	0.179833	0.99646	0	0	0	0	586	0	0	0	0	0	0	0	0	0	0	0	Unknown	Unknown	0	0	0	0	0	0	0	0
PolyA_DEIso	Salix_HiSeq_c558745_g2_i1	Salix_HiSeq_c558745_g2	46	7	8.64674	1.28329	Control	6.73796	0	0	Unknown	Unknown	Unknown	Unknown	0	0	0	0	0	0	0.828528	0.159454	1	0	0	0	0	385	0	0	0	0	0	0	0	0	0	0	0	Unknown	Unknown	0	0	0	0	0	0	0	0
PolyA_DEIso	Salix_HiSeq_c591315_g4_i1	Salix_HiSeq_c591315_g4	31	6	11.4127	1.28111	Control	8.90846	0	0	Unknown	Unknown	Unknown	Unknown	0	0	0	0	0	0	0.949802	0.140567	0.99722	0	0	0	0	201	0	0	0	0	0	0	0	0	0	0	0	Unknown	Unknown	0	0	0	0	0	0	0	0
PolyA_DEIso	Salix_HiSeq_c557844_g1_i1	Salix_HiSeq_c557844_g1	13	3	6.10542	1.27741	Control	4.77955	0	0	Unknown	Unknown	Unknown	Unknown	0	0	0	0	0	0	0.679387	0.222121	0.999073	0	0	0	0	243	0	0	0	0	0	0	0	0	0	0	0	Unknown	Unknown	0	0	0	0	0	0	0	0
PolyA_DEIso	Salix_HiSeq_c384467_g1_i2	Salix_HiSeq_c384467_g1	115	23	6.79834	1.27583	Control	5.32857	0	0	Unknown	Unknown	Unknown	Unknown	0	0	0	0	0	0	0.726611	0.207915	1	0	0	0	0	1325	0	0	0	0	0	0	0	0	0	0	0	Unknown	Unknown	0	0	0	0	0	0	0	0
PolyA_DEIso	Salix_HiSeq_c531203_g1_i2	Salix_HiSeq_c531203_g1	18	5	3.02897	1.27258	Control	2.38018	0	0	Unknown	Unknown	Unknown	Unknown	0	0	0	0	0	0	0.376609	0.485089	0.958568	0	0	0	0	438	0	0	0	0	0	0	0	0	0	0	0	Unknown	Unknown	0	0	0	0	0	0	0	0
PolyA_DEIso	Salix_HiSeq_c556631_g1_i1	Salix_HiSeq_c556631_g1	31	3	8.48463	1.26786	Control	6.69209	0	0	Unknown	Unknown	Unknown	Unknown	0	0	0	0	0	0	0.825562	0.188982	0.999974	0	0	0	0	235	0	0	0	0	0	0	0	0	0	0	0	Unknown	Unknown	0	0	0	0	0	0	0	0
PolyA_DEIso	Salix_HiSeq_c546927_g1_i1	Salix_HiSeq_c546927_g1	27	9	4.13892	1.26782	Control	3.26459	0	0	Unknown	Unknown	Unknown	Unknown	0	0	0	0	0	0	0.513829	0.317355	0.995117	0	0	0	0	526	0	0	0	0	0	0	0	0	0	0	0	Unknown	Unknown	0	0	0	0	0	0	0	0
PolyA_DEIso	Salix_HiSeq_c571060_g3_i1	Salix_HiSeq_c571060_g3	21	3	7.32926	1.26718	Control	5.78392	0	0	Unknown	Unknown	Unknown	Unknown	0	0	0	0	0	0	0.762222	0.191431	0.999982	0	0	0	0	226	0	0	0	0	0	0	0	0	0	0	0	Unknown	Unknown	0	0	0	0	0	0	0	0
PolyA_DEIso	Salix_HiSeq_c596774_g1_i1	Salix_HiSeq_c596774_g1	33	7	10.203	1.26665	Control	8.05508	0	0	Unknown	Unknown	Unknown	Unknown	0	0	0	0	0	0	0.90607	0.115678	0.999909	0	0	0	0	209	0	0	0	0	0	0	0	0	0	0	0	Unknown	Unknown	0	0	0	0	0	0	0	0
PolyA_DEIso	Salix_HiSeq_c592262_g1_i1	Salix_HiSeq_c592262_g1	38	7	7.85288	1.26478	Control	6.20889	0	0	Unknown	Unknown	Unknown	Unknown	0	0	0	0	0	0	0.793014	0.18137	0.999996	0	0	0	0	375	0	0	0	0	0	0	0	0	0	0	0	Unknown	Unknown	0	0	0	0	0	0	0	0
PolyA_DEIso	Salix_HiSeq_c704411_g1_i1	Salix_HiSeq_c704411_g1	24	8	7.08319	1.2619	Control	5.61313	0	0	Unknown	Unknown	Unknown	Unknown	0	0	0	0	0	0	0.749205	0.153009	0.991272	0	0	0	0	467	0	0	0	0	0	0	0	0	0	0	0	Unknown	Unknown	0	0	0	0	0	0	0	0
PolyA_DEIso	Salix_HiSeq_c573284_g1_i1	Salix_HiSeq_c573284_g1	37	2	10.545	1.2541	Control	8.4084	0	0	Unknown	Unknown	Unknown	Unknown	0	0	0	0	0	0	0.924713	0.170395	1	0	0	0	0	216	0	0	0	0	0	0	0	0	0	0	0	Unknown	Unknown	0	0	0	0	0	0	0	0
PolyA_DEIso	Salix_HiSeq_c555838_g3_i2	Salix_HiSeq_c555838_g3	23	2	7.09138	1.2487	Control	5.67902	0	0	Unknown	Unknown	Unknown	Unknown	0	0	0	0	0	0	0.754273	0.184337	0.999998	0	0	0	0	202	0	0	0	0	0	0	0	0	0	0	0	Unknown	Unknown	0	0	0	0	0	0	0	0
PolyA_DEIso	Salix_HiSeq_c516692_g1_i1	Salix_HiSeq_c516692_g1	184	19	17.408	1.24733	Control	13.9562	0	0	Unknown	Unknown	Unknown	Unknown	0	0	0	0	0	0	1.14477	0.0640905	1	0	0	0	0	1068	0	0	0	0	0	0	0	0	0	0	0	Unknown	Unknown	0	0	0	0	0	0	0	0
PolyA_DEIso	Salix_HiSeq_c546350_g1_i2	Salix_HiSeq_c546350_g1	50	10	11.997	1.24505	Control	9.6358	0	0	Unknown	Unknown	Unknown	Unknown	0	0	0	0	0	0	0.983888	0.0886138	0.999915	0	0	0	0	416	0	0	0	0	0	0	0	0	0	0	0	Unknown	Unknown	0	0	0	0	0	0	0	0
PolyA_DEIso	Salix_HiSeq_c558474_g1_i1	Salix_HiSeq_c558474_g1	60	19	5.3055	1.23993	Control	4.27886	0	0	Unknown	Unknown	Unknown	Unknown	0	0	0	0	0	0	0.631328	0.279714	1	0	0	0	0	898	0	0	0	0	0	0	0	0	0	0	0	Unknown	Unknown	0	0	0	0	0	0	0	0
PolyA_DEIso	Salix_HiSeq_c176801_g1_i1	Salix_HiSeq_c176801_g1	14	4	3.53427	1.23837	Control	2.85397	0	0	Unknown	Unknown	Unknown	Unknown	0	0	0	0	0	0	0.455449	0.403555	0.999383	0	0	0	0	283	0	0	0	0	0	0	0	0	0	0	0	Unknown	Unknown	0	0	0	0	0	0	0	0
PolyA_DEIso	Salix_HiSeq_c480822_g1_i1	Salix_HiSeq_c480822_g1	56	6	16.6401	1.23641	Control	13.4584	0	0	Unknown	Unknown	Unknown	Unknown	0	0	0	0	0	0	1.12899	0.0737713	1	0	0	0	0	240	0	0	0	0	0	0	0	0	0	0	0	Unknown	Unknown	0	0	0	0	0	0	0	0
PolyA_DEIso	Salix_HiSeq_c598594_g2_i1	Salix_HiSeq_c598594_g2	41	6	12.4203	1.23542	Control	10.0535	0	0	Unknown	Unknown	Unknown	Unknown	0	0	0	0	0	0	1.00232	0.229473	0.999968	0	0	0	0	215	0	0	0	0	0	0	0	0	0	0	0	Unknown	Unknown	0	0	0	0	0	0	0	0
PolyA_DEIso	Salix_HiSeq_c599909_g13_i1	Salix_HiSeq_c599909_g13	15	6	3.18525	1.23435	Control	2.58052	0	0	Unknown	Unknown	Unknown	Unknown	0	0	0	0	0	0	0.411707	0.419251	0.961354	0	0	0	0	322	0	0	0	0	0	0	0	0	0	0	0	Unknown	Unknown	0	0	0	0	0	0	0	0
PolyA_DEIso	Salix_HiSeq_c545832_g1_i1	Salix_HiSeq_c545832_g1	55	17	4.75651	1.23331	Control	3.85671	0	0	Unknown	Unknown	Unknown	Unknown	0	0	0	0	0	0	0.586218	0.290525	0.998384	0	0	0	0	1134	0	0	0	0	0	0	0	0	0	0	0	Unknown	Unknown	0	0	0	0	0	0	0	0
PolyA_DEIso	Salix_HiSeq_c595946_g3_i1	Salix_HiSeq_c595946_g3	56	9	9.80257	1.23313	Control	7.94934	0	0	Unknown	Unknown	Unknown	Unknown	0	0	0	0	0	0	0.900331	0.133873	1	0	0	0	0	462	0	0	0	0	0	0	0	0	0	0	0	Unknown	Unknown	0	0	0	0	0	0	0	0
PolyA_DEIso	Salix_HiSeq_c587459_g2_i2	Salix_HiSeq_c587459_g2	27	4	8.46221	1.23015	Control	6.87899	0	0	Unknown	Unknown	Unknown	Unknown	0	0	0	0	0	0	0.837525	0.176854	0.999962	0	0	0	0	223	0	0	0	0	0	0	0	0	0	0	0	Unknown	Unknown	0	0	0	0	0	0	0	0
PolyA_DEIso	Salix_HiSeq_c525278_g1_i2	Salix_HiSeq_c525278_g1	13	7	4.00572	1.2296	Control	3.25775	0	0	Unknown	Unknown	Unknown	Unknown	0	0	0	0	0	0	0.512917	0.255352	0.987524	0	0	0	0	265	0	0	0	0	0	0	0	0	0	0	0	Unknown	Unknown	0	0	0	0	0	0	0	0
PolyA_DEIso	Salix_HiSeq_c573366_g7_i1	Salix_HiSeq_c573366_g7	31	5	6.83783	1.22773	Control	5.56947	0	0	Unknown	Unknown	Unknown	Unknown	0	0	0	0	0	0	0.745814	0.199562	0.99993	0	0	0	0	297	0	0	0	0	0	0	0	0	0	0	0	Unknown	Unknown	0	0	0	0	0	0	0	0
PolyA_DEIso	Salix_HiSeq_c594396_g2_i1	Salix_HiSeq_c594396_g2	24	9	4.40789	1.22469	Control	3.59918	0	0	Unknown	Unknown	Unknown	Unknown	0	0	0	0	0	0	0.556203	0.551626	0.968101	0	0	0	0	422	0	0	0	0	0	0	0	0	0	0	0	Unknown	Unknown	0	0	0	0	0	0	0	0
PolyA_DEIso	Salix_HiSeq_c523459_g3_i1	Salix_HiSeq_c523459_g3	12	5	4.05795	1.22429	Control	3.31453	0	0	Unknown	Unknown	Unknown	Unknown	0	0	0	0	0	0	0.520422	0.454696	0.968242	0	0	0	0	202	0	0	0	0	0	0	0	0	0	0	0	Unknown	Unknown	0	0	0	0	0	0	0	0
PolyA_DEIso	Salix_HiSeq_c571115_g2_i2	Salix_HiSeq_c571115_g2	49	10	9.12003	1.22233	Control	7.46119	0	0	Unknown	Unknown	Unknown	Unknown	0	0	0	0	0	0	0.872808	0.135106	1	0	0	0	0	432	0	0	0	0	0	0	0	0	0	0	0	Unknown	Unknown	0	0	0	0	0	0	0	0
PolyA_DEIso	Salix_HiSeq_c566389_g2_i1	Salix_HiSeq_c566389_g2	13	2	5.27784	1.22105	Control	4.32236	0	0	Unknown	Unknown	Unknown	Unknown	0	0	0	0	0	0	0.635721	0.259528	0.999939	0	0	0	0	233	0	0	0	0	0	0	0	0	0	0	0	Unknown	Unknown	0	0	0	0	0	0	0	0
PolyA_DEIso	Salix_HiSeq_c587584_g2_i1	Salix_HiSeq_c587584_g2	25	4	6.66097	1.22089	Control	5.45581	0	0	Unknown	Unknown	Unknown	Unknown	0	0	0	0	0	0	0.73686	0.22106	0.999981	0	0	0	0	271	0	0	0	0	0	0	0	0	0	0	0	Unknown	Unknown	0	0	0	0	0	0	0	0
PolyA_DEIso	Salix_HiSeq_c546341_g1_i2	Salix_HiSeq_c546341_g1	89	20	5.22948	1.22059	Control	4.28439	0	0	Unknown	Unknown	Unknown	Unknown	0	0	0	0	0	0	0.631889	0.270177	1	0	0	0	0	1443	0	0	0	0	0	0	0	0	0	0	0	Unknown	Unknown	0	0	0	0	0	0	0	0
PolyA_DEIso	Salix_HiSeq_c567609_g1_i1	Salix_HiSeq_c567609_g1	28	8	9.30903	1.21893	Control	7.63704	0	0	Unknown	Unknown	Unknown	Unknown	0	0	0	0	0	0	0.882925	0.102877	0.996965	0	0	0	0	263	0	0	0	0	0	0	0	0	0	0	0	Unknown	Unknown	0	0	0	0	0	0	0	0
PolyA_DEIso	Salix_HiSeq_c578969_g2_i2	Salix_HiSeq_c578969_g2	52	16	5.03869	1.21518	Control	4.14645	0	0	Unknown	Unknown	Unknown	Unknown	0	0	0	0	0	0	0.617676	0.292951	0.979788	0	0	0	0	789	0	0	0	0	0	0	0	0	0	0	0	Unknown	Unknown	0	0	0	0	0	0	0	0
PolyA_DEIso	Salix_HiSeq_c817668_g1_i1	Salix_HiSeq_c817668_g1	40	8	7.13236	1.21306	Control	5.87966	0	0	Unknown	Unknown	Unknown	Unknown	0	0	0	0	0	0	0.769352	0.193125	0.999935	0	0	0	0	389	0	0	0	0	0	0	0	0	0	0	0	Unknown	Unknown	0	0	0	0	0	0	0	0
PolyA_DEIso	Salix_HiSeq_c598718_g3_i1	Salix_HiSeq_c598718_g3	31	10	6.25009	1.20995	Control	5.16558	0	0	Unknown	Unknown	Unknown	Unknown	0	0	0	0	0	0	0.713119	0.412616	0.991365	0	0	0	0	416	0	0	0	0	0	0	0	0	0	0	0	Unknown	Unknown	0	0	0	0	0	0	0	0
PolyA_DEIso	Salix_HiSeq_c610431_g1_i1	Salix_HiSeq_c610431_g1	15	6	3.82049	1.20515	Control	3.17013	0	0	Unknown	Unknown	Unknown	Unknown	0	0	0	0	0	0	0.501077	0.293628	0.953836	0	0	0	0	409	0	0	0	0	0	0	0	0	0	0	0	Unknown	Unknown	0	0	0	0	0	0	0	0
PolyA_DEIso	Salix_HiSeq_c488420_g1_i1	Salix_HiSeq_c488420_g1	61	13	5.88264	1.20502	Control	4.88178	0	0	Unknown	Unknown	Unknown	Unknown	0	0	0	0	0	0	0.688578	0.222571	0.999995	0	0	0	0	911	0	0	0	0	0	0	0	0	0	0	0	Unknown	Unknown	0	0	0	0	0	0	0	0
PolyA_DEIso	Salix_HiSeq_c579197_g2_i4	Salix_HiSeq_c579197_g2	19	11	2.59432	1.20249	Control	2.15745	0	0	Unknown	Unknown	Unknown	Unknown	0	0	0	0	0	0	0.333941	0.470254	0.982204	0	0	0	0	529	0	0	0	0	0	0	0	0	0	0	0	Unknown	Unknown	0	0	0	0	0	0	0	0
PolyA_DEIso	Salix_HiSeq_c577859_g1_i4	Salix_HiSeq_c577859_g1	19	6	5.85039	1.19926	Control	4.87834	0	0	Unknown	Unknown	Unknown	Unknown	0	0	0	0	0	0	0.688272	0.38227	0.978416	0	0	0	0	301	0	0	0	0	0	0	0	0	0	0	0	Unknown	Unknown	0	0	0	0	0	0	0	0
PolyA_DEIso	Salix_HiSeq_c586545_g1_i2	Salix_HiSeq_c586545_g1	341	7	37.0459	1.19705	Control	30.9478	0	0	Unknown	Unknown	Unknown	Unknown	0	0	0	0	0	0	1.49063	0.0394035	1	0	0	0	0	744	0	0	0	0	0	0	0	0	0	0	0	Unknown	Unknown	0	0	0	0	0	0	0	0
PolyA_DEIso	Salix_HiSeq_c520986_g1_i1	Salix_HiSeq_c520986_g1	21	5	7.79041	1.19465	Control	6.5211	0	0	Unknown	Unknown	Unknown	Unknown	0	0	0	0	0	0	0.814321	0.272527	0.999203	0	0	0	0	269	0	0	0	0	0	0	0	0	0	0	0	Unknown	Unknown	0	0	0	0	0	0	0	0
PolyA_DEIso	Salix_HiSeq_c546417_g1_i3	Salix_HiSeq_c546417_g1	28	6	3.6258	1.19004	Control	3.04678	0	0	Unknown	Unknown	Unknown	Unknown	0	0	0	0	0	0	0.483841	0.365855	0.998822	0	0	0	0	802	0	0	0	0	0	0	0	0	0	0	0	Unknown	Unknown	0	0	0	0	0	0	0	0
PolyA_DEIso	Salix_HiSeq_c512151_g1_i1	Salix_HiSeq_c512151_g1	21	9	3.49347	1.18927	Control	2.93749	0	0	Unknown	Unknown	Unknown	Unknown	0	0	0	0	0	0	0.467976	0.352147	0.993423	0	0	0	0	571	0	0	0	0	0	0	0	0	0	0	0	Unknown	Unknown	0	0	0	0	0	0	0	0
PolyA_DEIso	Salix_HiSeq_c575379_g2_i3	Salix_HiSeq_c575379_g2	99	30	5.2748	1.18742	Control	4.44223	0	0	Unknown	Unknown	Unknown	Unknown	0	0	0	0	0	0	0.647601	0.235955	1	0	0	0	0	1514	0	0	0	0	0	0	0	0	0	0	0	Unknown	Unknown	0	0	0	0	0	0	0	0
PolyA_DEIso	Salix_HiSeq_c551616_g2_i1	Salix_HiSeq_c551616_g2	34	7	5.38545	1.18433	Control	4.54726	0	0	Unknown	Unknown	Unknown	Unknown	0	0	0	0	0	0	0.65775	0.23839	0.9997	0	0	0	0	426	0	0	0	0	0	0	0	0	0	0	0	Unknown	Unknown	0	0	0	0	0	0	0	0
PolyA_DEIso	Salix_HiSeq_c503163_g1_i1	Salix_HiSeq_c503163_g1	15	6	5.02292	1.1803	Control	4.25562	0	0	Unknown	Unknown	Unknown	Unknown	0	0	0	0	0	0	0.628963	0.217787	0.965954	0	0	0	0	315	0	0	0	0	0	0	0	0	0	0	0	Unknown	Unknown	0	0	0	0	0	0	0	0
PolyA_DEIso	Salix_HiSeq_c581623_g1_i1	Salix_HiSeq_c581623_g1	0	11	0.0401142	1.1779	Treatment	29.3636	0	0	Unknown	Unknown	Unknown	Unknown	0	0	0	0	0	0	1.46781	32.9814	0.997901	0	0	0	0	602	0	0	0	0	0	0	0	0	0	0	0	Unknown	Unknown	0	0	0	0	0	0	0	0
PolyA_DEIso	Salix_HiSeq_c515407_g2_i1	Salix_HiSeq_c515407_g2	11	4	3.18659	1.17615	Control	2.70934	0	0	Unknown	Unknown	Unknown	Unknown	0	0	0	0	0	0	0.432864	0.36825	0.950487	0	0	0	0	378	0	0	0	0	0	0	0	0	0	0	0	Unknown	Unknown	0	0	0	0	0	0	0	0
PolyA_DEIso	Salix_HiSeq_c454536_g1_i1	Salix_HiSeq_c454536_g1	22	7	4.72968	1.17467	Control	4.0264	0	0	Unknown	Unknown	Unknown	Unknown	0	0	0	0	0	0	0.604917	0.257503	0.993742	0	0	0	0	460	0	0	0	0	0	0	0	0	0	0	0	Unknown	Unknown	0	0	0	0	0	0	0	0
PolyA_DEIso	Salix_HiSeq_c588398_g2_i1	Salix_HiSeq_c588398_g2	32	6	5.1174	1.17137	Control	4.36871	0	0	Unknown	Unknown	Unknown	Unknown	0	0	0	0	0	0	0.640353	0.262778	0.998857	0	0	0	0	402	0	0	0	0	0	0	0	0	0	0	0	Unknown	Unknown	0	0	0	0	0	0	0	0
PolyA_DEIso	Salix_HiSeq_c577222_g2_i3	Salix_HiSeq_c577222_g2	13	2	4.97552	1.16679	Control	4.26427	0	0	Unknown	Unknown	Unknown	Unknown	0	0	0	0	0	0	0.629845	0.262107	0.997952	0	0	0	0	218	0	0	0	0	0	0	0	0	0	0	0	Unknown	Unknown	0	0	0	0	0	0	0	0
PolyA_DEIso	Salix_HiSeq_c590460_g2_i2	Salix_HiSeq_c590460_g2	17	5	3.83931	1.16645	Control	3.29146	0	0	Unknown	Unknown	Unknown	Unknown	0	0	0	0	0	0	0.517389	0.446203	0.992043	0	0	0	0	258	0	0	0	0	0	0	0	0	0	0	0	Unknown	Unknown	0	0	0	0	0	0	0	0
PolyA_DEIso	Salix_HiSeq_c580143_g2_i1	Salix_HiSeq_c580143_g2	102	21	8.14756	1.16581	Control	6.98874	0	0	Unknown	Unknown	Unknown	Unknown	0	0	0	0	0	0	0.844399	0.177078	1	0	0	0	0	988	0	0	0	0	0	0	0	0	0	0	0	Unknown	Unknown	0	0	0	0	0	0	0	0
PolyA_DEIso	Salix_HiSeq_c576834_g2_i2	Salix_HiSeq_c576834_g2	71	7	14.4539	1.16546	Control	12.4019	0	0	Unknown	Unknown	Unknown	Unknown	0	0	0	0	0	0	1.09349	0.0916464	1	0	0	0	0	363	0	0	0	0	0	0	0	0	0	0	0	Unknown	Unknown	0	0	0	0	0	0	0	0
PolyA_DEIso	Salix_HiSeq_c567230_g2_i1	Salix_HiSeq_c567230_g2	48	9	9.54796	1.16509	Control	8.19502	0	0	Unknown	Unknown	Unknown	Unknown	0	0	0	0	0	0	0.91355	0.103307	1	0	0	0	0	390	0	0	0	0	0	0	0	0	0	0	0	Unknown	Unknown	0	0	0	0	0	0	0	0
PolyA_DEIso	Salix_HiSeq_c542834_g1_i1	Salix_HiSeq_c542834_g1	33	4	9.46685	1.16245	Control	8.14388	0	0	Unknown	Unknown	Unknown	Unknown	0	0	0	0	0	0	0.910831	0.144652	1	0	0	0	0	253	0	0	0	0	0	0	0	0	0	0	0	Unknown	Unknown	0	0	0	0	0	0	0	0
PolyA_DEIso	Salix_HiSeq_c545371_g2_i1	Salix_HiSeq_c545371_g2	23	8	5.38344	1.16152	Control	4.6348	0	0	Unknown	Unknown	Unknown	Unknown	0	0	0	0	0	0	0.666031	0.187504	0.998561	0	0	0	0	356	0	0	0	0	0	0	0	0	0	0	0	Unknown	Unknown	0	0	0	0	0	0	0	0
PolyA_DEIso	Salix_HiSeq_c602027_g2_i1	Salix_HiSeq_c602027_g2	45	11	5.89274	1.16114	Control	5.07496	0	0	Unknown	Unknown	Unknown	Unknown	0	0	0	0	0	0	0.705433	0.211284	0.999998	0	0	0	0	658	0	0	0	0	0	0	0	0	0	0	0	Unknown	Unknown	0	0	0	0	0	0	0	0
PolyA_DEIso	Salix_HiSeq_c582249_g1_i1	Salix_HiSeq_c582249_g1	55	7	9.91832	1.15845	Control	8.56173	0	0	Unknown	Unknown	Unknown	Unknown	0	0	0	0	0	0	0.932561	0.126295	1	0	0	0	0	405	0	0	0	0	0	0	0	0	0	0	0	Unknown	Unknown	0	0	0	0	0	0	0	0
PolyA_DEIso	Salix_HiSeq_c598434_g2_i1	Salix_HiSeq_c598434_g2	44	10	9.23329	1.15823	Control	7.97188	0	0	Unknown	Unknown	Unknown	Unknown	0	0	0	0	0	0	0.901561	0.270896	0.999731	0	0	0	0	429	0	0	0	0	0	0	0	0	0	0	0	Unknown	Unknown	0	0	0	0	0	0	0	0
PolyA_DEIso	Salix_HiSeq_c589795_g4_i4	Salix_HiSeq_c589795_g4	48	7	17.2023	1.15641	Control	14.8756	0	0	Unknown	Unknown	Unknown	Unknown	0	0	0	0	0	0	1.17248	0.103719	1	0	0	0	0	287	0	0	0	0	0	0	0	0	0	0	0	Unknown	Unknown	0	0	0	0	0	0	0	0
PolyA_DEIso	Salix_HiSeq_c329776_g1_i2	Salix_HiSeq_c329776_g1	21	4	6.08698	1.15633	Control	5.26404	0	0	Unknown	Unknown	Unknown	Unknown	0	0	0	0	0	0	0.721319	0.195011	0.999743	0	0	0	0	324	0	0	0	0	0	0	0	0	0	0	0	Unknown	Unknown	0	0	0	0	0	0	0	0
PolyA_DEIso	Salix_HiSeq_c853973_g1_i1	Salix_HiSeq_c853973_g1	13	4	5.59352	1.15365	Control	4.84855	0	0	Unknown	Unknown	Unknown	Unknown	0	0	0	0	0	0	0.685612	0.196149	0.98866	0	0	0	0	286	0	0	0	0	0	0	0	0	0	0	0	Unknown	Unknown	0	0	0	0	0	0	0	0
PolyA_DEIso	Salix_HiSeq_c705112_g1_i1	Salix_HiSeq_c705112_g1	38	3	12.1937	1.15317	Control	10.5741	0	0	Unknown	Unknown	Unknown	Unknown	0	0	0	0	0	0	1.02424	0.102308	1	0	0	0	0	225	0	0	0	0	0	0	0	0	0	0	0	Unknown	Unknown	0	0	0	0	0	0	0	0
PolyA_DEIso	Salix_HiSeq_c561922_g1_i1	Salix_HiSeq_c561922_g1	35	16	3.10583	1.15244	Control	2.69501	0	0	Unknown	Unknown	Unknown	Unknown	0	0	0	0	0	0	0.43056	0.379511	0.99999	0	0	0	0	933	0	0	0	0	0	0	0	0	0	0	0	Unknown	Unknown	0	0	0	0	0	0	0	0
PolyA_DEIso	Salix_HiSeq_c506001_g1_i2	Salix_HiSeq_c506001_g1	13	2	3.80699	1.14966	Control	3.31141	0	0	Unknown	Unknown	Unknown	Unknown	0	0	0	0	0	0	0.520013	0.320824	0.999963	0	0	0	0	296	0	0	0	0	0	0	0	0	0	0	0	Unknown	Unknown	0	0	0	0	0	0	0	0
PolyA_DEIso	Salix_HiSeq_c30334_g1_i1	Salix_HiSeq_c30334_g1	30	4	8.43636	1.14929	Control	7.34048	0	0	Unknown	Unknown	Unknown	Unknown	0	0	0	0	0	0	0.865725	0.144891	0.999999	0	0	0	0	412	0	0	0	0	0	0	0	0	0	0	0	Unknown	Unknown	0	0	0	0	0	0	0	0
PolyA_DEIso	Salix_HiSeq_c569290_g1_i1	Salix_HiSeq_c569290_g1	14	4	4.98467	1.14819	Control	4.34132	0	0	Unknown	Unknown	Unknown	Unknown	0	0	0	0	0	0	0.637621	0.241253	0.991956	0	0	0	0	251	0	0	0	0	0	0	0	0	0	0	0	Unknown	Unknown	0	0	0	0	0	0	0	0
PolyA_DEIso	Salix_HiSeq_c494541_g1_i2	Salix_HiSeq_c494541_g1	17	6	4.30749	1.14741	Control	3.75409	0	0	Unknown	Unknown	Unknown	Unknown	0	0	0	0	0	0	0.574505	0.249103	0.973069	0	0	0	0	467	0	0	0	0	0	0	0	0	0	0	0	Unknown	Unknown	0	0	0	0	0	0	0	0
PolyA_DEIso	Salix_HiSeq_c595643_g1_i2	Salix_HiSeq_c595643_g1	55	5	11.5907	1.14552	Control	10.1182	0	0	Unknown	Unknown	Unknown	Unknown	0	0	0	0	0	0	1.00511	0.107603	0.999999	0	0	0	0	482	0	0	0	0	0	0	0	0	0	0	0	Unknown	Unknown	0	0	0	0	0	0	0	0
PolyA_DEIso	Salix_HiSeq_c886627_g1_i1	Salix_HiSeq_c886627_g1	85	12	6.818	1.14456	Control	5.95687	0	0	Unknown	Unknown	Unknown	Unknown	0	0	0	0	0	0	0.775018	0.183255	1	0	0	0	0	1048	0	0	0	0	0	0	0	0	0	0	0	Unknown	Unknown	0	0	0	0	0	0	0	0
PolyA_DEIso	Salix_HiSeq_c527371_g1_i2	Salix_HiSeq_c527371_g1	14	5	5.33798	1.14429	Control	4.66489	0	0	Unknown	Unknown	Unknown	Unknown	0	0	0	0	0	0	0.668842	0.182785	0.984486	0	0	0	0	202	0	0	0	0	0	0	0	0	0	0	0	Unknown	Unknown	0	0	0	0	0	0	0	0
PolyA_DEIso	Salix_HiSeq_c436898_g3_i1	Salix_HiSeq_c436898_g3	33	6	5.07775	1.14337	Control	4.44105	0	0	Unknown	Unknown	Unknown	Unknown	0	0	0	0	0	0	0.647486	0.259731	1	0	0	0	0	512	0	0	0	0	0	0	0	0	0	0	0	Unknown	Unknown	0	0	0	0	0	0	0	0
PolyA_DEIso	Salix_HiSeq_c590269_g1_i1	Salix_HiSeq_c590269_g1	11	2	3.81546	1.14222	Control	3.34038	0	0	Unknown	Unknown	Unknown	Unknown	0	0	0	0	0	0	0.523796	0.35044	0.999887	0	0	0	0	262	0	0	0	0	0	0	0	0	0	0	0	Unknown	Unknown	0	0	0	0	0	0	0	0
PolyA_DEIso	Salix_HiSeq_c566142_g10_i1	Salix_HiSeq_c566142_g10	40	8	9.77069	1.14085	Control	8.56439	0	0	Unknown	Unknown	Unknown	Unknown	0	0	0	0	0	0	0.932696	0.0879957	0.999772	0	0	0	0	267	0	0	0	0	0	0	0	0	0	0	0	Unknown	Unknown	0	0	0	0	0	0	0	0
PolyA_DEIso	Salix_HiSeq_c573011_g1_i1	Salix_HiSeq_c573011_g1	281	12	20.1722	1.12914	Control	17.865	0	0	Unknown	Unknown	Unknown	Unknown	0	0	0	0	0	0	1.252	0.0641504	1	0	0	0	0	959	0	0	0	0	0	0	0	0	0	0	0	Unknown	Unknown	0	0	0	0	0	0	0	0
PolyA_DEIso	Salix_HiSeq_c543319_g1_i1	Salix_HiSeq_c543319_g1	43	19	3.55886	1.12595	Control	3.16076	0	0	Unknown	Unknown	Unknown	Unknown	0	0	0	0	0	0	0.499791	0.419535	0.975159	0	0	0	0	1190	0	0	0	0	0	0	0	0	0	0	0	Unknown	Unknown	0	0	0	0	0	0	0	0
PolyA_DEIso	Salix_HiSeq_c595064_g12_i1	Salix_HiSeq_c595064_g12	15	6	3.20933	1.1255	Control	2.85147	0	0	Unknown	Unknown	Unknown	Unknown	0	0	0	0	0	0	0.455069	0.378224	0.987369	0	0	0	0	332	0	0	0	0	0	0	0	0	0	0	0	Unknown	Unknown	0	0	0	0	0	0	0	0
PolyA_DEIso	Salix_HiSeq_c589960_g1_i1	Salix_HiSeq_c589960_g1	16	3	3.73972	1.12517	Control	3.32368	0	0	Unknown	Unknown	Unknown	Unknown	0	0	0	0	0	0	0.521619	0.340252	0.999855	0	0	0	0	404	0	0	0	0	0	0	0	0	0	0	0	Unknown	Unknown	0	0	0	0	0	0	0	0
PolyA_DEIso	Salix_HiSeq_c519963_g1_i1	Salix_HiSeq_c519963_g1	93	10	14.289	1.12384	Control	12.7144	0	0	Unknown	Unknown	Unknown	Unknown	0	0	0	0	0	0	1.1043	0.0807189	1	0	0	0	0	572	0	0	0	0	0	0	0	0	0	0	0	Unknown	Unknown	0	0	0	0	0	0	0	0
PolyA_DEIso	Salix_HiSeq_c429260_g1_i1	Salix_HiSeq_c429260_g1	40	9	7.20074	1.12222	Control	6.41652	0	0	Unknown	Unknown	Unknown	Unknown	0	0	0	0	0	0	0.8073	0.145429	0.999964	0	0	0	0	537	0	0	0	0	0	0	0	0	0	0	0	Unknown	Unknown	0	0	0	0	0	0	0	0
PolyA_DEIso	Salix_HiSeq_c564611_g1_i2	Salix_HiSeq_c564611_g1	34	11	2.34561	1.11963	Control	2.09499	0	0	Unknown	Unknown	Unknown	Unknown	0	0	0	0	0	0	0.321182	0.624762	0.985167	0	0	0	0	1030	0	0	0	0	0	0	0	0	0	0	0	Unknown	Unknown	0	0	0	0	0	0	0	0
PolyA_DEIso	Salix_HiSeq_c545767_g2_i1	Salix_HiSeq_c545767_g2	36	4	11.87	1.11739	Control	10.623	0	0	Unknown	Unknown	Unknown	Unknown	0	0	0	0	0	0	1.02625	0.0995729	0.999999	0	0	0	0	316	0	0	0	0	0	0	0	0	0	0	0	Unknown	Unknown	0	0	0	0	0	0	0	0
PolyA_DEIso	Salix_HiSeq_c599363_g6_i2	Salix_HiSeq_c599363_g6	17	6	2.48477	1.11537	Control	2.22775	0	0	Unknown	Unknown	Unknown	Unknown	0	0	0	0	0	0	0.347866	0.522151	0.954967	0	0	0	0	484	0	0	0	0	0	0	0	0	0	0	0	Unknown	Unknown	0	0	0	0	0	0	0	0
PolyA_DEIso	Salix_HiSeq_c476468_g1_i2	Salix_HiSeq_c476468_g1	58	14	7.72037	1.11362	Control	6.93267	0	0	Unknown	Unknown	Unknown	Unknown	0	0	0	0	0	0	0.8409	0.141241	1	0	0	0	0	601	0	0	0	0	0	0	0	0	0	0	0	Unknown	Unknown	0	0	0	0	0	0	0	0
PolyA_DEIso	Salix_HiSeq_c541128_g2_i1	Salix_HiSeq_c541128_g2	23	7	6.5424	1.11345	Control	5.87581	0	0	Unknown	Unknown	Unknown	Unknown	0	0	0	0	0	0	0.769068	0.148031	0.999999	0	0	0	0	243	0	0	0	0	0	0	0	0	0	0	0	Unknown	Unknown	0	0	0	0	0	0	0	0
PolyA_DEIso	Salix_HiSeq_c574038_g4_i2	Salix_HiSeq_c574038_g4	12	4	2.94438	1.1133	Control	2.64474	0	0	Unknown	Unknown	Unknown	Unknown	0	0	0	0	0	0	0.422383	0.410875	0.961458	0	0	0	0	432	0	0	0	0	0	0	0	0	0	0	0	Unknown	Unknown	0	0	0	0	0	0	0	0
PolyA_DEIso	Salix_HiSeq_c498309_g1_i5	Salix_HiSeq_c498309_g1	30	7	3.61131	1.11052	Control	3.25191	0	0	Unknown	Unknown	Unknown	Unknown	0	0	0	0	0	0	0.512138	0.404885	0.997157	0	0	0	0	669	0	0	0	0	0	0	0	0	0	0	0	Unknown	Unknown	0	0	0	0	0	0	0	0
PolyA_DEIso	Salix_HiSeq_c714580_g1_i1	Salix_HiSeq_c714580_g1	43	6	17.0357	1.10834	Control	15.3704	0	0	Unknown	Unknown	Unknown	Unknown	0	0	0	0	0	0	1.18668	0.0524393	1	0	0	0	0	221	0	0	0	0	0	0	0	0	0	0	0	Unknown	Unknown	0	0	0	0	0	0	0	0
PolyA_DEIso	Salix_HiSeq_c582575_g1_i4	Salix_HiSeq_c582575_g1	147	23	8.64416	1.0986	Control	7.86831	0	0	Unknown	Unknown	Unknown	Unknown	0	0	0	0	0	0	0.895881	0.130789	1	0	0	0	0	1282	0	0	0	0	0	0	0	0	0	0	0	Unknown	Unknown	0	0	0	0	0	0	0	0
PolyA_DEIso	Salix_HiSeq_c569385_g1_i1	Salix_HiSeq_c569385_g1	12	4	2.54581	1.09616	Control	2.32248	0	0	Unknown	Unknown	Unknown	Unknown	0	0	0	0	0	0	0.365952	0.456854	0.983046	0	0	0	0	551	0	0	0	0	0	0	0	0	0	0	0	Unknown	Unknown	0	0	0	0	0	0	0	0
PolyA_DEIso	Salix_HiSeq_c564344_g1_i1	Salix_HiSeq_c564344_g1	35	6	6.59798	1.09009	Control	6.05268	0	0	Unknown	Unknown	Unknown	Unknown	0	0	0	0	0	0	0.781948	0.222438	0.999979	0	0	0	0	367	0	0	0	0	0	0	0	0	0	0	0	Unknown	Unknown	0	0	0	0	0	0	0	0
PolyA_DEIso	Salix_HiSeq_c529059_g1_i2	Salix_HiSeq_c529059_g1	24	4	6.85302	1.0888	Control	6.2941	0	0	Unknown	Unknown	Unknown	Unknown	0	0	0	0	0	0	0.798933	0.168259	0.99994	0	0	0	0	254	0	0	0	0	0	0	0	0	0	0	0	Unknown	Unknown	0	0	0	0	0	0	0	0
PolyA_DEIso	Salix_HiSeq_c600675_g4_i1	Salix_HiSeq_c600675_g4	16	3	3.31164	1.08375	Control	3.05572	0	0	Unknown	Unknown	Unknown	Unknown	0	0	0	0	0	0	0.485114	0.413295	0.999853	0	0	0	0	329	0	0	0	0	0	0	0	0	0	0	0	Unknown	Unknown	0	0	0	0	0	0	0	0
PolyA_DEIso	Salix_HiSeq_c517016_g1_i2	Salix_HiSeq_c517016_g1	42	8	7.92912	1.08208	Control	7.3277	0	0	Unknown	Unknown	Unknown	Unknown	0	0	0	0	0	0	0.864968	0.119524	0.999915	0	0	0	0	324	0	0	0	0	0	0	0	0	0	0	0	Unknown	Unknown	0	0	0	0	0	0	0	0
PolyA_DEIso	Salix_HiSeq_c484319_g1_i3	Salix_HiSeq_c484319_g1	30	7	4.75585	1.08159	Control	4.3971	0	0	Unknown	Unknown	Unknown	Unknown	0	0	0	0	0	0	0.643166	0.360293	0.999998	0	0	0	0	478	0	0	0	0	0	0	0	0	0	0	0	Unknown	Unknown	0	0	0	0	0	0	0	0
PolyA_DEIso	Salix_HiSeq_c591568_g6_i1	Salix_HiSeq_c591568_g6	28	8	3.09916	1.08063	Control	2.86792	0	0	Unknown	Unknown	Unknown	Unknown	0	0	0	0	0	0	0.457568	0.407961	0.962669	0	0	0	0	768	0	0	0	0	0	0	0	0	0	0	0	Unknown	Unknown	0	0	0	0	0	0	0	0
PolyA_DEIso	Salix_HiSeq_c419393_g1_i2	Salix_HiSeq_c419393_g1	36	6	10.6104	1.08059	Control	9.8191	0	0	Unknown	Unknown	Unknown	Unknown	0	0	0	0	0	0	0.992072	0.0991992	0.999998	0	0	0	0	280	0	0	0	0	0	0	0	0	0	0	0	Unknown	Unknown	0	0	0	0	0	0	0	0
PolyA_DEIso	Salix_HiSeq_c508177_g1_i1	Salix_HiSeq_c508177_g1	11	3	2.76828	1.08051	Control	2.56202	0	0	Unknown	Unknown	Unknown	Unknown	0	0	0	0	0	0	0.408582	0.452482	0.98034	0	0	0	0	250	0	0	0	0	0	0	0	0	0	0	0	Unknown	Unknown	0	0	0	0	0	0	0	0
PolyA_DEIso	Salix_HiSeq_c602028_g1_i6	Salix_HiSeq_c602028_g1	75	18	3.9438	1.08012	Control	3.65127	0	0	Unknown	Unknown	Unknown	Unknown	0	0	0	0	0	0	0.562444	0.311225	1	0	0	0	0	1627	0	0	0	0	0	0	0	0	0	0	0	Unknown	Unknown	0	0	0	0	0	0	0	0
PolyA_DEIso	Salix_HiSeq_c409472_g1_i1	Salix_HiSeq_c409472_g1	41	9	5.67621	1.0765	Control	5.27285	0	0	Unknown	Unknown	Unknown	Unknown	0	0	0	0	0	0	0.722046	0.202027	0.999571	0	0	0	0	753	0	0	0	0	0	0	0	0	0	0	0	Unknown	Unknown	0	0	0	0	0	0	0	0
PolyA_DEIso	Salix_HiSeq_c600077_g2_i1	Salix_HiSeq_c600077_g2	136	8	23.9567	1.07477	Control	22.29	0	0	Unknown	Unknown	Unknown	Unknown	0	0	0	0	0	0	1.34811	0.0978471	1	0	0	0	0	345	0	0	0	0	0	0	0	0	0	0	0	Unknown	Unknown	0	0	0	0	0	0	0	0
PolyA_DEIso	Salix_HiSeq_c537746_g1_i1	Salix_HiSeq_c537746_g1	2	17	0.304909	1.07283	Treatment	3.51852	0	0	Unknown	Unknown	Unknown	Unknown	0	0	0	0	0	0	0.546361	4.35265	0.966087	0	0	0	0	806	0	0	0	0	0	0	0	0	0	0	0	Unknown	Unknown	0	0	0	0	0	0	0	0
PolyA_DEIso	Salix_HiSeq_c527791_g1_i1	Salix_HiSeq_c527791_g1	34	8	4.38646	1.07122	Control	4.09481	0	0	Unknown	Unknown	Unknown	Unknown	0	0	0	0	0	0	0.612233	0.360594	0.998746	0	0	0	0	511	0	0	0	0	0	0	0	0	0	0	0	Unknown	Unknown	0	0	0	0	0	0	0	0
PolyA_DEIso	Salix_HiSeq_c50977_g1_i1	Salix_HiSeq_c50977_g1	61	19	6.72357	1.06804	Control	6.29526	0	0	Unknown	Unknown	Unknown	Unknown	0	0	0	0	0	0	0.799014	0.273982	0.99889	0	0	0	0	1025	0	0	0	0	0	0	0	0	0	0	0	Unknown	Unknown	0	0	0	0	0	0	0	0
PolyA_DEIso	Salix_HiSeq_c510540_g1_i2	Salix_HiSeq_c510540_g1	26	8	4.79066	1.06615	Control	4.49344	0	0	Unknown	Unknown	Unknown	Unknown	0	0	0	0	0	0	0.652579	0.222676	0.996232	0	0	0	0	588	0	0	0	0	0	0	0	0	0	0	0	Unknown	Unknown	0	0	0	0	0	0	0	0
PolyA_DEIso	Salix_HiSeq_c484937_g1_i2	Salix_HiSeq_c484937_g1	30	9	5.53873	1.06595	Control	5.19606	0	0	Unknown	Unknown	Unknown	Unknown	0	0	0	0	0	0	0.715674	0.177896	0.998168	0	0	0	0	574	0	0	0	0	0	0	0	0	0	0	0	Unknown	Unknown	0	0	0	0	0	0	0	0
PolyA_DEIso	Salix_HiSeq_c587207_g1_i1	Salix_HiSeq_c587207_g1	35	8	6.4654	1.06241	Control	6.08561	0	0	Unknown	Unknown	Unknown	Unknown	0	0	0	0	0	0	0.784304	0.310294	0.999563	0	0	0	0	472	0	0	0	0	0	0	0	0	0	0	0	Unknown	Unknown	0	0	0	0	0	0	0	0
PolyA_DEIso	Salix_HiSeq_c593542_g1_i1	Salix_HiSeq_c593542_g1	17	4	4.84351	1.0614	Control	4.5633	0	0	Unknown	Unknown	Unknown	Unknown	0	0	0	0	0	0	0.659279	0.373552	0.996736	0	0	0	0	277	0	0	0	0	0	0	0	0	0	0	0	Unknown	Unknown	0	0	0	0	0	0	0	0
PolyA_DEIso	Salix_HiSeq_c586774_g1_i1	Salix_HiSeq_c586774_g1	20	3	5.28312	1.05959	Control	4.986	0	0	Unknown	Unknown	Unknown	Unknown	0	0	0	0	0	0	0.697752	0.253183	0.99977	0	0	0	0	220	0	0	0	0	0	0	0	0	0	0	0	Unknown	Unknown	0	0	0	0	0	0	0	0
PolyA_DEIso	Salix_HiSeq_c589437_g2_i1	Salix_HiSeq_c589437_g2	27	7	2.8199	1.05827	Control	2.66463	0	0	Unknown	Unknown	Unknown	Unknown	0	0	0	0	0	0	0.425638	0.489032	0.999421	0	0	0	0	743	0	0	0	0	0	0	0	0	0	0	0	Unknown	Unknown	0	0	0	0	0	0	0	0
PolyA_DEIso	Salix_HiSeq_c577239_g2_i1	Salix_HiSeq_c577239_g2	16	6	3.80617	1.05775	Control	3.59837	0	0	Unknown	Unknown	Unknown	Unknown	0	0	0	0	0	0	0.556105	0.680984	0.961036	0	0	0	0	257	0	0	0	0	0	0	0	0	0	0	0	Unknown	Unknown	0	0	0	0	0	0	0	0
PolyA_DEIso	Salix_HiSeq_c581469_g1_i2	Salix_HiSeq_c581469_g1	19	7	3.82209	1.05767	Control	3.61368	0	0	Unknown	Unknown	Unknown	Unknown	0	0	0	0	0	0	0.557949	0.508322	0.991404	0	0	0	0	314	0	0	0	0	0	0	0	0	0	0	0	Unknown	Unknown	0	0	0	0	0	0	0	0
PolyA_DEIso	Salix_HiSeq_c424849_g1_i2	Salix_HiSeq_c424849_g1	60	2	16.7645	1.04993	Control	15.9673	0	0	Unknown	Unknown	Unknown	Unknown	0	0	0	0	0	0	1.20323	0.0694494	1	0	0	0	0	294	0	0	0	0	0	0	0	0	0	0	0	Unknown	Unknown	0	0	0	0	0	0	0	0
PolyA_DEIso	Salix_HiSeq_c587966_g2_i1	Salix_HiSeq_c587966_g2	25	6	6.12474	1.04963	Control	5.83517	0	0	Unknown	Unknown	Unknown	Unknown	0	0	0	0	0	0	0.766053	0.362086	0.998549	0	0	0	0	278	0	0	0	0	0	0	0	0	0	0	0	Unknown	Unknown	0	0	0	0	0	0	0	0
PolyA_DEIso	Salix_HiSeq_c424848_g1_i1	Salix_HiSeq_c424848_g1	15	5	4.37728	1.04659	Control	4.18243	0	0	Unknown	Unknown	Unknown	Unknown	0	0	0	0	0	0	0.621428	0.351463	0.978813	0	0	0	0	285	0	0	0	0	0	0	0	0	0	0	0	Unknown	Unknown	0	0	0	0	0	0	0	0
PolyA_DEIso	Salix_HiSeq_c555687_g1_i2	Salix_HiSeq_c555687_g1	69	13	6.10391	1.04602	Control	5.83537	0	0	Unknown	Unknown	Unknown	Unknown	0	0	0	0	0	0	0.766068	0.233344	0.999846	0	0	0	0	772	0	0	0	0	0	0	0	0	0	0	0	Unknown	Unknown	0	0	0	0	0	0	0	0
PolyA_DEIso	Salix_HiSeq_c582499_g1_i2	Salix_HiSeq_c582499_g1	74	11	7.16248	1.04427	Control	6.85881	0	0	Unknown	Unknown	Unknown	Unknown	0	0	0	0	0	0	0.836248	0.168648	1	0	0	0	0	711	0	0	0	0	0	0	0	0	0	0	0	Unknown	Unknown	0	0	0	0	0	0	0	0
PolyA_DEIso	Salix_HiSeq_c498395_g1_i2	Salix_HiSeq_c498395_g1	82	12	6.22877	1.04279	Control	5.97317	0	0	Unknown	Unknown	Unknown	Unknown	0	0	0	0	0	0	0.776205	0.184919	1	0	0	0	0	1086	0	0	0	0	0	0	0	0	0	0	0	Unknown	Unknown	0	0	0	0	0	0	0	0
PolyA_DEIso	Salix_HiSeq_c307815_g1_i1	Salix_HiSeq_c307815_g1	23	7	4.05829	1.04213	Control	3.89422	0	0	Unknown	Unknown	Unknown	Unknown	0	0	0	0	0	0	0.590421	0.256672	0.999947	0	0	0	0	555	0	0	0	0	0	0	0	0	0	0	0	Unknown	Unknown	0	0	0	0	0	0	0	0
PolyA_DEIso	Salix_HiSeq_c275012_g1_i1	Salix_HiSeq_c275012_g1	49	15	6.70694	1.04157	Control	6.43926	0	0	Unknown	Unknown	Unknown	Unknown	0	0	0	0	0	0	0.808836	0.139332	0.997676	0	0	0	0	851	0	0	0	0	0	0	0	0	0	0	0	Unknown	Unknown	0	0	0	0	0	0	0	0
PolyA_DEIso	Salix_HiSeq_c597074_g1_i1	Salix_HiSeq_c597074_g1	17	6	4.60887	1.04068	Control	4.42873	0	0	Unknown	Unknown	Unknown	Unknown	0	0	0	0	0	0	0.646279	0.534932	0.972956	0	0	0	0	255	0	0	0	0	0	0	0	0	0	0	0	Unknown	Unknown	0	0	0	0	0	0	0	0
PolyA_DEIso	Salix_HiSeq_c594475_g1_i2	Salix_HiSeq_c594475_g1	19	5	4.41329	1.03697	Control	4.25596	0	0	Unknown	Unknown	Unknown	Unknown	0	0	0	0	0	0	0.628998	0.323075	1	0	0	0	0	334	0	0	0	0	0	0	0	0	0	0	0	Unknown	Unknown	0	0	0	0	0	0	0	0
PolyA_DEIso	Salix_HiSeq_c557162_g1_i2	Salix_HiSeq_c557162_g1	20	3	3.94924	1.03388	Control	3.81981	0	0	Unknown	Unknown	Unknown	Unknown	0	0	0	0	0	0	0.582042	0.326154	0.999997	0	0	0	0	353	0	0	0	0	0	0	0	0	0	0	0	Unknown	Unknown	0	0	0	0	0	0	0	0
PolyA_DEIso	Salix_HiSeq_c890970_g1_i1	Salix_HiSeq_c890970_g1	32	7	7.2437	1.03298	Control	7.01247	0	0	Unknown	Unknown	Unknown	Unknown	0	0	0	0	0	0	0.845871	0.145328	0.999898	0	0	0	0	473	0	0	0	0	0	0	0	0	0	0	0	Unknown	Unknown	0	0	0	0	0	0	0	0
PolyA_DEIso	Salix_HiSeq_c599716_g1_i1	Salix_HiSeq_c599716_g1	16	3	5.78169	1.02902	Control	5.61864	0	0	Unknown	Unknown	Unknown	Unknown	0	0	0	0	0	0	0.749631	0.185735	0.999736	0	0	0	0	231	0	0	0	0	0	0	0	0	0	0	0	Unknown	Unknown	0	0	0	0	0	0	0	0
PolyA_DEIso	Salix_HiSeq_c720634_g1_i1	Salix_HiSeq_c720634_g1	18	2	8.60084	1.02576	Control	8.38484	0	0	Unknown	Unknown	Unknown	Unknown	0	0	0	0	0	0	0.923495	0.151684	0.999993	0	0	0	0	215	0	0	0	0	0	0	0	0	0	0	0	Unknown	Unknown	0	0	0	0	0	0	0	0
PolyA_DEIso	Salix_HiSeq_c519051_g1_i1	Salix_HiSeq_c519051_g1	27	3	8.56067	1.02573	Control	8.34589	0	0	Unknown	Unknown	Unknown	Unknown	0	0	0	0	0	0	0.921472	0.141361	0.999953	0	0	0	0	232	0	0	0	0	0	0	0	0	0	0	0	Unknown	Unknown	0	0	0	0	0	0	0	0
PolyA_DEIso	Salix_HiSeq_c586779_g8_i1	Salix_HiSeq_c586779_g8	37	6	5.3996	1.01979	Control	5.29482	0	0	Unknown	Unknown	Unknown	Unknown	0	0	0	0	0	0	0.723851	0.208939	1	0	0	0	0	521	0	0	0	0	0	0	0	0	0	0	0	Unknown	Unknown	0	0	0	0	0	0	0	0
PolyA_DEIso	Salix_HiSeq_c277544_g1_i1	Salix_HiSeq_c277544_g1	51	8	4.12741	1.01688	Control	4.0589	0	0	Unknown	Unknown	Unknown	Unknown	0	0	0	0	0	0	0.608409	0.311418	0.999999	0	0	0	0	1070	0	0	0	0	0	0	0	0	0	0	0	Unknown	Unknown	0	0	0	0	0	0	0	0
PolyA_DEIso	Salix_HiSeq_c887597_g1_i1	Salix_HiSeq_c887597_g1	13	4	4.17102	1.01546	Control	4.1075	0	0	Unknown	Unknown	Unknown	Unknown	0	0	0	0	0	0	0.613577	0.241106	0.968959	0	0	0	0	285	0	0	0	0	0	0	0	0	0	0	0	Unknown	Unknown	0	0	0	0	0	0	0	0
PolyA_DEIso	Salix_HiSeq_c343613_g1_i1	Salix_HiSeq_c343613_g1	59	8	7.58036	1.01444	Control	7.47246	0	0	Unknown	Unknown	Unknown	Unknown	0	0	0	0	0	0	0.873463	0.140503	1	0	0	0	0	626	0	0	0	0	0	0	0	0	0	0	0	Unknown	Unknown	0	0	0	0	0	0	0	0
PolyA_DEIso	Salix_HiSeq_c571387_g2_i1	Salix_HiSeq_c571387_g2	32	4	8.34042	1.01437	Control	8.22229	0	0	Unknown	Unknown	Unknown	Unknown	0	0	0	0	0	0	0.914993	0.144077	1	0	0	0	0	239	0	0	0	0	0	0	0	0	0	0	0	Unknown	Unknown	0	0	0	0	0	0	0	0
PolyA_DEIso	Salix_HiSeq_c883238_g1_i1	Salix_HiSeq_c883238_g1	19	3	7.10722	1.01398	Control	7.00923	0	0	Unknown	Unknown	Unknown	Unknown	0	0	0	0	0	0	0.84567	0.141885	0.999911	0	0	0	0	291	0	0	0	0	0	0	0	0	0	0	0	Unknown	Unknown	0	0	0	0	0	0	0	0
PolyA_DEIso	Salix_HiSeq_c425987_g1_i3	Salix_HiSeq_c425987_g1	42	11	5.11376	1.01382	Control	5.04406	0	0	Unknown	Unknown	Unknown	Unknown	0	0	0	0	0	0	0.70278	0.215579	1	0	0	0	0	603	0	0	0	0	0	0	0	0	0	0	0	Unknown	Unknown	0	0	0	0	0	0	0	0
PolyA_DEIso	Salix_HiSeq_c525117_g1_i1	Salix_HiSeq_c525117_g1	165	6	61.9895	1.01057	Control	61.3412	0	0	Unknown	Unknown	Unknown	Unknown	0	0	0	0	0	0	1.78775	0.012146	1	0	0	0	0	225	0	0	0	0	0	0	0	0	0	0	0	Unknown	Unknown	0	0	0	0	0	0	0	0
PolyA_DEIso	Salix_HiSeq_c601434_g4_i1	Salix_HiSeq_c601434_g4	25	9	5.5305	1.00813	Control	5.48592	0	0	Unknown	Unknown	Unknown	Unknown	0	0	0	0	0	0	0.739249	0.130049	0.958542	0	0	0	0	406	0	0	0	0	0	0	0	0	0	0	0	Unknown	Unknown	0	0	0	0	0	0	0	0
PolyA_DEIso	Salix_HiSeq_c446709_g2_i1	Salix_HiSeq_c446709_g2	28	3	10.1392	0.999269	Control	10.1466	0	0	Unknown	Unknown	Unknown	Unknown	0	0	0	0	0	0	1.00632	0.101723	0.999999	0	0	0	0	287	0	0	0	0	0	0	0	0	0	0	0	Unknown	Unknown	0	0	0	0	0	0	0	0
PolyA_DEIso	Salix_HiSeq_c414447_g1_i1	Salix_HiSeq_c414447_g1	32	5	10.033	0.999098	Control	10.042	0	0	Unknown	Unknown	Unknown	Unknown	0	0	0	0	0	0	1.00182	0.0947431	0.999996	0	0	0	0	296	0	0	0	0	0	0	0	0	0	0	0	Unknown	Unknown	0	0	0	0	0	0	0	0
PolyA_DEIso	Salix_HiSeq_c599136_g1_i1	Salix_HiSeq_c599136_g1	19	2	5.35382	0.998888	Control	5.35978	0	0	Unknown	Unknown	Unknown	Unknown	0	0	0	0	0	0	0.729147	0.207057	0.999988	0	0	0	0	289	0	0	0	0	0	0	0	0	0	0	0	Unknown	Unknown	0	0	0	0	0	0	0	0
PolyA_DEIso	Salix_HiSeq_c592574_g1_i1	Salix_HiSeq_c592574_g1	74	12	8.41905	0.995301	Control	8.4588	0	0	Unknown	Unknown	Unknown	Unknown	0	0	0	0	0	0	0.927309	0.120166	1	0	0	0	0	683	0	0	0	0	0	0	0	0	0	0	0	Unknown	Unknown	0	0	0	0	0	0	0	0
PolyA_DEIso	Salix_HiSeq_c459355_g1_i1	Salix_HiSeq_c459355_g1	20	12	2.37096	0.99185	Control	2.39045	0	0	Unknown	Unknown	Unknown	Unknown	0	0	0	0	0	0	0.378479	0.369949	0.995351	0	0	0	0	655	0	0	0	0	0	0	0	0	0	0	0	Unknown	Unknown	0	0	0	0	0	0	0	0
PolyA_DEIso	Salix_HiSeq_c425842_g2_i1	Salix_HiSeq_c425842_g2	15	2	4.22693	0.991466	Control	4.26331	0	0	Unknown	Unknown	Unknown	Unknown	0	0	0	0	0	0	0.629747	0.250994	0.998322	0	0	0	0	289	0	0	0	0	0	0	0	0	0	0	0	Unknown	Unknown	0	0	0	0	0	0	0	0
PolyA_DEIso	Salix_HiSeq_c565038_g2_i3	Salix_HiSeq_c565038_g2	19	3	4.33161	0.984472	Control	4.39993	0	0	Unknown	Unknown	Unknown	Unknown	0	0	0	0	0	0	0.643446	0.263658	0.999863	0	0	0	0	338	0	0	0	0	0	0	0	0	0	0	0	Unknown	Unknown	0	0	0	0	0	0	0	0
PolyA_DEIso	Salix_HiSeq_c601731_g1_i1	Salix_HiSeq_c601731_g1	41	13	4.23535	0.9833	Control	4.30729	0	0	Unknown	Unknown	Unknown	Unknown	0	0	0	0	0	0	0.634204	0.431437	0.995243	0	0	0	0	794	0	0	0	0	0	0	0	0	0	0	0	Unknown	Unknown	0	0	0	0	0	0	0	0
PolyA_DEIso	Salix_HiSeq_c597877_g1_i5	Salix_HiSeq_c597877_g1	36	2	19.2356	0.979589	Control	19.6364	0	0	Unknown	Unknown	Unknown	Unknown	0	0	0	0	0	0	1.29306	0.0586236	1	0	0	0	0	218	0	0	0	0	0	0	0	0	0	0	0	Unknown	Unknown	0	0	0	0	0	0	0	0
PolyA_DEIso	Salix_HiSeq_c599784_g2_i2	Salix_HiSeq_c599784_g2	24	7	3.94094	0.975755	Control	4.03886	0	0	Unknown	Unknown	Unknown	Unknown	0	0	0	0	0	0	0.606259	0.470108	0.99834	0	0	0	0	497	0	0	0	0	0	0	0	0	0	0	0	Unknown	Unknown	0	0	0	0	0	0	0	0
PolyA_DEIso	Salix_HiSeq_c550323_g2_i1	Salix_HiSeq_c550323_g2	12	2	3.15581	0.975174	Control	3.23615	0	0	Unknown	Unknown	Unknown	Unknown	0	0	0	0	0	0	0.510029	0.349908	0.999973	0	0	0	0	296	0	0	0	0	0	0	0	0	0	0	0	Unknown	Unknown	0	0	0	0	0	0	0	0
PolyA_DEIso	Salix_HiSeq_c889555_g1_i1	Salix_HiSeq_c889555_g1	58	12	6.2045	0.974324	Control	6.368	0	0	Unknown	Unknown	Unknown	Unknown	0	0	0	0	0	0	0.804003	0.16709	1	0	0	0	0	768	0	0	0	0	0	0	0	0	0	0	0	Unknown	Unknown	0	0	0	0	0	0	0	0
PolyA_DEIso	Salix_HiSeq_c513169_g1_i1	Salix_HiSeq_c513169_g1	62	14	5.25607	0.972847	Control	5.40277	0	0	Unknown	Unknown	Unknown	Unknown	0	0	0	0	0	0	0.732616	0.202326	1	0	0	0	0	966	0	0	0	0	0	0	0	0	0	0	0	Unknown	Unknown	0	0	0	0	0	0	0	0
PolyA_DEIso	Salix_HiSeq_c595198_g1_i1	Salix_HiSeq_c595198_g1	25	8	3.74733	0.971849	Control	3.85588	0	0	Unknown	Unknown	Unknown	Unknown	0	0	0	0	0	0	0.586123	0.268858	0.998434	0	0	0	0	528	0	0	0	0	0	0	0	0	0	0	0	Unknown	Unknown	0	0	0	0	0	0	0	0
PolyA_DEIso	Salix_HiSeq_c570133_g2_i1	Salix_HiSeq_c570133_g2	43	5	9.58992	0.971422	Control	9.87204	0	0	Unknown	Unknown	Unknown	Unknown	0	0	0	0	0	0	0.994407	0.115385	0.999999	0	0	0	0	321	0	0	0	0	0	0	0	0	0	0	0	Unknown	Unknown	0	0	0	0	0	0	0	0
PolyA_DEIso	Salix_HiSeq_c169121_g1_i1	Salix_HiSeq_c169121_g1	13	4	3.12405	0.969396	Control	3.22268	0	0	Unknown	Unknown	Unknown	Unknown	0	0	0	0	0	0	0.508217	0.31248	0.996609	0	0	0	0	429	0	0	0	0	0	0	0	0	0	0	0	Unknown	Unknown	0	0	0	0	0	0	0	0
PolyA_DEIso	Salix_HiSeq_c476531_g1_i3	Salix_HiSeq_c476531_g1	44	7	6.89125	0.968481	Control	7.11552	0	0	Unknown	Unknown	Unknown	Unknown	0	0	0	0	0	0	0.852207	0.19129	1	0	0	0	0	585	0	0	0	0	0	0	0	0	0	0	0	Unknown	Unknown	0	0	0	0	0	0	0	0
PolyA_DEIso	Salix_HiSeq_c506738_g1_i1	Salix_HiSeq_c506738_g1	93	8	22.1734	0.967351	Control	22.9217	0	0	Unknown	Unknown	Unknown	Unknown	0	0	0	0	0	0	1.36025	0.0368415	1	0	0	0	0	353	0	0	0	0	0	0	0	0	0	0	0	Unknown	Unknown	0	0	0	0	0	0	0	0
PolyA_DEIso	Salix_HiSeq_c599701_g1_i2	Salix_HiSeq_c599701_g1	31	11	4.32291	0.967267	Control	4.46921	0	0	Unknown	Unknown	Unknown	Unknown	0	0	0	0	0	0	0.65023	0.419062	0.988809	0	0	0	0	696	0	0	0	0	0	0	0	0	0	0	0	Unknown	Unknown	0	0	0	0	0	0	0	0
PolyA_DEIso	Salix_HiSeq_c578394_g1_i1	Salix_HiSeq_c578394_g1	24	9	3.76275	0.962804	Control	3.90812	0	0	Unknown	Unknown	Unknown	Unknown	0	0	0	0	0	0	0.591968	0.250449	0.974605	0	0	0	0	579	0	0	0	0	0	0	0	0	0	0	0	Unknown	Unknown	0	0	0	0	0	0	0	0
PolyA_DEIso	Salix_HiSeq_c588079_g2_i1	Salix_HiSeq_c588079_g2	13	4	3.19867	0.959785	Control	3.33269	0	0	Unknown	Unknown	Unknown	Unknown	0	0	0	0	0	0	0.522795	0.529162	0.979835	0	0	0	0	276	0	0	0	0	0	0	0	0	0	0	0	Unknown	Unknown	0	0	0	0	0	0	0	0
PolyA_DEIso	Salix_HiSeq_c585790_g1_i2	Salix_HiSeq_c585790_g1	24	10	4.05168	0.955797	Control	4.23906	0	0	Unknown	Unknown	Unknown	Unknown	0	0	0	0	0	0	0.62727	0.19337	0.962156	0	0	0	0	539	0	0	0	0	0	0	0	0	0	0	0	Unknown	Unknown	0	0	0	0	0	0	0	0
PolyA_DEIso	Salix_HiSeq_c890104_g1_i1	Salix_HiSeq_c890104_g1	14	3	5.50502	0.955649	Control	5.7605	0	0	Unknown	Unknown	Unknown	Unknown	0	0	0	0	0	0	0.76046	0.174353	0.998381	0	0	0	0	274	0	0	0	0	0	0	0	0	0	0	0	Unknown	Unknown	0	0	0	0	0	0	0	0
PolyA_DEIso	Salix_HiSeq_c440745_g1_i1	Salix_HiSeq_c440745_g1	41	9	4.55912	0.955179	Control	4.77306	0	0	Unknown	Unknown	Unknown	Unknown	0	0	0	0	0	0	0.678796	0.298136	0.999988	0	0	0	0	704	0	0	0	0	0	0	0	0	0	0	0	Unknown	Unknown	0	0	0	0	0	0	0	0
PolyA_DEIso	Salix_HiSeq_c602295_g1_i2	Salix_HiSeq_c602295_g1	120	8	15.4566	0.952884	Control	16.2209	0	0	Unknown	Unknown	Unknown	Unknown	0	0	0	0	0	0	1.21007	0.0651615	1	0	0	0	0	713	0	0	0	0	0	0	0	0	0	0	0	Unknown	Unknown	0	0	0	0	0	0	0	0
PolyA_DEIso	Salix_HiSeq_c582540_g1_i1	Salix_HiSeq_c582540_g1	38	10	4.98382	0.950925	Control	5.24102	0	0	Unknown	Unknown	Unknown	Unknown	0	0	0	0	0	0	0.719416	0.374756	0.998742	0	0	0	0	574	0	0	0	0	0	0	0	0	0	0	0	Unknown	Unknown	0	0	0	0	0	0	0	0
PolyA_DEIso	Salix_HiSeq_c576650_g1_i1	Salix_HiSeq_c576650_g1	17	3	3.07728	0.947649	Control	3.24728	0	0	Unknown	Unknown	Unknown	Unknown	0	0	0	0	0	0	0.511519	0.42196	0.999965	0	0	0	0	362	0	0	0	0	0	0	0	0	0	0	0	Unknown	Unknown	0	0	0	0	0	0	0	0
PolyA_DEIso	Salix_HiSeq_c574081_g1_i1	Salix_HiSeq_c574081_g1	56	11	6.65532	0.935999	Control	7.11039	0	0	Unknown	Unknown	Unknown	Unknown	0	0	0	0	0	0	0.851894	0.288318	0.999831	0	0	0	0	669	0	0	0	0	0	0	0	0	0	0	0	Unknown	Unknown	0	0	0	0	0	0	0	0
PolyA_DEIso	Salix_HiSeq_c576057_g2_i2	Salix_HiSeq_c576057_g2	65	7	11.5805	0.932966	Control	12.4126	0	0	Unknown	Unknown	Unknown	Unknown	0	0	0	0	0	0	1.09386	0.0867805	1	0	0	0	0	474	0	0	0	0	0	0	0	0	0	0	0	Unknown	Unknown	0	0	0	0	0	0	0	0
PolyA_DEIso	Salix_HiSeq_c533448_g1_i4	Salix_HiSeq_c533448_g1	110	7	25.7206	0.930627	Control	27.6379	0	0	Unknown	Unknown	Unknown	Unknown	0	0	0	0	0	0	1.44151	0.0732871	1	0	0	0	0	321	0	0	0	0	0	0	0	0	0	0	0	Unknown	Unknown	0	0	0	0	0	0	0	0
PolyA_DEIso	Salix_HiSeq_c603058_g1_i1	Salix_HiSeq_c603058_g1	68	8	8.47276	0.929893	Control	9.11154	0	0	Unknown	Unknown	Unknown	Unknown	0	0	0	0	0	0	0.959592	0.115067	1	0	0	0	0	719	0	0	0	0	0	0	0	0	0	0	0	Unknown	Unknown	0	0	0	0	0	0	0	0
PolyA_DEIso	Salix_HiSeq_c590445_g4_i6	Salix_HiSeq_c590445_g4	92	14	8.80209	0.929569	Control	9.46899	0	0	Unknown	Unknown	Unknown	Unknown	0	0	0	0	0	0	0.976304	0.109311	0.999987	0	0	0	0	788	0	0	0	0	0	0	0	0	0	0	0	Unknown	Unknown	0	0	0	0	0	0	0	0
PolyA_DEIso	Salix_HiSeq_c582623_g1_i1	Salix_HiSeq_c582623_g1	8	2	3.85353	0.9273	Control	4.15564	0	0	Unknown	Unknown	Unknown	Unknown	0	0	0	0	0	0	0.618638	0.279172	0.973879	0	0	0	0	202	0	0	0	0	0	0	0	0	0	0	0	Unknown	Unknown	0	0	0	0	0	0	0	0
PolyA_DEIso	Salix_HiSeq_c536441_g1_i4	Salix_HiSeq_c536441_g1	72	13	7.17658	0.927292	Control	7.73928	0	0	Unknown	Unknown	Unknown	Unknown	0	0	0	0	0	0	0.888701	0.198688	0.999999	0	0	0	0	681	0	0	0	0	0	0	0	0	0	0	0	Unknown	Unknown	0	0	0	0	0	0	0	0
PolyA_DEIso	Salix_HiSeq_c578330_g1_i1	Salix_HiSeq_c578330_g1	20	5	7.04918	0.926135	Control	7.6114	0	0	Unknown	Unknown	Unknown	Unknown	0	0	0	0	0	0	0.881464	0.115929	0.997033	0	0	0	0	226	0	0	0	0	0	0	0	0	0	0	0	Unknown	Unknown	0	0	0	0	0	0	0	0
PolyA_DEIso	Salix_HiSeq_c559224_g1_i1	Salix_HiSeq_c559224_g1	129	8	10.8836	0.920919	Control	11.8182	0	0	Unknown	Unknown	Unknown	Unknown	0	0	0	0	0	0	1.07255	0.0992167	1	0	0	0	0	1080	0	0	0	0	0	0	0	0	0	0	0	Unknown	Unknown	0	0	0	0	0	0	0	0
PolyA_DEIso	Salix_HiSeq_c531620_g1_i2	Salix_HiSeq_c531620_g1	87	5	10.64	0.918133	Control	11.5888	0	0	Unknown	Unknown	Unknown	Unknown	0	0	0	0	0	0	1.06404	0.092283	1	0	0	0	0	564	0	0	0	0	0	0	0	0	0	0	0	Unknown	Unknown	0	0	0	0	0	0	0	0
PolyA_DEIso	Salix_HiSeq_c575073_g1_i1	Salix_HiSeq_c575073_g1	17	5	2.03647	0.913665	Control	2.2289	0	0	Unknown	Unknown	Unknown	Unknown	0	0	0	0	0	0	0.348091	0.524982	0.994372	0	0	0	0	766	0	0	0	0	0	0	0	0	0	0	0	Unknown	Unknown	0	0	0	0	0	0	0	0
PolyA_DEIso	Salix_HiSeq_c599344_g2_i1	Salix_HiSeq_c599344_g2	0	12	0.0213684	0.91186	Treatment	42.6732	0	0	Unknown	Unknown	Unknown	Unknown	0	0	0	0	0	0	1.63016	59.2759	0.995357	0	0	0	0	1050	0	0	0	0	0	0	0	0	0	0	0	Unknown	Unknown	0	0	0	0	0	0	0	0
PolyA_DEIso	Salix_HiSeq_c585500_g1_i1	Salix_HiSeq_c585500_g1	14	3	4.13649	0.90866	Control	4.55229	0	0	Unknown	Unknown	Unknown	Unknown	0	0	0	0	0	0	0.65823	0.249523	0.999623	0	0	0	0	325	0	0	0	0	0	0	0	0	0	0	0	Unknown	Unknown	0	0	0	0	0	0	0	0
PolyA_DEIso	Salix_HiSeq_c602098_g1_i4	Salix_HiSeq_c602098_g1	18	6	5.38705	0.905258	Control	5.95085	0	0	Unknown	Unknown	Unknown	Unknown	0	0	0	0	0	0	0.774579	0.288479	0.954599	0	0	0	0	295	0	0	0	0	0	0	0	0	0	0	0	Unknown	Unknown	0	0	0	0	0	0	0	0
PolyA_DEIso	Salix_HiSeq_c593862_g1_i1	Salix_HiSeq_c593862_g1	20	5	6.39602	0.900227	Control	7.10489	0	0	Unknown	Unknown	Unknown	Unknown	0	0	0	0	0	0	0.851558	0.126003	0.996936	0	0	0	0	246	0	0	0	0	0	0	0	0	0	0	0	Unknown	Unknown	0	0	0	0	0	0	0	0
PolyA_DEIso	Salix_HiSeq_c477338_g2_i1	Salix_HiSeq_c477338_g2	30	2	8.32524	0.900204	Control	9.24817	0	0	Unknown	Unknown	Unknown	Unknown	0	0	0	0	0	0	0.966056	0.12288	1	0	0	0	0	267	0	0	0	0	0	0	0	0	0	0	0	Unknown	Unknown	0	0	0	0	0	0	0	0
PolyA_DEIso	Salix_HiSeq_c601791_g2_i1	Salix_HiSeq_c601791_g2	30	4	8.65728	0.897048	Control	9.65086	0	0	Unknown	Unknown	Unknown	Unknown	0	0	0	0	0	0	0.984566	0.17457	0.999995	0	0	0	0	291	0	0	0	0	0	0	0	0	0	0	0	Unknown	Unknown	0	0	0	0	0	0	0	0
PolyA_DEIso	Salix_HiSeq_c584188_g3_i3	Salix_HiSeq_c584188_g3	29	7	5.84227	0.896205	Control	6.5189	0	0	Unknown	Unknown	Unknown	Unknown	0	0	0	0	0	0	0.814174	0.154341	0.999974	0	0	0	0	379	0	0	0	0	0	0	0	0	0	0	0	Unknown	Unknown	0	0	0	0	0	0	0	0
PolyA_DEIso	Salix_HiSeq_c550733_g2_i1	Salix_HiSeq_c550733_g2	90	5	17.9123	0.895295	Control	20.0071	0	0	Unknown	Unknown	Unknown	Unknown	0	0	0	0	0	0	1.30118	0.0536892	1	0	0	0	0	396	0	0	0	0	0	0	0	0	0	0	0	Unknown	Unknown	0	0	0	0	0	0	0	0
PolyA_DEIso	Salix_HiSeq_c597645_g2_i1	Salix_HiSeq_c597645_g2	15	5	4.10693	0.895015	Control	4.58867	0	0	Unknown	Unknown	Unknown	Unknown	0	0	0	0	0	0	0.661686	0.601124	0.975669	0	0	0	0	270	0	0	0	0	0	0	0	0	0	0	0	Unknown	Unknown	0	0	0	0	0	0	0	0
PolyA_DEIso	Salix_HiSeq_c574369_g1_i1	Salix_HiSeq_c574369_g1	63	8	15.4403	0.893734	Control	17.2761	0	0	Unknown	Unknown	Unknown	Unknown	0	0	0	0	0	0	1.23745	0.0503102	1	0	0	0	0	346	0	0	0	0	0	0	0	0	0	0	0	Unknown	Unknown	0	0	0	0	0	0	0	0
PolyA_DEIso	Salix_HiSeq_c707808_g1_i1	Salix_HiSeq_c707808_g1	20	6	3.50143	0.891073	Control	3.92946	0	0	Unknown	Unknown	Unknown	Unknown	0	0	0	0	0	0	0.594332	0.277034	0.999636	0	0	0	0	431	0	0	0	0	0	0	0	0	0	0	0	Unknown	Unknown	0	0	0	0	0	0	0	0
PolyA_DEIso	Salix_HiSeq_c598037_g1_i2	Salix_HiSeq_c598037_g1	26	5	7.41325	0.889841	Control	8.33098	0	0	Unknown	Unknown	Unknown	Unknown	0	0	0	0	0	0	0.920696	0.27321	0.999506	0	0	0	0	281	0	0	0	0	0	0	0	0	0	0	0	Unknown	Unknown	0	0	0	0	0	0	0	0
PolyA_DEIso	Salix_HiSeq_c599673_g2_i1	Salix_HiSeq_c599673_g2	18	4	7.82664	0.88583	Control	8.83537	0	0	Unknown	Unknown	Unknown	Unknown	0	0	0	0	0	0	0.946225	0.258626	0.997849	0	0	0	0	226	0	0	0	0	0	0	0	0	0	0	0	Unknown	Unknown	0	0	0	0	0	0	0	0
PolyA_DEIso	Salix_HiSeq_c596235_g1_i1	Salix_HiSeq_c596235_g1	24	3	8.84982	0.883225	Control	10.0199	0	0	Unknown	Unknown	Unknown	Unknown	0	0	0	0	0	0	1.00086	0.101064	0.999999	0	0	0	0	223	0	0	0	0	0	0	0	0	0	0	0	Unknown	Unknown	0	0	0	0	0	0	0	0
PolyA_DEIso	Salix_HiSeq_c475218_g2_i1	Salix_HiSeq_c475218_g2	19	6	3.06481	0.882767	Control	3.47183	0	0	Unknown	Unknown	Unknown	Unknown	0	0	0	0	0	0	0.540558	0.366597	0.993414	0	0	0	0	436	0	0	0	0	0	0	0	0	0	0	0	Unknown	Unknown	0	0	0	0	0	0	0	0
PolyA_DEIso	Salix_HiSeq_c467878_g2_i1	Salix_HiSeq_c467878_g2	25	7	5.20465	0.882433	Control	5.89807	0	0	Unknown	Unknown	Unknown	Unknown	0	0	0	0	0	0	0.77071	0.141374	0.980198	0	0	0	0	354	0	0	0	0	0	0	0	0	0	0	0	Unknown	Unknown	0	0	0	0	0	0	0	0
PolyA_DEIso	Salix_HiSeq_c408123_g1_i2	Salix_HiSeq_c408123_g1	12	4	5.5514	0.882422	Control	6.29109	0	0	Unknown	Unknown	Unknown	Unknown	0	0	0	0	0	0	0.798726	0.348236	0.957035	0	0	0	0	213	0	0	0	0	0	0	0	0	0	0	0	Unknown	Unknown	0	0	0	0	0	0	0	0
PolyA_DEIso	Salix_HiSeq_c474287_g2_i1	Salix_HiSeq_c474287_g2	38	5	3.83454	0.881031	Control	4.35233	0	0	Unknown	Unknown	Unknown	Unknown	0	0	0	0	0	0	0.638721	0.269042	1	0	0	0	0	709	0	0	0	0	0	0	0	0	0	0	0	Unknown	Unknown	0	0	0	0	0	0	0	0
PolyA_DEIso	Salix_HiSeq_c599726_g2_i3	Salix_HiSeq_c599726_g2	72	9	12.9596	0.87958	Control	14.7339	0	0	Unknown	Unknown	Unknown	Unknown	0	0	0	0	0	0	1.16832	0.0603629	1	0	0	0	0	438	0	0	0	0	0	0	0	0	0	0	0	Unknown	Unknown	0	0	0	0	0	0	0	0
PolyA_DEIso	Salix_HiSeq_c589927_g1_i1	Salix_HiSeq_c589927_g1	28	4	14.6061	0.879334	Control	16.6104	0	0	Unknown	Unknown	Unknown	Unknown	0	0	0	0	0	0	1.22038	0.134474	0.999975	0	0	0	0	231	0	0	0	0	0	0	0	0	0	0	0	Unknown	Unknown	0	0	0	0	0	0	0	0
PolyA_DEIso	Salix_HiSeq_c572314_g2_i1	Salix_HiSeq_c572314_g2	19	6	4.43625	0.877537	Control	5.05534	0	0	Unknown	Unknown	Unknown	Unknown	0	0	0	0	0	0	0.703751	0.417921	0.986689	0	0	0	0	364	0	0	0	0	0	0	0	0	0	0	0	Unknown	Unknown	0	0	0	0	0	0	0	0
PolyA_DEIso	Salix_HiSeq_c581398_g2_i1	Salix_HiSeq_c581398_g2	40	6	5.70171	0.876982	Control	6.50151	0	0	Unknown	Unknown	Unknown	Unknown	0	0	0	0	0	0	0.813014	0.164015	1	0	0	0	0	512	0	0	0	0	0	0	0	0	0	0	0	Unknown	Unknown	0	0	0	0	0	0	0	0
PolyA_DEIso	Salix_HiSeq_c589939_g5_i3	Salix_HiSeq_c589939_g5	11	3	1.37812	0.876307	Control	1.57264	0	0	Unknown	Unknown	Unknown	Unknown	0	0	0	0	0	0	0.19663	0.843417	0.992516	0	0	0	0	498	0	0	0	0	0	0	0	0	0	0	0	Unknown	Unknown	0	0	0	0	0	0	0	0
PolyA_DEIso	Salix_HiSeq_c598244_g1_i1	Salix_HiSeq_c598244_g1	13	2	5.73418	0.874063	Control	6.56037	0	0	Unknown	Unknown	Unknown	Unknown	0	0	0	0	0	0	0.816928	0.170267	0.999345	0	0	0	0	234	0	0	0	0	0	0	0	0	0	0	0	Unknown	Unknown	0	0	0	0	0	0	0	0
PolyA_DEIso	Salix_HiSeq_c591568_g2_i1	Salix_HiSeq_c591568_g2	83	8	8.39502	0.871014	Control	9.63821	0	0	Unknown	Unknown	Unknown	Unknown	0	0	0	0	0	0	0.983996	0.117199	1	0	0	0	0	834	0	0	0	0	0	0	0	0	0	0	0	Unknown	Unknown	0	0	0	0	0	0	0	0
PolyA_DEIso	Salix_HiSeq_c550213_g1_i2	Salix_HiSeq_c550213_g1	17	3	5.64217	0.869262	Control	6.49076	0	0	Unknown	Unknown	Unknown	Unknown	0	0	0	0	0	0	0.812296	0.153379	0.998568	0	0	0	0	293	0	0	0	0	0	0	0	0	0	0	0	Unknown	Unknown	0	0	0	0	0	0	0	0
PolyA_DEIso	Salix_HiSeq_c379793_g1_i1	Salix_HiSeq_c379793_g1	40	5	9.63916	0.868212	Control	11.1023	0	0	Unknown	Unknown	Unknown	Unknown	0	0	0	0	0	0	1.04541	0.0907835	1	0	0	0	0	344	0	0	0	0	0	0	0	0	0	0	0	Unknown	Unknown	0	0	0	0	0	0	0	0
PolyA_DEIso	Salix_HiSeq_c533448_g1_i3	Salix_HiSeq_c533448_g1	19	6	6.07865	0.867688	Control	7.00557	0	0	Unknown	Unknown	Unknown	Unknown	0	0	0	0	0	0	0.845444	0.117878	0.991445	0	0	0	0	381	0	0	0	0	0	0	0	0	0	0	0	Unknown	Unknown	0	0	0	0	0	0	0	0
PolyA_DEIso	Salix_HiSeq_c601197_g3_i1	Salix_HiSeq_c601197_g3	13	2	3.2881	0.866624	Control	3.79415	0	0	Unknown	Unknown	Unknown	Unknown	0	0	0	0	0	0	0.579114	0.309226	0.999996	0	0	0	0	300	0	0	0	0	0	0	0	0	0	0	0	Unknown	Unknown	0	0	0	0	0	0	0	0
PolyA_DEIso	Salix_HiSeq_c540665_g1_i1	Salix_HiSeq_c540665_g1	151	12	14.9106	0.866386	Control	17.2101	0	0	Unknown	Unknown	Unknown	Unknown	0	0	0	0	0	0	1.23578	0.0661109	1	0	0	0	0	818	0	0	0	0	0	0	0	0	0	0	0	Unknown	Unknown	0	0	0	0	0	0	0	0
PolyA_DEIso	Salix_HiSeq_c571993_g2_i1	Salix_HiSeq_c571993_g2	18	2	7.64397	0.86587	Control	8.82808	0	0	Unknown	Unknown	Unknown	Unknown	0	0	0	0	0	0	0.945866	0.122378	1	0	0	0	0	201	0	0	0	0	0	0	0	0	0	0	0	Unknown	Unknown	0	0	0	0	0	0	0	0
PolyA_DEIso	Salix_HiSeq_c596768_g1_i3	Salix_HiSeq_c596768_g1	33	2	8.82464	0.863685	Control	10.2174	0	0	Unknown	Unknown	Unknown	Unknown	0	0	0	0	0	0	1.00934	0.138358	1	0	0	0	0	268	0	0	0	0	0	0	0	0	0	0	0	Unknown	Unknown	0	0	0	0	0	0	0	0
PolyA_DEIso	Salix_HiSeq_c509007_g1_i3	Salix_HiSeq_c509007_g1	21	4	4.08069	0.862121	Control	4.73332	0	0	Unknown	Unknown	Unknown	Unknown	0	0	0	0	0	0	0.675166	0.266595	0.999996	0	0	0	0	400	0	0	0	0	0	0	0	0	0	0	0	Unknown	Unknown	0	0	0	0	0	0	0	0
PolyA_DEIso	Salix_HiSeq_c594315_g2_i3	Salix_HiSeq_c594315_g2	20	12	2.41709	0.857334	Control	2.81931	0	0	Unknown	Unknown	Unknown	Unknown	0	0	0	0	0	0	0.450143	0.355659	0.990205	0	0	0	0	750	0	0	0	0	0	0	0	0	0	0	0	Unknown	Unknown	0	0	0	0	0	0	0	0
PolyA_DEIso	Salix_HiSeq_c552742_g1_i1	Salix_HiSeq_c552742_g1	42	10	3.69623	0.854906	Control	4.32355	0	0	Unknown	Unknown	Unknown	Unknown	0	0	0	0	0	0	0.635841	0.290726	0.999957	0	0	0	0	842	0	0	0	0	0	0	0	0	0	0	0	Unknown	Unknown	0	0	0	0	0	0	0	0
PolyA_DEIso	Salix_HiSeq_c577733_g1_i2	Salix_HiSeq_c577733_g1	32	3	6.00496	0.854517	Control	7.02731	0	0	Unknown	Unknown	Unknown	Unknown	0	0	0	0	0	0	0.846789	0.167995	1	0	0	0	0	462	0	0	0	0	0	0	0	0	0	0	0	Unknown	Unknown	0	0	0	0	0	0	0	0
PolyA_DEIso	Salix_HiSeq_c417652_g1_i2	Salix_HiSeq_c417652_g1	24	5	3.40692	0.851857	Control	3.9994	0	0	Unknown	Unknown	Unknown	Unknown	0	0	0	0	0	0	0.601995	0.276936	0.999069	0	0	0	0	586	0	0	0	0	0	0	0	0	0	0	0	Unknown	Unknown	0	0	0	0	0	0	0	0
PolyA_DEIso	Salix_HiSeq_c566726_g3_i2	Salix_HiSeq_c566726_g3	19	6	2.70022	0.849691	Control	3.17788	0	0	Unknown	Unknown	Unknown	Unknown	0	0	0	0	0	0	0.502138	0.333504	0.98979	0	0	0	0	650	0	0	0	0	0	0	0	0	0	0	0	Unknown	Unknown	0	0	0	0	0	0	0	0
PolyA_DEIso	Salix_HiSeq_c599598_g1_i4	Salix_HiSeq_c599598_g1	27	6	6.59992	0.847697	Control	7.78571	0	0	Unknown	Unknown	Unknown	Unknown	0	0	0	0	0	0	0.891298	0.232959	0.999035	0	0	0	0	496	0	0	0	0	0	0	0	0	0	0	0	Unknown	Unknown	0	0	0	0	0	0	0	0
PolyA_DEIso	Salix_HiSeq_c788604_g1_i1	Salix_HiSeq_c788604_g1	15	6	2.94137	0.846635	Control	3.47419	0	0	Unknown	Unknown	Unknown	Unknown	0	0	0	0	0	0	0.540853	0.301775	0.966113	0	0	0	0	419	0	0	0	0	0	0	0	0	0	0	0	Unknown	Unknown	0	0	0	0	0	0	0	0
PolyA_DEIso	Salix_HiSeq_c589455_g2_i2	Salix_HiSeq_c589455_g2	25	4	6.76484	0.846052	Control	7.99577	0	0	Unknown	Unknown	Unknown	Unknown	0	0	0	0	0	0	0.90286	0.11687	1	0	0	0	0	320	0	0	0	0	0	0	0	0	0	0	0	Unknown	Unknown	0	0	0	0	0	0	0	0
PolyA_DEIso	Salix_HiSeq_c559942_g1_i1	Salix_HiSeq_c559942_g1	53	10	6.30916	0.843816	Control	7.47694	0	0	Unknown	Unknown	Unknown	Unknown	0	0	0	0	0	0	0.873724	0.141612	0.999997	0	0	0	0	673	0	0	0	0	0	0	0	0	0	0	0	Unknown	Unknown	0	0	0	0	0	0	0	0
PolyA_DEIso	Salix_HiSeq_c301886_g1_i1	Salix_HiSeq_c301886_g1	57	8	11.3222	0.839925	Control	13.4801	0	0	Unknown	Unknown	Unknown	Unknown	0	0	0	0	0	0	1.12969	0.0682347	1	0	0	0	0	416	0	0	0	0	0	0	0	0	0	0	0	Unknown	Unknown	0	0	0	0	0	0	0	0
PolyA_DEIso	Salix_HiSeq_c548479_g1_i4	Salix_HiSeq_c548479_g1	27	5	7.43191	0.83875	Control	8.86069	0	0	Unknown	Unknown	Unknown	Unknown	0	0	0	0	0	0	0.947468	0.0959225	1	0	0	0	0	261	0	0	0	0	0	0	0	0	0	0	0	Unknown	Unknown	0	0	0	0	0	0	0	0
PolyA_DEIso	Salix_HiSeq_c542484_g1_i1	Salix_HiSeq_c542484_g1	16	1	6.14946	0.837633	Control	7.34148	0	0	Unknown	Unknown	Unknown	Unknown	0	0	0	0	0	0	0.865784	0.17949	0.999998	0	0	0	0	211	0	0	0	0	0	0	0	0	0	0	0	Unknown	Unknown	0	0	0	0	0	0	0	0
PolyA_DEIso	Salix_HiSeq_c528488_g1_i1	Salix_HiSeq_c528488_g1	24	7	8.27059	0.835077	Control	9.90398	0	0	Unknown	Unknown	Unknown	Unknown	0	0	0	0	0	0	0.99581	0.0844723	0.999089	0	0	0	0	323	0	0	0	0	0	0	0	0	0	0	0	Unknown	Unknown	0	0	0	0	0	0	0	0
PolyA_DEIso	Salix_HiSeq_c561175_g1_i1	Salix_HiSeq_c561175_g1	57	7	4.67289	0.82617	Control	5.65609	0	0	Unknown	Unknown	Unknown	Unknown	0	0	0	0	0	0	0.752516	0.200982	1	0	0	0	0	918	0	0	0	0	0	0	0	0	0	0	0	Unknown	Unknown	0	0	0	0	0	0	0	0
PolyA_DEIso	Salix_HiSeq_c598577_g4_i5	Salix_HiSeq_c598577_g4	14	4	2.67364	0.825806	Control	3.23761	0	0	Unknown	Unknown	Unknown	Unknown	0	0	0	0	0	0	0.510225	0.358929	0.967954	0	0	0	0	462	0	0	0	0	0	0	0	0	0	0	0	Unknown	Unknown	0	0	0	0	0	0	0	0
PolyA_DEIso	Salix_HiSeq_c592173_g1_i1	Salix_HiSeq_c592173_g1	26	7	2.80809	0.822792	Control	3.41288	0	0	Unknown	Unknown	Unknown	Unknown	0	0	0	0	0	0	0.533121	0.324936	0.999778	0	0	0	0	782	0	0	0	0	0	0	0	0	0	0	0	Unknown	Unknown	0	0	0	0	0	0	0	0
PolyA_DEIso	Salix_HiSeq_c526072_g2_i1	Salix_HiSeq_c526072_g2	81	7	11.3167	0.820402	Control	13.7941	0	0	Unknown	Unknown	Unknown	Unknown	0	0	0	0	0	0	1.13969	0.0811826	1	0	0	0	0	497	0	0	0	0	0	0	0	0	0	0	0	Unknown	Unknown	0	0	0	0	0	0	0	0
PolyA_DEIso	Salix_HiSeq_c562633_g3_i1	Salix_HiSeq_c562633_g3	56	6	20.3953	0.819983	Control	24.8728	0	0	Unknown	Unknown	Unknown	Unknown	0	0	0	0	0	0	1.39572	0.0284007	1	0	0	0	0	270	0	0	0	0	0	0	0	0	0	0	0	Unknown	Unknown	0	0	0	0	0	0	0	0
PolyA_DEIso	Salix_HiSeq_c554146_g1_i3	Salix_HiSeq_c554146_g1	95	7	11.3061	0.819662	Control	13.7937	0	0	Unknown	Unknown	Unknown	Unknown	0	0	0	0	0	0	1.13968	0.103106	1	0	0	0	0	642	0	0	0	0	0	0	0	0	0	0	0	Unknown	Unknown	0	0	0	0	0	0	0	0
PolyA_DEIso	Salix_HiSeq_c596009_g1_i1	Salix_HiSeq_c596009_g1	35	3	10.6207	0.819212	Control	12.9646	0	0	Unknown	Unknown	Unknown	Unknown	0	0	0	0	0	0	1.11276	0.0784006	1	0	0	0	0	278	0	0	0	0	0	0	0	0	0	0	0	Unknown	Unknown	0	0	0	0	0	0	0	0
PolyA_DEIso	Salix_HiSeq_c564693_g2_i1	Salix_HiSeq_c564693_g2	101	20	6.98198	0.815736	Control	8.55912	0	0	Unknown	Unknown	Unknown	Unknown	0	0	0	0	0	0	0.932429	0.157904	1	0	0	0	0	1219	0	0	0	0	0	0	0	0	0	0	0	Unknown	Unknown	0	0	0	0	0	0	0	0
PolyA_DEIso	Salix_HiSeq_c568634_g2_i2	Salix_HiSeq_c568634_g2	38	4	8.9866	0.815252	Control	11.0231	0	0	Unknown	Unknown	Unknown	Unknown	0	0	0	0	0	0	1.0423	0.18221	0.999996	0	0	0	0	281	0	0	0	0	0	0	0	0	0	0	0	Unknown	Unknown	0	0	0	0	0	0	0	0
PolyA_DEIso	Salix_HiSeq_c542197_g1_i1	Salix_HiSeq_c542197_g1	18	3	6.99921	0.810737	Control	8.63315	0	0	Unknown	Unknown	Unknown	Unknown	0	0	0	0	0	0	0.936169	0.117036	0.999976	0	0	0	0	253	0	0	0	0	0	0	0	0	0	0	0	Unknown	Unknown	0	0	0	0	0	0	0	0
PolyA_DEIso	Salix_HiSeq_c594421_g1_i1	Salix_HiSeq_c594421_g1	25	6	4.04691	0.810633	Control	4.99228	0	0	Unknown	Unknown	Unknown	Unknown	0	0	0	0	0	0	0.698299	0.368001	0.99826	0	0	0	0	504	0	0	0	0	0	0	0	0	0	0	0	Unknown	Unknown	0	0	0	0	0	0	0	0
PolyA_DEIso	Salix_HiSeq_c582012_g1_i2	Salix_HiSeq_c582012_g1	34	12	3.24515	0.809081	Control	4.01091	0	0	Unknown	Unknown	Unknown	Unknown	0	0	0	0	0	0	0.603243	0.315736	1	0	0	0	0	775	0	0	0	0	0	0	0	0	0	0	0	Unknown	Unknown	0	0	0	0	0	0	0	0
PolyA_DEIso	Salix_HiSeq_c583364_g2_i1	Salix_HiSeq_c583364_g2	26	5	5.56559	0.806437	Control	6.90145	0	0	Unknown	Unknown	Unknown	Unknown	0	0	0	0	0	0	0.838941	0.275154	0.999808	0	0	0	0	370	0	0	0	0	0	0	0	0	0	0	0	Unknown	Unknown	0	0	0	0	0	0	0	0
PolyA_DEIso	Salix_HiSeq_c524181_g1_i1	Salix_HiSeq_c524181_g1	66	10	6.7238	0.803461	Control	8.36855	0	0	Unknown	Unknown	Unknown	Unknown	0	0	0	0	0	0	0.92265	0.128242	1	0	0	0	0	910	0	0	0	0	0	0	0	0	0	0	0	Unknown	Unknown	0	0	0	0	0	0	0	0
PolyA_DEIso	Salix_HiSeq_c547438_g1_i1	Salix_HiSeq_c547438_g1	120	9	12.7051	0.802351	Control	15.8348	0	0	Unknown	Unknown	Unknown	Unknown	0	0	0	0	0	0	1.19961	0.0703181	1	0	0	0	0	921	0	0	0	0	0	0	0	0	0	0	0	Unknown	Unknown	0	0	0	0	0	0	0	0
PolyA_DEIso	Salix_HiSeq_c578843_g6_i1	Salix_HiSeq_c578843_g6	26	9	3.10812	0.801334	Control	3.87868	0	0	Unknown	Unknown	Unknown	Unknown	0	0	0	0	0	0	0.588684	0.344381	0.995594	0	0	0	0	643	0	0	0	0	0	0	0	0	0	0	0	Unknown	Unknown	0	0	0	0	0	0	0	0
PolyA_DEIso	Salix_HiSeq_c580832_g1_i4	Salix_HiSeq_c580832_g1	68	7	7.91723	0.800768	Control	9.88705	0	0	Unknown	Unknown	Unknown	Unknown	0	0	0	0	0	0	0.995067	0.115068	1	0	0	0	0	721	0	0	0	0	0	0	0	0	0	0	0	Unknown	Unknown	0	0	0	0	0	0	0	0
PolyA_DEIso	Salix_HiSeq_c596474_g6_i2	Salix_HiSeq_c596474_g6	12	4	2.06116	0.800635	Control	2.5744	0	0	Unknown	Unknown	Unknown	Unknown	0	0	0	0	0	0	0.410676	0.431001	0.977661	0	0	0	0	573	0	0	0	0	0	0	0	0	0	0	0	Unknown	Unknown	0	0	0	0	0	0	0	0
PolyA_DEIso	Salix_HiSeq_c546801_g4_i1	Salix_HiSeq_c546801_g4	14	4	4.9561	0.800017	Control	6.195	0	0	Unknown	Unknown	Unknown	Unknown	0	0	0	0	0	0	0.792041	0.163988	0.997211	0	0	0	0	261	0	0	0	0	0	0	0	0	0	0	0	Unknown	Unknown	0	0	0	0	0	0	0	0
PolyA_DEIso	Salix_HiSeq_c424799_g1_i1	Salix_HiSeq_c424799_g1	14	4	1.63729	0.799022	Control	2.04912	0	0	Unknown	Unknown	Unknown	Unknown	0	0	0	0	0	0	0.311568	0.606277	0.992042	0	0	0	0	530	0	0	0	0	0	0	0	0	0	0	0	Unknown	Unknown	0	0	0	0	0	0	0	0
PolyA_DEIso	Salix_HiSeq_c903810_g1_i1	Salix_HiSeq_c903810_g1	13	4	1.61667	0.796011	Control	2.03096	0	0	Unknown	Unknown	Unknown	Unknown	0	0	0	0	0	0	0.307702	0.562276	0.98702	0	0	0	0	567	0	0	0	0	0	0	0	0	0	0	0	Unknown	Unknown	0	0	0	0	0	0	0	0
PolyA_DEIso	Salix_HiSeq_c594533_g2_i4	Salix_HiSeq_c594533_g2	26	3	3.24687	0.795267	Control	4.08275	0	0	Unknown	Unknown	Unknown	Unknown	0	0	0	0	0	0	0.610952	0.330258	1	0	0	0	0	563	0	0	0	0	0	0	0	0	0	0	0	Unknown	Unknown	0	0	0	0	0	0	0	0
PolyA_DEIso	Salix_HiSeq_c515234_g2_i3	Salix_HiSeq_c515234_g2	95	7	15.1642	0.79455	Control	19.0853	0	0	Unknown	Unknown	Unknown	Unknown	0	0	0	0	0	0	1.2807	0.111226	1	0	0	0	0	481	0	0	0	0	0	0	0	0	0	0	0	Unknown	Unknown	0	0	0	0	0	0	0	0
PolyA_DEIso	Salix_HiSeq_c474149_g1_i1	Salix_HiSeq_c474149_g1	49	8	6.79436	0.79425	Control	8.55443	0	0	Unknown	Unknown	Unknown	Unknown	0	0	0	0	0	0	0.932191	0.123549	1	0	0	0	0	635	0	0	0	0	0	0	0	0	0	0	0	Unknown	Unknown	0	0	0	0	0	0	0	0
PolyA_DEIso	Salix_HiSeq_c421696_g1_i1	Salix_HiSeq_c421696_g1	40	3	19.0325	0.793675	Control	23.9803	0	0	Unknown	Unknown	Unknown	Unknown	0	0	0	0	0	0	1.37985	0.0452399	1	0	0	0	0	344	0	0	0	0	0	0	0	0	0	0	0	Unknown	Unknown	0	0	0	0	0	0	0	0
PolyA_DEIso	Salix_HiSeq_c589437_g3_i3	Salix_HiSeq_c589437_g3	17	5	3.14746	0.793039	Control	3.96886	0	0	Unknown	Unknown	Unknown	Unknown	0	0	0	0	0	0	0.598666	0.453377	0.991148	0	0	0	0	439	0	0	0	0	0	0	0	0	0	0	0	Unknown	Unknown	0	0	0	0	0	0	0	0
PolyA_DEIso	Salix_HiSeq_c598577_g4_i1	Salix_HiSeq_c598577_g4	36	10	5.80224	0.791886	Control	7.32711	0	0	Unknown	Unknown	Unknown	Unknown	0	0	0	0	0	0	0.864933	0.202663	0.999861	0	0	0	0	578	0	0	0	0	0	0	0	0	0	0	0	Unknown	Unknown	0	0	0	0	0	0	0	0
PolyA_DEIso	Salix_HiSeq_c589950_g1_i2	Salix_HiSeq_c589950_g1	32	3	6.15659	0.785713	Control	7.83566	0	0	Unknown	Unknown	Unknown	Unknown	0	0	0	0	0	0	0.894076	0.151708	1	0	0	0	0	395	0	0	0	0	0	0	0	0	0	0	0	Unknown	Unknown	0	0	0	0	0	0	0	0
PolyA_DEIso	Salix_HiSeq_c584354_g4_i1	Salix_HiSeq_c584354_g4	54	7	5.6918	0.785032	Control	7.25041	0	0	Unknown	Unknown	Unknown	Unknown	0	0	0	0	0	0	0.860362	0.168162	1	0	0	0	0	797	0	0	0	0	0	0	0	0	0	0	0	Unknown	Unknown	0	0	0	0	0	0	0	0
PolyA_DEIso	Salix_HiSeq_c218476_g1_i1	Salix_HiSeq_c218476_g1	18	2	4.71188	0.784359	Control	6.00731	0	0	Unknown	Unknown	Unknown	Unknown	0	0	0	0	0	0	0.77868	0.201785	0.999999	0	0	0	0	341	0	0	0	0	0	0	0	0	0	0	0	Unknown	Unknown	0	0	0	0	0	0	0	0
PolyA_DEIso	Salix_HiSeq_c546199_g2_i1	Salix_HiSeq_c546199_g2	19	3	5.86871	0.782477	Control	7.50017	0	0	Unknown	Unknown	Unknown	Unknown	0	0	0	0	0	0	0.875071	0.182794	0.999983	0	0	0	0	342	0	0	0	0	0	0	0	0	0	0	0	Unknown	Unknown	0	0	0	0	0	0	0	0
PolyA_DEIso	Salix_HiSeq_c547971_g3_i1	Salix_HiSeq_c547971_g3	29	4	6.33723	0.779872	Control	8.12598	0	0	Unknown	Unknown	Unknown	Unknown	0	0	0	0	0	0	0.909876	0.136052	0.999989	0	0	0	0	325	0	0	0	0	0	0	0	0	0	0	0	Unknown	Unknown	0	0	0	0	0	0	0	0
PolyA_DEIso	Salix_HiSeq_c589252_g2_i3	Salix_HiSeq_c589252_g2	27	7	3.40733	0.778674	Control	4.3758	0	0	Unknown	Unknown	Unknown	Unknown	0	0	0	0	0	0	0.641058	0.219937	0.997444	0	0	0	0	605	0	0	0	0	0	0	0	0	0	0	0	Unknown	Unknown	0	0	0	0	0	0	0	0
PolyA_DEIso	Salix_HiSeq_c598383_g1_i1	Salix_HiSeq_c598383_g1	27	8	4.15227	0.776839	Control	5.34508	0	0	Unknown	Unknown	Unknown	Unknown	0	0	0	0	0	0	0.727954	0.268582	0.999994	0	0	0	0	511	0	0	0	0	0	0	0	0	0	0	0	Unknown	Unknown	0	0	0	0	0	0	0	0
PolyA_DEIso	Salix_HiSeq_c597817_g2_i1	Salix_HiSeq_c597817_g2	19	6	3.5509	0.775009	Control	4.58175	0	0	Unknown	Unknown	Unknown	Unknown	0	0	0	0	0	0	0.661031	0.417304	0.992768	0	0	0	0	437	0	0	0	0	0	0	0	0	0	0	0	Unknown	Unknown	0	0	0	0	0	0	0	0
PolyA_DEIso	Salix_HiSeq_c573678_g5_i1	Salix_HiSeq_c573678_g5	42	11	3.57006	0.774933	Control	4.60693	0	0	Unknown	Unknown	Unknown	Unknown	0	0	0	0	0	0	0.663412	0.216385	1	0	0	0	0	1064	0	0	0	0	0	0	0	0	0	0	0	Unknown	Unknown	0	0	0	0	0	0	0	0
PolyA_DEIso	Salix_HiSeq_c591197_g1_i2	Salix_HiSeq_c591197_g1	39	6	10.1724	0.774062	Control	13.1415	0	0	Unknown	Unknown	Unknown	Unknown	0	0	0	0	0	0	1.11865	0.0670703	0.999836	0	0	0	0	337	0	0	0	0	0	0	0	0	0	0	0	Unknown	Unknown	0	0	0	0	0	0	0	0
PolyA_DEIso	Salix_HiSeq_c599270_g1_i1	Salix_HiSeq_c599270_g1	15	3	2.25395	0.771694	Control	2.92079	0	0	Unknown	Unknown	Unknown	Unknown	0	0	0	0	0	0	0.4655	0.401075	0.993388	0	0	0	0	592	0	0	0	0	0	0	0	0	0	0	0	Unknown	Unknown	0	0	0	0	0	0	0	0
PolyA_DEIso	Salix_HiSeq_c587184_g1_i2	Salix_HiSeq_c587184_g1	13	2	4.3766	0.770107	Control	5.6831	0	0	Unknown	Unknown	Unknown	Unknown	0	0	0	0	0	0	0.754585	0.184009	0.999942	0	0	0	0	310	0	0	0	0	0	0	0	0	0	0	0	Unknown	Unknown	0	0	0	0	0	0	0	0
PolyA_DEIso	Salix_HiSeq_c485419_g1_i1	Salix_HiSeq_c485419_g1	32	5	3.09306	0.767782	Control	4.02857	0	0	Unknown	Unknown	Unknown	Unknown	0	0	0	0	0	0	0.605151	0.290781	1	0	0	0	0	816	0	0	0	0	0	0	0	0	0	0	0	Unknown	Unknown	0	0	0	0	0	0	0	0
PolyA_DEIso	Salix_HiSeq_c557221_g1_i1	Salix_HiSeq_c557221_g1	30	7	3.77251	0.767645	Control	4.91439	0	0	Unknown	Unknown	Unknown	Unknown	0	0	0	0	0	0	0.69147	0.212099	0.999925	0	0	0	0	621	0	0	0	0	0	0	0	0	0	0	0	Unknown	Unknown	0	0	0	0	0	0	0	0
PolyA_DEIso	Salix_HiSeq_c488600_g1_i1	Salix_HiSeq_c488600_g1	26	6	2.91008	0.760334	Control	3.82736	0	0	Unknown	Unknown	Unknown	Unknown	0	0	0	0	0	0	0.5829	0.307114	0.999687	0	0	0	0	711	0	0	0	0	0	0	0	0	0	0	0	Unknown	Unknown	0	0	0	0	0	0	0	0
PolyA_DEIso	Salix_HiSeq_c495231_g1_i1	Salix_HiSeq_c495231_g1	31	7	2.84078	0.758513	Control	3.74519	0	0	Unknown	Unknown	Unknown	Unknown	0	0	0	0	0	0	0.573474	0.32348	0.99997	0	0	0	0	800	0	0	0	0	0	0	0	0	0	0	0	Unknown	Unknown	0	0	0	0	0	0	0	0
PolyA_DEIso	Salix_HiSeq_c547866_g1_i2	Salix_HiSeq_c547866_g1	70	11	6.81827	0.755221	Control	9.02818	0	0	Unknown	Unknown	Unknown	Unknown	0	0	0	0	0	0	0.9556	0.112839	1	0	0	0	0	858	0	0	0	0	0	0	0	0	0	0	0	Unknown	Unknown	0	0	0	0	0	0	0	0
PolyA_DEIso	Salix_HiSeq_c535786_g1_i1	Salix_HiSeq_c535786_g1	15	1	6.4636	0.754389	Control	8.568	0	0	Unknown	Unknown	Unknown	Unknown	0	0	0	0	0	0	0.932879	0.128176	0.999999	0	0	0	0	236	0	0	0	0	0	0	0	0	0	0	0	Unknown	Unknown	0	0	0	0	0	0	0	0
PolyA_DEIso	Salix_HiSeq_c457954_g1_i1	Salix_HiSeq_c457954_g1	159	11	18.9185	0.752254	Control	25.1491	0	0	Unknown	Unknown	Unknown	Unknown	0	0	0	0	0	0	1.40052	0.036401	1	0	0	0	0	815	0	0	0	0	0	0	0	0	0	0	0	Unknown	Unknown	0	0	0	0	0	0	0	0
PolyA_DEIso	Salix_HiSeq_c573609_g1_i2	Salix_HiSeq_c573609_g1	31	8	4.38283	0.752165	Control	5.82696	0	0	Unknown	Unknown	Unknown	Unknown	0	0	0	0	0	0	0.765442	0.332597	0.999499	0	0	0	0	495	0	0	0	0	0	0	0	0	0	0	0	Unknown	Unknown	0	0	0	0	0	0	0	0
PolyA_DEIso	Salix_HiSeq_c526236_g1_i1	Salix_HiSeq_c526236_g1	52	5	10.4003	0.751302	Control	13.843	0	0	Unknown	Unknown	Unknown	Unknown	0	0	0	0	0	0	1.14123	0.069548	1	0	0	0	0	411	0	0	0	0	0	0	0	0	0	0	0	Unknown	Unknown	0	0	0	0	0	0	0	0
PolyA_DEIso	Salix_HiSeq_c570597_g1_i1	Salix_HiSeq_c570597_g1	12	4	2.14374	0.745285	Control	2.87641	0	0	Unknown	Unknown	Unknown	Unknown	0	0	0	0	0	0	0.45885	0.394371	0.971772	0	0	0	0	525	0	0	0	0	0	0	0	0	0	0	0	Unknown	Unknown	0	0	0	0	0	0	0	0
PolyA_DEIso	Salix_HiSeq_c575966_g1_i1	Salix_HiSeq_c575966_g1	14	4	3.78341	0.743556	Control	5.08826	0	0	Unknown	Unknown	Unknown	Unknown	0	0	0	0	0	0	0.706569	0.445567	0.981639	0	0	0	0	260	0	0	0	0	0	0	0	0	0	0	0	Unknown	Unknown	0	0	0	0	0	0	0	0
PolyA_DEIso	Salix_HiSeq_c361817_g1_i2	Salix_HiSeq_c361817_g1	40	6	5.61778	0.74164	Control	7.57481	0	0	Unknown	Unknown	Unknown	Unknown	0	0	0	0	0	0	0.879371	0.152097	1	0	0	0	0	572	0	0	0	0	0	0	0	0	0	0	0	Unknown	Unknown	0	0	0	0	0	0	0	0
PolyA_DEIso	Salix_HiSeq_c485460_g1_i1	Salix_HiSeq_c485460_g1	61	12	3.5186	0.741356	Control	4.74617	0	0	Unknown	Unknown	Unknown	Unknown	0	0	0	0	0	0	0.676344	0.355572	0.99997	0	0	0	0	1353	0	0	0	0	0	0	0	0	0	0	0	Unknown	Unknown	0	0	0	0	0	0	0	0
PolyA_DEIso	Salix_HiSeq_c546094_g1_i2	Salix_HiSeq_c546094_g1	47	9	3.56056	0.741315	Control	4.80304	0	0	Unknown	Unknown	Unknown	Unknown	0	0	0	0	0	0	0.681516	0.290615	1	0	0	0	0	1034	0	0	0	0	0	0	0	0	0	0	0	Unknown	Unknown	0	0	0	0	0	0	0	0
PolyA_DEIso	Salix_HiSeq_c588643_g1_i2	Salix_HiSeq_c588643_g1	30	7	4.20579	0.739293	Control	5.68894	0	0	Unknown	Unknown	Unknown	Unknown	0	0	0	0	0	0	0.755031	0.188955	0.999418	0	0	0	0	546	0	0	0	0	0	0	0	0	0	0	0	Unknown	Unknown	0	0	0	0	0	0	0	0
PolyA_DEIso	Salix_HiSeq_c597871_g4_i5	Salix_HiSeq_c597871_g4	22	2	6.87369	0.738924	Control	9.30231	0	0	Unknown	Unknown	Unknown	Unknown	0	0	0	0	0	0	0.968591	0.129085	0.999999	0	0	0	0	258	0	0	0	0	0	0	0	0	0	0	0	Unknown	Unknown	0	0	0	0	0	0	0	0
PolyA_DEIso	Salix_HiSeq_c502997_g1_i1	Salix_HiSeq_c502997_g1	13	1	3.90361	0.738469	Control	5.28609	0	0	Unknown	Unknown	Unknown	Unknown	0	0	0	0	0	0	0.723135	0.239216	0.999998	0	0	0	0	254	0	0	0	0	0	0	0	0	0	0	0	Unknown	Unknown	0	0	0	0	0	0	0	0
PolyA_DEIso	Salix_HiSeq_c578360_g5_i1	Salix_HiSeq_c578360_g5	24	5	8.0197	0.736405	Control	10.8903	0	0	Unknown	Unknown	Unknown	Unknown	0	0	0	0	0	0	1.03704	0.0697864	0.999472	0	0	0	0	318	0	0	0	0	0	0	0	0	0	0	0	Unknown	Unknown	0	0	0	0	0	0	0	0
PolyA_DEIso	Salix_HiSeq_c499345_g1_i2	Salix_HiSeq_c499345_g1	27	4	4.10138	0.73623	Control	5.57079	0	0	Unknown	Unknown	Unknown	Unknown	0	0	0	0	0	0	0.745917	0.21618	0.999982	0	0	0	0	545	0	0	0	0	0	0	0	0	0	0	0	Unknown	Unknown	0	0	0	0	0	0	0	0
PolyA_DEIso	Salix_HiSeq_c591794_g1_i2	Salix_HiSeq_c591794_g1	37	11	3.18206	0.733782	Control	4.33652	0	0	Unknown	Unknown	Unknown	Unknown	0	0	0	0	0	0	0.637141	0.469944	0.993563	0	0	0	0	792	0	0	0	0	0	0	0	0	0	0	0	Unknown	Unknown	0	0	0	0	0	0	0	0
PolyA_DEIso	Salix_HiSeq_c452612_g2_i1	Salix_HiSeq_c452612_g2	27	10	2.90494	0.731959	Control	3.96873	0	0	Unknown	Unknown	Unknown	Unknown	0	0	0	0	0	0	0.598651	0.249621	0.999997	0	0	0	0	823	0	0	0	0	0	0	0	0	0	0	0	Unknown	Unknown	0	0	0	0	0	0	0	0
PolyA_DEIso	Salix_HiSeq_c419319_g1_i1	Salix_HiSeq_c419319_g1	21	8	3.69376	0.728008	Control	5.07379	0	0	Unknown	Unknown	Unknown	Unknown	0	0	0	0	0	0	0.705332	0.164948	0.978515	0	0	0	0	723	0	0	0	0	0	0	0	0	0	0	0	Unknown	Unknown	0	0	0	0	0	0	0	0
PolyA_DEIso	Salix_HiSeq_c915846_g1_i1	Salix_HiSeq_c915846_g1	26	1	8.33754	0.724463	Control	11.5086	0	0	Unknown	Unknown	Unknown	Unknown	0	0	0	0	0	0	1.06102	0.116605	1	0	0	0	0	233	0	0	0	0	0	0	0	0	0	0	0	Unknown	Unknown	0	0	0	0	0	0	0	0
PolyA_DEIso	Salix_HiSeq_c530477_g1_i1	Salix_HiSeq_c530477_g1	53	9	3.84412	0.721924	Control	5.32483	0	0	Unknown	Unknown	Unknown	Unknown	0	0	0	0	0	0	0.726305	0.250779	1	0	0	0	0	1090	0	0	0	0	0	0	0	0	0	0	0	Unknown	Unknown	0	0	0	0	0	0	0	0
PolyA_DEIso	Salix_HiSeq_c487060_g1_i1	Salix_HiSeq_c487060_g1	22	5	5.63423	0.721823	Control	7.80555	0	0	Unknown	Unknown	Unknown	Unknown	0	0	0	0	0	0	0.892403	0.11903	1	0	0	0	0	325	0	0	0	0	0	0	0	0	0	0	0	Unknown	Unknown	0	0	0	0	0	0	0	0
PolyA_DEIso	Salix_HiSeq_c406398_g1_i1	Salix_HiSeq_c406398_g1	64	4	6.51727	0.720771	Control	9.04208	0	0	Unknown	Unknown	Unknown	Unknown	0	0	0	0	0	0	0.956268	0.129325	1	0	0	0	0	847	0	0	0	0	0	0	0	0	0	0	0	Unknown	Unknown	0	0	0	0	0	0	0	0
PolyA_DEIso	Salix_HiSeq_c549512_g1_i1	Salix_HiSeq_c549512_g1	9	1	2.69845	0.718552	Control	3.75541	0	0	Unknown	Unknown	Unknown	Unknown	0	0	0	0	0	0	0.574657	0.302365	0.998142	0	0	0	0	253	0	0	0	0	0	0	0	0	0	0	0	Unknown	Unknown	0	0	0	0	0	0	0	0
PolyA_DEIso	Salix_HiSeq_c600343_g6_i1	Salix_HiSeq_c600343_g6	12	2	4.97544	0.718479	Control	6.92496	0	0	Unknown	Unknown	Unknown	Unknown	0	0	0	0	0	0	0.840417	0.21635	0.999538	0	0	0	0	220	0	0	0	0	0	0	0	0	0	0	0	Unknown	Unknown	0	0	0	0	0	0	0	0
PolyA_DEIso	Salix_HiSeq_c581833_g7_i1	Salix_HiSeq_c581833_g7	15	4	2.59249	0.718386	Control	3.60877	0	0	Unknown	Unknown	Unknown	Unknown	0	0	0	0	0	0	0.55736	0.310111	0.997423	0	0	0	0	445	0	0	0	0	0	0	0	0	0	0	0	Unknown	Unknown	0	0	0	0	0	0	0	0
PolyA_DEIso	Salix_HiSeq_c555687_g1_i1	Salix_HiSeq_c555687_g1	30	11	3.00795	0.718285	Control	4.18768	0	0	Unknown	Unknown	Unknown	Unknown	0	0	0	0	0	0	0.621974	0.245327	0.999991	0	0	0	0	823	0	0	0	0	0	0	0	0	0	0	0	Unknown	Unknown	0	0	0	0	0	0	0	0
PolyA_DEIso	Salix_HiSeq_c882921_g1_i1	Salix_HiSeq_c882921_g1	16	6	3.02112	0.714132	Control	4.23047	0	0	Unknown	Unknown	Unknown	Unknown	0	0	0	0	0	0	0.626389	0.587114	0.982296	0	0	0	0	370	0	0	0	0	0	0	0	0	0	0	0	Unknown	Unknown	0	0	0	0	0	0	0	0
PolyA_DEIso	Salix_HiSeq_c523486_g1_i2	Salix_HiSeq_c523486_g1	81	6	16.0259	0.713378	Control	22.4648	0	0	Unknown	Unknown	Unknown	Unknown	0	0	0	0	0	0	1.3515	0.0363448	1	0	0	0	0	384	0	0	0	0	0	0	0	0	0	0	0	Unknown	Unknown	0	0	0	0	0	0	0	0
PolyA_DEIso	Salix_HiSeq_c593225_g2_i1	Salix_HiSeq_c593225_g2	15	3	3.12889	0.711243	Control	4.39919	0	0	Unknown	Unknown	Unknown	Unknown	0	0	0	0	0	0	0.643373	0.246086	1	0	0	0	0	330	0	0	0	0	0	0	0	0	0	0	0	Unknown	Unknown	0	0	0	0	0	0	0	0
PolyA_DEIso	Salix_HiSeq_c594782_g1_i1	Salix_HiSeq_c594782_g1	44	4	8.81608	0.710898	Control	12.4013	0	0	Unknown	Unknown	Unknown	Unknown	0	0	0	0	0	0	1.09347	0.115592	1	0	0	0	0	528	0	0	0	0	0	0	0	0	0	0	0	Unknown	Unknown	0	0	0	0	0	0	0	0
PolyA_DEIso	Salix_HiSeq_c580114_g2_i1	Salix_HiSeq_c580114_g2	20	5	3.92395	0.71083	Control	5.52024	0	0	Unknown	Unknown	Unknown	Unknown	0	0	0	0	0	0	0.741958	0.187996	0.999507	0	0	0	0	462	0	0	0	0	0	0	0	0	0	0	0	Unknown	Unknown	0	0	0	0	0	0	0	0
PolyA_DEIso	Salix_HiSeq_c548528_g1_i1	Salix_HiSeq_c548528_g1	88	13	6.24673	0.709974	Control	8.79853	0	0	Unknown	Unknown	Unknown	Unknown	0	0	0	0	0	0	0.94441	0.129557	1	0	0	0	0	1160	0	0	0	0	0	0	0	0	0	0	0	Unknown	Unknown	0	0	0	0	0	0	0	0
PolyA_DEIso	Salix_HiSeq_c555153_g1_i1	Salix_HiSeq_c555153_g1	23	4	7.12983	0.708217	Control	10.0673	0	0	Unknown	Unknown	Unknown	Unknown	0	0	0	0	0	0	1.00291	0.109881	0.99996	0	0	0	0	210	0	0	0	0	0	0	0	0	0	0	0	Unknown	Unknown	0	0	0	0	0	0	0	0
PolyA_DEIso	Salix_HiSeq_c595998_g2_i2	Salix_HiSeq_c595998_g2	78	13	3.76424	0.706984	Control	5.32437	0	0	Unknown	Unknown	Unknown	Unknown	0	0	0	0	0	0	0.726268	0.256462	0.999905	0	0	0	0	1281	0	0	0	0	0	0	0	0	0	0	0	Unknown	Unknown	0	0	0	0	0	0	0	0
PolyA_DEIso	Salix_HiSeq_c510463_g1_i3	Salix_HiSeq_c510463_g1	27	6	5.51263	0.703229	Control	7.83903	0	0	Unknown	Unknown	Unknown	Unknown	0	0	0	0	0	0	0.894262	0.111766	0.999412	0	0	0	0	513	0	0	0	0	0	0	0	0	0	0	0	Unknown	Unknown	0	0	0	0	0	0	0	0
PolyA_DEIso	Salix_HiSeq_c425987_g1_i2	Salix_HiSeq_c425987_g1	38	5	4.23447	0.702883	Control	6.02444	0	0	Unknown	Unknown	Unknown	Unknown	0	0	0	0	0	0	0.779916	0.181848	0.999971	0	0	0	0	662	0	0	0	0	0	0	0	0	0	0	0	Unknown	Unknown	0	0	0	0	0	0	0	0
PolyA_DEIso	Salix_HiSeq_c576834_g2_i1	Salix_HiSeq_c576834_g2	17	6	2.98006	0.70133	Control	4.24916	0	0	Unknown	Unknown	Unknown	Unknown	0	0	0	0	0	0	0.628303	0.181981	0.953258	0	0	0	0	364	0	0	0	0	0	0	0	0	0	0	0	Unknown	Unknown	0	0	0	0	0	0	0	0
PolyA_DEIso	Salix_HiSeq_c567034_g2_i3	Salix_HiSeq_c567034_g2	29	6	3.94029	0.700891	Control	5.62183	0	0	Unknown	Unknown	Unknown	Unknown	0	0	0	0	0	0	0.749878	0.186859	0.999963	0	0	0	0	496	0	0	0	0	0	0	0	0	0	0	0	Unknown	Unknown	0	0	0	0	0	0	0	0
PolyA_DEIso	Salix_HiSeq_c425942_g1_i1	Salix_HiSeq_c425942_g1	14	4	5.88304	0.700276	Control	8.40104	0	0	Unknown	Unknown	Unknown	Unknown	0	0	0	0	0	0	0.924333	0.0794345	0.997884	0	0	0	0	207	0	0	0	0	0	0	0	0	0	0	0	Unknown	Unknown	0	0	0	0	0	0	0	0
PolyA_DEIso	Salix_HiSeq_c547895_g1_i2	Salix_HiSeq_c547895_g1	66	8	3.99324	0.699449	Control	5.70912	0	0	Unknown	Unknown	Unknown	Unknown	0	0	0	0	0	0	0.756569	0.202032	0.999973	0	0	0	0	1119	0	0	0	0	0	0	0	0	0	0	0	Unknown	Unknown	0	0	0	0	0	0	0	0
PolyA_DEIso	Salix_HiSeq_c594237_g1_i5	Salix_HiSeq_c594237_g1	40	5	5.30959	0.695281	Control	7.63662	0	0	Unknown	Unknown	Unknown	Unknown	0	0	0	0	0	0	0.882901	0.145393	1	0	0	0	0	582	0	0	0	0	0	0	0	0	0	0	0	Unknown	Unknown	0	0	0	0	0	0	0	0
PolyA_DEIso	Salix_HiSeq_c567047_g1_i1	Salix_HiSeq_c567047_g1	38	9	3.64912	0.693984	Control	5.25821	0	0	Unknown	Unknown	Unknown	Unknown	0	0	0	0	0	0	0.720838	0.186425	0.999991	0	0	0	0	817	0	0	0	0	0	0	0	0	0	0	0	Unknown	Unknown	0	0	0	0	0	0	0	0
PolyA_DEIso	Salix_HiSeq_c890692_g1_i1	Salix_HiSeq_c890692_g1	37	2	11.6611	0.690682	Control	16.8834	0	0	Unknown	Unknown	Unknown	Unknown	0	0	0	0	0	0	1.22746	0.0688832	1	0	0	0	0	250	0	0	0	0	0	0	0	0	0	0	0	Unknown	Unknown	0	0	0	0	0	0	0	0
PolyA_DEIso	Salix_HiSeq_c602217_g3_i1	Salix_HiSeq_c602217_g3	26	2	5.16265	0.690311	Control	7.47874	0	0	Unknown	Unknown	Unknown	Unknown	0	0	0	0	0	0	0.873828	0.155059	1	0	0	0	0	423	0	0	0	0	0	0	0	0	0	0	0	Unknown	Unknown	0	0	0	0	0	0	0	0
PolyA_DEIso	Salix_HiSeq_c548185_g1_i5	Salix_HiSeq_c548185_g1	11	2	2.23324	0.68957	Control	3.23859	0	0	Unknown	Unknown	Unknown	Unknown	0	0	0	0	0	0	0.510356	0.355147	0.999126	0	0	0	0	420	0	0	0	0	0	0	0	0	0	0	0	Unknown	Unknown	0	0	0	0	0	0	0	0
PolyA_DEIso	Salix_HiSeq_c586779_g4_i1	Salix_HiSeq_c586779_g4	16	4	2.05624	0.688793	Control	2.98528	0	0	Unknown	Unknown	Unknown	Unknown	0	0	0	0	0	0	0.474985	0.436853	0.999122	0	0	0	0	618	0	0	0	0	0	0	0	0	0	0	0	Unknown	Unknown	0	0	0	0	0	0	0	0
PolyA_DEIso	Salix_HiSeq_c530533_g2_i1	Salix_HiSeq_c530533_g2	10	2	2.89429	0.687571	Control	4.20944	0	0	Unknown	Unknown	Unknown	Unknown	0	0	0	0	0	0	0.624224	0.274708	0.998523	0	0	0	0	323	0	0	0	0	0	0	0	0	0	0	0	Unknown	Unknown	0	0	0	0	0	0	0	0
PolyA_DEIso	Salix_HiSeq_c542958_g1_i1	Salix_HiSeq_c542958_g1	51	10	5.14914	0.684504	Control	7.52244	0	0	Unknown	Unknown	Unknown	Unknown	0	0	0	0	0	0	0.876359	0.16755	1	0	0	0	0	781	0	0	0	0	0	0	0	0	0	0	0	Unknown	Unknown	0	0	0	0	0	0	0	0
PolyA_DEIso	Salix_HiSeq_c558583_g1_i5	Salix_HiSeq_c558583_g1	45	5	10.49	0.684375	Control	15.3278	0	0	Unknown	Unknown	Unknown	Unknown	0	0	0	0	0	0	1.18548	0.107141	1	0	0	0	0	331	0	0	0	0	0	0	0	0	0	0	0	Unknown	Unknown	0	0	0	0	0	0	0	0
PolyA_DEIso	Salix_HiSeq_c519538_g1_i1	Salix_HiSeq_c519538_g1	14	4	6.35627	0.683941	Control	9.29359	0	0	Unknown	Unknown	Unknown	Unknown	0	0	0	0	0	0	0.968184	0.0786488	0.992942	0	0	0	0	222	0	0	0	0	0	0	0	0	0	0	0	Unknown	Unknown	0	0	0	0	0	0	0	0
PolyA_DEIso	Salix_HiSeq_c563582_g2_i2	Salix_HiSeq_c563582_g2	38	6	4.69227	0.683246	Control	6.86761	0	0	Unknown	Unknown	Unknown	Unknown	0	0	0	0	0	0	0.836805	0.168599	1	0	0	0	0	594	0	0	0	0	0	0	0	0	0	0	0	Unknown	Unknown	0	0	0	0	0	0	0	0
PolyA_DEIso	Salix_HiSeq_c554537_g1_i1	Salix_HiSeq_c554537_g1	37	12	3.0312	0.67521	Control	4.48927	0	0	Unknown	Unknown	Unknown	Unknown	0	0	0	0	0	0	0.652176	0.257595	0.998382	0	0	0	0	1147	0	0	0	0	0	0	0	0	0	0	0	Unknown	Unknown	0	0	0	0	0	0	0	0
PolyA_DEIso	Salix_HiSeq_c124028_g2_i1	Salix_HiSeq_c124028_g2	13	4	2.55035	0.674064	Control	3.78355	0	0	Unknown	Unknown	Unknown	Unknown	0	0	0	0	0	0	0.577899	0.267679	0.999905	0	0	0	0	361	0	0	0	0	0	0	0	0	0	0	0	Unknown	Unknown	0	0	0	0	0	0	0	0
PolyA_DEIso	Salix_HiSeq_c582117_g1_i3	Salix_HiSeq_c582117_g1	30	7	2.65265	0.673607	Control	3.93798	0	0	Unknown	Unknown	Unknown	Unknown	0	0	0	0	0	0	0.595273	0.533438	0.994453	0	0	0	0	585	0	0	0	0	0	0	0	0	0	0	0	Unknown	Unknown	0	0	0	0	0	0	0	0
PolyA_DEIso	Salix_HiSeq_c411169_g2_i1	Salix_HiSeq_c411169_g2	16	3	1.80039	0.672461	Control	2.67732	0	0	Unknown	Unknown	Unknown	Unknown	0	0	0	0	0	0	0.427701	0.436349	0.996144	0	0	0	0	753	0	0	0	0	0	0	0	0	0	0	0	Unknown	Unknown	0	0	0	0	0	0	0	0
PolyA_DEIso	Salix_HiSeq_c498619_g1_i1	Salix_HiSeq_c498619_g1	50	13	3.3653	0.669623	Control	5.02567	0	0	Unknown	Unknown	Unknown	Unknown	0	0	0	0	0	0	0.701194	0.202326	1	0	0	0	0	1309	0	0	0	0	0	0	0	0	0	0	0	Unknown	Unknown	0	0	0	0	0	0	0	0
PolyA_DEIso	Salix_HiSeq_c540979_g1_i3	Salix_HiSeq_c540979_g1	34	5	2.32866	0.668418	Control	3.48383	0	0	Unknown	Unknown	Unknown	Unknown	0	0	0	0	0	0	0.542057	0.355087	0.999859	0	0	0	0	1046	0	0	0	0	0	0	0	0	0	0	0	Unknown	Unknown	0	0	0	0	0	0	0	0
PolyA_DEIso	Salix_HiSeq_c586127_g2_i1	Salix_HiSeq_c586127_g2	24	4	5.22329	0.668351	Control	7.81518	0	0	Unknown	Unknown	Unknown	Unknown	0	0	0	0	0	0	0.892939	0.154466	1	0	0	0	0	385	0	0	0	0	0	0	0	0	0	0	0	Unknown	Unknown	0	0	0	0	0	0	0	0
PolyA_DEIso	Salix_HiSeq_c544083_g1_i1	Salix_HiSeq_c544083_g1	56	10	4.27116	0.667483	Control	6.3989	0	0	Unknown	Unknown	Unknown	Unknown	0	0	0	0	0	0	0.806105	0.168039	0.99998	0	0	0	0	1016	0	0	0	0	0	0	0	0	0	0	0	Unknown	Unknown	0	0	0	0	0	0	0	0
PolyA_DEIso	Salix_HiSeq_c571139_g1_i2	Salix_HiSeq_c571139_g1	30	9	3.19037	0.661593	Control	4.82225	0	0	Unknown	Unknown	Unknown	Unknown	0	0	0	0	0	0	0.68325	0.238765	0.981934	0	0	0	0	602	0	0	0	0	0	0	0	0	0	0	0	Unknown	Unknown	0	0	0	0	0	0	0	0
PolyA_DEIso	Salix_HiSeq_c588098_g1_i2	Salix_HiSeq_c588098_g1	27	8	2.13579	0.661303	Control	3.22966	0	0	Unknown	Unknown	Unknown	Unknown	0	0	0	0	0	0	0.509157	0.355313	0.992188	0	0	0	0	1002	0	0	0	0	0	0	0	0	0	0	0	Unknown	Unknown	0	0	0	0	0	0	0	0
PolyA_DEIso	Salix_HiSeq_c584374_g1_i1	Salix_HiSeq_c584374_g1	16	6	2.63618	0.661018	Control	3.98806	0	0	Unknown	Unknown	Unknown	Unknown	0	0	0	0	0	0	0.600761	0.520011	0.966237	0	0	0	0	468	0	0	0	0	0	0	0	0	0	0	0	Unknown	Unknown	0	0	0	0	0	0	0	0
PolyA_DEIso	Salix_HiSeq_c357153_g1_i1	Salix_HiSeq_c357153_g1	22	1	9.34553	0.660736	Control	14.1441	0	0	Unknown	Unknown	Unknown	Unknown	0	0	0	0	0	0	1.15058	0.077183	1	0	0	0	0	242	0	0	0	0	0	0	0	0	0	0	0	Unknown	Unknown	0	0	0	0	0	0	0	0
PolyA_DEIso	Salix_HiSeq_c546504_g1_i2	Salix_HiSeq_c546504_g1	41	4	11.5988	0.660414	Control	17.5629	0	0	Unknown	Unknown	Unknown	Unknown	0	0	0	0	0	0	1.2446	0.0517108	1	0	0	0	0	341	0	0	0	0	0	0	0	0	0	0	0	Unknown	Unknown	0	0	0	0	0	0	0	0
PolyA_DEIso	Salix_HiSeq_c601846_g8_i1	Salix_HiSeq_c601846_g8	20	4	3.46028	0.658219	Control	5.25703	0	0	Unknown	Unknown	Unknown	Unknown	0	0	0	0	0	0	0.720741	0.387659	0.997985	0	0	0	0	355	0	0	0	0	0	0	0	0	0	0	0	Unknown	Unknown	0	0	0	0	0	0	0	0
PolyA_DEIso	Salix_HiSeq_c596519_g1_i3	Salix_HiSeq_c596519_g1	17	4	3.5098	0.657221	Control	5.34037	0	0	Unknown	Unknown	Unknown	Unknown	0	0	0	0	0	0	0.727571	0.363284	0.997725	0	0	0	0	365	0	0	0	0	0	0	0	0	0	0	0	Unknown	Unknown	0	0	0	0	0	0	0	0
PolyA_DEIso	Salix_HiSeq_c592101_g3_i2	Salix_HiSeq_c592101_g3	14	3	3.69775	0.657053	Control	5.62778	0	0	Unknown	Unknown	Unknown	Unknown	0	0	0	0	0	0	0.750337	0.177744	0.999999	0	0	0	0	325	0	0	0	0	0	0	0	0	0	0	0	Unknown	Unknown	0	0	0	0	0	0	0	0
PolyA_DEIso	Salix_HiSeq_c599255_g1_i1	Salix_HiSeq_c599255_g1	15	4	4.22368	0.656353	Control	6.43507	0	0	Unknown	Unknown	Unknown	Unknown	0	0	0	0	0	0	0.808553	0.129796	0.992916	0	0	0	0	254	0	0	0	0	0	0	0	0	0	0	0	Unknown	Unknown	0	0	0	0	0	0	0	0
PolyA_DEIso	Salix_HiSeq_c484898_g1_i1	Salix_HiSeq_c484898_g1	39	6	8.72245	0.655909	Control	13.2983	0	0	Unknown	Unknown	Unknown	Unknown	0	0	0	0	0	0	1.12379	0.0642438	0.999999	0	0	0	0	348	0	0	0	0	0	0	0	0	0	0	0	Unknown	Unknown	0	0	0	0	0	0	0	0
PolyA_DEIso	Salix_HiSeq_c376966_g1_i2	Salix_HiSeq_c376966_g1	39	3	6.36997	0.648693	Control	9.8197	0	0	Unknown	Unknown	Unknown	Unknown	0	0	0	0	0	0	0.992098	0.118026	1	0	0	0	0	452	0	0	0	0	0	0	0	0	0	0	0	Unknown	Unknown	0	0	0	0	0	0	0	0
PolyA_DEIso	Salix_HiSeq_c531701_g2_i1	Salix_HiSeq_c531701_g2	25	3	6.76208	0.647126	Control	10.4494	0	0	Unknown	Unknown	Unknown	Unknown	0	0	0	0	0	0	1.01909	0.104515	1	0	0	0	0	310	0	0	0	0	0	0	0	0	0	0	0	Unknown	Unknown	0	0	0	0	0	0	0	0
PolyA_DEIso	Salix_HiSeq_c586834_g2_i2	Salix_HiSeq_c586834_g2	30	3	9.03397	0.645541	Control	13.9944	0	0	Unknown	Unknown	Unknown	Unknown	0	0	0	0	0	0	1.14595	0.162072	0.999995	0	0	0	0	222	0	0	0	0	0	0	0	0	0	0	0	Unknown	Unknown	0	0	0	0	0	0	0	0
PolyA_DEIso	Salix_HiSeq_c713019_g1_i1	Salix_HiSeq_c713019_g1	31	4	9.0497	0.645221	Control	14.0257	0	0	Unknown	Unknown	Unknown	Unknown	0	0	0	0	0	0	1.14693	0.074477	0.999942	0	0	0	0	382	0	0	0	0	0	0	0	0	0	0	0	Unknown	Unknown	0	0	0	0	0	0	0	0
[truncated: 878 more rows]
[truncated: 22 more columns]

## Sheet: fRNA_EST_salxNC unknown
group	queryid	geneid	C_RawCounts	T_RawCounts	C_Meantpm	T_Meantpm	regulation	FoldChange	querylength	fRNA_ID	fRNA_identity	fRNA_evalue	fRNA_alignment_cov_on_query	fRNA_alignment_cov_on_subject	fRNA_bitscore	fRNA_bitscore2	EST_ID	EST_Description	EST_identity	EST_evalue	EST_alignment_cov_on_query	EST_alignment_cov_on_subject	EST_bitscore	EST_bitscore2	SalGen_ID	SalGen_identity	SalGen_evalue	SalGen_alignment_cov_on_query	SalGen_alignment_cov_on_subject	SalGen_bitscore	SalGen_bitscore2	subjectid	subjectdescription	taxon1	taxon2	taxon5	taxon6	subjectid_2	taxon6_2	bitscore_2	bitscore2_2	keywords_2	subjectdescription_2	FoldChange(log)	FoldChange(EBSeq)	PPDE	identity	evalue	bitscore
[truncated: 2,575 more rows]
[truncated: 22 more columns]

[truncated: 4 more sheets: EST, fRNA, Salix scaff hit, Column Guide]
