# Supplementary material for: Trees, fungi and bacteria: tripartite metatranscriptomics of a root microbiome responding to soil contamination
Source: Microbiome. 2018 Mar 21;6:53. doi: 10.1186/s40168-018-0432-5 (PMC5863371; doi:10.1186/s40168-018-0432-5)
Supplement: Supplementary file 4 — Total annotation spreadsheet. (XLSX 65570 kb) [file 40168_2018_432_MOESM4_ESM.xlsx]

## Sheet: Sheet1
group	queryid	geneid	identity	evalue	bitscore	bitscore2	querylength	Alignment_vs_Q_SeqLength	subjectid	ID	subjectlength	Alignment_vs_S_SeqLength	subjectdescription	GO	PFAM	Panther	KEGG	KEGGec	KO	KOGAnnotation	taxon1	taxon2	taxon3	taxon4	taxon5	taxon6	Taxonomy	subjectid_2	taxon6_2	bitscore_2	bitscore2_2	keywords_2	subjectdescription_2	GO_2	PFAM_2	Panther_2	KEGG_2	KEGGec_2	KO_2	KOGAnnotation_2
Full	Salix_HiSeq_c100022_g1_i1	Salix_HiSeq_c100022_g1	0	0	0	0	211	0	0	0	0	0	0	0	0	0	0	0	0	0	Unknown	Unknown	Unknown	Unknown	Unknown	Unknown	0	0	0	0	0	0	0	0	0	0	0	0	0	0
Full	Salix_HiSeq_c100040_g1_i1	Salix_HiSeq_c100040_g1	65.57	3e-20	94	78	203	90.1478	tr|I0HMA1|I0HMA1_RUBGI	I0HMA1	731	8.34473	Putative general secretion pathway protein D GspD	GO:0009279;GO:0015627;GO:0008565;GO:0015628	PF00263;PF03958;PF03958	0	rge:RGE_07950	0	K02453	0	Bacteria	Proteobacteria	Betaproteobacteria	Betaproteobacteria	Burkholderiales	Rubrivivax	Bacteria;Proteobacteria;Betaproteobacteria;Burkholderiales;Rubrivivax	tr|I0HMA1|I0HMA1_RUBGI;tr|F3LUN8|F3LUN8_9BURK	Rubrivivax;Rubrivivax	94;88	78;70	[('secretion', 2), ('pathway', 2), ('(Fragment)', 1), ('Putative', 1), ('GspD', 1)]	Putative general secretion pathway protein D GspD;General secretion pathway protein D (Fragment)	GO:0009279;GO:0015627;GO:0008565;GO:0015628;GO:0009279;GO:0015628	PF00263;PF03958;PF00263;PF03958	0	rge:RGE_07950	0	K02453	0
Full	Salix_HiSeq_c100047_g1_i1	Salix_HiSeq_c100047_g1	66.67	2e-10	66	72	214	58.8785	tr|A9G5T4|A9G5T4_SORC5	A9G5T4	647	6.4915	Biosynthetic arginine decarboxylase	GO:0008792;GO:0046872;GO:0006527;GO:0008295	PF02784;PF00278;PF00278;PF02784	PTHR11482:SF36	scl:sce2453	0	K01585	0	Bacteria	Proteobacteria	Deltaproteobacteria	Sorangiineae	Polyangiaceae	Sorangium	Bacteria;Proteobacteria;Deltaproteobacteria;Myxococcales;Sorangiineae;Polyangiaceae;Sorangium	tr|A9G5T4|A9G5T4_SORC5	Sorangium	66	72	[('decarboxylase', 1), ('arginine', 1), ('Biosynthetic', 1)]	Biosynthetic arginine decarboxylase	GO:0008792;GO:0046872;GO:0006527;GO:0008295	PF02784;PF00278;PF02784	PTHR11482:SF36	scl:sce2453	0	K01585	0
Full	Salix_HiSeq_c100072_g1_i2	Salix_HiSeq_c100072_g1	85.29	8e-10	67	87	434	23.5023	tr|B2WLM6|B2WLM6_PYRTR	B2WLM6	1774	1.91657	DEAD/DEAH box helicase	GO:0005829;GO:0005524;GO:0004386;GO:0003676	PF00270;PF00271	0	0	0	0	0	Eukaryota	Fungi	Dikarya	Pleosporineae	Pleosporaceae	Pyrenophora	Eukaryota;Fungi;Dikarya;Ascomycota;Pezizomycotina;Dothideomycetes;Pleosporomycetidae;Pleosporales;Pleosporineae;Pleosporaceae;Pyrenophora	tr|B2WLM6|B2WLM6_PYRTR;tr|E3RIG6|E3RIG6_PYRTT;tr|R0K7H3|R0K7H3_SETT2;tr|M2SJF5|M2SJF5_COCSN;tr|M2UX96|M2UX96_COCH5;tr|N4XHS6|N4XHS6_COCH4;tr|E5A985|E5A985_LEPMJ;tr|Q0UBC2|Q0UBC2_PHANO	Pyrenophora;Pyrenophora;Setosphaeria;Bipolaris;Bipolaris;Bipolaris;Leptosphaeria maculans complex;Parastagonospora	67;66;67;66;66;66;65;67	87;87;87;85;85;85;84;84	[('Uncharacterized', 4), ('box', 2), ('DEAD/DEAH', 2), ('Putative', 2), ('uncharacterized', 2)]	DEAD/DEAH box helicase;Putative uncharacterized protein;Uncharacterized protein;Similar to DEAD/DEAH box helicase;Putative uncharacterized protein	GO:0005829;GO:0005524;GO:0004386;GO:0003676;GO:0005829;GO:0003676	PF00270;PF00271;PF00270;PF00271	0	pte:PTT_07832;0;bsc:COCSADRAFT_110960;pno:SNOG_10942	0	0	0
Full	Salix_HiSeq_c100092_g1_i1	Salix_HiSeq_c100092_g1	0	0	0	0	273	0	0	0	0	0	0	0	0	0	0	0	0	0	Unknown	Unknown	Unknown	Unknown	Unknown	Unknown	0	0	0	0	0	0	0	0	0	0	0	0	0	0
Full	Salix_HiSeq_c100118_g1_i2	Salix_HiSeq_c100118_g1	0	0	0	0	274	0	0	0	0	0	0	0	0	0	0	0	0	0	Unknown	Unknown	Unknown	Unknown	Unknown	Unknown	0	0	0	0	0	0	0	0	0	0	0	0	0	0
Full	Salix_HiSeq_c100134_g1_i1	Salix_HiSeq_c100134_g1	0	0	0	0	279	0	0	0	0	0	0	0	0	0	0	0	0	0	Unknown	Unknown	Unknown	Unknown	Unknown	Unknown	0	0	0	0	0	0	0	0	0	0	0	0	0	0
Full	Salix_HiSeq_c100138_g1_i1	Salix_HiSeq_c100138_g1	0	0	0	0	214	0	0	0	0	0	0	0	0	0	0	0	0	0	Unknown	Unknown	Unknown	Unknown	Unknown	Unknown	0	0	0	0	0	0	0	0	0	0	0	0	0	0
Full	Salix_HiSeq_c100142_g1_i1	Salix_HiSeq_c100142_g1	0	0	0	0	291	0	0	0	0	0	0	0	0	0	0	0	0	0	Unknown	Unknown	Unknown	Unknown	Unknown	Unknown	0	0	0	0	0	0	0	0	0	0	0	0	0	0
Full	Salix_HiSeq_c100170_g1_i1	Salix_HiSeq_c100170_g1	60	2e-24	107	59	286	94.4056	tr|Q82WC4|Q82WC4_NITEU	Q82WC4	683	13.0307	Cytochrome c-type biogenesis protein (CcmF)	GO:0016021;GO:0020037;GO:0015232;GO:0017004	PF16327;PF01578;PF01578;PF16327	PTHR30009:SF0	neu:NE0768	0	K02198	0	Bacteria	Proteobacteria	Betaproteobacteria	Nitrosomonadales	Nitrosomonadaceae	Nitrosomonas	Bacteria;Proteobacteria;Betaproteobacteria;Nitrosomonadales;Nitrosomonadaceae;Nitrosomonas	tr|Q82WC4|Q82WC4_NITEU;tr|M5DI48|M5DI48_9PROT;tr|Q0AFK1|Q0AFK1_NITEC;tr|F8GEY1|F8GEY1_NITSI;tr|F9ZJQ7|F9ZJQ7_9PROT	Nitrosomonas;Nitrosospira;Nitrosomonas;Nitrosomonas;Nitrosomonas	107;107;107;103;100	59;58;57;53;51	[('Cytochrome', 5), ('biogenesis', 4), ('CcmF', 4), ('c-type', 4), ('heme', 1)]	Cytochrome c-type biogenesis protein (CcmF);Cytochrome c heme lyase subunit CcmF;Cytochrome c-type biogenesis protein CcmF;Cytochrome c-type biogenesis protein CcmF	GO:0016021;GO:0020037;GO:0015232;GO:0017004;GO:0016021;GO:0016829;GO:0017004	PF16327;PF01578;PF16327;PF16327	PTHR30009:SF0;PTHR30009:SF0;PTHR30009:SF0	neu:NE0768;0;net:Neut_1638;nii:Nit79A3_1272;nit:NAL212_1562	0	K02198;0;K02198;K02198	0
Full	Salix_HiSeq_c100178_g1_i1	Salix_HiSeq_c100178_g1	91.67	2e-37	142	93	227	95.1542	tr|G3J1V7|G3J1V7_9GAMM	G3J1V7	877	8.20981	DNA gyrase subunit A	GO:0005694;GO:0005737;GO:0005524;GO:0003677;GO:0003918;GO:0006265;GO:0006261	PF03989;PF00521	0	0	0	0	0	Bacteria	Proteobacteria	Gammaproteobacteria	Methylococcales	Methylococcaceae	Methylobacter	Bacteria;Proteobacteria;Gammaproteobacteria;Gammaproteobacteria;Gammaproteobacteria;Gammaproteobacteria;Methylococcales;Methylococcaceae;Methylobacter	tr|G3J1V7|G3J1V7_9GAMM;tr|I4WKD8|I4WKD8_9GAMM;tr|M4ND63|M4ND63_9GAMM;tr|H8GN71|H8GN71_METAL;tr|T1BG58|T1BG58_9ZZZZ;tr|R4HI97|R4HI97_PROVU;tr|R4HI99|R4HI99_PROVU;tr|R4HIK4|R4HIK4_PROVU;tr|R4HJE4|R4HJE4_PROVU;tr|R4HJC0|R4HJC0_PROVU	Methylobacter;Rhodanobacter;Rhodanobacter;Methylomicrobium;metagenomes;Proteus;Proteus;Proteus;Proteus;Proteus	142;143;142;141;139;136;136;136;136;135	93;93;91;90;87;84;84;84;84;84	[('subunit', 10), ('DNA', 10), ('gyrase', 9), ('(Fragment)', 5), ('gyrase,', 1)]	DNA gyrase subunit A;DNA gyrase subunit A;DNA gyrase, subunit A;DNA gyrase subunit A (Fragment);DNA gyrase subunit A (Fragment)	GO:0005694;GO:0005737;GO:0005524;GO:0003677;GO:0003918;GO:0006265;GO:0006261;GO:0005694;GO:0006265	PF03989;PF00521;PF03989;PF00521	0	0;rhd:R2APBS1_1484	0	0;K02469	0
Full	Salix_HiSeq_c100194_g1_i1	Salix_HiSeq_c100194_g1	55.56	6e-07	51	50	348	38.7931	sp|Q1IS52|NUON1_KORVE	Q1IS52	511	8.80626	NADH-quinone oxidoreductase subunit N 1	GO:0016021;GO:0005886;GO:0008137;GO:0048038;GO:0042773;GO:0006810	PF00361	0	aba:Acid345_1296	0	K00343	0	Bacteria	Acidobacteria	Acidobacteriales	Acidobacteriales	Acidobacteriaceae	Candidatus Koribacter	Bacteria;Acidobacteria;Acidobacteriales;Acidobacteriaceae;Candidatus Koribacter	sp|Q1IS52|NUON1_KORVE;tr|L0EUC0|L0EUC0_LIBCB;tr|Q9TCC0|Q9TCC0_NEPOL;tr|C6SN16|C6SN16_NEIME;tr|E1P078|E1P078_NEILA;tr|B8DNI8|B8DNI8_DESVM;tr|G2HD96|G2HD96_9DELT;tr|L9M9X9|L9M9X9_9GAMM	Candidatus Koribacter;Candidatus Liberibacter;Nephroselmis;Neisseria;Neisseria;Desulfovibrio;Desulfovibrio;Acinetobacter	51;56;56;52;52;55;55;53	50;49;46;44;44;43;43;42	[('subunit', 6), ('oxidoreductase', 5), ('NADH-quinone', 5), ('NADH', 2), ('dehydrogenase', 2)]	NADH-quinone oxidoreductase subunit N 1;NADH-quinone oxidoreductase subunit N;NADH dehydrogenase subunit 2;NADH dehydrogenase (Quinone);NADH-Ubiquinone/plastoquinone (Complex I), various chains family protein;NADH-quinone oxidoreductase subunit N	GO:0016021;GO:0005886;GO:0008137;GO:0048038;GO:0042773;GO:0006810;GO:0016021;GO:0005739;GO:0006810	PF00361;PF00361;PF00662;PF00361	0	aba:Acid345_1296;lcc:B488_02700;0;dvm:DvMF_3194	0	K00343;K00343;0	0
Full	Salix_HiSeq_c100195_g1_i1	Salix_HiSeq_c100195_g1	0	0	0	0	293	0	0	0	0	0	0	0	0	0	0	0	0	0	Unknown	Unknown	Unknown	Unknown	Unknown	Unknown	0	0	0	0	0	0	0	0	0	0	0	0	0	0
Full	Salix_HiSeq_c100220_g1_i1	Salix_HiSeq_c100220_g1	75.51	3e-16	78	81	218	67.4312	tr|D9T2Y4|D9T2Y4_MICAI	D9T2Y4	130	37.6923	CBS domain containing protein	0	PF00571	0	mau:Micau_6189	0	0	0	Bacteria	Actinobacteria	Micromonosporales	Micromonosporales	Micromonosporaceae	Micromonospora	Bacteria;Actinobacteria;Micromonosporales;Micromonosporaceae;Micromonospora	tr|D9T2Y4|D9T2Y4_MICAI;tr|A8LWD9|A8LWD9_SALAI;tr|D7BQB1|D7BQB1_STRBB;tr|A4XDA7|A4XDA7_SALTO;tr|G2NY10|G2NY10_STRVO;tr|M3B971|M3B971_STRMB	Micromonospora;Salinispora;Streptomyces;Salinispora;Streptomyces;Streptomyces	78;77;74;75;74;74	81;78;76;75;73;73	[('CBS', 4), ('domain', 2), ('Putative', 2), ('Uncharacterized', 2), ('containing', 2)]	CBS domain containing protein;Putative signal-transduction protein with CBS domains;Uncharacterized protein;CBS domain containing protein;Putative signal transduction protein with CBS domains;Uncharacterized protein	0	PF00571;PF00571;PF00571	0	mau:Micau_6189;saq:Sare_5000;sbh:SBI_04019;stp:Strop_4486;svl:Strvi_1527	0	0	0
Full	Salix_HiSeq_c100235_g1_i1	Salix_HiSeq_c100235_g1	81.01	2e-38	139	85	242	97.9339	tr|F5YIZ3|F5YIZ3_TREPZ	F5YIZ3	283	27.9152	Flagellar basal-body rod protein FlgF	GO:0009288;GO:0044781;GO:0071973	PF00460;PF06429;PF00460;PF06429	0	tpi:TREPR_3479	0	K02392	0	Bacteria	Spirochaetes	Spirochaetales	Spirochaetales	Spirochaetaceae	Treponema	Bacteria;Spirochaetes;Spirochaetales;Spirochaetaceae;Treponema	tr|F5YIZ3|F5YIZ3_TREPZ;tr|F5YAB2|F5YAB2_TREAZ	Treponema;Treponema	139;139	85;85	[('rod', 2), ('basal-body', 2), ('FlgF', 2), ('Flagellar', 2)]	Flagellar basal-body rod protein FlgF;Flagellar basal-body rod protein FlgF	GO:0009288;GO:0044781;GO:0071973;GO:0009288;GO:0071973	PF00460;PF06429;PF00460;PF06429	0	tpi:TREPR_3479;taz:TREAZ_0718	0	K02392;K02392	0
Full	Salix_HiSeq_c100245_g1_i1	Salix_HiSeq_c100245_g1	0	0	0	0	327	0	0	0	0	0	0	0	0	0	0	0	0	0	Unknown	Unknown	Unknown	Unknown	Unknown	Unknown	0	0	0	0	0	0	0	0	0	0	0	0	0	0
Full	Salix_HiSeq_c100255_g1_i1	Salix_HiSeq_c100255_g1	0	0	0	0	205	0	0	0	0	0	0	0	0	0	0	0	0	0	Unknown	Unknown	Unknown	Unknown	Unknown	Unknown	0	0	0	0	0	0	0	0	0	0	0	0	0	0
Full	Salix_HiSeq_c100326_g1_i1	Salix_HiSeq_c100326_g1	93.02	3e-18	89	95	219	58.9041	tr|I1CKX8|I1CKX8_RHIO9	I1CKX8	795	5.40881	Uncharacterized protein	GO:0016021;GO:0003995;GO:0050660;GO:0020037;GO:0046872;GO:0016780;GO:0008654	PF00441;PF02770;PF02771;PF01066;PF00173	0	0	0	0	0	Eukaryota	Fungi	Fungi incertae sedis	Mucorineae	Rhizopodaceae	Rhizopus	Eukaryota;Fungi;Fungi incertae sedis;Mucoromycotina;Mucorales;Mucorineae;Rhizopodaceae;Rhizopus	tr|I1CKX8|I1CKX8_RHIO9;tr|S2JIA8|S2JIA8_MUCC1;tr|I1C4D1|I1C4D1_RHIO9;tr|S2J4P9|S2J4P9_MUCC1;tr|U9SW57|U9SW57_RHIID	Rhizopus;Mucor;Rhizopus;Mucor;Rhizophagus	89;86;83;82;81	95;93;91;88;87	[('Uncharacterized', 3), ('dehydrogenase', 2), ('Acyl-CoA', 2)]	Uncharacterized protein;Acyl-CoA dehydrogenase;Uncharacterized protein;Uncharacterized protein	GO:0016021;GO:0003995;GO:0050660;GO:0020037;GO:0046872;GO:0016780;GO:0008654;GO:0016624;GO:0046872	PF00441;PF02770;PF02771;PF01066;PF00173;PF00441;PF00676;PF00173	0	0	0	0	0
Full	Salix_HiSeq_c100377_g1_i1	Salix_HiSeq_c100377_g1	100	1e-47	158	100	235	99.5745	SapurV1A.0251s0180.1.p	0	378	20.6349	actin	0	PF00022	PTHR11937:SF77	0	0	K10355	KOG0676	Eukaryota	Viridiplantae	Streptophyta	Saliceae	Salix	Salix purpurea	Eukaryota;Viridiplantae;Streptophyta;Streptophytina;Embryophyta;Tracheophyta;Euphyllophyta;Spermatophyta;Magnoliophyta;Mesangiospermae;Eudicotyledons;Gunneridae;Pentapetalae;rosids;fabi ds;Malpighiales;Salicaceae;Saliceae;Salix;Salix purpurea	SapurV1A.0251s0180.1.p;SapurV1A.0018s0700.1.p;Potri.006G192700.1;Potri.006G192700.2;Potri.016G045500.1;Potri.016G045500.2;tr|D2KE07|D2KE07_9ROSI;tr|K0J5S1|K0J5S1_9ROSA;tr|E0D7I4|E0D7I4_PAPSO;tr|Q0MTB0|Q0MTB0_LINUS	Salix purpurea;Salix purpurea;Populus trichocarpa;Populus trichocarpa;Populus trichocarpa;Populus trichocarpa;Corchorus;Eriobotrya;Papaver;Linum	158;157;157;157;157;157;156;156;155;155	100;99;99;99;99;99;99;99;97;97	[('(Fragment)', 4), ('radiata]', 4), ('At5g09810,', 4), ('co-ortholog', 4), ('At3g12110,', 4)]	actin;actin;similar to actin. [ORG:Vigna radiata];[ co-ortholog (2of2) of AAF31643, At5g09810, At3g12110, ];[ co-ortholog (1of2) of AAF31643, At5g09810, At3g12110, ];Actin (Fragment);Actin 2 (Fragment);Actin (Fragment)	0	PF00022;PF00022;PF00022	PTHR11937:SF77;PTHR11937:SF77;PTHR11937;PTHR11937	0	0	K10355;K10355;0	KOG0676;KOG0676;0
Full	Salix_HiSeq_c10037_g1_i1	Salix_HiSeq_c10037_g1	0	0	0	0	201	0	0	0	0	0	0	0	0	0	0	0	0	0	Unknown	Unknown	Unknown	Unknown	Unknown	Unknown	0	0	0	0	0	0	0	0	0	0	0	0	0	0
Full	Salix_HiSeq_c100384_g1_i1	Salix_HiSeq_c100384_g1	75	1e-25	109	81	205	93.6585	tr|S9TYQ4|S9TYQ4_PHAFV	S9TYQ4	723	8.85201	Polyphosphate kinase	GO:0009358;GO:0005524;GO:0008976;GO:0006799	PF02503;PF13090;PF13089;PF02503;PF13089;PF13090	0	0	0	0	0	Bacteria	Proteobacteria	Alphaproteobacteria	Rhodospirillales	Rhodospirillaceae	Phaeospirillum	Bacteria;Proteobacteria;Alphaproteobacteria;Rhodospirillales;Rhodospirillaceae;Phaeospirillum	tr|S9TYQ4|S9TYQ4_PHAFV;tr|H8FXK5|H8FXK5_PHAMO;tr|Q0AQ95|Q0AQ95_MARMM;tr|H8FV95|H8FV95_PHAMO;tr|Q1N9K3|Q1N9K3_SPHSS;tr|T0HGI9|T0HGI9_9SPHN;tr|Q2W3D1|Q2W3D1_MAGSA;tr|T0HI76|T0HI76_9SPHN;tr|M3A812|M3A812_9PROT;tr|S9TZ28|S9TZ28_PHAFV	Phaeospirillum;Phaeospirillum;Maricaulis;Phaeospirillum;Sphingomonas;Sphingobium;Magnetospirillum;Sphingobium;Magnetospirillum;Phaeospirillum	109;109;109;109;109;108;107;108;105;105	81;80;78;78;76;76;75;75;74;73	[('Polyphosphate', 10), ('kinase', 10)]	Polyphosphate kinase;Polyphosphate kinase;Polyphosphate kinase	GO:0009358;GO:0005524;GO:0008976;GO:0006799;GO:0009358;GO:0006799	PF02503;PF13090;PF13089;PF02503;PF13090	0	0;mmr:Mmar10_1250;mag:amb2840	0	0;K00937	0
Full	Salix_HiSeq_c100439_g1_i1	Salix_HiSeq_c100439_g1	72.22	1e-38	141	78	285	94.7368	tr|A7IF26|A7IF26_XANP2	A7IF26	308	29.2208	Transcriptional regulator, LysR family	GO:0003677;GO:0003700;GO:0006351	PF00126;PF03466	0	xau:Xaut_1371	0	0	0	Bacteria	Proteobacteria	Alphaproteobacteria	Rhizobiales	Xanthobacteraceae	Xanthobacter	Bacteria;Proteobacteria;Alphaproteobacteria;Rhizobiales;Xanthobacteraceae;Xanthobacter	tr|A7IF26|A7IF26_XANP2;tr|A8HU67|A8HU67_AZOC5	Xanthobacter;Azorhizobium	141;137	78;76	[('Transcriptional', 2), ('regulator', 1), ('LysR', 1), ('regulator,', 1), ('family', 1)]	Transcriptional regulator, LysR family;Transcriptional regulator	GO:0003677;GO:0003700;GO:0006351;GO:0003677;GO:0006351	PF00126;PF03466;PF00126;PF03466	0	xau:Xaut_1371;azc:AZC_0912	0	0	0
Full	Salix_HiSeq_c100509_g1_i1	Salix_HiSeq_c100509_g1	0	0	0	0	203	0	0	0	0	0	0	0	0	0	0	0	0	0	Unknown	Unknown	Unknown	Unknown	Unknown	Unknown	0	0	0	0	0	0	0	0	0	0	0	0	0	0
Full	Salix_HiSeq_c100516_g1_i1	Salix_HiSeq_c100516_g1	100	7e-111	330	83	869	68.6997	SapurV1A.0400s0180.1.p	0	379	52.5066	TraB family protein	0	PF01963	PTHR21530	0	0	0	KOG2860	Eukaryota	Viridiplantae	Streptophyta	Saliceae	Salix	Salix purpurea	Eukaryota;Viridiplantae;Streptophyta;Streptophytina;Embryophyta;Tracheophyta;Euphyllophyta;Spermatophyta;Magnoliophyta;Mesangiospermae;Eudicotyledons;Gunneridae;Pentapetalae;rosids;fabi ds;Malpighiales;Salicaceae;Saliceae;Salix;Salix purpurea	SapurV1A.0400s0180.1.p;SapurV1A.0400s0180.5.p;SapurV1A.0400s0180.6.p;Potri.012G133900.1;tr|B9I4F6|B9I4F6_POPTR	Salix purpurea;Salix purpurea;Salix purpurea;Populus trichocarpa;Populus trichocarpa	330;329;329;312;311	83;83;83;74;74	[('family', 3), ('TraB', 3), ('Uncharacterized', 1), ('NoDescription', 1)]	TraB family protein;TraB family protein;NoDescription;Uncharacterized protein	0	PF01963;PF01963;PF01963	PTHR21530;PTHR21530	0;pop:POPTR_0012s13890g	0	0	KOG2860;0;KOG2860
Full	Salix_HiSeq_c100516_g1_i2	Salix_HiSeq_c100516_g1	100	3e-116	344	79	868	75.3456	SapurV1A.0400s0180.1.p	0	379	57.5198	TraB family protein	0	PF01963	PTHR21530	0	0	0	KOG2860	Eukaryota	Viridiplantae	Streptophyta	Saliceae	Salix	Salix purpurea	Eukaryota;Viridiplantae;Streptophyta;Streptophytina;Embryophyta;Tracheophyta;Euphyllophyta;Spermatophyta;Magnoliophyta;Mesangiospermae;Eudicotyledons;Gunneridae;Pentapetalae;rosids;fabi ds;Malpighiales;Salicaceae;Saliceae;Salix;Salix purpurea	SapurV1A.0400s0180.1.p;SapurV1A.0400s0180.5.p;SapurV1A.0400s0180.6.p;Potri.012G133900.1;tr|B9I4F6|B9I4F6_POPTR	Salix purpurea;Salix purpurea;Salix purpurea;Populus trichocarpa;Populus trichocarpa	344;342;342;325;325	79;79;79;71;71	[('family', 3), ('TraB', 3), ('Uncharacterized', 1), ('NoDescription', 1)]	TraB family protein;TraB family protein;NoDescription;Uncharacterized protein	0	PF01963;PF01963;PF01963	PTHR21530;PTHR21530	0;pop:POPTR_0012s13890g	0	0	KOG2860;0;KOG2860
Full	Salix_HiSeq_c100523_g1_i1	Salix_HiSeq_c100523_g1	54.05	2e-23	105	50	715	46.1538	tr|F0Q2V1|F0Q2V1_ACIAP	F0Q2V1	241	42.7386	Uncharacterized protein	0	PF09694	0	aaa:Acav_0287	0	0	0	Bacteria	Proteobacteria	Betaproteobacteria	Burkholderiales	Comamonadaceae	Acidovorax	Bacteria;Proteobacteria;Betaproteobacteria;Burkholderiales;Comamonadaceae;Acidovorax	tr|F0Q2V1|F0Q2V1_ACIAP;tr|A1TIQ2|A1TIQ2_ACIAC;tr|A1TIQ2|A1TIQ2_ACIAC;tr|K0HM49|K0HM49_9BURK;tr|A1W2E2|A1W2E2_ACISJ;tr|B9MAL8|B9MAL8_ACIET;tr|H0BUB3|H0BUB3_9BURK;tr|C5TBX3|C5TBX3_ACIDE;tr|F0Q2V1|F0Q2V1_ACIAP;tr|E8TTU5|E8TTU5_ALIDB	Acidovorax;Acidovorax;Acidovorax;Acidovorax;Acidovorax;Acidovorax;Acidovorax;Acidovorax;Acidovorax;Alicycliphilus	105;105;103;101;101;101;101;100;102;99	50;49;48;48;47;47;47;46;45;45	[('Uncharacterized', 9), ('uncharacterized', 1), ('Putative', 1)]	Uncharacterized protein;Uncharacterized protein;Putative uncharacterized protein;Uncharacterized protein	0	PF09694;PF09694;PF09694	0	aaa:Acav_0287;aav:Aave_0232;ack:C380_01360;ajs:Ajs_0162;dia:Dtpsy_0180;0;aaa:Acav_0287;adn:Alide_0267	0	0	0
Full	Salix_HiSeq_c100534_g1_i1	Salix_HiSeq_c100534_g1	0	0	0	0	374	0	0	0	0	0	0	0	0	0	0	0	0	0	Unknown	Unknown	Unknown	Unknown	Unknown	Unknown	0	0	0	0	0	0	0	0	0	0	0	0	0	0
Full	Salix_HiSeq_c100558_g1_i1	Salix_HiSeq_c100558_g1	70.91	3e-17	82	71	212	75	tr|A6EIF8|A6EIF8_9SPHI	A6EIF8	249	22.0884	5'-nucleotidase SurE	GO:0005737;GO:0008253;GO:0046872;GO:0000166	PF01975;PF01975	0	0	0	0	0	Bacteria	Bacteroidetes	Sphingobacteriia	Sphingobacteriales	Sphingobacteriaceae	Pedobacter	Bacteria;Bacteroidetes;Sphingobacteriia;Sphingobacteriales;Sphingobacteriaceae;Pedobacter	tr|A6EIF8|A6EIF8_9SPHI;tr|C6XTB3|C6XTB3_PEDHD;tr|R9GX93|R9GX93_9SPHI;tr|F4C5Q3|F4C5Q3_SPHS2;tr|H8KQM0|H8KQM0_SOLCM;tr|C7PDS3|C7PDS3_CHIPD;tr|I2GSZ6|I2GSZ6_9BACT;tr|D3PR83|D3PR83_MEIRD	Pedobacter;Pedobacter;Arcticibacter;Sphingobacterium;Solitalea;Chitinophaga;Fibrisoma;Meiothermus	82;84;82;81;81;78;79;74	71;69;68;66;66;65;65;62	[("5'-nucleotidase", 8), ('SurE', 8)]	5'-nucleotidase SurE;5'-nucleotidase SurE;5'-nucleotidase SurE	GO:0005737;GO:0008253;GO:0046872;GO:0000166;GO:0005737;GO:0000166	PF01975;PF01975;PF01975	0	phe:Phep_3500;0;shg:Sph21_3321;scn:Solca_1692;cpi:Cpin_2160;mrb:Mrub_1203;mre:K649_05665	0	K03787;0;K03787	0
Full	Salix_HiSeq_c10055_g1_i1	Salix_HiSeq_c10055_g1	0	0	0	0	233	0	0	0	0	0	0	0	0	0	0	0	0	0	Unknown	Unknown	Unknown	Unknown	Unknown	Unknown	0	0	0	0	0	0	0	0	0	0	0	0	0	0
Full	Salix_HiSeq_c100570_g1_i1	Salix_HiSeq_c100570_g1	55.41	1e-15	80	56	223	99.5516	tr|K0HWE5|K0HWE5_9BURK	K0HWE5	507	13.8067	Uncharacterized protein	0	PF09995;PF09995	0	ack:C380_17670	0	0	0	Bacteria	Proteobacteria	Betaproteobacteria	Burkholderiales	Comamonadaceae	Acidovorax	Bacteria;Proteobacteria;Betaproteobacteria;Burkholderiales;Comamonadaceae;Acidovorax	tr|K0HWE5|K0HWE5_9BURK;tr|J0UA71|J0UA71_9BURK;tr|H0BRW0|H0BRW0_9BURK	Acidovorax;Acidovorax;Acidovorax	80;77;77	56;54;54	[('Uncharacterized', 2), ('uncharacterized', 1), ('Putative', 1)]	Uncharacterized protein;Uncharacterized protein;Putative uncharacterized protein	0	PF09995;PF09995;PF09995	0	ack:C380_17670;0	0	0	0
Full	Salix_HiSeq_c100586_g1_i1	Salix_HiSeq_c100586_g1	77.46	1e-26	110	78	213	100	tr|W9GRI5|W9GRI5_9MICO	W9GRI5	536	13.2463	Glutamate synthase	GO:0015930;GO:0006537	PF01645;PF01645	0	0	0	0	0	Bacteria	Actinobacteria	Micrococcales	Micrococcales	Intrasporangiaceae	Intrasporangium	Bacteria;Actinobacteria;Micrococcales;Intrasporangiaceae;Intrasporangium	tr|W9GRI5|W9GRI5_9MICO;tr|A3TLR7|A3TLR7_9MICO;tr|N0E0V6|N0E0V6_9MICO;tr|W8HA37|W8HA37_RHOOP;tr|T0T4U8|T0T4U8_9DELT;tr|W6JVQ8|W6JVQ8_9MICO;tr|A0A059MJL7|A0A059MJL7_9NOCA;tr|W4ABZ7|W4ABZ7_RHORH;tr|A3XIN4|A3XIN4_LEEBM;tr|A0A021W1V3|A0A021W1V3_9GAMM	Intrasporangium;Janibacter;Tetrasphaera;Rhodococcus;Bacteriovorax;Tetrasphaera;Rhodococcus;Rhodococcus;Leeuwenhoekiella;Lysobacter	110;109;109;107;110;106;106;106;106;108	78;76;75;73;73;72;72;72;71;70	[('synthase', 9), ('Glutamate', 9), ('domain', 1), ('Putative', 1), ('yerD', 1)]	Glutamate synthase;Glutamate synthase;Putative membrane protein yerD;Glutamate synthase domain protein;Glutamate synthase (NADPH);Glutamate synthase	GO:0015930;GO:0006537;GO:0015930;GO:0004355;GO:0016021;GO:0006537	PF01645;PF01645;PF01645	0	0;roa:Pd630_LPD06034	0	0	0
Full	Salix_HiSeq_c100608_g1_i1	Salix_HiSeq_c100608_g1	67.61	3e-25	106	71	216	98.6111	tr|G8R4Z1|G8R4Z1_OWEHD	G8R4Z1	470	14.8936	Zn-dependent hydrolase, glyoxylase	GO:0016787	PF00753;PF00581	0	oho:Oweho_3354	0	0	0	Bacteria	Bacteroidetes	Flavobacteriia	Flavobacteriales	Cryomorphaceae	Owenweeksia	Bacteria;Bacteroidetes;Flavobacteriia;Flavobacteriales;Cryomorphaceae;Owenweeksia	tr|G8R4Z1|G8R4Z1_OWEHD;tr|A9DPX4|A9DPX4_9FLAO;tr|A0A023BXK1|A0A023BXK1_9FLAO;tr|I0WHU5|I0WHU5_9FLAO	Owenweeksia;Kordia;Aquimarina;Imtechella	106;101;100;99	71;64;64;63	[('Beta-lactamase', 2), ('superfamily', 1), ('hydrolase,', 1), ('Metallo-beta-lactamase', 1), ('domain-containing', 1)]	Zn-dependent hydrolase, glyoxylase;Metallo-beta-lactamase superfamily protein;Beta-lactamase;Beta-lactamase domain-containing protein	GO:0016787;0	PF00753;PF00581;PF00753;PF00581	0	oho:Oweho_3354;0	0	0	0
Full	Salix_HiSeq_c100634_g1_i1	Salix_HiSeq_c100634_g1	68.66	5e-19	88	65	204	98.5294	tr|A6EKF7|A6EKF7_9SPHI	A6EKF7	360	18.6111	Major facilitator superfamily MFS_1 transporter (Fragment)	GO:0016021;GO:0055085	PF07690	0	0	0	0	0	Bacteria	Bacteroidetes	Sphingobacteriia	Sphingobacteriales	Sphingobacteriaceae	Pedobacter	Bacteria;Bacteroidetes;Sphingobacteriia;Sphingobacteriales;Sphingobacteriaceae;Pedobacter	tr|A6EKF7|A6EKF7_9SPHI;tr|C6XSV9|C6XSV9_PEDHD	Pedobacter;Pedobacter	88;84	65;61	[('Major', 2), ('superfamily', 2), ('facilitator', 2), ('MFS_1', 2), ('transporter', 1)]	Major facilitator superfamily MFS_1 transporter (Fragment);Major facilitator superfamily MFS_1	GO:0016021;GO:0055085;GO:0016021;GO:0055085	PF07690;PF07690	0	phe:Phep_3480	0	0	0
Full	Salix_HiSeq_c100657_g1_i1	Salix_HiSeq_c100657_g1	96.34	5e-45	163	98	248	99.1935	tr|I4MUS1|I4MUS1_9BURK	I4MUS1	648	12.6543	tRNA uridine 5-carboxymethylaminomethyl modification enzyme MnmG	GO:0005737;GO:0050660;GO:0002098	PF01134;PF13932;PF13932	0	0	0	0	0	Bacteria	Proteobacteria	Betaproteobacteria	Burkholderiales	Comamonadaceae	Hydrogenophaga	Bacteria;Proteobacteria;Betaproteobacteria;Burkholderiales;Comamonadaceae;Hydrogenophaga	tr|I4MUS1|I4MUS1_9BURK;sp|Q12HF2|MNMG_POLSJ;tr|J2KZZ1|J2KZZ1_9BURK;tr|F0Q0A5|F0Q0A5_ACIAP;tr|A2W677|A2W677_9BURK;tr|C5T8D5|C5T8D5_ACIDE;tr|H0BX62|H0BX62_9BURK;tr|J1EFP9|J1EFP9_9BURK;tr|B9BCF8|B9BCF8_9BURK;tr|B9BZF7|B9BZF7_9BURK	Hydrogenophaga;Polaromonas;Polaromonas;Acidovorax;Burkholderia cepacia complex;Acidovorax;Acidovorax;Acidovorax;Burkholderia cepacia complex;Burkholderia cepacia complex	163;163;162;160;159;160;160;160;159;159	98;97;96;93;93;93;93;93;93;93	[('MnmG', 10), ('tRNA', 10), ('5-carboxymethylaminomethyl', 10), ('enzyme', 10), ('uridine', 10)]	tRNA uridine 5-carboxymethylaminomethyl modification enzyme MnmG;tRNA uridine 5-carboxymethylaminomethyl modification enzyme MnmG;tRNA uridine 5-carboxymethylaminomethyl modification enzyme MnmG	GO:0005737;GO:0050660;GO:0002098;GO:0005737;GO:0002098	PF01134;PF13932;PF01134;PF13932	0	pol:Bpro_0073;0;aaa:Acav_0061;bdl:AK34_2993	0	K03495;0	0
Full	Salix_HiSeq_c100664_g1_i1	Salix_HiSeq_c100664_g1	0	0	0	0	242	0	0	0	0	0	0	0	0	0	0	0	0	0	Unknown	Unknown	Unknown	Unknown	Unknown	Unknown	0	0	0	0	0	0	0	0	0	0	0	0	0	0
Full	Salix_HiSeq_c10066_g1_i1	Salix_HiSeq_c10066_g1	87.84	2e-38	141	90	224	99.1071	tr|Q479I6|Q479I6_DECAR	Q479I6	365	20.274	Quinolinate synthase A	GO:0005737;GO:0051539;GO:0046872;GO:0008987;GO:0016765;GO:0009435	PF02445	0	dar:Daro_3766	0	K03517	0	Bacteria	Proteobacteria	Betaproteobacteria	Rhodocyclales	Rhodocyclaceae	Dechloromonas	Bacteria;Proteobacteria;Betaproteobacteria;Rhodocyclales;Rhodocyclaceae;Dechloromonas	tr|Q479I6|Q479I6_DECAR	Dechloromonas	141	90	[('Quinolinate', 1), ('synthase', 1)]	Quinolinate synthase A	GO:0005737;GO:0051539;GO:0046872;GO:0008987;GO:0016765;GO:0009435	PF02445	0	dar:Daro_3766	0	K03517	0
Full	Salix_HiSeq_c1006_g1_i1	Salix_HiSeq_c1006_g1	0	0	0	0	204	0	0	0	0	0	0	0	0	0	0	0	0	0	Unknown	Unknown	Unknown	Unknown	Unknown	Unknown	0	0	0	0	0	0	0	0	0	0	0	0	0	0
Full	Salix_HiSeq_c100714_g1_i1	Salix_HiSeq_c100714_g1	61.54	7e-19	87	67	204	95.5882	tr|I0H6A3|I0H6A3_ACTM4	I0H6A3	298	21.8121	Putative stress-inducible protein	GO:0006950	PF00582;PF00582	0	ams:AMIS_33200	0	0	0	Bacteria	Actinobacteria	Micromonosporales	Micromonosporales	Micromonosporaceae	Actinoplanes	Bacteria;Actinobacteria;Micromonosporales;Micromonosporaceae;Actinoplanes	tr|I0H6A3|I0H6A3_ACTM4	Actinoplanes	87	67	[('stress-inducible', 1), ('Putative', 1)]	Putative stress-inducible protein	GO:0006950	PF00582;PF00582	0	ams:AMIS_33200	0	0	0
Full	Salix_HiSeq_c100715_g1_i1	Salix_HiSeq_c100715_g1	0	0	0	0	258	0	0	0	0	0	0	0	0	0	0	0	0	0	Unknown	Unknown	Unknown	Unknown	Unknown	Unknown	0	0	0	0	0	0	0	0	0	0	0	0	0	0
Full	Salix_HiSeq_c100759_g1_i1	Salix_HiSeq_c100759_g1	0	0	0	0	203	0	0	0	0	0	0	0	0	0	0	0	0	0	Unknown	Unknown	Unknown	Unknown	Unknown	Unknown	0	0	0	0	0	0	0	0	0	0	0	0	0	0
Full	Salix_HiSeq_c10076_g1_i1	Salix_HiSeq_c10076_g1	0	0	0	0	323	0	0	0	0	0	0	0	0	0	0	0	0	0	Unknown	Unknown	Unknown	Unknown	Unknown	Unknown	0	0	0	0	0	0	0	0	0	0	0	0	0	0
Full	Salix_HiSeq_c100791_g1_i1	Salix_HiSeq_c100791_g1	0	0	0	0	620	0	0	0	0	0	0	0	0	0	0	0	0	0	Unknown	Unknown	Unknown	Unknown	Unknown	Unknown	0	0	0	0	0	0	0	0	0	0	0	0	0	0
Full	Salix_HiSeq_c100815_g1_i2	Salix_HiSeq_c100815_g1	0	0	0	0	282	0	0	0	0	0	0	0	0	0	0	0	0	0	Unknown	Unknown	Unknown	Unknown	Unknown	Unknown	0	0	0	0	0	0	0	0	0	0	0	0	0	0
Full	Salix_HiSeq_c100839_g1_i1	Salix_HiSeq_c100839_g1	0	0	0	0	219	0	0	0	0	0	0	0	0	0	0	0	0	0	Unknown	Unknown	Unknown	Unknown	Unknown	Unknown	0	0	0	0	0	0	0	0	0	0	0	0	0	0
Full	Salix_HiSeq_c100846_g1_i1	Salix_HiSeq_c100846_g1	61.43	1e-24	101	71	221	95.0226	tr|Q01QB2|Q01QB2_SOLUE	Q01QB2	205	34.1463	RNA polymerase, sigma-24 subunit, ECF subfamily	GO:0003677;GO:0016987;GO:0003700;GO:0006352	PF04542;PF08281;PF04542;PF08281	0	sus:Acid_7247	0	K03088	0	Bacteria	Acidobacteria	Solibacteres	Solibacterales	Solibacteraceae	Candidatus Solibacter	Bacteria;Acidobacteria;Solibacteres;Solibacterales;Solibacteraceae;Candidatus Solibacter	tr|Q01QB2|Q01QB2_SOLUE	Candidatus Solibacter	101	71	[('ECF', 1), ('RNA', 1), ('subunit,', 1), ('polymerase,', 1), ('subfamily', 1)]	RNA polymerase, sigma-24 subunit, ECF subfamily	GO:0003677;GO:0016987;GO:0003700;GO:0006352	PF04542;PF08281;PF04542;PF08281	0	sus:Acid_7247	0	K03088	0
Full	Salix_HiSeq_c100858_g1_i1	Salix_HiSeq_c100858_g1	0	0	0	0	226	0	0	0	0	0	0	0	0	0	0	0	0	0	Unknown	Unknown	Unknown	Unknown	Unknown	Unknown	0	0	0	0	0	0	0	0	0	0	0	0	0	0
Full	Salix_HiSeq_c100881_g1_i1	Salix_HiSeq_c100881_g1	0	0	0	0	235	0	0	0	0	0	0	0	0	0	0	0	0	0	Unknown	Unknown	Unknown	Unknown	Unknown	Unknown	0	0	0	0	0	0	0	0	0	0	0	0	0	0
Full	Salix_HiSeq_c100894_g1_i1	Salix_HiSeq_c100894_g1	0	0	0	0	208	0	0	0	0	0	0	0	0	0	0	0	0	0	Unknown	Unknown	Unknown	Unknown	Unknown	Unknown	0	0	0	0	0	0	0	0	0	0	0	0	0	0
Full	Salix_HiSeq_c1008_g1_i1	Salix_HiSeq_c1008_g1	0	0	0	0	208	0	0	0	0	0	0	0	0	0	0	0	0	0	Unknown	Unknown	Unknown	Unknown	Unknown	Unknown	0	0	0	0	0	0	0	0	0	0	0	0	0	0
Full	Salix_HiSeq_c10096_g1_i1	Salix_HiSeq_c10096_g1	54.55	5e-12	68	60	256	64.4531	tr|B1ZYC2|B1ZYC2_OPITP	B1ZYC2	200	27.5	Putative transmembrane protein	GO:0016021	PF13689	0	ote:Oter_3745	0	0	0	Bacteria	Verrucomicrobia	Opitutae	Opitutales	Opitutaceae	Opitutus	Bacteria;Verrucomicrobia;Opitutae;Opitutales;Opitutaceae;Opitutus	tr|B1ZYC2|B1ZYC2_OPITP	Opitutus	68	60	[('transmembrane', 1), ('Putative', 1)]	Putative transmembrane protein	GO:0016021	PF13689	0	ote:Oter_3745	0	0	0
Full	Salix_HiSeq_c100976_g1_i1	Salix_HiSeq_c100976_g1	55.56	6e-15	78	60	215	87.907	tr|L0A2T7|L0A2T7_DEIPD	L0A2T7	469	13.4328	D-hydantoinase	GO:0005737;GO:0016810	PF01979;PF01979	0	dpd:Deipe_2278	0	K01464	0	Bacteria	Deinococcus-Thermus	Deinococci	Deinococcales	Deinococcaceae	Deinococcus	Bacteria;Deinococcus-Thermus;Deinococci;Deinococcales;Deinococcaceae;Deinococcus	tr|L0A2T7|L0A2T7_DEIPD;tr|D7CUR3|D7CUR3_TRURR;tr|D7BHN8|D7BHN8_MEISD;tr|D3PT62|D3PT62_MEIRD	Deinococcus;Truepera;Meiothermus;Meiothermus	78;74;71;71	60;54;52;51	[('Dihydropyrimidinase', 3), ('D-hydantoinase', 1)]	D-hydantoinase;Dihydropyrimidinase;Dihydropyrimidinase	GO:0005737;GO:0016810;GO:0005737;GO:0004157;GO:0016810	PF01979;PF01979;PF01979	0	dpd:Deipe_2278;tra:Trad_0921;msv:Mesil_2106;mrb:Mrub_1888;mre:K649_13120	0	K01464;K01464;K01464	0
Full	Salix_HiSeq_c100987_g1_i1	Salix_HiSeq_c100987_g1	0	0	0	0	253	0	0	0	0	0	0	0	0	0	0	0	0	0	Unknown	Unknown	Unknown	Unknown	Unknown	Unknown	0	0	0	0	0	0	0	0	0	0	0	0	0	0
Full	Salix_HiSeq_c100994_g1_i1	Salix_HiSeq_c100994_g1	0	0	0	0	208	0	0	0	0	0	0	0	0	0	0	0	0	0	Unknown	Unknown	Unknown	Unknown	Unknown	Unknown	0	0	0	0	0	0	0	0	0	0	0	0	0	0
Full	Salix_HiSeq_c10102_g1_i1	Salix_HiSeq_c10102_g1	50	1e-05	43	51	213	53.5211	sp|B0SR19|SWEET_LEPBP	B0SR19	85	47.0588	Sugar transporter SemiSWEET	GO:0016021;GO:0005886;GO:0005355;GO:0042803;GO:1904659;GO:0015758	PF04193	0	lbi:LEPBI_I1613	0	K15383	0	Bacteria	Spirochaetes	Leptospirales	Leptospirales	Leptospiraceae	Leptospira	Bacteria;Spirochaetes;Leptospirales;Leptospiraceae;Leptospira	sp|B0SR19|SWEET_LEPBP	Leptospira	43	51	[('transporter', 1), ('SemiSWEET', 1), ('Sugar', 1)]	Sugar transporter SemiSWEET	GO:0016021;GO:0005886;GO:0005355;GO:0042803;GO:1904659;GO:0015758	PF04193	0	lbi:LEPBI_I1613	0	K15383	0
Full	Salix_HiSeq_c101037_g1_i1	Salix_HiSeq_c101037_g1	0	0	0	0	222	0	0	0	0	0	0	0	0	0	0	0	0	0	Unknown	Unknown	Unknown	Unknown	Unknown	Unknown	0	0	0	0	0	0	0	0	0	0	0	0	0	0
Full	Salix_HiSeq_c101051_g1_i1	Salix_HiSeq_c101051_g1	43.64	2e-06	53	46	201	82.0896	tr|G8RTV9|G8RTV9_MYCRN	G8RTV9	277	19.8556	Uncharacterized protein	0	0	0	mrh:MycrhN_0984	0	0	0	Bacteria	Actinobacteria	Corynebacteriales	Corynebacteriales	Mycobacteriaceae	Mycobacterium	Bacteria;Actinobacteria;Corynebacteriales;Mycobacteriaceae;Mycobacterium	tr|G8RTV9|G8RTV9_MYCRN;tr|L0J130|L0J130_MYCSM	Mycobacterium;Mycobacterium	53;52	46;45	[('Uncharacterized', 2)]	Uncharacterized protein;Uncharacterized protein	0	0	0	mrh:MycrhN_0984;msa:Mycsm_04040	0	0	0
Full	Salix_HiSeq_c101101_g1_i1	Salix_HiSeq_c101101_g1	63.24	3e-19	90	68	206	99.0291	tr|M5F9R4|M5F9R4_9RHIZ	M5F9R4	590	11.5254	Trehalose-6-phosphate synthase	GO:0003825;GO:0005992	PF00982;PF00982	0	0	0	0	0	Bacteria	Proteobacteria	Alphaproteobacteria	Rhizobiales	Phyllobacteriaceae	Mesorhizobium	Bacteria;Proteobacteria;Alphaproteobacteria;Rhizobiales;Phyllobacteriaceae;Mesorhizobium	tr|M5F9R4|M5F9R4_9RHIZ;tr|G6YG15|G6YG15_9RHIZ;tr|Q98M81|Q98M81_RHILO;tr|M5ESI9|M5ESI9_9RHIZ;tr|F7Y8B3|F7Y8B3_MESOW;tr|H0HK42|H0HK42_9RHIZ;tr|V7G2P8|V7G2P8_9RHIZ;tr|V7EQN6|V7EQN6_9RHIZ;tr|V7GZU3|V7GZU3_9RHIZ;tr|V7HCU3|V7HCU3_9RHIZ	Mesorhizobium;Mesorhizobium;Mesorhizobium;Mesorhizobium;Mesorhizobium;Mesorhizobium;Mesorhizobium;Mesorhizobium;Mesorhizobium;Mesorhizobium	90;89;87;87;87;88;87;87;87;87	68;68;64;64;63;63;63;63;63;63	[('synthase', 9), ('Alpha,alpha-trehalose-phosphate', 7), ('Trehalose-6-phosphate', 3), ('(UDP-forming)', 1), ('phosphatase', 1)]	Trehalose-6-phosphate synthase;Alpha,alpha-trehalose-phosphate synthase;Trehalose-6-phosphate phosphatase;Trehalose-6-phosphate synthase;Alpha,alpha-trehalose-phosphate synthase (UDP-forming);Alpha,alpha-trehalose-phosphate synthase	GO:0003825;GO:0005992;GO:0003824;GO:0003825;GO:0016021;GO:0005992	PF00982;PF00982;PF00982	0	0;mlo:mll0691;mop:Mesop_4216	0	0;K00697	0
Full	Salix_HiSeq_c101110_g1_i1	Salix_HiSeq_c101110_g1	78.26	8e-31	124	82	208	99.5192	tr|Q01SA7|Q01SA7_SOLUE	Q01SA7	1048	6.58397	Uncharacterized protein	GO:0009055;GO:0020037	PF07635;PF07583;PF07587	0	sus:Acid_6541	0	0	0	Bacteria	Acidobacteria	Solibacteres	Solibacterales	Solibacteraceae	Candidatus Solibacter	Bacteria;Acidobacteria;Solibacteres;Solibacterales;Solibacteraceae;Candidatus Solibacter	tr|Q01SA7|Q01SA7_SOLUE	Candidatus Solibacter	124	82	[('Uncharacterized', 1)]	Uncharacterized protein	GO:0009055;GO:0020037	PF07635;PF07583;PF07587	0	sus:Acid_6541	0	0	0
Full	Salix_HiSeq_c101113_g1_i1	Salix_HiSeq_c101113_g1	0	0	0	0	230	0	0	0	0	0	0	0	0	0	0	0	0	0	Unknown	Unknown	Unknown	Unknown	Unknown	Unknown	0	0	0	0	0	0	0	0	0	0	0	0	0	0
Full	Salix_HiSeq_c101134_g1_i1	Salix_HiSeq_c101134_g1	58.82	1e-21	93	68	215	94.8837	tr|T1AH93|T1AH93_9ZZZZ	T1AH93	155	43.871	DNA polymerase III subunit delta (Fragment)	GO:0009360;GO:0003677;GO:0003887;GO:0006260	PF06144;PF06144	0	0	0	0	0	unclassified	unclassified	unclassified	unclassified	unclassified	unclassified	unclassified;unclassified;unclassified;unclassified;unclassified;unclassified	tr|T1AH93|T1AH93_9ZZZZ;tr|T1BGG5|T1BGG5_9ZZZZ;tr|T1A6X7|T1A6X7_9ZZZZ;tr|F0BGG5|F0BGG5_9XANT;tr|G7TKY1|G7TKY1_XANOB;tr|M4TW80|M4TW80_9XANT;tr|Q5GXJ0|Q5GXJ0_XANOR;tr|Q8PIW6|Q8PIW6_XANAC;tr|U4M572|U4M572_9XANT;tr|D4T6Z1|D4T6Z1_9XANT	metagenomes;metagenomes;metagenomes;Xanthomonas;Xanthomonas;Xanthomonas;Xanthomonas;Xanthomonas;Xanthomonas;Xanthomonas	93;92;93;94;92;92;92;92;92;92	68;67;67;66;65;65;65;65;65;65	[('subunit', 10), ('DNA', 10), ('polymerase', 10), ('delta', 10), ('III', 7)]	DNA polymerase III subunit delta (Fragment);DNA polymerase III subunit delta (Fragment);DNA polymerase III, delta subunit (Fragment);DNA polymerase III, delta subunit;DNA polymerase III subunit delta;DNA polymerase III delta subunit;DNA polymerase III subunit delta	GO:0009360;GO:0003677;GO:0003887;GO:0006260;GO:0009360;GO:0006260	PF06144;PF06144;PF06144	0	0;xor:XOC_1668;xao:XAC29_14175;xoo:XOO3327;xac:XAC2779;xfu:XFF4834R_chr18530	0	0;K02340	0
Full	Salix_HiSeq_c101138_g1_i1	Salix_HiSeq_c101138_g1	90.62	3e-32	122	92	210	91.4286	tr|A2SCW9|A2SCW9_METPP	A2SCW9	244	26.2295	Putative polar amino acid transport system ATP-binding protein	GO:0043190;GO:0005524;GO:0015426	PF00005	PTHR24220:SF317	mpt:Mpe_A0446	0	K10004	0	Bacteria	Proteobacteria	Betaproteobacteria	Betaproteobacteria	Burkholderiales	Methylibium	Bacteria;Proteobacteria;Betaproteobacteria;Burkholderiales;Methylibium	tr|A2SCW9|A2SCW9_METPP;tr|W7W0V9|W7W0V9_9BURK;tr|W7WG92|W7WG92_9BURK;tr|F6AAB2|F6AAB2_PSEF1;tr|Q3K7H9|Q3K7H9_PSEPF;tr|A1WH79|A1WH79_VEREI;tr|J2NE83|J2NE83_9PSED;tr|J2PJW8|J2PJW8_9PSED;tr|J2S9M6|J2S9M6_9PSED;tr|J2XKG7|J2XKG7_9PSED	Methylibium;Methylibium;Methylibium;Pseudomonas;Pseudomonas;Verminephrobacter;Pseudomonas;Pseudomonas;Pseudomonas;Pseudomonas	122;122;122;121;121;121;121;121;121;121	92;92;92;91;91;91;91;91;91;91	[('transport', 7), ('polar', 5), ('ATP-binding', 5), ('ATPase', 5), ('acid', 5)]	Putative polar amino acid transport system ATP-binding protein;Glutamine transport ATP-binding protein GlnQ;Phosphonate-transporting ATPase;L-aspartate ABC transporter ATP-binding protein / L-glutamate ABC transporter ATP-binding protein;ABC transporter related;ABC-type polar amino acid transport system, ATPase component;ABC-type polar amino acid transport system, ATPase component	GO:0043190;GO:0005524;GO:0015426;GO:0043190;GO:0015424;GO:0015416;GO:0005524	PF00005;PF00005;PF00005	PTHR24220:SF317;PTHR24220:SF317;PTHR24220:SF317	mpt:Mpe_A0446;0;pfv:Psefu_4387;pfo:Pfl01_4538;vei:Veis_1216	0	K10004;0;K10004	0
Full	Salix_HiSeq_c101153_g1_i1	Salix_HiSeq_c101153_g1	0	0	0	0	220	0	0	0	0	0	0	0	0	0	0	0	0	0	Unknown	Unknown	Unknown	Unknown	Unknown	Unknown	0	0	0	0	0	0	0	0	0	0	0	0	0	0
Full	Salix_HiSeq_c101158_g1_i1	Salix_HiSeq_c101158_g1	45.28	7e-06	53	50	223	71.3004	tr|H8MJN4|H8MJN4_CORCM	H8MJN4	713	7.43338	Uncharacterized protein	0	PF04389;PF04389	0	ccx:COCOR_05968	0	0	0	Bacteria	Proteobacteria	Deltaproteobacteria	Cystobacterineae	Myxococcaceae	Corallococcus	Bacteria;Proteobacteria;Deltaproteobacteria;Myxococcales;Cystobacterineae;Myxococcaceae;Corallococcus	tr|H8MJN4|H8MJN4_CORCM;tr|C1A3R2|C1A3R2_GEMAT	Corallococcus;Gemmatimonas	53;51	50;41	[('Uncharacterized', 2)]	Uncharacterized protein;Uncharacterized protein	0	PF04389;PF04389;PF04389	0	ccx:COCOR_05968;gau:GAU_0097	0	0	0
Full	Salix_HiSeq_c101168_g1_i1	Salix_HiSeq_c101168_g1	47.37	7e-23	102	54	290	98.2759	tr|L8LLD0|L8LLD0_9CHRO	L8LLD0	819	11.5995	PAS domain S-box/diguanylate cyclase (GGDEF) domain-containing protein	GO:0006355	PF00563;PF00498;PF00990;PF00989	0	0	0	0	0	Bacteria	Cyanobacteria	Oscillatoriophycideae	Oscillatoriophycideae	Chroococcales	Gloeocapsa	Bacteria;Cyanobacteria;Oscillatoriophycideae;Chroococcales;Gloeocapsa	tr|L8LLD0|L8LLD0_9CHRO;tr|C1D6C2|C1D6C2_LARHH;tr|H2CA19|H2CA19_9LEPT;tr|N6Y5C1|N6Y5C1_9RHOO;tr|L9PP19|L9PP19_9BURK;tr|I1YH23|I1YH23_METFJ;tr|N6YLI4|N6YLI4_9RHOO;tr|F7P0A0|F7P0A0_9GAMM;tr|I4W559|I4W559_9GAMM;tr|A6SYC0|A6SYC0_JANMA	Gloeocapsa;Laribacter;Leptonema;Thauera;Janthinobacterium;Methylophaga;Thauera;Rheinheimera;Rhodanobacter;Janthinobacterium	102;98;97;95;99;97;95;96;95;93	54;50;49;48;48;47;47;46;46;45	[('Diguanylate', 5), ('cyclase', 4), ('cyclase/phosphodiesterase', 4), ('with', 3), ('PAS/PAC', 3)]	PAS domain S-box/diguanylate cyclase (GGDEF) domain-containing protein;Predicted signal transduction protein containing a membrane domain, an EAL and a GGDEF domain;Diguanylate cyclase/phosphodiesterase;Response regulator receiver modulated diguanylate cyclase/phosphodiesterase with PAS/PAC sensor(S);Diguanylate cyclase/phosphodiesterase with PAS/PAC sensor;Diguanylate cyclase/phosphodiesterase (…	GO:0006355;GO:0016021;GO:0006355;GO:0005622;GO:0000155;0;GO:0000155	PF00563;PF00498;PF00990;PF00989;PF00563;PF08447;PF13426;PF00072;PF13188;PF13675;PF03924;PF05231;PF07494;PF13185;PF08448	0	lhk:LHK_03180;0;mec:Q7C_1059;mms:mma_1577	0	0	0
Full	Salix_HiSeq_c10124_g1_i1	Salix_HiSeq_c10124_g1	0	0	0	0	219	0	0	0	0	0	0	0	0	0	0	0	0	0	Unknown	Unknown	Unknown	Unknown	Unknown	Unknown	0	0	0	0	0	0	0	0	0	0	0	0	0	0
Full	Salix_HiSeq_c101271_g1_i1	Salix_HiSeq_c101271_g1	0	0	0	0	209	0	0	0	0	0	0	0	0	0	0	0	0	0	Unknown	Unknown	Unknown	Unknown	Unknown	Unknown	0	0	0	0	0	0	0	0	0	0	0	0	0	0
Full	Salix_HiSeq_c101303_g1_i1	Salix_HiSeq_c101303_g1	70.37	1e-20	92	77	207	78.2609	tr|Q1IMA3|Q1IMA3_KORVE	Q1IMA3	329	16.4134	Cytochrome c oxidase subunit 2	GO:0016021;GO:0005886;GO:0070469;GO:0005507;GO:0004129;GO:0020037;GO:0022900	PF00116;PF02790;PF00034	0	aba:Acid345_2996	0	K02275	0	Bacteria	Acidobacteria	Acidobacteriales	Acidobacteriales	Acidobacteriaceae	Candidatus Koribacter	Bacteria;Acidobacteria;Acidobacteriales;Acidobacteriaceae;Candidatus Koribacter	tr|Q1IMA3|Q1IMA3_KORVE	Candidatus Koribacter	92	77	[('subunit', 1), ('oxidase', 1), ('Cytochrome', 1)]	Cytochrome c oxidase subunit 2	GO:0016021;GO:0005886;GO:0070469;GO:0005507;GO:0004129;GO:0020037;GO:0022900	PF00116;PF02790;PF00034	0	aba:Acid345_2996	0	K02275	0
Full	Salix_HiSeq_c101320_g1_i1	Salix_HiSeq_c101320_g1	71.67	5e-11	71	59	518	34.749	tr|G2X128|G2X128_VERDV	G2X128	822	6.93431	Putative uncharacterized protein	GO:0005829;GO:0005634;GO:0031932	PF08539	0	vda:VDAG_03957	0	0	0	Eukaryota	Fungi	Dikarya	Plectosphaerellaceae	mitosporic Plectosphaerellaceae	Verticillium	Eukaryota;Fungi;Dikarya;Ascomycota;Pezizomycotina;Sordariomycetes;Hypocreomycetidae;Glomerellales;Plectosphaerellaceae;mitosporic Plectosphaerellaceae;Verticillium	tr|G2X128|G2X128_VERDV;tr|C7YZC9|C7YZC9_NECH7;tr|I1RKD7|I1RKD7_GIBZE;tr|N1RAG5|N1RAG5_FUSC4;tr|N4UVL0|N4UVL0_FUSC1;tr|S0EJR0|S0EJR0_GIBF5;tr|R8BM62|R8BM62_TOGMI	Verticillium;Fusarium solani species complex;Fusarium;Fusarium oxysporum species complex;Fusarium oxysporum species complex;Fusarium fujikuroi species complex;Togninia	71;72;69;67;67;66;64	59;58;54;53;53;51;49	[('rapamycin', 2), ('Target', 2), ('Putative', 2), ('uncharacterized', 2), ('complex', 2)]	Putative uncharacterized protein;Putative uncharacterized protein;Uncharacterized protein;Target of rapamycin complex 2 subunit bit61;Related to CYC8 General repressor of transcription;Putative-domain-containing protein	GO:0005829;GO:0005634;GO:0031932;GO:0005829;0	PF08539;PF08539;PF08539	0	vda:VDAG_03957;nhe:NECHADRAFT_47711;fgr:FGSG_04339;0;tmn:UCRPA7_4089	0	0	0
Full	Salix_HiSeq_c101337_g1_i1	Salix_HiSeq_c101337_g1	0	0	0	0	206	0	0	0	0	0	0	0	0	0	0	0	0	0	Unknown	Unknown	Unknown	Unknown	Unknown	Unknown	0	0	0	0	0	0	0	0	0	0	0	0	0	0
Full	Salix_HiSeq_c101386_g1_i1	Salix_HiSeq_c101386_g1	66.67	1e-21	97	76	208	95.1923	tr|M7Y1P4|M7Y1P4_9RHIZ	M7Y1P4	445	14.8315	Nrd protein	GO:0004497;GO:0016705	PF00296;PF00296	0	0	0	0	0	Bacteria	Proteobacteria	Alphaproteobacteria	Rhizobiales	Methylobacteriaceae	Methylobacterium	Bacteria;Proteobacteria;Alphaproteobacteria;Rhizobiales;Methylobacteriaceae;Methylobacterium	tr|M7Y1P4|M7Y1P4_9RHIZ;tr|I9WST0|I9WST0_9RHIZ;tr|B1M883|B1M883_METRJ;tr|K0C150|K0C150_CYCSP;tr|S5TY48|S5TY48_9GAMM;tr|H5Y964|H5Y964_9BRAD;tr|J3I0F6|J3I0F6_9BRAD;tr|J2NSE1|J2NSE1_9PSED;tr|Q89K03|Q89K03_BRADU;tr|I2QTU9|I2QTU9_9BRAD	Methylobacterium;Methylobacterium;Methylobacterium;Cycloclasticus;Cycloclasticus;Bradyrhizobium;Bradyrhizobium;Pseudomonas;Bradyrhizobium;Bradyrhizobium	97;97;96;97;97;93;93;94;92;91	76;75;72;69;69;69;68;68;67;67	[('oxidoreductase,', 4), ('nitrilotriacetate', 4), ('monooxygenase', 4), ('Nrd', 4), ('FMN-dependent', 4)]	Nrd protein;Nrd protein;Coenzyme F420-dependent N5 N10-methylene tetrahydromethanopterin reductase and related flavin-dependent oxidoreductase-like protein;Coenzyme F420-dependent N5, N10-methylene tetrahydromethanopterin reductase-related flavin-dependent oxidoreductase;FMN-dependent oxidoreductase, nitrilotriacetate monooxygenase family;FMN-dependent oxidoreductase, nitrilotriacetate monooxygen…	GO:0004497;GO:0016705;GO:0004497;GO:0016705	PF00296;PF00296;PF00296	0	0;mrd:Mrad2831_4844;cyq:Q91_0996;cza:CYCME_1603;bja:blr5116	0	0	0
Full	Salix_HiSeq_c101406_g1_i1	Salix_HiSeq_c101406_g1	0	0	0	0	235	0	0	0	0	0	0	0	0	0	0	0	0	0	Unknown	Unknown	Unknown	Unknown	Unknown	Unknown	0	0	0	0	0	0	0	0	0	0	0	0	0	0
Full	Salix_HiSeq_c101409_g1_i1	Salix_HiSeq_c101409_g1	56.25	2e-11	69	47	247	97.166	tr|G2J053|G2J053_PSEUL	G2J053	1184	6.75676	Exodeoxyribonuclease V, beta subunit	GO:0005524;GO:0004003;GO:0003677;GO:0004519;GO:0008854;GO:0000287;GO:0051607;GO:0000724	PF00580;PF13361	PTHR11070	pse:NH8B_3603	0	K03582	0	Bacteria	Proteobacteria	Betaproteobacteria	Neisseriales	Chromobacteriaceae	Pseudogulbenkiania	Bacteria;Proteobacteria;Betaproteobacteria;Neisseriales;Chromobacteriaceae;Pseudogulbenkiania	tr|G2J053|G2J053_PSEUL;tr|S6AEC0|S6AEC0_PSERE;tr|I4CN31|I4CN31_PSEST;tr|L0GHN1|L0GHN1_PSEST;tr|V4QM58|V4QM58_PSECO;tr|M2VFP9|M2VFP9_PSEST;tr|A4VRQ5|A4VRQ5_PSEU5;tr|S6L558|S6L558_PSEST;tr|U3HY18|U3HY18_PSEST	Pseudogulbenkiania;Pseudomonas;Pseudomonas;Pseudomonas;Pseudomonas;Pseudomonas;Pseudomonas;Pseudomonas;Pseudomonas	69;66;64;63;64;62;61;61;61	47;43;39;39;39;38;37;37;37	[('beta', 9), ('subunit', 9), ('Exodeoxyribonuclease', 8), ('helicase/exodeoxyribonuclease', 1), ('DNA', 1)]	Exodeoxyribonuclease V, beta subunit;Exodeoxyribonuclease V beta subunit;Exodeoxyribonuclease V subunit beta;DNA helicase/exodeoxyribonuclease V, beta subunit;Exodeoxyribonuclease V, beta subunit;Exodeoxyribonuclease V subunit beta	GO:0005524;GO:0004003;GO:0003677;GO:0004519;GO:0008854;GO:0000287;GO:0051607;GO:0000724;GO:0005524;GO:0000724	PF00580;PF13361;PF00580;0;PF13361	PTHR11070;PTHR11070;PTHR11070	pse:NH8B_3603;pre:PCA10_00980;psc:A458_01130;psh:Psest_0213;0;psa:PST_4033	0	K03582;K03582;0	0
Full	Salix_HiSeq_c101411_g1_i1	Salix_HiSeq_c101411_g1	46.79	5e-17	82	39	342	94.7368	tr|A0JW52|A0JW52_ARTS2	A0JW52	155	70.3226	Uncharacterized protein	0	0	0	art:Arth_1887	0	0	0	Bacteria	Actinobacteria	Micrococcales	Micrococcales	Micrococcaceae	Arthrobacter	Bacteria;Actinobacteria;Micrococcales;Micrococcaceae;Arthrobacter	tr|A0JW52|A0JW52_ARTS2;tr|A3TJC2|A3TJC2_9MICO;tr|D9TDW5|D9TDW5_MICAI	Arthrobacter;Janibacter;Micromonospora	82;82;60	39;37;35	[('Uncharacterized', 3)]	Uncharacterized protein;Uncharacterized protein;Uncharacterized protein	0	0	0	art:Arth_1887;0;mau:Micau_5342	0	0	0
Full	Salix_HiSeq_c101418_g1_i1	Salix_HiSeq_c101418_g1	97.22	6e-30	112	76	219	98.6301	SapurV1A.0999s0030.1.p	0	678	10.6195	zinc finger CCCH domain protein	GO:0003676;GO:0008270	PF00642	PTHR14493:SF20	0	0	0	KOG1595	Eukaryota	Viridiplantae	Streptophyta	Saliceae	Salix	Salix purpurea	Eukaryota;Viridiplantae;Streptophyta;Streptophytina;Embryophyta;Tracheophyta;Euphyllophyta;Spermatophyta;Magnoliophyta;Mesangiospermae;Eudicotyledons;Gunneridae;Pentapetalae;rosids;fabi ds;Malpighiales;Salicaceae;Saliceae;Salix;Salix purpurea	SapurV1A.0999s0030.1.p	Salix purpurea	112	76	[('domain', 1), ('CCCH', 1), ('finger', 1), ('zinc', 1)]	zinc finger CCCH domain protein	GO:0003676;GO:0008270	PF00642	PTHR14493:SF20	0	0	0	KOG1595
Full	Salix_HiSeq_c101421_g1_i1	Salix_HiSeq_c101421_g1	0	0	0	0	233	0	0	0	0	0	0	0	0	0	0	0	0	0	Unknown	Unknown	Unknown	Unknown	Unknown	Unknown	0	0	0	0	0	0	0	0	0	0	0	0	0	0
Full	Salix_HiSeq_c101440_g1_i1	Salix_HiSeq_c101440_g1	45.59	9e-10	64	50	208	98.0769	tr|A9GPI4|A9GPI4_SORC5	A9GPI4	4053	1.62842	Uncharacterized protein	GO:0005622;GO:0006396	PF07719;PF13181	0	scl:sce6592	0	0	0	Bacteria	Proteobacteria	Deltaproteobacteria	Sorangiineae	Polyangiaceae	Sorangium	Bacteria;Proteobacteria;Deltaproteobacteria;Myxococcales;Sorangiineae;Polyangiaceae;Sorangium	tr|A9GPI4|A9GPI4_SORC5	Sorangium	64	50	[('Uncharacterized', 1)]	Uncharacterized protein	GO:0005622;GO:0006396	PF07719;PF13181	0	scl:sce6592	0	0	0
Full	Salix_HiSeq_c101465_g1_i1	Salix_HiSeq_c101465_g1	0	0	0	0	475	0	0	0	0	0	0	0	0	0	0	0	0	0	Unknown	Unknown	Unknown	Unknown	Unknown	Unknown	0	0	0	0	0	0	0	0	0	0	0	0	0	0
Full	Salix_HiSeq_c101485_g1_i1	Salix_HiSeq_c101485_g1	42.62	2e-10	62	48	203	90.1478	tr|K6ZGD0|K6ZGD0_9ALTE	K6ZGD0	139	43.8849	Uncharacterized protein	0	0	0	0	0	0	0	Bacteria	Proteobacteria	Gammaproteobacteria	Alteromonadales	Alteromonadaceae	Glaciecola	Bacteria;Proteobacteria;Gammaproteobacteria;Gammaproteobacteria;Gammaproteobacteria;Gammaproteobacteria;Alteromonadales;Alteromonadaceae;Glaciecola	tr|K6ZGD0|K6ZGD0_9ALTE;tr|K6ZDW6|K6ZDW6_9ALTE;tr|Q15ZM4|Q15ZM4_PSEA6;tr|U7FJ77|U7FJ77_9GAMM;tr|G4QGM6|G4QGM6_GLANF;tr|K6ZKI5|K6ZKI5_9ALTE;tr|B4WWG4|B4WWG4_9GAMM;tr|U7NLM2|U7NLM2_9ALTE;tr|B8GRF3|B8GRF3_THISH;tr|F7NS62|F7NS62_9GAMM	Glaciecola;Paraglaciecola;Pseudoalteromonas;Alcanivorax;Glaciecola;Glaciecola;Alcanivorax;Marinobacter;Thioalkalivibrio;Rheinheimera	62;65;63;59;58;60;59;60;59;60	48;48;46;46;45;43;43;42;41;41	[('Uncharacterized', 9), ('uncharacterized', 1), ('Putative', 1)]	Uncharacterized protein;Uncharacterized protein;Putative uncharacterized protein;Uncharacterized protein	0;GO:0016021;GO:0004871	0;PF00672	0	0;pat:Patl_0132;gni:GNIT_1545;tgr:Tgr7_1422	0	0	0
Full	Salix_HiSeq_c101497_g1_i1	Salix_HiSeq_c101497_g1	0	0	0	0	228	0	0	0	0	0	0	0	0	0	0	0	0	0	Unknown	Unknown	Unknown	Unknown	Unknown	Unknown	0	0	0	0	0	0	0	0	0	0	0	0	0	0
Full	Salix_HiSeq_c101507_g1_i1	Salix_HiSeq_c101507_g1	0	0	0	0	210	0	0	0	0	0	0	0	0	0	0	0	0	0	Unknown	Unknown	Unknown	Unknown	Unknown	Unknown	0	0	0	0	0	0	0	0	0	0	0	0	0	0
Full	Salix_HiSeq_c101530_g1_i1	Salix_HiSeq_c101530_g1	0	0	0	0	286	0	0	0	0	0	0	0	0	0	0	0	0	0	Unknown	Unknown	Unknown	Unknown	Unknown	Unknown	0	0	0	0	0	0	0	0	0	0	0	0	0	0
Full	Salix_HiSeq_c101538_g1_i1	Salix_HiSeq_c101538_g1	34.15	3e-05	51	32	252	96.4286	tr|F4KVW5|F4KVW5_HALH1	F4KVW5	4351	1.86164	Cna B domain protein	GO:0030246;GO:0000272	PF05738;PF13573	0	hhy:Halhy_5717	0	0	0	Bacteria	Bacteroidetes	Sphingobacteriia	Sphingobacteriales	Saprospiraceae	Haliscomenobacter	Bacteria;Bacteroidetes;Sphingobacteriia;Sphingobacteriales;Saprospiraceae;Haliscomenobacter	tr|F4KVW5|F4KVW5_HALH1	Haliscomenobacter	51	32	[('domain', 1), ('Cna', 1)]	Cna B domain protein	GO:0030246;GO:0000272	PF05738;PF13573	0	hhy:Halhy_5717	0	0	0
Full	Salix_HiSeq_c101556_g1_i1	Salix_HiSeq_c101556_g1	74.03	4e-28	114	70	242	95.4545	tr|K4BTD6|K4BTD6_SOLLC	K4BTD6	426	18.0751	Tubby-like F-box protein	0	PF00646;PF01167;PF00646;PF01167	0	sly:101268096	0	0	0	Eukaryota	Viridiplantae	Streptophyta	Solaneae	Solanum	Lycopersicon	Eukaryota;Viridiplantae;Streptophyta;Embryophyta;Tracheophyta;Spermatophyta;Magnoliophyta;Eudicotyledons;Gunneridae;Pentapetalae;asterids;lamiids;Solanales;Solanaceae;Solanoideae;Solaneae;Solanum;Lycopersicon	tr|K4BTD6|K4BTD6_SOLLC;tr|K3Z648|K3Z648_SETIT;tr|M1C899|M1C899_SOLTU;tr|M1C898|M1C898_SOLTU;tr|J3M7K2|J3M7K2_ORYBR;tr|C4J4R4|C4J4R4_MAIZE;tr|J3N6A6|J3N6A6_ORYBR;sp|Q10LG8|TLP6_ORYSJ;tr|B7EUV6|B7EUV6_ORYSJ;sp|Q75HX5|TLP8_ORYSJ	Lycopersicon;Setaria;Solanum;Solanum;Oryza;Zea;Oryza;Oryza;Oryza;Oryza	114;112;113;113;110;111;113;104;110;110	70;69;68;68;67;66;65;65;65;65	[('F-box', 10), ('Tubby-like', 10)]	Tubby-like F-box protein;Tubby-like F-box protein;Tubby-like F-box protein 6;Tubby-like F-box protein 8	0	PF00646;PF01167;PF00646;PF01167	0	sly:101268096;sita:101757658;sot:102587653;0;obr:102722298;obr:102703907;osa:4332845;osa:4338909;osa:4338909	0	0	0
Full	Salix_HiSeq_c101572_g1_i1	Salix_HiSeq_c101572_g1	42.86	2e-12	72	44	256	98.4375	tr|J0KQ40|J0KQ40_9BURK	J0KQ40	886	9.48081	Diguanylate cyclase (GGDEF) domain-containing protein	GO:0016021	PF00563;PF00990	0	0	0	0	0	Bacteria	Proteobacteria	Betaproteobacteria	Burkholderiales	Comamonadaceae	Acidovorax	Bacteria;Proteobacteria;Betaproteobacteria;Burkholderiales;Comamonadaceae;Acidovorax	tr|J0KQ40|J0KQ40_9BURK;tr|H0C4Q2|H0C4Q2_9BURK;tr|E8TPZ0|E8TPZ0_ALIDB;tr|F4GE98|F4GE98_ALIDK;tr|B9MED7|B9MED7_ACIET;tr|H5WRN1|H5WRN1_9BURK;tr|F0QA12|F0QA12_ACIAP;tr|A1TSV4|A1TSV4_ACIAC	Acidovorax;Acidovorax;Alicycliphilus;Alicycliphilus;Acidovorax;Burkholderiales;Acidovorax;Acidovorax	72;71;72;72;69;68;66;66	44;41;40;40;39;39;36;35	[('Diguanylate', 7), ('cyclase/phosphodiesterase', 5), ('sensor(S)', 2), ('PAS/PAC', 2), ('cyclase', 2)]	Diguanylate cyclase (GGDEF) domain-containing protein;Diguanylate cyclase/phosphodiesterase with PAS/PAC sensor(S);Diguanylate cyclase;Diguanylate cyclase/phosphodiesterase;Signal transduction histidine kinase;Diguanylate cyclase/phosphodiesterase	GO:0016021;GO:0016021;GO:0005622;GO:0000155;GO:0016021	PF00563;PF00990;PF00563;PF02518;PF00512;PF00072;PF00990	0	0;adn:Alide_1163;adk:Alide2_3735;dia:Dtpsy_2742;aaa:Acav_3370;aav:Aave_3487	0	0	0
Full	Salix_HiSeq_c101577_g1_i1	Salix_HiSeq_c101577_g1	47.93	4e-30	119	50	769	47.2042	tr|B8LZ40|B8LZ40_TALSN	B8LZ40	118	97.4576	RNA binding protein, putative	0	PF01172;PF01172	0	0	0	0	0	Eukaryota	Fungi	Dikarya	Eurotiales	Trichocomaceae	Talaromyces	Eukaryota;Fungi;Dikarya;Ascomycota;Pezizomycotina;Eurotiomycetes;Eurotiomycetidae;Eurotiales;Trichocomaceae;Talaromyces	tr|B8LZ40|B8LZ40_TALSN;tr|C1GCT4|C1GCT4_PARBD;tr|V9CYN2|V9CYN2_9EURO;tr|M3D8I3|M3D8I3_SPHMS;tr|S0DIQ1|S0DIQ1_GIBF5;tr|C1H1K3|C1H1K3_PARBA;tr|N1RJD2|N1RJD2_FUSC4;tr|N4TDU8|N4TDU8_FUSC1;tr|V5F9S1|V5F9S1_BYSSN;tr|F9F1B3|F9F1B3_FUSOF	Talaromyces;Paracoccidioides;Cladophialophora;Sphaerulina;Fusarium fujikuroi species complex;Paracoccidioides;Fusarium oxysporum species complex;Fusarium oxysporum species complex;Byssochlamys;Fusarium oxysporum species complex	119;121;120;116;114;117;114;114;115;114	50;50;50;48;47;47;46;46;46;46	[('Uncharacterized', 5), ('RNA', 3), ('binding', 3), ('C21C3.19', 2), ('SDO1-like', 2)]	RNA binding protein, putative;Uncharacterized protein;RNA binding protein;Related to RNA binding protein;SDO1-like protein C21C3.19;Uncharacterized protein	0;GO:0005829	PF01172;PF01172;PF01172	0	pbn:PADG_04806;0;pbl:PAAG_04647	0	0	0
Full	Salix_HiSeq_c101577_g1_i2	Salix_HiSeq_c101577_g1	48.72	7e-33	127	53	769	45.6437	gi|671144314|ref|XP_008711578.1|	671144314	119	98.3193	hypothetical protein HMPREF1541_01055 [Cyphellophora europaea CBS 101466]	0	0	0	0	0	0	0	Eukaryota	Fungi	Dikarya	Cyphellophora	Cyphellophora europaea	Cyphellophora europaea CBS 101466	Eukaryota;Fungi;Dikarya;Ascomycota;saccharomyceta;Pezizomycotina;leotiomyceta;Eurotiomycetes;Chaetothyriomycetidae;Chaetothyriales;Cyphellophoraceae;Cyphellophora;Cyphellophora europaea;Cyphellophora europaea CBS 101466	gi|671144314|ref|XP_008711578.1|;gi|759219711|gb|KIV97048.1|;gi|631383452|ref|XP_007926106.1|;tr|C1GCT4|C1GCT4_PARBD;tr|V9CYN2|V9CYN2_9EURO;gi|915064406|ref|XP_013259521.1|;gi|761333263|gb|KIX94878.1|;gi|671181670|ref|XP_008731296.1|;gi|734680305|ref|XP_010760388.1|;tr|B8LZ40|B8LZ40_TALSN	Cyphellophora europaea CBS 101466;Exophiala mesophila;Pseudocercospora fijiensis CIRAD86;Paracoccidioides;Cladophialophora;Exophiala aquamarina CBS 119918;Fonsecaea multimorphosa CBS 102226;Cladophialophora carrionii CBS 160.54;Paracoccidioides brasiliensis Pb18;Talaromyces	127;120;117;121;119;120;120;119;121;119	53;49;49;48;48;48;48;48;48;47	[('hypothetical', 7), ('CBS', 4), ('Uncharacterized', 2), ('[Exophiala', 2), ('carrionii', 1)]	hypothetical protein HMPREF1541_01055 [Cyphellophora europaea CBS 101466];hypothetical protein PV10_00850 [Exophiala mesophila];hypothetical protein MYCFIDRAFT_87614 [Pseudocercospora fijiensis CIRAD86];Uncharacterized protein;hypothetical protein A1O9_07121 [Exophiala aquamarina CBS 119918];hypothetical protein Z520_09568 [Fonsecaea multimorphosa CBS 102226];hypothetical protein G647_08767 [Clad…	0	0;PF01172;PF01172	0	0;pbn:PADG_04806	0	0	0
Full	Salix_HiSeq_c101585_g1_i1	Salix_HiSeq_c101585_g1	0	0	0	0	241	0	0	0	0	0	0	0	0	0	0	0	0	0	Unknown	Unknown	Unknown	Unknown	Unknown	Unknown	0	0	0	0	0	0	0	0	0	0	0	0	0	0
Full	Salix_HiSeq_c101591_g1_i1	Salix_HiSeq_c101591_g1	0	0	0	0	306	0	0	0	0	0	0	0	0	0	0	0	0	0	Unknown	Unknown	Unknown	Unknown	Unknown	Unknown	0	0	0	0	0	0	0	0	0	0	0	0	0	0
Full	Salix_HiSeq_c101592_g1_i1	Salix_HiSeq_c101592_g1	0	0	0	0	232	0	0	0	0	0	0	0	0	0	0	0	0	0	Unknown	Unknown	Unknown	Unknown	Unknown	Unknown	0	0	0	0	0	0	0	0	0	0	0	0	0	0
Full	Salix_HiSeq_c101593_g1_i1	Salix_HiSeq_c101593_g1	0	0	0	0	278	0	0	0	0	0	0	0	0	0	0	0	0	0	Unknown	Unknown	Unknown	Unknown	Unknown	Unknown	0	0	0	0	0	0	0	0	0	0	0	0	0	0
Full	Salix_HiSeq_c101605_g1_i1	Salix_HiSeq_c101605_g1	0	0	0	0	335	0	0	0	0	0	0	0	0	0	0	0	0	0	Unknown	Unknown	Unknown	Unknown	Unknown	Unknown	0	0	0	0	0	0	0	0	0	0	0	0	0	0
Full	Salix_HiSeq_c101610_g1_i1	Salix_HiSeq_c101610_g1	0	0	0	0	214	0	0	0	0	0	0	0	0	0	0	0	0	0	Unknown	Unknown	Unknown	Unknown	Unknown	Unknown	0	0	0	0	0	0	0	0	0	0	0	0	0	0
Full	Salix_HiSeq_c10163_g1_i1	Salix_HiSeq_c10163_g1	0	0	0	0	457	0	0	0	0	0	0	0	0	0	0	0	0	0	Unknown	Unknown	Unknown	Unknown	Unknown	Unknown	0	0	0	0	0	0	0	0	0	0	0	0	0	0
Full	Salix_HiSeq_c101642_g1_i2	Salix_HiSeq_c101642_g1	0	0	0	0	790	0	0	0	0	0	0	0	0	0	0	0	0	0	Unknown	Unknown	Unknown	Unknown	Unknown	Unknown	0	0	0	0	0	0	0	0	0	0	0	0	0	0
Full	Salix_HiSeq_c101661_g1_i1	Salix_HiSeq_c101661_g1	87.69	2e-33	125	92	208	93.75	tr|G4TNC8|G4TNC8_PIRID	G4TNC8	249	26.1044	Proteasome subunit alpha type	GO:0005737;GO:0005634;GO:0019773;GO:0004298;GO:0006511	PF00227;PF10584	0	0	0	0	0	Eukaryota	Fungi	Dikarya	Sebacinales	Sebacinales group B	Piriformospora	Eukaryota;Fungi;Dikarya;Basidiomycota;Agaricomycotina;Agaricomycetes;Sebacinales;Sebacinales group B;Piriformospora	tr|G4TNC8|G4TNC8_PIRID	Piriformospora	125	92	[('alpha', 1), ('subunit', 1), ('type', 1), ('Proteasome', 1)]	Proteasome subunit alpha type	GO:0005737;GO:0005634;GO:0019773;GO:0004298;GO:0006511	PF00227;PF10584	0	0	0	0	0
Full	Salix_HiSeq_c101670_g1_i1	Salix_HiSeq_c101670_g1	42.86	4e-08	61	40	311	71.3826	tr|H5YF26|H5YF26_9BRAD	H5YF26	2589	2.97412	Putative uncharacterized protein	0	PF13754;PF13754	0	0	0	0	0	Bacteria	Proteobacteria	Alphaproteobacteria	Rhizobiales	Bradyrhizobiaceae	Bradyrhizobium	Bacteria;Proteobacteria;Alphaproteobacteria;Rhizobiales;Bradyrhizobiaceae;Bradyrhizobium	tr|H5YF26|H5YF26_9BRAD;tr|G8PVD8|G8PVD8_PSEUV	Bradyrhizobium;Pseudovibrio	61;61	40;33	[('Calcium', 1), ('hemolysin', 1), ('binding', 1), ('Putative', 1), ('uncharacterized', 1)]	Putative uncharacterized protein;Calcium binding hemolysin protein	GO:0005576;GO:0005509;GO:0016539;GO:0009405	PF13754;PF13754;PF13946;PF00353;PF05203	0	psf:PSE_p0144	0	0	0
Full	Salix_HiSeq_c101716_g1_i1	Salix_HiSeq_c101716_g1	50.7	3e-07	56	41	261	81.6092	tr|Q98B42|Q98B42_RHILO	Q98B42	343	20.4082	Two-component sensor protein	GO:0005622;GO:0000160	PF02518;PF07568;PF00072	0	mlo:mlr5739	0	0	0	Bacteria	Proteobacteria	Alphaproteobacteria	Rhizobiales	Phyllobacteriaceae	Mesorhizobium	Bacteria;Proteobacteria;Alphaproteobacteria;Rhizobiales;Phyllobacteriaceae;Mesorhizobium	tr|Q98B42|Q98B42_RHILO;tr|H0SGN5|H0SGN5_9BRAD;tr|G6XXX0|G6XXX0_RHIRD;tr|K2Q979|K2Q979_9RHIZ;tr|I4EB93|I4EB93_METSZ	Mesorhizobium;Bradyrhizobium;Agrobacterium tumefaciens complex;Agrobacterium;Methylocystis	56;54;51;50;51	41;38;34;32;31	[('kinase', 3), ('sensor', 3), ('component', 2), ('Two', 2), ('transduction', 1)]	Two-component sensor protein;Uncharacterized protein;Two component sensor kinase;Signal transduction histidine kinase with response regulator receiver domain	GO:0005622;GO:0000160;GO:0016021;GO:0005622;GO:0016301;GO:0016301	PF02518;PF07568;PF00072;PF05227;PF02518;PF13581;PF07568	0	mlo:mlr5739;0	0	0	0
Full	Salix_HiSeq_c101733_g1_i1	Salix_HiSeq_c101733_g1	83.87	9e-28	113	87	227	81.9383	tr|A0A059KNW0|A0A059KNW0_9BURK	A0A059KNW0	379	16.3588	ABC transporter-like protein	GO:0043190;GO:0005524;GO:0016887;GO:0016820	PF00005;PF08402	0	0	0	0	0	Bacteria	Proteobacteria	Betaproteobacteria	Betaproteobacteria	Burkholderiales	Sphaerotilus	Bacteria;Proteobacteria;Betaproteobacteria;Burkholderiales;Sphaerotilus	tr|A0A059KNW0|A0A059KNW0_9BURK;tr|B1FSW1|B1FSW1_9BURK;tr|B2TFW3|B2TFW3_BURPP;tr|D5WGD0|D5WGD0_BURSC;tr|V7FAS7|V7FAS7_9RHIZ;tr|X5QT35|X5QT35_9RHIZ;tr|X6D1S1|X6D1S1_9RHIZ;tr|B5WE53|B5WE53_9BURK;tr|B1XZL2|B1XZL2_LEPCP;tr|L0KIJ7|L0KIJ7_MESAW	Sphaerotilus;Burkholderia;Burkholderia;Burkholderia;Mesorhizobium;Mesorhizobium;Mesorhizobium;Burkholderia;Leptothrix;Mesorhizobium	113;111;110;109;110;110;110;109;109;109	87;84;82;82;82;82;82;82;81;81	[('ABC', 9), ('transporter', 8), ('related', 4), ('ATP-binding', 3), ('transporter-like', 1)]	ABC transporter-like protein;ABC transporter related;ABC transporter related protein;ABC transporter ATP-binding protein;ABC transporter-related protein;ATPase component of ABC-type sugar transporter	GO:0043190;GO:0005524;GO:0016887;GO:0016820;GO:0043190;GO:0008643	PF00005;PF08402;PF00005;PF08402	0	0;bpy:Bphyt_5884;bge:BC1002_3519;lch:Lcho_4324;mam:Mesau_01768	0	0;K10112;K10112	0
Full	Salix_HiSeq_c101742_g1_i1	Salix_HiSeq_c101742_g1	0	0	0	0	282	0	0	0	0	0	0	0	0	0	0	0	0	0	Unknown	Unknown	Unknown	Unknown	Unknown	Unknown	0	0	0	0	0	0	0	0	0	0	0	0	0	0
Full	Salix_HiSeq_c101747_g1_i1	Salix_HiSeq_c101747_g1	57.41	1e-09	63	57	207	78.2609	tr|G7UQI3|G7UQI3_PSEUP	G7UQI3	638	8.46395	DNA polymerase III subunits gamma and tau	GO:0009360;GO:0005524;GO:0003677;GO:0003887;GO:0006260	PF12169;PF12170	0	psd:DSC_11710	0	K02343	0	Bacteria	Proteobacteria	Gammaproteobacteria	Xanthomonadales	Xanthomonadaceae	Pseudoxanthomonas	Bacteria;Proteobacteria;Gammaproteobacteria;Gammaproteobacteria;Gammaproteobacteria;Gammaproteobacteria;Xanthomonadales;Xanthomonadaceae;Pseudoxanthomonas	tr|G7UQI3|G7UQI3_PSEUP;tr|R0FMK1|R0FMK1_9XANT;tr|H1XFG3|H1XFG3_9XANT;tr|F0BN62|F0BN62_9XANT	Pseudoxanthomonas;Xanthomonas;Xanthomonas;Xanthomonas	63;66;63;63	57;52;48;48	[('and', 3), ('tau', 3), ('DNA', 3), ('subunits', 3), ('polymerase', 3)]	DNA polymerase III subunits gamma and tau;DNA polymerase III subunits gamma and tau;DNA polymerase III, subunits gamma and tau;Uncharacterized protein	GO:0009360;GO:0005524;GO:0003677;GO:0003887;GO:0006260;GO:0009360;GO:0003887	PF12169;PF12170;PF12169;PF12170	0	psd:DSC_11710;0	0	K02343;0	0
Full	Salix_HiSeq_c101748_g1_i1	Salix_HiSeq_c101748_g1	0	0	0	0	246	0	0	0	0	0	0	0	0	0	0	0	0	0	Unknown	Unknown	Unknown	Unknown	Unknown	Unknown	0	0	0	0	0	0	0	0	0	0	0	0	0	0
Full	Salix_HiSeq_c101761_g1_i1	Salix_HiSeq_c101761_g1	85.37	8e-13	71	85	247	49.7976	tr|S3JCG1|S3JCG1_MICAE	S3JCG1	231	17.316	VIT family protein	GO:0016021	PF01988	0	0	0	0	0	Bacteria	Cyanobacteria	Oscillatoriophycideae	Oscillatoriophycideae	Chroococcales	Microcystis	Bacteria;Cyanobacteria;Oscillatoriophycideae;Chroococcales;Microcystis	tr|S3JCG1|S3JCG1_MICAE;tr|A3YZU2|A3YZU2_9SYNE;tr|D5CT14|D5CT14_SIDLE;tr|A7II45|A7II45_XANP2;tr|K0I9Z7|K0I9Z7_9BURK;tr|D3HJA7|D3HJA7_LEGLN;tr|G9EUH3|G9EUH3_9GAMM;tr|F5ZCM7|F5ZCM7_ALTSS;tr|D8JYV1|D8JYV1_HYPDA;tr|A9AVL0|A9AVL0_HERA2	Microcystis;Synechococcus;Sideroxydans;Xanthobacter;Acidovorax;Legionella;Legionella;Alteromonas;Hyphomicrobium;Herpetosiphon	71;66;70;65;68;66;65;66;66;63	85;84;83;82;81;80;80;80;77;75	[('Uncharacterized', 7), ('membrane', 2), ('Putative', 2), ('family', 1), ('VIT', 1)]	VIT family protein;Uncharacterized protein;Putative membrane protein;Uncharacterized protein	GO:0016021;GO:0016021;GO:0016021	PF01988;PF01988;PF01988	0	0;slt:Slit_1871;xau:Xaut_2446;ack:C380_11200;llo:LLO_2102;alt:ambt_06195;hdn:Hden_1750;hau:Haur_2060	0	0	0
Full	Salix_HiSeq_c101770_g1_i1	Salix_HiSeq_c101770_g1	0	0	0	0	202	0	0	0	0	0	0	0	0	0	0	0	0	0	Unknown	Unknown	Unknown	Unknown	Unknown	Unknown	0	0	0	0	0	0	0	0	0	0	0	0	0	0
Full	Salix_HiSeq_c101822_g1_i1	Salix_HiSeq_c101822_g1	0	0	0	0	203	0	0	0	0	0	0	0	0	0	0	0	0	0	Unknown	Unknown	Unknown	Unknown	Unknown	Unknown	0	0	0	0	0	0	0	0	0	0	0	0	0	0
Full	Salix_HiSeq_c101850_g1_i1	Salix_HiSeq_c101850_g1	83.33	1e-29	114	85	201	98.5075	tr|A7HGH2|A7HGH2_ANADF	A7HGH2	214	30.8411	YceI family protein	0	PF04264	0	afw:Anae109_3638	0	0	0	Bacteria	Proteobacteria	Deltaproteobacteria	Cystobacterineae	Anaeromyxobacteraceae	Anaeromyxobacter	Bacteria;Proteobacteria;Deltaproteobacteria;Myxococcales;Cystobacterineae;Anaeromyxobacteraceae;Anaeromyxobacter	tr|A7HGH2|A7HGH2_ANADF	Anaeromyxobacter	114	85	[('YceI', 1), ('family', 1)]	YceI family protein	0	PF04264	0	afw:Anae109_3638	0	0	0
Full	Salix_HiSeq_c101877_g1_i1	Salix_HiSeq_c101877_g1	86.05	2e-25	84	90	238	54.2017	tr|N1S9J9|N1S9J9_FUSC4	N1S9J9	513	8.38207	Iron transport multicopper oxidase FET3	GO:0016021;GO:0005507;GO:0016491	PF00394;PF07731;PF07732;PF00394;PF07731;PF07732	0	0	0	0	0	Eukaryota	Fungi	Dikarya	Nectriaceae	Fusarium	Fusarium oxysporum species complex	Eukaryota;Fungi;Dikarya;Ascomycota;Pezizomycotina;Sordariomycetes;Hypocreomycetidae;Hypocreales;Nectriaceae;Fusarium;Fusarium oxysporum species complex	tr|N1S9J9|N1S9J9_FUSC4;tr|F9F606|F9F606_FUSOF;tr|N4TVH3|N4TVH3_FUSC1;tr|K3VTU3|K3VTU3_FUSPC;tr|I4EC09|I4EC09_GIBFU;tr|S0EE56|S0EE56_GIBF5;tr|I1REP8|I1REP8_GIBZE	Fusarium oxysporum species complex;Fusarium oxysporum species complex;Fusarium oxysporum species complex;Fusarium;Fusarium fujikuroi species complex;Fusarium fujikuroi species complex;Fusarium	84;84;84;85;82;82;79	90;90;88;87;85;85;83	[('Uncharacterized', 3), ('FET3', 2), ('Iron', 2), ('multicopper', 2), ('oxidase', 2)]	Iron transport multicopper oxidase FET3;Uncharacterized protein;Iron transport multicopper oxidase FET3;Ferroxidase;Related to cell surface ferroxidase;Uncharacterized protein	GO:0016021;GO:0005507;GO:0016491;GO:0016021;GO:0016491	PF00394;PF07731;PF07732;PF00394;PF07732	0	0;fpu:FPSE_00568;fgr:FGSG_02142	0	0	0
Full	Salix_HiSeq_c101894_g1_i1	Salix_HiSeq_c101894_g1	54.24	7e-09	61	50	201	88.0597	tr|G4T143|G4T143_META2	G4T143	818	7.09046	Putative Histidine kinase	GO:0016021;GO:0005622;GO:0005524;GO:0000155	PF02518;PF00512;PF08447;PF08448	0	mah:MEALZ_2908	0	0	0	Bacteria	Proteobacteria	Gammaproteobacteria	Methylococcales	Methylococcaceae	Methylomicrobium	Bacteria;Proteobacteria;Gammaproteobacteria;Gammaproteobacteria;Gammaproteobacteria;Gammaproteobacteria;Methylococcales;Methylococcaceae;Methylomicrobium	tr|G4T143|G4T143_META2;tr|D8FY07|D8FY07_9CYAN;tr|I4C9B2|I4C9B2_DESTA;tr|I4C061|I4C061_DESTA;tr|I4CDR0|I4CDR0_DESTA;tr|A8EQ58|A8EQ58_BURPE;tr|C4AZD5|C4AZD5_BURML;tr|A3NKQ8|A3NKQ8_BURP6	Methylomicrobium;Kamptonema;Desulfomonile;Desulfomonile;Desulfomonile;pseudomallei group;pseudomallei group;pseudomallei group	61;58;59;59;63;57;57;56	50;50;45;44;43;42;42;41	[('kinase', 4), ('domain', 3), ('PAS', 3), ('S-box', 3), ('box', 2)]	Putative Histidine kinase;Putative Sensor protein;PAS domain S-box;Sensory box histidine kinase;Two-component sensor kinase protein	GO:0016021;GO:0005622;GO:0005524;GO:0000155;GO:0016021;GO:0006355;GO:0006355	PF02518;PF00512;PF08447;PF08448;PF02518;PF00072;PF00672;PF13426;PF13185;PF00989;PF13188;PF05227;PF13426	0	mah:MEALZ_2908;0;dti:Desti_3502;dti:Desti_0206;dti:Desti_5091;bpd:BURPS668_A1934	0	0	0
Full	Salix_HiSeq_c101924_g1_i1	Salix_HiSeq_c101924_g1	0	0	0	0	251	0	0	0	0	0	0	0	0	0	0	0	0	0	Unknown	Unknown	Unknown	Unknown	Unknown	Unknown	0	0	0	0	0	0	0	0	0	0	0	0	0	0
Full	Salix_HiSeq_c101965_g1_i1	Salix_HiSeq_c101965_g1	0	0	0	0	292	0	0	0	0	0	0	0	0	0	0	0	0	0	Unknown	Unknown	Unknown	Unknown	Unknown	Unknown	0	0	0	0	0	0	0	0	0	0	0	0	0	0
Full	Salix_HiSeq_c101985_g1_i1	Salix_HiSeq_c101985_g1	0	0	0	0	210	0	0	0	0	0	0	0	0	0	0	0	0	0	Unknown	Unknown	Unknown	Unknown	Unknown	Unknown	0	0	0	0	0	0	0	0	0	0	0	0	0	0
Full	Salix_HiSeq_c102001_g1_i1	Salix_HiSeq_c102001_g1	0	0	0	0	209	0	0	0	0	0	0	0	0	0	0	0	0	0	Unknown	Unknown	Unknown	Unknown	Unknown	Unknown	0	0	0	0	0	0	0	0	0	0	0	0	0	0
Full	Salix_HiSeq_c102029_g1_i1	Salix_HiSeq_c102029_g1	71.21	6e-22	99	73	202	98.0198	tr|T1XLX1|T1XLX1_VARPD	T1XLX1	667	9.89505	Putative hydrogenase 4, component B	GO:0016021;GO:0008137;GO:0042773	PF00361;PF00361	0	vpd:VAPA_2c05450	0	0	0	Bacteria	Proteobacteria	Betaproteobacteria	Burkholderiales	Comamonadaceae	Variovorax	Bacteria;Proteobacteria;Betaproteobacteria;Burkholderiales;Comamonadaceae;Variovorax	tr|T1XLX1|T1XLX1_VARPD	Variovorax	99	73	[('hydrogenase', 1), ('component', 1), ('Putative', 1)]	Putative hydrogenase 4, component B	GO:0016021;GO:0008137;GO:0042773	PF00361;PF00361	0	vpd:VAPA_2c05450	0	0	0
Full	Salix_HiSeq_c102035_g1_i1	Salix_HiSeq_c102035_g1	0	0	0	0	219	0	0	0	0	0	0	0	0	0	0	0	0	0	Unknown	Unknown	Unknown	Unknown	Unknown	Unknown	0	0	0	0	0	0	0	0	0	0	0	0	0	0
Full	Salix_HiSeq_c102049_g1_i1	Salix_HiSeq_c102049_g1	0	0	0	0	202	0	0	0	0	0	0	0	0	0	0	0	0	0	Unknown	Unknown	Unknown	Unknown	Unknown	Unknown	0	0	0	0	0	0	0	0	0	0	0	0	0	0
Full	Salix_HiSeq_c102064_g1_i1	Salix_HiSeq_c102064_g1	0	0	0	0	206	0	0	0	0	0	0	0	0	0	0	0	0	0	Unknown	Unknown	Unknown	Unknown	Unknown	Unknown	0	0	0	0	0	0	0	0	0	0	0	0	0	0
Full	Salix_HiSeq_c102075_g1_i1	Salix_HiSeq_c102075_g1	0	0	0	0	263	0	0	0	0	0	0	0	0	0	0	0	0	0	Unknown	Unknown	Unknown	Unknown	Unknown	Unknown	0	0	0	0	0	0	0	0	0	0	0	0	0	0
Full	Salix_HiSeq_c102095_g1_i1	Salix_HiSeq_c102095_g1	0	0	0	0	329	0	0	0	0	0	0	0	0	0	0	0	0	0	Unknown	Unknown	Unknown	Unknown	Unknown	Unknown	0	0	0	0	0	0	0	0	0	0	0	0	0	0
Full	Salix_HiSeq_c102149_g1_i1	Salix_HiSeq_c102149_g1	0	0	0	0	209	0	0	0	0	0	0	0	0	0	0	0	0	0	Unknown	Unknown	Unknown	Unknown	Unknown	Unknown	0	0	0	0	0	0	0	0	0	0	0	0	0	0
Full	Salix_HiSeq_c10215_g1_i1	Salix_HiSeq_c10215_g1	63.04	5e-11	67	69	212	65.0943	tr|A0A024FEZ6|A0A024FEZ6_9FLAO	A0A024FEZ6	432	10.6481	D-glycero-D-manno-heptose 1,7-bisphosphate phosphatase	GO:0005737;GO:0016779;GO:0016791;GO:0009058	PF00483;PF00483	0	win:WPG_0815	0	0	0	Bacteria	Bacteroidetes	Flavobacteriia	Flavobacteriales	Flavobacteriaceae	Winogradskyella	Bacteria;Bacteroidetes;Flavobacteriia;Flavobacteriales;Flavobacteriaceae;Winogradskyella	tr|A0A024FEZ6|A0A024FEZ6_9FLAO;tr|Q01QK2|Q01QK2_SOLUE;tr|Q3A525|Q3A525_PELCD	Winogradskyella;Candidatus Solibacter;Pelobacter	67;65;64	69;62;62	[('1,7-bisphosphate', 3), ('phosphatase', 3), ('D,D-heptose', 2), ('D-glycero-D-manno-heptose', 1)]	D-glycero-D-manno-heptose 1,7-bisphosphate phosphatase;D,D-heptose 1,7-bisphosphate phosphatase;D,D-heptose 1,7-bisphosphate phosphatase	GO:0005737;GO:0016779;GO:0016791;GO:0009058;GO:0005737;GO:0005975;GO:0005975	PF00483;PF00483;0	0	win:WPG_0815;sus:Acid_7157;pca:Pcar_1283	0	K03273;K03273	0
Full	Salix_HiSeq_c102202_g1_i1	Salix_HiSeq_c102202_g1	60	3e-24	106	63	318	80.1887	tr|B3C7W1|B3C7W1_9BACE	B3C7W1	728	11.6758	ABC transporter, ATP-binding protein	GO:0016021;GO:0005524;GO:0042626;GO:0008233	PF00664;PF00005;PF03412	0	0	0	0	0	Bacteria	Bacteroidetes	Bacteroidia	Bacteroidales	Bacteroidaceae	Bacteroides	Bacteria;Bacteroidetes;Bacteroidia;Bacteroidales;Bacteroidaceae;Bacteroides	tr|B3C7W1|B3C7W1_9BACE;tr|R5M6Q4|R5M6Q4_9BACE;tr|R7E667|R7E667_9BACE;tr|I8UZG1|I8UZG1_9BACE;tr|K9E9P2|K9E9P2_9BACE;tr|E5V7E2|E5V7E2_9BACE;tr|D5EYM4|D5EYM4_PRER2;tr|D1K3E1|D1K3E1_9BACE;tr|R6KQA2|R6KQA2_9BACE;tr|K9E5H7|K9E5H7_9BACE	Bacteroides;environmental samples;environmental samples;Bacteroides;Bacteroides;Bacteroides;Prevotella;Bacteroides;environmental samples;Bacteroides	106;106;106;106;106;106;108;105;105;105	63;63;63;63;63;62;61;61;61;61	[('ABC', 7), ('ATP-binding', 4), ('transporter', 4), ('Uncharacterized', 3), ('transporter,', 3)]	ABC transporter, ATP-binding protein;ABC transporter ATP-binding protein;Uncharacterized protein;ABC transporter;Peptide ABC transporter, permease/ATP-binding protein;ABC transporter, ATP-binding protein;Uncharacterized protein	GO:0016021;GO:0005524;GO:0042626;GO:0008233;GO:0016021;GO:0008233	PF00664;PF00005;PF03412;PF00664;PF03412	0	0;pru:PRU_0714	0	0	0
Full	Salix_HiSeq_c102210_g1_i1	Salix_HiSeq_c102210_g1	64.44	2e-15	66	70	219	61.6438	tr|G8TK13|G8TK13_NIAKG	G8TK13	203	22.1675	Uncharacterized protein	0	0	0	nko:Niako_6727	0	0	0	Bacteria	Bacteroidetes	Sphingobacteriia	Sphingobacteriales	Chitinophagaceae	Niastella	Bacteria;Bacteroidetes;Sphingobacteriia;Sphingobacteriales;Chitinophagaceae;Niastella	tr|G8TK13|G8TK13_NIAKG	Niastella	66	70	[('Uncharacterized', 1)]	Uncharacterized protein	0	0	0	nko:Niako_6727	0	0	0
Full	Salix_HiSeq_c102223_g1_i1	Salix_HiSeq_c102223_g1	0	0	0	0	219	0	0	0	0	0	0	0	0	0	0	0	0	0	Unknown	Unknown	Unknown	Unknown	Unknown	Unknown	0	0	0	0	0	0	0	0	0	0	0	0	0	0
Full	Salix_HiSeq_c102240_g1_i1	Salix_HiSeq_c102240_g1	0	0	0	0	235	0	0	0	0	0	0	0	0	0	0	0	0	0	Unknown	Unknown	Unknown	Unknown	Unknown	Unknown	0	0	0	0	0	0	0	0	0	0	0	0	0	0
Full	Salix_HiSeq_c102270_g1_i1	Salix_HiSeq_c102270_g1	100	2e-86	265	100	384	99.2188	SapurV1A.0285s0250.1.p	0	541	23.475	beta-1,3-N-acetylglucosaminyltransferase radical fringe protein, putative	0	PF04646	PTHR10811:SF5	0	0	0	KOG2246	Eukaryota	Viridiplantae	Streptophyta	Saliceae	Salix	Salix purpurea	Eukaryota;Viridiplantae;Streptophyta;Streptophytina;Embryophyta;Tracheophyta;Euphyllophyta;Spermatophyta;Magnoliophyta;Mesangiospermae;Eudicotyledons;Gunneridae;Pentapetalae;rosids;fabi ds;Malpighiales;Salicaceae;Saliceae;Salix;Salix purpurea	SapurV1A.0285s0250.1.p;SapurV1A.0285s0250.2.p;SapurV1A.0285s0250.3.p;SapurV1A.0285s0250.4.p;Potri.001G454600.1;tr|B9GJK4|B9GJK4_POPTR	Salix purpurea;Salix purpurea;Salix purpurea;Salix purpurea;Populus trichocarpa;Populus trichocarpa	265;265;265;265;254;254	100;100;100;100;91;91	[('putative', 4), ('radical', 4), ('beta-1,3-N-acetylglucosaminyltransferase', 4), ('fringe', 4), ('Uncharacterized', 1)]	beta-1,3-N-acetylglucosaminyltransferase radical fringe protein, putative;beta-1,3-N-acetylglucosaminyltransferase radical fringe protein, putative;NoDescription;Uncharacterized protein	0;GO:0016757;GO:0016020;GO:0016021	PF04646;PF04646;PF04646	PTHR10811:SF5;PTHR10811:SF5	0;pop:POPTR_0001s45880g	0	0	KOG2246;KOG2246
Full	Salix_HiSeq_c102283_g1_i1	Salix_HiSeq_c102283_g1	58.33	4e-05	42	55	328	32.9268	SapurV1A.0247s0190.1.p	0	205	17.561	CBF/Mak21 family protein	0	PF03914	PTHR12455	0	0	0	0	Eukaryota	Viridiplantae	Streptophyta	Saliceae	Salix	Salix purpurea	Eukaryota;Viridiplantae;Streptophyta;Streptophytina;Embryophyta;Tracheophyta;Euphyllophyta;Spermatophyta;Magnoliophyta;Mesangiospermae;Eudicotyledons;Gunneridae;Pentapetalae;rosids;fabi ds;Malpighiales;Salicaceae;Saliceae;Salix;Salix purpurea	SapurV1A.0247s0190.1.p;SapurV1A.0247s0190.2.p	Salix purpurea;Salix purpurea	42;42	55;55	[('CBF/Mak21', 2), ('family', 2)]	CBF/Mak21 family protein;CBF/Mak21 family protein	0	PF03914;PF03914	PTHR12455;PTHR12455	0	0	0	0
Full	Salix_HiSeq_c102301_g1_i1	Salix_HiSeq_c102301_g1	98.55	4e-39	142	99	526	39.3536	SapurV1A.0987s0070.1.p	0	607	11.3674	plant intracellular Ras-group-related LRR protein, putative	GO:0005515	PF00560	PTHR23155:SF267	0	0	0	KOG0472	Eukaryota	Viridiplantae	Streptophyta	Saliceae	Salix	Salix purpurea	Eukaryota;Viridiplantae;Streptophyta;Streptophytina;Embryophyta;Tracheophyta;Euphyllophyta;Spermatophyta;Magnoliophyta;Mesangiospermae;Eudicotyledons;Gunneridae;Pentapetalae;rosids;fabi ds;Malpighiales;Salicaceae;Saliceae;Salix;Salix purpurea	SapurV1A.0987s0070.1.p	Salix purpurea	142	99	[('LRR', 1), ('plant', 1), ('intracellular', 1), ('putative', 1), ('Ras-group-related', 1)]	plant intracellular Ras-group-related LRR protein, putative	GO:0005515	PF00560	PTHR23155:SF267	0	0	0	KOG0472
Full	Salix_HiSeq_c102357_g1_i1	Salix_HiSeq_c102357_g1	71.01	2e-27	115	76	211	98.1043	tr|A5BJ41|A5BJ41_VITVI	A5BJ41	1366	5.05124	Putative uncharacterized protein	GO:0004190;GO:0003676;GO:0015074	PF03732;PF00665;PF00078	0	0	0	0	0	Eukaryota	Viridiplantae	Streptophyta	Vitales	Vitaceae	Vitis	Eukaryota;Viridiplantae;Streptophyta;Embryophyta;Tracheophyta;Spermatophyta;Magnoliophyta;Eudicotyledons;Gunneridae;Pentapetalae;rosids;Vitales;Vitaceae;Vitis	tr|A5BJ41|A5BJ41_VITVI;tr|A5ADJ3|A5ADJ3_VITVI;tr|A5BEK1|A5BEK1_VITVI	Vitis;Vitis;Vitis	115;114;111	76;75;74	[('Putative', 3), ('uncharacterized', 3)]	Putative uncharacterized protein;Putative uncharacterized protein;Putative uncharacterized protein	GO:0004190;GO:0003676;GO:0015074;GO:0005634;GO:0004190;GO:0003677;GO:0015074	PF03732;PF00665;PF00078;PF00385;PF13976;PF07460;PF03732;PF07727;PF00078	0	0	0	0	0
Full	Salix_HiSeq_c102358_g1_i1	Salix_HiSeq_c102358_g1	0	0	0	0	213	0	0	0	0	0	0	0	0	0	0	0	0	0	Unknown	Unknown	Unknown	Unknown	Unknown	Unknown	0	0	0	0	0	0	0	0	0	0	0	0	0	0
Full	Salix_HiSeq_c102412_g1_i2	Salix_HiSeq_c102412_g1	57.14	4e-28	114	65	253	99.6047	tr|G1WS19|G1WS19_9FIRM	G1WS19	330	25.4545	3-oxoacyl-[acyl-carrier-protein] synthase 3	GO:0005737;GO:0004315;GO:0033818;GO:0006633	PF08545;PF08541;PF08541;PF08545	0	0	0	0	0	Bacteria	Firmicutes	Clostridia	Clostridiales	Lachnospiraceae	Dorea	Bacteria;Firmicutes;Clostridia;Clostridiales;Lachnospiraceae;Dorea	tr|G1WS19|G1WS19_9FIRM;tr|R6TML6|R6TML6_9FIRM;tr|B0G745|B0G745_9FIRM;tr|D9R0M4|D9R0M4_CLOSW;tr|B6FM49|B6FM49_9FIRM;tr|R6PG79|R6PG79_9CLOT;tr|U2BW70|U2BW70_CLOSY;tr|X0T8F5|X0T8F5_9ZZZZ;tr|D4CDX0|D4CDX0_9CLOT;tr|R5M0J7|R5M0J7_9CLOT	Dorea;environmental samples;Dorea;Lachnospiraceae;Tyzzerella;environmental samples;Lachnospiraceae;metagenomes;Clostridium;environmental samples	114;114;113;106;105;105;105;108;106;106	65;65;64;61;60;60;58;58;58;58	[('3-oxoacyl-[acyl-carrier-]', 9), ('synthase', 9), ('(Fragment)', 1), ('metagenome', 1), ('contig:', 1)]	3-oxoacyl-[acyl-carrier-protein] synthase 3;3-oxoacyl-[acyl-carrier-protein] synthase 3;Marine sediment metagenome DNA, contig: S01H1_L04311 (Fragment);3-oxoacyl-[acyl-carrier-protein] synthase 3	GO:0005737;GO:0004315;GO:0033818;GO:0006633;GO:0005737;GO:0016747;GO:0008610;GO:0006633	PF08545;PF08541;PF08545;PF08545	0	0;csh:Closa_0030	0	0;K00648	0
Full	Salix_HiSeq_c102428_g1_i1	Salix_HiSeq_c102428_g1	0	0	0	0	274	0	0	0	0	0	0	0	0	0	0	0	0	0	Unknown	Unknown	Unknown	Unknown	Unknown	Unknown	0	0	0	0	0	0	0	0	0	0	0	0	0	0
Full	Salix_HiSeq_c102466_g1_i1	Salix_HiSeq_c102466_g1	0	0	0	0	215	0	0	0	0	0	0	0	0	0	0	0	0	0	Unknown	Unknown	Unknown	Unknown	Unknown	Unknown	0	0	0	0	0	0	0	0	0	0	0	0	0	0
Full	Salix_HiSeq_c102489_g1_i1	Salix_HiSeq_c102489_g1	43.55	7e-08	56	44	206	90.2913	tr|S9QDN3|S9QDN3_9DELT	S9QDN3	145	42.7586	Uncharacterized protein	0	PF09537;PF09537	0	0	0	0	0	Bacteria	Proteobacteria	Deltaproteobacteria	Cystobacterineae	Cystobacteraceae	Cystobacter	Bacteria;Proteobacteria;Deltaproteobacteria;Myxococcales;Cystobacterineae;Cystobacteraceae;Cystobacter	tr|S9QDN3|S9QDN3_9DELT;tr|Q1D9W1|Q1D9W1_MYXXD;tr|L7U590|L7U590_MYXSD;tr|Q08M54|Q08M54_STIAD;tr|F8C982|F8C982_MYXFH;tr|H8MFJ6|H8MFJ6_CORCM	Cystobacter;Myxococcus;Myxococcus;Stigmatella;Myxococcus;Corallococcus	56;53;49;49;49;49	44;39;35;34;34;34	[('Uncharacterized', 5), ('Conserved', 1), ('uncharacterized', 1)]	Uncharacterized protein;Uncharacterized protein;Conserved uncharacterized protein;Uncharacterized protein	0	PF09537;PF09537;PF09537	0	mxa:MXAN_2342;msd:MYSTI_02695;sur:STAUR_4864;mfu:LILAB_19405;ccx:COCOR_05726	0	0	0
Full	Salix_HiSeq_c102498_g1_i1	Salix_HiSeq_c102498_g1	0	0	0	0	201	0	0	0	0	0	0	0	0	0	0	0	0	0	Unknown	Unknown	Unknown	Unknown	Unknown	Unknown	0	0	0	0	0	0	0	0	0	0	0	0	0	0
Full	Salix_HiSeq_c102536_g1_i1	Salix_HiSeq_c102536_g1	0	0	0	0	208	0	0	0	0	0	0	0	0	0	0	0	0	0	Unknown	Unknown	Unknown	Unknown	Unknown	Unknown	0	0	0	0	0	0	0	0	0	0	0	0	0	0
Full	Salix_HiSeq_c102546_g1_i1	Salix_HiSeq_c102546_g1	0	0	0	0	394	0	0	0	0	0	0	0	0	0	0	0	0	0	Unknown	Unknown	Unknown	Unknown	Unknown	Unknown	0	0	0	0	0	0	0	0	0	0	0	0	0	0
Full	Salix_HiSeq_c102551_g1_i1	Salix_HiSeq_c102551_g1	96.55	6e-77	229	97	674	51.632	SapurV1A.0700s0060.1.p	0	1116	10.3943	polygalacturonase	GO:0004650;GO:0005975	PF01535;PF00295	PTHR24015	0	0	0	0	Eukaryota	Viridiplantae	Streptophyta	Saliceae	Salix	Salix purpurea	Eukaryota;Viridiplantae;Streptophyta;Streptophytina;Embryophyta;Tracheophyta;Euphyllophyta;Spermatophyta;Magnoliophyta;Mesangiospermae;Eudicotyledons;Gunneridae;Pentapetalae;rosids;fabi ds;Malpighiales;Salicaceae;Saliceae;Salix;Salix purpurea	SapurV1A.0700s0060.1.p	Salix purpurea	229	97	[('polygalacturonase', 1)]	polygalacturonase	GO:0004650;GO:0005975	PF01535;PF00295	PTHR24015	0	0	0	0
Full	Salix_HiSeq_c102575_g1_i1	Salix_HiSeq_c102575_g1	38.78	2e-10	67	33	293	98.2935	tr|O89279|O89279_9VIRU	O89279	874	11.2128	Capsid protein (Fragment)	GO:0019028;GO:0005198	PF08762;PF00073;PF00073;PF08762	0	vg:944338	0	0	0	Viruses	ssRNA viruses	ssRNA positive-strand viruses	Picornavirales	Dicistroviridae	Cripavirus	Viruses;ssRNA viruses;ssRNA positive-strand viruses;no DNA stage;Picornavirales;Dicistroviridae;Cripavirus	tr|O89279|O89279_9VIRU;tr|Q6F3H2|Q6F3H2_9VIRU;tr|B8QRI8|B8QRI8_9VIRU;tr|O36185|O36185_9VIRU;sp|P13418|POLS_CRPVC	Cripavirus;Cripavirus;unclassified Cripavirus;Cripavirus;Cripavirus	67;67;59;57;56	33;33;27;26;26	[('Capsid', 4), ('(Fragment)', 3), ('poly', 1), ('Structural', 1)]	Capsid protein (Fragment);Capsid protein (Fragment);Capsid protein;Structural polyprotein	GO:0019028;GO:0005198;GO:0019028;GO:0030430;GO:0005198	PF08762;PF00073;PF08762;PF11492;PF00073	0	vg:944338;0;vg:944331;vg:944542	0	0	0
Full	Salix_HiSeq_c102594_g1_i1	Salix_HiSeq_c102594_g1	77.65	6e-39	144	83	260	98.0769	tr|G7DCH1|G7DCH1_BRAJP	G7DCH1	456	18.6404	Two-component response regulator	GO:0005622;GO:0005524;GO:0043565;GO:0000160;GO:0006355;GO:0006351	PF02954;PF00072;PF00158	0	bju:BJ6T_52520	0	K13599	0	Bacteria	Proteobacteria	Alphaproteobacteria	Rhizobiales	Bradyrhizobiaceae	Bradyrhizobium	Bacteria;Proteobacteria;Alphaproteobacteria;Rhizobiales;Bradyrhizobiaceae;Bradyrhizobium	tr|G7DCH1|G7DCH1_BRAJP;tr|J3I3T7|J3I3T7_9BRAD;tr|I0G803|I0G803_9BRAD;tr|Q89LQ3|Q89LQ3_BRADU;tr|H5YJ45|H5YJ45_9BRAD;tr|I2Q8P9|I2Q8P9_9BRAD;tr|Q2IW28|Q2IW28_RHOP2;tr|B1M596|B1M596_METRJ;tr|I9CMA6|I9CMA6_9RHIZ;tr|M7YUK6|M7YUK6_9RHIZ	Bradyrhizobium;Bradyrhizobium;Bradyrhizobium;Bradyrhizobium;Bradyrhizobium;Bradyrhizobium;Rhodopseudomonas;Methylobacterium;Methylobacterium;Methylobacterium	144;144;143;143;141;141;139;139;139;139	83;83;82;82;80;80;79;79;79;79	[('regulator', 6), ('Fis', 4), ('transcriptional', 4), ('family', 4), ('Two', 4)]	Two-component response regulator;Response regulator with CheY-like receiver, AAA-type ATPase, and DNA-binding domains;Nitrogen assimilation regulatory protein;Two-component response regulator;Two component, sigma54 specific, transcriptional regulator, Fis family;Two component sigma-54 specific Fis family transcriptional regulator;Two component, sigma54 specific, transcriptional regulator, Fis fam…	GO:0005622;GO:0005524;GO:0043565;GO:0000160;GO:0006355;GO:0006351;GO:0005622;GO:0000156;GO:0003700;GO:0044212;GO:0006351	PF02954;PF00072;PF00158;PF02954;PF00158	0	bju:BJ6T_52520;0;brs:S23_36910;bja:blr4490;rpb:RPB_2880;mrd:Mrad2831_1492	0	K13599;0;K13599	0
Full	Salix_HiSeq_c102598_g1_i1	Salix_HiSeq_c102598_g1	52.17	2e-07	48	49	223	61.8834	laccaria|B0CYI7|B0CYI7_LACBS	B0CYI7_LACBS	2888	1.5928	Predicted protein	0	PF10351;PF10293;PF10347;PF10305;PF10359;	0	lbc:LACBIDRAFT_311880	0	0	0	Eukaryota	Fungi	Dikarya	Tricholomataceae	Laccaria	Laccaria bicolor	Eukaryota;Fungi;Dikarya;Basidiomycota;Agaricomycotina;Agaricomycetes;Agaricomycetidae;Agaricales;Tricholomataceae;Laccaria;Laccaria bicolor	laccaria|B0CYI7|B0CYI7_LACBS;laccaria|A0A0C9XTX2|A0A0C9XTX2_9AGAR;tr|M2RPG6|M2RPG6_CERS8	Laccaria bicolor;Laccaria amethystina;Gelatoporia	48;47;50	49;48;47	[('sequence', 1), ('shotgun', 1), ('scaffold', 1), ('Uncharacterized', 1), ('K443scaffold_113,', 1)]	Predicted protein;Unplaced genomic scaffold K443scaffold_113, whole genome shotgun sequence;Uncharacterized protein	0	PF10351;PF10293;PF10347;PF10305;PF10359;PF10351;PF10359	0	lbc:LACBIDRAFT_311880;0	0	0	0
Full	Salix_HiSeq_c102599_g1_i1	Salix_HiSeq_c102599_g1	95.52	3e-29	109	79	242	83.0579	SapurV1A.0089s0330.1.p	0	433	15.4734	nuclear inhibitor of protein phosphatase	GO:0005515	PF00498	PTHR23308:SF24	0	0	0	KOG1880	Eukaryota	Viridiplantae	Streptophyta	Saliceae	Salix	Salix purpurea	Eukaryota;Viridiplantae;Streptophyta;Streptophytina;Embryophyta;Tracheophyta;Euphyllophyta;Spermatophyta;Magnoliophyta;Mesangiospermae;Eudicotyledons;Gunneridae;Pentapetalae;rosids;fabi ds;Malpighiales;Salicaceae;Saliceae;Salix;Salix purpurea	SapurV1A.0089s0330.1.p;SapurV1A.0089s0330.2.p;SapurV1A.0089s0330.3.p	Salix purpurea;Salix purpurea;Salix purpurea	109;109;109	79;79;79	[('nuclear', 3), ('inhibitor', 3), ('phosphatase', 3)]	nuclear inhibitor of protein phosphatase;nuclear inhibitor of protein phosphatase;nuclear inhibitor of protein phosphatase	GO:0005515;GO:0005515;GO:0005515	PF00498;PF00498;PF00498	PTHR23308:SF24;PTHR23308:SF24;PTHR23308:SF24	0	0	0	KOG1880;KOG1880;KOG1880
Full	Salix_HiSeq_c102601_g1_i1	Salix_HiSeq_c102601_g1	61.19	4e-13	70	51	213	94.3662	tr|E8U8V7|E8U8V7_DEIML	E8U8V7	172	38.9535	Uncharacterized protein	0	PF05974;PF05974	0	dmr:Deima_1848	0	0	0	Bacteria	Deinococcus-Thermus	Deinococci	Deinococcales	Deinococcaceae	Deinococcus	Bacteria;Deinococcus-Thermus;Deinococci;Deinococcales;Deinococcaceae;Deinococcus	tr|E8U8V7|E8U8V7_DEIML;tr|C6X1Q4|C6X1Q4_FLAB3	Deinococcus;Flavobacteriaceae	70;62	51;42	[('Uncharacterized', 2)]	Uncharacterized protein;Uncharacterized protein	0	PF05974;PF05974;PF05974	0	dmr:Deima_1848;fba:FIC_01925	0	0	0
Full	Salix_HiSeq_c102605_g1_i1	Salix_HiSeq_c102605_g1	0	0	0	0	268	0	0	0	0	0	0	0	0	0	0	0	0	0	Unknown	Unknown	Unknown	Unknown	Unknown	Unknown	0	0	0	0	0	0	0	0	0	0	0	0	0	0
Full	Salix_HiSeq_c102645_g1_i1	Salix_HiSeq_c102645_g1	75.95	1e-34	135	80	242	97.9339	tr|B3PBU3|B3PBU3_CELJU	B3PBU3	875	9.02857	TonB-dependent receptor	GO:0009279;GO:0004872;GO:0006810	PF07715;PF00593;PF00593;PF07715	0	cja:CJA_1157	0	K02014	0	Bacteria	Proteobacteria	Gammaproteobacteria	Cellvibrionales	Cellvibrionaceae	Cellvibrio	Bacteria;Proteobacteria;Gammaproteobacteria;Gammaproteobacteria;Gammaproteobacteria;Gammaproteobacteria;Cellvibrionales;Cellvibrionaceae;Cellvibrio	tr|B3PBU3|B3PBU3_CELJU;tr|K4KVW7|K4KVW7_SIMAS	Cellvibrio;Simiduia	135;131	80;75	[('receptor', 2), ('TonB-dependent', 2)]	TonB-dependent receptor;TonB-dependent receptor	GO:0009279;GO:0004872;GO:0006810;GO:0009279;GO:0006810	PF07715;PF00593;PF07715;PF07715	0	cja:CJA_1157;saga:M5M_04375	0	K02014;K02014	0
Full	Salix_HiSeq_c10264_g1_i1	Salix_HiSeq_c10264_g1	0	0	0	0	202	0	0	0	0	0	0	0	0	0	0	0	0	0	Unknown	Unknown	Unknown	Unknown	Unknown	Unknown	0	0	0	0	0	0	0	0	0	0	0	0	0	0
Full	Salix_HiSeq_c102655_g1_i1	Salix_HiSeq_c102655_g1	45.45	9e-16	81	45	264	98.8636	tr|D0LLA6|D0LLA6_HALO1	D0LLA6	437	19.9085	Putative lipoprotein	0	PF07980;PF07980	0	hoh:Hoch_6127	0	0	0	Bacteria	Proteobacteria	Deltaproteobacteria	Nannocystineae	Kofleriaceae	Haliangium	Bacteria;Proteobacteria;Deltaproteobacteria;Myxococcales;Nannocystineae;Kofleriaceae;Haliangium	tr|D0LLA6|D0LLA6_HALO1;tr|E3FUP1|E3FUP1_STIAD;tr|Q08TB1|Q08TB1_STIAD	Haliangium;Stigmatella;Stigmatella	81;73;73	45;37;37	[('Conserved', 1), ('Uncharacterized', 1), ('lipo', 1), ('Putative', 1), ('uncharacterized', 1)]	Putative lipoprotein;Conserved uncharacterized protein;Uncharacterized protein	0	PF07980;PF07980;PF07980	0	hoh:Hoch_6127;sur:STAUR_8169	0	0	0
Full	Salix_HiSeq_c102665_g1_i1	Salix_HiSeq_c102665_g1	0	0	0	0	205	0	0	0	0	0	0	0	0	0	0	0	0	0	Unknown	Unknown	Unknown	Unknown	Unknown	Unknown	0	0	0	0	0	0	0	0	0	0	0	0	0	0
Full	Salix_HiSeq_c102726_g1_i1	Salix_HiSeq_c102726_g1	0	0	0	0	232	0	0	0	0	0	0	0	0	0	0	0	0	0	Unknown	Unknown	Unknown	Unknown	Unknown	Unknown	0	0	0	0	0	0	0	0	0	0	0	0	0	0
Full	Salix_HiSeq_c10272_g1_i1	Salix_HiSeq_c10272_g1	54.72	1e-09	63	59	204	77.9412	tr|B2IGY6|B2IGY6_BEII9	B2IGY6	395	13.4177	DNA methylase N-4/N-6 domain protein	GO:0003677;GO:0008170;GO:0006306	PF01555;PF01555	0	bid:Bind_0750	0	K13581	0	Bacteria	Proteobacteria	Alphaproteobacteria	Rhizobiales	Beijerinckiaceae	Beijerinckia	Bacteria;Proteobacteria;Alphaproteobacteria;Rhizobiales;Beijerinckiaceae;Beijerinckia	tr|B2IGY6|B2IGY6_BEII9;tr|B8EI64|B8EI64_METSB;tr|I4YQ20|I4YQ20_9RHIZ	Beijerinckia;Methylocella;Microvirga	63;62;63	59;55;52	[('DNA', 3), ('methylase', 3), ('N-4/N-6', 2), ('domain', 2), ('modification', 1)]	DNA methylase N-4/N-6 domain protein;DNA methylase N-4/N-6 domain protein;DNA modification methylase	GO:0003677;GO:0008170;GO:0006306;GO:0003677;GO:0006306	PF01555;PF01555;PF01555	0	bid:Bind_0750;msl:Msil_1597	0	K13581;K13581	0
Full	Salix_HiSeq_c102806_g1_i1	Salix_HiSeq_c102806_g1	67.5	3e-07	54	67	212	56.6038	tr|H8ZX09|H8ZX09_9EUKA	H8ZX09	100	38	40S ribosomal protein S3 (Fragment)	GO:0005840;GO:0003735;GO:0006412	0	0	0	0	0	0	Eukaryota	Collodictyonidae	Collodictyon	Collodictyonidae	Collodictyon	Unknown	Eukaryota;Collodictyonidae;Collodictyon	tr|H8ZX09|H8ZX09_9EUKA;tr|N6UGD8|N6UGD8_DENPD;tr|A0A061BBR8|A0A061BBR8_RHOTO;tr|M7X3D9|M7X3D9_RHOT1;tr|A0A024UIL6|A0A024UIL6_9STRA;tr|V9DXL5|V9DXL5_PHYPR;tr|W2HW62|W2HW62_PHYPR;tr|W2QUI4|W2QUI4_PHYPN;tr|W2VUL8|W2VUL8_PHYPR;tr|W2Y5W2|W2Y5W2_PHYPR	Unknown;Dendroctonus;Rhodosporidium;Rhodosporidium;Aphanomyces;Phytophthora;Phytophthora;Phytophthora;Phytophthora;Phytophthora	54;54;54;54;53;52;52;52;52;52	67;66;64;64;63;62;62;62;62;62	[('40S', 8), ('ribosomal', 8), ('(Fragment)', 2), ('RHTO0S14e02828g1_1', 1), ('Uncharacterized', 1)]	40S ribosomal protein S3 (Fragment);Uncharacterized protein (Fragment);RHTO0S14e02828g1_1;40S ribosomal protein s3;40S ribosomal protein S3;40S ribosomal protein;40S ribosomal protein	GO:0005840;GO:0003735;GO:0006412;GO:0016021;GO:0015935;GO:0003723;GO:0006412	PF00013;PF07650;PF00567;PF07650	0	0	0	0	0
Full	Salix_HiSeq_c102898_g1_i1	Salix_HiSeq_c102898_g1	61.02	4e-15	76	66	219	80.8219	tr|K9DNA2|K9DNA2_9BURK	K9DNA2	209	28.2297	Uncharacterized protein	0	PF13847;PF13847	PTHR13610	0	0	0	0	Bacteria	Proteobacteria	Betaproteobacteria	Burkholderiales	Oxalobacteraceae	Massilia	Bacteria;Proteobacteria;Betaproteobacteria;Burkholderiales;Oxalobacteraceae;Massilia	tr|K9DNA2|K9DNA2_9BURK;tr|K8GHR2|K8GHR2_9CYAN;tr|K9QCY6|K9QCY6_9NOSO	Massilia;Oscillatoriales;Nostoc	76;75;74	66;64;59	[('family', 1), ('UPF0020', 1), ('methylase', 1), ('RNA', 1), ('Uncharacterized', 1)]	Uncharacterized protein;Putative RNA methylase family UPF0020;Methyltransferase type 11	GO:0008168;GO:0008168	PF13847;PF13847;PF13847	PTHR13610;PTHR13610;PTHR13610	0;nos:Nos7107_2909	0	0	0
Full	Salix_HiSeq_c102920_g1_i1	Salix_HiSeq_c102920_g1	56.94	2e-16	84	62	228	94.7368	tr|W6JW44|W6JW44_9MICO	W6JW44	1260	5.71429	Uncharacterized protein	GO:0004536;GO:0006308	0	PTHR11371	0	0	0	0	Bacteria	Actinobacteria	Micrococcales	Micrococcales	Intrasporangiaceae	Tetrasphaera	Bacteria;Actinobacteria;Micrococcales;Intrasporangiaceae;Tetrasphaera	tr|W6JW44|W6JW44_9MICO	Tetrasphaera	84	62	[('Uncharacterized', 1)]	Uncharacterized protein	GO:0004536;GO:0006308	0	PTHR11371	0	0	0	0
Full	Salix_HiSeq_c102929_g1_i1	Salix_HiSeq_c102929_g1	64.23	4e-41	145	57	630	55.2381	SapurV1A.0779s0110.1.p	0	329	37.386	APO RNA-binding protein	0	PF05634	PTHR10388:SF1	0	0	0	0	Eukaryota	Viridiplantae	Streptophyta	Saliceae	Salix	Salix purpurea	Eukaryota;Viridiplantae;Streptophyta;Streptophytina;Embryophyta;Tracheophyta;Euphyllophyta;Spermatophyta;Magnoliophyta;Mesangiospermae;Eudicotyledons;Gunneridae;Pentapetalae;rosids;fabi ds;Malpighiales;Salicaceae;Saliceae;Salix;Salix purpurea	SapurV1A.0779s0110.1.p;SapurV1A.0779s0110.2.p;SapurV1A.1473s0010.1.p;SapurV1A.2632s0010.1.p;tr|U5FMZ8|U5FMZ8_POPTR;Potri.017G037200.1	Salix purpurea;Salix purpurea;Salix purpurea;Salix purpurea;Populus trichocarpa;Populus trichocarpa	145;145;145;145;137;137	57;57;57;56;51;51	[('APO', 4), ('RNA-binding', 4), ('NoDescription', 1), ('Uncharacterized', 1)]	APO RNA-binding protein;APO RNA-binding protein;Uncharacterized protein;NoDescription	0;GO:0003723;GO:0003723	PF05634;PF05634;PF05634	PTHR10388:SF1;PTHR10388:SF1;0;PTHR10388:SF1	0;pop:POPTR_0017s06490g	0	0	0
Full	Salix_HiSeq_c102935_g1_i1	Salix_HiSeq_c102935_g1	0	0	0	0	314	0	0	0	0	0	0	0	0	0	0	0	0	0	Unknown	Unknown	Unknown	Unknown	Unknown	Unknown	0	0	0	0	0	0	0	0	0	0	0	0	0	0
Full	Salix_HiSeq_c102967_g1_i1	Salix_HiSeq_c102967_g1	64.71	3e-22	96	70	205	99.5122	tr|E6TFI3|E6TFI3_MYCSR	E6TFI3	298	22.8188	Predicted hydrolase or acyltransferase of alpha/beta superfamily	GO:0016787;GO:0016746	PF00561;PF00561	0	msp:Mspyr1_33480	0	K01563	0	Bacteria	Actinobacteria	Corynebacteriales	Corynebacteriales	Mycobacteriaceae	Mycobacterium	Bacteria;Actinobacteria;Corynebacteriales;Mycobacteriaceae;Mycobacterium	tr|E6TFI3|E6TFI3_MYCSR;tr|F2GA99|F2GA99_ALTMD;tr|S5AMB3|S5AMB3_ALTMA;tr|S5C1M6|S5C1M6_ALTMA;tr|G8FT41|G8FT41_9ZZZZ;tr|G8G314|G8G314_9ZZZZ;tr|K0D2M6|K0D2M6_ALTMS;tr|K0EFR8|K0EFR8_ALTMB;sp|B8H3S9|DHMA_CAUCN;sp|Q9A919|DHMA_CAUCR	Mycobacterium;Alteromonas;Alteromonas;Alteromonas;Unknown;Unknown;Alteromonas;Alteromonas;Caulobacter;Caulobacter	96;99;99;98;95;96;96;96;93;93	70;69;69;67;67;65;64;64;64;64	[('dehalogenase', 9), ('Haloalkane', 7), ('haloalkane', 2), ('Putative', 2), ('(Fragment)', 2)]	Predicted hydrolase or acyltransferase of alpha/beta superfamily;Haloalkane dehalogenase;Putative haloalkane dehalogenase (Fragment);Haloalkane dehalogenase	GO:0016787;GO:0016746;GO:0018786;0;GO:0018786	PF00561;PF00561;PF12697;PF00561	0	msp:Mspyr1_33480;amc:MADE_1008775;amh:I633_09070;amai:I635_09160;0;amk:AMBLS11_07975;amb:AMBAS45_08570;ccs:CCNA_01233;ccr:CC_1175	0	K01563;K01563;0;K01563	0
Full	Salix_HiSeq_c102998_g1_i1	Salix_HiSeq_c102998_g1	0	0	0	0	236	0	0	0	0	0	0	0	0	0	0	0	0	0	Unknown	Unknown	Unknown	Unknown	Unknown	Unknown	0	0	0	0	0	0	0	0	0	0	0	0	0	0
Full	Salix_HiSeq_c103045_g1_i1	Salix_HiSeq_c103045_g1	67.57	9e-27	105	70	340	65.2941	tr|J0KLF0|J0KLF0_9BURK	J0KLF0	74	100	Ribbon-helix-helix protein, copG family	0	0	0	0	0	0	0	Bacteria	Proteobacteria	Betaproteobacteria	Burkholderiales	Comamonadaceae	Acidovorax	Bacteria;Proteobacteria;Betaproteobacteria;Burkholderiales;Comamonadaceae;Acidovorax	tr|J0KLF0|J0KLF0_9BURK;tr|H0BYN4|H0BYN4_9BURK;tr|K0HXU7|K0HXU7_9BURK;tr|C5SZN7|C5SZN7_ACIDE;tr|C9Y862|C9Y862_9BURK;tr|H5WQ37|H5WQ37_9BURK;tr|F0QB60|F0QB60_ACIAP;tr|A1TKY8|A1TKY8_ACIAC	Acidovorax;Acidovorax;Acidovorax;Acidovorax;Curvibacter;Burkholderiales;Acidovorax;Acidovorax	105;104;103;103;84;99;101;100	70;69;67;65;65;64;63;63	[('Uncharacterized', 4), ('uncharacterized', 3), ('Putative', 3), ('Ribbon-helix-helix', 1), ('copG', 1)]	Ribbon-helix-helix protein, copG family;Putative uncharacterized protein;Uncharacterized protein;Uncharacterized protein	0	0	0	0;ack:C380_04405;aaa:Acav_1000;aav:Aave_1029	0	0	0
Full	Salix_HiSeq_c103073_g1_i1	Salix_HiSeq_c103073_g1	42.86	2e-11	69	49	222	94.5946	tr|E3FML0|E3FML0_STIAD	E3FML0	646	10.8359	Prolyl oligopeptidase family protein	GO:0004252	PF07676;PF00326;PF00326	0	sur:STAUR_2805	0	0	0	Bacteria	Proteobacteria	Deltaproteobacteria	Cystobacterineae	Cystobacteraceae	Stigmatella	Bacteria;Proteobacteria;Deltaproteobacteria;Myxococcales;Cystobacterineae;Cystobacteraceae;Stigmatella	tr|E3FML0|E3FML0_STIAD;tr|Q08VI7|Q08VI7_STIAD	Stigmatella;Stigmatella	69;69	49;49	[('family', 2), ('oligopeptidase', 2), ('Prolyl', 2), ('putative', 1)]	Prolyl oligopeptidase family protein;Prolyl oligopeptidase family protein, putative	GO:0004252;GO:0004252	PF07676;PF00326;PF07676;PF00326	0	sur:STAUR_2805	0	0	0
Full	Salix_HiSeq_c103109_g1_i1	Salix_HiSeq_c103109_g1	71.88	2e-16	81	64	381	48.0315	tr|B9GJM0|B9GJM0_POPTR	B9GJM0	716	8.93855	Uncharacterized protein	GO:0006355;GO:0006351	PF03514	0	pop:POPTR_0001s24860g	0	0	0	Eukaryota	Viridiplantae	Streptophyta	Saliceae	Populus	Populus trichocarpa	Eukaryota;Viridiplantae;Streptophyta;Streptophytina;Embryophyta;Tracheophyta;Euphyllophyta;Spermatophyta;Magnoliophyta;Mesangiospermae;Eudicotyledons;Gunneridae;Pentapetalae;Rosids;Fabids;Malpighiales;Salicaceae;Saliceae;Populus;Populus trichocarpa	tr|B9GJM0|B9GJM0_POPTR;Potri.001G241800.2;tr|U5GV89|U5GV89_POPTR;Potri.001G241800.1	Populus trichocarpa;Populus trichocarpa;Populus trichocarpa;Populus trichocarpa	81;81;78;78	64;64;61;61	[('NoDescription', 2), ('Uncharacterized', 2)]	Uncharacterized protein;NoDescription;Uncharacterized protein;NoDescription	GO:0006355;GO:0006351;0;GO:0006355	PF03514;PF03514;PF03514	0	pop:POPTR_0001s24860g;0	0	0	0
Full	Salix_HiSeq_c103112_g1_i1	Salix_HiSeq_c103112_g1	0	0	0	0	216	0	0	0	0	0	0	0	0	0	0	0	0	0	Unknown	Unknown	Unknown	Unknown	Unknown	Unknown	0	0	0	0	0	0	0	0	0	0	0	0	0	0
Full	Salix_HiSeq_c103207_g1_i1	Salix_HiSeq_c103207_g1	65.85	2e-13	66	70	223	55.157	laccaria|B0DS78|B0DS78_LACBS	B0DS78_LACBS	2322	1.76572	Predicted protein	GO:0005524;GO:0016307;GO:0004672	PF01504;	PTHR11353;	lbc:LACBIDRAFT_295403	0	K00921	0	Eukaryota	Fungi	Dikarya	Tricholomataceae	Laccaria	Laccaria bicolor	Eukaryota;Fungi;Dikarya;Basidiomycota;Agaricomycotina;Agaricomycetes;Agaricomycetidae;Agaricales;Tricholomataceae;Laccaria;Laccaria bicolor	laccaria|B0DS78|B0DS78_LACBS;tr|B0DS78|B0DS78_LACBS;tr|B0DS79|B0DS79_LACBS;laccaria|B0DS79|B0DS79_LACBS	Laccaria bicolor;Laccaria;Laccaria;Laccaria bicolor	66;66;64;64	70;70;64;64	[('Predicted', 4)]	Predicted protein;Predicted protein;Predicted protein	GO:0005524;GO:0016307;GO:0004672;GO:0005524;GO:0004672	PF01504;PF01504;0	PTHR11353;0	lbc:LACBIDRAFT_295403;lbc:LACBIDRAFT_295403;lbc:LACBIDRAFT_332286 ;	0	K00921;K00921;0	0
Full	Salix_HiSeq_c103229_g1_i1	Salix_HiSeq_c103229_g1	48.81	4e-14	78	47	334	74.5509	tr|E3Q386|E3Q386_COLGM	E3Q386	1370	5.9854	Urb2/Npa2 family protein	GO:0005730;GO:0042254;GO:0016072	PF10441;PF10441	0	0	0	0	0	Eukaryota	Fungi	Dikarya	Glomerellales	Glomerellaceae	Colletotrichum	Eukaryota;Fungi;Dikarya;Ascomycota;Pezizomycotina;Sordariomycetes;Hypocreomycetidae;Glomerellales;Glomerellaceae;Colletotrichum	tr|E3Q386|E3Q386_COLGM;tr|L2G9M7|L2G9M7_COLGN;tr|J3PHA8|J3PHA8_GAGT3;tr|H1VIG0|H1VIG0_COLHI;tr|T0KP20|T0KP20_COLGC;tr|N4V8F2|N4V8F2_COLOR;tr|G4NCP0|G4NCP0_MAGO7;tr|L7IHG8|L7IHG8_MAGOY;tr|L7JKE0|L7JKE0_MAGOP	Colletotrichum;Colletotrichum;Gaeumannomyces;Colletotrichum;Colletotrichum;Colletotrichum;Magnaporthe;Magnaporthe;Magnaporthe	78;77;77;76;76;67;76;75;75	47;43;43;42;42;41;40;39;39	[('family', 5), ('Uncharacterized', 4), ('Urb2/Npa2', 3), ('Urb2', 2), ('npa2', 2)]	Urb2/Npa2 family protein;Urb2 npa2 family protein;Uncharacterized protein;Urb2/Npa2 family protein;Uncharacterized protein	GO:0005730;GO:0042254;GO:0016072;GO:0005730;0	PF10441;PF10441;PF10441	0	0;mgr:MGG_00363	0	0;K14862	0
Full	Salix_HiSeq_c103259_g1_i1	Salix_HiSeq_c103259_g1	0	0	0	0	209	0	0	0	0	0	0	0	0	0	0	0	0	0	Unknown	Unknown	Unknown	Unknown	Unknown	Unknown	0	0	0	0	0	0	0	0	0	0	0	0	0	0
Full	Salix_HiSeq_c103285_g1_i1	Salix_HiSeq_c103285_g1	81.25	9e-26	107	80	211	89.5735	tr|A8N1U0|A8N1U0_COPC7	A8N1U0	363	17.3554	CMGC/MAPK protein kinase	GO:0005622;GO:0005524;GO:0004707	PF00069	0	cci:CC1G_03633	0	K04371	0	Eukaryota	Fungi	Dikarya	Agaricales	Psathyrellaceae	Coprinopsis	Eukaryota;Fungi;Dikarya;Basidiomycota;Agaricomycotina;Agaricomycetes;Agaricomycetidae;Agaricales;Psathyrellaceae;Coprinopsis	tr|A8N1U0|A8N1U0_COPC7;tr|A0A067NUH3|A0A067NUH3_PLEOS;tr|B0DSC7|B0DSC7_LACBS;laccaria|B0DSC7|B0DSC7_LACBS;laccaria|A0A0C9XN74|A0A0C9XN74_9AGAR;tr|A0A067TKY7|A0A067TKY7_9AGAR;tr|K5WP06|K5WP06_PHACS	Coprinopsis;Pleurotus;Laccaria;Laccaria bicolor;Laccaria amethystina;Galerina;Phanerochaete	107;106;106;106;106;104;100	80;79;78;78;78;76;71	[('Uncharacterized', 3), ('kinase', 3), ('Mitogen-activated', 2), ('CMGC/MAPK', 1), ('Predicted', 1)]	CMGC/MAPK protein kinase;Uncharacterized protein (Fragment);Predicted protein;Mitogen-activated protein kinase;Uncharacterized protein;Uncharacterized protein	GO:0005622;GO:0005524;GO:0004707;GO:0005622;GO:0004707	PF00069;PF00069;PF00069	0	cci:CC1G_03633;0;lbc:LACBIDRAFT_174940;pco:PHACADRAFT_247179	0	K04371;0;K04371;K04371	0
Full	Salix_HiSeq_c103321_g1_i1	Salix_HiSeq_c103321_g1	58.06	1e-12	72	64	205	90.7317	tr|M7N599|M7N599_9BACT	M7N599	529	10.775	Gliding motility-associated protein GldM	0	PF12080;PF12081;PF12080;PF12081	0	0	0	0	0	Bacteria	Bacteroidetes	Cytophagia	Cytophagales	Flammeovirgaceae	Cesiribacter	Bacteria;Bacteroidetes;Cytophagia;Cytophagales;Flammeovirgaceae;Cesiribacter	tr|M7N599|M7N599_9BACT	Cesiribacter	72	64	[('Gliding', 1), ('motility-associated', 1), ('GldM', 1)]	Gliding motility-associated protein GldM	0	PF12080;PF12081;PF12080;PF12081	0	0	0	0	0
Full	Salix_HiSeq_c103353_g1_i1	Salix_HiSeq_c103353_g1	44.78	6e-09	61	47	248	81.0484	tr|J2ZMU1|J2ZMU1_9SPHN	J2ZMU1	439	15.262	Uncharacterized protein	0	0	0	0	0	0	0	Bacteria	Proteobacteria	Alphaproteobacteria	Sphingomonadales	Sphingomonadaceae	Novosphingobium	Bacteria;Proteobacteria;Alphaproteobacteria;Sphingomonadales;Sphingomonadaceae;Novosphingobium	tr|J2ZMU1|J2ZMU1_9SPHN	Novosphingobium	61	47	[('Uncharacterized', 1)]	Uncharacterized protein	0	0	0	0	0	0	0
Full	Salix_HiSeq_c103358_g1_i1	Salix_HiSeq_c103358_g1	0	0	0	0	221	0	0	0	0	0	0	0	0	0	0	0	0	0	Unknown	Unknown	Unknown	Unknown	Unknown	Unknown	0	0	0	0	0	0	0	0	0	0	0	0	0	0
Full	Salix_HiSeq_c10336_g1_i1	Salix_HiSeq_c10336_g1	42.86	1e-08	61	34	290	94.1379	tr|H0TVD5|H0TVD5_9BRAD	H0TVD5	408	21.5686	Uncharacterized protein	0	PF13579;PF13579	0	0	0	0	0	Bacteria	Proteobacteria	Alphaproteobacteria	Rhizobiales	Bradyrhizobiaceae	Bradyrhizobium	Bacteria;Proteobacteria;Alphaproteobacteria;Rhizobiales;Bradyrhizobiaceae;Bradyrhizobium	tr|H0TVD5|H0TVD5_9BRAD;tr|A4YX57|A4YX57_BRASO;tr|J2VPM9|J2VPM9_9BURK	Bradyrhizobium;Bradyrhizobium;Herbaspirillum	61;56;58	34;31;30	[('Uncharacterized', 3)]	Uncharacterized protein;Uncharacterized protein;Uncharacterized protein	0	PF13579;PF13579;0	0	bra:BRADO4756	0	0	0
Full	Salix_HiSeq_c103377_g1_i1	Salix_HiSeq_c103377_g1	100	5e-39	137	78	292	85.274	SapurV1A.0554s0040.1.p	0	458	18.1223	hypothetical protein	0	0	0	0	0	0	0	Eukaryota	Viridiplantae	Streptophyta	Saliceae	Salix	Salix purpurea	Eukaryota;Viridiplantae;Streptophyta;Streptophytina;Embryophyta;Tracheophyta;Euphyllophyta;Spermatophyta;Magnoliophyta;Mesangiospermae;Eudicotyledons;Gunneridae;Pentapetalae;rosids;fabi ds;Malpighiales;Salicaceae;Saliceae;Salix;Salix purpurea	SapurV1A.0554s0040.1.p;tr|B9H5Z4|B9H5Z4_POPTR;Potri.005G260000.2;SapurV1A.0554s0040.2.p;SapurV1A.0554s0040.3.p;tr|U5GDK1|U5GDK1_POPTR;tr|U5GJM3|U5GJM3_POPTR;Potri.005G260000.1;Potri.005G260000.3	Salix purpurea;Populus trichocarpa;Populus trichocarpa;Salix purpurea;Salix purpurea;Populus trichocarpa;Populus trichocarpa;Populus trichocarpa;Populus trichocarpa	137;135;134;145;145;142;142;142;142	78;76;76;75;75;72;72;72;72	[('NoDescription', 3), ('hypothetical', 3), ('Uncharacterized', 3)]	hypothetical protein;Uncharacterized protein;NoDescription;hypothetical protein;NoDescription	0	0	0	pop:POPTR_0005s28120g;0	0	0	0
Full	Salix_HiSeq_c103382_g1_i1	Salix_HiSeq_c103382_g1	43.64	7e-05	48	46	229	72.0524	tr|D5EHK3|D5EHK3_CORAD	D5EHK3	228	22.807	Uncharacterized protein	0	0	0	caa:Caka_1022	0	0	0	Bacteria	Verrucomicrobia	Opitutae	Puniceicoccales	Puniceicoccaceae	Coraliomargarita	Bacteria;Verrucomicrobia;Opitutae;Puniceicoccales;Puniceicoccaceae;Coraliomargarita	tr|D5EHK3|D5EHK3_CORAD	Coraliomargarita	48	46	[('Uncharacterized', 1)]	Uncharacterized protein	0	0	0	caa:Caka_1022	0	0	0
Full	Salix_HiSeq_c103393_g1_i1	Salix_HiSeq_c103393_g1	0	0	0	0	262	0	0	0	0	0	0	0	0	0	0	0	0	0	Unknown	Unknown	Unknown	Unknown	Unknown	Unknown	0	0	0	0	0	0	0	0	0	0	0	0	0	0
Full	Salix_HiSeq_c103428_g1_i1	Salix_HiSeq_c103428_g1	0	0	0	0	243	0	0	0	0	0	0	0	0	0	0	0	0	0	Unknown	Unknown	Unknown	Unknown	Unknown	Unknown	0	0	0	0	0	0	0	0	0	0	0	0	0	0
Full	Salix_HiSeq_c103429_g1_i1	Salix_HiSeq_c103429_g1	83.33	1e-22	96	80	312	57.6923	tr|D9XCY3|D9XCY3_STRVR	D9XCY3	150	40	NUDIX hydrolase	GO:0016787	PF00293	0	0	0	0	0	Bacteria	Actinobacteria	Streptomycetales	Streptomycetales	Streptomycetaceae	Streptomyces	Bacteria;Actinobacteria;Streptomycetales;Streptomycetaceae;Streptomyces	tr|D9XCY3|D9XCY3_STRVR;tr|C9ZDA9|C9ZDA9_STRSW	Streptomyces;Streptomyces	96;96	80;78	[('NUDIX', 2), ('hydrolase', 2), ('Putative', 1)]	NUDIX hydrolase;Putative NUDIX hydrolase	GO:0016787;GO:0016787	PF00293;PF00293	0	scb:SCAB_31661	0	K03574	0
Full	Salix_HiSeq_c103432_g1_i1	Salix_HiSeq_c103432_g1	0	0	0	0	203	0	0	0	0	0	0	0	0	0	0	0	0	0	Unknown	Unknown	Unknown	Unknown	Unknown	Unknown	0	0	0	0	0	0	0	0	0	0	0	0	0	0
Full	Salix_HiSeq_c103436_g1_i1	Salix_HiSeq_c103436_g1	0	0	0	0	234	0	0	0	0	0	0	0	0	0	0	0	0	0	Unknown	Unknown	Unknown	Unknown	Unknown	Unknown	0	0	0	0	0	0	0	0	0	0	0	0	0	0
Full	Salix_HiSeq_c103495_g1_i1	Salix_HiSeq_c103495_g1	73.87	3e-48	170	74	537	61.4525	tr|E3S7U0|E3S7U0_PYRTT	E3S7U0	330	33.6364	Putative uncharacterized protein	GO:0005737;GO:0016021;GO:0016627;GO:0006629	PF06966	0	pte:PTT_18925	0	0	0	Eukaryota	Fungi	Dikarya	Pleosporineae	Pleosporaceae	Pyrenophora	Eukaryota;Fungi;Dikarya;Ascomycota;Pezizomycotina;Dothideomycetes;Pleosporomycetidae;Pleosporales;Pleosporineae;Pleosporaceae;Pyrenophora	tr|E3S7U0|E3S7U0_PYRTT;tr|R0KVG2|R0KVG2_SETT2;tr|E5A9U6|E5A9U6_LEPMJ;tr|B2VW37|B2VW37_PYRTR;tr|S3D4S7|S3D4S7_GLAL2;tr|Q0UP91|Q0UP91_PHANO;tr|K2RSV3|K2RSV3_MACPH;tr|M2MMA9|M2MMA9_BAUCO;tr|M3D690|M3D690_SPHMS	Pyrenophora;Setosphaeria;Leptosphaeria maculans complex;Pyrenophora;Glarea;Parastagonospora;Macrophomina;Baudoinia;Sphaerulina	170;169;166;166;162;162;157;156;157	74;72;72;71;68;67;66;66;65	[('Putative', 4), ('uncharacterized', 4), ('Uncharacterized', 3), ('4-dehydrogenase', 1), ('DUF1295-domain-containing', 1)]	Putative uncharacterized protein;Uncharacterized protein;Putative uncharacterized protein;3-oxo-5-alpha-steroid 4-dehydrogenase;DUF1295-domain-containing protein	GO:0005737;GO:0016021;GO:0016627;GO:0006629;GO:0005737;GO:0006629	PF06966;PF06966;PF06966	0	pte:PTT_18925;0;pno:SNOG_06423;bcom:BAUCODRAFT_405499	0	0	0
Full	Salix_HiSeq_c103532_g1_i1	Salix_HiSeq_c103532_g1	65	7e-10	64	74	209	57.4163	tr|S8AH79|S8AH79_DACHA	S8AH79	1570	2.54777	Uncharacterized protein	GO:0016021;GO:0005524;GO:0016887;GO:0005215	PF00005	PTHR19229	0	0	0	0	Eukaryota	Fungi	Dikarya	Orbiliaceae	mitosporic Orbiliaceae	Dactylellina	Eukaryota;Fungi;Dikarya;Ascomycota;Pezizomycotina;Orbiliomycetes;Orbiliales;Orbiliaceae;mitosporic Orbiliaceae;Dactylellina	tr|S8AH79|S8AH79_DACHA;tr|G4MRK9|G4MRK9_MAGO7;tr|L7IGH8|L7IGH8_MAGOY;tr|L7J730|L7J730_MAGOP;tr|G1WZB5|G1WZB5_ARTOA	Dactylellina;Magnaporthe;Magnaporthe;Magnaporthe;Orbilia	64;62;62;62;61	74;67;67;67;67	[('Nod', 3), ('ATP-binding', 3), ('factor', 3), ('export', 3), ('Uncharacterized', 2)]	Uncharacterized protein;Nod factor export ATP-binding protein I;Uncharacterized protein	GO:0016021;GO:0005524;GO:0016887;GO:0005215;GO:0016021;GO:0005215	PF00005;PF00005;PF00005	PTHR19229;PTHR19229;PTHR19229	mgr:MGG_09941;0	0	0	0
Full	Salix_HiSeq_c103535_g1_i1	Salix_HiSeq_c103535_g1	0	0	0	0	264	0	0	0	0	0	0	0	0	0	0	0	0	0	Unknown	Unknown	Unknown	Unknown	Unknown	Unknown	0	0	0	0	0	0	0	0	0	0	0	0	0	0
Full	Salix_HiSeq_c103557_g1_i1	Salix_HiSeq_c103557_g1	66.18	8e-22	97	71	204	100	tr|D9T3M3|D9T3M3_MICAI	D9T3M3	465	14.6237	Glycosyl transferase group 1	GO:0016757	PF13579;PF00534;PF00534;PF13579	0	mau:Micau_4189	0	K16150	0	Bacteria	Actinobacteria	Micromonosporales	Micromonosporales	Micromonosporaceae	Micromonospora	Bacteria;Actinobacteria;Micromonosporales;Micromonosporaceae;Micromonospora	tr|D9T3M3|D9T3M3_MICAI;tr|F4FE79|F4FE79_VERMA	Micromonospora;Verrucosispora	97;95	71;69	[('transferase', 2), ('Glycosyl', 1), ('glycosyl', 1), ('Group', 1), ('group', 1)]	Glycosyl transferase group 1;Group 1 glycosyl transferase protein	GO:0016757;GO:0016757	PF13579;PF00534;PF13579;PF13579	0	mau:Micau_4189;vma:VAB18032_25235	0	K16150;K16150	0
Full	Salix_HiSeq_c103573_g1_i1	Salix_HiSeq_c103573_g1	0	0	0	0	236	0	0	0	0	0	0	0	0	0	0	0	0	0	Unknown	Unknown	Unknown	Unknown	Unknown	Unknown	0	0	0	0	0	0	0	0	0	0	0	0	0	0
Full	Salix_HiSeq_c103580_g1_i1	Salix_HiSeq_c103580_g1	60.61	6e-16	81	63	213	92.9577	tr|A0A038GSX9|A0A038GSX9_9BURK	A0A038GSX9	390	16.9231	Porin	GO:0016020;GO:0015288	0	0	0	0	0	0	Bacteria	Proteobacteria	Betaproteobacteria	Burkholderiaceae	Burkholderia	Burkholderia	Bacteria;Proteobacteria;Betaproteobacteria;Burkholderiales;Burkholderiaceae;Burkholderia;Burkholderia	tr|A0A038GSX9|A0A038GSX9_9BURK;tr|B2T4R1|B2T4R1_BURPP;tr|B1FGU2|B1FGU2_9BURK;tr|K9DFT4|K9DFT4_9BURK;tr|B9B9J8|B9B9J8_9BURK;tr|B1SZ07|B1SZ07_9BURK;tr|Q0KBD8|Q0KBD8_CUPNH;tr|R7XM57|R7XM57_9RALS;tr|A2WCY5|A2WCY5_9BURK;tr|B9BXU0|B9BXU0_9BURK	Burkholderia;Burkholderia;Burkholderia cepacia complex;Massilia;Burkholderia cepacia complex;Burkholderia cepacia complex;Cupriavidus;Ralstonia;Burkholderia cepacia complex;Burkholderia cepacia complex	81;80;80;80;80;80;79;79;80;80	63;62;62;62;61;61;60;60;60;60	[('Outer', 5), ('membrane', 5), ('Porin', 4), ('(Porin)', 3), ('Gram-negative', 3)]	Porin;Porin Gram-negative type;Uncharacterized protein;Outer membrane porin;Outer membrane protein (Porin);Outer membrane porin	GO:0016020;GO:0015288;GO:0016020;GO:0015288	0	0	bpy:Bphyt_2171;0;reh:H16_A1551	0	0	0
Full	Salix_HiSeq_c103598_g1_i1	Salix_HiSeq_c103598_g1	0	0	0	0	252	0	0	0	0	0	0	0	0	0	0	0	0	0	Unknown	Unknown	Unknown	Unknown	Unknown	Unknown	0	0	0	0	0	0	0	0	0	0	0	0	0	0
Full	Salix_HiSeq_c103601_g1_i1	Salix_HiSeq_c103601_g1	58.54	3e-07	56	64	219	56.1644	tr|A1IR16|A1IR16_NEIMA	A1IR16	339	12.0944	Putative signal peptidase I	GO:0016021;GO:0008236	PF00717;PF10502;PF00717;PF10502	PTHR12383	nma:NMA0976	0	K03100	0	Bacteria	Proteobacteria	Betaproteobacteria	Neisseriales	Neisseriaceae	Neisseria	Bacteria;Proteobacteria;Betaproteobacteria;Neisseriales;Neisseriaceae;Neisseria	tr|A1IR16|A1IR16_NEIMA;tr|A1KT26|A1KT26_NEIMF;tr|C6S632|C6S632_NEIML;tr|E7BG43|E7BG43_NEIMW;tr|A9M3J7|A9M3J7_NEIM0;tr|C9X0E9|C9X0E9_NEIM8;tr|E3D3C4|E3D3C4_NEIM7;sp|O67088|LEP_AQUAE	Neisseria;Neisseria;Neisseria;Neisseria;Neisseria;Neisseria;Neisseria;Aquifex	56;56;56;56;56;56;56;44	64;64;64;64;63;63;63;59	[('peptidase', 9), ('Signal', 5), ('Putative', 3), ('signal', 3), ('(SPase', 1)]	Putative signal peptidase I;Putative signal peptidase I;Signal peptidase I;Signal peptidase I (SPase I leader peptidase I);Signal peptidase I	GO:0016021;GO:0008236;GO:0016021;GO:0008236	PF00717;PF10502;PF00717;PF10502	PTHR12383;PTHR12383;PTHR12383	nma:NMA0976;nmc:NMC0718;nmi:NMO_0654;nmw:NMAA_0597;nmn:NMCC_0729;nmt:NMV_1629;nmp:NMBB_0864;aae:aq_955	0	K03100;K03100;K03100	0
Full	Salix_HiSeq_c103622_g1_i1	Salix_HiSeq_c103622_g1	0	0	0	0	250	0	0	0	0	0	0	0	0	0	0	0	0	0	Unknown	Unknown	Unknown	Unknown	Unknown	Unknown	0	0	0	0	0	0	0	0	0	0	0	0	0	0
Full	Salix_HiSeq_c103644_g1_i1	Salix_HiSeq_c103644_g1	59.7	3e-19	87	63	244	82.377	tr|D0LLA3|D0LLA3_HALO1	D0LLA3	161	41.6149	Uncharacterized protein	GO:0002949	PF02367	0	hoh:Hoch_6124	0	K06925	0	Bacteria	Proteobacteria	Deltaproteobacteria	Nannocystineae	Kofleriaceae	Haliangium	Bacteria;Proteobacteria;Deltaproteobacteria;Myxococcales;Nannocystineae;Kofleriaceae;Haliangium	tr|D0LLA3|D0LLA3_HALO1	Haliangium	87	63	[('Uncharacterized', 1)]	Uncharacterized protein	GO:0002949	PF02367	0	hoh:Hoch_6124	0	K06925	0
Full	Salix_HiSeq_c103649_g1_i1	Salix_HiSeq_c103649_g1	50	4e-05	44	48	214	58.8785	sp|B3WEQ6|DNAJ_LACCB	B3WEQ6	387	10.8527	Chaperone protein DnaJ	GO:0005737;GO:0005524;GO:0008270;GO:0006260;GO:0006457;GO:0009408	PF00226;PF01556;PF00684	0	lcb:LCABL_17770	0	K03686	0	Bacteria	Firmicutes	Bacilli	Lactobacillales	Lactobacillaceae	Lactobacillus	Bacteria;Firmicutes;Bacilli;Lactobacillales;Lactobacillaceae;Lactobacillus	sp|B3WEQ6|DNAJ_LACCB;sp|Q038N5|DNAJ_LACC3	Lactobacillus;Lactobacillus	44;44	48;48	[('DnaJ', 2), ('Chaperone', 2)]	Chaperone protein DnaJ;Chaperone protein DnaJ	GO:0005737;GO:0005524;GO:0008270;GO:0006260;GO:0006457;GO:0009408;GO:0005737;GO:0009408	PF00226;PF01556;PF00684;PF00226;PF00684	0	lcb:LCABL_17770;lca:LSEI_1563	0	K03686;K03686	0
Full	Salix_HiSeq_c103652_g1_i1	Salix_HiSeq_c103652_g1	0	0	0	0	312	0	0	0	0	0	0	0	0	0	0	0	0	0	Unknown	Unknown	Unknown	Unknown	Unknown	Unknown	0	0	0	0	0	0	0	0	0	0	0	0	0	0
Full	Salix_HiSeq_c103658_g1_i1	Salix_HiSeq_c103658_g1	0	0	0	0	261	0	0	0	0	0	0	0	0	0	0	0	0	0	Unknown	Unknown	Unknown	Unknown	Unknown	Unknown	0	0	0	0	0	0	0	0	0	0	0	0	0	0
Full	Salix_HiSeq_c103681_g1_i1	Salix_HiSeq_c103681_g1	0	0	0	0	207	0	0	0	0	0	0	0	0	0	0	0	0	0	Unknown	Unknown	Unknown	Unknown	Unknown	Unknown	0	0	0	0	0	0	0	0	0	0	0	0	0	0
Full	Salix_HiSeq_c103684_g1_i2	Salix_HiSeq_c103684_g1	54.17	1e-07	59	61	455	31.6484	tr|E5AA73|E5AA73_LEPMJ	E5AA73	341	14.0762	Putative uncharacterized protein	GO:0016021	0	0	0	0	0	0	Eukaryota	Fungi	Dikarya	Leptosphaeriaceae	Leptosphaeria	Leptosphaeria maculans	Eukaryota;Fungi;Dikarya;Ascomycota;Pezizomycotina;Dothideomycetes;Pleosporomycetidae;Pleosporales;Pleosporineae;Leptosphaeriaceae;Leptosphaeria;Leptosphaeria maculans	tr|E5AA73|E5AA73_LEPMJ;tr|Q0U0H8|Q0U0H8_PHANO;tr|R0KAL5|R0KAL5_SETT2;tr|M2U8X6|M2U8X6_COCH5;tr|N4XD13|N4XD13_COCH4	Leptosphaeria maculans complex;Parastagonospora;Setosphaeria;Bipolaris;Bipolaris	59;59;57;54;54	61;59;57;52;52	[('Uncharacterized', 3), ('Putative', 2), ('uncharacterized', 2)]	Putative uncharacterized protein;Putative uncharacterized protein;Uncharacterized protein;Uncharacterized protein	GO:0016021;GO:0016021;GO:0016021	0	0	pno:SNOG_14690;0	0	0	0
Full	Salix_HiSeq_c103720_g1_i1	Salix_HiSeq_c103720_g1	0	0	0	0	229	0	0	0	0	0	0	0	0	0	0	0	0	0	Unknown	Unknown	Unknown	Unknown	Unknown	Unknown	0	0	0	0	0	0	0	0	0	0	0	0	0	0
Full	Salix_HiSeq_c10372_g1_i1	Salix_HiSeq_c10372_g1	0	0	0	0	225	0	0	0	0	0	0	0	0	0	0	0	0	0	Unknown	Unknown	Unknown	Unknown	Unknown	Unknown	0	0	0	0	0	0	0	0	0	0	0	0	0	0
Full	Salix_HiSeq_c103733_g1_i1	Salix_HiSeq_c103733_g1	61.9	7e-08	57	68	232	54.3103	tr|F7W2U1|F7W2U1_SORMK	F7W2U1	353	11.3314	WGS project CABT00000000 data, contig 2.22	0	PF09362;PF09362	0	smp:SMAC_05156	0	0	0	Eukaryota	Fungi	Dikarya	Sordariales	Sordariaceae	Sordaria	Eukaryota;Fungi;Dikarya;Ascomycota;Pezizomycotina;Sordariomycetes;Sordariomycetidae;Sordariales;Sordariaceae;Sordaria	tr|F7W2U1|F7W2U1_SORMK;tr|F8MEC9|F8MEC9_NEUT8;tr|G4UFH5|G4UFH5_NEUT9;tr|Q7S108|Q7S108_NEUCR	Sordaria;Neurospora;Neurospora;Neurospora	57;56;56;56	68;65;65;63	[('Uncharacterized', 2), ('data,', 1), ('WGS', 1), ('Putative', 1), ('uncharacterized', 1)]	WGS project CABT00000000 data, contig 2.22;Putative uncharacterized protein;Uncharacterized protein;Uncharacterized protein	0	PF09362;PF09362;PF09362	0	smp:SMAC_05156;nte:NEUTE1DRAFT144734;0;ncr:NCU07763	0	0	0
Full	Salix_HiSeq_c103740_g1_i1	Salix_HiSeq_c103740_g1	57.58	2e-15	77	62	205	96.5854	tr|K2LAD4|K2LAD4_9PROT	K2LAD4	231	28.5714	Two-component cell cycle transcriptional regulator ctrA	GO:0005622;GO:0003677;GO:0000160;GO:0006355;GO:0006351	PF00072;PF00486	0	0	0	0	0	Bacteria	Proteobacteria	Alphaproteobacteria	Rhodospirillales	Rhodospirillaceae	Thalassospira	Bacteria;Proteobacteria;Alphaproteobacteria;Rhodospirillales;Rhodospirillaceae;Thalassospira	tr|K2LAD4|K2LAD4_9PROT;tr|W6K9N5|W6K9N5_9PROT;tr|G7ZH97|G7ZH97_AZOL4;tr|D3P644|D3P644_AZOS1;tr|W9GW29|W9GW29_9PROT;tr|K2J6G3|K2J6G3_9PROT;tr|D5ATW9|D5ATW9_RHOCB;tr|A0A060DL37|A0A060DL37_AZOBR;tr|G8ANN4|G8ANN4_AZOBR;tr|B6ITD1|B6ITD1_RHOCS	Thalassospira;Magnetospira;Azospirillum;Azospirillum;Skermanella;Oceanibaculum;Rhodobacter;Azospirillum;Azospirillum;Rhodospirillum	77;75;75;75;74;73;70;72;72;71	62;58;58;58;57;56;55;54;54;53	[('regulator', 8), ('transcriptional', 7), ('cycle', 7), ('Two-component', 6), ('ctrA', 5)]	Two-component cell cycle transcriptional regulator ctrA;Two-component cell cycle transcriptional regulator ctrA;Two-component response regulator;Chemotaxis protein CheY (Fragment);Cell cycle transcriptional regulator CtrA;Chemotaxis protein CheY;Cell cycle transcriptional regulator CtrA	GO:0005622;GO:0003677;GO:0000160;GO:0006355;GO:0006351;GO:0005622;GO:0006351	PF00072;PF00486;PF00072;PF00486	0	magq:MGMAQ_2165;ali:AZOLI_p40436;azl:AZL_d02970;0;rcp:RCAP_rcc01663;abq:ABAZ39_22580;abs:AZOBR_p1130080;rce:RC1_1752	0	K13584;0;K13584	0
Full	Salix_HiSeq_c10374_g1_i1	Salix_HiSeq_c10374_g1	98.63	3e-45	157	99	223	98.2063	tr|K9D5G2|K9D5G2_9BURK	K9D5G2	292	25	Uncharacterized protein (Fragment)	0	0	0	0	0	0	0	Bacteria	Proteobacteria	Betaproteobacteria	Burkholderiales	Oxalobacteraceae	Massilia	Bacteria;Proteobacteria;Betaproteobacteria;Burkholderiales;Oxalobacteraceae;Massilia	tr|K9D5G2|K9D5G2_9BURK;tr|K9DL40|K9DL40_9BURK	Massilia;Massilia	157;155	99;97	[('(Fragment)', 2), ('Uncharacterized', 2)]	Uncharacterized protein (Fragment);Uncharacterized protein (Fragment)	0	0	0	0	0	0	0
Full	Salix_HiSeq_c103762_g1_i1	Salix_HiSeq_c103762_g1	0	0	0	0	202	0	0	0	0	0	0	0	0	0	0	0	0	0	Unknown	Unknown	Unknown	Unknown	Unknown	Unknown	0	0	0	0	0	0	0	0	0	0	0	0	0	0
Full	Salix_HiSeq_c103765_g1_i1	Salix_HiSeq_c103765_g1	47.46	9e-08	54	47	208	85.0962	tr|D1A5B5|D1A5B5_THECD	D1A5B5	70	81.4286	Uncharacterized protein	0	PF04149;PF04149	0	tcu:Tcur_4579	0	0	0	Bacteria	Actinobacteria	Streptosporangiales	Streptosporangiales	Thermomonosporaceae	Thermomonospora	Bacteria;Actinobacteria;Streptosporangiales;Thermomonosporaceae;Thermomonospora	tr|D1A5B5|D1A5B5_THECD;tr|D1A9B7|D1A9B7_THECD;tr|B5HKN4|B5HKN4_STRPR;tr|Q0RTA9|Q0RTA9_FRAAA;tr|D1A233|D1A233_THECD;tr|D1A4N2|D1A4N2_THECD;tr|W7ICZ1|W7ICZ1_9PSEU;tr|L8PA08|L8PA08_STRVR	Thermomonospora;Thermomonospora;Streptomyces;Frankia;Thermomonospora;Thermomonospora;Actinokineospora;Streptomyces	54;49;49;48;48;47;47;48	47;43;43;42;40;40;40;39	[('Uncharacterized', 7), ('uncharacterized', 1), ('Putative', 1)]	Uncharacterized protein;Uncharacterized protein;Putative uncharacterized protein;Uncharacterized protein	0	PF04149;PF04149;PF04149	0	tcu:Tcur_4579;tcu:Tcur_1230;0;fal:FRAAL0517;tcu:Tcur_4159;tcu:Tcur_0673	0	0	0
Full	Salix_HiSeq_c103767_g1_i1	Salix_HiSeq_c103767_g1	0	0	0	0	247	0	0	0	0	0	0	0	0	0	0	0	0	0	Unknown	Unknown	Unknown	Unknown	Unknown	Unknown	0	0	0	0	0	0	0	0	0	0	0	0	0	0
Full	Salix_HiSeq_c103784_g1_i1	Salix_HiSeq_c103784_g1	41.43	1e-09	61	43	215	97.6744	tr|L7UDP7|L7UDP7_MYXSD	L7UDP7	126	55.5556	Putative lipoprotein	0	0	0	msd:MYSTI_04668	0	0	0	Bacteria	Proteobacteria	Deltaproteobacteria	Cystobacterineae	Myxococcaceae	Myxococcus	Bacteria;Proteobacteria;Deltaproteobacteria;Myxococcales;Cystobacterineae;Myxococcaceae;Myxococcus	tr|L7UDP7|L7UDP7_MYXSD;tr|F8CQJ3|F8CQJ3_MYXFH;tr|S9P2M1|S9P2M1_9DELT;tr|E3FGH9|E3FGH9_STIAD;tr|Q1D7A0|Q1D7A0_MYXXD;tr|H8N0D8|H8N0D8_CORCM	Myxococcus;Myxococcus;Cystobacter;Stigmatella;Myxococcus;Corallococcus	61;47;54;59;54;52	43;42;41;40;36;34	[('lipo', 5), ('Putative', 5), ('Conserved', 1), ('uncharacterized', 1)]	Putative lipoprotein;Putative lipoprotein;Conserved uncharacterized protein;Putative lipoprotein	0	0	0	msd:MYSTI_04668;mfu:LILAB_24150;0;sur:STAUR_3710;mxa:MXAN_3274;ccx:COCOR_03017	0	0	0
Full	Salix_HiSeq_c103787_g1_i1	Salix_HiSeq_c103787_g1	0	0	0	0	316	0	0	0	0	0	0	0	0	0	0	0	0	0	Unknown	Unknown	Unknown	Unknown	Unknown	Unknown	0	0	0	0	0	0	0	0	0	0	0	0	0	0
Full	Salix_HiSeq_c103806_g1_i1	Salix_HiSeq_c103806_g1	80.49	1e-14	77	85	312	39.4231	tr|S6AAK9|S6AAK9_9PROT	S6AAK9	294	13.9456	Twin-arginine translocation pathway signal	GO:0016787	PF01738;PF01738	0	sdr:SCD_n02232	0	K01061	0	Bacteria	Proteobacteria	Betaproteobacteria	Sulfuricellales	Sulfuricellaceae	Sulfuricella	Bacteria;Proteobacteria;Betaproteobacteria;Sulfuricellales;Sulfuricellaceae;Sulfuricella	tr|S6AAK9|S6AAK9_9PROT;tr|W0SIB8|W0SIB8_9RHOO;tr|Q47JP1|Q47JP1_DECAR	Sulfuricella;Sulfuritalea;Dechloromonas	77;77;74	85;82;77	[('signal', 2), ('Twin-arginine', 2), ('pathway', 2), ('translocation', 2), ('Uncharacterized', 1)]	Twin-arginine translocation pathway signal;Uncharacterized protein;Twin-arginine translocation pathway signal	GO:0016787;GO:0016787;GO:0016787	PF01738;PF01738;PF01738	0	sdr:SCD_n02232;shd:SUTH_03449;dar:Daro_0181	0	K01061;K01061;K01061	0
Full	Salix_HiSeq_c103853_g1_i1	Salix_HiSeq_c103853_g1	54.84	5e-14	76	57	203	91.6256	tr|F3L199|F3L199_9GAMM	F3L199	652	9.5092	Transglutaminase-like superfamily protein	GO:0016021	PF11992;PF01841	0	0	0	0	0	Bacteria	Proteobacteria	Gammaproteobacteria	Gammaproteobacteria	Cellvibrionales	Halieaceae	Bacteria;Proteobacteria;Gammaproteobacteria;Gammaproteobacteria;Gammaproteobacteria;Gammaproteobacteria;Cellvibrionales;Halieaceae	tr|F3L199|F3L199_9GAMM;tr|A1S6U8|A1S6U8_SHEAM;tr|D9SH38|D9SH38_GALCS;tr|A6T1F1|A6T1F1_JANMA;tr|I8T1Q9|I8T1Q9_9GAMM;tr|A4G848|A4G848_HERAR;tr|G0ADL7|G0ADL7_COLFT;tr|G4CK83|G4CK83_9NEIS;tr|W4LUG9|W4LUG9_9DELT	Halieaceae;Shewanella;Gallionella;Janthinobacterium;Hydrocarboniphaga;Herminiimonas;Collimonas;Neisseria;Candidatus Entotheonella	76;74;72;70;71;67;67;69;70	57;55;53;52;51;48;48;48;48	[('Uncharacterized', 7), ('superfamily', 1), ('family', 1), ('Transglutaminase-like', 1), ('Transglutaminase', 1)]	Transglutaminase-like superfamily protein;Transglutaminase family protein;Uncharacterized protein;Uncharacterized conserved protein;Uncharacterized protein	GO:0016021;GO:0016021;GO:0016021	PF11992;PF01841;PF11992;PF13559;PF01841	0	saz:Sama_1899;gca:Galf_1825;mms:mma_2658;0;har:HEAR2563;cfu:CFU_3735	0	0	0
Full	Salix_HiSeq_c103924_g1_i1	Salix_HiSeq_c103924_g1	81.45	9e-47	167	68	917	40.5671	tr|U4LHM5|U4LHM5_PYROM	U4LHM5	210	59.0476	Similar to Coiled-coil domain-containing protein 124 homolog acc. no. O94389	0	PF06244	PTHR21680:SF0	0	0	0	0	Eukaryota	Fungi	Dikarya	Pezizales	Pyronemataceae	Pyronema	Eukaryota;Fungi;Dikarya;Ascomycota;saccharomyceta;Pezizomycotina;Pezizomycetes;Pezizales;Pyronemataceae;Pyronema	tr|U4LHM5|U4LHM5_PYROM;pyronema|U4LHM5|U4LHM5_PYROM	Pyronema;Pyronema omphalodes	167;167	68;68	[('Coiled-coil', 2), ('no.', 2), ('acc.', 2), ('Similar', 2), ('domain-containing', 2)]	Similar to Coiled-coil domain-containing protein 124 homolog acc. no. O94389;Similar to Coiled-coil domain-containing protein 124 homolog acc. no. O94389	0	PF06244;PF06244 ;	PTHR21680:SF0;PTHR21680:SF0 ;	0	0	0	0
Full	Salix_HiSeq_c10392_g1_i1	Salix_HiSeq_c10392_g1	80	4e-36	132	80	291	82.4742	tr|S3VP17|S3VP17_9LEPT	S3VP17	204	39.2157	Glutathione S-transferase	GO:0016740	PF00043;PF02798	0	0	0	0	0	Bacteria	Spirochaetes	Leptospirales	Leptospirales	Leptospiraceae	Leptospira	Bacteria;Spirochaetes;Leptospirales;Leptospiraceae;Leptospira	tr|S3VP17|S3VP17_9LEPT;tr|M6CZV0|M6CZV0_9LEPT;tr|I0XNV4|I0XNV4_9LEPT;tr|V6HFE7|V6HFE7_9LEPT;tr|C4ZM53|C4ZM53_THASP;tr|N6ZW65|N6ZW65_9RHOO;tr|M6E388|M6E388_9LEPT;tr|M6IA05|M6IA05_9LEPT;tr|V6I5M2|V6I5M2_9LEPT;tr|Q4KFV9|Q4KFV9_PSEF5	Leptospira;Leptospira;Leptospira;Leptospira;Thauera;Thauera;Leptospira;Leptospira;Leptospira;Pseudomonas	132;132;131;129;128;128;127;127;128;127	80;78;78;75;74;74;74;74;74;73	[('Glutathione', 10), ('S-transferase', 6), ('domain', 5), ('S-transferase,', 4), ('N-terminal', 4)]	Glutathione S-transferase;Glutathione S-transferase, N-terminal domain protein;Glutathione S-transferase;Glutathione S-transferase domain protein;Glutathione S-transferase	GO:0016740;GO:0016740;GO:0004364;GO:0006749	PF00043;PF02798;PF00043;PF02798	0	0;tmz:Tmz1t_1349;pfl:PFL_1748	0	0;K11209;K11209	0
Full	Salix_HiSeq_c103957_g1_i1	Salix_HiSeq_c103957_g1	0	0	0	0	218	0	0	0	0	0	0	0	0	0	0	0	0	0	Unknown	Unknown	Unknown	Unknown	Unknown	Unknown	0	0	0	0	0	0	0	0	0	0	0	0	0	0
Full	Salix_HiSeq_c103969_g1_i1	Salix_HiSeq_c103969_g1	0	0	0	0	236	0	0	0	0	0	0	0	0	0	0	0	0	0	Unknown	Unknown	Unknown	Unknown	Unknown	Unknown	0	0	0	0	0	0	0	0	0	0	0	0	0	0
Full	Salix_HiSeq_c104006_g1_i1	Salix_HiSeq_c104006_g1	0	0	0	0	228	0	0	0	0	0	0	0	0	0	0	0	0	0	Unknown	Unknown	Unknown	Unknown	Unknown	Unknown	0	0	0	0	0	0	0	0	0	0	0	0	0	0
Full	Salix_HiSeq_c104024_g1_i1	Salix_HiSeq_c104024_g1	0	0	0	0	279	0	0	0	0	0	0	0	0	0	0	0	0	0	Unknown	Unknown	Unknown	Unknown	Unknown	Unknown	0	0	0	0	0	0	0	0	0	0	0	0	0	0
Full	Salix_HiSeq_c104038_g1_i1	Salix_HiSeq_c104038_g1	79.41	5e-17	62	85	218	46.789	tr|E6UYN1|E6UYN1_VARPE	E6UYN1	670	5.07463	AsmA family protein	0	PF05170;PF05170	0	vpe:Varpa_4773	0	K07290	0	Bacteria	Proteobacteria	Betaproteobacteria	Burkholderiales	Comamonadaceae	Variovorax	Bacteria;Proteobacteria;Betaproteobacteria;Burkholderiales;Comamonadaceae;Variovorax	tr|E6UYN1|E6UYN1_VARPE;tr|J3CFD8|J3CFD8_9BURK	Variovorax;Variovorax	62;60	85;76	[('AsmA', 1), ('family', 1), ('Uncharacterized', 1)]	AsmA family protein;Uncharacterized protein	GO:0016021	PF05170;PF05170;PF05170	0	vpe:Varpa_4773	0	K07290	0
Full	Salix_HiSeq_c10403_g1_i1	Salix_HiSeq_c10403_g1	54.9	2e-15	64	62	260	58.8462	tr|F0LC52|F0LC52_AGRSH	F0LC52	276	18.4783	Transcriptional regulator, deoR family	GO:0005622;GO:0003677;GO:0003700;GO:0006351	PF00455;PF08220	0	agr:AGROH133_11622	0	K03477	0	Bacteria	Proteobacteria	Alphaproteobacteria	Rhizobiaceae	Rhizobium_Agrobacterium group	Agrobacterium	Bacteria;Proteobacteria;Alphaproteobacteria;Rhizobiales;Rhizobiaceae;Rhizobium_Agrobacterium group;Agrobacterium	tr|F0LC52|F0LC52_AGRSH;tr|H4EZV9|H4EZV9_9RHIZ;tr|K2PXL6|K2PXL6_9RHIZ;tr|H0H3V3|H0H3V3_RHIRD;tr|G6XWY0|G6XWY0_RHIRD;tr|U4Q2Q6|U4Q2Q6_9RHIZ;tr|F5JGV1|F5JGV1_9RHIZ;tr|F7UFQ3|F7UFQ3_RHIRD;tr|K5D2W9|K5D2W9_RHILU;tr|M8A7D5|M8A7D5_RHIRD	Agrobacterium;Rhizobium;Agrobacterium;Agrobacterium tumefaciens complex;Agrobacterium tumefaciens complex;Rhizobium;Agrobacterium;Agrobacterium tumefaciens complex;Rhizobium;Agrobacterium tumefaciens complex	64;64;64;64;63;63;63;63;63;63	62;62;62;62;61;60;60;60;60;60	[('family', 10), ('DeoR', 9), ('regulator', 8), ('transcriptional', 7), ('Transcriptional', 3)]	Transcriptional regulator, deoR family;Transcriptional regulator, DeoR family;Transcriptional regulator DeoR family protein;DeoR family transcriptional regulator;DeoR family transcriptional regulator	GO:0005622;GO:0003677;GO:0003700;GO:0006351;GO:0005622;GO:0006351	PF00455;PF08220;PF00455;PF08220	0	agr:AGROH133_11622;0;rir:BN877_II0503	0	K03477;0;K03477	0
Full	Salix_HiSeq_c104043_g1_i1	Salix_HiSeq_c104043_g1	0	0	0	0	248	0	0	0	0	0	0	0	0	0	0	0	0	0	Unknown	Unknown	Unknown	Unknown	Unknown	Unknown	0	0	0	0	0	0	0	0	0	0	0	0	0	0
Full	Salix_HiSeq_c104067_g1_i1	Salix_HiSeq_c104067_g1	51.47	2e-05	53	40	349	54.1547	tr|A0A016SNF1|A0A016SNF1_9BILA	A0A016SNF1	667	10.1949	Uncharacterized protein	0	PF01826	0	0	0	0	0	Eukaryota	Metazoa	Ecdysozoa	Ancylostomatidae	Ancylostomatinae	Ancylostoma	Eukaryota;Metazoa;Ecdysozoa;Nematoda;Chromadorea;Rhabditida;Strongylida;Ancylostomatoidea;Ancylostomatidae;Ancylostomatinae;Ancylostoma	tr|A0A016SNF1|A0A016SNF1_9BILA;tr|A0A016SP82|A0A016SP82_9BILA	Ancylostoma;Ancylostoma	53;52	40;37	[('Uncharacterized', 2)]	Uncharacterized protein;Uncharacterized protein	0	PF01826;PF01826;PF01826	0	0	0	0	0
Full	Salix_HiSeq_c104108_g1_i1	Salix_HiSeq_c104108_g1	60	5e-20	91	61	234	96.1538	tr|A5UUA7|A5UUA7_ROSS1	A5UUA7	375	20	Phosphoribosylaminoimidazole carboxylase	GO:0034028;GO:0005524;GO:0046872;GO:0004638;GO:0006189	PF02222	0	rrs:RoseRS_1820	0	K01589	0	Bacteria	Chloroflexi	Chloroflexia	Roseiflexineae	Roseiflexaceae	Roseiflexus	Bacteria;Chloroflexi;Chloroflexia;Chloroflexales;Roseiflexineae;Roseiflexaceae;Roseiflexus	tr|A5UUA7|A5UUA7_ROSS1;tr|F2NMN9|F2NMN9_MARHT;tr|K9GN02|K9GN02_9PROT;tr|N9MTU2|N9MTU2_9GAMM;tr|G7GF53|G7GF53_9GAMM	Roseiflexus;Marinithermus;Caenispirillum;Acinetobacter;Acinetobacter	91;85;85;84;83	61;55;54;52;51	[('Phosphoribosylaminoimidazole', 4), ('ATPase', 3), ('subunit', 3), ('carboxylase', 2), ('carboxylase,', 2)]	Phosphoribosylaminoimidazole carboxylase;Phosphoribosylaminoimidazole carboxylase, ATPase subunit;Phosphoribosylaminoimidazole carboxylase ATPase subunit;5-(Carboxyamino)imidazole ribonucleotide synthase	GO:0034028;GO:0005524;GO:0046872;GO:0004638;GO:0006189;GO:0034028;GO:0006189	PF02222;PF02222;PF02222	0	rrs:RoseRS_1820;mhd:Marky_1688;0	0	K01589;K01589;0	0
Full	Salix_HiSeq_c104169_g1_i1	Salix_HiSeq_c104169_g1	0	0	0	0	261	0	0	0	0	0	0	0	0	0	0	0	0	0	Unknown	Unknown	Unknown	Unknown	Unknown	Unknown	0	0	0	0	0	0	0	0	0	0	0	0	0	0
Full	Salix_HiSeq_c104171_g1_i1	Salix_HiSeq_c104171_g1	54.05	3e-19	92	56	264	84.0909	tr|V6F3Q1|V6F3Q1_9PROT	V6F3Q1	983	7.52798	Putative Sensory transduction histidine kinase	GO:0016021;GO:0005622;GO:0005524;GO:0000155;GO:0006355	PF02518;PF00512;PF00989;PF08448	0	mgy:MGMSRv2__1888	0	0	0	Bacteria	Proteobacteria	Alphaproteobacteria	Rhodospirillales	Rhodospirillaceae	Magnetospirillum	Bacteria;Proteobacteria;Alphaproteobacteria;Rhodospirillales;Rhodospirillaceae;Magnetospirillum	tr|V6F3Q1|V6F3Q1_9PROT;tr|D8JSS9|D8JSS9_HYPDA;tr|A4U5G5|A4U5G5_9PROT;tr|N0B1I0|N0B1I0_9RHIZ;tr|A7BV03|A7BV03_9GAMM;tr|F8JDP2|F8JDP2_HYPSM;tr|W4MBK6|W4MBK6_9DELT;tr|B4RIF5|B4RIF5_PHEZH;tr|W6K6Y8|W6K6Y8_9PROT;tr|Q15U23|Q15U23_PSEA6	Magnetospirillum;Hyphomicrobium;Magnetospirillum;Hyphomicrobium;Beggiatoa;Hyphomicrobium;Candidatus Entotheonella;Phenylobacterium;Magnetospira;Pseudoalteromonas	92;93;92;92;94;92;94;93;94;96	56;56;56;55;55;55;55;54;54;54	[('kinase', 6), ('sensor', 5), ('histidine', 5), ('transduction', 3), ('hybrid', 3)]	Putative Sensory transduction histidine kinase;PAS/PAC sensor hybrid histidine kinase;Sensory transduction histidine kinase;Two-component hybrid sensor and regulator;Uncharacterized protein;Uncharacterized protein (Fragment);Histidine kinase (Low oxygen sensor with PAS domains);Putative enzyme has diguanylate cyclase domain;PAS/PAC sensor signal transduction histidine kinase	GO:0016021;GO:0005622;GO:0005524;GO:0000155;GO:0006355;GO:0016021;GO:0052621;GO:0006355	PF02518;PF00512;PF00989;PF08448;PF02518;PF13426;PF00072;PF13185;PF00990;PF01590;PF08447;PF00989	0	mgy:MGMSRv2__1888;hdn:Hden_0593;0;hdt:HYPDE_25643;hmc:HYPMC_3289;pzu:PHZ_p0187;magq:MGMAQ_0871;pat:Patl_2097	0	0;K14986	0
Full	Salix_HiSeq_c104192_g1_i1	Salix_HiSeq_c104192_g1	99.12	1e-57	195	86	346	97.9769	SapurV1A.0052s0850.1.p	0	1664	6.79087	CW-type zinc finger protein, putative	GO:0008270	PF07496	PTHR23336:SF6	0	0	0	0	Eukaryota	Viridiplantae	Streptophyta	Saliceae	Salix	Salix purpurea	Eukaryota;Viridiplantae;Streptophyta;Streptophytina;Embryophyta;Tracheophyta;Euphyllophyta;Spermatophyta;Magnoliophyta;Mesangiospermae;Eudicotyledons;Gunneridae;Pentapetalae;rosids;fabi ds;Malpighiales;Salicaceae;Saliceae;Salix;Salix purpurea	SapurV1A.0052s0850.1.p;SapurV1A.0052s0850.2.p	Salix purpurea;Salix purpurea	195;195	86;86	[('CW-type', 2), ('putative', 2), ('finger', 2), ('zinc', 2)]	CW-type zinc finger protein, putative;CW-type zinc finger protein, putative	GO:0008270;GO:0008270	PF07496;PF07496	PTHR23336:SF6;PTHR23336:SF6	0	0	0	0
Full	Salix_HiSeq_c10422_g1_i1	Salix_HiSeq_c10422_g1	53.62	4e-16	81	62	208	99.5192	tr|B1W294|B1W294_STRGG	B1W294	431	14.8492	Putative glucarate dehydratase	GO:0003824;GO:0046872	PF02746	PTHR13794	sgr:SGR_5812	0	K01706	0	Bacteria	Actinobacteria	Streptomycetales	Streptomycetales	Streptomycetaceae	Streptomyces	Bacteria;Actinobacteria;Streptomycetales;Streptomycetaceae;Streptomyces	tr|B1W294|B1W294_STRGG;tr|G0Q6B3|G0Q6B3_STRGR;tr|H5XPJ4|H5XPJ4_9PSEU;tr|G8X1U0|G8X1U0_STREN;tr|D6AN02|D6AN02_STRFL;tr|G2WVR4|G2WVR4_VERDV;tr|C9SBL2|C9SBL2_VERA1;tr|D9X829|D9X829_STRVR	Streptomyces;Streptomyces;Saccharomonospora;Streptomyces;Streptomyces;Verticillium;Verticillium;Streptomyces	81;81;81;78;78;76;75;76	62;62;62;57;57;56;54;54	[('dehydratase', 6), ('Glucarate', 5), ('superfamily', 1), ('Putative', 1), ('Enolase', 1)]	Putative glucarate dehydratase;Glucarate dehydratase;Enolase superfamily enzyme related to L-alanine-DL-glutamate epimerase;Mandelate racemase/muconate lactonizing protein;Glucarate dehydratase	GO:0003824;GO:0046872;GO:0008872;GO:0003824;GO:0046872	PF02746;PF02746;0;PF02746	PTHR13794;PTHR13794;PTHR13794	sgr:SGR_5812;0;scy:SCATT_08940;vda:VDAG_01700;val:VDBG_01855	0	K01706;0;K01706	0
Full	Salix_HiSeq_c104237_g1_i1	Salix_HiSeq_c104237_g1	0	0	0	0	210	0	0	0	0	0	0	0	0	0	0	0	0	0	Unknown	Unknown	Unknown	Unknown	Unknown	Unknown	0	0	0	0	0	0	0	0	0	0	0	0	0	0
Full	Salix_HiSeq_c104246_g1_i1	Salix_HiSeq_c104246_g1	87.8	4e-41	151	88	260	94.6154	tr|K0HXZ4|K0HXZ4_9BURK	K0HXZ4	505	16.2376	Monosaccharide-transporting ATPase	GO:0005524;GO:0016887	PF00005	0	ack:C380_10480	0	K10548	0	Bacteria	Proteobacteria	Betaproteobacteria	Burkholderiales	Comamonadaceae	Acidovorax	Bacteria;Proteobacteria;Betaproteobacteria;Burkholderiales;Comamonadaceae;Acidovorax	tr|K0HXZ4|K0HXZ4_9BURK;tr|J3CXI4|J3CXI4_9BURK;tr|J0KGB9|J0KGB9_9BURK;tr|A1TPE3|A1TPE3_ACIAC;tr|F0Q4V5|F0Q4V5_ACIAP;tr|A1WFW3|A1WFW3_VEREI	Acidovorax;Polaromonas;Acidovorax;Acidovorax;Acidovorax;Verminephrobacter	151;149;147;142;142;142	88;86;85;80;80;78	[('ATPase', 4), ('ABC', 2), ('Monosaccharide-transporting', 2), ('system,', 2), ('component', 2)]	Monosaccharide-transporting ATPase;ABC-type sugar transport system, ATPase component;Multiple monosaccharide ABC transporter ATP-binding protein;Monosaccharide-transporting ATPase;ABC transporter related	GO:0005524;GO:0016887;GO:0005524;GO:0008643;GO:0015407;GO:0016887	PF00005;PF00005;PF00005	0	ack:C380_10480;0;aav:Aave_2253;aaa:Acav_2887;vei:Veis_0738	0	K10548;0;K10548;K10548	0
Full	Salix_HiSeq_c104290_g1_i1	Salix_HiSeq_c104290_g1	0	0	0	0	216	0	0	0	0	0	0	0	0	0	0	0	0	0	Unknown	Unknown	Unknown	Unknown	Unknown	Unknown	0	0	0	0	0	0	0	0	0	0	0	0	0	0
Full	Salix_HiSeq_c104316_g1_i1	Salix_HiSeq_c104316_g1	84.46	3e-66	229	74	580	76.5517	tr|U4KXH0|U4KXH0_PYROM	U4KXH0	1115	13.2735	Similar to Chitin synthase 2 acc. no. P30589	GO:0016021;GO:0004100;GO:0006031	PF01644;PF08407;PF08407	PTHR22914	0	0	0	0	Eukaryota	Fungi	Dikarya	Pezizales	Pyronemataceae	Pyronema	Eukaryota;Fungi;Dikarya;Ascomycota;saccharomyceta;Pezizomycotina;Pezizomycetes;Pezizales;Pyronemataceae;Pyronema	tr|U4KXH0|U4KXH0_PYROM;pyronema|U4KXH0|U4KXH0_PYROM	Pyronema;Pyronema omphalodes	229;229	74;74	[('no.', 2), ('acc.', 2), ('Chitin', 2), ('synthase', 2), ('P30589', 2)]	Similar to Chitin synthase 2 acc. no. P30589;Similar to Chitin synthase 2 acc. no. P30589	GO:0016021;GO:0004100;GO:0006031;GO:0004100	PF01644;PF08407;PF01644 ;	PTHR22914;PTHR22914 ;	0	0	0	0
Full	Salix_HiSeq_c104328_g1_i1	Salix_HiSeq_c104328_g1	0	0	0	0	253	0	0	0	0	0	0	0	0	0	0	0	0	0	Unknown	Unknown	Unknown	Unknown	Unknown	Unknown	0	0	0	0	0	0	0	0	0	0	0	0	0	0
Full	Salix_HiSeq_c10434_g1_i1	Salix_HiSeq_c10434_g1	47.54	5e-10	64	52	204	89.7059	tr|D0LGG6|D0LGG6_HALO1	D0LGG6	354	17.2316	Thiamine pyrophosphate protein domain protein TPP-binding protein	GO:0003824;GO:0030976	PF02775;PF02775	0	hoh:Hoch_0071	0	K00175	0	Bacteria	Proteobacteria	Deltaproteobacteria	Nannocystineae	Kofleriaceae	Haliangium	Bacteria;Proteobacteria;Deltaproteobacteria;Myxococcales;Nannocystineae;Kofleriaceae;Haliangium	tr|D0LGG6|D0LGG6_HALO1;tr|W4LX35|W4LX35_9DELT;tr|K1YHB1|K1YHB1_9BACT;tr|W4M2V5|W4M2V5_9DELT	Haliangium;Candidatus Entotheonella;Bacteria;Candidatus Entotheonella	64;63;58;59	52;50;47;44	[('(Fragment)', 2), ('Uncharacterized', 2), ('domain', 1), ('pyrophosphate', 1), ('2-oxoacid', 1)]	Thiamine pyrophosphate protein domain protein TPP-binding protein;2-oxoacid ferredoxin oxidoreductase subunit beta;Uncharacterized protein (Fragment);Uncharacterized protein (Fragment)	GO:0003824;GO:0030976;GO:0003824;GO:0030976	PF02775;PF02775;PF02775	0	hoh:Hoch_0071;0	0	K00175;0	0
Full	Salix_HiSeq_c10434_g1_i2	Salix_HiSeq_c10434_g1	0	0	0	0	215	0	0	0	0	0	0	0	0	0	0	0	0	0	Unknown	Unknown	Unknown	Unknown	Unknown	Unknown	0	0	0	0	0	0	0	0	0	0	0	0	0	0
Full	Salix_HiSeq_c1043_g1_i1	Salix_HiSeq_c1043_g1	46.84	1e-11	70	47	266	89.0977	tr|K1XZJ5|K1XZJ5_9BACT	K1XZJ5	690	10.8696	Uncharacterized protein	GO:0009279;GO:0004872;GO:0006810	PF07715;PF00593;PF00593;PF07715	0	0	0	0	0	Bacteria	Bacteria	Bacteria	Bacteria	Bacteria	Bacteria	Bacteria;Bacteria;Bacteria;Bacteria;Bacteria;Bacteria	tr|K1XZJ5|K1XZJ5_9BACT;tr|Q20JX2|Q20JX2_9BACT	Bacteria;Bacteria	70;66	47;41	[('membrane', 1), ('outer', 1), ('Putative', 1), ('Uncharacterized', 1)]	Uncharacterized protein;Putative outer membrane protein	GO:0009279;GO:0004872;GO:0006810;GO:0009279;GO:0016021;GO:0006810	PF07715;PF00593;PF07715;PF07715	0	0	0	0	0
Full	Salix_HiSeq_c104428_g1_i1	Salix_HiSeq_c104428_g1	49.06	2e-06	55	44	243	65.4321	tr|U1SB57|U1SB57_9ACTO	U1SB57	999	5.30531	Tetratricopeptide repeat protein	GO:0005871;GO:0003777	PF13374;PF13176	0	0	0	0	0	Bacteria	Actinobacteria	Actinomycetales	Actinomycetales	Actinomycetaceae	Actinomyces	Bacteria;Actinobacteria;Actinomycetales;Actinomycetaceae;Actinomyces	tr|U1SB57|U1SB57_9ACTO;tr|M5DHV2|M5DHV2_9PROT;tr|M5DHV2|M5DHV2_9PROT;tr|J3ABL8|J3ABL8_ACTNH;tr|U1R586|U1R586_9ACTO;tr|U1S7T6|U1S7T6_9ACTO;tr|U1SB57|U1SB57_9ACTO;tr|M5DHV2|M5DHV2_9PROT;tr|M5DHV2|M5DHV2_9PROT;tr|U1SB57|U1SB57_9ACTO	Actinomyces;Nitrosospira;Nitrosospira;Actinomyces;Actinomyces;Actinomyces;Actinomyces;Nitrosospira;Nitrosospira;Actinomyces	55;64;60;55;54;54;53;53;65;52	44;43;43;41;41;40;40;40;40;39	[('repeat', 6), ('Tetratricopeptide', 5), ('ATP/GTP', 4), ('Putative', 4), ('binding', 4)]	Tetratricopeptide repeat protein;Putative ATP/GTP binding protein;PPR repeat protein;Tetratricopeptide repeat protein;Tetratricopeptide repeat protein (Fragment);Tetratricopeptide repeat protein	GO:0005871;GO:0003777;0;GO:0005871;GO:0005524;GO:0043531;GO:0003777	PF13374;PF13176;PF13374;PF00004;PF07721;PF00931;PF13176	0	0	0	0	0
Full	Salix_HiSeq_c10442_g1_i1	Salix_HiSeq_c10442_g1	0	0	0	0	201	0	0	0	0	0	0	0	0	0	0	0	0	0	Unknown	Unknown	Unknown	Unknown	Unknown	Unknown	0	0	0	0	0	0	0	0	0	0	0	0	0	0
Full	Salix_HiSeq_c104431_g1_i1	Salix_HiSeq_c104431_g1	33.64	4e-06	54	26	351	90.5983	tr|D0QXG9|D0QXG9_PARBR	D0QXG9	547	19.5612	Transposase	GO:0003677;GO:0008270	PF03184;PF05225;PF03221	0	0	0	0	0	Eukaryota	Fungi	Dikarya	Onygenales	mitosporic Onygenales	Paracoccidioides	Eukaryota;Fungi;Dikarya;Ascomycota;Pezizomycotina;Eurotiomycetes;Eurotiomycetidae;Onygenales;mitosporic Onygenales;Paracoccidioides	tr|D0QXG9|D0QXG9_PARBR;tr|B8MV17|B8MV17_TALSN;tr|A2QBF7|A2QBF7_ASPNC;tr|B8MVL3|B8MVL3_TALSN;tr|B8MSE0|B8MSE0_TALSN;tr|B8MFC5|B8MFC5_TALSN;tr|B8MRG0|B8MRG0_TALSN;tr|B8M560|B8M560_TALSN;tr|B8MGB3|B8MGB3_TALSN;tr|B8MU66|B8MU66_TALSN	Paracoccidioides;Talaromyces;Aspergillus;Talaromyces;Talaromyces;Talaromyces;Talaromyces;Talaromyces;Talaromyces;Talaromyces	54;55;56;54;51;52;53;55;53;53	26;26;25;25;25;25;25;24;24;24	[('Putative', 6), ('uncharacterized', 6), ('putative', 2), ('Similarity', 1), ('-Aspergillus', 1)]	Transposase;Putative uncharacterized protein;Similarity to transposase of Tan1 -Aspergillus niger;Transposon, putative;MFS multidrug transporter, putative;Putative uncharacterized protein	GO:0003677;GO:0008270;GO:0003677;GO:0016021;GO:0055085;GO:0008270	PF03184;PF05225;PF03221;PF03184;PF07690;PF03221	0	0	0	0	0
Full	Salix_HiSeq_c104432_g1_i1	Salix_HiSeq_c104432_g1	82.93	5e-16	77	89	224	54.9107	tr|K2NTJ8|K2NTJ8_9RHIZ	K2NTJ8	126	32.5397	FeS assembly scaffold SufA	GO:0051536;GO:0005198;GO:0016226	PF01521;PF01521	0	0	0	0	0	Bacteria	Proteobacteria	Alphaproteobacteria	Rhizobiales	Phyllobacteriaceae	Nitratireductor	Bacteria;Proteobacteria;Alphaproteobacteria;Rhizobiales;Phyllobacteriaceae;Nitratireductor	tr|K2NTJ8|K2NTJ8_9RHIZ;tr|A0A011US52|A0A011US52_9RHIZ;tr|A0A031M5P1|A0A031M5P1_9PSED;tr|I5C1E5|I5C1E5_9RHIZ;tr|Q11HF5|Q11HF5_CHESB;tr|J2VKI9|J2VKI9_9RHIZ	Nitratireductor;Aquamicrobium;Pseudomonas;Nitratireductor;Chelativorans;Phyllobacterium	77;78;78;77;77;77	89;88;88;87;85;85	[('scaffold', 6), ('SufA', 6), ('assembly', 6), ('FeS', 6)]	FeS assembly scaffold SufA;FeS assembly scaffold SufA;FeS assembly scaffold SufA	GO:0051536;GO:0005198;GO:0016226;GO:0051536;GO:0016226	PF01521;PF01521;PF01521	0	0;mes:Meso_1776	0	0;K13628	0
Full	Salix_HiSeq_c104433_g1_i1	Salix_HiSeq_c104433_g1	79.78	2e-40	145	81	271	98.524	tr|H5WJ77|H5WJ77_9BURK	H5WJ77	269	33.0855	ABC-type transport system involved in resistance to organic solvents, ATPase component	GO:0005524;GO:0016887	PF00005	0	0	0	0	0	Bacteria	Proteobacteria	Betaproteobacteria	Burkholderiales	Burkholderiales	Burkholderiales	Bacteria;Proteobacteria;Betaproteobacteria;Burkholderiales;Burkholderiales;Burkholderiales	tr|H5WJ77|H5WJ77_9BURK;tr|I0HMD4|I0HMD4_RUBGI	Burkholderiales;Rubrivivax	145;143	81;78	[('ABC', 1), ('organic', 1), ('involved', 1), ('solvents,', 1), ('component', 1)]	ABC-type transport system involved in resistance to organic solvents, ATPase component;ABC transporter ATP-binding protein	GO:0005524;GO:0016887;GO:0005524;GO:0016887	PF00005;PF00005	0	rge:RGE_08300	0	K02065	0
Full	Salix_HiSeq_c104447_g1_i1	Salix_HiSeq_c104447_g1	0	0	0	0	408	0	0	0	0	0	0	0	0	0	0	0	0	0	Unknown	Unknown	Unknown	Unknown	Unknown	Unknown	0	0	0	0	0	0	0	0	0	0	0	0	0	0
Full	Salix_HiSeq_c104495_g1_i1	Salix_HiSeq_c104495_g1	86.36	9e-30	117	88	265	74.717	tr|V7EZR2|V7EZR2_9RHIZ	V7EZR2	264	25	Chemotaxis protein CheY	GO:0005622;GO:0000160	PF00072	0	0	0	0	0	Bacteria	Proteobacteria	Alphaproteobacteria	Rhizobiales	Phyllobacteriaceae	Mesorhizobium	Bacteria;Proteobacteria;Alphaproteobacteria;Rhizobiales;Phyllobacteriaceae;Mesorhizobium	tr|V7EZR2|V7EZR2_9RHIZ;tr|V7FYJ9|V7FYJ9_9RHIZ;tr|V7GWG0|V7GWG0_9RHIZ;tr|V7HRT3|V7HRT3_9RHIZ;tr|F7Y0L6|F7Y0L6_MESOW;tr|L0KHR7|L0KHR7_MESAW;tr|E8T8D5|E8T8D5_MESCW;tr|G6YDY0|G6YDY0_9RHIZ;tr|V7FDK9|V7FDK9_9RHIZ;tr|M5ELB5|M5ELB5_9RHIZ	Mesorhizobium;Mesorhizobium;Mesorhizobium;Mesorhizobium;Mesorhizobium;Mesorhizobium;Mesorhizobium;Mesorhizobium;Mesorhizobium;Mesorhizobium	117;117;117;116;115;115;115;114;113;112	88;88;88;88;86;86;86;84;83;82	[('CheY', 5), ('Chemotaxis', 5), ('regulator', 4), ('receiver', 3), ('Response', 2)]	Chemotaxis protein CheY;Chemotaxis protein CheY;Response regulator receiver protein;CheY-like receiver domain-containing protein;Response regulator receiver;Two-component response regulator;Phyllosphere-induced regulator phyR	GO:0005622;GO:0000160;GO:0005622;GO:0003677;GO:0016987;GO:0003700;GO:0006352;GO:0000160	PF00072;PF00072;PF00072	0	0;mop:Mesop_1453;mam:Mesau_01466;mci:Mesci_1431	0	0	0
Full	Salix_HiSeq_c104497_g1_i1	Salix_HiSeq_c104497_g1	57.89	7e-10	61	60	285	60	tr|E2LXF6|E2LXF6_MONPE	E2LXF6	112	49.1071	Uncharacterized protein	GO:0009277;GO:0005199	PF01185	0	0	0	0	0	Eukaryota	Fungi	Dikarya	Marasmiaceae	mitosporic Marasmiaceae	Moniliophthora	Eukaryota;Fungi;Dikarya;Basidiomycota;Agaricomycotina;Agaricomycetes;Agaricomycetidae;Agaricales;Marasmiaceae;mitosporic Marasmiaceae;Moniliophthora	tr|E2LXF6|E2LXF6_MONPE;tr|V2YEB3|V2YEB3_MONRO;tr|V2WCV9|V2WCV9_MONRO	Moniliophthora;Moniliophthora;Moniliophthora	61;58;57	60;53;50	[('Hydrophobin', 2), ('Uncharacterized', 1)]	Uncharacterized protein;Hydrophobin;Hydrophobin	GO:0009277;GO:0005199;GO:0009277;GO:0005199	PF01185;PF01185;PF01185	0	mrr:Moror_7894;mrr:Moror_13302	0	0	0
Full	Salix_HiSeq_c10449_g1_i1	Salix_HiSeq_c10449_g1	70.27	2e-15	81	59	225	98.6667	tr|M2R170|M2R170_CERS8	M2R170	1599	4.62789	Uncharacterized protein	GO:0016021;GO:0005524;GO:0016887	PF00005	0	0	0	0	0	Eukaryota	Fungi	Dikarya	Agaricomycetes	Polyporales	Gelatoporia	Eukaryota;Fungi;Dikarya;Basidiomycota;Agaricomycotina;Agaricomycetes;Polyporales;Gelatoporia	tr|M2R170|M2R170_CERS8;tr|A8N3N7|A8N3N7_COPC7;laccaria|A0A0C9XBD0|A0A0C9XBD0_9AGAR;tr|B0CNP9|B0CNP9_LACBS;laccaria|B0CNP9|B0CNP9_LACBS;tr|S8DZ42|S8DZ42_FOMPI;tr|B8P1M1|B8P1M1_POSPM;tr|V2X2S9|V2X2S9_MONRO;tr|S7QL80|S7QL80_GLOTA	Gelatoporia;Coprinopsis;Laccaria amethystina;Laccaria;Laccaria bicolor;Fomitopsis;Postia;Moniliophthora;Gloeophyllum	81;80;77;76;76;75;76;75;75	59;57;54;52;52;52;51;50;50	[('Uncharacterized', 3), ('Predicted', 3), ('Nod', 2), ('export', 2), ('factor', 2)]	Uncharacterized protein;Nod factor export ATP-binding protein I;Unplaced genomic scaffold K443scaffold_60, whole genome shotgun sequence;Predicted protein;Uncharacterized protein;Nod factor export atp-binding protein i;Uncharacterized protein	GO:0016021;GO:0005524;GO:0016887;GO:0016021;GO:0005215;GO:0005215	PF00005;PF00005;PF00005	PTHR19229;PTHR19229	cci:CC1G_00682;0;lbc:LACBIDRAFT_187302;ppl:POSPLDRAFT_87616;mrr:Moror_1709;gtr:GLOTRDRAFT_134817	0	0	0
Full	Salix_HiSeq_c104540_g1_i1	Salix_HiSeq_c104540_g1	0	0	0	0	247	0	0	0	0	0	0	0	0	0	0	0	0	0	Unknown	Unknown	Unknown	Unknown	Unknown	Unknown	0	0	0	0	0	0	0	0	0	0	0	0	0	0
Full	Salix_HiSeq_c104559_g1_i1	Salix_HiSeq_c104559_g1	0	0	0	0	223	0	0	0	0	0	0	0	0	0	0	0	0	0	Unknown	Unknown	Unknown	Unknown	Unknown	Unknown	0	0	0	0	0	0	0	0	0	0	0	0	0	0
Full	Salix_HiSeq_c10458_g1_i1	Salix_HiSeq_c10458_g1	75.71	1e-32	119	80	211	99.5261	tr|A7KZM8|A7KZM8_MALDO	A7KZM8	87	80.4598	Reverse transcriptase (Fragment)	GO:0003964	PF07727;PF07727	0	0	0	0	0	Eukaryota	Viridiplantae	Streptophyta	Maleae	Malus	Malus	Eukaryota;Viridiplantae;Streptophyta;Embryophyta;Tracheophyta;Spermatophyta;Magnoliophyta;Eudicotyledons;Gunneridae;Pentapetalae;Rosids;Fabids;Rosales;Rosaceae;Maloideae;Maleae;Malus;Malus	tr|A7KZM8|A7KZM8_MALDO;tr|Q204I0|Q204I0_MALDO;tr|A7KZL9|A7KZL9_MALDO;tr|Q204I5|Q204I5_MALDO	Malus;Malus;Malus;Malus	119;112;112;112	80;73;71;71	[('(Fragment)', 4), ('Reverse', 4), ('transcriptase', 4)]	Reverse transcriptase (Fragment);Reverse transcriptase (Fragment);Reverse transcriptase (Fragment)	GO:0003964;GO:0003964;GO:0003964	PF07727;PF07727;PF07727	0	0	0	0	0
Full	Salix_HiSeq_c104592_g1_i1	Salix_HiSeq_c104592_g1	57.65	6e-23	102	57	297	84.8485	tr|S9PL86|S9PL86_9DELT	S9PL86	515	16.5049	Nitrogenase (Molybdenum-iron)-specific transcriptional regulator NifA	GO:0005622;GO:0005524;GO:0043565;GO:0000160;GO:0006355;GO:0006351	PF13185;PF02954;PF00158	0	0	0	0	0	Bacteria	Proteobacteria	Deltaproteobacteria	Cystobacterineae	Cystobacteraceae	Cystobacter	Bacteria;Proteobacteria;Deltaproteobacteria;Myxococcales;Cystobacterineae;Cystobacteraceae;Cystobacter	tr|S9PL86|S9PL86_9DELT;tr|U7D7N7|U7D7N7_9BACT;tr|C1DK96|C1DK96_AZOVD;tr|M9Y9T3|M9Y9T3_AZOVI;tr|I4C9K9|I4C9K9_DESTA;sp|P12626|ANFA_AZOVI;tr|H6SP36|H6SP36_RHOPH;tr|S7TGP5|S7TGP5_DESML;tr|S0G0R3|S0G0R3_9DELT;tr|G0GBN3|G0GBN3_SPITZ	Cystobacter;Chitinivibrio;Azotobacter;Azotobacter;Desulfomonile;Azotobacter;Pararhodospirillum;Desulfococcus;Desulfotignum;Spirochaeta	102;93;101;101;94;101;94;93;94;93	57;57;55;55;55;55;54;54;54;52	[('transcriptional', 4), ('NifA', 4), ('AnfA', 4), ('Fis', 3), ('regulator,', 3)]	Nitrogenase (Molybdenum-iron)-specific transcriptional regulator NifA;NifA subfamily transcriptional regulator;Sigma54-dependent transcriptional activator for the iron only nitrogenase, AnfA;Nif-specific regulatory protein;Nitrogen fixation protein AnfA;Transcriptional regulator, NifA subfamily, Fis family;Transcriptional regulator, NifA subfamily, Fis Family;Transcriptional regulator, NifA, Fis …	GO:0005622;GO:0005524;GO:0043565;GO:0000160;GO:0006355;GO:0006351;GO:0005622;GO:0003700;GO:0009399;GO:0006351	PF13185;PF02954;PF00158;PF01590;PF13185;PF00158	0	0;avn:Avin_49020;avd:AvCA6_49020;dti:Desti_3602;rpm:RSPPHO_00482;stq:Spith_0836	0	0;K02584;K02584	0
Full	Salix_HiSeq_c104593_g1_i1	Salix_HiSeq_c104593_g1	76.92	7e-06	45	84	201	38.806	sp|P9WGQ6|Y1144_MYCTO	Q7D8R8	250	10.4	Uncharacterized oxidoreductase MT1177	GO:0016491	PF00106	0	mtc:MT1177	0	0	0	Bacteria	Actinobacteria	Corynebacteriales	Mycobacteriaceae	Mycobacterium	Mycobacterium tuberculosis complex	Bacteria;Actinobacteria;Corynebacteriales;Mycobacteriaceae;Mycobacterium;Mycobacterium tuberculosis complex	sp|P9WGQ6|Y1144_MYCTO;sp|P9WGQ7|Y1144_MYCTU	Mycobacterium tuberculosis complex;Mycobacterium tuberculosis complex	45;45	84;84	[('oxidoreductase', 2), ('Uncharacterized', 2), ('Rv1144', 1), ('MT1177', 1)]	Uncharacterized oxidoreductase MT1177;Uncharacterized oxidoreductase Rv1144	GO:0016491;GO:0005618;GO:0005886;GO:0016491	PF00106;PF00106	0	mtc:MT1177;mtu:Rv1144	0	0	0
Full	Salix_HiSeq_c104594_g1_i1	Salix_HiSeq_c104594_g1	0	0	0	0	254	0	0	0	0	0	0	0	0	0	0	0	0	0	Unknown	Unknown	Unknown	Unknown	Unknown	Unknown	0	0	0	0	0	0	0	0	0	0	0	0	0	0
Full	Salix_HiSeq_c104611_g1_i1	Salix_HiSeq_c104611_g1	0	0	0	0	213	0	0	0	0	0	0	0	0	0	0	0	0	0	Unknown	Unknown	Unknown	Unknown	Unknown	Unknown	0	0	0	0	0	0	0	0	0	0	0	0	0	0
Full	Salix_HiSeq_c10462_g1_i1	Salix_HiSeq_c10462_g1	0	0	0	0	201	0	0	0	0	0	0	0	0	0	0	0	0	0	Unknown	Unknown	Unknown	Unknown	Unknown	Unknown	0	0	0	0	0	0	0	0	0	0	0	0	0	0
Full	Salix_HiSeq_c104640_g1_i1	Salix_HiSeq_c104640_g1	0	0	0	0	218	0	0	0	0	0	0	0	0	0	0	0	0	0	Unknown	Unknown	Unknown	Unknown	Unknown	Unknown	0	0	0	0	0	0	0	0	0	0	0	0	0	0
Full	Salix_HiSeq_c104648_g1_i1	Salix_HiSeq_c104648_g1	44.83	3e-14	78	45	445	57.9775	tr|H6SK46|H6SK46_RHOPH	H6SK46	408	21.3235	Response regulator containing a CheY-like receiver domain and an HTH DNA-binding domain	GO:0005622;GO:0003677;GO:0000160	PF08668;PF00072	0	rpm:RSPPHO_01735	0	0	0	Bacteria	Proteobacteria	Alphaproteobacteria	Rhodospirillales	Rhodospirillaceae	Pararhodospirillum	Bacteria;Proteobacteria;Alphaproteobacteria;Rhodospirillales;Rhodospirillaceae;Pararhodospirillum	tr|H6SK46|H6SK46_RHOPH;tr|U6ZKK6|U6ZKK6_9ENTR;tr|E0SBA5|E0SBA5_DICD3;tr|C6CAK5|C6CAK5_DICDC;tr|D2BTN3|D2BTN3_DICD5;tr|T2GBG7|T2GBG7_DESGI;tr|C6WJT3|C6WJT3_ACTMD;tr|G2HCJ4|G2HCJ4_9DELT;tr|K6ZAJ2|K6ZAJ2_9ALTE;tr|M2ZNH0|M2ZNH0_9PROT	Pararhodospirillum;Dickeya;Dickeya;Dickeya;Dickeya;Desulfovibrio;Actinosynnema;Desulfovibrio;Paraglaciecola;Magnetospirillum	78;79;77;77;77;73;72;76;73;74	45;44;42;42;42;42;41;41;41;40	[('Putative', 5), ('regulator', 5), ('Response', 4), ('transduction', 3), ('signal', 3)]	Response regulator containing a CheY-like receiver domain and an HTH DNA-binding domain;Putative two-component system regulatory protein;Response regulator;Putative signal transduction protein;Putative response regulator;Uncharacterized protein;Response regulator	GO:0005622;GO:0003677;GO:0000160;GO:0005622;GO:0000160	PF08668;PF00072;PF08668;PF00072	0	rpm:RSPPHO_01735;0;ddd:Dda3937_04330;dda:Dd703_2726;ddc:Dd586_3029;dgg:DGI_1406;ami:Amir_2368	0	0	0
Full	Salix_HiSeq_c104652_g1_i1	Salix_HiSeq_c104652_g1	76.92	8e-28	110	83	206	94.6602	tr|D9SEW8|D9SEW8_GALCS	D9SEW8	246	26.4228	MotA/TolQ/ExbB proton channel	GO:0016021;GO:0008565	PF01618;PF01618	PTHR30433:SF3	gca:Galf_1035	0	K02556	0	Bacteria	Proteobacteria	Betaproteobacteria	Gallionellales	Gallionellaceae	Gallionella	Bacteria;Proteobacteria;Betaproteobacteria;Gallionellales;Gallionellaceae;Gallionella	tr|D9SEW8|D9SEW8_GALCS	Gallionella	110	83	[('MotA/TolQ/ExbB', 1), ('channel', 1), ('proton', 1)]	MotA/TolQ/ExbB proton channel	GO:0016021;GO:0008565	PF01618;PF01618	PTHR30433:SF3	gca:Galf_1035	0	K02556	0
Full	Salix_HiSeq_c104670_g1_i1	Salix_HiSeq_c104670_g1	42.31	9e-05	40	43	235	66.383	Potri.013G127500.1	0	403	11.1663	calcineurin-like phosphoesterase family protein; [ ortholog of At1g18480,]	GO:0016787	PF00149	PTHR11668:SF155	0	0	0	0	Eukaryota	Viridiplantae	Streptophyta	Saliceae	Populus	Populus trichocarpa	Eukaryota;Viridiplantae;Streptophyta;Streptophytina;Embryophyta;Tracheophyta;Euphyllophyta;Spermatophyta;Magnoliophyta;Mesangiospermae;Eudicotyledons;Gunneridae;Pentapetalae;Rosids;Fabids;Malpighiales;Salicaceae;Saliceae;Populus;Populus trichocarpa	Potri.013G127500.1	Populus trichocarpa	40	43	[('ortholog', 1), ('calcineurin-like', 1), ('phosphoesterase', 1), ('At1g18480,]', 1), ('family', 1)]	calcineurin-like phosphoesterase family protein;[ ortholog of At1g18480,]	GO:0016787	PF00149	PTHR11668:SF155	0	0	0	0
Full	Salix_HiSeq_c104672_g1_i1	Salix_HiSeq_c104672_g1	0	0	0	0	255	0	0	0	0	0	0	0	0	0	0	0	0	0	Unknown	Unknown	Unknown	Unknown	Unknown	Unknown	0	0	0	0	0	0	0	0	0	0	0	0	0	0
Full	Salix_HiSeq_c104733_g1_i1	Salix_HiSeq_c104733_g1	62.75	2e-12	69	64	229	66.8122	tr|V6ARV8|V6ARV8_9ARCH	V6ARV8	182	28.022	Uncharacterized protein	GO:0006979	PF02566	0	0	0	0	0	Archaea	Thaumarchaeota	unclassified Thaumarchaeota	Thaumarchaeota	unclassified Thaumarchaeota	Unknown	Archaea;Thaumarchaeota;unclassified Thaumarchaeota	tr|V6ARV8|V6ARV8_9ARCH	Unknown	69	64	[('Uncharacterized', 1)]	Uncharacterized protein	GO:0006979	PF02566	0	0	0	0	0
Full	Salix_HiSeq_c104746_g1_i1	Salix_HiSeq_c104746_g1	76.67	1e-06	54	78	243	37.037	tr|K1X8C5|K1X8C5_MARBU	K1X8C5	504	5.95238	Kinase activator	GO:0016301;GO:0006914	PF04108	0	mbe:MBM_00420	0	K08329	0	Eukaryota	Fungi	Dikarya	Helotiales	Dermateaceae	Marssonina	Eukaryota;Fungi;Dikarya;Ascomycota;Pezizomycotina;Leotiomycetes;Helotiales;Dermateaceae;Marssonina	tr|K1X8C5|K1X8C5_MARBU	Marssonina	54	78	[('activator', 1), ('Kinase', 1)]	Kinase activator	GO:0016301;GO:0006914	PF04108	0	mbe:MBM_00420	0	K08329	0
Full	Salix_HiSeq_c104749_g1_i1	Salix_HiSeq_c104749_g1	98.21	4e-22	91	81	227	74.0088	SapurV1A.0007s0370.1.p	0	885	6.32768	AMP deaminase	GO:0009168;GO:0019239	PF00962	PTHR11359	0	0	0	KOG1096	Eukaryota	Viridiplantae	Streptophyta	Saliceae	Salix	Salix purpurea	Eukaryota;Viridiplantae;Streptophyta;Streptophytina;Embryophyta;Tracheophyta;Euphyllophyta;Spermatophyta;Magnoliophyta;Mesangiospermae;Eudicotyledons;Gunneridae;Pentapetalae;rosids;fabi ds;Malpighiales;Salicaceae;Saliceae;Salix;Salix purpurea	SapurV1A.0007s0370.1.p;tr|U5FXK1|U5FXK1_POPTR;Potri.010G034800.1;Potri.010G034800.2;Potri.010G034800.3;tr|V4VGY1|V4VGY1_9ROSI;tr|V4TJL9|V4TJL9_9ROSI	Salix purpurea;Populus trichocarpa;Populus trichocarpa;Populus trichocarpa;Populus trichocarpa;Citrus;Citrus	91;85;86;85;86;71;71	81;72;72;72;72;71;71	[('NoDescription', 3), ('Uncharacterized', 3), ('AMP', 1), ('deaminase', 1)]	AMP deaminase;Uncharacterized protein;NoDescription;Uncharacterized protein	GO:0009168;GO:0019239;GO:0003876;GO:0032264;GO:0009168;GO:0016021;GO:0032264	PF00962;PF00962;PF00962	PTHR11359;PTHR11359;PTHR11359	pop:POPTR_0010s04380g;0;cic:CICLE_v10030660mg	0	K01490;0	KOG1096;0;KOG1096
Full	Salix_HiSeq_c104764_g1_i1	Salix_HiSeq_c104764_g1	60	4e-29	117	71	240	100	tr|S5ZWS3|S5ZWS3_9SPIO	S5ZWS3	473	16.9133	Asparagine--tRNA ligase	GO:0005737;GO:0004816;GO:0005524;GO:0003676;GO:0006421	PF00152;PF01336	PTHR22594;PTHR22594:SF6	tped:TPE_0005	0	K01893	0	Bacteria	Spirochaetes	Spirochaetales	Spirochaetales	Spirochaetaceae	Treponema	Bacteria;Spirochaetes;Spirochaetales;Spirochaetaceae;Treponema	tr|S5ZWS3|S5ZWS3_9SPIO;tr|S3KLE3|S3KLE3_TREDN;tr|M2BK13|M2BK13_TREDN;tr|M2SIN4|M2SIN4_TREDN;sp|Q73P19|SYN_TREDE;tr|M2AXG5|M2AXG5_TREDN;tr|M2BDT6|M2BDT6_TREDN;tr|E9S6N8|E9S6N8_TREDN;tr|S3LCD4|S3LCD4_9SPIO;tr|E7NTN6|E7NTN6_TREPH	Treponema;Treponema;Treponema;Treponema;Treponema;Treponema;Treponema;Treponema;Treponema;Treponema	117;115;115;115;114;114;114;114;110;111	71;69;69;68;67;67;67;67;64;63	[('Asparagine--tRNA', 10), ('ligase', 10)]	Asparagine--tRNA ligase;Asparagine--tRNA ligase;Asparagine--tRNA ligase	GO:0005737;GO:0004816;GO:0005524;GO:0003676;GO:0006421;GO:0005737;GO:0006421	PF00152;PF01336;PF00152;PF01336	PTHR22594;PTHR22594:SF6;PTHR22594;PTHR22594:SF6	tped:TPE_0005;0;tde:TDE0980	0	K01893;0;K01893	0
Full	Salix_HiSeq_c104790_g1_i1	Salix_HiSeq_c104790_g1	100	8e-07	49	100	233	29.6137	sp|A2SD80|GLMU_METPP	A2SD80	460	5	Bifunctional protein GlmU	GO:0005737;GO:0019134;GO:0000287;GO:0003977;GO:0000902;GO:0071555;GO:0009245;GO:0009103;GO:0009252;GO:0008360;GO:0006048	PF00132;PF12804	0	mpt:Mpe_A0557	0	K04042	0	Bacteria	Proteobacteria	Betaproteobacteria	Betaproteobacteria	Burkholderiales	Methylibium	Bacteria;Proteobacteria;Betaproteobacteria;Burkholderiales;Methylibium	sp|A2SD80|GLMU_METPP;tr|W7WXR9|W7WXR9_9BURK;tr|W7WII4|W7WII4_9BURK	Methylibium;Methylibium;Methylibium	49;49;49	100;99;99	[('Bifunctional', 3), ('GlmU', 3)]	Bifunctional protein GlmU;Bifunctional protein GlmU;Bifunctional protein GlmU	GO:0005737;GO:0019134;GO:0000287;GO:0003977;GO:0000902;GO:0071555;GO:0009245;GO:0009103;GO:0009252;GO:0008360;GO:0006048;GO:0005737;GO:0016021;GO:0006048	PF00132;PF12804;PF00132;PF12804	0	mpt:Mpe_A0557;0	0	K04042;0	0
Full	Salix_HiSeq_c104799_g1_i1	Salix_HiSeq_c104799_g1	0	0	0	0	565	0	0	0	0	0	0	0	0	0	0	0	0	0	Unknown	Unknown	Unknown	Unknown	Unknown	Unknown	0	0	0	0	0	0	0	0	0	0	0	0	0	0
Full	Salix_HiSeq_c104806_g1_i1	Salix_HiSeq_c104806_g1	72.31	5e-16	82	58	203	96.0591	tr|F7YAN9|F7YAN9_MESOW	F7YAN9	1050	6.19048	Multi-sensor hybrid histidine kinase	GO:0005622;GO:0000155;GO:0018298	PF01590;PF13185;PF02518;PF00512;PF08447;PF00072	0	mop:Mesop_4370	0	0	0	Bacteria	Proteobacteria	Alphaproteobacteria	Rhizobiales	Phyllobacteriaceae	Mesorhizobium	Bacteria;Proteobacteria;Alphaproteobacteria;Rhizobiales;Phyllobacteriaceae;Mesorhizobium	tr|F7YAN9|F7YAN9_MESOW;tr|V7F6D6|V7F6D6_9RHIZ;tr|V7G4D9|V7G4D9_9RHIZ;tr|V7H7F6|V7H7F6_9RHIZ;tr|L0KIY0|L0KIY0_MESAW;tr|V7HJR3|V7HJR3_9RHIZ;tr|C1D395|C1D395_DEIDV;tr|K8PSR3|K8PSR3_9BRAD;tr|E8TPD6|E8TPD6_MESCW;tr|M5FH46|M5FH46_9RHIZ	Mesorhizobium;Mesorhizobium;Mesorhizobium;Mesorhizobium;Mesorhizobium;Mesorhizobium;Deinococcus;Afipia;Mesorhizobium;Mesorhizobium	82;82;82;82;80;79;77;75;74;75	58;58;58;58;56;56;53;52;50;50	[('CheY', 4), ('Chemotaxis', 4), ('PAS', 3), ('domain', 2), ('S-box', 2)]	Multi-sensor hybrid histidine kinase;Chemotaxis protein CheY;PAS domain S-box;Putative histidine kinase, classic;PAS domain S-box protein;PAS sensor protein;Sensor protein	GO:0005622;GO:0000155;GO:0018298;GO:0005622;GO:0006355;GO:0018298	PF01590;PF13185;PF02518;PF00512;PF08447;PF00072;PF01590;PF00989;PF13426;PF00072	0	mop:Mesop_4370;0;mam:Mesau_02544;ddr:Deide_2p02130;mci:Mesci_6175	0	0	0
Full	Salix_HiSeq_c104836_g1_i1	Salix_HiSeq_c104836_g1	90.62	1e-09	60	87	304	31.5789	tr|A9P9L0|A9P9L0_POPTR	A9P9L0	73	43.8356	Putative uncharacterized protein	0	0	0	0	0	0	0	Eukaryota	Viridiplantae	Streptophyta	Saliceae	Populus	Populus trichocarpa	Eukaryota;Viridiplantae;Streptophyta;Streptophytina;Embryophyta;Tracheophyta;Euphyllophyta;Spermatophyta;Magnoliophyta;Mesangiospermae;Eudicotyledons;Gunneridae;Pentapetalae;Rosids;Fabids;Malpighiales;Salicaceae;Saliceae;Populus;Populus trichocarpa	tr|A9P9L0|A9P9L0_POPTR	Populus trichocarpa	60	87	[('Putative', 1), ('uncharacterized', 1)]	Putative uncharacterized protein	0	0	0	0	0	0	0
Full	Salix_HiSeq_c104857_g1_i1	Salix_HiSeq_c104857_g1	0	0	0	0	338	0	0	0	0	0	0	0	0	0	0	0	0	0	Unknown	Unknown	Unknown	Unknown	Unknown	Unknown	0	0	0	0	0	0	0	0	0	0	0	0	0	0
Full	Salix_HiSeq_c104956_g1_i1	Salix_HiSeq_c104956_g1	100	6e-44	154	90	400	62.25	SapurV1A.0020s0490.1.p	0	599	13.8564	MAP kinase	GO:0004672;GO:0005524;GO:0006468	PF00069	PTHR24055:SF69	0	0	0	KOG0660	Eukaryota	Viridiplantae	Streptophyta	Saliceae	Salix	Salix purpurea	Eukaryota;Viridiplantae;Streptophyta;Streptophytina;Embryophyta;Tracheophyta;Euphyllophyta;Spermatophyta;Magnoliophyta;Mesangiospermae;Eudicotyledons;Gunneridae;Pentapetalae;rosids;fabi ds;Malpighiales;Salicaceae;Saliceae;Salix;Salix purpurea	SapurV1A.0020s0490.1.p	Salix purpurea	154	90	[('MAP', 1), ('kinase', 1)]	MAP kinase	GO:0004672;GO:0005524;GO:0006468	PF00069	PTHR24055:SF69	0	0	0	KOG0660
Full	Salix_HiSeq_c104968_g1_i1	Salix_HiSeq_c104968_g1	64.18	4e-18	86	62	202	99.505	tr|L0D8E4|L0D8E4_SINAD	L0D8E4	454	14.5374	Arylsulfatase A family protein	GO:0008484	PF00884;PF00884	0	saci:Sinac_0696	0	0	0	Bacteria	Planctomycetes	Planctomycetia	Planctomycetales	Planctomycetaceae	Singulisphaera	Bacteria;Planctomycetes;Planctomycetia;Planctomycetales;Planctomycetaceae;Singulisphaera	tr|L0D8E4|L0D8E4_SINAD	Singulisphaera	86	62	[('Arylsulfatase', 1), ('family', 1)]	Arylsulfatase A family protein	GO:0008484	PF00884;PF00884	0	saci:Sinac_0696	0	0	0
Full	Salix_HiSeq_c105015_g1_i1	Salix_HiSeq_c105015_g1	0	0	0	0	243	0	0	0	0	0	0	0	0	0	0	0	0	0	Unknown	Unknown	Unknown	Unknown	Unknown	Unknown	0	0	0	0	0	0	0	0	0	0	0	0	0	0
Full	Salix_HiSeq_c105019_g1_i1	Salix_HiSeq_c105019_g1	55	6e-12	71	59	212	84.9057	tr|G0Q5U2|G0Q5U2_STRGR	G0Q5U2	1175	5.10638	NB-ARC domain protein	GO:0043531;GO:0003677	PF00931;PF00400	0	0	0	0	0	Bacteria	Actinobacteria	Streptomycetales	Streptomycetales	Streptomycetaceae	Streptomyces	Bacteria;Actinobacteria;Streptomycetales;Streptomycetaceae;Streptomyces	tr|G0Q5U2|G0Q5U2_STRGR;tr|Q4WH28|Q4WH28_ASPFU;tr|Q8Z020|Q8Z020_NOSS1;tr|Q4WH28|Q4WH28_ASPFU;tr|Q4WH28|Q4WH28_ASPFU;tr|B5W3F6|B5W3F6_ARTMA;tr|H1WH28|H1WH28_9CYAN;tr|K1W309|K1W309_ARTPT;tr|D5A304|D5A304_ARTPN;tr|K9G320|K9G320_PEND2	Streptomyces;Aspergillus;Nostoc;Aspergillus;Aspergillus;Arthrospira;Arthrospira;Arthrospira;Arthrospira;Penicillium	71;65;65;63;64;67;67;67;67;66	59;55;53;52;52;52;52;52;51;51	[('domain', 4), ('kinase', 4), ('with', 4), ('and', 3), ('Pfs,', 3)]	NB-ARC domain protein;Pfs, NACHT and WD domain protein;WD-40 repeat protein;Serine/threonine protein kinase with WD40 repeats;Ser/Thr protein kinase with WD40 repeats;Serine/Threonine protein kinase with WD-40 repeat protein;Serine/threonine protein kinase with WD-40 repeats;Uncharacterized protein	GO:0043531;GO:0003677;GO:0016757;GO:0009116;GO:0004197;GO:0005524;GO:0004674;GO:0004672	PF00931;PF00400;PF00656;PF00069;PF00400	0	afm:AFUA_7G07100;ana:all0283;0;arp:NIES39_N00040	0	K00777;0	0
Full	Salix_HiSeq_c10502_g1_i1	Salix_HiSeq_c10502_g1	0	0	0	0	248	0	0	0	0	0	0	0	0	0	0	0	0	0	Unknown	Unknown	Unknown	Unknown	Unknown	Unknown	0	0	0	0	0	0	0	0	0	0	0	0	0	0
Full	Salix_HiSeq_c105050_g1_i1	Salix_HiSeq_c105050_g1	0	0	0	0	254	0	0	0	0	0	0	0	0	0	0	0	0	0	Unknown	Unknown	Unknown	Unknown	Unknown	Unknown	0	0	0	0	0	0	0	0	0	0	0	0	0	0
Full	Salix_HiSeq_c105055_g1_i1	Salix_HiSeq_c105055_g1	0	0	0	0	217	0	0	0	0	0	0	0	0	0	0	0	0	0	Unknown	Unknown	Unknown	Unknown	Unknown	Unknown	0	0	0	0	0	0	0	0	0	0	0	0	0	0
Full	Salix_HiSeq_c105057_g1_i1	Salix_HiSeq_c105057_g1	82.35	1e-28	115	83	207	98.5507	tr|F2AL73|F2AL73_RHOBT	F2AL73	429	15.8508	Secreted protein containing DUF1552	0	PF07586	0	0	0	0	0	Bacteria	Planctomycetes	Planctomycetia	Planctomycetales	Planctomycetaceae	Rhodopirellula	Bacteria;Planctomycetes;Planctomycetia;Planctomycetales;Planctomycetaceae;Rhodopirellula	tr|F2AL73|F2AL73_RHOBT;tr|L7CBX2|L7CBX2_RHOBT;tr|Q7UIH2|Q7UIH2_RHOBA;tr|K5DG54|K5DG54_RHOBT;tr|M2API4|M2API4_9PLAN;tr|M5S5R1|M5S5R1_9PLAN;tr|M5RXG7|M5RXG7_9PLAN;tr|B4D4I7|B4D4I7_9BACT;tr|A6C9J3|A6C9J3_9PLAN	Rhodopirellula;Rhodopirellula;Rhodopirellula;Rhodopirellula;Rhodopirellula;Rhodopirellula;Rhodopirellula;Chthoniobacter;Gimesia	115;115;115;114;114;114;112;109;107	83;83;83;81;81;81;78;76;74	[('containing', 6), ('DUF1552', 6), ('Secreted', 6), ('Uncharacterized', 2), ('Putative', 1)]	Secreted protein containing DUF1552;Secreted protein containing DUF1552;Putative uncharacterized protein;Uncharacterized protein;Uncharacterized protein	0	PF07586;PF07586;PF07586	0	0;rba:RB12533	0	0	0
Full	Salix_HiSeq_c105133_g1_i1	Salix_HiSeq_c105133_g1	61.9	3e-16	83	62	227	83.2599	tr|L0G250|L0G250_ECHVK	L0G250	983	6.40895	Beta-galactosidase/beta-glucuronidase	GO:0004553;GO:0005975	PF16355;PF00703;PF02836;PF02837	0	evi:Echvi_2695	0	0	0	Bacteria	Bacteroidetes	Cytophagia	Cytophagales	Cyclobacteriaceae	Echinicola	Bacteria;Bacteroidetes;Cytophagia;Cytophagales;Cyclobacteriaceae;Echinicola	tr|L0G250|L0G250_ECHVK;tr|H1Y0X1|H1Y0X1_9SPHI	Echinicola;Mucilaginibacter	83;85	62;57	[('Glycoside', 1), ('family', 1), ('binding', 1), ('sugar', 1), ('hydrolase', 1)]	Beta-galactosidase/beta-glucuronidase;Glycoside hydrolase family 2 sugar binding	GO:0004553;GO:0005975;GO:0004553;GO:0005975	PF16355;PF00703;PF02836;PF02837;PF16355;PF16355	0	evi:Echvi_2695	0	0	0
Full	Salix_HiSeq_c105136_g1_i1	Salix_HiSeq_c105136_g1	0	0	0	0	378	0	0	0	0	0	0	0	0	0	0	0	0	0	Unknown	Unknown	Unknown	Unknown	Unknown	Unknown	0	0	0	0	0	0	0	0	0	0	0	0	0	0
Full	Salix_HiSeq_c105147_g1_i2	Salix_HiSeq_c105147_g1	27.27	5e-06	44	25	474	51.2658	laccaria|B0DAY6|B0DAY6_LACBS	B0DAY6_LACBS	145	60	Predicted protein	0	0	0	lbc:LACBIDRAFT_297814	0	0	0	Eukaryota	Fungi	Dikarya	Tricholomataceae	Laccaria	Laccaria bicolor	Eukaryota;Fungi;Dikarya;Basidiomycota;Agaricomycotina;Agaricomycetes;Agaricomycetidae;Agaricales;Tricholomataceae;Laccaria;Laccaria bicolor	laccaria|B0DAY6|B0DAY6_LACBS	Laccaria bicolor	44	25	[('Predicted', 1)]	Predicted protein	0	0	0	lbc:LACBIDRAFT_297814 ;	0	0	0
Full	Salix_HiSeq_c105156_g1_i1	Salix_HiSeq_c105156_g1	72.73	2e-24	102	72	218	90.8257	tr|L8PN45|L8PN45_STRVR	L8PN45	288	22.9167	Putative transport system, permease protein	GO:0016021;GO:0005886;GO:0006810	PF00528	0	0	0	0	0	Bacteria	Actinobacteria	Streptomycetales	Streptomycetales	Streptomycetaceae	Streptomyces	Bacteria;Actinobacteria;Streptomycetales;Streptomycetaceae;Streptomyces	tr|L8PN45|L8PN45_STRVR;tr|L8PM81|L8PM81_STRVR;tr|C9ZHM3|C9ZHM3_STRSW	Streptomyces;Streptomyces;Streptomyces	102;100;97	72;70;68	[('system,', 3), ('permease', 3), ('transport', 3), ('Putative', 3)]	Putative transport system, permease protein;Putative transport system, permease protein;Putative transport system, permease protein	GO:0016021;GO:0005886;GO:0006810;GO:0016021;GO:0006810	PF00528;PF00528;PF00528	0	0;scb:SCAB_81071	0	0;K02053	0
Full	Salix_HiSeq_c105161_g1_i1	Salix_HiSeq_c105161_g1	0	0	0	0	207	0	0	0	0	0	0	0	0	0	0	0	0	0	Unknown	Unknown	Unknown	Unknown	Unknown	Unknown	0	0	0	0	0	0	0	0	0	0	0	0	0	0
Full	Salix_HiSeq_c105173_g1_i1	Salix_HiSeq_c105173_g1	0	0	0	0	213	0	0	0	0	0	0	0	0	0	0	0	0	0	Unknown	Unknown	Unknown	Unknown	Unknown	Unknown	0	0	0	0	0	0	0	0	0	0	0	0	0	0
Full	Salix_HiSeq_c10517_g1_i1	Salix_HiSeq_c10517_g1	0	0	0	0	212	0	0	0	0	0	0	0	0	0	0	0	0	0	Unknown	Unknown	Unknown	Unknown	Unknown	Unknown	0	0	0	0	0	0	0	0	0	0	0	0	0	0
Full	Salix_HiSeq_c105183_g1_i1	Salix_HiSeq_c105183_g1	0	0	0	0	253	0	0	0	0	0	0	0	0	0	0	0	0	0	Unknown	Unknown	Unknown	Unknown	Unknown	Unknown	0	0	0	0	0	0	0	0	0	0	0	0	0	0
Full	Salix_HiSeq_c105201_g1_i1	Salix_HiSeq_c105201_g1	100	4e-12	68	100	273	31.8681	tr|N1S6S7|N1S6S7_FUSC4	N1S6S7	188	15.4255	NADH-ubiquinone oxidoreductase 21 kDa subunit	GO:0016021	PF10785;PF12853;PF10785;PF12853	0	0	0	0	0	Eukaryota	Fungi	Dikarya	Nectriaceae	Fusarium	Fusarium oxysporum species complex	Eukaryota;Fungi;Dikarya;Ascomycota;Pezizomycotina;Sordariomycetes;Hypocreomycetidae;Hypocreales;Nectriaceae;Fusarium;Fusarium oxysporum species complex	tr|N1S6S7|N1S6S7_FUSC4;tr|N4U705|N4U705_FUSC1;tr|S0E4V0|S0E4V0_GIBF5;tr|F9F8K5|F9F8K5_FUSOF;tr|I1S458|I1S458_GIBZE;tr|K3VJ15|K3VJ15_FUSPC;tr|E9E7I4|E9E7I4_METAQ;tr|G0RFR0|G0RFR0_HYPJQ;tr|G9P2N2|G9P2N2_HYPAI;tr|G9MRQ2|G9MRQ2_HYPVG	Fusarium oxysporum species complex;Fusarium oxysporum species complex;Fusarium fujikuroi species complex;Fusarium oxysporum species complex;Fusarium;Fusarium;Metarhizium;Trichoderma;Trichoderma;Trichoderma	68;68;68;68;68;68;66;66;66;66	100;100;100;100;99;99;94;94;94;94	[('oxidoreductase', 6), ('subunit', 6), ('kDa', 5), ('NADH-ubiquinone', 5), ('Uncharacterized', 3)]	NADH-ubiquinone oxidoreductase 21 kDa subunit;NADH-ubiquinone oxidoreductase 21 kDa subunit;Probable NADH-ubiquinone oxidoreductase 21 kDa subunit;Uncharacterized protein;Predicted protein;Putative NADH/ubiquinone oxidoreductase subunit;Uncharacterized protein (Fragment)	GO:0016021;GO:0016021;GO:0016021	PF10785;PF12853;PF10785;PF12853	0	0;fgr:FGSG_11619;fpu:FPSE_05616;maw:MAC_05832;tre:TRIREDRAFT_121172	0	0	0
Full	Salix_HiSeq_c105209_g1_i1	Salix_HiSeq_c105209_g1	0	0	0	0	246	0	0	0	0	0	0	0	0	0	0	0	0	0	Unknown	Unknown	Unknown	Unknown	Unknown	Unknown	0	0	0	0	0	0	0	0	0	0	0	0	0	0
Full	Salix_HiSeq_c105214_g1_i1	Salix_HiSeq_c105214_g1	0	0	0	0	203	0	0	0	0	0	0	0	0	0	0	0	0	0	Unknown	Unknown	Unknown	Unknown	Unknown	Unknown	0	0	0	0	0	0	0	0	0	0	0	0	0	0
Full	Salix_HiSeq_c10523_g1_i1	Salix_HiSeq_c10523_g1	66.67	1e-38	138	71	310	95.8065	tr|T1B094|T1B094_9ZZZZ	T1B094	186	53.2258	ATP:cob(I)alamin adenosyltransferase	GO:0008817	PF01923;PF01923	0	0	0	0	0	unclassified	unclassified	unclassified	unclassified	unclassified	unclassified	unclassified;unclassified;unclassified;unclassified;unclassified;unclassified	tr|T1B094|T1B094_9ZZZZ;tr|M4NHD5|M4NHD5_9GAMM;tr|T0YBT0|T0YBT0_9ZZZZ;tr|I4VXI5|I4VXI5_9GAMM;tr|I4WSL2|I4WSL2_9GAMM;tr|I4VVH6|I4VVH6_9GAMM	metagenomes;Rhodanobacter;metagenomes;Rhodanobacter;Rhodanobacter;Rhodanobacter	138;129;129;128;129;128	71;62;62;62;62;61	[('adenosyltransferase', 5), ('ATP/cobalamin', 3), ('ATP:cob(I)alamin', 2), ('Uncharacterized', 1)]	ATP:cob(I)alamin adenosyltransferase;ATP:cob(I)alamin adenosyltransferase;ATP/cobalamin adenosyltransferase;Uncharacterized protein;ATP/cobalamin adenosyltransferase	GO:0008817;GO:0016740;GO:0008817;0;GO:0016740	PF01923;PF01923;PF01923	0	rhd:R2APBS1_3251;0	0	K00798;0	0
Full	Salix_HiSeq_c105250_g1_i1	Salix_HiSeq_c105250_g1	0	0	0	0	208	0	0	0	0	0	0	0	0	0	0	0	0	0	Unknown	Unknown	Unknown	Unknown	Unknown	Unknown	0	0	0	0	0	0	0	0	0	0	0	0	0	0
Full	Salix_HiSeq_c105268_g1_i1	Salix_HiSeq_c105268_g1	0	0	0	0	224	0	0	0	0	0	0	0	0	0	0	0	0	0	Unknown	Unknown	Unknown	Unknown	Unknown	Unknown	0	0	0	0	0	0	0	0	0	0	0	0	0	0
Full	Salix_HiSeq_c10527_g1_i1	Salix_HiSeq_c10527_g1	74.14	8e-21	92	81	234	74.359	tr|M2Q6S5|M2Q6S5_9PSEU	M2Q6S5	201	28.8557	Transcriptional regulator, TetR family	GO:0003677;GO:0006355;GO:0006351	PF00440	0	0	0	0	0	Bacteria	Actinobacteria	Pseudonocardiales	Pseudonocardiales	Pseudonocardiaceae	Amycolatopsis	Bacteria;Actinobacteria;Pseudonocardiales;Pseudonocardiaceae;Amycolatopsis	tr|M2Q6S5|M2Q6S5_9PSEU;tr|M2YR08|M2YR08_9PSEU;tr|D2AYJ6|D2AYJ6_STRRD	Amycolatopsis;Amycolatopsis;Streptosporangium	92;92;86	81;80;74	[('family', 3), ('TetR', 3), ('transcriptional', 2), ('regulator,', 2), ('Putative', 1)]	Transcriptional regulator, TetR family;TetR family transcriptional regulator;Putative transcriptional regulator, TetR family	GO:0003677;GO:0006355;GO:0006351;GO:0003677;GO:0006351	PF00440;PF00440;PF00440	0	0;sro:Sros_6254	0	0	0
Full	Salix_HiSeq_c105308_g1_i1	Salix_HiSeq_c105308_g1	0	0	0	0	236	0	0	0	0	0	0	0	0	0	0	0	0	0	Unknown	Unknown	Unknown	Unknown	Unknown	Unknown	0	0	0	0	0	0	0	0	0	0	0	0	0	0
Full	Salix_HiSeq_c105349_g1_i1	Salix_HiSeq_c105349_g1	0	0	0	0	692	0	0	0	0	0	0	0	0	0	0	0	0	0	Unknown	Unknown	Unknown	Unknown	Unknown	Unknown	0	0	0	0	0	0	0	0	0	0	0	0	0	0
Full	Salix_HiSeq_c105351_g1_i1	Salix_HiSeq_c105351_g1	90.16	6e-29	117	92	223	82.0628	tr|L8HET6|L8HET6_ACACA	L8HET6	507	12.0316	Dihydrolipoyl dehydrogenase	GO:0005623;GO:0004148;GO:0050660;GO:0045454	PF07992;PF02852;PF02852;PF07992	0	acan:ACA1_068670	0	K00382	0	Eukaryota	Amoebozoa	Discosea	Centramoebida	Acanthamoebidae	Acanthamoeba	Eukaryota;Amoebozoa;Discosea;Longamoebia;Centramoebida;Acanthamoebidae;Acanthamoeba	tr|L8HET6|L8HET6_ACACA	Acanthamoeba	117	92	[('Dihydrolipoyl', 1), ('dehydrogenase', 1)]	Dihydrolipoyl dehydrogenase	GO:0005623;GO:0004148;GO:0050660;GO:0045454	PF07992;PF02852;PF07992	0	acan:ACA1_068670	0	K00382	0
Full	Salix_HiSeq_c105361_g1_i1	Salix_HiSeq_c105361_g1	100	1e-97	292	91	586	76.7918	SapurV1A.0777s0090.1.p	0	357	42.0168	legume lectin beta domain protein	GO:0005488	PF00139	PTHR11795:SF43	0	0	0	0	Eukaryota	Viridiplantae	Streptophyta	Saliceae	Salix	Salix purpurea	Eukaryota;Viridiplantae;Streptophyta;Streptophytina;Embryophyta;Tracheophyta;Euphyllophyta;Spermatophyta;Magnoliophyta;Mesangiospermae;Eudicotyledons;Gunneridae;Pentapetalae;rosids;fabi ds;Malpighiales;Salicaceae;Saliceae;Salix;Salix purpurea	SapurV1A.0777s0090.1.p	Salix purpurea	292	91	[('legume', 1), ('beta', 1), ('domain', 1), ('lectin', 1)]	legume lectin beta domain protein	GO:0005488	PF00139	PTHR11795:SF43	0	0	0	0
Full	Salix_HiSeq_c105367_g1_i1	Salix_HiSeq_c105367_g1	0	0	0	0	205	0	0	0	0	0	0	0	0	0	0	0	0	0	Unknown	Unknown	Unknown	Unknown	Unknown	Unknown	0	0	0	0	0	0	0	0	0	0	0	0	0	0
Full	Salix_HiSeq_c105383_g1_i1	Salix_HiSeq_c105383_g1	0	0	0	0	221	0	0	0	0	0	0	0	0	0	0	0	0	0	Unknown	Unknown	Unknown	Unknown	Unknown	Unknown	0	0	0	0	0	0	0	0	0	0	0	0	0	0
Full	Salix_HiSeq_c105397_g1_i1	Salix_HiSeq_c105397_g1	0	0	0	0	277	0	0	0	0	0	0	0	0	0	0	0	0	0	Unknown	Unknown	Unknown	Unknown	Unknown	Unknown	0	0	0	0	0	0	0	0	0	0	0	0	0	0
Full	Salix_HiSeq_c105410_g1_i1	Salix_HiSeq_c105410_g1	51.02	1e-25	107	53	309	95.1456	tr|Q2NBA2|Q2NBA2_ERYLH	Q2NBA2	322	30.4348	Uncharacterized protein	GO:0016021	PF11335	0	eli:ELI_04735	0	0	0	Bacteria	Proteobacteria	Alphaproteobacteria	Sphingomonadales	Erythrobacteraceae	Erythrobacter	Bacteria;Proteobacteria;Alphaproteobacteria;Sphingomonadales;Erythrobacteraceae;Erythrobacter	tr|Q2NBA2|Q2NBA2_ERYLH;tr|W9BVQ4|W9BVQ4_9SPHN;tr|A3WD40|A3WD40_9SPHN	Erythrobacter;Blastomonas;Erythrobacter	107;102;97	53;53;46	[('Uncharacterized', 3)]	Uncharacterized protein;Uncharacterized protein;Uncharacterized protein	GO:0016021;GO:0016021;GO:0016021	PF11335;PF11335;PF11335	0	eli:ELI_04735;0	0	0	0
Full	Salix_HiSeq_c105432_g1_i1	Salix_HiSeq_c105432_g1	0	0	0	0	225	0	0	0	0	0	0	0	0	0	0	0	0	0	Unknown	Unknown	Unknown	Unknown	Unknown	Unknown	0	0	0	0	0	0	0	0	0	0	0	0	0	0
Full	Salix_HiSeq_c105436_g1_i1	Salix_HiSeq_c105436_g1	0	0	0	0	205	0	0	0	0	0	0	0	0	0	0	0	0	0	Unknown	Unknown	Unknown	Unknown	Unknown	Unknown	0	0	0	0	0	0	0	0	0	0	0	0	0	0
Full	Salix_HiSeq_c105439_g1_i1	Salix_HiSeq_c105439_g1	0	0	0	0	216	0	0	0	0	0	0	0	0	0	0	0	0	0	Unknown	Unknown	Unknown	Unknown	Unknown	Unknown	0	0	0	0	0	0	0	0	0	0	0	0	0	0
Full	Salix_HiSeq_c105444_g1_i1	Salix_HiSeq_c105444_g1	0	0	0	0	345	0	0	0	0	0	0	0	0	0	0	0	0	0	Unknown	Unknown	Unknown	Unknown	Unknown	Unknown	0	0	0	0	0	0	0	0	0	0	0	0	0	0
Full	Salix_HiSeq_c105446_g1_i1	Salix_HiSeq_c105446_g1	0	0	0	0	205	0	0	0	0	0	0	0	0	0	0	0	0	0	Unknown	Unknown	Unknown	Unknown	Unknown	Unknown	0	0	0	0	0	0	0	0	0	0	0	0	0	0
Full	Salix_HiSeq_c105461_g1_i1	Salix_HiSeq_c105461_g1	0	0	0	0	436	0	0	0	0	0	0	0	0	0	0	0	0	0	Unknown	Unknown	Unknown	Unknown	Unknown	Unknown	0	0	0	0	0	0	0	0	0	0	0	0	0	0
Full	Salix_HiSeq_c105465_g1_i1	Salix_HiSeq_c105465_g1	0	0	0	0	260	0	0	0	0	0	0	0	0	0	0	0	0	0	Unknown	Unknown	Unknown	Unknown	Unknown	Unknown	0	0	0	0	0	0	0	0	0	0	0	0	0	0
Full	Salix_HiSeq_c105466_g1_i1	Salix_HiSeq_c105466_g1	54.35	3e-08	60	60	204	67.6471	tr|F0ZSZ2|F0ZSZ2_DICPU	F0ZSZ2	1065	4.31925	Isoleucyl-tRNA synthetase	GO:0005829;GO:0002161;GO:0005524;GO:0004822;GO:0006428	PF08264;PF00133;PF00133;PF08264	0	dpp:DICPUDRAFT_49251	0	K01870	0	Eukaryota	Amoebozoa	Mycetozoa	Mycetozoa	Dictyosteliida	Dictyostelium	Eukaryota;Amoebozoa;Mycetozoa;Dictyosteliida;Dictyostelium	tr|F0ZSZ2|F0ZSZ2_DICPU;sp|Q54YD4|SYIC_DICDI;tr|I1FZU5|I1FZU5_AMPQE;tr|A3FQ48|A3FQ48_CRYPI;SapurV1A.0637s0140.1.p;SapurV1A.0637s0140.2.p;Potri.007G126500.1;tr|C5XTP6|C5XTP6_SORBI;tr|B3RWY6|B3RWY6_TRIAD	Dictyostelium;Dictyostelium;Amphimedon;Cryptosporidium;Salix purpurea;Salix purpurea;Populus trichocarpa;Sorghum;Trichoplax	60;60;53;56;46;46;46;52;50	60;60;53;52;51;51;51;51;51	[('synthetase', 5), ('similar', 4), ('isoleucyl-tRNA', 3), ('cytoplasmic', 2), ('Putative', 2)]	Isoleucyl-tRNA synthetase;Probable isoleucine--tRNA ligase, cytoplasmic;Uncharacterized protein;Isoleucine-tRNA synthetase;isoleucyl-tRNA synthetase;similar to isoleucyl-tRNA synthetase;putative;similar to isoleucine--tRNA ligase;similar to SP|P41252|Isoleucyl tRNA-synthetase ;similar to cytoplasmic (EC 6.1.1.5) (Isoleucine--tRNA ligase) (IleRS) (IRS) {Homo sapiens};[ ortholog of At4g10;Putative …	GO:0005829;GO:0002161;GO:0005524;GO:0004822;GO:0006428;GO:0005829;GO:0005737;GO:0000166;GO:0004812;GO:0006412;GO:0006418;GO:0006428	PF08264;PF00133;PF08264;PF08264	0;PTHR11946:SF11	dpp:DICPUDRAFT_49251;ddi:DDB_G0278293;aqu:100631398;cpv:cgd3_3840;0;sbi:SORBI_04g035150;tad:TRIADDRAFT_25814	0;6.1.1.5	K01870;K01870;0;K01870	0;KOG0434
Full	Salix_HiSeq_c105474_g1_i1	Salix_HiSeq_c105474_g1	46.27	1e-12	68	52	204	98.5294	tr|I2IR64|I2IR64_9BURK	I2IR64	150	44.6667	CBS domain-containing protein	0	PF00571	0	0	0	0	0	Bacteria	Proteobacteria	Betaproteobacteria	Burkholderiaceae	Burkholderia	Burkholderia	Bacteria;Proteobacteria;Betaproteobacteria;Burkholderiales;Burkholderiaceae;Burkholderia;Burkholderia	tr|I2IR64|I2IR64_9BURK;tr|Q13QJ2|Q13QJ2_BURXL;tr|K1JNE5|K1JNE5_9BURK;tr|B1Z4E8|B1Z4E8_BURA4;tr|Q3A8G2|Q3A8G2_PELCD;tr|B2JTY8|B2JTY8_BURP8;tr|B9TDX7|B9TDX7_RICCO;tr|H8GP70|H8GP70_METAL;tr|F2L8G9|F2L8G9_BURGS;tr|C3XAG0|C3XAG0_OXAFO	Burkholderia;Burkholderia;Sutterella;Burkholderia cepacia complex;Pelobacter;Burkholderia;Ricinus;Methylomicrobium;Burkholderia;Oxalobacter	68;65;64;64;63;64;62;62;61;61	52;47;47;46;46;45;45;44;43;43	[('CBS', 8), ('domain', 5), ('Putative', 2), ('containing', 2), ('domain-containing', 2)]	CBS domain-containing protein;CBS domain protein;Uncharacterized protein;CBS domain containing protein;CBS domain pair protein;Putative uncharacterized protein;Putative transcriptional regulator, contains C-terminal CBS domains;CBS domain-containing protein;CBS domain protein	0;GO:0003824	PF00571;PF00571;PF00571	0	bxb:DR64_4674;bxe:Bxe_B2342;0;bac:BamMC406_6177;pca:Pcar_0067;bph:Bphy_7035;rcu:RCOM_1919460;bgd:bgla_1g21060	0	0	0
Full	Salix_HiSeq_c105543_g1_i1	Salix_HiSeq_c105543_g1	0	0	0	0	336	0	0	0	0	0	0	0	0	0	0	0	0	0	Unknown	Unknown	Unknown	Unknown	Unknown	Unknown	0	0	0	0	0	0	0	0	0	0	0	0	0	0
Full	Salix_HiSeq_c105563_g1_i1	Salix_HiSeq_c105563_g1	0	0	0	0	216	0	0	0	0	0	0	0	0	0	0	0	0	0	Unknown	Unknown	Unknown	Unknown	Unknown	Unknown	0	0	0	0	0	0	0	0	0	0	0	0	0	0
Full	Salix_HiSeq_c105635_g1_i1	Salix_HiSeq_c105635_g1	0	0	0	0	265	0	0	0	0	0	0	0	0	0	0	0	0	0	Unknown	Unknown	Unknown	Unknown	Unknown	Unknown	0	0	0	0	0	0	0	0	0	0	0	0	0	0
Full	Salix_HiSeq_c105637_g1_i1	Salix_HiSeq_c105637_g1	0	0	0	0	254	0	0	0	0	0	0	0	0	0	0	0	0	0	Unknown	Unknown	Unknown	Unknown	Unknown	Unknown	0	0	0	0	0	0	0	0	0	0	0	0	0	0
Full	Salix_HiSeq_c105649_g1_i1	Salix_HiSeq_c105649_g1	0	0	0	0	230	0	0	0	0	0	0	0	0	0	0	0	0	0	Unknown	Unknown	Unknown	Unknown	Unknown	Unknown	0	0	0	0	0	0	0	0	0	0	0	0	0	0
Full	Salix_HiSeq_c105678_g1_i1	Salix_HiSeq_c105678_g1	0	0	0	0	225	0	0	0	0	0	0	0	0	0	0	0	0	0	Unknown	Unknown	Unknown	Unknown	Unknown	Unknown	0	0	0	0	0	0	0	0	0	0	0	0	0	0
Full	Salix_HiSeq_c105702_g1_i1	Salix_HiSeq_c105702_g1	55	3e-12	70	60	201	89.5522	tr|B9KZS6|B9KZS6_THERP	B9KZS6	562	10.6762	3-dehydroquinate synthase	GO:0005737;GO:0003856;GO:0005524;GO:0016301;GO:0009073;GO:0009423	PF01761;PF01202;PF01761	0	tro:trd_0920	0	K13829	0	Bacteria	Chloroflexi	Thermomicrobiales	Thermomicrobiales	Thermomicrobiaceae	Thermomicrobium	Bacteria;Chloroflexi;Thermomicrobiales;Thermomicrobiaceae;Thermomicrobium	tr|B9KZS6|B9KZS6_THERP	Thermomicrobium	70	60	[('3-dehydroquinate', 1), ('synthase', 1)]	3-dehydroquinate synthase	GO:0005737;GO:0003856;GO:0005524;GO:0016301;GO:0009073;GO:0009423	PF01761;PF01202;PF01761	0	tro:trd_0920	0	K13829	0
Full	Salix_HiSeq_c105751_g1_i2	Salix_HiSeq_c105751_g1	91.67	1e-43	156	93	256	98.4375	tr|U3QUA0|U3QUA0_RALPI	U3QUA0	381	22.0472	Propanoyl-CoA C-acyltransferase	GO:0016747	PF02803;PF00108;PF00108;PF02803	0	rpj:N234_31175	0	0	0	Bacteria	Proteobacteria	Betaproteobacteria	Burkholderiales	Burkholderiaceae	Ralstonia	Bacteria;Proteobacteria;Betaproteobacteria;Burkholderiales;Burkholderiaceae;Ralstonia	tr|U3QUA0|U3QUA0_RALPI;tr|F8GR75|F8GR75_CUPNN;tr|Q0JZY9|Q0JZY9_CUPNH;tr|R7XFG9|R7XFG9_9RALS;tr|A0A022FT38|A0A022FT38_9BURK;tr|V2J8R0|V2J8R0_9BURK	Ralstonia;Cupriavidus;Cupriavidus;Ralstonia;Cupriavidus;Cupriavidus	156;151;151;151;150;149	93;88;88;88;87;85	[('Propanoyl-CoA', 3), ('C-acyltransferase', 2), ('Lipid-transfer', 2), ('Probable', 1), ('acyltransferase', 1)]	Propanoyl-CoA C-acyltransferase;Lipid-transfer protein;Probable lipid-transfer protein;Propanoyl-CoA acyltransferase;Propanoyl-CoA C-acyltransferase	GO:0016747;GO:0016747;GO:0016747	PF02803;PF00108;PF02803;PF02803	0	rpj:N234_31175;cnc:CNE_2c18640;reh:H16_B1903;0	0	0	0
Full	Salix_HiSeq_c105864_g1_i1	Salix_HiSeq_c105864_g1	91.89	6e-18	76	73	289	38.4083	SapurV1A.0841s0010.1.p	0	152	24.3421	brain-like protein	0	PF03650	PTHR14154:SF3	0	0	0	KOG1590	Eukaryota	Viridiplantae	Streptophyta	Saliceae	Salix	Salix purpurea	Eukaryota;Viridiplantae;Streptophyta;Streptophytina;Embryophyta;Tracheophyta;Euphyllophyta;Spermatophyta;Magnoliophyta;Mesangiospermae;Eudicotyledons;Gunneridae;Pentapetalae;rosids;fabi ds;Malpighiales;Salicaceae;Saliceae;Salix;Salix purpurea	SapurV1A.0841s0010.1.p;tr|B9I3N6|B9I3N6_POPTR	Salix purpurea;Populus trichocarpa	76;100	73;64	[('brain-like', 1), ('(Fragment)', 1), ('Uncharacterized', 1)]	brain-like protein;Uncharacterized protein (Fragment)	GO:0005743;GO:0006850	PF03650;PF03650	PTHR14154:SF3	pop:POPTR_0012s09690g	0	0	KOG1590
Full	Salix_HiSeq_c105905_g1_i1	Salix_HiSeq_c105905_g1	0	0	0	0	242	0	0	0	0	0	0	0	0	0	0	0	0	0	Unknown	Unknown	Unknown	Unknown	Unknown	Unknown	0	0	0	0	0	0	0	0	0	0	0	0	0	0
Full	Salix_HiSeq_c105933_g1_i1	Salix_HiSeq_c105933_g1	51.72	6e-09	62	55	219	78.0822	tr|D0LIP3|D0LIP3_HALO1	D0LIP3	880	6.59091	ATP-dependent chaperone ClpB	GO:0005737;GO:0005524;GO:0016485;GO:0009408	PF00004;PF07724;PF02861;PF10431	0	hoh:Hoch_5924	0	K03695	0	Bacteria	Proteobacteria	Deltaproteobacteria	Nannocystineae	Kofleriaceae	Haliangium	Bacteria;Proteobacteria;Deltaproteobacteria;Myxococcales;Nannocystineae;Kofleriaceae;Haliangium	tr|D0LIP3|D0LIP3_HALO1;tr|J5ES24|J5ES24_9MYCO;tr|C6HWZ8|C6HWZ8_9BACT	Haliangium;Mycobacterium avium complex (MAC);Leptospirillum	62;54;54	55;49;46	[('ClpB', 3), ('ATP-dependent', 2), ('chaperone', 2), ('Chaperone', 1)]	ATP-dependent chaperone ClpB;Chaperone ClpB;ATP-dependent chaperone protein ClpB	GO:0005737;GO:0005524;GO:0016485;GO:0009408;GO:0005737;GO:0009408	PF00004;PF07724;PF02861;PF10431;PF00004;PF10431	0	hoh:Hoch_5924;0	0	K03695;0	0
Full	Salix_HiSeq_c105948_g1_i1	Salix_HiSeq_c105948_g1	69.05	2e-22	100	57	258	97.6744	tr|D2BFP1|D2BFP1_STRRD	D2BFP1	481	17.4636	Betaine-aldehyde dehydrogenase	GO:0008802	PF00171;PF00171	0	sro:Sros_7521	0	K00130	0	Bacteria	Actinobacteria	Streptosporangiales	Streptosporangiales	Streptosporangiaceae	Streptosporangium	Bacteria;Actinobacteria;Streptosporangiales;Streptosporangiaceae;Streptosporangium	tr|D2BFP1|D2BFP1_STRRD	Streptosporangium	100	57	[('dehydrogenase', 1), ('Betaine-aldehyde', 1)]	Betaine-aldehyde dehydrogenase	GO:0008802	PF00171;PF00171	0	sro:Sros_7521	0	K00130	0
Full	Salix_HiSeq_c105966_g1_i1	Salix_HiSeq_c105966_g1	85.71	6e-19	88	85	257	57.1984	tr|F0Q4S1|F0Q4S1_ACIAP	F0Q4S1	336	14.5833	L-iditol 2-dehydrogenase	GO:0003939;GO:0008270	PF08240;PF00107;PF00107;PF08240	PTHR11695	aaa:Acav_1657	0	0	0	Bacteria	Proteobacteria	Betaproteobacteria	Burkholderiales	Comamonadaceae	Acidovorax	Bacteria;Proteobacteria;Betaproteobacteria;Burkholderiales;Comamonadaceae;Acidovorax	tr|F0Q4S1|F0Q4S1_ACIAP;tr|C9YAW9|C9YAW9_9BURK	Acidovorax;Curvibacter	88;87	85;82	[('dehydrogenase-like', 1), ('alcohol', 1), ('Uncharacterized', 1), ('yjjN', 1), ('L-iditol', 1)]	L-iditol 2-dehydrogenase;Uncharacterized zinc-type alcohol dehydrogenase-like protein yjjN	GO:0003939;GO:0008270;GO:0003939;GO:0008270	PF08240;PF00107;PF08240;PF08240	PTHR11695;PTHR11695	aaa:Acav_1657	0	0	0
Full	Salix_HiSeq_c105989_g1_i1	Salix_HiSeq_c105989_g1	0	0	0	0	215	0	0	0	0	0	0	0	0	0	0	0	0	0	Unknown	Unknown	Unknown	Unknown	Unknown	Unknown	0	0	0	0	0	0	0	0	0	0	0	0	0	0
Full	Salix_HiSeq_c106000_g1_i1	Salix_HiSeq_c106000_g1	67.65	3e-25	103	74	211	96.6825	tr|R7IKJ7|R7IKJ7_9FIRM	R7IKJ7	229	29.6943	50S ribosomal protein L1	GO:0015934;GO:0019843;GO:0003735;GO:0000049;GO:0006417;GO:0006412	PF00687	0	0	0	0	0	Bacteria	Firmicutes	Clostridia	Ruminococcaceae	Faecalibacterium	environmental samples	Bacteria;Firmicutes;Clostridia;Clostridiales;Ruminococcaceae;Faecalibacterium;environmental samples	tr|R7IKJ7|R7IKJ7_9FIRM;sp|Q01VA8|RL1_SOLUE;tr|L0E9Z3|L0E9Z3_THECK;tr|R5Y0K7|R5Y0K7_9FIRM;tr|R6DMR9|R6DMR9_9FIRM;tr|R5BAC1|R5BAC1_9CLOT;tr|L1QH42|L1QH42_9CLOT;tr|R9CF50|R9CF50_9CLOT;sp|Q97EG6|RL1_CLOAB;tr|C6J681|C6J681_9BACL	environmental samples;Candidatus Solibacter;Thermobacillus;environmental samples;environmental samples;environmental samples;Clostridium;Clostridium;Clostridium;Paenibacillus	103;100;101;101;101;100;99;99;98;99	74;72;71;70;70;70;69;69;68;68	[('50S', 10), ('ribosomal', 10)]	50S ribosomal protein L1;50S ribosomal protein L1;50S ribosomal protein L1	GO:0015934;GO:0019843;GO:0003735;GO:0000049;GO:0006417;GO:0006412;GO:0015934;GO:0006412	PF00687;PF00687;PF00687	0	sus:Acid_5460;tco:Theco_0266;0;cac:CA_C3147	0	K02863;0	0
Full	Salix_HiSeq_c10601_g1_i1	Salix_HiSeq_c10601_g1	0	0	0	0	339	0	0	0	0	0	0	0	0	0	0	0	0	0	Unknown	Unknown	Unknown	Unknown	Unknown	Unknown	0	0	0	0	0	0	0	0	0	0	0	0	0	0
Full	Salix_HiSeq_c106034_g1_i1	Salix_HiSeq_c106034_g1	60	2e-07	50	54	211	42.654	sp|P10482|BGLS_CALSA	P10482	455	6.59341	Beta-glucosidase A	GO:0008422;GO:0030245	PF00232	PTHR10353	0	0	0	0	Bacteria	Firmicutes	Clostridia	Thermoanaerobacterales	Thermoanaerobacterales Family III. Incertae Sedis	Caldicellulosiruptor	Bacteria;Firmicutes;Clostridia;Thermoanaerobacterales;Thermoanaerobacterales Family III. Incertae Sedis;Caldicellulosiruptor	sp|P10482|BGLS_CALSA;tr|V5X1T6|V5X1T6_PAEPO;tr|E3EAC3|E3EAC3_PAEPS;tr|G7W3A7|G7W3A7_PAETH;tr|E0RE68|E0RE68_PAEP6;sp|P22073|BGLA_PAEPO;tr|H6CP27|H6CP27_9BACL;tr|D3FS09|D3FS09_BACPE;tr|U6SRQ3|U6SRQ3_9BACI;tr|G4HKQ4|G4HKQ4_9BACL	Caldicellulosiruptor;Paenibacillus;Paenibacillus;Paenibacillus;Paenibacillus;Paenibacillus;Paenibacillus;Bacillus;Bacillus;Paenibacillus	50;68;68;66;66;66;66;67;67;65	54;50;49;48;48;48;48;47;47;47	[('Beta-glucosidase', 9), ('Beta-galactosidase', 1)]	Beta-glucosidase A;Beta-glucosidase;Beta-glucosidase A;Beta-galactosidase	GO:0008422;GO:0030245;GO:0008422;GO:0030245	PF00232;PF00232;PF00232	PTHR10353;PTHR10353;PTHR10353	0;ppm:PPSC2_c4592;pta:HPL003_02950;ppy:PPE_04075;bpf:BpOF4_18015	0	0;K05350	0
Full	Salix_HiSeq_c106099_g1_i1	Salix_HiSeq_c106099_g1	95.19	4e-53	189	87	315	99.0476	tr|U1H7T7|U1H7T7_9BRAD	U1H7T7	1164	8.93471	Indolepyruvate ferredoxin oxidoreductase	GO:0016903;GO:0030976	PF01558;PF02775	0	0	0	0	0	Bacteria	Proteobacteria	Alphaproteobacteria	Rhizobiales	Bradyrhizobiaceae	Bradyrhizobium	Bacteria;Proteobacteria;Alphaproteobacteria;Rhizobiales;Bradyrhizobiaceae;Bradyrhizobium	tr|U1H7T7|U1H7T7_9BRAD;tr|I0G5W1|I0G5W1_9BRAD;tr|H0S187|H0S187_9BRAD;tr|H0SFB1|H0SFB1_9BRAD;tr|H0TTY7|H0TTY7_9BRAD;tr|A5ELH2|A5ELH2_BRASB;tr|A4YVY9|A4YVY9_BRASO;tr|Q2IXK6|Q2IXK6_RHOP2;tr|M4Z6P4|M4Z6P4_9BRAD;tr|B3QAY5|B3QAY5_RHOPT	Bradyrhizobium;Bradyrhizobium;Bradyrhizobium;Bradyrhizobium;Bradyrhizobium;Bradyrhizobium;Bradyrhizobium;Rhodopseudomonas;Bradyrhizobium;Rhodopseudomonas	189;189;189;189;189;188;187;187;187;186	87;86;86;86;86;85;84;84;84;84	[('oxidoreductase', 10), ('ferredoxin/flavodoxin', 8), ('Putative', 6), ('pyruvate', 6), ('Pyruvate', 2)]	Indolepyruvate ferredoxin oxidoreductase;Indolepyruvate ferredoxin oxidoreductase;Putative pyruvate ferredoxin/flavodoxin oxidoreductase;Pyruvate ferredoxin/flavodoxin oxidoreductase;Pyruvate ferredoxin/flavodoxin oxidoreductase	GO:0016903;GO:0030976;GO:0016903;GO:0043805;GO:0030976	PF01558;PF02775;PF01558;PF02775	0	brs:S23_29400;0;bbt:BBta_5013;bra:BRADO4317;rpb:RPB_2349;aol:S58_30590;rpt:Rpal_3608	0	K04090;0;K04090	0
Full	Salix_HiSeq_c106110_g1_i1	Salix_HiSeq_c106110_g1	0	0	0	0	255	0	0	0	0	0	0	0	0	0	0	0	0	0	Unknown	Unknown	Unknown	Unknown	Unknown	Unknown	0	0	0	0	0	0	0	0	0	0	0	0	0	0
Full	Salix_HiSeq_c106125_g1_i1	Salix_HiSeq_c106125_g1	0	0	0	0	311	0	0	0	0	0	0	0	0	0	0	0	0	0	Unknown	Unknown	Unknown	Unknown	Unknown	Unknown	0	0	0	0	0	0	0	0	0	0	0	0	0	0
Full	Salix_HiSeq_c106131_g1_i1	Salix_HiSeq_c106131_g1	0	0	0	0	215	0	0	0	0	0	0	0	0	0	0	0	0	0	Unknown	Unknown	Unknown	Unknown	Unknown	Unknown	0	0	0	0	0	0	0	0	0	0	0	0	0	0
Full	Salix_HiSeq_c106179_g1_i1	Salix_HiSeq_c106179_g1	0	0	0	0	244	0	0	0	0	0	0	0	0	0	0	0	0	0	Unknown	Unknown	Unknown	Unknown	Unknown	Unknown	0	0	0	0	0	0	0	0	0	0	0	0	0	0
Full	Salix_HiSeq_c106241_g1_i1	Salix_HiSeq_c106241_g1	0	0	0	0	223	0	0	0	0	0	0	0	0	0	0	0	0	0	Unknown	Unknown	Unknown	Unknown	Unknown	Unknown	0	0	0	0	0	0	0	0	0	0	0	0	0	0
Full	Salix_HiSeq_c106272_g1_i1	Salix_HiSeq_c106272_g1	76.19	2e-08	52	63	294	42.8571	SapurV1A.0041s0310.1.p	0	364	10.989	RING zinc finger protein, putative	0	PF06547;PF00097	PTHR22763	0	0	0	KOG1493	Eukaryota	Viridiplantae	Streptophyta	Saliceae	Salix	Salix purpurea	Eukaryota;Viridiplantae;Streptophyta;Streptophytina;Embryophyta;Tracheophyta;Euphyllophyta;Spermatophyta;Magnoliophyta;Mesangiospermae;Eudicotyledons;Gunneridae;Pentapetalae;rosids;fabi ds;Malpighiales;Salicaceae;Saliceae;Salix;Salix purpurea	SapurV1A.0041s0310.1.p;Potri.001G243300.1	Salix purpurea;Populus trichocarpa	52;49	63;56	[('NoDescription', 1), ('RING', 1), ('putative', 1), ('finger', 1), ('zinc', 1)]	RING zinc finger protein, putative;NoDescription	0	PF06547;PF00097;PF06547;PF00097	PTHR22763;PTHR22763	0	0	0	KOG1493;KOG1493
Full	Salix_HiSeq_c106273_g1_i1	Salix_HiSeq_c106273_g1	0	0	0	0	225	0	0	0	0	0	0	0	0	0	0	0	0	0	Unknown	Unknown	Unknown	Unknown	Unknown	Unknown	0	0	0	0	0	0	0	0	0	0	0	0	0	0
Full	Salix_HiSeq_c106342_g1_i2	Salix_HiSeq_c106342_g1	0	0	0	0	221	0	0	0	0	0	0	0	0	0	0	0	0	0	Unknown	Unknown	Unknown	Unknown	Unknown	Unknown	0	0	0	0	0	0	0	0	0	0	0	0	0	0
Full	Salix_HiSeq_c106344_g1_i1	Salix_HiSeq_c106344_g1	52.94	2e-16	79	60	204	100	tr|A9ETQ5|A9ETQ5_SORC5	A9ETQ5	203	33.4975	Outer membrane polysaccharide exporter	GO:0016020;GO:0015159	PF02563;PF10531;PF10531	0	scl:sce0873	0	K01991	0	Bacteria	Proteobacteria	Deltaproteobacteria	Sorangiineae	Polyangiaceae	Sorangium	Bacteria;Proteobacteria;Deltaproteobacteria;Myxococcales;Sorangiineae;Polyangiaceae;Sorangium	tr|A9ETQ5|A9ETQ5_SORC5;tr|S4XLQ4|S4XLQ4_SORCE	Sorangium;Sorangium	79;80	60;60	[('Uncharacterized', 1), ('exporter', 1), ('Outer', 1), ('polysaccharide', 1), ('membrane', 1)]	Outer membrane polysaccharide exporter;Uncharacterized protein	GO:0016020;GO:0015159;GO:0016020;GO:0015159	PF02563;PF10531;PF02563;PF10531	0	scl:sce0873;scu:SCE1572_06145	0	K01991;K01991	0
Full	Salix_HiSeq_c106359_g1_i1	Salix_HiSeq_c106359_g1	51.81	3e-11	69	50	256	97.2656	tr|D2Q1X0|D2Q1X0_KRIFD	D2Q1X0	501	14.1717	Glutamyl-tRNA(Gln) amidotransferase subunit A	GO:0005524;GO:0050567;GO:0016787;GO:0016740;GO:0006412	PF01425;PF01425	PTHR11895	kfl:Kfla_4900	0	K02433	0	Bacteria	Actinobacteria	Propionibacteriales	Propionibacteriales	Nocardioidaceae	Kribbella	Bacteria;Actinobacteria;Propionibacteriales;Nocardioidaceae;Kribbella	tr|D2Q1X0|D2Q1X0_KRIFD;tr|A1SMA1|A1SMA1_NOCSJ;tr|F4F9E3|F4F9E3_VERMA;tr|H5WYE8|H5WYE8_9PSEU;tr|B5HDW3|B5HDW3_STRPR;tr|K0ZF63|K0ZF63_9ACTO;sp|Q47SC3|GATA_THEFY;tr|W9G7S2|W9G7S2_9MICO;tr|F2R549|F2R549_STRVP;sp|A6W7L7|GATA_KINRD	Kribbella;Nocardioides;Verrucosispora;Saccharomonospora;Streptomyces;Actinomyces;Thermobifida;Intrasporangium;Streptomyces;Kineococcus	69;64;66;67;66;66;65;64;64;67	50;49;47;47;47;46;45;45;44;44	[('amidotransferase', 10), ('subunit', 10), ('Glutamyl-tRNA(Gln)', 10)]	Glutamyl-tRNA(Gln) amidotransferase subunit A;Glutamyl-tRNA(Gln) amidotransferase subunit A;Glutamyl-tRNA(Gln) amidotransferase subunit A	GO:0005524;GO:0050567;GO:0016787;GO:0016740;GO:0006412;GO:0005524;GO:0006412	PF01425;PF01425;PF01425	PTHR11895;PTHR11895;PTHR11895	kfl:Kfla_4900;nca:Noca_3436;vma:VAB18032_11095;0;tfu:Tfu_0606;sve:SVEN_5167;kra:Krad_1318	0	K02433;K02433;0;K02433	0
Full	Salix_HiSeq_c106365_g1_i1	Salix_HiSeq_c106365_g1	51.39	1e-12	69	48	216	100	tr|R7SMH8|R7SMH8_DICSQ	R7SMH8	235	28.9362	Uncharacterized protein	GO:0003676;GO:0000166	PF00076	0	dsq:DICSQDRAFT_111837	0	K12881	0	Eukaryota	Fungi	Dikarya	Polyporales	Polyporaceae	Dichomitus	Eukaryota;Fungi;Dikarya;Basidiomycota;Agaricomycotina;Agaricomycetes;Polyporales;Polyporaceae;Dichomitus	tr|R7SMH8|R7SMH8_DICSQ;tr|F8NHA7|F8NHA7_SERL9;tr|F8QFN0|F8QFN0_SERL3	Dichomitus;Serpula;Serpula	69;62;62	48;40;40	[('uncharacterized', 2), ('Putative', 2), ('Uncharacterized', 1)]	Uncharacterized protein;Putative uncharacterized protein;Putative uncharacterized protein	GO:0003676;GO:0000166;GO:0003676;GO:0000166	PF00076;PF00076;PF00076	0	dsq:DICSQDRAFT_111837;sla:SERLADRAFT_457816	0	K12881;K12881	0
Full	Salix_HiSeq_c106367_g1_i1	Salix_HiSeq_c106367_g1	79.25	5e-13	72	70	206	77.1845	tr|D0LTP3|D0LTP3_HALO1	D0LTP3	474	11.1814	Catalytic domain of components of various dehydrogenase complexes	GO:0016746	PF00198;PF00364;PF02817	0	hoh:Hoch_3235	0	K00627	0	Bacteria	Proteobacteria	Deltaproteobacteria	Nannocystineae	Kofleriaceae	Haliangium	Bacteria;Proteobacteria;Deltaproteobacteria;Myxococcales;Nannocystineae;Kofleriaceae;Haliangium	tr|D0LTP3|D0LTP3_HALO1	Haliangium	72	70	[('domain', 1), ('Catalytic', 1), ('complexes', 1), ('various', 1), ('components', 1)]	Catalytic domain of components of various dehydrogenase complexes	GO:0016746	PF00198;PF00364;PF02817	0	hoh:Hoch_3235	0	K00627	0
Full	Salix_HiSeq_c106381_g1_i1	Salix_HiSeq_c106381_g1	85.39	5e-45	155	88	454	58.8106	tr|B8J933|B8J933_ANAD2	B8J933	140	63.5714	Cobalamin B12-binding domain protein	GO:0031419;GO:0016853;GO:0046872	PF02310	0	acp:A2cp1_2098	0	K01849	0	Bacteria	Proteobacteria	Deltaproteobacteria	Cystobacterineae	Anaeromyxobacteraceae	Anaeromyxobacter	Bacteria;Proteobacteria;Deltaproteobacteria;Myxococcales;Cystobacterineae;Anaeromyxobacteraceae;Anaeromyxobacter	tr|B8J933|B8J933_ANAD2;tr|B4UC25|B4UC25_ANASK;tr|Q2IIX2|Q2IIX2_ANADE;tr|A7HBU6|A7HBU6_ANADF;tr|A9FI18|A9FI18_SORC5;tr|S4XR74|S4XR74_SORCE;tr|D7BZF2|D7BZF2_STRBB	Anaeromyxobacter;Anaeromyxobacter;Anaeromyxobacter;Anaeromyxobacter;Sorangium;Sorangium;Streptomyces	155;155;153;150;151;149;144	88;88;85;82;82;80;79	[('Cobalamin', 3), ('domain', 3), ('B12-binding', 3), ('chain', 2), ('Putative', 2)]	Cobalamin B12-binding domain protein;Cobalamin B12-binding domain protein;Methylmalonyl-CoA mutase;Putative isobutyryl-CoA mutase, chain B;Putative isobutyryl-CoA mutase, chain B	GO:0031419;GO:0016853;GO:0046872;GO:0031419;GO:0046872	PF02310;PF02310;PF02310	0	acp:A2cp1_2098;ank:AnaeK_2028;ade:Adeh_1832;afw:Anae109_1989;scl:sce1655;scu:SCE1572_10470;sbh:SBI_04768	0	K01849;K01849;K01849	0
Full	Salix_HiSeq_c106384_g1_i1	Salix_HiSeq_c106384_g1	62.14	1e-30	124	60	294	100	tr|Q01U97|Q01U97_SOLUE	Q01U97	786	13.1043	Uncharacterized protein	0	PF07627;PF07624;PF07626;PF07631;PF07637;PF07624;PF07626;PF07627;PF07631;PF07637	0	sus:Acid_5827	0	0	0	Bacteria	Acidobacteria	Solibacteres	Solibacterales	Solibacteraceae	Candidatus Solibacter	Bacteria;Acidobacteria;Solibacteres;Solibacterales;Solibacteraceae;Candidatus Solibacter	tr|Q01U97|Q01U97_SOLUE;tr|H8MY63|H8MY63_CORCM;tr|L0D814|L0D814_SINAD;tr|G2IMM8|G2IMM8_9SPHN;tr|N1MLD1|N1MLD1_9SPHN	Candidatus Solibacter;Corallococcus;Singulisphaera;Sphingobium;Sphingobium	124;114;115;114;115	60;53;53;51;51	[('Uncharacterized', 4), ('uncharacterized', 1), ('Putative', 1)]	Uncharacterized protein;Uncharacterized protein;Putative uncharacterized protein;Uncharacterized protein	0;GO:0016021	PF07627;PF07624;PF07626;PF07631;PF07637;PF07627;PF07637	0	sus:Acid_5827;ccx:COCOR_00292;saci:Sinac_1153;ssy:SLG_31420	0	0	0
Full	Salix_HiSeq_c106413_g1_i1	Salix_HiSeq_c106413_g1	0	0	0	0	232	0	0	0	0	0	0	0	0	0	0	0	0	0	Unknown	Unknown	Unknown	Unknown	Unknown	Unknown	0	0	0	0	0	0	0	0	0	0	0	0	0	0
Full	Salix_HiSeq_c106415_g1_i1	Salix_HiSeq_c106415_g1	0	0	0	0	216	0	0	0	0	0	0	0	0	0	0	0	0	0	Unknown	Unknown	Unknown	Unknown	Unknown	Unknown	0	0	0	0	0	0	0	0	0	0	0	0	0	0
Full	Salix_HiSeq_c106426_g1_i1	Salix_HiSeq_c106426_g1	0	0	0	0	267	0	0	0	0	0	0	0	0	0	0	0	0	0	Unknown	Unknown	Unknown	Unknown	Unknown	Unknown	0	0	0	0	0	0	0	0	0	0	0	0	0	0
Full	Salix_HiSeq_c106427_g1_i1	Salix_HiSeq_c106427_g1	0	0	0	0	241	0	0	0	0	0	0	0	0	0	0	0	0	0	Unknown	Unknown	Unknown	Unknown	Unknown	Unknown	0	0	0	0	0	0	0	0	0	0	0	0	0	0
Full	Salix_HiSeq_c106445_g1_i1	Salix_HiSeq_c106445_g1	0	0	0	0	280	0	0	0	0	0	0	0	0	0	0	0	0	0	Unknown	Unknown	Unknown	Unknown	Unknown	Unknown	0	0	0	0	0	0	0	0	0	0	0	0	0	0
Full	Salix_HiSeq_c106458_g1_i1	Salix_HiSeq_c106458_g1	0	0	0	0	216	0	0	0	0	0	0	0	0	0	0	0	0	0	Unknown	Unknown	Unknown	Unknown	Unknown	Unknown	0	0	0	0	0	0	0	0	0	0	0	0	0	0
Full	Salix_HiSeq_c106472_g1_i2	Salix_HiSeq_c106472_g1	0	0	0	0	256	0	0	0	0	0	0	0	0	0	0	0	0	0	Unknown	Unknown	Unknown	Unknown	Unknown	Unknown	0	0	0	0	0	0	0	0	0	0	0	0	0	0
Full	Salix_HiSeq_c106491_g1_i1	Salix_HiSeq_c106491_g1	89.47	3e-29	111	92	237	72.1519	SapurV1A.0340s0160.1.p	0	846	6.73759	auxin response factor	GO:0003677;GO:0005634;GO:0006355;GO:0009725	PF06507;PF02309;PF02362	0	0	0	0	0	Eukaryota	Viridiplantae	Streptophyta	Saliceae	Salix	Salix purpurea	Eukaryota;Viridiplantae;Streptophyta;Streptophytina;Embryophyta;Tracheophyta;Euphyllophyta;Spermatophyta;Magnoliophyta;Mesangiospermae;Eudicotyledons;Gunneridae;Pentapetalae;rosids;fabi ds;Malpighiales;Salicaceae;Saliceae;Salix;Salix purpurea	SapurV1A.0340s0160.1.p;SapurV1A.0340s0160.2.p;SapurV1A.0340s0160.3.p;tr|B9GMS5|B9GMS5_POPTR;Potri.001G066200.6;Potri.001G066200.7;Potri.001G066200.1;Potri.001G066200.2;Potri.001G066200.3;Potri.001G066200.4	Salix purpurea;Salix purpurea;Salix purpurea;Populus trichocarpa;Populus trichocarpa;Populus trichocarpa;Populus trichocarpa;Populus trichocarpa;Populus trichocarpa;Populus trichocarpa	111;111;111;106;107;107;106;106;106;106	92;92;92;83;83;83;83;83;83;83	[('NoDescription', 6), ('response', 4), ('factor', 4), ('auxin', 3), ('Auxin', 1)]	auxin response factor;auxin response factor;Auxin response factor;NoDescription;NoDescription	GO:0003677;GO:0005634;GO:0006355;GO:0009725;GO:0003677;GO:0009734;GO:0006351;GO:0009725	PF06507;PF02309;PF02362;PF06507;PF02362	0	0;pop:POPTR_0001s13110g	0	0	0
Full	Salix_HiSeq_c106495_g1_i1	Salix_HiSeq_c106495_g1	0	0	0	0	250	0	0	0	0	0	0	0	0	0	0	0	0	0	Unknown	Unknown	Unknown	Unknown	Unknown	Unknown	0	0	0	0	0	0	0	0	0	0	0	0	0	0
Full	Salix_HiSeq_c106526_g1_i1	Salix_HiSeq_c106526_g1	81.82	2e-25	108	80	250	79.2	tr|D6TSG3|D6TSG3_9CHLR	D6TSG3	626	10.5431	Thiamine pyrophosphate protein central region	GO:0016823;GO:0000287;GO:0030976;GO:0019310	PF02775;PF00205;PF02776;PF00205;PF02775;PF02776	PTHR18968:SF9	0	0	0	0	Bacteria	Chloroflexi	Ktedonobacteria	Ktedonobacterales	Ktedonobacteraceae	Ktedonobacter	Bacteria;Chloroflexi;Ktedonobacteria;Ktedonobacterales;Ktedonobacteraceae;Ktedonobacter	tr|D6TSG3|D6TSG3_9CHLR;tr|I0I5X6|I0I5X6_CALAS;tr|Q1AVA0|Q1AVA0_RUBXD	Ktedonobacter;Caldilinea;Rubrobacter	108;100;100	80;76;70	[('pyrophosphate', 2), ('central', 2), ('region', 2), ('Thiamine', 2), ('3D-(3,5/4)-trihydroxycyclohexane-1,2-dione', 1)]	Thiamine pyrophosphate protein central region;3D-(3,5/4)-trihydroxycyclohexane-1,2-dione hydrolase;Thiamine pyrophosphate enzyme, central region	GO:0016823;GO:0000287;GO:0030976;GO:0019310;GO:0016823;GO:0019310	PF02775;PF00205;PF02776;PF02775;PF02776	PTHR18968:SF9;PTHR18968:SF9;PTHR18968:SF9	cap:CLDAP_26240;rxy:Rxyl_1718	0	K03336;K03336	0
Full	Salix_HiSeq_c106528_g1_i1	Salix_HiSeq_c106528_g1	0	0	0	0	221	0	0	0	0	0	0	0	0	0	0	0	0	0	Unknown	Unknown	Unknown	Unknown	Unknown	Unknown	0	0	0	0	0	0	0	0	0	0	0	0	0	0
Full	Salix_HiSeq_c106559_g1_i1	Salix_HiSeq_c106559_g1	100	6e-20	83	100	252	44.0476	SapurV1A.1406s0020.1.p	0	354	10.452	ubiquinol oxidase	GO:0005740;GO:0007585;GO:0055114	PF01786	0	0	0	0	0	Eukaryota	Viridiplantae	Streptophyta	Saliceae	Salix	Salix purpurea	Eukaryota;Viridiplantae;Streptophyta;Streptophytina;Embryophyta;Tracheophyta;Euphyllophyta;Spermatophyta;Magnoliophyta;Mesangiospermae;Eudicotyledons;Gunneridae;Pentapetalae;rosids;fabi ds;Malpighiales;Salicaceae;Saliceae;Salix;Salix purpurea	SapurV1A.1406s0020.1.p	Salix purpurea	83	100	[('ubiquinol', 1), ('oxidase', 1)]	ubiquinol oxidase	GO:0005740;GO:0007585;GO:0055114	PF01786	0	0	0	0	0
Full	Salix_HiSeq_c106607_g1_i1	Salix_HiSeq_c106607_g1	0	0	0	0	226	0	0	0	0	0	0	0	0	0	0	0	0	0	Unknown	Unknown	Unknown	Unknown	Unknown	Unknown	0	0	0	0	0	0	0	0	0	0	0	0	0	0
Full	Salix_HiSeq_c106610_g1_i1	Salix_HiSeq_c106610_g1	69.57	5e-26	107	74	210	98.5714	tr|F5JG50|F5JG50_9RHIZ	F5JG50	332	20.7831	ABC transporter, substrate binding protein	GO:0030288;GO:0006810	PF03480	0	0	0	0	0	Bacteria	Proteobacteria	Alphaproteobacteria	Rhizobiaceae	Rhizobium_Agrobacterium group	Agrobacterium	Bacteria;Proteobacteria;Alphaproteobacteria;Rhizobiales;Rhizobiaceae;Rhizobium_Agrobacterium group;Agrobacterium	tr|F5JG50|F5JG50_9RHIZ;tr|U4Q5P9|U4Q5P9_9RHIZ;tr|F7UGG3|F7UGG3_RHIRD;tr|G6XW34|G6XW34_RHIRD;tr|K5C1U9|K5C1U9_RHILU;tr|M8B962|M8B962_RHIRD;tr|J0C1W3|J0C1W3_RHILT;tr|J0C7Q6|J0C7Q6_RHILT;tr|B5ZMC9|B5ZMC9_RHILW;tr|C6AW88|C6AW88_RHILS	Agrobacterium;Rhizobium;Agrobacterium tumefaciens complex;Agrobacterium tumefaciens complex;Rhizobium;Agrobacterium tumefaciens complex;Rhizobium;Rhizobium;Rhizobium;Rhizobium	107;106;106;106;106;106;105;105;105;105	74;73;73;73;73;73;73;73;72;72	[('binding', 4), ('periplasmic', 4), ('ABC', 4), ('substrate', 4), ('transporter', 3)]	ABC transporter, substrate binding protein;Tripartite ATP-independent periplasmic transporter solute receptor, DctP family;ABC transporter, substrate binding protein;C4-dicarboxylate-binding periplasmic protein;ABC transporter substrate binding protein;TRAP-type C4-dicarboxylate transport system, periplasmic component;TRAP dicarboxylate transporter-DctP subunit;TRAP dicarboxylate transporter-DctP…	GO:0030288;GO:0006810;GO:0030288;GO:0006810	PF03480;PF03480;PF03480	0	rir:BN877_II1587;0;rlt:Rleg2_1457;rlg:Rleg_1638	0	0	0
Full	Salix_HiSeq_c106612_g1_i1	Salix_HiSeq_c106612_g1	95.65	5e-35	132	97	210	98.5714	tr|Q21AS1|Q21AS1_RHOPB	Q21AS1	459	15.0327	Two component, sigma54 specific, transcriptional regulator, Fis family	GO:0005622;GO:0005524;GO:0043565;GO:0003700;GO:0000160;GO:0006351	PF02954;PF00072;PF00158	PTHR32071:SF21	rpc:RPC_0945	0	0	0	Bacteria	Proteobacteria	Alphaproteobacteria	Rhizobiales	Bradyrhizobiaceae	Rhodopseudomonas	Bacteria;Proteobacteria;Alphaproteobacteria;Rhizobiales;Bradyrhizobiaceae;Rhodopseudomonas	tr|Q21AS1|Q21AS1_RHOPB;tr|A3WRQ9|A3WRQ9_9BRAD;tr|A5ED31|A5ED31_BRASB;tr|G8PHB6|G8PHB6_PSEUV;tr|Q1QQC3|Q1QQC3_NITHX;tr|B6JCD2|B6JCD2_OLICO;tr|B6QZA9|B6QZA9_9RHOB;tr|H0S5V6|H0S5V6_9BRAD;tr|H0SH82|H0SH82_9BRAD;tr|H0T264|H0T264_9BRAD	Rhodopseudomonas;Nitrobacter;Bradyrhizobium;Pseudovibrio;Nitrobacter;Oligotropha;Pseudovibrio;Bradyrhizobium;Bradyrhizobium;Bradyrhizobium	132;131;130;130;130;130;130;130;130;130	97;95;94;94;94;94;94;94;94;94	[('Fis', 7), ('transcriptional', 7), ('family', 7), ('regulator,', 7), ('Two', 5)]	Two component, sigma54 specific, transcriptional regulator, Fis family;Helix-turn-helix, Fis-type protein;Two component, sigma54 specific, transcriptional regulator, Fis family;Two component response regulator;Transcriptional regulatory protein FlbD;Two-component flagellar sigma 54 dependent transcriptional regulator, Fis family;Two-component flagellar sigma 54 dependent transcriptional regulator…	GO:0005622;GO:0005524;GO:0043565;GO:0003700;GO:0000160;GO:0006351;GO:0005622;GO:0006351	PF02954;PF00072;PF00158;PF02954;PF00158	PTHR32071:SF21;PTHR32071:SF21;PTHR32071:SF21	rpc:RPC_0945;0;bbt:BBta_1872;psf:PSE_4484;nha:Nham_0687;oca:OCAR_5216;ocg:OCA5_c27520	0	0	0
Full	Salix_HiSeq_c106671_g1_i2	Salix_HiSeq_c106671_g1	0	0	0	0	698	0	0	0	0	0	0	0	0	0	0	0	0	0	Unknown	Unknown	Unknown	Unknown	Unknown	Unknown	0	0	0	0	0	0	0	0	0	0	0	0	0	0
Full	Salix_HiSeq_c1066_g1_i1	Salix_HiSeq_c1066_g1	0	0	0	0	214	0	0	0	0	0	0	0	0	0	0	0	0	0	Unknown	Unknown	Unknown	Unknown	Unknown	Unknown	0	0	0	0	0	0	0	0	0	0	0	0	0	0
Full	Salix_HiSeq_c106708_g1_i1	Salix_HiSeq_c106708_g1	0	0	0	0	232	0	0	0	0	0	0	0	0	0	0	0	0	0	Unknown	Unknown	Unknown	Unknown	Unknown	Unknown	0	0	0	0	0	0	0	0	0	0	0	0	0	0
Full	Salix_HiSeq_c106727_g1_i1	Salix_HiSeq_c106727_g1	0	0	0	0	204	0	0	0	0	0	0	0	0	0	0	0	0	0	Unknown	Unknown	Unknown	Unknown	Unknown	Unknown	0	0	0	0	0	0	0	0	0	0	0	0	0	0
Full	Salix_HiSeq_c106741_g1_i1	Salix_HiSeq_c106741_g1	64.79	8e-21	94	65	222	95.9459	tr|L0DRJ4|L0DRJ4_SINAD	L0DRJ4	475	14.9474	Uncharacterized protein	0	0	0	saci:Sinac_7570	0	0	0	Bacteria	Planctomycetes	Planctomycetia	Planctomycetales	Planctomycetaceae	Singulisphaera	Bacteria;Planctomycetes;Planctomycetia;Planctomycetales;Planctomycetaceae;Singulisphaera	tr|L0DRJ4|L0DRJ4_SINAD;tr|R5R649|R5R649_9PROT;tr|U2ZNQ0|U2ZNQ0_VIBPR	Singulisphaera;Unknown;Vibrio	94;76;88	65;60;56	[('Uncharacterized', 2), ('NoeA-related', 1), ('Nodulation', 1)]	Uncharacterized protein;Nodulation protein NoeA-related protein;Uncharacterized protein	0	0	0	saci:Sinac_7570;0	0	0	0
Full	Salix_HiSeq_c106747_g1_i1	Salix_HiSeq_c106747_g1	67.95	1e-28	110	69	295	79.322	tr|F0W7S6|F0W7S6_9STRA	F0W7S6	115	67.8261	Ribosomal protein L34 putative	GO:0005840;GO:0003735;GO:0006412	PF01199	PTHR10759	0	0	0	0	Eukaryota	Stramenopiles	Oomycetes	Albuginales	Albuginaceae	Albugo	Eukaryota;Stramenopiles;Oomycetes;Albuginales;Albuginaceae;Albugo	tr|F0W7S6|F0W7S6_9STRA;tr|B0DMM5|B0DMM5_LACBS;laccaria|B0DMM5|B0DMM5_LACBS;tr|I2JV13|I2JV13_DEKBR;tr|V9F7P0|V9F7P0_PHYPR;tr|T0SBC8|T0SBC8_9STRA;laccaria|A0A0C9WJ53|A0A0C9WJ53_9AGAR;tr|I1BUQ1|I1BUQ1_RHIO9;tr|S7PTK7|S7PTK7_GLOTA;tr|I1BX71|I1BX71_RHIO9	Albugo;Laccaria;Laccaria bicolor;Brettanomyces;Phytophthora;Saprolegnia;Laccaria amethystina;Rhizopus;Gloeophyllum;Rhizopus	110;107;107;104;105;109;105;105;105;105	69;63;63;62;62;61;61;61;60;60	[('ribosomal', 4), ('Ribosomal', 2), ('L34e', 2), ('L34-B', 2), ('Predicted', 2)]	Ribosomal protein L34 putative;Predicted protein;60s ribosomal protein;Uncharacterized protein;50S ribosomal protein L34e;Unplaced genomic scaffold K443scaffold_275, whole genome shotgun sequence;60S ribosomal protein L34-B;Ribosomal protein L34e;60S ribosomal protein L34-B	GO:0005840;GO:0003735;GO:0006412;GO:0005840;GO:0006412	PF01199;PF01199;PF01199	PTHR10759;PTHR10759;PTHR10759	lbc:LACBIDRAFT_191366;0;gtr:GLOTRDRAFT_66444	0	K02915;0	0
Full	Salix_HiSeq_c106756_g1_i1	Salix_HiSeq_c106756_g1	97.1	2e-39	140	98	290	71.3793	tr|C9Z899|C9Z899_STRSW	C9Z899	204	33.8235	Putative transcriptional regulator	GO:0003677;GO:0006355;GO:0006351	PF16859;PF00440	0	scb:SCAB_13701	0	0	0	Bacteria	Actinobacteria	Streptomycetales	Streptomycetales	Streptomycetaceae	Streptomyces	Bacteria;Actinobacteria;Streptomycetales;Streptomycetaceae;Streptomyces	tr|C9Z899|C9Z899_STRSW	Streptomyces	140	98	[('regulator', 1), ('transcriptional', 1), ('Putative', 1)]	Putative transcriptional regulator	GO:0003677;GO:0006355;GO:0006351	PF16859;PF00440	0	scb:SCAB_13701	0	0	0
Full	Salix_HiSeq_c106766_g1_i1	Salix_HiSeq_c106766_g1	63.24	1e-17	84	63	225	89.3333	tr|L8HFT5|L8HFT5_ACACA	L8HFT5	324	19.7531	Uncharacterized protein	GO:0003676	PF02272;PF02272	0	acan:ACA1_068950	0	0	0	Eukaryota	Amoebozoa	Discosea	Centramoebida	Acanthamoebidae	Acanthamoeba	Eukaryota;Amoebozoa;Discosea;Longamoebia;Centramoebida;Acanthamoebidae;Acanthamoeba	tr|L8HFT5|L8HFT5_ACACA;tr|A9T9G1|A9T9G1_PHYPA	Acanthamoeba;Physcomitrella	84;83	63;60	[('Predicted', 1), ('Uncharacterized', 1)]	Uncharacterized protein;Predicted protein	GO:0003676	PF02272;PF02272	0	acan:ACA1_068950;ppp:PHYPADRAFT_192867	0	0	0
Full	Salix_HiSeq_c106825_g1_i1	Salix_HiSeq_c106825_g1	0	0	0	0	238	0	0	0	0	0	0	0	0	0	0	0	0	0	Unknown	Unknown	Unknown	Unknown	Unknown	Unknown	0	0	0	0	0	0	0	0	0	0	0	0	0	0
Full	Salix_HiSeq_c106839_g1_i1	Salix_HiSeq_c106839_g1	55.77	2e-09	60	56	203	76.8473	tr|Q02BU8|Q02BU8_SOLUE	Q02BU8	219	23.7443	RNA polymerase, sigma-24 subunit, ECF subfamily	GO:0003677;GO:0016987;GO:0003700;GO:0006352	PF04542;PF08281;PF04542;PF08281	0	sus:Acid_0458	0	0	0	Bacteria	Acidobacteria	Solibacteres	Solibacterales	Solibacteraceae	Candidatus Solibacter	Bacteria;Acidobacteria;Solibacteres;Solibacterales;Solibacteraceae;Candidatus Solibacter	tr|Q02BU8|Q02BU8_SOLUE	Candidatus Solibacter	60	56	[('ECF', 1), ('RNA', 1), ('subunit,', 1), ('polymerase,', 1), ('subfamily', 1)]	RNA polymerase, sigma-24 subunit, ECF subfamily	GO:0003677;GO:0016987;GO:0003700;GO:0006352	PF04542;PF08281;PF04542;PF08281	0	sus:Acid_0458	0	0	0
Full	Salix_HiSeq_c106844_g1_i1	Salix_HiSeq_c106844_g1	69.44	1e-26	105	74	228	94.7368	tr|N8YBM4|N8YBM4_ACIGI	N8YBM4	146	49.3151	Lysozyme	GO:0003796;GO:0016998;GO:0019835;GO:0042742;GO:0009253	PF00959	0	0	0	0	0	Bacteria	Proteobacteria	Gammaproteobacteria	Pseudomonadales	Moraxellaceae	Acinetobacter	Bacteria;Proteobacteria;Gammaproteobacteria;Gammaproteobacteria;Gammaproteobacteria;Gammaproteobacteria;Pseudomonadales;Moraxellaceae;Acinetobacter	tr|N8YBM4|N8YBM4_ACIGI;tr|A0A009YLP0|A0A009YLP0_ACIBA;tr|N9DJZ7|N9DJZ7_ACIBZ;tr|K8CD07|K8CD07_CROSK;tr|N8YCV8|N8YCV8_9GAMM;tr|D3UXG0|D3UXG0_XENBS;tr|W1IXJ5|W1IXJ5_9ENTR;tr|K8AC43|K8AC43_9ENTR;tr|N9LJT4|N9LJT4_9GAMM;tr|N8S1M7|N8S1M7_ACIGI	Acinetobacter;Acinetobacter calcoaceticus/baumannii complex;Acinetobacter;Cronobacter;Acinetobacter;Xenorhabdus;Xenorhabdus;Cronobacter;Acinetobacter;Acinetobacter	105;105;103;102;102;100;98;98;100;99	74;73;70;69;69;66;66;65;64;64	[('Lysozyme', 10)]	Lysozyme;Lysozyme;Lysozyme	GO:0003796;GO:0016998;GO:0019835;GO:0042742;GO:0009253;GO:0003796;GO:0009253	PF00959;PF00959;PF00959	0	0;xbo:XBJ1_1202	0	0;K01185	0
Full	Salix_HiSeq_c106849_g1_i1	Salix_HiSeq_c106849_g1	63.49	2e-11	68	58	643	29.3935	tr|U4L6L5|U4L6L5_PYROM	U4L6L5	115	51.3043	Uncharacterized protein	0	0	0	0	0	0	0	Eukaryota	Fungi	Dikarya	Pezizales	Pyronemataceae	Pyronema	Eukaryota;Fungi;Dikarya;Ascomycota;saccharomyceta;Pezizomycotina;Pezizomycetes;Pezizales;Pyronemataceae;Pyronema	tr|U4L6L5|U4L6L5_PYROM;pyronema|U4L6L5|U4L6L5_PYROM	Pyronema;Pyronema omphalodes	68;68	58;58	[('Uncharacterized', 2)]	Uncharacterized protein;Uncharacterized protein	0	0	0	0	0	0	0
Full	Salix_HiSeq_c106849_g1_i2	Salix_HiSeq_c106849_g1	88.24	3e-08	30	90	705	7.23404	pyronema|U4L6L5|U4L6L5_PYROM	U4L6L5_PYROM	115	14.7826	Uncharacterized protein	0	0	0	0	0	0	0	Eukaryota	Fungi	Dikarya	Pyronemataceae	Pyronema	Pyronema omphalodes	Eukaryota;Fungi;Dikarya;Ascomycota;saccharomyceta;Pezizomycotina;Pezizomycetes;Pezizales;Pyronemataceae;Pyronema;Pyronema omphalodes	pyronema|U4L6L5|U4L6L5_PYROM	Pyronema omphalodes	30	90	[('Uncharacterized', 1)]	Uncharacterized protein	0	0	0	0	0	0	0
Full	Salix_HiSeq_c106891_g1_i1	Salix_HiSeq_c106891_g1	0	0	0	0	218	0	0	0	0	0	0	0	0	0	0	0	0	0	Unknown	Unknown	Unknown	Unknown	Unknown	Unknown	0	0	0	0	0	0	0	0	0	0	0	0	0	0
Full	Salix_HiSeq_c106901_g1_i1	Salix_HiSeq_c106901_g1	0	0	0	0	207	0	0	0	0	0	0	0	0	0	0	0	0	0	Unknown	Unknown	Unknown	Unknown	Unknown	Unknown	0	0	0	0	0	0	0	0	0	0	0	0	0	0
Full	Salix_HiSeq_c106934_g1_i1	Salix_HiSeq_c106934_g1	0	0	0	0	306	0	0	0	0	0	0	0	0	0	0	0	0	0	Unknown	Unknown	Unknown	Unknown	Unknown	Unknown	0	0	0	0	0	0	0	0	0	0	0	0	0	0
Full	Salix_HiSeq_c106945_g1_i1	Salix_HiSeq_c106945_g1	0	0	0	0	223	0	0	0	0	0	0	0	0	0	0	0	0	0	Unknown	Unknown	Unknown	Unknown	Unknown	Unknown	0	0	0	0	0	0	0	0	0	0	0	0	0	0
Full	Salix_HiSeq_c106946_g1_i1	Salix_HiSeq_c106946_g1	100	5e-22	86	100	216	56.9444	SapurV1A.0117s0170.1.p	0	139	29.4964	chaperone protein DnaJ	GO:0031072	PF00226	PTHR25040:SF170	0	0	0	0	Eukaryota	Viridiplantae	Streptophyta	Saliceae	Salix	Salix purpurea	Eukaryota;Viridiplantae;Streptophyta;Streptophytina;Embryophyta;Tracheophyta;Euphyllophyta;Spermatophyta;Magnoliophyta;Mesangiospermae;Eudicotyledons;Gunneridae;Pentapetalae;rosids;fabi ds;Malpighiales;Salicaceae;Saliceae;Salix;Salix purpurea	SapurV1A.0117s0170.1.p	Salix purpurea	86	100	[('DnaJ', 1), ('chaperone', 1)]	chaperone protein DnaJ	GO:0031072	PF00226	PTHR25040:SF170	0	0	0	0
Full	Salix_HiSeq_c107031_g1_i1	Salix_HiSeq_c107031_g1	87.14	2e-32	125	91	232	90.5172	tr|D1BH13|D1BH13_SANKS	D1BH13	397	17.6322	S-adenosylmethionine synthase	GO:0005737;GO:0005524;GO:0000287;GO:0004478;GO:0006730;GO:0006556	PF02773;PF02772;PF00438;PF00438;PF02772;PF02773	PTHR11964	ske:Sked_18060	0	K00789	0	Bacteria	Actinobacteria	Micrococcales	Micrococcales	Sanguibacteraceae	Sanguibacter	Bacteria;Actinobacteria;Micrococcales;Sanguibacteraceae;Sanguibacter	tr|D1BH13|D1BH13_SANKS;tr|F6FV12|F6FV12_ISOV2;tr|U2A620|U2A620_9BACI;tr|D5UEU0|D5UEU0_CELFN	Sanguibacter;Isoptericola;Bacillus;Cellulomonas	125;122;120;119	91;85;84;82	[('S-adenosylmethionine', 4), ('synthase', 4)]	S-adenosylmethionine synthase;S-adenosylmethionine synthase;S-adenosylmethionine synthase	GO:0005737;GO:0005524;GO:0000287;GO:0004478;GO:0006730;GO:0006556;GO:0005737;GO:0006556	PF02773;PF02772;PF00438;PF02773;PF02773	PTHR11964;PTHR11964;PTHR11964	ske:Sked_18060;iva:Isova_1599;0;cfl:Cfla_1853	0	K00789;K00789;0;K00789	0
Full	Salix_HiSeq_c107043_g1_i1	Salix_HiSeq_c107043_g1	69.44	1e-07	57	79	227	47.5771	tr|C3R9L1|C3R9L1_9BACE	C3R9L1	464	7.75862	MFS transporter, SP family	GO:0016021;GO:0022891	PF00083	0	0	0	0	0	Bacteria	Bacteroidetes	Bacteroidia	Bacteroidales	Bacteroidaceae	Bacteroides	Bacteria;Bacteroidetes;Bacteroidia;Bacteroidales;Bacteroidaceae;Bacteroides	tr|C3R9L1|C3R9L1_9BACE;tr|D1K437|D1K437_9BACE;tr|I8WCG1|I8WCG1_9BACE;tr|I9QZG7|I9QZG7_9BACE;tr|B6W5G6|B6W5G6_9BACE;tr|A6KYE1|A6KYE1_BACV8;tr|R5CDX4|R5CDX4_9BACE;tr|R7P1Z3|R7P1Z3_9BACE;tr|R9IBH0|R9IBH0_9BACE;tr|R5S8G3|R5S8G3_9BACE	Bacteroides;Bacteroides;Bacteroides;Bacteroides;Bacteroides;Bacteroides;environmental samples;environmental samples;Bacteroides;environmental samples	57;57;57;57;57;56;57;56;56;57	79;79;79;79;79;76;76;76;76;75	[('family', 5), ('Sugar', 5), ('MFS', 5), ('transporter', 5), ('(SP)', 3)]	MFS transporter, SP family;MFS transporter, SP family;Sugar porter (SP) family MFS transporter;Putative uncharacterized protein;Xylose/H+ symporter;Sugar transporter;Sugar transporter	GO:0016021;GO:0022891;GO:0016021;GO:0008643;GO:0008643	PF00083;PF00083;PF00083	0	0;bvu:BVU_0751	0	0	0
Full	Salix_HiSeq_c10704_g1_i1	Salix_HiSeq_c10704_g1	0	0	0	0	204	0	0	0	0	0	0	0	0	0	0	0	0	0	Unknown	Unknown	Unknown	Unknown	Unknown	Unknown	0	0	0	0	0	0	0	0	0	0	0	0	0	0
Full	Salix_HiSeq_c107096_g1_i1	Salix_HiSeq_c107096_g1	0	0	0	0	280	0	0	0	0	0	0	0	0	0	0	0	0	0	Unknown	Unknown	Unknown	Unknown	Unknown	Unknown	0	0	0	0	0	0	0	0	0	0	0	0	0	0
Full	Salix_HiSeq_c107102_g1_i1	Salix_HiSeq_c107102_g1	59.02	1e-15	81	65	284	64.4366	tr|F8H4U0|F8H4U0_PSEUT	F8H4U0	446	13.6771	Sensory box protein	0	PF13185;PF00990;PF08448	0	psz:PSTAB_2718	0	0	0	Bacteria	Proteobacteria	Gammaproteobacteria	Pseudomonadales	Pseudomonadaceae	Pseudomonas	Bacteria;Proteobacteria;Gammaproteobacteria;Gammaproteobacteria;Gammaproteobacteria;Gammaproteobacteria;Pseudomonadales;Pseudomonadaceae;Pseudomonas	tr|F8H4U0|F8H4U0_PSEUT;tr|W4NZ14|W4NZ14_9BURK;tr|C6HZ81|C6HZ81_9BACT;tr|H0PWD7|H0PWD7_9RHOO;tr|V6F1D3|V6F1D3_9PROT;tr|F2MZG0|F2MZG0_PSEU6;tr|A1AUR6|A1AUR6_PELPD;tr|S6L0E3|S6L0E3_PSEST;tr|G4STD7|G4STD7_META2;tr|A4U4T7|A4U4T7_9PROT	Pseudomonas;Burkholderia;Leptospirillum;Azoarcus;Magnetospirillum;Pseudomonas;Pelobacter;Pseudomonas;Methylomicrobium;Magnetospirillum	81;84;84;82;80;79;79;77;79;80	65;63;63;62;61;61;58;58;57;57	[('Diguanylate', 5), ('box', 4), ('cyclase/phosphodiesterase', 3), ('PAS/PAC', 3), ('Sensory', 3)]	Sensory box protein;Diguanylate cyclase/phosphodiesterase with PAS/PAC sensor;Diguanylate cyclase/phosphodiesterase with PAS/PAC and GAF sensor(S);Diguanylate cyclase;Putative diguanylate phosphodiesterase;Sensory box protein;Diguanylate cyclase/phosphodiesterase;Diguanylate cyclase with PAS/PAC sensor;Two-component sensory box protein	GO:0016021;GO:0005622;GO:0000155;GO:0006355;GO:0004871;GO:0052621;0;GO:0000155	PF13185;PF00990;PF08448;PF12729;PF13426;PF00563;PF00989;0;PF00072;PF13185;PF13188;PF00072	0	psz:PSTAB_2718;0;aza:AZKH_3182;mgy:MGMSRv2__2044;psr:PSTAA_2854;ppd:Ppro_3494;mah:MEALZ_2207	0	0	0
Full	Salix_HiSeq_c107105_g1_i1	Salix_HiSeq_c107105_g1	0	0	0	0	210	0	0	0	0	0	0	0	0	0	0	0	0	0	Unknown	Unknown	Unknown	Unknown	Unknown	Unknown	0	0	0	0	0	0	0	0	0	0	0	0	0	0
Full	Salix_HiSeq_c107140_g1_i1	Salix_HiSeq_c107140_g1	74.58	4e-12	70	63	260	68.0769	tr|D2PU28|D2PU28_KRIFD	D2PU28	387	15.2455	Oxidoreductase domain protein	GO:0016491	PF01408;PF02894;PF01408;PF02894	0	kfl:Kfla_4276	0	0	0	Bacteria	Actinobacteria	Propionibacteriales	Propionibacteriales	Nocardioidaceae	Kribbella	Bacteria;Actinobacteria;Propionibacteriales;Nocardioidaceae;Kribbella	tr|D2PU28|D2PU28_KRIFD	Kribbella	70	63	[('Oxidoreductase', 1), ('domain', 1)]	Oxidoreductase domain protein	GO:0016491	PF01408;PF02894;PF01408;PF02894	0	kfl:Kfla_4276	0	0	0
Full	Salix_HiSeq_c107148_g1_i1	Salix_HiSeq_c107148_g1	72	7e-16	81	77	226	66.3717	tr|D5RPU0|D5RPU0_9PROT	D5RPU0	412	12.1359	Acyl-CoA dehydrogenase, C-terminal domain protein	GO:0003995;GO:0050660	PF00441;PF02770;PF02771;PF00441;PF02770;PF02771	0	0	0	0	0	Bacteria	Proteobacteria	Alphaproteobacteria	Rhodospirillales	Acetobacteraceae	Roseomonas	Bacteria;Proteobacteria;Alphaproteobacteria;Rhodospirillales;Acetobacteraceae;Roseomonas	tr|D5RPU0|D5RPU0_9PROT;tr|U7HTW3|U7HTW3_9GAMM;tr|K0CHI0|K0CHI0_ALCDB;tr|I8T9Q5|I8T9Q5_9GAMM;tr|E6PRE5|E6PRE5_9ZZZZ;tr|V5PT55|V5PT55_9BURK;tr|V5UIT2|V5UIT2_9BURK	Roseomonas;Alcanivorax;Alcanivorax;Hydrocarboniphaga;metagenomes;Pandoraea;Pandoraea	81;80;79;74;76;74;74	77;76;75;68;68;67;67	[('dehydrogenase', 6), ('Acyl-CoA', 5), ('domain', 2), ('Putative', 1), ('Isovaleryl-CoA', 1)]	Acyl-CoA dehydrogenase, C-terminal domain protein;Acyl-CoA dehydrogenase;Acyl-CoA dehydrogenase domain protein;Isovaleryl-CoA dehydrogenase;Putative acyl-CoA dehydrogenase;Acyl-CoA dehydrogenase	GO:0003995;GO:0050660;GO:0003995;GO:0050660	PF00441;PF02770;PF02771;PF00441;PF02771	0	0;adi:B5T_03533;ppk:U875_15035;prb:X636_19760	0	0	0
Full	Salix_HiSeq_c107148_g1_i2	Salix_HiSeq_c107148_g1	72	2e-15	81	77	304	49.3421	tr|D5RPU0|D5RPU0_9PROT	D5RPU0	412	12.1359	Acyl-CoA dehydrogenase, C-terminal domain protein	GO:0003995;GO:0050660	PF00441;PF02770;PF02771;PF00441;PF02770;PF02771	0	0	0	0	0	Bacteria	Proteobacteria	Alphaproteobacteria	Rhodospirillales	Acetobacteraceae	Roseomonas	Bacteria;Proteobacteria;Alphaproteobacteria;Rhodospirillales;Acetobacteraceae;Roseomonas	tr|D5RPU0|D5RPU0_9PROT;tr|U7HTW3|U7HTW3_9GAMM;tr|K0CHI0|K0CHI0_ALCDB;tr|I8T9Q5|I8T9Q5_9GAMM;tr|E6PRE5|E6PRE5_9ZZZZ;tr|V5PT55|V5PT55_9BURK;tr|V5UIT2|V5UIT2_9BURK	Roseomonas;Alcanivorax;Alcanivorax;Hydrocarboniphaga;metagenomes;Pandoraea;Pandoraea	81;80;79;74;76;74;74	77;76;75;68;68;67;67	[('dehydrogenase', 6), ('Acyl-CoA', 5), ('domain', 2), ('Putative', 1), ('Isovaleryl-CoA', 1)]	Acyl-CoA dehydrogenase, C-terminal domain protein;Acyl-CoA dehydrogenase;Acyl-CoA dehydrogenase domain protein;Isovaleryl-CoA dehydrogenase;Putative acyl-CoA dehydrogenase;Acyl-CoA dehydrogenase	GO:0003995;GO:0050660;GO:0003995;GO:0050660	PF00441;PF02770;PF02771;PF00441;PF02771	0	0;adi:B5T_03533;ppk:U875_15035;prb:X636_19760	0	0	0
Full	Salix_HiSeq_c107162_g1_i1	Salix_HiSeq_c107162_g1	82.05	2e-14	68	83	227	51.5419	tr|A5BD91|A5BD91_VITVI	A5BD91	1259	3.0977	Putative uncharacterized protein	GO:0050660;GO:0003676;GO:0016614;GO:0008270	PF08031;PF03732;PF07727	0	0	0	0	0	Eukaryota	Viridiplantae	Streptophyta	Vitales	Vitaceae	Vitis	Eukaryota;Viridiplantae;Streptophyta;Embryophyta;Tracheophyta;Spermatophyta;Magnoliophyta;Eudicotyledons;Gunneridae;Pentapetalae;rosids;Vitales;Vitaceae;Vitis	tr|A5BD91|A5BD91_VITVI;tr|A5CBM0|A5CBM0_VITVI;tr|A5C9P8|A5C9P8_VITVI;tr|A5BKW5|A5BKW5_VITVI;tr|A5C2Y1|A5C2Y1_VITVI;tr|A5BCL1|A5BCL1_VITVI;tr|A5AXM1|A5AXM1_VITVI;tr|Q94LA8|Q94LA8_ARATH;tr|O49140|O49140_ARATH;tr|O49142|O49142_ARATH	Vitis;Vitis;Vitis;Vitis;Vitis;Vitis;Vitis;Arabidopsis;Arabidopsis;Arabidopsis	68;66;69;66;68;67;67;64;63;63	83;82;82;82;79;78;76;75;74;74	[('Putative', 7), ('uncharacterized', 7), ('Poly', 2), ('Poly,', 1), ('putative', 1)]	Putative uncharacterized protein;Putative uncharacterized protein;Polyprotein, putative;Polyprotein;Polyprotein	GO:0050660;GO:0003676;GO:0016614;GO:0008270;GO:0015074;0;GO:0015074	PF08031;PF03732;PF07727;PF00665;0;PF13976;PF14244;PF14244	0	0	0	0	0
Full	Salix_HiSeq_c107192_g1_i1	Salix_HiSeq_c107192_g1	61.84	6e-21	90	57	223	99.5516	tr|Q01YV4|Q01YV4_SOLUE	Q01YV4	105	70.4762	Uncharacterized protein	0	0	0	sus:Acid_4197	0	0	0	Bacteria	Acidobacteria	Solibacteres	Solibacterales	Solibacteraceae	Candidatus Solibacter	Bacteria;Acidobacteria;Solibacteres;Solibacterales;Solibacteraceae;Candidatus Solibacter	tr|Q01YV4|Q01YV4_SOLUE	Candidatus Solibacter	90	57	[('Uncharacterized', 1)]	Uncharacterized protein	0	0	0	sus:Acid_4197	0	0	0
Full	Salix_HiSeq_c107195_g1_i1	Salix_HiSeq_c107195_g1	0	0	0	0	203	0	0	0	0	0	0	0	0	0	0	0	0	0	Unknown	Unknown	Unknown	Unknown	Unknown	Unknown	0	0	0	0	0	0	0	0	0	0	0	0	0	0
Full	Salix_HiSeq_c107216_g1_i1	Salix_HiSeq_c107216_g1	84.85	7e-31	117	87	201	98.5075	tr|I0HL13|I0HL13_RUBGI	I0HL13	207	31.8841	30S ribosomal protein S4	GO:0015935;GO:0019843;GO:0003735;GO:0006412	PF00163;PF01479	PTHR11831	rge:RGE_03550	0	K02986	0	Bacteria	Proteobacteria	Betaproteobacteria	Betaproteobacteria	Burkholderiales	Rubrivivax	Bacteria;Proteobacteria;Betaproteobacteria;Burkholderiales;Rubrivivax	tr|I0HL13|I0HL13_RUBGI;tr|F3LL98|F3LL98_9BURK	Rubrivivax;Rubrivivax	117;115	87;84	[('30S', 2), ('ribosomal', 2)]	30S ribosomal protein S4;30S ribosomal protein S4	GO:0015935;GO:0019843;GO:0003735;GO:0006412;GO:0015935;GO:0006412	PF00163;PF01479;PF00163;PF01479	PTHR11831;PTHR11831	rge:RGE_03550	0	K02986	0
Full	Salix_HiSeq_c107242_g1_i1	Salix_HiSeq_c107242_g1	70	1e-24	100	74	219	95.8904	sp|A2SI25|HSCA_METPP	A2SI25	618	11.3269	Chaperone protein HscA homolog	GO:0005524;GO:0016887;GO:0016226;GO:0006457	PF00012	0	mpt:Mpe_A2258	0	K04044	0	Bacteria	Proteobacteria	Betaproteobacteria	Betaproteobacteria	Burkholderiales	Methylibium	Bacteria;Proteobacteria;Betaproteobacteria;Burkholderiales;Methylibium	sp|A2SI25|HSCA_METPP;tr|I3CX98|I3CX98_9BURK	Methylibium;Herbaspirillum	100;93	74;65	[('homolog', 2), ('HscA', 2), ('Chaperone', 2)]	Chaperone protein HscA homolog;Chaperone protein HscA homolog	GO:0005524;GO:0016887;GO:0016226;GO:0006457;GO:0005524;GO:0006457	PF00012;PF00012	0	mpt:Mpe_A2258	0	K04044	0
Full	Salix_HiSeq_c107263_g1_i1	Salix_HiSeq_c107263_g1	92.65	3e-34	133	95	206	99.0291	tr|E6VEY2|E6VEY2_RHOPX	E6VEY2	784	8.67347	Aldehyde oxidase and xanthine dehydrogenase molybdopterin binding protein	GO:0016491	PF01315;PF02738	0	rpx:Rpdx1_4843	0	K03520	0	Bacteria	Proteobacteria	Alphaproteobacteria	Rhizobiales	Bradyrhizobiaceae	Rhodopseudomonas	Bacteria;Proteobacteria;Alphaproteobacteria;Rhizobiales;Bradyrhizobiaceae;Rhodopseudomonas	tr|E6VEY2|E6VEY2_RHOPX;tr|Q5G700|Q5G700_9BACT;tr|K4LMI7|K4LMI7_9BACT;tr|K4LMU8|K4LMU8_9BACT;tr|K4LZ93|K4LZ93_9BACT;tr|S5G593|S5G593_9BACT;tr|Q5G770|Q5G770_9BACT;tr|I2QL89|I2QL89_9BRAD;tr|J2W0K7|J2W0K7_9BRAD;tr|S5G5C2|S5G5C2_9BACT	Rhodopseudomonas;Bacteria;Bacteria;Bacteria;Bacteria;Bacteria;Bacteria;Bradyrhizobium;Bradyrhizobium;Bacteria	133;133;132;132;132;132;132;132;132;132	95;94;94;94;94;93;93;93;93;93	[('subunit', 9), ('monoxide', 9), ('large', 9), ('dehydrogenase', 8), ('(Fragment)', 7)]	Aldehyde oxidase and xanthine dehydrogenase molybdopterin binding protein;Carbon monoxide dehydrogenase form II large subunit (Fragment);Aerobic-type carbon monoxide dehydrogenase, large subunit CoxL/CutL-like protein;Carbon monoxide dehydrogenase form II large subunit (Fragment)	GO:0016491;GO:0016491;GO:0016491	PF01315;PF02738;PF01315;PF02738	0	rpx:Rpdx1_4843;0	0	K03520;0	0
Full	Salix_HiSeq_c10728_g1_i1	Salix_HiSeq_c10728_g1	94.44	7e-42	155	97	217	99.5392	tr|A8NC76|A8NC76_COPC7	A8NC76	1219	5.90648	Coatomer subunit alpha	GO:0030126;GO:0005198;GO:0006886;GO:0016192	PF04053;PF06957;PF00400	0	cci:CC1G_07680	0	K05236	0	Eukaryota	Fungi	Dikarya	Agaricales	Psathyrellaceae	Coprinopsis	Eukaryota;Fungi;Dikarya;Basidiomycota;Agaricomycotina;Agaricomycetes;Agaricomycetidae;Agaricales;Psathyrellaceae;Coprinopsis	tr|A8NC76|A8NC76_COPC7;laccaria|A0A0C9XVA9|A0A0C9XVA9_9AGAR;tr|S8DVA8|S8DVA8_FOMPI;tr|M2PHI2|M2PHI2_CERS8;tr|K5WFM2|K5WFM2_PHACS;tr|F8NI10|F8NI10_SERL9;tr|R7SQA6|R7SQA6_DICSQ;tr|G4TAG1|G4TAG1_PIRID;tr|M5GDI3|M5GDI3_DACSP;tr|M5BI53|M5BI53_THACB	Coprinopsis;Laccaria amethystina;Fomitopsis;Gelatoporia;Phanerochaete;Serpula;Dichomitus;Piriformospora;Dacryopinax;Rhizoctonia	155;155;154;154;152;150;150;151;148;148	97;95;95;94;92;91;90;90;89;88	[('alpha', 9), ('subunit', 9), ('Coatomer', 9), ('COPA', 1)]	Coatomer subunit alpha;Coatomer subunit alpha;COPA protein	GO:0030126;GO:0005198;GO:0006886;GO:0016192;GO:0030126;GO:0016192	PF04053;PF06957;PF00400;PF04053;PF00400	0	cci:CC1G_07680;0;pco:PHACADRAFT_252139;sla:SERLADRAFT_445528;dsq:DICSQDRAFT_182876	0	K05236;0;K05236	0
Full	Salix_HiSeq_c107290_g1_i1	Salix_HiSeq_c107290_g1	73.33	1e-22	100	79	207	86.9565	tr|I6B3B1|I6B3B1_9BACT	I6B3B1	720	8.33333	Acyl-CoA synthetase (AMP-forming)/AMP-acid ligase II	GO:0016874;GO:0016746	PF01553;PF00501;PF13193	0	0	0	0	0	Bacteria	Verrucomicrobia	Opitutae	Opitutae	Opitutales	Opitutaceae	Bacteria;Verrucomicrobia;Opitutae;Opitutales;Opitutaceae	tr|I6B3B1|I6B3B1_9BACT;tr|V6M122|V6M122_9BACL;tr|C0Z8M1|C0Z8M1_BREBN;tr|J3A3T8|J3A3T8_9BACL	Opitutaceae;Brevibacillus;Brevibacillus;Brevibacillus	100;93;93;92	79;70;69;69	[('bifunctional', 2), ('Acyl-CoA', 2), ('synthetase', 2), ('ligase', 2), ('AAS', 2)]	Acyl-CoA synthetase (AMP-forming)/AMP-acid ligase II;AAS bifunctional protein;Acyl-CoA synthetase (AMP-forming)/AMP-acid ligase II	GO:0016874;GO:0016746;GO:0008779;GO:0008922;GO:0016874;GO:0016746	PF01553;PF00501;PF13193;PF01553;PF00501	0	0;bbe:BBR47_56710	0	0;K05939	0
Full	Salix_HiSeq_c107308_g1_i1	Salix_HiSeq_c107308_g1	0	0	0	0	244	0	0	0	0	0	0	0	0	0	0	0	0	0	Unknown	Unknown	Unknown	Unknown	Unknown	Unknown	0	0	0	0	0	0	0	0	0	0	0	0	0	0
Full	Salix_HiSeq_c107320_g1_i1	Salix_HiSeq_c107320_g1	0	0	0	0	239	0	0	0	0	0	0	0	0	0	0	0	0	0	Unknown	Unknown	Unknown	Unknown	Unknown	Unknown	0	0	0	0	0	0	0	0	0	0	0	0	0	0
Full	Salix_HiSeq_c107332_g1_i1	Salix_HiSeq_c107332_g1	97.62	3e-21	88	97	213	59.1549	SapurV1A.0963s0070.1.p	0	688	6.10465	tyrosine kinase family protein	GO:0004672;GO:0005524;GO:0006468	PF00069	PTHR24420:SF852	0	0	0	KOG1187	Eukaryota	Viridiplantae	Streptophyta	Saliceae	Salix	Salix purpurea	Eukaryota;Viridiplantae;Streptophyta;Streptophytina;Embryophyta;Tracheophyta;Euphyllophyta;Spermatophyta;Magnoliophyta;Mesangiospermae;Eudicotyledons;Gunneridae;Pentapetalae;rosids;fabi ds;Malpighiales;Salicaceae;Saliceae;Salix;Salix purpurea	SapurV1A.0963s0070.1.p;SapurV1A.0963s0070.2.p	Salix purpurea;Salix purpurea	88;88	97;97	[('kinase', 2), ('family', 2), ('tyrosine', 2)]	tyrosine kinase family protein;tyrosine kinase family protein	GO:0004672;GO:0005524;GO:0006468;GO:0004672;GO:0006468	PF00069;PF00069	PTHR24420:SF852;PTHR24420:SF852	0	0	0	KOG1187;KOG1187
Full	Salix_HiSeq_c107379_g1_i1	Salix_HiSeq_c107379_g1	42.42	1e-11	67	50	285	68.4211	tr|I1FMX2|I1FMX2_AMPQE	I1FMX2	161	40.9938	Uncharacterized protein	0	PF02221	0	0	0	0	0	Eukaryota	Metazoa	Porifera	Haplosclerida	Niphatidae	Amphimedon	Eukaryota;Metazoa;Porifera;Demospongiae;Haplosclerida;Niphatidae;Amphimedon	tr|I1FMX2|I1FMX2_AMPQE	Amphimedon	67	50	[('Uncharacterized', 1)]	Uncharacterized protein	0	PF02221	0	0	0	0	0
Full	Salix_HiSeq_c107396_g1_i1	Salix_HiSeq_c107396_g1	35.71	7e-15	79	32	424	87.0283	tr|S8DSX8|S8DSX8_9LAMI	S8DSX8	294	40.1361	Uncharacterized protein (Fragment)	0	0	0	0	0	0	0	Eukaryota	Viridiplantae	Streptophyta	Lamiales	Lentibulariaceae	Genlisea	Eukaryota;Viridiplantae;Streptophyta;Embryophyta;Tracheophyta;Spermatophyta;Magnoliophyta;Eudicotyledons;Gunneridae;Pentapetalae;asterids;lamiids;Lamiales;Lentibulariaceae;Genlisea	tr|S8DSX8|S8DSX8_9LAMI;tr|L8GPN9|L8GPN9_ACACA;tr|M0TB91|M0TB91_MUSAM;tr|V7C9J0|V7C9J0_PHAVU;tr|V7CAJ4|V7CAJ4_PHAVU;tr|V4B4A2|V4B4A2_LOTGI;tr|L8GN55|L8GN55_ACACA;tr|K1QZ21|K1QZ21_CRAGI;tr|A8E601|A8E601_XENLA;tr|B0JZ36|B0JZ36_XENTR	Genlisea;Acanthamoeba;Musa;Phaseolus;Phaseolus;Lottia;Acanthamoeba;Crassostrea;Xenopus;Silurana	79;77;77;73;72;77;72;76;72;72	32;30;28;27;27;27;26;26;26;26	[('Uncharacterized', 5), ('(Fragment)', 4), ('Kelch', 2), ('repeatcontaining', 2), ('LOC100145144', 1)]	Uncharacterized protein (Fragment);Kelch repeatcontaining protein;Uncharacterized protein;Uncharacterized protein (Fragment);Acyl-CoA-binding domain-containing protein 4;LOC100126636 protein (Fragment);LOC100145144 protein (Fragment)	0;GO:0016740;GO:0006310;GO:0006869;GO:0007126;GO:0032204;GO:0010332;GO:0043247;GO:0031591;GO:0008033	PF01344;PF07646;PF02475;PF02676;0	0	acan:ACA1_321000;0;pvu:PHAVU_003G078700g;lgi:LOTGIDRAFT_238024;acan:ACA1_038360	0	0;K15450	0
Full	Salix_HiSeq_c107439_g1_i1	Salix_HiSeq_c107439_g1	56.45	2e-13	71	58	211	88.1517	tr|V5SDF4|V5SDF4_9RHIZ	V5SDF4	145	42.7586	Uncharacterized protein	0	0	0	hni:W911_06350	0	0	0	Bacteria	Proteobacteria	Alphaproteobacteria	Rhizobiales	Hyphomicrobiaceae	Hyphomicrobium	Bacteria;Proteobacteria;Alphaproteobacteria;Rhizobiales;Hyphomicrobiaceae;Hyphomicrobium	tr|V5SDF4|V5SDF4_9RHIZ	Hyphomicrobium	71	58	[('Uncharacterized', 1)]	Uncharacterized protein	0	0	0	hni:W911_06350	0	0	0
Full	Salix_HiSeq_c10744_g1_i1	Salix_HiSeq_c10744_g1	60.66	2e-10	64	55	247	74.0891	tr|K9QA41|K9QA41_9NOSO	K9QA41	175	33.1429	General secretion pathway protein H	GO:0016021	PF13544;PF16734	0	nos:Nos7107_1592	0	0	0	Bacteria	Cyanobacteria	Nostocales	Nostocales	Nostocaceae	Nostoc	Bacteria;Cyanobacteria;Nostocales;Nostocaceae;Nostoc	tr|K9QA41|K9QA41_9NOSO;tr|G6FTX0|G6FTX0_9CYAN;tr|Q8YZB6|Q8YZB6_NOSS1;tr|K9QZP4|K9QZP4_NOSS7	Nostoc;Fischerella;Nostoc;Nostoc	64;62;60;60	55;51;47;46	[('General', 3), ('secretion', 3), ('pathway', 3), ('N-terminal', 1), ('Prepilin-type', 1)]	General secretion pathway protein H;General secretion pathway protein H;General secretion pathway protein G;Prepilin-type N-terminal cleavage/methylation domain-containing protein	GO:0016021;GO:0016021;GO:0016021	PF13544;PF16734;PF13544;PF16734	0	nos:Nos7107_1592;0;ana:all0563;nop:Nos7524_5189	0	0;K02650;K02650	0
Full	Salix_HiSeq_c107468_g1_i1	Salix_HiSeq_c107468_g1	0	0	0	0	211	0	0	0	0	0	0	0	0	0	0	0	0	0	Unknown	Unknown	Unknown	Unknown	Unknown	Unknown	0	0	0	0	0	0	0	0	0	0	0	0	0	0
Full	Salix_HiSeq_c107509_g1_i1	Salix_HiSeq_c107509_g1	57.45	7e-08	56	60	227	62.1145	tr|D3F619|D3F619_CONWI	D3F619	227	20.7048	Transcriptional regulator, TetR family	GO:0003677;GO:0006355;GO:0006351	PF00440	0	cwo:Cwoe_0256	0	0	0	Bacteria	Actinobacteria	Thermoleophilia	Solirubrobacterales	Conexibacteraceae	Conexibacter	Bacteria;Actinobacteria;Thermoleophilia;Solirubrobacterales;Conexibacteraceae;Conexibacter	tr|D3F619|D3F619_CONWI	Conexibacter	56	60	[('TetR', 1), ('Transcriptional', 1), ('regulator,', 1), ('family', 1)]	Transcriptional regulator, TetR family	GO:0003677;GO:0006355;GO:0006351	PF00440	0	cwo:Cwoe_0256	0	0	0
Full	Salix_HiSeq_c107514_g1_i1	Salix_HiSeq_c107514_g1	58.51	5e-25	108	58	285	98.9474	tr|J0L3L8|J0L3L8_RHILT	J0L3L8	1075	8.74419	Alpha-1,4-glucan:maltose-1-phosphate maltosyltransferase	GO:0043169;GO:0004553;GO:0016758;GO:0030979	PF00128;PF11896;PF00128;PF11896	PTHR10357	0	0	0	0	Bacteria	Proteobacteria	Alphaproteobacteria	Rhizobiaceae	Rhizobium_Agrobacterium group	Rhizobium	Bacteria;Proteobacteria;Alphaproteobacteria;Rhizobiales;Rhizobiaceae;Rhizobium_Agrobacterium group;Rhizobium	tr|J0L3L8|J0L3L8_RHILT;tr|B3Q5R7|B3Q5R7_RHIE6;tr|F2ACN8|F2ACN8_RHIET;tr|J6DHL7|J6DHL7_9RHIZ;tr|Q2JZ19|Q2JZ19_RHIEC;tr|S5SWP8|S5SWP8_RHIET;tr|K0VV13|K0VV13_9RHIZ	Rhizobium;Rhizobium;Rhizobium;Rhizobium;Rhizobium;Rhizobium;Rhizobium	108;105;104;103;103;103;103	58;54;53;52;51;51;51	[('maltosyltransferase', 6), ('Alpha-1,4-glucan:maltose-1-phosphate', 6), ('Alpha', 1), ('amylase', 1)]	Alpha-1,4-glucan:maltose-1-phosphate maltosyltransferase;Alpha-1,4-glucan:maltose-1-phosphate maltosyltransferase;Alpha amylase	GO:0043169;GO:0004553;GO:0016758;GO:0030979;GO:0043169;GO:0005975	PF00128;PF11896;PF00128;PF11896	PTHR10357;PTHR10357;PTHR10357	rec:RHECIAT_PC0000470;0;ret:RHE_PF00277;rel:REMIM1_PF00642	0	K16147;0	0
Full	Salix_HiSeq_c107540_g1_i1	Salix_HiSeq_c107540_g1	0	0	0	0	207	0	0	0	0	0	0	0	0	0	0	0	0	0	Unknown	Unknown	Unknown	Unknown	Unknown	Unknown	0	0	0	0	0	0	0	0	0	0	0	0	0	0
Full	Salix_HiSeq_c107545_g1_i1	Salix_HiSeq_c107545_g1	60.87	5e-18	87	60	209	99.0431	tr|Q2HW89|Q2HW89_MEDTR	Q2HW89	981	7.03364	Integrase, catalytic region; Ribonuclease H	GO:0003676;GO:0004523;GO:0015074	PF00665;PF00078	0	0	0	0	0	Eukaryota	Viridiplantae	Streptophyta	Trifolieae	Medicago	Medicago	Eukaryota;Viridiplantae;Streptophyta;Embryophyta;Tracheophyta;Spermatophyta;Magnoliophyta;Eudicotyledons;Gunneridae;Pentapetalae;Rosids;Fabids;Fabales;Fabaceae;Papilionoideae;Trifolieae;Medicago;Medicago	tr|Q2HW89|Q2HW89_MEDTR;tr|Q6WAY7|Q6WAY7_PEA;tr|A2Q2J0|A2Q2J0_MEDTR;tr|Q6WAY3|Q6WAY3_PEA;tr|Q1S5K3|Q1S5K3_MEDTR	Medicago;Pisum;Medicago;Pisum;Medicago	87;84;82;83;81	60;54;53;53;53	[('Ribonuclease', 3), ('poly', 2), ('Gag/pol', 2), ('DNA', 1), ('catalytic', 1)]	Integrase, catalytic region;Ribonuclease H;Gag/pol polyprotein (Fragment);RNA-directed DNA polymerase (Reverse transcriptase);Gag/pol polyprotein;Ribonuclease H	GO:0003676;GO:0004523;GO:0015074;GO:0004190;GO:0003676;GO:0003964;GO:0004523	PF00665;PF00078;PF03732;PF00665	0	0	0	0	0
Full	Salix_HiSeq_c107564_g1_i1	Salix_HiSeq_c107564_g1	43.84	2e-12	69	46	251	87.251	tr|S9P122|S9P122_9DELT	S9P122	249	29.3173	Uncharacterized protein	0	0	0	0	0	0	0	Bacteria	Proteobacteria	Deltaproteobacteria	Cystobacterineae	Cystobacteraceae	Cystobacter	Bacteria;Proteobacteria;Deltaproteobacteria;Myxococcales;Cystobacterineae;Cystobacteraceae;Cystobacter	tr|S9P122|S9P122_9DELT;tr|H8MGM9|H8MGM9_CORCM;tr|Q1D6J5|Q1D6J5_MYXXD;tr|F8C9C3|F8C9C3_MYXFH;tr|L7UCE9|L7UCE9_MYXSD	Cystobacter;Corallococcus;Myxococcus;Myxococcus;Myxococcus	69;72;66;63;62	46;43;41;38;37	[('Uncharacterized', 5)]	Uncharacterized protein;Uncharacterized protein;Uncharacterized protein	0	0	0	ccx:COCOR_04506;mxa:MXAN_3534;mfu:LILAB_25650;msd:MYSTI_04439	0	0	0
Full	Salix_HiSeq_c107577_g1_i1	Salix_HiSeq_c107577_g1	68.18	2e-25	104	75	223	88.7892	tr|K0K5X5|K0K5X5_SACES	K0K5X5	252	26.1905	Chitin-binding domain 3 protein	GO:0005576;GO:0019028;GO:0030246;GO:0004553;GO:0005975	PF02839;PF03067	0	sesp:BN6_64430	0	K03933	0	Bacteria	Actinobacteria	Pseudonocardiales	Pseudonocardiales	Pseudonocardiaceae	Saccharothrix	Bacteria;Actinobacteria;Pseudonocardiales;Pseudonocardiaceae;Saccharothrix	tr|K0K5X5|K0K5X5_SACES;tr|D2AZD0|D2AZD0_STRRD;tr|D2AQY5|D2AQY5_STRRD;tr|A0A066TR39|A0A066TR39_9PSEU	Saccharothrix;Streptosporangium;Streptosporangium;Amycolatopsis	104;105;103;100	75;75;72;69	[('Chitin-binding', 2), ('domain', 1), ('Cellulose-binding', 1), ('Uncharacterized', 1)]	Chitin-binding domain 3 protein;Chitin-binding protein;Uncharacterized protein;Cellulose-binding protein	GO:0005576;GO:0019028;GO:0030246;GO:0004553;GO:0005975;GO:0005576;GO:0005975	PF02839;PF03067;PF02839;PF03067	0	sesp:BN6_64430;sro:Sros_0283;sro:Sros_3599	0	K03933;0;K03933	0
Full	Salix_HiSeq_c107599_g1_i1	Salix_HiSeq_c107599_g1	61.19	2e-22	100	68	256	78.5156	tr|J3AXM5|J3AXM5_9BACL	J3AXM5	607	11.0379	Histidine kinase,HAMP domain-containing protein,histidine kinase	GO:0016021;GO:0005622;GO:0005524;GO:0000155	PF00672;PF02518;PF00512	0	0	0	0	0	Bacteria	Firmicutes	Bacilli	Bacillales	Paenibacillaceae	Brevibacillus	Bacteria;Firmicutes;Bacilli;Bacillales;Paenibacillaceae;Brevibacillus	tr|J3AXM5|J3AXM5_9BACL	Brevibacillus	100	68	[('kinase,HAMP', 1), ('domain-containing', 1), ('kinase', 1), ('Histidine', 1), (',histidine', 1)]	Histidine kinase,HAMP domain-containing protein,histidine kinase	GO:0016021;GO:0005622;GO:0005524;GO:0000155	PF00672;PF02518;PF00512	0	0	0	0	0
Full	Salix_HiSeq_c107639_g1_i1	Salix_HiSeq_c107639_g1	0	0	0	0	227	0	0	0	0	0	0	0	0	0	0	0	0	0	Unknown	Unknown	Unknown	Unknown	Unknown	Unknown	0	0	0	0	0	0	0	0	0	0	0	0	0	0
Full	Salix_HiSeq_c107640_g1_i1	Salix_HiSeq_c107640_g1	0	0	0	0	206	0	0	0	0	0	0	0	0	0	0	0	0	0	Unknown	Unknown	Unknown	Unknown	Unknown	Unknown	0	0	0	0	0	0	0	0	0	0	0	0	0	0
Full	Salix_HiSeq_c107643_g1_i1	Salix_HiSeq_c107643_g1	0	0	0	0	289	0	0	0	0	0	0	0	0	0	0	0	0	0	Unknown	Unknown	Unknown	Unknown	Unknown	Unknown	0	0	0	0	0	0	0	0	0	0	0	0	0	0
Full	Salix_HiSeq_c107667_g1_i1	Salix_HiSeq_c107667_g1	47.62	4e-05	46	38	455	40.2198	sp|Q69F34|SUB5_TRIRU	Q69F34	396	15.6566	Subtilisin-like protease 5	GO:0005576;GO:0004252;GO:0009405	PF05922;PF00082	PTHR10795	0	0	0	0	Eukaryota	Fungi	Dikarya	Onygenales	Arthrodermataceae	Trichophyton	Eukaryota;Fungi;Dikarya;Ascomycota;Pezizomycotina;Eurotiomycetes;Eurotiomycetidae;Onygenales;Arthrodermataceae;Trichophyton	sp|Q69F34|SUB5_TRIRU;sp|D4B194|SUB5_ARTBC;sp|B6VA87|SUB5_TRIEQ;sp|B8XGQ8|SUB5_TRITO;tr|K9HFU6|K9HFU6_AGABB;tr|Q711H8|Q711H8_AGABI;tr|K9HFU6|K9HFU6_AGABB;tr|Q711H8|Q711H8_AGABI;pyronema|U4LMH3|U4LMH3_PYROM	Trichophyton;Arthroderma;Trichophyton;Trichophyton;Agaricus;Agaricus;Agaricus;Agaricus;Pyronema omphalodes	46;45;46;46;29;29;44;44;24	38;37;37;37;34;34;33;33;32	[('protease', 5), ('Subtilisin-like', 4), ('ase', 4), ('Serine', 4), ('no.', 1)]	Subtilisin-like protease 5;Subtilisin-like protease 5;Serine proteinase 2;Similar to Alkaline protease 1 acc. no. A1CWF3	GO:0005576;GO:0004252;GO:0009405;GO:0005576;GO:0004252	PF05922;PF00082;PF05922 ;	PTHR10795;PTHR10795 ;	abe:ARB_02223;0;abv:AGABI2DRAFT120844	0	0	0
Full	Salix_HiSeq_c107697_g1_i1	Salix_HiSeq_c107697_g1	83.67	1e-17	84	77	218	67.4312	tr|H7FMS7|H7FMS7_9FLAO	H7FMS7	272	18.0147	MotA/TolQ/ExbB proton channel family protein	GO:0016021;GO:0008565	PF01618;PF01618	0	0	0	0	0	Bacteria	Bacteroidetes	Flavobacteriia	Flavobacteriales	Flavobacteriaceae	Flavobacterium	Bacteria;Bacteroidetes;Flavobacteriia;Flavobacteriales;Flavobacteriaceae;Flavobacterium	tr|H7FMS7|H7FMS7_9FLAO;tr|A5FMP4|A5FMP4_FLAJ1;tr|G8X5T2|G8X5T2_FLACA;tr|J0RZS4|J0RZS4_9FLAO;tr|J3BWC6|J3BWC6_9FLAO;tr|H8XSK7|H8XSK7_FLAIG;tr|G2Z5F9|G2Z5F9_FLABF	Flavobacterium;Flavobacterium;Flavobacterium;Flavobacterium;Flavobacterium;Flavobacterium;Flavobacterium	84;82;82;82;82;81;95	77;75;75;75;75;72;70	[('proton', 4), ('MotA/TolQ/ExbB', 4), ('channel', 4), ('Biopolymer', 3), ('transport', 3)]	MotA/TolQ/ExbB proton channel family protein;MotA/TolQ/ExbB proton channel;Biopolymer transport protein;Biopolymer transport ExbB protein;Biopolymer transport ExbB protein	GO:0016021;GO:0008565;GO:0016021;GO:0008565	PF01618;PF01618;PF01618	0	fjo:Fjoh_0493;fco:FCOL_03465;0;fin:KQS_03005;fbr:FBFL15_0561	0	K03561;0;K03561	0
Full	Salix_HiSeq_c10771_g1_i2	Salix_HiSeq_c10771_g1	71.01	1e-10	66	47	214	96.729	tr|H5WR57|H5WR57_9BURK	H5WR57	497	13.8833	Glycerol kinase	GO:0005524;GO:0004370;GO:0019563;GO:0006072	PF02782;PF00370;PF00370;PF02782	0	0	0	0	0	Bacteria	Proteobacteria	Betaproteobacteria	Burkholderiales	Burkholderiales	Burkholderiales	Bacteria;Proteobacteria;Betaproteobacteria;Burkholderiales;Burkholderiales;Burkholderiales	tr|H5WR57|H5WR57_9BURK;tr|I4MV31|I4MV31_9BURK;tr|J2M2Q4|J2M2Q4_9BURK;sp|Q12GA2|GLPK_POLSJ;sp|A1VJ23|GLPK_POLNA;tr|I0HKK1|I0HKK1_RUBGI;tr|J2LEN1|J2LEN1_9BURK;tr|F3LVR8|F3LVR8_9BURK;sp|A2SM29|GLPK_METPP;tr|C5T1L3|C5T1L3_ACIDE	Burkholderiales;Hydrogenophaga;Herbaspirillum;Polaromonas;Polaromonas;Rubrivivax;Polaromonas;Rubrivivax;Methylibium;Acidovorax	66;64;66;64;63;62;63;62;62;62	47;47;47;44;44;44;44;44;42;42	[('Glycerol', 10), ('kinase', 10)]	Glycerol kinase;Glycerol kinase;Glycerol kinase	GO:0005524;GO:0004370;GO:0019563;GO:0006072;GO:0005524;GO:0006071;GO:0006072	PF02782;PF00370;PF02782;PF02782	0	0;pol:Bpro_0476;pna:Pnap_0328;rge:RGE_01930;mpt:Mpe_A3665	0	0;K00864	0
Full	Salix_HiSeq_c107734_g1_i1	Salix_HiSeq_c107734_g1	71.59	6e-37	136	75	330	80	tr|E4TS28|E4TS28_MARTH	E4TS28	255	34.5098	Alpha/beta hydrolase fold protein	GO:0016787	PF12695;PF12695	0	mtt:Ftrac_1780	0	0	0	Bacteria	Bacteroidetes	Cytophagia	Cytophagales	Flammeovirgaceae	Marivirga	Bacteria;Bacteroidetes;Cytophagia;Cytophagales;Flammeovirgaceae;Marivirga	tr|E4TS28|E4TS28_MARTH;tr|M7N933|M7N933_9BACT;tr|L8JVX9|L8JVX9_9BACT	Marivirga;Cesiribacter;Fulvivirga	136;138;138	75;69;69	[('hydrolase', 3), ('2-hydroxy-6-oxo-6-phenylhexa-2,4-dienoate', 2), ('fold', 1), ('Alpha/beta', 1)]	Alpha/beta hydrolase fold protein;2-hydroxy-6-oxo-6-phenylhexa-2,4-dienoate hydrolase;2-hydroxy-6-oxo-6-phenylhexa-2,4-dienoate hydrolase	GO:0016787;GO:0018774;GO:0016787	PF12695;PF12695;PF12695	0	mtt:Ftrac_1780;0	0	0	0
Full	Salix_HiSeq_c10774_g1_i1	Salix_HiSeq_c10774_g1	0	0	0	0	266	0	0	0	0	0	0	0	0	0	0	0	0	0	Unknown	Unknown	Unknown	Unknown	Unknown	Unknown	0	0	0	0	0	0	0	0	0	0	0	0	0	0
Full	Salix_HiSeq_c10778_g1_i1	Salix_HiSeq_c10778_g1	67.21	2e-51	175	71	595	61.5126	tr|I1FMP2|I1FMP2_AMPQE	I1FMP2	197	61.9289	Uncharacterized protein	GO:0005840;GO:0000166;GO:0003735;GO:0006412	PF00276;PF03939;PF03939	0	aqu:100633303	0	K02893	0	Eukaryota	Metazoa	Porifera	Haplosclerida	Niphatidae	Amphimedon	Eukaryota;Metazoa;Porifera;Demospongiae;Haplosclerida;Niphatidae;Amphimedon	tr|I1FMP2|I1FMP2_AMPQE;tr|L8GRL5|L8GRL5_ACACA;tr|E2BA63|E2BA63_HARSA;tr|M1XMM9|M1XMM9_9METZ;tr|G4YJI5|G4YJI5_PHYSP;tr|H3GQX2|H3GQX2_PHYRM;tr|D0MWZ9|D0MWZ9_PHYIT;tr|G3HQ39|G3HQ39_CRIGR;tr|R4G4S0|R4G4S0_RHOPR;tr|E2J7E0|E2J7E0_9HEMI	Amphimedon;Acanthamoeba;Harpegnathos;Sycon;Phytophthora;Phytophthora;Phytophthora;Cricetulus;Rhodnius;Triatoma	175;175;174;172;173;173;171;167;173;172	71;69;69;69;69;69;68;68;68;68	[('ribosomal', 5), ('60S', 4), ('L23a', 3), ('Putative', 2), ('Uncharacterized', 2)]	Uncharacterized protein;Ribosomal protein L23, putative;60S ribosomal protein L23a;60S ribosomal protein L14/L17/L23;Putative uncharacterized protein;Uncharacterized protein;Putative ribosomal protein l23ae;Ribosomal protein L23A	GO:0005840;GO:0000166;GO:0003735;GO:0006412;GO:0005840;GO:0006412	PF00276;PF03939;PF00276;PF03939	0	aqu:100633303;acan:ACA1_164710;hst:105180562;0;psoj:PHYSODRAFT_353704;pif:PITG_02694;cge:100767286	0	K02893;K02893;0	0
Full	Salix_HiSeq_c107795_g1_i1	Salix_HiSeq_c107795_g1	0	0	0	0	229	0	0	0	0	0	0	0	0	0	0	0	0	0	Unknown	Unknown	Unknown	Unknown	Unknown	Unknown	0	0	0	0	0	0	0	0	0	0	0	0	0	0
Full	Salix_HiSeq_c107835_g1_i1	Salix_HiSeq_c107835_g1	0	0	0	0	239	0	0	0	0	0	0	0	0	0	0	0	0	0	Unknown	Unknown	Unknown	Unknown	Unknown	Unknown	0	0	0	0	0	0	0	0	0	0	0	0	0	0
Full	Salix_HiSeq_c10785_g1_i1	Salix_HiSeq_c10785_g1	0	0	0	0	220	0	0	0	0	0	0	0	0	0	0	0	0	0	Unknown	Unknown	Unknown	Unknown	Unknown	Unknown	0	0	0	0	0	0	0	0	0	0	0	0	0	0
Full	Salix_HiSeq_c107875_g1_i1	Salix_HiSeq_c107875_g1	60	2e-05	52	64	338	35.503	tr|I8T594|I8T594_9GAMM	I8T594	250	16	Mg2+/Co2+ transporter	GO:0050660;GO:0016614	PF00571;PF03471	0	0	0	0	0	Bacteria	Proteobacteria	Gammaproteobacteria	Xanthomonadales	Sinobacteraceae	Hydrocarboniphaga	Bacteria;Proteobacteria;Gammaproteobacteria;Gammaproteobacteria;Gammaproteobacteria;Gammaproteobacteria;Xanthomonadales;Sinobacteraceae;Hydrocarboniphaga	tr|I8T594|I8T594_9GAMM	Hydrocarboniphaga	52	64	[('transporter', 1), ('Mg2+/Co2+', 1)]	Mg2+/Co2+ transporter	GO:0050660;GO:0016614	PF00571;PF03471	0	0	0	0	0
Full	Salix_HiSeq_c107882_g1_i1	Salix_HiSeq_c107882_g1	0	0	0	0	266	0	0	0	0	0	0	0	0	0	0	0	0	0	Unknown	Unknown	Unknown	Unknown	Unknown	Unknown	0	0	0	0	0	0	0	0	0	0	0	0	0	0
Full	Salix_HiSeq_c107887_g1_i1	Salix_HiSeq_c107887_g1	100	3e-19	86	100	201	62.6866	tr|J3BZW8|J3BZW8_9FLAO	J3BZW8	180	23.3333	Protein GrpE	GO:0005737;GO:0000774;GO:0006457	PF01025	PTHR21237	0	0	0	0	Bacteria	Bacteroidetes	Flavobacteriia	Flavobacteriales	Flavobacteriaceae	Flavobacterium	Bacteria;Bacteroidetes;Flavobacteriia;Flavobacteriales;Flavobacteriaceae;Flavobacterium	tr|J3BZW8|J3BZW8_9FLAO;tr|J1ABT3|J1ABT3_9FLAO;tr|A3J0R2|A3J0R2_9FLAO;tr|A5F9S4|A5F9S4_FLAJ1	Flavobacterium;Flavobacterium;Flavobacteriales;Flavobacterium	86;84;82;82	100;95;94;92	[('Protein', 4), ('GrpE', 4)]	Protein GrpE;Protein GrpE;Protein GrpE	GO:0005737;GO:0000774;GO:0006457;GO:0005737;GO:0006457	PF01025;PF01025;PF01025	PTHR21237;PTHR21237;PTHR21237	0;fjo:Fjoh_5051	0	0;K03687	0
Full	Salix_HiSeq_c107905_g1_i1	Salix_HiSeq_c107905_g1	67.21	8e-21	89	70	209	87.5598	tr|Q3SGH0|Q3SGH0_THIDA	Q3SGH0	111	54.955	Putative sulfite reductase	0	PF04358	0	tbd:Tbd_2327	0	0	0	Bacteria	Proteobacteria	Betaproteobacteria	Hydrogenophilales	Hydrogenophilaceae	Thiobacillus	Bacteria;Proteobacteria;Betaproteobacteria;Hydrogenophilales;Hydrogenophilaceae;Thiobacillus	tr|Q3SGH0|Q3SGH0_THIDA;tr|Q3SJ09|Q3SJ09_THIDA	Thiobacillus;Thiobacillus	89;90	70;69	[('reductase', 2), ('Sulfite', 1), ('chain', 1), ('Putative', 1), ('gamma', 1)]	Putative sulfite reductase;Sulfite reductase gamma chain	0	PF04358;PF04358	0	tbd:Tbd_2327;tbd:Tbd_1408	0	0	0
Full	Salix_HiSeq_c107910_g1_i1	Salix_HiSeq_c107910_g1	0	0	0	0	217	0	0	0	0	0	0	0	0	0	0	0	0	0	Unknown	Unknown	Unknown	Unknown	Unknown	Unknown	0	0	0	0	0	0	0	0	0	0	0	0	0	0
Full	Salix_HiSeq_c107946_g1_i1	Salix_HiSeq_c107946_g1	66.67	7e-25	102	73	210	98.5714	tr|I0HGQ2|I0HGQ2_ACTM4	I0HGQ2	235	29.3617	Uncharacterized protein	0	0	0	ams:AMIS_69690	0	0	0	Bacteria	Actinobacteria	Micromonosporales	Micromonosporales	Micromonosporaceae	Actinoplanes	Bacteria;Actinobacteria;Micromonosporales;Micromonosporaceae;Actinoplanes	tr|I0HGQ2|I0HGQ2_ACTM4;tr|G8SIE8|G8SIE8_ACTS5	Actinoplanes;Actinoplanes	102;96	73;65	[('Uncharacterized', 2)]	Uncharacterized protein;Uncharacterized protein	0	0	0	ams:AMIS_69690;ase:ACPL_7222	0	0	0
Full	Salix_HiSeq_c10794_g1_i1	Salix_HiSeq_c10794_g1	82.19	1e-32	127	83	222	98.6486	tr|G8SCE7|G8SCE7_ACTS5	G8SCE7	617	11.8314	HtpX-like probable protease	GO:0016021;GO:0004222	PF01435;PF01435	0	ase:ACPL_8145	0	0	0	Bacteria	Actinobacteria	Micromonosporales	Micromonosporales	Micromonosporaceae	Actinoplanes	Bacteria;Actinobacteria;Micromonosporales;Micromonosporaceae;Actinoplanes	tr|G8SCE7|G8SCE7_ACTS5	Actinoplanes	127	83	[('HtpX-like', 1), ('probable', 1), ('protease', 1)]	HtpX-like probable protease	GO:0016021;GO:0004222	PF01435;PF01435	0	ase:ACPL_8145	0	0	0
Full	Salix_HiSeq_c107963_g1_i1	Salix_HiSeq_c107963_g1	63.53	7e-31	116	66	282	90.4255	tr|G4N7W2|G4N7W2_MAGO7	G4N7W2	107	78.5047	Uncharacterized protein	0	0	0	mgr:MGG_06347	0	0	0	Eukaryota	Fungi	Dikarya	Magnaporthales	Magnaporthaceae	Magnaporthe	Eukaryota;Fungi;Dikarya;Ascomycota;Pezizomycotina;Sordariomycetes;Sordariomycetidae;Magnaporthales;Magnaporthaceae;Magnaporthe	tr|G4N7W2|G4N7W2_MAGO7;tr|L7ILR0|L7ILR0_MAGOY;tr|L7IUL6|L7IUL6_MAGOP;tr|F9F1H5|F9F1H5_FUSOF;tr|N1RJL1|N1RJL1_FUSC4;tr|N4U9L9|N4U9L9_FUSC1;tr|W7LI48|W7LI48_GIBM7;tr|W9IN50|W9IN50_FUSOX;tr|W9L6J6|W9L6J6_FUSOX;tr|W9MG33|W9MG33_FUSOX	Magnaporthe;Magnaporthe;Magnaporthe;Fusarium oxysporum species complex;Fusarium oxysporum species complex;Fusarium oxysporum species complex;Fusarium fujikuroi species complex;Fusarium oxysporum species complex;Fusarium oxysporum species complex;Fusarium oxysporum species complex	116;117;117;117;117;117;117;117;117;117	66;66;66;66;66;66;66;66;66;66	[('Uncharacterized', 10), ('(Fragment)', 1)]	Uncharacterized protein;Uncharacterized protein;Uncharacterized protein (Fragment);Uncharacterized protein	0	0	0	mgr:MGG_06347;0	0	0	0
Full	Salix_HiSeq_c10797_g1_i1	Salix_HiSeq_c10797_g1	97.87	5e-24	101	99	212	66.5094	tr|G1QQ17|G1QQ17_NOMLE	G1QQ17	305	15.4098	Uncharacterized protein (Fragment)	GO:0070062;GO:0005765;GO:0005525;GO:0003924;GO:0004871;GO:0007186	PF00503	PTHR10218	0	0	0	0	Eukaryota	Metazoa	Chordata	Catarrhini	Hylobatidae	Nomascus	Eukaryota;Metazoa;Chordata;Craniata;Vertebrata;Euteleostomi;Mammalia;Eutheria;Euarchontoglires;Primates;Haplorrhini;Catarrhini;Hylobatidae;Nomascus	tr|G1QQ17|G1QQ17_NOMLE;tr|B7PVL8|B7PVL8_IXOSC;tr|P91955|P91955_LIMPO;tr|V5HU55|V5HU55_IXORI;tr|T1K474|T1K474_TETUR;tr|M3XX20|M3XX20_MUSPF;sp|P21278|GNA11_MOUSE;sp|P21279|GNAQ_MOUSE;sp|P29992|GNA11_HUMAN;sp|P38409|GNA11_BOVIN	Nomascus;Ixodes;Limulus;Ixodes;Tetranychus;Mustela;Mus;Mus;Homo;Bos	101;99;99;99;99;100;98;98;98;98	99;98;98;98;98;98;96;96;96;96	[('subunit', 6), ('Guanine', 5), ('nucleotide-binding', 5), ('(Fragment)', 4), ('Uncharacterized', 3)]	Uncharacterized protein (Fragment);Guanine nucleotide-binding protein G, putative (Fragment);Gq protein alpha subunit;Putative g-protein alpha subunit (Fragment);Uncharacterized protein;Uncharacterized protein (Fragment);Guanine nucleotide-binding protein subunit alpha-11;Guanine nucleotide-binding protein G(q) subunit alpha;Guanine nucleotide-binding protein subunit alpha-11	GO:0070062;GO:0005765;GO:0005525;GO:0003924;GO:0004871;GO:0007186;GO:0070062;GO:0001508;GO:0071467;GO:0048066;GO:0007507;GO:0060158;GO:0045634;GO:0001501;GO:0005834;GO:0031683;GO:0046872;GO:0031826;GO:0007188;GO:0016020;GO:0031965;GO:0005886;GO:0005096;GO:0007189;GO:0042733;GO:0021884;GO:0007215;GO:0042711;GO:0006469;GO:0016322;GO:0043547;GO:0009791;GO:0050821;GO:0035412;GO:0005737;GO:0001750;GO:…	PF00503;PF00503;PF00503	PTHR10218;PTHR10218;PTHR10218	isc:IscW_ISCW008109;0;mmu:14672;mmu:14682;hsa:2767;bta:281788	0	K04634;0;K04635;K04635	0
Full	Salix_HiSeq_c107986_g1_i1	Salix_HiSeq_c107986_g1	100	1e-35	128	100	334	53.8922	SapurV1A.0994s0040.2.p	0	382	15.7068	hypothetical protein	0	0	0	0	0	0	0	Eukaryota	Viridiplantae	Streptophyta	Saliceae	Salix	Salix purpurea	Eukaryota;Viridiplantae;Streptophyta;Streptophytina;Embryophyta;Tracheophyta;Euphyllophyta;Spermatophyta;Magnoliophyta;Mesangiospermae;Eudicotyledons;Gunneridae;Pentapetalae;rosids;fabi ds;Malpighiales;Salicaceae;Saliceae;Salix;Salix purpurea	SapurV1A.0994s0040.2.p;SapurV1A.0994s0040.3.p;SapurV1A.0994s0040.1.p	Salix purpurea;Salix purpurea;Salix purpurea	128;128;126	100;100;98	[('hypothetical', 3)]	hypothetical protein;hypothetical protein;hypothetical protein	0	0	0	0	0	0	0
Full	Salix_HiSeq_c107993_g1_i1	Salix_HiSeq_c107993_g1	82.14	9e-37	141	86	472	53.3898	tr|Q0UEZ9|Q0UEZ9_PHANO	Q0UEZ9	468	16.6667	Putative uncharacterized protein	GO:0005829;GO:0004350;GO:0050661;GO:0006561	PF00171;PF00171	0	pno:SNOG_09665	0	K00147	0	Eukaryota	Fungi	Dikarya	Pleosporineae	Phaeosphaeriaceae	Parastagonospora	Eukaryota;Fungi;Dikarya;Ascomycota;Pezizomycotina;Dothideomycetes;Pleosporomycetidae;Pleosporales;Pleosporineae;Phaeosphaeriaceae;Parastagonospora	tr|Q0UEZ9|Q0UEZ9_PHANO;tr|E3S7H9|E3S7H9_PYRTT;tr|B2WMZ2|B2WMZ2_PYRTR;tr|M2SK95|M2SK95_COCH5;tr|N4WUE9|N4WUE9_COCH4	Parastagonospora;Pyrenophora;Pyrenophora;Bipolaris;Bipolaris	141;119;116;137;137	86;79;76;76;76	[('Putative', 2), ('Uncharacterized', 2), ('uncharacterized', 2), ('reductase', 1), ('phosphate', 1)]	Putative uncharacterized protein;Putative uncharacterized protein;Gamma-glutamyl phosphate reductase;Uncharacterized protein;Uncharacterized protein	GO:0005829;GO:0004350;GO:0050661;GO:0006561;GO:0005829;GO:0006561	PF00171;PF00171;0;PF00171	0	pno:SNOG_09665;pte:PTT_18784;0	0	K00147;K00147;0	0
Full	Salix_HiSeq_c107996_g1_i1	Salix_HiSeq_c107996_g1	100	6e-08	50	70	414	26.8116	SapurV1A.0371s0010.1.p	0	239	15.4812	vesicle-associated membrane protein	GO:0016021;GO:0016192	PF00957	PTHR21136:SF46	0	0	K08511	KOG0859	Eukaryota	Viridiplantae	Streptophyta	Saliceae	Salix	Salix purpurea	Eukaryota;Viridiplantae;Streptophyta;Streptophytina;Embryophyta;Tracheophyta;Euphyllophyta;Spermatophyta;Magnoliophyta;Mesangiospermae;Eudicotyledons;Gunneridae;Pentapetalae;rosids;fabi ds;Malpighiales;Salicaceae;Saliceae;Salix;Salix purpurea	SapurV1A.0371s0010.1.p;SapurV1A.2041s0010.1.p;Potri.008G019400.1;Potri.008G019400.3;Potri.008G019400.4;sp|Q9M376|VA727_ARATH	Salix purpurea;Salix purpurea;Populus trichocarpa;Populus trichocarpa;Populus trichocarpa;Arabidopsis	50;50;49;49;49;48	70;70;65;65;65;61	[('membrane', 6), ('727', 4), ('Vesicle-associated', 4), ('co-ortholog', 3), ('At3g54300,', 3)]	vesicle-associated membrane protein;vesicle-associated membrane protein;similar to Vesicle-associated membrane protein 727 (AtVAMP727).;[ co-ortholog (1of2) of At3g54300, ];Vesicle-associated membrane protein 727	GO:0016021;GO:0016192;GO:0016021;GO:0005768;GO:0005484;GO:0000149;GO:0006887;GO:0006623;GO:0007033;GO:0006906	PF00957;PF00957;PF13774;PF00957	PTHR21136:SF46;PTHR21136:SF46	0;ath:AT3G54300	0	K08511;K08511;K08511	KOG0859;KOG0859
Full	Salix_HiSeq_c108020_g1_i1	Salix_HiSeq_c108020_g1	52.17	7e-10	58	49	208	66.3462	sp|Q54QE6|SIR2A_DICDI	Q54QE6	512	8.98438	NAD-dependent deacetylase sir2A	GO:0016787;GO:0070403;GO:0008270	PF02146;PF02148	PTHR11085	ddi:DDB_G0283917	0	K11412	0	Eukaryota	Amoebozoa	Mycetozoa	Mycetozoa	Dictyosteliida	Dictyostelium	Eukaryota;Amoebozoa;Mycetozoa;Dictyosteliida;Dictyostelium	sp|Q54QE6|SIR2A_DICDI;tr|F4PS83|F4PS83_DICFS;tr|D3BL62|D3BL62_POLPA;tr|Q22MQ4|Q22MQ4_TETTS;SapurV1A.0130s0220.1.p	Dictyostelium;Dictyostelium;Polysphondylium;Tetrahymena;Salix purpurea	58;60;56;54;47	49;49;45;44;41	[('deacetylase', 2), ('NAD+-dependent', 1), ('6-phosphogluconate', 1), ('ubiquitin-hydrolase', 1), ('NAD-dependent', 1)]	NAD-dependent deacetylase sir2A;6-phosphogluconate dehydrogenase, decarboxylating;NAD+-dependent deacetylase;Zn-finger in ubiquitin-hydrolase;ubiquitin carboxyl-terminal hydrolase	GO:0016787;GO:0070403;GO:0008270;GO:0050661;GO:0004616;GO:0006098;GO:0016787;GO:0008270	PF02146;PF02148;PF00393;PF03446;PF02146;PF00097;PF07576	PTHR11085;0;PTHR11085;PTHR10625;PTHR24007	ddi:DDB_G0283917;dfa:DFA_01352;0;tet:TTHERM_00031680	0;6.3.2.19	K11412;K00033;0;K10632	0;KOG0804
Full	Salix_HiSeq_c10803_g1_i1	Salix_HiSeq_c10803_g1	0	0	0	0	205	0	0	0	0	0	0	0	0	0	0	0	0	0	Unknown	Unknown	Unknown	Unknown	Unknown	Unknown	0	0	0	0	0	0	0	0	0	0	0	0	0	0
Full	Salix_HiSeq_c108090_g1_i1	Salix_HiSeq_c108090_g1	58.82	7e-05	40	57	212	48.1132	SapurV1A.0388s0030.1.p	0	298	11.4094	60S ribosomal protein L5	GO:0003735;GO:0005622;GO:0005840;GO:0006412;GO:0008097	PF00861	PTHR23410	0	0	K02932	KOG0875	Eukaryota	Viridiplantae	Streptophyta	Saliceae	Salix	Salix purpurea	Eukaryota;Viridiplantae;Streptophyta;Streptophytina;Embryophyta;Tracheophyta;Euphyllophyta;Spermatophyta;Magnoliophyta;Mesangiospermae;Eudicotyledons;Gunneridae;Pentapetalae;rosids;fabi ds;Malpighiales;Salicaceae;Saliceae;Salix;Salix purpurea	SapurV1A.0388s0030.1.p;SapurV1A.1023s0020.1.p;Potri.014G174000.2	Salix purpurea;Salix purpurea;Populus trichocarpa	40;40;40	57;57;57	[('60S', 2), ('ribosomal', 2), ('NoDescription', 1)]	60S ribosomal protein L5;60S ribosomal protein L5;NoDescription	GO:0003735;GO:0005622;GO:0005840;GO:0006412;GO:0008097;GO:0003735;GO:0008097	PF00861;PF00861;PF00861	PTHR23410;PTHR23410;PTHR23410	0	0	K02932;K02932	KOG0875;KOG0875;KOG0875
Full	Salix_HiSeq_c108132_g1_i1	Salix_HiSeq_c108132_g1	83.56	3e-36	129	86	221	99.095	sp|A9EZV5|MDH_SORC5	A9EZV5	313	23.3227	Malate dehydrogenase	GO:0030060;GO:0005975;GO:0006108;GO:0006099	PF02866;PF00056	PTHR11540	scl:sce1050	0	K00024	0	Bacteria	Proteobacteria	Deltaproteobacteria	Sorangiineae	Polyangiaceae	Sorangium	Bacteria;Proteobacteria;Deltaproteobacteria;Myxococcales;Sorangiineae;Polyangiaceae;Sorangium	sp|A9EZV5|MDH_SORC5;tr|S4XK33|S4XK33_SORCE	Sorangium;Sorangium	129;128	86;85	[('Malate', 2), ('dehydrogenase', 2)]	Malate dehydrogenase;Malate dehydrogenase	GO:0030060;GO:0005975;GO:0006108;GO:0006099;GO:0030060;GO:0006099	PF02866;PF00056;PF02866;PF02866	PTHR11540;PTHR11540	scl:sce1050;scu:SCE1572_07600	0	K00024;K00024	0
Full	Salix_HiSeq_c108184_g1_i1	Salix_HiSeq_c108184_g1	68.18	4e-23	99	73	204	97.0588	tr|A6CG72|A6CG72_9PLAN	A6CG72	410	16.0976	Zinc protease	GO:0046872;GO:0008233	PF00675;PF05193;PF00675;PF05193	0	0	0	0	0	Bacteria	Planctomycetes	Planctomycetia	Planctomycetales	Planctomycetaceae	Gimesia	Bacteria;Planctomycetes;Planctomycetia;Planctomycetales;Planctomycetaceae;Gimesia	tr|A6CG72|A6CG72_9PLAN	Gimesia	99	73	[('protease', 1), ('Zinc', 1)]	Zinc protease	GO:0046872;GO:0008233	PF00675;PF05193;PF00675;PF05193	0	0	0	0	0
Full	Salix_HiSeq_c108216_g1_i1	Salix_HiSeq_c108216_g1	81.94	3e-34	125	86	219	98.6301	tr|D9PNJ4|D9PNJ4_9ZZZZ	D9PNJ4	181	39.779	Aspartate aminotransferase	GO:0030170;GO:0008483;GO:0009058	PF00155;PF00155	0	0	0	0	0	unclassified	unclassified	unclassified	unclassified	unclassified	unclassified	unclassified;unclassified;unclassified;unclassified;unclassified;unclassified	tr|D9PNJ4|D9PNJ4_9ZZZZ;tr|T1BCE9|T1BCE9_9ZZZZ	metagenomes;metagenomes	125;121	86;79	[('aminotransferase', 2), ('Aspartate', 2), ('(Fragment)', 1)]	Aspartate aminotransferase;Aspartate aminotransferase (Fragment)	GO:0030170;GO:0008483;GO:0009058;GO:0030170;GO:0009058	PF00155;PF00155;PF00155	0	0	0	0	0
Full	Salix_HiSeq_c108243_g1_i1	Salix_HiSeq_c108243_g1	0	0	0	0	205	0	0	0	0	0	0	0	0	0	0	0	0	0	Unknown	Unknown	Unknown	Unknown	Unknown	Unknown	0	0	0	0	0	0	0	0	0	0	0	0	0	0
Full	Salix_HiSeq_c108249_g1_i1	Salix_HiSeq_c108249_g1	60.98	4e-06	52	65	204	60.2941	tr|C7Q938|C7Q938_CATAD	C7Q938	227	18.0617	Transcriptional regulator, LuxR family	GO:0003677;GO:0006355;GO:0006351	PF00196	0	cai:Caci_3452	0	0	0	Bacteria	Actinobacteria	Catenulisporales	Catenulisporales	Catenulisporaceae	Catenulispora	Bacteria;Actinobacteria;Catenulisporales;Catenulisporaceae;Catenulispora	tr|C7Q938|C7Q938_CATAD	Catenulispora	52	65	[('Transcriptional', 1), ('regulator,', 1), ('family', 1), ('LuxR', 1)]	Transcriptional regulator, LuxR family	GO:0003677;GO:0006355;GO:0006351	PF00196	0	cai:Caci_3452	0	0	0
Full	Salix_HiSeq_c108268_g1_i1	Salix_HiSeq_c108268_g1	67.53	7e-27	108	68	283	81.6254	tr|A8UEI9|A8UEI9_AREMA	A8UEI9	195	39.4872	Ribosomal protein rps7	GO:0005840;GO:0003735;GO:0006412	PF01251	PTHR11278	0	0	0	0	Eukaryota	Metazoa	Lophotrochozoa	Capitellida	Arenicolidae	Arenicola	Eukaryota;Metazoa;Lophotrochozoa;Annelida;Polychaeta;Scolecida;Capitellida;Arenicolidae;Arenicola	tr|A8UEI9|A8UEI9_AREMA;tr|K1RSZ6|K1RSZ6_CRAGI;tr|B5X818|B5X818_SALSA;tr|A0A060XWZ9|A0A060XWZ9_ONCMY;tr|B5DGA0|B5DGA0_SALSA;tr|B5X7E8|B5X7E8_SALSA;tr|B5X8X3|B5X8X3_SALSA;tr|C1BGQ9|C1BGQ9_ONCMY;tr|F8RP07|F8RP07_ONCMA;tr|Q2YHL9|Q2YHL9_ONCMY	Arenicola;Crassostrea;Salmo;Oncorhynchus;Salmo;Salmo;Salmo;Oncorhynchus;Oncorhynchus;Oncorhynchus	108;105;103;102;102;102;102;102;102;102	68;64;62;61;61;61;61;61;61;61	[('40S', 7), ('ribosomal', 7), ('Ribosomal', 2), ('mykiss', 1), ('scaffold,', 1)]	Ribosomal protein rps7;40S ribosomal protein S7;Oncorhynchus mykiss genomic scaffold, scaffold_2044;Ribosomal protein S7;40S ribosomal protein S7	GO:0005840;GO:0003735;GO:0006412;GO:0005840;GO:0006412	PF01251;PF01251;PF01251	PTHR11278;PTHR11278;PTHR11278	crg:105319797;0	0	K02993;0	0
Full	Salix_HiSeq_c108291_g1_i1	Salix_HiSeq_c108291_g1	0	0	0	0	234	0	0	0	0	0	0	0	0	0	0	0	0	0	Unknown	Unknown	Unknown	Unknown	Unknown	Unknown	0	0	0	0	0	0	0	0	0	0	0	0	0	0
Full	Salix_HiSeq_c108299_g1_i1	Salix_HiSeq_c108299_g1	92	4e-55	182	88	309	95.1456	tr|I0HF66|I0HF66_ACTM4	I0HF66	218	45.8716	Uncharacterized protein	0	0	0	ams:AMIS_64330	0	0	0	Bacteria	Actinobacteria	Micromonosporales	Micromonosporales	Micromonosporaceae	Actinoplanes	Bacteria;Actinobacteria;Micromonosporales;Micromonosporaceae;Actinoplanes	tr|I0HF66|I0HF66_ACTM4	Actinoplanes	182	88	[('Uncharacterized', 1)]	Uncharacterized protein	0	0	0	ams:AMIS_64330	0	0	0
Full	Salix_HiSeq_c108350_g1_i1	Salix_HiSeq_c108350_g1	0	0	0	0	352	0	0	0	0	0	0	0	0	0	0	0	0	0	Unknown	Unknown	Unknown	Unknown	Unknown	Unknown	0	0	0	0	0	0	0	0	0	0	0	0	0	0
Full	Salix_HiSeq_c10835_g1_i1	Salix_HiSeq_c10835_g1	0	0	0	0	220	0	0	0	0	0	0	0	0	0	0	0	0	0	Unknown	Unknown	Unknown	Unknown	Unknown	Unknown	0	0	0	0	0	0	0	0	0	0	0	0	0	0
Full	Salix_HiSeq_c108360_g1_i1	Salix_HiSeq_c108360_g1	84.85	2e-14	66	89	250	39.6	tr|F6VZK5|F6VZK5_CALJA	F6VZK5	136	24.2647	Uncharacterized protein	GO:0000786;GO:0005634;GO:0003677	PF00125;PF00125	PTHR11426	cjc:100395597	0	K11253	0	Eukaryota	Metazoa	Chordata	Cebidae	Callitrichinae	Callithrix	Eukaryota;Metazoa;Chordata;Craniata;Vertebrata;Euteleostomi;Mammalia;Eutheria;Euarchontoglires;Primates;Haplorrhini;Platyrrhini;Cebidae;Callitrichinae;Callithrix	tr|F6VZK5|F6VZK5_CALJA;tr|G1QBX7|G1QBX7_MYOLU;tr|G7IHC0|G7IHC0_MEDTR	Callithrix;Myotis;Medicago	66;66;64	89;89;88	[('Uncharacterized', 2), ('Histone', 1)]	Uncharacterized protein;Uncharacterized protein;Histone H3	GO:0000786;GO:0005634;GO:0003677;GO:0000786;GO:0003677	PF00125;PF00125;PF00125	PTHR11426;PTHR11426;PTHR11426	cjc:100395597;0	0	K11253;0	0
Full	Salix_HiSeq_c108410_g1_i1	Salix_HiSeq_c108410_g1	63.16	1e-18	89	55	235	97.0213	tr|M3J1Y9|M3J1Y9_9RHIZ	M3J1Y9	520	14.6154	GMP synthase [glutamine-hydrolyzing]	GO:0005524;GO:0003922;GO:0016462;GO:0006541;GO:0006177	PF00117;PF00958;PF02540	0	0	0	0	0	Bacteria	Proteobacteria	Alphaproteobacteria	Rhizobiales	Brucellaceae	Ochrobactrum	Bacteria;Proteobacteria;Alphaproteobacteria;Rhizobiales;Brucellaceae;Ochrobactrum	tr|M3J1Y9|M3J1Y9_9RHIZ;tr|C7LHK2|C7LHK2_BRUMC;sp|A5VU71|GUAA_BRUO2;sp|A9MEB0|GUAA_BRUC2;sp|A9WY54|GUAA_BRUSI;sp|B2SBN5|GUAA_BRUA1;sp|C0RKS9|GUAA_BRUMB;sp|Q2YK38|GUAA_BRUA2;sp|Q577H0|GUAA_BRUAB;sp|Q8FWT4|GUAA_BRUSU	Ochrobactrum;Brucella;Brucella;Brucella;Brucella;Brucella;Brucella;Brucella;Brucella;Brucella	89;88;88;88;88;88;88;88;88;88	55;54;54;54;54;54;54;54;54;54	[('[glutamine-hydrolyzing]', 10), ('GMP', 10), ('synthase', 10)]	GMP synthase [glutamine-hydrolyzing];GMP synthase [glutamine-hydrolyzing];GMP synthase [glutamine-hydrolyzing]	GO:0005524;GO:0003922;GO:0016462;GO:0006541;GO:0006177;GO:0005524;GO:0006177	PF00117;PF00958;PF02540;PF00117;PF02540	0	bmr:BMI_II356;bov:BOV_A0328;bcs:BCAN_B0364;bmt:BSUIS_B0366;bmc:BAbS19_II07790;bmi:BMEA_B0360;bmf:BAB2_0842;bmb:BruAb2_0821;bms:BRA0361;bsi:BS1330_II0358	0	K01951;K01951	0
Full	Salix_HiSeq_c108411_g1_i1	Salix_HiSeq_c108411_g1	100	3e-50	173	100	291	82.4742	SapurV1A.1323s0070.1.p	0	1426	5.6101	DUO pollen protein, putative	0	0	0	0	0	0	0	Eukaryota	Viridiplantae	Streptophyta	Saliceae	Salix	Salix purpurea	Eukaryota;Viridiplantae;Streptophyta;Streptophytina;Embryophyta;Tracheophyta;Euphyllophyta;Spermatophyta;Magnoliophyta;Mesangiospermae;Eudicotyledons;Gunneridae;Pentapetalae;rosids;fabi ds;Malpighiales;Salicaceae;Saliceae;Salix;Salix purpurea	SapurV1A.1323s0070.1.p;SapurV1A.1323s0070.2.p	Salix purpurea;Salix purpurea	173;173	100;100	[('pollen', 2), ('putative', 2), ('DUO', 2)]	DUO pollen protein, putative;DUO pollen protein, putative	0	0	0	0	0	0	0
Full	Salix_HiSeq_c108462_g1_i1	Salix_HiSeq_c108462_g1	0	0	0	0	204	0	0	0	0	0	0	0	0	0	0	0	0	0	Unknown	Unknown	Unknown	Unknown	Unknown	Unknown	0	0	0	0	0	0	0	0	0	0	0	0	0	0
Full	Salix_HiSeq_c108479_g1_i1	Salix_HiSeq_c108479_g1	0	0	0	0	259	0	0	0	0	0	0	0	0	0	0	0	0	0	Unknown	Unknown	Unknown	Unknown	Unknown	Unknown	0	0	0	0	0	0	0	0	0	0	0	0	0	0
Full	Salix_HiSeq_c108504_g1_i1	Salix_HiSeq_c108504_g1	94.55	6e-23	94	90	215	75.3488	tr|T5KVX6|T5KVX6_9MICO	T5KVX6	97	56.701	50S ribosomal protein L21	GO:0005840;GO:0019843;GO:0003735;GO:0006412	PF00829	0	0	0	0	0	Bacteria	Actinobacteria	Micrococcales	Micrococcales	Microbacteriaceae	Microbacterium	Bacteria;Actinobacteria;Micrococcales;Microbacteriaceae;Microbacterium	tr|T5KVX6|T5KVX6_9MICO	Microbacterium	94	90	[('L21', 1), ('50S', 1), ('ribosomal', 1)]	50S ribosomal protein L21	GO:0005840;GO:0019843;GO:0003735;GO:0006412	PF00829	0	0	0	0	0
Full	Salix_HiSeq_c108509_g1_i1	Salix_HiSeq_c108509_g1	0	0	0	0	211	0	0	0	0	0	0	0	0	0	0	0	0	0	Unknown	Unknown	Unknown	Unknown	Unknown	Unknown	0	0	0	0	0	0	0	0	0	0	0	0	0	0
Full	Salix_HiSeq_c108516_g1_i1	Salix_HiSeq_c108516_g1	70.91	2e-05	49	49	286	57.6923	tr|G7Z4X6|G7Z4X6_AZOL4	G7Z4X6	85	63.5294	Uncharacterized protein	GO:0016021	PF04226	0	ali:AZOLI_1321	0	0	0	Bacteria	Proteobacteria	Alphaproteobacteria	Rhodospirillales	Rhodospirillaceae	Azospirillum	Bacteria;Proteobacteria;Alphaproteobacteria;Rhodospirillales;Rhodospirillaceae;Azospirillum	tr|G7Z4X6|G7Z4X6_AZOL4	Azospirillum	49	49	[('Uncharacterized', 1)]	Uncharacterized protein	GO:0016021	PF04226	0	ali:AZOLI_1321	0	0	0
Full	Salix_HiSeq_c10854_g1_i1	Salix_HiSeq_c10854_g1	53.33	1e-11	69	58	237	75.9494	tr|B5E8G4|B5E8G4_GEOBB	B5E8G4	888	6.75676	Valine--tRNA ligase	GO:0005737;GO:0002161;GO:0005524;GO:0004832;GO:0006438	PF08264;PF00133;PF10458;PF00133;PF08264;PF10458	PTHR11946:SF5	gbm:Gbem_1531	0	K01873	0	Bacteria	Proteobacteria	Deltaproteobacteria	Desulfuromonadales	Geobacteraceae	Geobacter	Bacteria;Proteobacteria;Deltaproteobacteria;Desulfuromonadales;Geobacteraceae;Geobacter	tr|B5E8G4|B5E8G4_GEOBB;tr|C6E173|C6E173_GEOSM;tr|E8WPR0|E8WPR0_GEOS8;tr|S9SFB5|S9SFB5_PHAFV;tr|Q5ZPC8|Q5ZPC8_9DELT;tr|Q08YB1|Q08YB1_STIAD;tr|A7HAD8|A7HAD8_ANADF;tr|Q1D3Z2|Q1D3Z2_MYXXD;tr|F8CQQ3|F8CQQ3_MYXFH;tr|H8MHV3|H8MHV3_CORCM	Geobacter;Geobacter;Geobacter;Phaeospirillum;Cystobacter;Stigmatella;Anaeromyxobacter;Myxococcus;Myxococcus;Corallococcus	69;69;69;72;69;70;69;69;69;68	58;58;58;52;52;51;51;51;51;50	[('Valine--tRNA', 9), ('ligase', 9), ('(Fragment)', 1), ('Putative', 1), ('uncharacterized', 1)]	Valine--tRNA ligase;Valine--tRNA ligase;Putative uncharacterized protein (Fragment);Valine--tRNA ligase	GO:0005737;GO:0002161;GO:0005524;GO:0004832;GO:0006438;GO:0005737;GO:0003677;GO:0030261;GO:0006438	PF08264;PF00133;PF10458;PF08264;PF07382;PF10458	PTHR11946:SF5;PTHR11946:SF5;PTHR11946:SF5	gbm:Gbem_1531;gem:GM21_2685;geb:GM18_1366;0;sur:STAUR_4815;afw:Anae109_1477;mxa:MXAN_4460;mfu:LILAB_30430;ccx:COCOR_03319	0	K01873;K01873;0;K01873	0
Full	Salix_HiSeq_c108565_g1_i1	Salix_HiSeq_c108565_g1	93.88	6e-51	181	94	295	99.661	tr|B1ZTK3|B1ZTK3_OPITP	B1ZTK3	830	11.8072	DNA gyrase subunit A	GO:0005694;GO:0005737;GO:0005524;GO:0003677;GO:0003918;GO:0006265;GO:0006261	PF03989;PF00521	0	ote:Oter_0658	0	K02469	0	Bacteria	Verrucomicrobia	Opitutae	Opitutales	Opitutaceae	Opitutus	Bacteria;Verrucomicrobia;Opitutae;Opitutales;Opitutaceae;Opitutus	tr|B1ZTK3|B1ZTK3_OPITP	Opitutus	181	94	[('subunit', 1), ('DNA', 1), ('gyrase', 1)]	DNA gyrase subunit A	GO:0005694;GO:0005737;GO:0005524;GO:0003677;GO:0003918;GO:0006265;GO:0006261	PF03989;PF00521	0	ote:Oter_0658	0	K02469	0
Full	Salix_HiSeq_c108575_g1_i1	Salix_HiSeq_c108575_g1	53.19	3e-05	45	46	225	62.6667	sp|A0QNG1|PKNB_MYCS2	A0QNG1	625	7.52	Serine/threonine-protein kinase PknB	GO:0016021;GO:0005886;GO:0005524;GO:0046872;GO:0004674	PF03793;PF00069	0	msb:LJ00_00145;msg:MSMEI_0031;msm:MSMEG_0028	0	K08884	0	Bacteria	Actinobacteria	Corynebacteriales	Corynebacteriales	Mycobacteriaceae	Mycobacterium	Bacteria;Actinobacteria;Corynebacteriales;Mycobacteriaceae;Mycobacterium	sp|A0QNG1|PKNB_MYCS2	Mycobacterium	45	46	[('PknB', 1), ('Serine/threonine-', 1), ('kinase', 1)]	Serine/threonine-protein kinase PknB	GO:0016021;GO:0005886;GO:0005524;GO:0046872;GO:0004674	PF03793;PF00069	0	msb:LJ00_00145;msg:MSMEI_0031;msm:MSMEG_0028	0	K08884	0
Full	Salix_HiSeq_c108591_g1_i1	Salix_HiSeq_c108591_g1	0	0	0	0	325	0	0	0	0	0	0	0	0	0	0	0	0	0	Unknown	Unknown	Unknown	Unknown	Unknown	Unknown	0	0	0	0	0	0	0	0	0	0	0	0	0	0
Full	Salix_HiSeq_c108600_g1_i1	Salix_HiSeq_c108600_g1	89.23	4e-30	119	91	203	96.0591	tr|A6C5D2|A6C5D2_9PLAN	A6C5D2	470	13.8298	Uncharacterized protein	GO:0016226	PF01458	0	0	0	0	0	Bacteria	Planctomycetes	Planctomycetia	Planctomycetales	Planctomycetaceae	Gimesia	Bacteria;Planctomycetes;Planctomycetia;Planctomycetales;Planctomycetaceae;Gimesia	tr|A6C5D2|A6C5D2_9PLAN;tr|H5SPH0|H5SPH0_9CHLR;tr|E8N5V9|E8N5V9_ANATU;tr|D5SP72|D5SP72_PLAL2;tr|I0I487|I0I487_CALAS	Gimesia;Unknown;Anaerolinea;Planctopirus;Caldilinea	119;117;114;112;112	91;88;84;83;82	[('SufB', 4), ('assembly', 2), ('Protein', 2), ('Uncharacterized', 1), ('Fe-S', 1)]	Uncharacterized protein;Fe-S cluster assembly protein SufB;Protein SufB;FeS assembly protein SufB;Protein SufB	GO:0016226;GO:0016226;GO:0016226	PF01458;PF01458;PF01458	0	0;atm:ANT_17970;plm:Plim_2390;cap:CLDAP_20350	0	0;K09014;K09014	0
Full	Salix_HiSeq_c108612_g1_i1	Salix_HiSeq_c108612_g1	100	2e-17	76	100	375	30.4	SapurV1A.0656s0040.1.p	0	139	27.3381	hypothetical protein	0	0	0	0	0	0	0	Eukaryota	Viridiplantae	Streptophyta	Saliceae	Salix	Salix purpurea	Eukaryota;Viridiplantae;Streptophyta;Streptophytina;Embryophyta;Tracheophyta;Euphyllophyta;Spermatophyta;Magnoliophyta;Mesangiospermae;Eudicotyledons;Gunneridae;Pentapetalae;rosids;fabi ds;Malpighiales;Salicaceae;Saliceae;Salix;Salix purpurea	SapurV1A.0656s0040.1.p	Salix purpurea	76	100	[('hypothetical', 1)]	hypothetical protein	0	0	0	0	0	0	0
Full	Salix_HiSeq_c108629_g1_i1	Salix_HiSeq_c108629_g1	0	0	0	0	223	0	0	0	0	0	0	0	0	0	0	0	0	0	Unknown	Unknown	Unknown	Unknown	Unknown	Unknown	0	0	0	0	0	0	0	0	0	0	0	0	0	0
Full	Salix_HiSeq_c108635_g1_i1	Salix_HiSeq_c108635_g1	0	0	0	0	201	0	0	0	0	0	0	0	0	0	0	0	0	0	Unknown	Unknown	Unknown	Unknown	Unknown	Unknown	0	0	0	0	0	0	0	0	0	0	0	0	0	0
Full	Salix_HiSeq_c10864_g1_i1	Salix_HiSeq_c10864_g1	0	0	0	0	203	0	0	0	0	0	0	0	0	0	0	0	0	0	Unknown	Unknown	Unknown	Unknown	Unknown	Unknown	0	0	0	0	0	0	0	0	0	0	0	0	0	0
Full	Salix_HiSeq_c108652_g1_i1	Salix_HiSeq_c108652_g1	71.7	9e-17	84	78	409	38.8753	tr|M7T2Y2|M7T2Y2_EUTLA	M7T2Y2	306	17.3203	Uncharacterized protein	0	PF09362;PF09362	0	ela:UCREL1_8871	0	0	0	Eukaryota	Fungi	Dikarya	Xylariales	Diatrypaceae	Eutypa	Eukaryota;Fungi;Dikarya;Ascomycota;Pezizomycotina;Sordariomycetes;Xylariomycetidae;Xylariales;Diatrypaceae;Eutypa	tr|M7T2Y2|M7T2Y2_EUTLA;tr|Q2HC78|Q2HC78_CHAGB	Eutypa;Chaetomium	84;84	78;77	[('uncharacterized', 1), ('Putative', 1), ('Uncharacterized', 1)]	Uncharacterized protein;Putative uncharacterized protein	0	PF09362;PF09362;PF09362	0	ela:UCREL1_8871	0	0	0
Full	Salix_HiSeq_c108653_g1_i1	Salix_HiSeq_c108653_g1	0	0	0	0	228	0	0	0	0	0	0	0	0	0	0	0	0	0	Unknown	Unknown	Unknown	Unknown	Unknown	Unknown	0	0	0	0	0	0	0	0	0	0	0	0	0	0
Full	Salix_HiSeq_c10866_g1_i1	Salix_HiSeq_c10866_g1	0	0	0	0	201	0	0	0	0	0	0	0	0	0	0	0	0	0	Unknown	Unknown	Unknown	Unknown	Unknown	Unknown	0	0	0	0	0	0	0	0	0	0	0	0	0	0
Full	Salix_HiSeq_c108700_g1_i1	Salix_HiSeq_c108700_g1	0	0	0	0	224	0	0	0	0	0	0	0	0	0	0	0	0	0	Unknown	Unknown	Unknown	Unknown	Unknown	Unknown	0	0	0	0	0	0	0	0	0	0	0	0	0	0
Full	Salix_HiSeq_c108705_g1_i1	Salix_HiSeq_c108705_g1	0	0	0	0	205	0	0	0	0	0	0	0	0	0	0	0	0	0	Unknown	Unknown	Unknown	Unknown	Unknown	Unknown	0	0	0	0	0	0	0	0	0	0	0	0	0	0
Full	Salix_HiSeq_c108722_g1_i1	Salix_HiSeq_c108722_g1	0	0	0	0	263	0	0	0	0	0	0	0	0	0	0	0	0	0	Unknown	Unknown	Unknown	Unknown	Unknown	Unknown	0	0	0	0	0	0	0	0	0	0	0	0	0	0
Full	Salix_HiSeq_c108731_g1_i1	Salix_HiSeq_c108731_g1	72.88	3e-19	89	74	218	81.1927	tr|F8F0X8|F8F0X8_TRECH	F8F0X8	316	18.6709	ABC-type transporter, integral membrane subunit	GO:0016021;GO:0005886;GO:0006810	PF00528	0	scd:Spica_2141	0	K11071	0	Bacteria	Spirochaetes	Spirochaetales	Spirochaetales	Spirochaetaceae	Treponema	Bacteria;Spirochaetes;Spirochaetales;Spirochaetaceae;Treponema	tr|F8F0X8|F8F0X8_TRECH	Treponema	89	74	[('subunit', 1), ('integral', 1), ('ABC-type', 1), ('transporter,', 1), ('membrane', 1)]	ABC-type transporter, integral membrane subunit	GO:0016021;GO:0005886;GO:0006810	PF00528	0	scd:Spica_2141	0	K11071	0
Full	Salix_HiSeq_c108741_g1_i1	Salix_HiSeq_c108741_g1	0	0	0	0	249	0	0	0	0	0	0	0	0	0	0	0	0	0	Unknown	Unknown	Unknown	Unknown	Unknown	Unknown	0	0	0	0	0	0	0	0	0	0	0	0	0	0
Full	Salix_HiSeq_c108758_g1_i1	Salix_HiSeq_c108758_g1	0	0	0	0	212	0	0	0	0	0	0	0	0	0	0	0	0	0	Unknown	Unknown	Unknown	Unknown	Unknown	Unknown	0	0	0	0	0	0	0	0	0	0	0	0	0	0
Full	Salix_HiSeq_c108788_g1_i1	Salix_HiSeq_c108788_g1	46.97	3e-11	66	48	322	61.4907	tr|D9PMH9|D9PMH9_9ZZZZ	D9PMH9	132	50	Type II secretion system protein (Fragment)	0	PF00482;PF00482	0	0	0	0	0	unclassified	unclassified	unclassified	unclassified	unclassified	unclassified	unclassified;unclassified;unclassified;unclassified;unclassified;unclassified	tr|D9PMH9|D9PMH9_9ZZZZ;tr|Q3SGC8|Q3SGC8_THIDA;tr|S6BCB5|S6BCB5_PSERE;tr|E6QRF6|E6QRF6_9ZZZZ;tr|E7P0I1|E7P0I1_PSESG;tr|E7PJL0|E7PJL0_PSESG;tr|F2ZR94|F2ZR94_9PSED	metagenomes;Thiobacillus;Pseudomonas;metagenomes;Pseudomonas;Pseudomonas;Pseudomonas coronafaciens	66;68;65;64;64;64;64	48;43;43;43;40;40;39	[('Type', 7), ('system', 4), ('secretion', 4), ('assembly', 2), ('PilC', 2)]	Type II secretion system protein (Fragment);Type IV pilus assembly protein PilC;Type 4 pili biogenesis protein PilC;Type 4 fimbrial assembly protein;Type II secretion system protein;Type II secretion system protein	GO:0016021;GO:0005886;GO:0009306;GO:0005623;GO:0009306	PF00482;PF00482;PF00482	0	tbd:Tbd_2369;pre:PCA10_09620;0	0	K02653;0	0
Full	Salix_HiSeq_c10880_g1_i2	Salix_HiSeq_c10880_g1	0	0	0	0	229	0	0	0	0	0	0	0	0	0	0	0	0	0	Unknown	Unknown	Unknown	Unknown	Unknown	Unknown	0	0	0	0	0	0	0	0	0	0	0	0	0	0
Full	Salix_HiSeq_c108828_g1_i1	Salix_HiSeq_c108828_g1	83.78	9e-08	57	82	211	52.6066	tr|S9PI20|S9PI20_9DELT	S9PI20	345	10.7246	Ribose ABC transport system, permease protein RbsC	GO:0016021;GO:0005886;GO:0005215	PF02653	0	0	0	0	0	Bacteria	Proteobacteria	Deltaproteobacteria	Cystobacterineae	Cystobacteraceae	Cystobacter	Bacteria;Proteobacteria;Deltaproteobacteria;Myxococcales;Cystobacterineae;Cystobacteraceae;Cystobacter	tr|S9PI20|S9PI20_9DELT;tr|J0KLM7|J0KLM7_9BURK	Cystobacter;Acidovorax	57;56	82;78	[('ABC', 1), ('permease', 1), ('component', 1), ('system,', 1), ('Ribose', 1)]	Ribose ABC transport system, permease protein RbsC;Permease component of ribose/xylose/arabinose/galactoside ABC-type transporters	GO:0016021;GO:0005886;GO:0005215;GO:0016021;GO:0005215	PF02653;PF02653	0	0	0	0	0
Full	Salix_HiSeq_c10883_g1_i1	Salix_HiSeq_c10883_g1	38.24	8e-06	52	38	222	91.8919	tr|L1JZT4|L1JZT4_GUITH	L1JZT4	359	18.3844	Uncharacterized protein	GO:0016021	0	0	gtt:GUITHDRAFT_160906	0	0	0	Eukaryota	Cryptophyta	Pyrenomonadales	Pyrenomonadales	Geminigeraceae	Guillardia	Eukaryota;Cryptophyta;Pyrenomonadales;Geminigeraceae;Guillardia	tr|L1JZT4|L1JZT4_GUITH	Guillardia	52	38	[('Uncharacterized', 1)]	Uncharacterized protein	GO:0016021	0	0	gtt:GUITHDRAFT_160906	0	0	0
Full	Salix_HiSeq_c108860_g1_i1	Salix_HiSeq_c108860_g1	83.33	5e-45	152	89	299	84.2809	tr|A0A067CGK9|A0A067CGK9_SAPPC	A0A067CGK9	92	91.3043	60S ribosomal protein L37-A	GO:0005840;GO:0046872;GO:0019843;GO:0003735;GO:0006412	PF01907	0	0	0	0	0	Eukaryota	Stramenopiles	Oomycetes	Saprolegniales	Saprolegniaceae	Saprolegnia	Eukaryota;Stramenopiles;Oomycetes;Saprolegniales;Saprolegniaceae;Saprolegnia	tr|A0A067CGK9|A0A067CGK9_SAPPC;tr|T0QA39|T0QA39_9STRA;tr|W4GU96|W4GU96_9STRA;tr|B4L5B0|B4L5B0_DROMO;tr|A0A024UFB8|A0A024UFB8_9STRA;tr|B4JMK7|B4JMK7_DROGR	Saprolegnia;Saprolegnia;Aphanomyces;Drosophila;Aphanomyces;Hawaiian Drosophila	152;152;152;145;146;144	89;89;88;82;82;80	[('L37', 5), ('Ribosomal', 4), ('60S', 2), ('ribosomal', 2), ('L37-A', 1)]	60S ribosomal protein L37-A;Ribosomal protein L37;60S ribosomal protein L37;Ribosomal protein L37	GO:0005840;GO:0046872;GO:0019843;GO:0003735;GO:0006412;GO:0005840;GO:0006412	PF01907;PF01907;PF01907	0	0;dmo:Dmoj_GI21554;dgr:Dgri_GH24309	0	0;K02922;K02922	0
Full	Salix_HiSeq_c108868_g1_i1	Salix_HiSeq_c108868_g1	79.41	3e-27	114	83	205	99.5122	tr|U4LLG2|U4LLG2_PYROM	U4LLG2	1855	3.66577	Similar to ABC transporter CDR4 acc. no. O74676	GO:0016021;GO:0005524;GO:0042626	PF01061;PF00005;PF14510;PF07470;PF06422	0	0	0	0	0	Eukaryota	Fungi	Dikarya	Pezizales	Pyronemataceae	Pyronema	Eukaryota;Fungi;Dikarya;Ascomycota;saccharomyceta;Pezizomycotina;Pezizomycetes;Pezizales;Pyronemataceae;Pyronema	tr|U4LLG2|U4LLG2_PYROM;pyronema|U4LLG2|U4LLG2_PYROM	Pyronema;Pyronema omphalodes	114;114	83;83	[('no.', 2), ('acc.', 2), ('O74676', 2), ('CDR4', 2), ('ABC', 2)]	Similar to ABC transporter CDR4 acc. no. O74676;Similar to ABC transporter CDR4 acc. no. O74676	GO:0016021;GO:0005524;GO:0042626;GO:0016021	PF01061;PF00005;PF14510;PF07470;PF06422;PF01061 ;	0	0	0	0	0
Full	Salix_HiSeq_c108873_g1_i1	Salix_HiSeq_c108873_g1	0	0	0	0	305	0	0	0	0	0	0	0	0	0	0	0	0	0	Unknown	Unknown	Unknown	Unknown	Unknown	Unknown	0	0	0	0	0	0	0	0	0	0	0	0	0	0
Full	Salix_HiSeq_c108896_g1_i1	Salix_HiSeq_c108896_g1	87.23	2e-21	90	90	235	60	tr|U4LV40|U4LV40_PYROM	U4LV40	91	51.6484	Uncharacterized protein	GO:0005747;GO:0022900	PF08122	PTHR15082	0	0	0	0	Eukaryota	Fungi	Dikarya	Pezizales	Pyronemataceae	Pyronema	Eukaryota;Fungi;Dikarya;Ascomycota;saccharomyceta;Pezizomycotina;Pezizomycetes;Pezizales;Pyronemataceae;Pyronema	tr|U4LV40|U4LV40_PYROM;pyronema|U4LV40|U4LV40_PYROM;gi|549043474|emb|CCX34252.1|;gi|631385432|ref|XP_007927096.1|;gi|452841658|gb|EME43595.1|;tuber|D5GEH8|D5GEH8_TUBMM;tr|D5GEH8|D5GEH8_TUBMM;gi|296418201|ref|XP_002838730.1|;tr|V5F7T0|V5F7T0_BYSSN;gi|557729589|dbj|GAD91869.1|	Pyronema;Pyronema omphalodes;Pyronema omphalodes CBS 100304;Pseudocercospora fijiensis CIRAD86;Dothistroma septosporum NZE10;Tuber melanosporum;Tuber;Tuber melanosporum Mel28;Byssochlamys;Byssochlamys spectabilis No. 5	90;90;90;88;87;86;86;86;86;86	90;90;90;86;85;84;84;84;82;82	[('hypothetical', 4), ('sequence', 2), ('subunit,', 2), ('strain', 2), ('B12', 2)]	Uncharacterized protein;Uncharacterized protein;Similar to hypothetical protein [Tuber melanosporum Mel28];acc. no. XP_002838730 [Pyronema omphalodes CBS 100304];hypothetical protein MYCFIDRAFT_60307 [Pseudocercospora fijiensis CIRAD86];hypothetical protein DOTSEDRAFT_89402 [Dothistroma septosporum NZE10];Whole genome shotgun sequence assembly, scaffold_27, strain Mel28;hypothetical protein [Tube…	GO:0005747;GO:0022900;GO:0005747;0;GO:0016021	PF08122;PF08122;0	PTHR15082;PTHR15082;0	0;tml:GSTUM_00006489001	0	0	0
Full	Salix_HiSeq_c108973_g1_i1	Salix_HiSeq_c108973_g1	81.25	5e-25	107	83	206	93.2039	tr|D0LSI9|D0LSI9_HALO1	D0LSI9	618	10.356	Aspartate--tRNA(Asp/Asn) ligase	GO:0005737;GO:0004812;GO:0005524;GO:0003676;GO:0006418	PF02938;PF00152;PF01336	PTHR22594;PTHR22594:SF5	hoh:Hoch_3186	0	K01876	0	Bacteria	Proteobacteria	Deltaproteobacteria	Nannocystineae	Kofleriaceae	Haliangium	Bacteria;Proteobacteria;Deltaproteobacteria;Myxococcales;Nannocystineae;Kofleriaceae;Haliangium	tr|D0LSI9|D0LSI9_HALO1	Haliangium	107	83	[('ligase', 1), ('Aspartate--tRNA(Asp/Asn)', 1)]	Aspartate--tRNA(Asp/Asn) ligase	GO:0005737;GO:0004812;GO:0005524;GO:0003676;GO:0006418	PF02938;PF00152;PF01336	PTHR22594;PTHR22594:SF5	hoh:Hoch_3186	0	K01876	0
Full	Salix_HiSeq_c108995_g1_i1	Salix_HiSeq_c108995_g1	0	0	0	0	205	0	0	0	0	0	0	0	0	0	0	0	0	0	Unknown	Unknown	Unknown	Unknown	Unknown	Unknown	0	0	0	0	0	0	0	0	0	0	0	0	0	0
Full	Salix_HiSeq_c109079_g1_i1	Salix_HiSeq_c109079_g1	0	0	0	0	212	0	0	0	0	0	0	0	0	0	0	0	0	0	Unknown	Unknown	Unknown	Unknown	Unknown	Unknown	0	0	0	0	0	0	0	0	0	0	0	0	0	0
Full	Salix_HiSeq_c109092_g1_i1	Salix_HiSeq_c109092_g1	100	9e-65	211	100	406	76.8473	SapurV1A.0423s0160.1.p	0	654	15.9021	polyadenylate-binding protein, animal type 1, 2, 3, 4 family protein	GO:0003723;GO:0003676	PF00658;PF00076	PTHR24011:SF69	0	0	K13126	KOG0123	Eukaryota	Viridiplantae	Streptophyta	Saliceae	Salix	Salix purpurea	Eukaryota;Viridiplantae;Streptophyta;Streptophytina;Embryophyta;Tracheophyta;Euphyllophyta;Spermatophyta;Magnoliophyta;Mesangiospermae;Eudicotyledons;Gunneridae;Pentapetalae;rosids;fabi ds;Malpighiales;Salicaceae;Saliceae;Salix;Salix purpurea	SapurV1A.0423s0160.1.p	Salix purpurea	211	100	[('polyadenylate-binding', 1), ('type', 1), ('family', 1), ('animal', 1)]	polyadenylate-binding protein, animal type 1, 2, 3, 4 family protein	GO:0003723;GO:0003676	PF00658;PF00076	PTHR24011:SF69	0	0	K13126	KOG0123
Full	Salix_HiSeq_c109092_g1_i2	Salix_HiSeq_c109092_g1	100	6e-74	236	100	394	88.3249	SapurV1A.0423s0160.1.p	0	654	17.737	polyadenylate-binding protein, animal type 1, 2, 3, 4 family protein	GO:0003723;GO:0003676	PF00658;PF00076	PTHR24011:SF69	0	0	K13126	KOG0123	Eukaryota	Viridiplantae	Streptophyta	Saliceae	Salix	Salix purpurea	Eukaryota;Viridiplantae;Streptophyta;Streptophytina;Embryophyta;Tracheophyta;Euphyllophyta;Spermatophyta;Magnoliophyta;Mesangiospermae;Eudicotyledons;Gunneridae;Pentapetalae;rosids;fabi ds;Malpighiales;Salicaceae;Saliceae;Salix;Salix purpurea	SapurV1A.0423s0160.1.p	Salix purpurea	236	100	[('polyadenylate-binding', 1), ('type', 1), ('family', 1), ('animal', 1)]	polyadenylate-binding protein, animal type 1, 2, 3, 4 family protein	GO:0003723;GO:0003676	PF00658;PF00076	PTHR24011:SF69	0	0	K13126	KOG0123
Full	Salix_HiSeq_c109113_g1_i1	Salix_HiSeq_c109113_g1	69.23	5e-17	84	74	358	43.5754	tr|E3R0E3|E3R0E3_COLGM	E3R0E3	333	15.6156	Very-long-chain 3-oxoacyl-CoA reductase	GO:0005789;GO:0016021;GO:0045703;GO:0030497	PF00106	0	0	0	0	0	Eukaryota	Fungi	Dikarya	Glomerellales	Glomerellaceae	Colletotrichum	Eukaryota;Fungi;Dikarya;Ascomycota;Pezizomycotina;Sordariomycetes;Hypocreomycetidae;Glomerellales;Glomerellaceae;Colletotrichum	tr|E3R0E3|E3R0E3_COLGM;tr|H1UWZ2|H1UWZ2_COLHI;tr|M7TDS6|M7TDS6_EUTLA;tr|J3NQ82|J3NQ82_GAGT3;tr|G2R040|G2R040_THITE	Colletotrichum;Colletotrichum;Eutypa;Gaeumannomyces;Thielavia	84;83;79;78;77	74;73;65;65;64	[('3-oxoacyl-CoA', 5), ('Very-long-chain', 5), ('reductase', 5)]	Very-long-chain 3-oxoacyl-CoA reductase;Very-long-chain 3-oxoacyl-CoA reductase;Very-long-chain 3-oxoacyl-CoA reductase	GO:0005789;GO:0016021;GO:0045703;GO:0030497;GO:0005789;GO:0030497	PF00106;PF00106;PF00106	0	0;ela:UCREL1_8194;ttt:THITE_2114503	0	0;K10251;K10251	0
Full	Salix_HiSeq_c109114_g1_i1	Salix_HiSeq_c109114_g1	79.01	3e-21	98	62	305	79.6721	tr|K5XKF3|K5XKF3_AGABU	K5XKF3	933	8.68167	Coatomer subunit gamma	GO:0030126;GO:0005198;GO:0006886;GO:0016192	PF01602;PF16381;PF08752;PF01602;PF08752;PF16381	PTHR10261	abp:AGABI1DRAFT110613	0	K17267	0	Eukaryota	Fungi	Dikarya	Agaricales	Agaricaceae	Agaricus	Eukaryota;Fungi;Dikarya;Basidiomycota;Agaricomycotina;Agaricomycetes;Agaricomycetidae;Agaricales;Agaricaceae;Agaricus	tr|K5XKF3|K5XKF3_AGABU;tr|K9HXG4|K9HXG4_AGABB;tr|S7QLL9|S7QLL9_GLOTA;tr|F8NES1|F8NES1_SERL9;tr|F8QF09|F8QF09_SERL3;tr|A8N331|A8N331_COPC7;tr|D8PMP4|D8PMP4_SCHCM;tr|B0CRP1|B0CRP1_LACBS;laccaria|B0CRP1|B0CRP1_LACBS;tr|M5FWA4|M5FWA4_DACSP	Agaricus;Agaricus;Gloeophyllum;Serpula;Serpula;Coprinopsis;Schizophyllum;Laccaria;Laccaria bicolor;Dacryopinax	98;98;96;94;94;94;92;91;91;91	62;61;59;58;58;57;54;54;54;54	[('Coatomer', 10), ('subunit', 9), ('gamma', 9)]	Coatomer subunit gamma;Coatomer subunit gamma;Coatomer protein;Coatomer subunit gamma	GO:0030126;GO:0005198;GO:0006886;GO:0016192;GO:0030126;GO:0016192	PF01602;PF16381;PF08752;PF01602;PF16381	PTHR10261;PTHR10261;PTHR10261	abp:AGABI1DRAFT110613;abv:AGABI2DRAFT189487;gtr:GLOTRDRAFT_67772;sla:SERLADRAFT_353728;0;cci:CC1G_06626;scm:SCHCODRAFT_80625;lbc:LACBIDRAFT_379410	0	K17267;K17267;0	0
Full	Salix_HiSeq_c109119_g1_i1	Salix_HiSeq_c109119_g1	100	3e-42	140	80	264	100	SapurV1A.0292s0060.1.p	0	219	40.1826	basic helix loop helix transcription factor, putative	GO:0006355;GO:0030528	PF00010	PTHR23042:SF20	0	0	0	0	Eukaryota	Viridiplantae	Streptophyta	Saliceae	Salix	Salix purpurea	Eukaryota;Viridiplantae;Streptophyta;Streptophytina;Embryophyta;Tracheophyta;Euphyllophyta;Spermatophyta;Magnoliophyta;Mesangiospermae;Eudicotyledons;Gunneridae;Pentapetalae;rosids;fabi ds;Malpighiales;Salicaceae;Saliceae;Salix;Salix purpurea	SapurV1A.0292s0060.1.p;SapurV1A.0292s0060.2.p	Salix purpurea;Salix purpurea	140;139	80;79	[('helix', 4), ('transcription', 2), ('basic', 2), ('loop', 2), ('putative', 1)]	basic helix loop helix transcription factor, putative;basic helix loop helix transcription factor	GO:0006355;GO:0030528;GO:0006355;GO:0030528	PF00010;PF00010	PTHR23042:SF20;PTHR23042:SF20	0	0	0	0
Full	Salix_HiSeq_c109155_g1_i1	Salix_HiSeq_c109155_g1	0	0	0	0	223	0	0	0	0	0	0	0	0	0	0	0	0	0	Unknown	Unknown	Unknown	Unknown	Unknown	Unknown	0	0	0	0	0	0	0	0	0	0	0	0	0	0
Full	Salix_HiSeq_c10916_g1_i1	Salix_HiSeq_c10916_g1	79.63	2e-24	101	86	230	70.4348	tr|Q12H50|Q12H50_POLSJ	Q12H50	238	22.6891	Transcriptional regulator, Crp/Fnr family	GO:0003677;GO:0006355;GO:0006351	0	0	pol:Bpro_0177	0	0	0	Bacteria	Proteobacteria	Betaproteobacteria	Burkholderiales	Comamonadaceae	Polaromonas	Bacteria;Proteobacteria;Betaproteobacteria;Burkholderiales;Comamonadaceae;Polaromonas	tr|Q12H50|Q12H50_POLSJ;tr|A1VLV2|A1VLV2_POLNA	Polaromonas;Polaromonas	101;97	86;82	[('Transcriptional', 2), ('regulator,', 2), ('family', 2), ('Crp/Fnr', 2)]	Transcriptional regulator, Crp/Fnr family;Transcriptional regulator, Crp/Fnr family	GO:0003677;GO:0006355;GO:0006351;GO:0003677;GO:0006351	0	0	pol:Bpro_0177;pna:Pnap_1315	0	0	0
Full	Salix_HiSeq_c109172_g1_i1	Salix_HiSeq_c109172_g1	0	0	0	0	244	0	0	0	0	0	0	0	0	0	0	0	0	0	Unknown	Unknown	Unknown	Unknown	Unknown	Unknown	0	0	0	0	0	0	0	0	0	0	0	0	0	0
Full	Salix_HiSeq_c109184_g1_i1	Salix_HiSeq_c109184_g1	94.59	3e-43	150	97	224	99.1071	tr|U1ICS8|U1ICS8_9BRAD	U1ICS8	232	31.8966	Xanthine dehydrogenase YagS FAD-binding subunit	0	PF08279;PF13280;PF08279;PF13280	0	0	0	0	0	Bacteria	Proteobacteria	Alphaproteobacteria	Rhizobiales	Bradyrhizobiaceae	Bradyrhizobium	Bacteria;Proteobacteria;Alphaproteobacteria;Rhizobiales;Bradyrhizobiaceae;Bradyrhizobium	tr|U1ICS8|U1ICS8_9BRAD	Bradyrhizobium	150	97	[('FAD-binding', 1), ('subunit', 1), ('YagS', 1), ('Xanthine', 1), ('dehydrogenase', 1)]	Xanthine dehydrogenase YagS FAD-binding subunit	0	PF08279;PF13280;PF08279;PF13280	0	0	0	0	0
Full	Salix_HiSeq_c10918_g1_i1	Salix_HiSeq_c10918_g1	0	0	0	0	276	0	0	0	0	0	0	0	0	0	0	0	0	0	Unknown	Unknown	Unknown	Unknown	Unknown	Unknown	0	0	0	0	0	0	0	0	0	0	0	0	0	0
Full	Salix_HiSeq_c109192_g1_i1	Salix_HiSeq_c109192_g1	68.18	3e-24	102	73	205	96.5854	tr|I0JY52|I0JY52_9BACT	I0JY52	372	17.7419	Serine-pyruvate aminotransferase/aspartate aminotransferase	GO:0008483	PF00266;PF00266	0	0	0	0	0	Bacteria	Verrucomicrobia	unclassified Verrucomicrobia	Methylacidiphilales	Methylacidiphilaceae	Methylacidiphilum	Bacteria;Verrucomicrobia;unclassified Verrucomicrobia;Methylacidiphilales;Methylacidiphilaceae;Methylacidiphilum	tr|I0JY52|I0JY52_9BACT;tr|B3DVN3|B3DVN3_METI4;tr|F9ZJL6|F9ZJL6_9PROT;tr|F8GJS3|F8GJS3_NITSI;tr|Q82Y54|Q82Y54_NITEU;tr|Q3SFZ4|Q3SFZ4_THIDA;tr|Q2BGU9|Q2BGU9_NEPCE;tr|M3A9S6|M3A9S6_9PROT;tr|Q0AJI5|Q0AJI5_NITEC;tr|A6CB04|A6CB04_9PLAN	Methylacidiphilum;Methylacidiphilum;Nitrosomonas;Nitrosomonas;Nitrosomonas;Thiobacillus;Neptuniibacter;Magnetospirillum;Nitrosomonas;Gimesia	102;100;100;100;100;96;97;98;99;96	73;70;69;68;68;67;67;67;66;66	[('aminotransferase', 4), ('class', 3), ('Serine-pyruvate', 2), ('aminotransferase/aspartate', 2), ('transaminase', 2)]	Serine-pyruvate aminotransferase/aspartate aminotransferase;Serine-pyruvate aminotransferase/aspartate aminotransferase;Serine--pyruvate transaminase;Aminotransferase class V;Aminotransferase class-V;Alanine-glyoxylate transaminase;Aminotransferase, class V;Putative aminotransferase;Alanine-glyoxylate aminotransferase apoenzyme;Aminotransferase, class V	GO:0008483;GO:0008483;GO:0004760;GO:0008453;GO:0008483	PF00266;PF00266;PF00266	0	min:Minf_1332;nit:NAL212_0299;nii:Nit79A3_0673;neu:NE0034;tbd:Tbd_2509;0;net:Neut_0200	0	K00830;0	0
Full	Salix_HiSeq_c109200_g1_i1	Salix_HiSeq_c109200_g1	0	0	0	0	327	0	0	0	0	0	0	0	0	0	0	0	0	0	Unknown	Unknown	Unknown	Unknown	Unknown	Unknown	0	0	0	0	0	0	0	0	0	0	0	0	0	0
Full	Salix_HiSeq_c109229_g1_i1	Salix_HiSeq_c109229_g1	0	0	0	0	206	0	0	0	0	0	0	0	0	0	0	0	0	0	Unknown	Unknown	Unknown	Unknown	Unknown	Unknown	0	0	0	0	0	0	0	0	0	0	0	0	0	0
Full	Salix_HiSeq_c10923_g1_i1	Salix_HiSeq_c10923_g1	75.34	2e-21	97	72	397	55.1637	tr|K3YYP2|K3YYP2_SETIT	K3YYP2	381	17.3228	Uncharacterized protein (Fragment)	GO:0016021;GO:0022857	PF00892;PF00892	PTHR31218	0	0	0	0	Eukaryota	Viridiplantae	Streptophyta	Paniceae	Cenchrinae	Setaria	Eukaryota;Viridiplantae;Streptophyta;Embryophyta;Tracheophyta;Spermatophyta;Magnoliophyta;Liliopsida;Poales;Poaceae;PACMAD clade;Panicoideae;Panicodae;Paniceae;Cenchrinae;Setaria	tr|K3YYP2|K3YYP2_SETIT	Setaria	97	72	[('(Fragment)', 1), ('Uncharacterized', 1)]	Uncharacterized protein (Fragment)	GO:0016021;GO:0022857	PF00892;PF00892	PTHR31218	0	0	0	0
Full	Salix_HiSeq_c109245_g1_i1	Salix_HiSeq_c109245_g1	82.54	1e-27	114	85	270	70	tr|F4P7Q1|F4P7Q1_BATDJ	F4P7Q1	603	10.2819	Putative uncharacterized protein	GO:0005829;GO:0005634;GO:0020037;GO:0046872;GO:0000104;GO:0006099	PF00173;PF00890	0	0	0	0	0	Eukaryota	Fungi	Chytridiomycota	Rhizophydiales	Rhizophydiales incertae sedis	Batrachochytrium	Eukaryota;Fungi;Chytridiomycota;Chytridiomycetes;Rhizophydiales;Rhizophydiales incertae sedis;Batrachochytrium	tr|F4P7Q1|F4P7Q1_BATDJ;tr|I1BMN7|I1BMN7_RHIO9;tr|I1CCM2|I1CCM2_RHIO9;tr|S2IZD3|S2IZD3_MUCC1	Batrachochytrium;Rhizopus;Rhizopus;Mucor	114;112;110;110	85;83;81;81	[('Uncharacterized', 3), ('Putative', 1), ('uncharacterized', 1)]	Putative uncharacterized protein;Uncharacterized protein;Uncharacterized protein	GO:0005829;GO:0005634;GO:0020037;GO:0046872;GO:0000104;GO:0006099;GO:0000104	PF00173;PF00890;PF00173;PF00890	0	0	0	0	0
Full	Salix_HiSeq_c109262_g1_i1	Salix_HiSeq_c109262_g1	63.75	2e-28	108	66	264	90.9091	tr|R5AT99|R5AT99_9BACT	R5AT99	85	94.1176	Uncharacterized protein	0	0	0	0	0	0	0	Bacteria	Bacteroidetes	Bacteroidia	Prevotellaceae	Prevotella	Prevotella	Bacteria;Bacteroidetes;Bacteroidia;Bacteroidales;Prevotellaceae;Prevotella;Prevotella	tr|R5AT99|R5AT99_9BACT;tr|R6CXH5|R6CXH5_9BACE;tr|F9Z6X5|F9Z6X5_ODOSD;tr|R6FVV9|R6FVV9_9PORP;tr|B3JJC9|B3JJC9_9BACE;tr|R6CPZ3|R6CPZ3_9BACE;tr|R5B4G6|R5B4G6_9BACE;tr|R5Y5I3|R5Y5I3_9BACE;tr|R5MP92|R5MP92_9BACE;tr|R6NEB3|R6NEB3_9BACE	environmental samples;environmental samples;Odoribacter;environmental samples;Bacteroides;environmental samples;environmental samples;environmental samples;environmental samples;environmental samples	108;107;102;102;103;103;104;103;102;102	66;64;62;62;62;62;61;61;61;61	[('Uncharacterized', 8), ('phase', 2), ('Upregulated', 2), ('stationary', 2)]	Uncharacterized protein;Uncharacterized protein;Upregulated in stationary phase protein A;Uncharacterized protein	0	0	0	0;osp:Odosp_1836	0	0	0
Full	Salix_HiSeq_c109285_g1_i1	Salix_HiSeq_c109285_g1	57.14	6e-07	56	66	209	60.2871	tr|R6I1K5|R6I1K5_9PROT	R6I1K5	493	8.51927	Amino acid permease	GO:0016021;GO:0015171	PF13520	PTHR11785	0	0	0	0	Bacteria	Proteobacteria	Alphaproteobacteria	Rhodospirillaceae	Azospirillum	environmental samples	Bacteria;Proteobacteria;Alphaproteobacteria;Rhodospirillales;Rhodospirillaceae;Azospirillum;environmental samples	tr|R6I1K5|R6I1K5_9PROT;tr|R6IQZ1|R6IQZ1_9PROT;tr|A8UJ67|A8UJ67_9FLAO;tr|B4WDM4|B4WDM4_9CAUL;tr|B2FIM4|B2FIM4_STRMK;tr|B4SMN5|B4SMN5_STRM5;tr|G0K466|G0K466_STEMA;tr|A0A023Y257|A0A023Y257_9GAMM;tr|A0A031HD87|A0A031HD87_9GAMM;tr|A0A064BS65|A0A064BS65_STEMA	environmental samples;environmental samples;Flavobacteriales;Brevundimonas;Stenotrophomonas maltophilia group;Stenotrophomonas maltophilia group;Stenotrophomonas maltophilia group;Stenotrophomonas;Stenotrophomonas;Stenotrophomonas maltophilia group	56;56;55;56;56;56;56;56;56;56	66;66;64;63;59;59;59;59;59;59	[('acid', 8), ('permease', 6), ('Amino', 5), ('amino', 3), ('Putative', 2)]	Amino acid permease;Amino acid permease;Probable amino acid permease;Amino acid permease superfamily;Putative amino acid permease;Amino acid permease-associated region;Arginine:agmatin antiporter;Arginine:agmatin antiporter	GO:0016021;GO:0015171;GO:0016021;GO:0015171	PF13520;PF13520;0;PF13520	PTHR11785;PTHR11785;PTHR11785	0;sml:Smlt2943;smt:Smal_2394;buj:BurJV3_2448	0	0;K03759	0
Full	Salix_HiSeq_c109297_g1_i1	Salix_HiSeq_c109297_g1	69.33	7e-30	114	74	226	99.5575	tr|Q8ITC4|Q8ITC4_ARGIR	Q8ITC4	152	48.0263	Ribosomal protein L22 (Fragment)	GO:0015934;GO:0003735;GO:0006412	PF00828;PF00828	0	0	0	0	0	Eukaryota	Metazoa	Lophotrochozoa	Pectinoidea	Pectinidae	Argopecten	Eukaryota;Metazoa;Lophotrochozoa;Mollusca;Bivalvia;Pteriomorphia;Pectinoida;Pectinoidea;Pectinidae;Argopecten	tr|Q8ITC4|Q8ITC4_ARGIR;tr|Q4KTF7|Q4KTF7_SUBDO;tr|Q56FC9|Q56FC9_LYSTE;tr|R7TK81|R7TK81_CAPTE;tr|M1XMT0|M1XMT0_9METZ;tr|C8CCN0|C8CCN0_APLCA;tr|H9G4J8|H9G4J8_ANOCA;tr|W4XQL9|W4XQL9_STRPU;tr|A7RLF6|A7RLF6_NEMVE;tr|T2MF90|T2MF90_HYDVU	Argopecten;Suberites;Lysiphlebus;Capitella;Sycon;Aplysia;Anolis;Strongylocentrotus;Nematostella;Hydra	114;113;110;112;111;111;110;110;109;110	74;73;71;71;70;70;70;70;69;69	[('L27a', 4), ('Uncharacterized', 3), ('Ribosomal', 3), ('(Fragment)', 3), ('60S', 2)]	Ribosomal protein L22 (Fragment);L27a;Ribosomal protein L27a;Uncharacterized protein;60S ribosomal protein L15/L27;Uncharacterized protein (Fragment);Predicted protein (Fragment);60S ribosomal protein L27a	GO:0015934;GO:0003735;GO:0006412;GO:0015934;GO:0022625;GO:0044822;GO:0002181;GO:0005840;GO:0006412	PF00828;PF00828;PF00828	0	0;nve:NEMVE_v1g85854;hmg:100215276	0	0;K02900;K02900	0
Full	Salix_HiSeq_c109316_g1_i1	Salix_HiSeq_c109316_g1	0	0	0	0	245	0	0	0	0	0	0	0	0	0	0	0	0	0	Unknown	Unknown	Unknown	Unknown	Unknown	Unknown	0	0	0	0	0	0	0	0	0	0	0	0	0	0
Full	Salix_HiSeq_c109363_g1_i1	Salix_HiSeq_c109363_g1	70.31	1e-18	90	68	213	90.1408	tr|G8TF73|G8TF73_NIAKG	G8TF73	1058	6.04915	Quinol:cytochrome c oxidoreductase iron-sulfur protein	0	PF13247	0	nko:Niako_6469	0	K00184	0	Bacteria	Bacteroidetes	Sphingobacteriia	Sphingobacteriales	Chitinophagaceae	Niastella	Bacteria;Bacteroidetes;Sphingobacteriia;Sphingobacteriales;Chitinophagaceae;Niastella	tr|G8TF73|G8TF73_NIAKG;tr|C7PG43|C7PG43_CHIPD;tr|W0EYX1|W0EYX1_9SPHI	Niastella;Chitinophaga;Niabella	90;88;87	68;60;59	[('iron-sulfur', 2), ('binding', 2), ('oxidoreductase', 2), ('Putative', 1), ('Quinol:cytochrome', 1)]	Quinol:cytochrome c oxidoreductase iron-sulfur protein;Putative iron-sulfur binding oxidoreductase;Iron-sulfur binding protein	0	PF13247;PF13247;PF13247	0	nko:Niako_6469;cpi:Cpin_0528;nso:NIASO_14320	0	K00184;K00184;K00184	0
Full	Salix_HiSeq_c109365_g1_i1	Salix_HiSeq_c109365_g1	0	0	0	0	208	0	0	0	0	0	0	0	0	0	0	0	0	0	Unknown	Unknown	Unknown	Unknown	Unknown	Unknown	0	0	0	0	0	0	0	0	0	0	0	0	0	0
Full	Salix_HiSeq_c109372_g1_i1	Salix_HiSeq_c109372_g1	70.24	8e-21	94	55	253	99.6047	tr|I0HTG7|I0HTG7_RUBGI	I0HTG7	311	27.0096	Transcriptional regulator, LysR family	GO:0003677;GO:0003700;GO:0006351	PF00126;PF03466	0	rge:RGE_29650	0	0	0	Bacteria	Proteobacteria	Betaproteobacteria	Betaproteobacteria	Burkholderiales	Rubrivivax	Bacteria;Proteobacteria;Betaproteobacteria;Burkholderiales;Rubrivivax	tr|I0HTG7|I0HTG7_RUBGI	Rubrivivax	94	55	[('LysR', 1), ('Transcriptional', 1), ('regulator,', 1), ('family', 1)]	Transcriptional regulator, LysR family	GO:0003677;GO:0003700;GO:0006351	PF00126;PF03466	0	rge:RGE_29650	0	0	0
Full	Salix_HiSeq_c109389_g1_i1	Salix_HiSeq_c109389_g1	85	7e-27	80	91	248	48.3871	tr|I0I3Y4|I0I3Y4_CALAS	I0I3Y4	480	8.33333	Putative aldehyde dehydrogenase	GO:0016620	PF00171;PF00171	PTHR11699:SF109	cap:CLDAP_19320	0	K00130	0	Bacteria	Chloroflexi	Caldilineae	Caldilineales	Caldilineaceae	Caldilinea	Bacteria;Chloroflexi;Caldilineae;Caldilineales;Caldilineaceae;Caldilinea	tr|I0I3Y4|I0I3Y4_CALAS;tr|Q2JNG7|Q2JNG7_SYNJB;tr|G2H505|G2H505_9DELT;tr|Q2JXA9|Q2JXA9_SYNJA	Caldilinea;Synechococcus;Desulfovibrio;Synechococcus	80;80;74;78	91;89;87;86	[('dehydrogenase', 4), ('family', 3), ('Aldehyde', 3), ('aldehyde', 1), ('Putative', 1)]	Putative aldehyde dehydrogenase;Aldehyde dehydrogenase family protein;Aldehyde dehydrogenase family protein	GO:0016620;GO:0016620;GO:0016620	PF00171;PF00171;PF00171	PTHR11699:SF109;PTHR11699:SF109;PTHR11699:SF109	cap:CLDAP_19320;cyb:CYB_0715;0;cya:CYA_0364	0	K00130;K00130;0;K00130	0
Full	Salix_HiSeq_c109395_g1_i1	Salix_HiSeq_c109395_g1	65.71	1e-05	52	71	243	43.2099	tr|L7UQZ6|L7UQZ6_MYXSD	L7UQZ6	561	6.23886	Uncharacterized protein	0	PF07627;PF07624;PF07626;PF07631;PF07637;PF07624;PF07626;PF07627;PF07631;PF07637	0	msd:MYSTI_07707	0	0	0	Bacteria	Proteobacteria	Deltaproteobacteria	Cystobacterineae	Myxococcaceae	Myxococcus	Bacteria;Proteobacteria;Deltaproteobacteria;Myxococcales;Cystobacterineae;Myxococcaceae;Myxococcus	tr|L7UQZ6|L7UQZ6_MYXSD	Myxococcus	52	71	[('Uncharacterized', 1)]	Uncharacterized protein	0	PF07627;PF07624;PF07626;PF07631;PF07637;PF07627;PF07637	0	msd:MYSTI_07707	0	0	0
Full	Salix_HiSeq_c109402_g1_i1	Salix_HiSeq_c109402_g1	72.73	5e-26	107	78	202	98.0198	tr|X0V6E6|X0V6E6_9ZZZZ	X0V6E6	282	23.4043	Marine sediment metagenome DNA, contig: S01H1_S01180 (Fragment)	GO:0016021;GO:0003824	PF07228;PF07228	0	0	0	0	0	unclassified	unclassified	unclassified	unclassified	unclassified	unclassified	unclassified;unclassified;unclassified;unclassified;unclassified;unclassified	tr|X0V6E6|X0V6E6_9ZZZZ	metagenomes	107	78	[('metagenome', 1), ('contig:', 1), ('DNA,', 1), ('S01H1_S01180', 1), ('(Fragment)', 1)]	Marine sediment metagenome DNA, contig: S01H1_S01180 (Fragment)	GO:0016021;GO:0003824	PF07228;PF07228	0	0	0	0	0
Full	Salix_HiSeq_c10941_g1_i1	Salix_HiSeq_c10941_g1	69.14	4e-30	120	72	245	99.1837	tr|I0HS31|I0HS31_RUBGI	I0HS31	474	17.0886	Sigma54 specific transcriptional regulator, Fis family	GO:0005622;GO:0005524;GO:0043565;GO:0000160;GO:0006355;GO:0006351	PF02954;PF00072;PF00158	0	rge:RGE_24770	0	0	0	Bacteria	Proteobacteria	Betaproteobacteria	Betaproteobacteria	Burkholderiales	Rubrivivax	Bacteria;Proteobacteria;Betaproteobacteria;Burkholderiales;Rubrivivax	tr|I0HS31|I0HS31_RUBGI	Rubrivivax	120	72	[('Fis', 1), ('transcriptional', 1), ('family', 1), ('Sigma54', 1), ('regulator,', 1)]	Sigma54 specific transcriptional regulator, Fis family	GO:0005622;GO:0005524;GO:0043565;GO:0000160;GO:0006355;GO:0006351	PF02954;PF00072;PF00158	0	rge:RGE_24770	0	0	0
Full	Salix_HiSeq_c109426_g1_i1	Salix_HiSeq_c109426_g1	0	0	0	0	235	0	0	0	0	0	0	0	0	0	0	0	0	0	Unknown	Unknown	Unknown	Unknown	Unknown	Unknown	0	0	0	0	0	0	0	0	0	0	0	0	0	0
Full	Salix_HiSeq_c109453_g1_i1	Salix_HiSeq_c109453_g1	64.15	5e-10	64	70	234	67.9487	tr|K9RBQ0|K9RBQ0_9CYAN	K9RBQ0	416	12.7404	Putative calcium-binding protein	GO:0005509	PF00353	0	riv:Riv7116_2873	0	0	0	Bacteria	Cyanobacteria	Nostocales	Nostocales	Rivulariaceae	Rivularia	Bacteria;Cyanobacteria;Nostocales;Rivulariaceae;Rivularia	tr|K9RBQ0|K9RBQ0_9CYAN;tr|W0HF26|W0HF26_PSECI	Rivularia;Pseudomonas	64;57	70;62	[('calcium-binding', 1), ('hemolysin', 1), ('binding', 1), ('Putative', 1), ('Calcium', 1)]	Putative calcium-binding protein;Calcium binding hemolysin protein	GO:0005509;GO:0005576;GO:0005509;GO:0009405	PF00353;PF06594;PF00353;PF06594	0	riv:Riv7116_2873;pci:PCH70_43390	0	0	0
Full	Salix_HiSeq_c109473_g1_i1	Salix_HiSeq_c109473_g1	67.19	3e-19	88	70	206	93.2039	tr|D6Y1X2|D6Y1X2_THEBD	D6Y1X2	333	19.2192	HAD-superfamily hydrolase, subfamily IIA	GO:0016787	PF13344	0	tbi:Tbis_2016	0	0	0	Bacteria	Actinobacteria	Actinobacteria incertae sedis	Actinobacteria	Actinobacteria incertae sedis	Thermobispora	Bacteria;Actinobacteria;Actinobacteria incertae sedis;Thermobispora	tr|D6Y1X2|D6Y1X2_THEBD;tr|D7B1L8|D7B1L8_NOCDD;tr|C7Q9F2|C7Q9F2_CATAD;tr|Q47N98|Q47N98_THEFY;tr|J7L899|J7L899_NOCAA;tr|F5XS70|F5XS70_MICPN	Thermobispora;Nocardiopsis;Catenulispora;Thermobifida;Nocardiopsis;Microlunatus	88;85;85;84;83;82	70;67;67;65;63;62	[('hydrolase,', 5), ('IIA', 5), ('HAD-superfamily', 4), ('subfamily', 4), ('family', 1)]	HAD-superfamily hydrolase, subfamily IIA;HAD-superfamily hydrolase, subfamily IIA;HAD hydrolase, IIA family protein;Putative hydrolase	GO:0016787;GO:0016787;GO:0016787	PF13344;PF13344;PF13344	0	tbi:Tbis_2016;nda:Ndas_3034;cai:Caci_5439;tfu:Tfu_2038;nal:B005_5601;mph:MLP_17370	0	0	0
Full	Salix_HiSeq_c109500_g1_i1	Salix_HiSeq_c109500_g1	79.07	2e-11	67	65	232	55.6034	tr|K5XA98|K5XA98_AGABU	K5XA98	359	11.9777	Uncharacterized protein	0	0	0	abp:AGABI1DRAFT113359	0	0	0	Eukaryota	Fungi	Dikarya	Agaricales	Agaricaceae	Agaricus	Eukaryota;Fungi;Dikarya;Basidiomycota;Agaricomycotina;Agaricomycetes;Agaricomycetidae;Agaricales;Agaricaceae;Agaricus	tr|K5XA98|K5XA98_AGABU;tr|K9HQX1|K9HQX1_AGABB	Agaricus;Agaricus	67;67	65;65	[('Uncharacterized', 2)]	Uncharacterized protein;Uncharacterized protein	0	0	0	abp:AGABI1DRAFT113359;abv:AGABI2DRAFT191997	0	0	0
Full	Salix_HiSeq_c109504_g1_i1	Salix_HiSeq_c109504_g1	57.14	6e-17	81	61	267	70.7865	tr|N9HAD3|N9HAD3_ACILW	N9HAD3	155	40.6452	Uncharacterized protein	0	PF01814;PF01814	0	0	0	0	0	Bacteria	Proteobacteria	Gammaproteobacteria	Pseudomonadales	Moraxellaceae	Acinetobacter	Bacteria;Proteobacteria;Gammaproteobacteria;Gammaproteobacteria;Gammaproteobacteria;Gammaproteobacteria;Pseudomonadales;Moraxellaceae;Acinetobacter	tr|N9HAD3|N9HAD3_ACILW;tr|N8SEP9|N8SEP9_ACILW;tr|N9H3I6|N9H3I6_ACILW;tr|N9M5E4|N9M5E4_9GAMM;tr|N9PH26|N9PH26_9GAMM;tr|N9QDI7|N9QDI7_9GAMM;tr|A4XQ43|A4XQ43_PSEMY;tr|F4DPD4|F4DPD4_PSEMN;tr|W6QT79|W6QT79_PSEPS;tr|A0A031LV26|A0A031LV26_9GAMM	Acinetobacter;Acinetobacter;Acinetobacter;Acinetobacter;Acinetobacter;Acinetobacter;Pseudomonas;Pseudomonas;Pseudomonas oleovorans/pseudoalcaligenes group;Acinetobacter	81;81;81;81;81;81;79;79;79;81	61;61;61;61;61;61;60;60;60;60	[('Uncharacterized', 6), ('Hemerythrin', 4), ('binding', 3), ('cation', 3), ('HHE', 3)]	Uncharacterized protein;Uncharacterized protein;Hemerythrin HHE cation binding domain protein;Hemerythrin HHE cation binding domain-containing protein;Hemerythrin	0	PF01814;PF01814;PF01814	0	0;pmy:Pmen_0691;pmk:MDS_0777;ppse:BN5_0576	0	0	0
Full	Salix_HiSeq_c109507_g1_i1	Salix_HiSeq_c109507_g1	98.63	2e-37	140	99	237	92.4051	tr|Q1M368|Q1M368_RHIL3	Q1M368	501	14.5709	Putative histidine ammonia-lyase	GO:0016829	PF00221	0	rle:pRL120749	0	K01745	0	Bacteria	Proteobacteria	Alphaproteobacteria	Rhizobiaceae	Rhizobium_Agrobacterium group	Rhizobium	Bacteria;Proteobacteria;Alphaproteobacteria;Rhizobiales;Rhizobiaceae;Rhizobium_Agrobacterium group;Rhizobium	tr|Q1M368|Q1M368_RHIL3;tr|J0US37|J0US37_RHILV	Rhizobium;Rhizobium	140;137	99;94	[('ammonia-lyase', 2), ('Histidine', 1), ('histidine', 1), ('Putative', 1)]	Putative histidine ammonia-lyase;Histidine ammonia-lyase	GO:0016829;GO:0016829	PF00221	0	rle:pRL120749	0	K01745	0
Full	Salix_HiSeq_c109522_g1_i1	Salix_HiSeq_c109522_g1	61.97	3e-23	102	70	230	92.6087	tr|A9FBW4|A9FBW4_SORC5	A9FBW4	572	12.4126	Membrane-associated protease	GO:0016021;GO:0005886;GO:0046872;GO:0004222	PF13180;PF02163	0	scl:sce7888	0	K11749	0	Bacteria	Proteobacteria	Deltaproteobacteria	Sorangiineae	Polyangiaceae	Sorangium	Bacteria;Proteobacteria;Deltaproteobacteria;Myxococcales;Sorangiineae;Polyangiaceae;Sorangium	tr|A9FBW4|A9FBW4_SORC5;tr|S4Y6N2|S4Y6N2_SORCE;tr|A0A017SYX9|A0A017SYX9_9DELT	Sorangium;Sorangium;Chondromyces	102;102;96	70;70;61	[('protease', 2), ('cell', 1), ('based', 1), ('division', 1), ('Uncharacterized', 1)]	Membrane-associated protease;Uncharacterized protein;Intramembrane protease RasP/YluC, implicated in cell division based on FtsL cleavage	GO:0016021;GO:0005886;GO:0046872;GO:0004222;GO:0016021;GO:0051301	PF13180;PF02163;PF13180;PF02163	0	scl:sce7888;scu:SCE1572_45325	0	K11749;K11749	0
Full	Salix_HiSeq_c109528_g1_i1	Salix_HiSeq_c109528_g1	0	0	0	0	507	0	0	0	0	0	0	0	0	0	0	0	0	0	Unknown	Unknown	Unknown	Unknown	Unknown	Unknown	0	0	0	0	0	0	0	0	0	0	0	0	0	0
Full	Salix_HiSeq_c109532_g1_i1	Salix_HiSeq_c109532_g1	0	0	0	0	204	0	0	0	0	0	0	0	0	0	0	0	0	0	Unknown	Unknown	Unknown	Unknown	Unknown	Unknown	0	0	0	0	0	0	0	0	0	0	0	0	0	0
Full	Salix_HiSeq_c109591_g1_i1	Salix_HiSeq_c109591_g1	0	0	0	0	214	0	0	0	0	0	0	0	0	0	0	0	0	0	Unknown	Unknown	Unknown	Unknown	Unknown	Unknown	0	0	0	0	0	0	0	0	0	0	0	0	0	0
Full	Salix_HiSeq_c109592_g1_i1	Salix_HiSeq_c109592_g1	100	1e-28	110	80	272	76.1029	SapurV1A.0285s0240.1.p	0	774	8.91473	myb/SANT-like DNA-binding domain protein	0	0	0	0	0	0	KOG4282	Eukaryota	Viridiplantae	Streptophyta	Saliceae	Salix	Salix purpurea	Eukaryota;Viridiplantae;Streptophyta;Streptophytina;Embryophyta;Tracheophyta;Euphyllophyta;Spermatophyta;Magnoliophyta;Mesangiospermae;Eudicotyledons;Gunneridae;Pentapetalae;rosids;fabi ds;Malpighiales;Salicaceae;Saliceae;Salix;Salix purpurea	SapurV1A.0285s0240.1.p;SapurV1A.0285s0240.2.p;SapurV1A.0285s0240.3.p;SapurV1A.0285s0240.4.p;tr|G8G9Q9|G8G9Q9_POPCN	Salix purpurea;Salix purpurea;Salix purpurea;Salix purpurea;Populus trichocarpa	110;110;110;110;108	80;80;80;80;77	[('DNA-binding', 4), ('domain', 4), ('myb/SANT-like', 3), ('GTL1', 1), ('SANT', 1)]	myb/SANT-like DNA-binding domain protein;SANT DNA-binding domain protein;myb/SANT-like DNA-binding domain protein;GTL1	0	0	0	0	0	0	KOG4282;KOG4282
Full	Salix_HiSeq_c109599_g1_i1	Salix_HiSeq_c109599_g1	75	5e-33	129	77	242	99.1736	tr|W6M2T6|W6M2T6_9GAMM	W6M2T6	587	13.6286	Malate dehydrogenase	GO:0004471;GO:0046872;GO:0051287;GO:0006108	PF00390;PF03949	0	0	0	0	0	Bacteria	Proteobacteria	Gammaproteobacteria	Gammaproteobacteria	Competibacteraceae	Candidatus Competibacter	Bacteria;Proteobacteria;Gammaproteobacteria;Gammaproteobacteria;Gammaproteobacteria;Gammaproteobacteria;Competibacteraceae;Candidatus Competibacter	tr|W6M2T6|W6M2T6_9GAMM;tr|W6LWU8|W6LWU8_9GAMM;tr|A9G3I5|A9G3I5_SORC5	Candidatus Competibacter;Candidatus Contendobacter;Sorangium	129;127;125	77;76;74	[('Malate', 3), ('dehydrogenase', 3), ('(Oxaloacetate-decarboxylating)', 1), ('(NADP(+))', 1)]	Malate dehydrogenase;Malate dehydrogenase;Malate dehydrogenase (Oxaloacetate-decarboxylating) (NADP(+))	GO:0004471;GO:0046872;GO:0051287;GO:0006108;GO:0004471;GO:0004473;GO:0008948;GO:0006108	PF00390;PF03949;PF00390;PF03949	0	0;scl:sce5603	0	0;K00027	0
Full	Salix_HiSeq_c109616_g1_i1	Salix_HiSeq_c109616_g1	0	0	0	0	215	0	0	0	0	0	0	0	0	0	0	0	0	0	Unknown	Unknown	Unknown	Unknown	Unknown	Unknown	0	0	0	0	0	0	0	0	0	0	0	0	0	0
Full	Salix_HiSeq_c109617_g1_i1	Salix_HiSeq_c109617_g1	0	0	0	0	202	0	0	0	0	0	0	0	0	0	0	0	0	0	Unknown	Unknown	Unknown	Unknown	Unknown	Unknown	0	0	0	0	0	0	0	0	0	0	0	0	0	0
Full	Salix_HiSeq_c109633_g1_i1	Salix_HiSeq_c109633_g1	91.18	4e-37	139	94	216	94.4444	tr|U4LQ29|U4LQ29_PYROM	U4LQ29	520	13.0769	Succinyl-CoA:3-ketoacid-coenzyme A transferase	GO:0005739;GO:0008260;GO:0046952	PF01144	PTHR13707	0	0	0	0	Eukaryota	Fungi	Dikarya	Pezizales	Pyronemataceae	Pyronema	Eukaryota;Fungi;Dikarya;Ascomycota;saccharomyceta;Pezizomycotina;Pezizomycetes;Pezizales;Pyronemataceae;Pyronema	tr|U4LQ29|U4LQ29_PYROM;pyronema|U4LQ29|U4LQ29_PYROM	Pyronema;Pyronema omphalodes	139;139	94;94	[('transferase', 2), ('Succinyl-CoA:3-ketoacid-coenzyme', 2)]	Succinyl-CoA:3-ketoacid-coenzyme A transferase;Succinyl-CoA:3-ketoacid-coenzyme A transferase	GO:0005739;GO:0008260;GO:0046952;GO:0005739	PF01144;PF01144 ;	PTHR13707;PTHR13707 ;	0	0	0	0
Full	Salix_HiSeq_c109657_g1_i1	Salix_HiSeq_c109657_g1	0	0	0	0	218	0	0	0	0	0	0	0	0	0	0	0	0	0	Unknown	Unknown	Unknown	Unknown	Unknown	Unknown	0	0	0	0	0	0	0	0	0	0	0	0	0	0
Full	Salix_HiSeq_c109676_g1_i1	Salix_HiSeq_c109676_g1	0	0	0	0	233	0	0	0	0	0	0	0	0	0	0	0	0	0	Unknown	Unknown	Unknown	Unknown	Unknown	Unknown	0	0	0	0	0	0	0	0	0	0	0	0	0	0
Full	Salix_HiSeq_c109682_g1_i1	Salix_HiSeq_c109682_g1	72.34	6e-18	81	81	218	64.6789	tr|E3QT55|E3QT55_COLGM	E3QT55	67	70.1493	Cytochrome c oxidase subunit COX9	GO:0016021;GO:0005746;GO:0004129;GO:0022904	0	0	0	0	0	0	Eukaryota	Fungi	Dikarya	Glomerellales	Glomerellaceae	Colletotrichum	Eukaryota;Fungi;Dikarya;Ascomycota;Pezizomycotina;Sordariomycetes;Hypocreomycetidae;Glomerellales;Glomerellaceae;Colletotrichum	tr|E3QT55|E3QT55_COLGM;tr|U7PP35|U7PP35_SPOS1;tr|A0A066WWE5|A0A066WWE5_COLSU;tr|A0A010R7G4|A0A010R7G4_9PEZI;tr|H1V2R9|H1V2R9_COLHI;tr|L2FAD3|L2FAD3_COLGN;tr|T0K1W2|T0K1W2_COLGC;tr|N4V0T1|N4V0T1_COLOR;tr|C7YT88|C7YT88_NECH7;tr|S0E1M6|S0E1M6_GIBF5	Colletotrichum;Sporothrix;Colletotrichum;Colletotrichum;Colletotrichum;Colletotrichum;Colletotrichum;Colletotrichum;Fusarium solani species complex;Fusarium fujikuroi species complex	81;82;80;80;80;79;79;79;77;77	81;81;78;77;77;77;77;75;72;72	[('oxidase', 10), ('Cytochrome', 9), ('subunit', 8), ('COX9', 5), ('family', 2)]	Cytochrome c oxidase subunit COX9;Cytochrome c oxidase subunit 7A;Putative cytochrome c oxidase subunit COX9;Cytochrome c oxidase subunit COX9;Cytochrome c oxidase family protein;Cytochrome c oxidase subunit 7A	GO:0016021;GO:0005746;GO:0004129;GO:0022904;GO:0016021;GO:0022904	0	0	0;nhe:NECHADRAFT_73669	0	0;K02269	0
Full	Salix_HiSeq_c109703_g1_i1	Salix_HiSeq_c109703_g1	37.31	4e-09	61	47	220	91.3636	tr|K6HAW1|K6HAW1_9DELT	K6HAW1	345	19.4203	Glycosyltransferase	GO:0016740	0	0	0	0	0	0	Bacteria	Proteobacteria	Deltaproteobacteria	Desulfovibrionales	Desulfovibrionaceae	Desulfovibrio	Bacteria;Proteobacteria;Deltaproteobacteria;Desulfovibrionales;Desulfovibrionaceae;Desulfovibrio	tr|K6HAW1|K6HAW1_9DELT;tr|G7QDJ9|G7QDJ9_9DELT;tr|C4XU33|C4XU33_DESMR;tr|N0C4G7|N0C4G7_9STRE;tr|I2Q277|I2Q277_9DELT;tr|R2R8A5|R2R8A5_ENTCA;tr|T1ZF17|T1ZF17_STRIT;tr|F0ILI6|F0ILI6_STRSA;tr|K8YXW3|K8YXW3_STRIT;tr|E6IYZ6|E6IYZ6_STRAP	Desulfovibrio;Desulfovibrio;Desulfovibrio;Streptococcus;Desulfovibrio;Enterococcus;Streptococcus anginosus group;Streptococcus;Streptococcus anginosus group;Streptococcus anginosus group	61;62;61;62;61;62;61;59;61;61	47;46;46;45;45;44;43;43;43;43	[('Glycosyltransferase', 4), ('group', 3), ('family', 2), ('Uncharacterized', 2), ('Glycosyl', 2)]	Glycosyltransferase;Glycosyl transferase group 1;Uncharacterized protein;Glycosyltransferase;Putative glycosyltransferase;Glycosyl transferases group 1 family protein;Glycosyltransferase, group 2 family protein	GO:0016740;GO:0016740;0;GO:0016757;GO:0016757	0;PF00535;PF05045;PF00535	0	0;dma:DMR_25640;soi:I872_01860;sib:SIR_0952	0	0	0
Full	Salix_HiSeq_c109737_g1_i1	Salix_HiSeq_c109737_g1	79.1	2e-28	114	82	256	78.5156	tr|B9XG96|B9XG96_PEDPL	B9XG96	309	21.6828	Thioredoxin reductase	GO:0005737;GO:0004791;GO:0019430	PF07992;PF07992	0	0	0	0	0	Bacteria	Verrucomicrobia	Verrucomicrobiae	Verrucomicrobiales	Verrucomicrobia subdivision 3	Pedosphaera	Bacteria;Verrucomicrobia;Verrucomicrobiae;Verrucomicrobiales;Verrucomicrobia subdivision 3;Pedosphaera	tr|B9XG96|B9XG96_PEDPL	Pedosphaera	114	82	[('reductase', 1), ('Thioredoxin', 1)]	Thioredoxin reductase	GO:0005737;GO:0004791;GO:0019430	PF07992;PF07992	0	0	0	0	0
Full	Salix_HiSeq_c109741_g1_i1	Salix_HiSeq_c109741_g1	94.37	1e-38	140	96	214	99.5327	tr|J0KEH8|J0KEH8_9BURK	J0KEH8	318	22.327	Uncharacterized protein	GO:0030288	PF03401	0	0	0	0	0	Bacteria	Proteobacteria	Betaproteobacteria	Burkholderiales	Comamonadaceae	Acidovorax	Bacteria;Proteobacteria;Betaproteobacteria;Burkholderiales;Comamonadaceae;Acidovorax	tr|J0KEH8|J0KEH8_9BURK	Acidovorax	140	96	[('Uncharacterized', 1)]	Uncharacterized protein	GO:0030288	PF03401	0	0	0	0	0
Full	Salix_HiSeq_c109752_g1_i1	Salix_HiSeq_c109752_g1	0	0	0	0	257	0	0	0	0	0	0	0	0	0	0	0	0	0	Unknown	Unknown	Unknown	Unknown	Unknown	Unknown	0	0	0	0	0	0	0	0	0	0	0	0	0	0
Full	Salix_HiSeq_c109755_g1_i1	Salix_HiSeq_c109755_g1	0	0	0	0	253	0	0	0	0	0	0	0	0	0	0	0	0	0	Unknown	Unknown	Unknown	Unknown	Unknown	Unknown	0	0	0	0	0	0	0	0	0	0	0	0	0	0
Full	Salix_HiSeq_c109778_g1_i1	Salix_HiSeq_c109778_g1	73.26	7e-38	134	79	282	91.4894	tr|Q7X363|Q7X363_9BACT	Q7X363	118	72.8814	Anti-sigma factor antagonist	GO:0006355	PF01740	0	0	0	0	0	Bacteria	Acidobacteria	Unknown	Acidobacteria	Unknown	Unknown	Bacteria;Acidobacteria	tr|Q7X363|Q7X363_9BACT;tr|Q7X2W5|Q7X2W5_9BACT	Acidobacteria;Acidobacteria	134;126	79;71	[('Anti-sigma', 2), ('antagonist', 2), ('factor', 2)]	Anti-sigma factor antagonist;Anti-sigma factor antagonist	GO:0006355;GO:0006355	PF01740;PF01740	0	0	0	0	0
Full	Salix_HiSeq_c109809_g1_i1	Salix_HiSeq_c109809_g1	0	0	0	0	203	0	0	0	0	0	0	0	0	0	0	0	0	0	Unknown	Unknown	Unknown	Unknown	Unknown	Unknown	0	0	0	0	0	0	0	0	0	0	0	0	0	0
Full	Salix_HiSeq_c109816_g1_i1	Salix_HiSeq_c109816_g1	55.22	5e-18	84	64	204	98.5294	tr|I0HY49|I0HY49_RUBGI	I0HY49	214	31.3084	Putative lipopolysaccharide transport protein A LptA	GO:0042597;GO:0001530;GO:0043165;GO:0015920	PF03968;PF03968	0	rge:RGE_46030	0	K09774	0	Bacteria	Proteobacteria	Betaproteobacteria	Betaproteobacteria	Burkholderiales	Rubrivivax	Bacteria;Proteobacteria;Betaproteobacteria;Burkholderiales;Rubrivivax	tr|I0HY49|I0HY49_RUBGI;tr|B1YN39|B1YN39_BURA4;tr|Q0BBR8|Q0BBR8_BURCM;tr|B1JYN6|B1JYN6_BURCC;tr|B4EAS6|B4EAS6_BURCJ;tr|G7HTG5|G7HTG5_9BURK;tr|J7J837|J7J837_BURCE;tr|A2VVD4|A2VVD4_9BURK;tr|B1FHD7|B1FHD7_9BURK;tr|B1T5S9|B1T5S9_9BURK	Rubrivivax;Burkholderia cepacia complex;Burkholderia cepacia complex;Burkholderia cepacia complex;Burkholderia cepacia complex;Burkholderia cepacia complex;Burkholderia cepacia complex;Burkholderia cepacia complex;Burkholderia cepacia complex;Burkholderia cepacia complex	84;84;84;84;84;84;84;84;84;84	64;63;63;63;63;63;63;63;63;63	[('transport', 6), ('LptA', 5), ('Lipopolysaccharide', 4), ('periplasmic', 4), ('OstA-like', 2)]	Putative lipopolysaccharide transport protein A LptA;Lipopolysaccharide transport periplasmic protein LptA;OstA family protein;OstA-like protein;LptA, protein essential for LPS transport across the periplasm;Lipopolysaccharide transport periplasmic protein LptA	GO:0042597;GO:0001530;GO:0043165;GO:0015920;GO:0042597;GO:0015920	PF03968;PF03968;PF03968	0	rge:RGE_46030;bac:BamMC406_2707;bam:Bamb_2849;bcm:Bcenmc03_2800;bcj:BCAL0815;bceo:I35_2856;bct:GEM_0652;0	0	K09774;K09774;0	0
Full	Salix_HiSeq_c109821_g1_i1	Salix_HiSeq_c109821_g1	68.38	7e-45	164	71	354	99.1525	tr|A7NFC4|A7NFC4_ROSCS	A7NFC4	580	20.1724	PHP domain protein	GO:0003677;GO:0003887;GO:0016787;GO:0006281;GO:0006260	PF14791;PF02811	0	rca:Rcas_0007	0	K02347	0	Bacteria	Chloroflexi	Chloroflexia	Roseiflexineae	Roseiflexaceae	Roseiflexus	Bacteria;Chloroflexi;Chloroflexia;Chloroflexales;Roseiflexineae;Roseiflexaceae;Roseiflexus	tr|A7NFC4|A7NFC4_ROSCS	Roseiflexus	164	71	[('domain', 1), ('PHP', 1)]	PHP domain protein	GO:0003677;GO:0003887;GO:0016787;GO:0006281;GO:0006260	PF14791;PF02811	0	rca:Rcas_0007	0	K02347	0
Full	Salix_HiSeq_c109839_g1_i1	Salix_HiSeq_c109839_g1	69.91	1e-45	168	71	370	91.6216	tr|U4L071|U4L071_PYROM	U4L071	865	13.0636	Similar to Putative mitochondrial ATP-dependent helicase irc3 acc. no. Q1MTR1	GO:0005524;GO:0003677;GO:0004386	PF00271;PF04851	0	0	0	0	0	Eukaryota	Fungi	Dikarya	Pezizales	Pyronemataceae	Pyronema	Eukaryota;Fungi;Dikarya;Ascomycota;saccharomyceta;Pezizomycotina;Pezizomycetes;Pezizales;Pyronemataceae;Pyronema	tr|U4L071|U4L071_PYROM;pyronema|U4L071|U4L071_PYROM	Pyronema;Pyronema omphalodes	168;168	71;71	[('ATP-dependent', 2), ('acc.', 2), ('Putative', 2), ('no.', 2), ('Q1MTR1', 2)]	Similar to Putative mitochondrial ATP-dependent helicase irc3 acc. no. Q1MTR1;Similar to Putative mitochondrial ATP-dependent helicase irc3 acc. no. Q1MTR1	GO:0005524;GO:0003677;GO:0004386;GO:0005524;GO:0004386	PF00271;PF04851;PF00271 ;	0	0	0	0	0
Full	Salix_HiSeq_c109847_g1_i1	Salix_HiSeq_c109847_g1	83.58	6e-32	122	88	207	97.1014	tr|K2D4A1|K2D4A1_9BACT	K2D4A1	306	21.8954	Uncharacterized protein (Fragment)	GO:0030288;GO:0006810	PF03480	0	0	0	0	0	Bacteria	Bacteria	Bacteria	Bacteria	Bacteria	Bacteria	Bacteria;Bacteria;Bacteria;Bacteria;Bacteria;Bacteria	tr|K2D4A1|K2D4A1_9BACT	Bacteria	122	88	[('(Fragment)', 1), ('Uncharacterized', 1)]	Uncharacterized protein (Fragment)	GO:0030288;GO:0006810	PF03480	0	0	0	0	0
Full	Salix_HiSeq_c109877_g1_i1	Salix_HiSeq_c109877_g1	0	0	0	0	205	0	0	0	0	0	0	0	0	0	0	0	0	0	Unknown	Unknown	Unknown	Unknown	Unknown	Unknown	0	0	0	0	0	0	0	0	0	0	0	0	0	0
Full	Salix_HiSeq_c109885_g1_i1	Salix_HiSeq_c109885_g1	87.67	1e-36	140	92	221	99.095	tr|F6FSX0|F6FSX0_ISOV2	F6FSX0	739	9.87821	Putative PAS/PAC sensor protein	GO:0005622;GO:0000155	PF13426;PF07228	0	iva:Isova_0310	0	0	0	Bacteria	Actinobacteria	Micrococcales	Micrococcales	Promicromonosporaceae	Isoptericola	Bacteria;Actinobacteria;Micrococcales;Promicromonosporaceae;Isoptericola	tr|F6FSX0|F6FSX0_ISOV2;tr|D1C013|D1C013_XYLCX	Isoptericola;Xylanimonas	140;135	92;87	[('serine/threonine', 1), ('Putative', 1), ('PAS/PAC', 1), ('phosphatase', 1), ('Protein', 1)]	Putative PAS/PAC sensor protein;Protein serine/threonine phosphatase	GO:0005622;GO:0000155;GO:0005622;GO:0000155	PF13426;PF07228;PF13426;PF07228	0	iva:Isova_0310;xce:Xcel_3140	0	0	0
Full	Salix_HiSeq_c109908_g1_i1	Salix_HiSeq_c109908_g1	98.46	1e-34	129	98	204	95.5882	tr|D2BWC5|D2BWC5_DICD5	D2BWC5	298	21.8121	Peptidase S15	0	PF12695;PF12695	0	ddc:Dd586_1422	0	K06889	0	Bacteria	Proteobacteria	Gammaproteobacteria	Enterobacteriales	Enterobacteriaceae	Dickeya	Bacteria;Proteobacteria;Gammaproteobacteria;Gammaproteobacteria;Gammaproteobacteria;Gammaproteobacteria;Enterobacteriales;Enterobacteriaceae;Dickeya	tr|D2BWC5|D2BWC5_DICD5;tr|H5WBT3|H5WBT3_RALSL;tr|Q46NA4|Q46NA4_CUPPJ;tr|J2T819|J2T819_9PSED	Dickeya;Ralstonia;Cupriavidus;Pseudomonas	129;129;127;127	98;98;96;96	[('Uncharacterized', 2), ('peptidase', 1), ('S15', 1), ('Peptidase', 1), ('Putative', 1)]	Peptidase S15;Putative peptidase;Uncharacterized protein;Uncharacterized protein	0	PF12695;PF12695;PF12695	0	ddc:Dd586_1422;0;reu:Reut_C6038	0	K06889;0;K06889	0
Full	Salix_HiSeq_c109938_g1_i1	Salix_HiSeq_c109938_g1	73.44	5e-23	99	77	202	95.0495	tr|D0LL04|D0LL04_HALO1	D0LL04	308	20.7792	FHA domain containing protein	0	PF14332;PF00498	0	hoh:Hoch_4227	0	0	0	Bacteria	Proteobacteria	Deltaproteobacteria	Nannocystineae	Kofleriaceae	Haliangium	Bacteria;Proteobacteria;Deltaproteobacteria;Myxococcales;Nannocystineae;Kofleriaceae;Haliangium	tr|D0LL04|D0LL04_HALO1	Haliangium	99	77	[('domain', 1), ('FHA', 1), ('containing', 1)]	FHA domain containing protein	0	PF14332;PF00498	0	hoh:Hoch_4227	0	0	0
Full	Salix_HiSeq_c109957_g1_i1	Salix_HiSeq_c109957_g1	36.08	7e-08	57	29	349	80.8023	tr|R6S4U7|R6S4U7_9FIRM	R6S4U7	219	44.2922	Uncharacterized protein	0	PF00041	0	0	0	0	0	Bacteria	Firmicutes	environmental samples	Firmicutes	environmental samples	Unknown	Bacteria;Firmicutes;environmental samples	tr|R6S4U7|R6S4U7_9FIRM;tr|C6D6E9|C6D6E9_PAESJ	Unknown;Paenibacillus	57;55	29;27	[('domain', 1), ('S-layer', 1), ('Uncharacterized', 1)]	Uncharacterized protein;S-layer domain protein	GO:0004553;GO:0005975	PF00041;PF00041;PF04616;PF00395	PTHR22925	pjd:Pjdr2_4093	0	0	0
Full	Salix_HiSeq_c109974_g1_i1	Salix_HiSeq_c109974_g1	88.41	1e-34	130	92	212	97.6415	tr|A7NN42|A7NN42_ROSCS	A7NN42	318	21.6981	ATPase associated with various cellular activities AAA_3	GO:0005524;GO:0016887	PF07726;PF07726	0	rca:Rcas_2912	0	K03924	0	Bacteria	Chloroflexi	Chloroflexia	Roseiflexineae	Roseiflexaceae	Roseiflexus	Bacteria;Chloroflexi;Chloroflexia;Chloroflexales;Roseiflexineae;Roseiflexaceae;Roseiflexus	tr|A7NN42|A7NN42_ROSCS;tr|A5UY42|A5UY42_ROSS1;tr|E8N3H5|E8N3H5_ANATU;tr|H5SVS9|H5SVS9_9BACT	Roseiflexus;Roseiflexus;Anaerolinea;Unknown	130;129;129;122	92;91;91;82	[('associated', 2), ('AAA_3', 2), ('various', 2), ('cellular', 2), ('ATPase', 2)]	ATPase associated with various cellular activities AAA_3;ATPase associated with various cellular activities, AAA_3;Putative uncharacterized protein;Hypothetical conserved protein	GO:0005524;GO:0016887;GO:0005524;GO:0016887	PF07726;PF07726;PF07726	0	rca:Rcas_2912;rrs:RoseRS_3184;atm:ANT_09550	0	K03924;K03924	0
Full	Salix_HiSeq_c109981_g1_i1	Salix_HiSeq_c109981_g1	83.56	4e-33	126	85	221	99.095	tr|A4AL74|A4AL74_9ACTN	A4AL74	344	21.2209	Glycerol-3-phosphate dehydrogenase [NAD(P)+]	GO:0009331;GO:0047952;GO:0004367;GO:0036439;GO:0051287;GO:0005975;GO:0046167;GO:0046168;GO:0006650;GO:0008654	PF07479;PF01210;PF01210;PF07479	0	0	0	0	0	Bacteria	Actinobacteria	Actinobacteria	Actinobacteria	Actinobacteria	Actinobacteria	Bacteria;Actinobacteria;Actinobacteria;Actinobacteria;Actinobacteria;Actinobacteria	tr|A4AL74|A4AL74_9ACTN;tr|S7XCK0|S7XCK0_9MICO	Unknown;Leifsonia	126;122	85;79	[('[NAD(P)+]', 2), ('Glycerol-3-phosphate', 2), ('dehydrogenase', 2)]	Glycerol-3-phosphate dehydrogenase [NAD(P)+];Glycerol-3-phosphate dehydrogenase [NAD(P)+]	GO:0009331;GO:0047952;GO:0004367;GO:0036439;GO:0051287;GO:0005975;GO:0046167;GO:0046168;GO:0006650;GO:0008654;GO:0009331;GO:0008654	PF07479;PF01210;PF07479;PF07479	0	0	0	0	0
Full	Salix_HiSeq_c109984_g1_i1	Salix_HiSeq_c109984_g1	58.7	9e-07	56	60	225	61.3333	tr|B8FJC4|B8FJC4_DESAA	B8FJC4	778	5.9126	Peptidase C10 streptopain	GO:0005509;GO:0008234	PF01640	0	dal:Dalk_3907	0	0	0	Bacteria	Proteobacteria	Deltaproteobacteria	Desulfobacterales	Desulfobacteraceae	Desulfatibacillum	Bacteria;Proteobacteria;Deltaproteobacteria;Desulfobacterales;Desulfobacteraceae;Desulfatibacillum	tr|B8FJC4|B8FJC4_DESAA;tr|F4KQK2|F4KQK2_HALH1;tr|X0SII8|X0SII8_9ZZZZ;tr|L7UEY2|L7UEY2_MYXSD;tr|A9GL49|A9GL49_SORC5;tr|A0A017SUJ8|A0A017SUJ8_9DELT	Desulfatibacillum;Haliscomenobacter;metagenomes;Myxococcus;Sorangium;Chondromyces	56;53;51;56;54;50	60;56;56;53;53;50	[('(Fragment)', 1), ('Thrombospondin', 1), ('family', 1), ('metagenome', 1), ('Marine', 1)]	Peptidase C10 streptopain;Thrombospondin type 3 repeat-containing protein;Marine sediment metagenome DNA, contig: S01H1_L01104 (Fragment);OmpA family protein;Cell surface SD repeat protein;Internalin, putative	GO:0005509;GO:0008234;GO:0005509;0;GO:0009279;GO:0016021;GO:0005886;GO:0005727;GO:0005509	PF01640;0;PF01833;PF13754;PF00691;PF01345;PF01345	0	dal:Dalk_3907;hhy:Halhy_2106;0;msd:MYSTI_06188;scl:sce0069	0	0	0
Full	Salix_HiSeq_c109994_g1_i1	Salix_HiSeq_c109994_g1	0	0	0	0	213	0	0	0	0	0	0	0	0	0	0	0	0	0	Unknown	Unknown	Unknown	Unknown	Unknown	Unknown	0	0	0	0	0	0	0	0	0	0	0	0	0	0
Full	Salix_HiSeq_c109996_g1_i1	Salix_HiSeq_c109996_g1	86.24	4e-62	206	91	329	99.3921	tr|B9XS13|B9XS13_PEDPL	B9XS13	422	25.8294	Adenylosuccinate synthetase	GO:0005737;GO:0004019;GO:0005525;GO:0000287;GO:0044208	PF00709	PTHR11846	0	0	0	0	Bacteria	Verrucomicrobia	Verrucomicrobiae	Verrucomicrobiales	Verrucomicrobia subdivision 3	Pedosphaera	Bacteria;Verrucomicrobia;Verrucomicrobiae;Verrucomicrobiales;Verrucomicrobia subdivision 3;Pedosphaera	tr|B9XS13|B9XS13_PEDPL;tr|B4CX05|B4CX05_9BACT	Pedosphaera;Chthoniobacter	206;195	91;82	[('synthetase', 2), ('Adenylosuccinate', 2)]	Adenylosuccinate synthetase;Adenylosuccinate synthetase	GO:0005737;GO:0004019;GO:0005525;GO:0000287;GO:0044208;GO:0005737;GO:0044208	PF00709;PF00709	PTHR11846;PTHR11846	0	0	0	0
Full	Salix_HiSeq_c110010_g1_i1	Salix_HiSeq_c110010_g1	100	2e-60	194	86	324	99.0741	SapurV1A.0070s0060.1.p	0	421	25.4157	chaperone protein DnaJ	GO:0006457;GO:0051082;GO:0031072	PF01556;PF00684;PF00226	PTHR24076	0	0	0	KOG0712	Eukaryota	Viridiplantae	Streptophyta	Saliceae	Salix	Salix purpurea	Eukaryota;Viridiplantae;Streptophyta;Streptophytina;Embryophyta;Tracheophyta;Euphyllophyta;Spermatophyta;Magnoliophyta;Mesangiospermae;Eudicotyledons;Gunneridae;Pentapetalae;rosids;fabi ds;Malpighiales;Salicaceae;Saliceae;Salix;Salix purpurea	SapurV1A.0070s0060.1.p;tr|Q9ZWK3|Q9ZWK3_SALGI;tr|B9HKN2|B9HKN2_POPTR;Potri.008G018800.1	Salix purpurea;Salix;Populus trichocarpa;Populus trichocarpa	194;194;186;186	86;86;79;79	[('DnaJ', 4), ('homolog', 2), ('(DNAJ-1).', 1), ('AAD12055,', 1), ('sativus]', 1)]	chaperone protein DnaJ;DnaJ homolog;DnaJ family protein;similar to DnaJ protein homolog (DNAJ-1). [ORG:Cucumis sativus];[ co-ortholog (2of2) of S35581, AAD12055, CAA47925, BAA35121, AAA65011, T06391, AAF64454, Q04960, ]	GO:0006457;GO:0051082;GO:0031072;GO:0005524;GO:0046872;GO:0006457;GO:0009408;GO:0006457	PF01556;PF00684;PF00226;PF01556;PF01556	PTHR24076;0;PTHR24076	0;pop:POPTR_0008s01960g	0	0;K09503	KOG0712;0;KOG0712
Full	Salix_HiSeq_c110023_g1_i1	Salix_HiSeq_c110023_g1	0	0	0	0	368	0	0	0	0	0	0	0	0	0	0	0	0	0	Unknown	Unknown	Unknown	Unknown	Unknown	Unknown	0	0	0	0	0	0	0	0	0	0	0	0	0	0
Full	Salix_HiSeq_c110061_g1_i1	Salix_HiSeq_c110061_g1	57.63	4e-09	62	55	205	81.9512	tr|B5ECP1|B5ECP1_GEOBB	B5ECP1	652	8.89571	Repeat-containing lipoprotein, putative	0	PF01436	0	gbm:Gbem_2063	0	0	0	Bacteria	Proteobacteria	Deltaproteobacteria	Desulfuromonadales	Geobacteraceae	Geobacter	Bacteria;Proteobacteria;Deltaproteobacteria;Desulfuromonadales;Geobacteraceae;Geobacter	tr|B5ECP1|B5ECP1_GEOBB;tr|B5ECP1|B5ECP1_GEOBB;tr|G7W8B1|G7W8B1_DESOD;tr|H1XZB1|H1XZB1_9SPHI;tr|H1XZB1|H1XZB1_9SPHI;tr|G7W8B1|G7W8B1_DESOD	Geobacter;Geobacter;Desulfosporosinus;Mucilaginibacter;Mucilaginibacter;Desulfosporosinus	62;59;59;62;50;57	55;50;50;48;46;45	[('Gluconolactonase', 2), ('Repeat-containing', 2), ('family', 2), ('putative', 2), ('lipo,', 2)]	Repeat-containing lipoprotein, putative;Repeat-containing lipoprotein, putative;Gluconolactonase;Ig family protein;Gluconolactonase	0;GO:0016020;GO:0005509	PF01436;PF01436;PF07532;PF04122;PF09479;PF07679;PF08450;PF05345;PF01833;PF08450	0	gbm:Gbem_2063;gbm:Gbem_2063;dor:Desor_1391;0;dor:Desor_1391	0	0	0
Full	Salix_HiSeq_c110070_g1_i1	Salix_HiSeq_c110070_g1	0	0	0	0	377	0	0	0	0	0	0	0	0	0	0	0	0	0	Unknown	Unknown	Unknown	Unknown	Unknown	Unknown	0	0	0	0	0	0	0	0	0	0	0	0	0	0
Full	Salix_HiSeq_c110096_g1_i1	Salix_HiSeq_c110096_g1	57.58	9e-16	81	63	360	55	tr|A2SCJ3|A2SCJ3_METPP	A2SCJ3	371	17.7898	Uncharacterized protein	0	0	0	mpt:Mpe_A0320	0	0	0	Bacteria	Proteobacteria	Betaproteobacteria	Betaproteobacteria	Burkholderiales	Methylibium	Bacteria;Proteobacteria;Betaproteobacteria;Burkholderiales;Methylibium	tr|A2SCJ3|A2SCJ3_METPP	Methylibium	81	63	[('Uncharacterized', 1)]	Uncharacterized protein	0	0	0	mpt:Mpe_A0320	0	0	0
Full	Salix_HiSeq_c110116_g1_i1	Salix_HiSeq_c110116_g1	0	0	0	0	261	0	0	0	0	0	0	0	0	0	0	0	0	0	Unknown	Unknown	Unknown	Unknown	Unknown	Unknown	0	0	0	0	0	0	0	0	0	0	0	0	0	0
Full	Salix_HiSeq_c110117_g1_i1	Salix_HiSeq_c110117_g1	0	0	0	0	318	0	0	0	0	0	0	0	0	0	0	0	0	0	Unknown	Unknown	Unknown	Unknown	Unknown	Unknown	0	0	0	0	0	0	0	0	0	0	0	0	0	0
Full	Salix_HiSeq_c110132_g1_i1	Salix_HiSeq_c110132_g1	74.51	1e-13	76	74	234	64.1026	tr|M1WBU7|M1WBU7_CLAP2	M1WBU7	1577	3.23399	Uncharacterized protein	GO:0005089;GO:0035023	PF00621	0	0	0	0	0	Eukaryota	Fungi	Dikarya	Hypocreales	Clavicipitaceae	Claviceps	Eukaryota;Fungi;Dikarya;Ascomycota;Pezizomycotina;Sordariomycetes;Hypocreomycetidae;Hypocreales;Clavicipitaceae;Claviceps	tr|M1WBU7|M1WBU7_CLAP2;tr|E9DRR0|E9DRR0_METAQ;tr|T0KE60|T0KE60_COLGC;tr|L2FDW5|L2FDW5_COLGN;tr|I1RMS6|I1RMS6_GIBZE;tr|K3VEJ6|K3VEJ6_FUSPC;tr|N4VIF9|N4VIF9_COLOR;tr|C7Z6T1|C7Z6T1_NECH7;tr|E3QV18|E3QV18_COLGM;tr|H1V7A6|H1V7A6_COLHI	Claviceps;Metarhizium;Colletotrichum;Colletotrichum;Fusarium;Fusarium;Colletotrichum;Fusarium solani species complex;Colletotrichum;Colletotrichum	76;75;72;71;71;71;72;70;71;70	74;72;68;67;67;67;66;65;65;65	[('Uncharacterized', 5), ('exchange', 3), ('guanyl', 3), ('Rho', 3), ('nucleotide', 3)]	Uncharacterized protein;Rho guanyl nucleotide exchange factor;Uncharacterized protein;Rho guanyl nucleotide exchange;Predicted protein;RhoGEF domain-containing protein;Uncharacterized protein	GO:0005089;GO:0035023;GO:0005089;GO:0035023	PF00621;PF00621;PF00621	0	maw:MAC_00429;0;fgr:FGSG_05273;fpu:FPSE_07219;nhe:NECHADRAFT_76203	0	0	0
Full	Salix_HiSeq_c110133_g1_i1	Salix_HiSeq_c110133_g1	0	0	0	0	204	0	0	0	0	0	0	0	0	0	0	0	0	0	Unknown	Unknown	Unknown	Unknown	Unknown	Unknown	0	0	0	0	0	0	0	0	0	0	0	0	0	0
Full	Salix_HiSeq_c110134_g1_i1	Salix_HiSeq_c110134_g1	0	0	0	0	257	0	0	0	0	0	0	0	0	0	0	0	0	0	Unknown	Unknown	Unknown	Unknown	Unknown	Unknown	0	0	0	0	0	0	0	0	0	0	0	0	0	0
Full	Salix_HiSeq_c110136_g1_i1	Salix_HiSeq_c110136_g1	0	0	0	0	347	0	0	0	0	0	0	0	0	0	0	0	0	0	Unknown	Unknown	Unknown	Unknown	Unknown	Unknown	0	0	0	0	0	0	0	0	0	0	0	0	0	0
Full	Salix_HiSeq_c110163_g1_i1	Salix_HiSeq_c110163_g1	35.29	3e-05	42	25	348	68.1034	laccaria|A0A0C9XMW7|A0A0C9XMW7_9AGAR	A0A0C9XMW7_9AGAR	225	36	Unplaced genomic scaffold K443scaffold_51, whole genome shotgun sequence	0	0	0	0	0	0	0	Eukaryota	Fungi	Dikarya	Tricholomataceae	Laccaria	Laccaria amethystina	Eukaryota;Fungi;Dikarya;Basidiomycota;Agaricomycotina;Agaricomycetes;Agaricomycetidae;Agaricales;Tricholomataceae;Laccaria;Laccaria amethystina	laccaria|A0A0C9XMW7|A0A0C9XMW7_9AGAR	Laccaria amethystina	42	25	[('sequence', 1), ('shotgun', 1), ('scaffold', 1), ('K443scaffold_51,', 1), ('genome', 1)]	Unplaced genomic scaffold K443scaffold_51, whole genome shotgun sequence	0	0	0	0	0	0	0
Full	Salix_HiSeq_c11016_g1_i1	Salix_HiSeq_c11016_g1	0	0	0	0	232	0	0	0	0	0	0	0	0	0	0	0	0	0	Unknown	Unknown	Unknown	Unknown	Unknown	Unknown	0	0	0	0	0	0	0	0	0	0	0	0	0	0
Full	Salix_HiSeq_c110172_g1_i1	Salix_HiSeq_c110172_g1	0	0	0	0	212	0	0	0	0	0	0	0	0	0	0	0	0	0	Unknown	Unknown	Unknown	Unknown	Unknown	Unknown	0	0	0	0	0	0	0	0	0	0	0	0	0	0
Full	Salix_HiSeq_c110198_g1_i1	Salix_HiSeq_c110198_g1	42.86	9e-13	70	48	208	99.5192	tr|K7ARF9|K7ARF9_9ALTE	K7ARF9	243	28.8066	Uncharacterized protein	0	PF07277	0	gps:C427_0188	0	0	0	Bacteria	Proteobacteria	Gammaproteobacteria	Alteromonadales	Alteromonadaceae	Paraglaciecola	Bacteria;Proteobacteria;Gammaproteobacteria;Gammaproteobacteria;Gammaproteobacteria;Gammaproteobacteria;Alteromonadales;Alteromonadaceae;Paraglaciecola	tr|K7ARF9|K7ARF9_9ALTE;tr|K6XMH5|K6XMH5_9ALTE	Paraglaciecola;Paraglaciecola	70;70	48;47	[('Uncharacterized', 2)]	Uncharacterized protein;Uncharacterized protein	0	PF07277;PF07277	0	gps:C427_0188	0	0	0
Full	Salix_HiSeq_c110205_g1_i1	Salix_HiSeq_c110205_g1	0	0	0	0	319	0	0	0	0	0	0	0	0	0	0	0	0	0	Unknown	Unknown	Unknown	Unknown	Unknown	Unknown	0	0	0	0	0	0	0	0	0	0	0	0	0	0
Full	Salix_HiSeq_c110225_g1_i1	Salix_HiSeq_c110225_g1	80.49	2e-64	209	84	741	49.7976	tr|H0I2Z5|H0I2Z5_9RHIZ	H0I2Z5	136	90.4412	Response regulator receiver domain-containing protein	GO:0005622;GO:0000160	PF00072	0	0	0	0	0	Bacteria	Proteobacteria	Alphaproteobacteria	Rhizobiales	Phyllobacteriaceae	Mesorhizobium	Bacteria;Proteobacteria;Alphaproteobacteria;Rhizobiales;Phyllobacteriaceae;Mesorhizobium	tr|H0I2Z5|H0I2Z5_9RHIZ;tr|B9JTD8|B9JTD8_AGRVS;tr|Q2IVW3|Q2IVW3_RHOP2;tr|H0HDT6|H0HDT6_RHIRD;tr|J0V9W5|J0V9W5_RHILV;tr|W1LE26|W1LE26_RHIRD;tr|H4F1Q4|H4F1Q4_9RHIZ	Mesorhizobium;Agrobacterium;Rhodopseudomonas;Agrobacterium tumefaciens complex;Rhizobium;Agrobacterium tumefaciens complex;Rhizobium	209;206;203;206;197;196;195	84;80;79;77;76;75;75	[('regulator', 6), ('receiver', 5), ('Response', 4), ('domain-containing', 2), ('domain', 1)]	Response regulator receiver domain-containing protein;Two component sensor kinase/response regulator hybrid protein;Response regulator receiver domain protein;Response regulator receiver;CheY-like receiver domain-containing protein;Transcriptional regulator;Response regulator receiver protein	GO:0005622;GO:0000160;GO:0005622;GO:0016301;GO:0000160	PF00072;PF00072;PF00072	0	avi:Avi_1195;rpb:RPB_2945;0	0	0	0
Full	Salix_HiSeq_c110246_g1_i1	Salix_HiSeq_c110246_g1	0	0	0	0	213	0	0	0	0	0	0	0	0	0	0	0	0	0	Unknown	Unknown	Unknown	Unknown	Unknown	Unknown	0	0	0	0	0	0	0	0	0	0	0	0	0	0
Full	Salix_HiSeq_c110253_g1_i1	Salix_HiSeq_c110253_g1	67.07	4e-33	131	75	270	91.1111	tr|A0A067TNR2|A0A067TNR2_9AGAR	A0A067TNR2	811	10.111	Uncharacterized protein	GO:0016021;GO:0055085	PF03169	0	0	0	0	0	Eukaryota	Fungi	Dikarya	Agaricales	Strophariaceae	Galerina	Eukaryota;Fungi;Dikarya;Basidiomycota;Agaricomycotina;Agaricomycetes;Agaricomycetidae;Agaricales;Strophariaceae;Galerina	tr|A0A067TNR2|A0A067TNR2_9AGAR	Galerina	131	75	[('Uncharacterized', 1)]	Uncharacterized protein	GO:0016021;GO:0055085	PF03169	0	0	0	0	0
Full	Salix_HiSeq_c110272_g1_i1	Salix_HiSeq_c110272_g1	79.31	6e-05	50	76	206	42.233	tr|D0LL78|D0LL78_HALO1	D0LL78	548	5.29197	UPF0061 protein Hoch_6099	0	PF02696	0	hoh:Hoch_6099	0	0	0	Bacteria	Proteobacteria	Deltaproteobacteria	Nannocystineae	Kofleriaceae	Haliangium	Bacteria;Proteobacteria;Deltaproteobacteria;Myxococcales;Nannocystineae;Kofleriaceae;Haliangium	tr|D0LL78|D0LL78_HALO1	Haliangium	50	76	[('UPF0061', 1), ('Hoch_6099', 1)]	UPF0061 protein Hoch_6099	0	PF02696	0	hoh:Hoch_6099	0	0	0
Full	Salix_HiSeq_c110299_g1_i1	Salix_HiSeq_c110299_g1	67.16	9e-27	108	78	205	98.0488	tr|X0VHK4|X0VHK4_9ZZZZ	X0VHK4	238	28.1513	Marine sediment metagenome DNA, contig: S01H1_S19267 (Fragment)	GO:0004559;GO:0005975	PF01074;PF01074	0	0	0	0	0	unclassified	unclassified	unclassified	unclassified	unclassified	unclassified	unclassified;unclassified;unclassified;unclassified;unclassified;unclassified	tr|X0VHK4|X0VHK4_9ZZZZ	metagenomes	108	78	[('metagenome', 1), ('contig:', 1), ('DNA,', 1), ('S01H1_S19267', 1), ('(Fragment)', 1)]	Marine sediment metagenome DNA, contig: S01H1_S19267 (Fragment)	GO:0004559;GO:0005975	PF01074;PF01074	0	0	0	0	0
Full	Salix_HiSeq_c110327_g1_i1	Salix_HiSeq_c110327_g1	47.06	4e-10	63	44	298	68.4564	tr|W0RIN4|W0RIN4_9BACT	W0RIN4	163	41.1043	Redoxin domain protein	GO:0016209;GO:0016491	PF00578	0	0	0	0	0	Bacteria	Gemmatimonadetes	Gemmatimonadales	Gemmatimonadales	Gemmatimonadaceae	Gemmatirosa	Bacteria;Gemmatimonadetes;Gemmatimonadales;Gemmatimonadaceae;Gemmatirosa	tr|W0RIN4|W0RIN4_9BACT;tr|D5HD50|D5HD50_SALRM;tr|Q2RYS2|Q2RYS2_SALRD;tr|G9YEV8|G9YEV8_9FIRM;tr|K2NTD6|K2NTD6_9RHIZ;tr|I0I2T4|I0I2T4_CALAS;tr|R0CXC0|R0CXC0_9FIRM;tr|W1Q5Z0|W1Q5Z0_ABIDE;tr|T1C6Q3|T1C6Q3_9ZZZZ;tr|R6IJ48|R6IJ48_9FIRM	Gemmatirosa;Salinibacter;Salinibacter;Anaeroglobus;Nitratireductor;Caldilinea;Lachnospiraceae;Abiotrophia;metagenomes;Phascolarctobacterium	63;65;64;64;64;63;62;64;61;62	44;43;43;41;40;39;37;35;35;35	[('Redoxin', 4), ('family', 2), ('interchange', 2), ('oxidoreductase', 2), ('domain', 1)]	Redoxin domain protein;Thiol-disulfide oxidoreductase resA;Cytochrome c biogenesis protein, thiol:disulfide interchange protein;Redoxin family protein;Redoxin;Putative thiol-disulfide oxidoreductase;Uncharacterized protein;Thiol:disulfide interchange protein (Fragment);Alkyl hydroperoxide reductase/ Thiol specific antioxidant/ Mal allergen	GO:0016209;GO:0016491;GO:0005623;GO:0016021;GO:0016209;GO:0045454;GO:0015035;GO:0006662;GO:0045454	PF00578;PF00578;PF08534;PF00578	0;PTHR10438	srm:SRM_03034;sru:SRU_2818;0;cap:CLDAP_15320	0	0	0
Full	Salix_HiSeq_c110350_g1_i1	Salix_HiSeq_c110350_g1	73.96	2e-36	138	73	374	77.0053	tr|I0JID0|I0JID0_HALH3	I0JID0	409	23.4719	Acyl-CoA dehydrogenase	GO:0043958;GO:0003995;GO:0050660	PF00441;PF02770;PF02771;PF00441;PF02770;PF02771	0	hhd:HBHAL_1528	0	0	0	Bacteria	Firmicutes	Bacilli	Bacillales	Bacillaceae	Halobacillus	Bacteria;Firmicutes;Bacilli;Bacillales;Bacillaceae;Halobacillus	tr|I0JID0|I0JID0_HALH3;tr|F9DQR2|F9DQR2_9BACL;tr|K6CII8|K6CII8_9BACI;tr|V9E1H2|V9E1H2_PHYPR;tr|K6C3I1|K6C3I1_9BACI;tr|E5WM77|E5WM77_9BACI;tr|A3JBQ6|A3JBQ6_9ALTE;tr|V4YFQ0|V4YFQ0_9PROT;tr|I0JJ45|I0JJ45_HALH3;tr|A1VNJ3|A1VNJ3_POLNA	Halobacillus;Sporosarcina;Bacillus;Phytophthora;Bacillus;Bacillus;Marinobacter;Unknown;Halobacillus;Polaromonas	138;138;136;134;132;131;132;134;132;134	73;71;68;67;65;65;65;65;64;64	[('Acyl-CoA', 9), ('dehydrogenase', 9), ('Uncharacterized', 1), ('domain', 1)]	Acyl-CoA dehydrogenase;Acyl-CoA dehydrogenase;Uncharacterized protein;Acyl-CoA dehydrogenase domain protein	GO:0043958;GO:0003995;GO:0050660;GO:0043958;GO:0050660	PF00441;PF02770;PF02771;PF00441;PF02771	0	hhd:HBHAL_1528;0;hhd:HBHAL_1799;pna:Pnap_1911	0	0;K00249;K00249	0
Full	Salix_HiSeq_c110356_g1_i1	Salix_HiSeq_c110356_g1	42.86	1e-15	78	49	262	88.1679	tr|D0LZ01|D0LZ01_HALO1	D0LZ01	172	43.6047	NADH-quinone oxidoreductase, E subunit	GO:0051537;GO:0046872;GO:0016491	0	0	hoh:Hoch_1924	0	K03943	0	Bacteria	Proteobacteria	Deltaproteobacteria	Nannocystineae	Kofleriaceae	Haliangium	Bacteria;Proteobacteria;Deltaproteobacteria;Myxococcales;Nannocystineae;Kofleriaceae;Haliangium	tr|D0LZ01|D0LZ01_HALO1;tr|U5N897|U5N897_9BURK;tr|H1G3P5|H1G3P5_9GAMM;tr|L8XYL0|L8XYL0_9GAMM;tr|A1W4M6|A1W4M6_ACISJ;tr|B9MEL8|B9MEL8_ACIET;tr|A9BNB0|A9BNB0_DELAS;tr|F6AL26|F6AL26_DELSC;tr|I2EYJ2|I2EYJ2_EMTOG;tr|T1A8S9|T1A8S9_9ZZZZ	Haliangium;Comamonadaceae;Ectothiorhodospira;Wohlfahrtiimonas;Acidovorax;Acidovorax;Delftia;Delftia;Emticicia;metagenomes	78;71;71;73;70;70;70;70;70;71	49;45;44;44;43;43;42;42;41;40	[('subunit', 9), ('oxidoreductase,', 6), ('NADH-quinone', 6), ('NADH', 3), ('dehydrogenase', 3)]	NADH-quinone oxidoreductase, E subunit;NADH dehydrogenase I subunit E;NADH-quinone oxidoreductase subunit E;NADH dehydrogenase [ubiquinone] flavoprotein 2;NADH dehydrogenase subunit E;NADH-quinone oxidoreductase, E subunit;NADH:ubiquinone oxidoreductase, 24 kDa subunit	GO:0051537;GO:0046872;GO:0016491;GO:0051537;GO:0008137;GO:0050136;GO:0016491	0	0	hoh:Hoch_1924;cbx:Cenrod_1701;0;ajs:Ajs_0961;dia:Dtpsy_0876;dac:Daci_5176;del:DelCs14_1439;eol:Emtol_3619	0	K03943;K00334;0	0
Full	Salix_HiSeq_c110366_g1_i1	Salix_HiSeq_c110366_g1	56.86	3e-09	59	59	246	62.1951	tr|D8NZY9|D8NZY9_RALSL	D8NZY9	136	37.5	Conserved hypothethical protein	0	PF00581	0	rsl:RPSI07_3142	0	0	0	Bacteria	Proteobacteria	Betaproteobacteria	Burkholderiales	Burkholderiaceae	Ralstonia	Bacteria;Proteobacteria;Betaproteobacteria;Burkholderiales;Burkholderiaceae;Ralstonia	tr|D8NZY9|D8NZY9_RALSL;tr|G2ZMZ7|G2ZMZ7_9RALS;tr|D8NQR8|D8NQR8_RALSL;tr|F6G4G2|F6G4G2_RALS8;tr|G3A3S8|G3A3S8_9RALS;tr|H5WCD8|H5WCD8_RALSL;tr|M3AFS0|M3AFS0_9PROT;tr|D8N9H0|D8N9H0_RALSL;tr|Q8Y2R3|Q8Y2R3_RALSO;tr|I3TKB3|I3TKB3_TISMK	Ralstonia;Ralstonia;Ralstonia;Ralstonia;Ralstonia;Ralstonia;Magnetospirillum;Ralstonia;Ralstonia;Tistrella	59;59;59;59;59;58;58;57;57;56	59;59;58;58;58;58;56;56;55;53	[('Uncharacterized', 5), ('sulfurtransferase', 3), ('Rhodanese-related', 2), ('Probable', 1), ('Putative', 1)]	Conserved hypothethical protein;Uncharacterized protein;Putative uncharacterized protein;Rhodanese-related sulfurtransferase;Probable rhodanese-related sulfurtransferase protein;Rhodanese-related sulfurtransferase	0;GO:0016740;GO:0016740	PF00581;PF00581;PF00581	0	rsl:RPSI07_3142;0;rsc:RCFBP_21221;rsn:RSPO_c03134;rsm:CMR15_30675;rso:RSc0272;tmo:TMO_1362	0	0	0
Full	Salix_HiSeq_c110376_g1_i1	Salix_HiSeq_c110376_g1	0	0	0	0	226	0	0	0	0	0	0	0	0	0	0	0	0	0	Unknown	Unknown	Unknown	Unknown	Unknown	Unknown	0	0	0	0	0	0	0	0	0	0	0	0	0	0
Full	Salix_HiSeq_c110380_g1_i1	Salix_HiSeq_c110380_g1	0	0	0	0	217	0	0	0	0	0	0	0	0	0	0	0	0	0	Unknown	Unknown	Unknown	Unknown	Unknown	Unknown	0	0	0	0	0	0	0	0	0	0	0	0	0	0
Full	Salix_HiSeq_c110383_g1_i1	Salix_HiSeq_c110383_g1	67.57	7e-06	52	70	209	53.11	tr|A6EID3|A6EID3_9SPHI	A6EID3	541	6.83919	Aldehyde dehydrogenase	GO:0016620	PF00171;PF00171	0	0	0	0	0	Bacteria	Bacteroidetes	Sphingobacteriia	Sphingobacteriales	Sphingobacteriaceae	Pedobacter	Bacteria;Bacteroidetes;Sphingobacteriia;Sphingobacteriales;Sphingobacteriaceae;Pedobacter	tr|A6EID3|A6EID3_9SPHI	Pedobacter	52	70	[('Aldehyde', 1), ('dehydrogenase', 1)]	Aldehyde dehydrogenase	GO:0016620	PF00171;PF00171	0	0	0	0	0
Full	Salix_HiSeq_c110462_g1_i1	Salix_HiSeq_c110462_g1	0	0	0	0	246	0	0	0	0	0	0	0	0	0	0	0	0	0	Unknown	Unknown	Unknown	Unknown	Unknown	Unknown	0	0	0	0	0	0	0	0	0	0	0	0	0	0
Full	Salix_HiSeq_c11046_g1_i1	Salix_HiSeq_c11046_g1	0	0	0	0	325	0	0	0	0	0	0	0	0	0	0	0	0	0	Unknown	Unknown	Unknown	Unknown	Unknown	Unknown	0	0	0	0	0	0	0	0	0	0	0	0	0	0
Full	Salix_HiSeq_c110538_g1_i1	Salix_HiSeq_c110538_g1	67.53	9e-26	108	74	236	97.8814	tr|G4WVV8|G4WVV8_9BACT	G4WVV8	598	12.8763	Lipid A export permease/ATP-binding protein MsbA	GO:0016021;GO:0005524;GO:0042626	PF00664;PF00005	0	0	0	0	0	Bacteria	Bacteria	Bacteria	Bacteria	Bacteria	Bacteria	Bacteria;Bacteria;Bacteria;Bacteria;Bacteria;Bacteria	tr|G4WVV8|G4WVV8_9BACT;tr|G4WV39|G4WV39_9BACT;tr|Q01ZC0|Q01ZC0_SOLUE	Bacteria;Bacteria;Candidatus Solibacter	108;108;103	74;73;64	[('Lipid', 2), ('export', 2), ('permease/ATP-binding', 2), ('MsbA', 2), ('ABC', 1)]	Lipid A export permease/ATP-binding protein MsbA;Lipid A export permease/ATP-binding protein MsbA;ABC transporter related	GO:0016021;GO:0005524;GO:0042626;GO:0016021;GO:0042626	PF00664;PF00005;PF00664;PF00005	0	0;sus:Acid_4030	0	0	0
Full	Salix_HiSeq_c110557_g1_i1	Salix_HiSeq_c110557_g1	48.44	4e-09	61	51	242	79.3388	tr|B2J3H7|B2J3H7_NOSP7	B2J3H7	272	22.4265	Uncharacterized protein	0	0	0	npu:Npun_R0106	0	0	0	Bacteria	Cyanobacteria	Nostocales	Nostocales	Nostocaceae	Nostoc	Bacteria;Cyanobacteria;Nostocales;Nostocaceae;Nostoc	tr|B2J3H7|B2J3H7_NOSP7;tr|Q3M5S5|Q3M5S5_ANAVT	Nostoc;Anabaena	61;53	51;51	[('Uncharacterized', 2)]	Uncharacterized protein;Uncharacterized protein	0	0	0	npu:Npun_R0106;ava:Ava_4057	0	0	0
Full	Salix_HiSeq_c110578_g1_i1	Salix_HiSeq_c110578_g1	47.06	9e-06	52	51	266	57.5188	tr|T1G5U9|T1G5U9_HELRO	T1G5U9	383	13.0548	Uncharacterized protein (Fragment)	GO:0016788;GO:0016042	PF04083;PF04083	0	hro:HELRODRAFT_85270	0	K01052	0	Eukaryota	Metazoa	Lophotrochozoa	Rhynchobdellida	Glossiphoniidae	Helobdella	Eukaryota;Metazoa;Lophotrochozoa;Annelida;Clitellata;Hirudinida;Hirudinea;Rhynchobdellida;Glossiphoniidae;Helobdella	tr|T1G5U9|T1G5U9_HELRO;tr|L9KW19|L9KW19_TUPCH;sp|Q3U4B4|LIPN_MOUSE;sp|Q8K2A6|LIPM_MOUSE;tr|S9WSI4|S9WSI4_9CETA;sp|Q5VXI9|LIPN_HUMAN;sp|Q5VYY2|LIPM_HUMAN	Helobdella;Tupaia;Mus;Mus;Camelus;Homo;Homo	52;51;52;48;47;48;46	51;50;48;45;44;43;42	[('Lipase', 5), ('member', 4), ('Uncharacterized', 2), ('(Fragment)', 1)]	Uncharacterized protein (Fragment);Lipase;Lipase member N;Lipase member M;Uncharacterized protein;Lipase member M	GO:0016788;GO:0016042;GO:0006629;GO:0005576;GO:0016788;0;GO:0016042	PF04083;PF04083;PF00561;0;PF00561	0	hro:HELRODRAFT_85270;0;mmu:70166;mmu:78753;hsa:643418;hsa:340654	0	K01052;0;K19406;K19406	0
Full	Salix_HiSeq_c1105_g1_i1	Salix_HiSeq_c1105_g1	89.23	2e-33	126	92	207	94.2029	tr|T1X883|T1X883_VARPD	T1X883	301	21.5947	Putative transposase	GO:0003677;GO:0016616;GO:0004803;GO:0006313	PF01609;PF00180;PF00180;PF01609	0	vpd:VAPA_1c20180	0	0	0	Bacteria	Proteobacteria	Betaproteobacteria	Burkholderiales	Comamonadaceae	Variovorax	Bacteria;Proteobacteria;Betaproteobacteria;Burkholderiales;Comamonadaceae;Variovorax	tr|T1X883|T1X883_VARPD;tr|T1XBL5|T1XBL5_VARPD;tr|T1XJ49|T1XJ49_VARPD;tr|T1XLE1|T1XLE1_VARPD	Variovorax;Variovorax;Variovorax;Variovorax	126;120;120;120	92;87;87;87	[('Putative', 4), ('transposase', 2), ('family', 1), ('IS4', 1), ('ISRSO17-transposase', 1)]	Putative transposase;Putative ISRSO17-transposase protein;Putative transposase, IS4 family;Putative transposase	GO:0003677;GO:0016616;GO:0004803;GO:0006313;GO:0003676;GO:0003676	PF01609;PF00180;PF01609;0	0	vpd:VAPA_1c20180;vpd:VAPA_1c32350;vpd:VAPA_2c03620;vpd:VAPA_2c08620	0	0	0
Full	Salix_HiSeq_c110608_g1_i1	Salix_HiSeq_c110608_g1	77.14	7e-31	123	82	213	98.5915	tr|H5WQL7|H5WQL7_9BURK	H5WQL7	761	9.19842	Aerobic-type carbon monoxide dehydrogenase, large subunit CoxL/CutL-like protein	GO:0016491	PF01315;PF02738	0	0	0	0	0	Bacteria	Proteobacteria	Betaproteobacteria	Burkholderiales	Burkholderiales	Burkholderiales	Bacteria;Proteobacteria;Betaproteobacteria;Burkholderiales;Burkholderiales;Burkholderiales	tr|H5WQL7|H5WQL7_9BURK;tr|J3CY95|J3CY95_9BURK;tr|F1W364|F1W364_9BURK;tr|Q1GY04|Q1GY04_METFK;tr|Q7W1I3|Q7W1I3_BORPA;tr|I3U7F2|I3U7F2_ADVKW;tr|V8QTN9|V8QTN9_9BURK;tr|K0ME44|K0ME44_BORPB;tr|C0N267|C0N267_9GAMM	Burkholderiales;Herbaspirillum;Oxalobacteraceae;Methylobacillus;Bordetella;Alcaligenaceae;Alcaligenaceae;Bordetella;Methylophaga	123;119;116;116;114;115;115;113;114	82;79;76;74;74;74;74;73;72	[('dehydrogenase,', 3), ('dehydrogenase', 3), ('subunit', 3), ('Aldehyde', 2), ('monoxide', 2)]	Aerobic-type carbon monoxide dehydrogenase, large subunit CoxL/CutL-like protein;Aerobic-type carbon monoxide dehydrogenase, large subunit CoxL/CutL-like protein;Isoquinoline 1-oxidoreductase beta subunit;Twin-arginine translocation pathway signal;Putative aldehyde dehydrogenase;Aldehyde dehydrogenase;Acylaldehyde oxidase;Aldehyde oxidase and xanthine dehydrogenase, molybdopterin binding domain p…	GO:0016491;GO:0016021;GO:0016491;GO:0016491	PF01315;PF02738;PF01315;PF02738	0	0;mfa:Mfla_2619;bpa:BPP0704;aka:TKWG_01340;bpar:BN117_0669	0	0;K07303	0
Full	Salix_HiSeq_c110645_g1_i1	Salix_HiSeq_c110645_g1	88.89	5e-31	122	91	202	93.5644	tr|S5SIH2|S5SIH2_RHIET	S5SIH2	453	13.9073	Homogentisate 1,2-dioxygenase	GO:0004411;GO:0005506;GO:0006559;GO:0006572	PF04209	PTHR11056	rel:REMIM1_CH01787	0	K00451	0	Bacteria	Proteobacteria	Alphaproteobacteria	Rhizobiaceae	Rhizobium_Agrobacterium group	Rhizobium	Bacteria;Proteobacteria;Alphaproteobacteria;Rhizobiales;Rhizobiaceae;Rhizobium_Agrobacterium group;Rhizobium	tr|S5SIH2|S5SIH2_RHIET;sp|Q2K9E5|HGD_RHIEC;sp|B5ZZA8|HGD_RHILW;sp|B9JHZ9|HGD_AGRRK;tr|K0WCS6|K0WCS6_9RHIZ;tr|J0K191|J0K191_RHILV;tr|A0A061MPF5|A0A061MPF5_AGRRH;tr|K0PPU4|K0PPU4_9RHIZ;tr|A0A021X226|A0A021X226_9RHIZ;tr|J6DS02|J6DS02_9RHIZ	Rhizobium;Rhizobium;Rhizobium;Agrobacterium tumefaciens complex;Rhizobium;Rhizobium;Agrobacterium;Rhizobium;Shinella;Rhizobium	122;122;119;122;120;120;122;122;120;120	91;91;89;89;89;89;89;89;89;89	[('1,2-dioxygenase', 10), ('Homogentisate', 10)]	Homogentisate 1,2-dioxygenase;Homogentisate 1,2-dioxygenase;Homogentisate 1,2-dioxygenase	GO:0004411;GO:0005506;GO:0006559;GO:0006572;GO:0004411;GO:0006572	PF04209;PF04209;PF04209	PTHR11056;PTHR11056;PTHR11056	rel:REMIM1_CH01787;ret:RHE_CH01746;rlt:Rleg2_1407;ara:Arad_8212;0	0	K00451;K00451;0	0
Full	Salix_HiSeq_c110682_g1_i1	Salix_HiSeq_c110682_g1	80	1e-48	168	82	316	94.9367	tr|W0ILX4|W0ILX4_RHILT	W0ILX4	295	33.8983	Epimerase	0	PF01261;PF01261	0	rlb:RLEG3_08110	0	0	0	Bacteria	Proteobacteria	Alphaproteobacteria	Rhizobiaceae	Rhizobium_Agrobacterium group	Rhizobium	Bacteria;Proteobacteria;Alphaproteobacteria;Rhizobiales;Rhizobiaceae;Rhizobium_Agrobacterium group;Rhizobium	tr|W0ILX4|W0ILX4_RHILT;tr|A6ULN1|A6ULN1_SINMW;tr|M4MJY3|M4MJY3_SINM2;tr|Q92YX3|Q92YX3_RHIME;tr|H0FVF6|H0FVF6_RHIML;tr|J0VGQ9|J0VGQ9_RHILT;tr|F7XEL5|F7XEL5_SINMM;tr|W0WUK0|W0WUK0_RHIML;tr|S5SWE3|S5SWE3_RHIET;tr|Q1M3M9|Q1M3M9_RHIL3	Rhizobium;Sinorhizobium;Sinorhizobium;Sinorhizobium;Sinorhizobium;Rhizobium;Sinorhizobium;Sinorhizobium;Rhizobium;Rhizobium	168;167;167;167;167;167;166;166;164;165	82;81;81;81;81;81;80;80;79;79	[('Isomerase', 4), ('isomerase', 3), ('Xylose', 3), ('domain-containing', 2), ('isomerase/epimerase', 1)]	Epimerase;Xylose isomerase domain protein TIM barrel;Isomerase;Xylose isomerase domain-containing protein;Sugar phosphate isomerase/epimerase;Putative epimerase	GO:0016853	PF01261;PF01261;PF01261	0	rlb:RLEG3_08110;smd:Smed_5867;smel:SM2011_a1353;sme:SMa1353;0;smx:SM11_pC0917;rel:REMIM1_PF00527;rle:pRL120585	0	0	0
Full	Salix_HiSeq_c110691_g1_i1	Salix_HiSeq_c110691_g1	0	0	0	0	242	0	0	0	0	0	0	0	0	0	0	0	0	0	Unknown	Unknown	Unknown	Unknown	Unknown	Unknown	0	0	0	0	0	0	0	0	0	0	0	0	0	0
Full	Salix_HiSeq_c110721_g1_i1	Salix_HiSeq_c110721_g1	66.84	4e-88	273	69	572	99.6503	tr|I0I084|I0I084_CALAS	I0I084	321	59.19	Putative oxidoreductase	0	PF00248;PF00248	PTHR11732	cap:CLDAP_06320	0	0	0	Bacteria	Chloroflexi	Caldilineae	Caldilineales	Caldilineaceae	Caldilinea	Bacteria;Chloroflexi;Caldilineae;Caldilineales;Caldilineaceae;Caldilinea	tr|I0I084|I0I084_CALAS;tr|B2BKB3|B2BKB3_9BACT;tr|B2BKB3|B2BKB3_9BACT;tr|B1GB05|B1GB05_9BURK;tr|E8YIR3|E8YIR3_9BURK;tr|K0DN11|K0DN11_9BURK;tr|B5WRH5|B5WRH5_9BURK;tr|E1TD12|E1TD12_BURSG;tr|B2JDI1|B2JDI1_BURP8;tr|F2LCY0|F2LCY0_BURGS	Caldilinea;Bacteria;Bacteria;Burkholderia;Burkholderia;Burkholderia;Burkholderia;Burkholderia;Burkholderia;Burkholderia	273;261;261;258;254;254;253;254;252;253	69;64;64;62;61;61;61;60;60;60	[('Aldo/keto', 6), ('reductase', 6), ('Putative', 4), ('uncharacterized', 2), ('potassium', 1)]	Putative oxidoreductase;Putative uncharacterized protein;Aldo/keto reductase;Putative voltage-gated potassium channel, beta subunit	0	PF00248;PF00248;PF00248	PTHR11732;PTHR11732;PTHR11732	cap:CLDAP_06320;0;bug:BC1001_1134;bpx:BUPH_01662;bgf:BC1003_2274;bph:Bphy_1962;bgd:bgla_1g28910	0	0	0
Full	Salix_HiSeq_c110732_g1_i2	Salix_HiSeq_c110732_g1	88.06	4e-32	123	92	205	98.0488	tr|J3I0U2|J3I0U2_9BRAD	J3I0U2	309	21.6828	Adenylosuccinate synthetase (Fragment)	GO:0004019;GO:0005525;GO:0046872;GO:0044208	PF00709	PTHR11846	0	0	0	0	Bacteria	Proteobacteria	Alphaproteobacteria	Rhizobiales	Bradyrhizobiaceae	Bradyrhizobium	Bacteria;Proteobacteria;Alphaproteobacteria;Rhizobiales;Bradyrhizobiaceae;Bradyrhizobium	tr|J3I0U2|J3I0U2_9BRAD;tr|H0TL00|H0TL00_9BRAD;tr|G7D8V9|G7D8V9_BRAJP;sp|A5ED09|PURA_BRASB;tr|I0G150|I0G150_9BRAD;tr|M4ZE57|M4ZE57_9BRAD;tr|H0SX98|H0SX98_9BRAD;tr|I2QGD2|I2QGD2_9BRAD;sp|Q89EM1|PURA_BRADU;tr|U1IBH5|U1IBH5_9BRAD	Bradyrhizobium;Bradyrhizobium;Bradyrhizobium;Bradyrhizobium;Bradyrhizobium;Bradyrhizobium;Bradyrhizobium;Bradyrhizobium;Bradyrhizobium;Bradyrhizobium	123;124;122;120;120;119;119;119;119;119	92;92;89;88;86;86;86;86;85;85	[('synthetase', 10), ('Adenylosuccinate', 10), ('(Fragment)', 1)]	Adenylosuccinate synthetase (Fragment);Adenylosuccinate synthetase;Adenylosuccinate synthetase	GO:0004019;GO:0005525;GO:0046872;GO:0044208;GO:0005737;GO:0004019;GO:0000287;GO:0046040;GO:0044208	PF00709;PF00709;PF00709	PTHR11846;PTHR11846;PTHR11846	0;bju:BJ6T_23570;bbt:BBta_1850;brs:S23_12690;aol:S58_61130;bja:bll7052	0	0;K01939	0
Full	Salix_HiSeq_c110735_g1_i1	Salix_HiSeq_c110735_g1	79.71	1e-14	75	58	205	98.0488	tr|B1Y2J1|B1Y2J1_LEPCP	B1Y2J1	221	31.2217	Transaldolase	GO:0005737;GO:0004801;GO:0005975;GO:0006098	PF00923	PTHR10683	lch:Lcho_0935	0	K00616	0	Bacteria	Proteobacteria	Betaproteobacteria	Betaproteobacteria	Burkholderiales	Leptothrix	Bacteria;Proteobacteria;Betaproteobacteria;Burkholderiales;Leptothrix	tr|B1Y2J1|B1Y2J1_LEPCP;tr|J3CJI6|J3CJI6_9BURK;tr|T1X734|T1X734_VARPD;tr|E6UXY2|E6UXY2_VARPE;tr|A0A059KJE4|A0A059KJE4_9BURK;tr|C5CPP4|C5CPP4_VARPS	Leptothrix;Variovorax;Variovorax;Variovorax;Sphaerotilus;Variovorax	75;75;74;73;72;72	58;55;54;52;52;51	[('Transaldolase', 6)]	Transaldolase;Transaldolase;Transaldolase	GO:0005737;GO:0004801;GO:0005975;GO:0006098;GO:0005737;GO:0006098	PF00923;PF00923;PF00923	PTHR10683;PTHR10683;PTHR10683	lch:Lcho_0935;0;vpd:VAPA_1c11700;vpe:Varpa_1197;vap:Vapar_1114	0	K00616;0;K00616;K00616	0
Full	Salix_HiSeq_c110753_g1_i1	Salix_HiSeq_c110753_g1	0	0	0	0	206	0	0	0	0	0	0	0	0	0	0	0	0	0	Unknown	Unknown	Unknown	Unknown	Unknown	Unknown	0	0	0	0	0	0	0	0	0	0	0	0	0	0
Full	Salix_HiSeq_c11075_g1_i1	Salix_HiSeq_c11075_g1	0	0	0	0	220	0	0	0	0	0	0	0	0	0	0	0	0	0	Unknown	Unknown	Unknown	Unknown	Unknown	Unknown	0	0	0	0	0	0	0	0	0	0	0	0	0	0
Full	Salix_HiSeq_c110778_g1_i1	Salix_HiSeq_c110778_g1	52.08	9e-24	100	54	291	98.9691	tr|A4HDJ0|A4HDJ0_LEIBR	A4HDJ0	170	55.8824	Putative IgE-dependent histamine-releasing factor	0	PF00838	PTHR11991	lbz:LBRM_24_1350	0	0	0	Eukaryota	Euglenozoa	Kinetoplastida	Leishmaniinae	Leishmania	Leishmania braziliensis species complex	Eukaryota;Euglenozoa;Kinetoplastida;Trypanosomatidae;Leishmaniinae;Leishmania;Leishmania braziliensis species complex	tr|A4HDJ0|A4HDJ0_LEIBR;tr|S9UKV4|S9UKV4_9TRYP;tr|Q57TT8|Q57TT8_TRYB2;tr|G0USS5|G0USS5_TRYCI;tr|Q4CWM1|Q4CWM1_TRYCC;tr|C9ZWG0|C9ZWG0_TRYB9;tr|G0USS4|G0USS4_TRYCI;tr|S9URY5|S9URY5_9TRYP;tr|C9ZWG1|C9ZWG1_TRYB9;tr|S9VBV4|S9VBV4_9TRYP	Leishmania braziliensis species complex;Strigomonas;Trypanosoma;Nannomonas;Schizotrypanum;Trypanosoma;Nannomonas;Angomonas;Trypanosoma;Angomonas	100;100;100;100;99;100;99;97;99;98	54;54;53;53;52;52;52;51;51;51	[('IgE-dependent', 7), ('histamine-releasing', 7), ('factor', 5), ('Putative', 3), ('tumor', 2)]	Putative IgE-dependent histamine-releasing factor;IgE-dependent histamine-releasing factor;Translationally controlled tumor protein (TCTP), putative;Putative uncharacterized protein TCIL3000_8_6650;IgE-dependent histamine-releasing factor, putative;Translationally controlled tumor protein (TCTP),putative;Putative IgE-dependent histamine-releasing factor;IgE-dependent histamine-releasing factor,pu…	0;GO:0016021	PF00838;PF00838;PF00838	PTHR11991;PTHR11991;PTHR11991	lbz:LBRM_24_1350;0;tbr:Tb927.8.6750;tcr:510065.30	0	0	0
Full	Salix_HiSeq_c110779_g1_i1	Salix_HiSeq_c110779_g1	87.37	2e-48	172	88	286	99.6503	tr|D0LH11|D0LH11_HALO1	D0LH11	523	18.1644	Ribonuclease Y	GO:0016021;GO:0005886;GO:0004521;GO:0003723;GO:0006402	PF12072;PF01966	0	hoh:Hoch_2188	0	0	0	Bacteria	Proteobacteria	Deltaproteobacteria	Nannocystineae	Kofleriaceae	Haliangium	Bacteria;Proteobacteria;Deltaproteobacteria;Myxococcales;Nannocystineae;Kofleriaceae;Haliangium	tr|D0LH11|D0LH11_HALO1	Haliangium	172	88	[('Ribonuclease', 1)]	Ribonuclease Y	GO:0016021;GO:0005886;GO:0004521;GO:0003723;GO:0006402	PF12072;PF01966	0	hoh:Hoch_2188	0	0	0
Full	Salix_HiSeq_c110819_g1_i1	Salix_HiSeq_c110819_g1	0	0	0	0	219	0	0	0	0	0	0	0	0	0	0	0	0	0	Unknown	Unknown	Unknown	Unknown	Unknown	Unknown	0	0	0	0	0	0	0	0	0	0	0	0	0	0
Full	Salix_HiSeq_c11081_g1_i1	Salix_HiSeq_c11081_g1	100	1e-51	179	100	412	60.4369	SapurV1A.0057s0110.1.p	0	1523	5.44977	myosin, putative	GO:0005515;GO:0003774;GO:0005524;GO:0016459	PF01843;PF00612;PF00063	PTHR13140:SF36	0	0	0	KOG0160	Eukaryota	Viridiplantae	Streptophyta	Saliceae	Salix	Salix purpurea	Eukaryota;Viridiplantae;Streptophyta;Streptophytina;Embryophyta;Tracheophyta;Euphyllophyta;Spermatophyta;Magnoliophyta;Mesangiospermae;Eudicotyledons;Gunneridae;Pentapetalae;rosids;fabi ds;Malpighiales;Salicaceae;Saliceae;Salix;Salix purpurea	SapurV1A.0057s0110.1.p;SapurV1A.0057s0110.2.p;Potri.006G220000.1;Potri.006G220000.2;Potri.006G220000.6;tr|B9HCR5|B9HCR5_POPTR	Salix purpurea;Salix purpurea;Populus trichocarpa;Populus trichocarpa;Populus trichocarpa;Populus trichocarpa	179;179;175;175;174;174	100;100;96;96;95;95	[('NoDescription', 3), ('myosin,', 2), ('putative', 2), ('Uncharacterized', 1)]	myosin, putative;myosin, putative;NoDescription;Uncharacterized protein	GO:0005515;GO:0003774;GO:0005524;GO:0016459;GO:0005515;GO:0003774	PF01843;PF00612;PF00063;PF01843;PF02736	PTHR13140:SF36;PTHR13140:SF36	0	0	0	KOG0160;KOG0160;0
Full	Salix_HiSeq_c11081_g2_i1	Salix_HiSeq_c11081_g2	0	0	0	0	322	0	0	0	0	0	0	0	0	0	0	0	0	0	Unknown	Unknown	Unknown	Unknown	Unknown	Unknown	0	0	0	0	0	0	0	0	0	0	0	0	0	0
Full	Salix_HiSeq_c110823_g1_i1	Salix_HiSeq_c110823_g1	0	0	0	0	207	0	0	0	0	0	0	0	0	0	0	0	0	0	Unknown	Unknown	Unknown	Unknown	Unknown	Unknown	0	0	0	0	0	0	0	0	0	0	0	0	0	0
Full	Salix_HiSeq_c110840_g1_i1	Salix_HiSeq_c110840_g1	57.58	2e-16	82	66	204	97.0588	tr|K2JMA0|K2JMA0_9PROT	K2JMA0	416	15.8654	VWA domain-containing CoxE-like family protein	0	PF05762	0	0	0	0	0	Bacteria	Proteobacteria	Alphaproteobacteria	Rhodospirillales	Rhodospirillaceae	Oceanibaculum	Bacteria;Proteobacteria;Alphaproteobacteria;Rhodospirillales;Rhodospirillaceae;Oceanibaculum	tr|K2JMA0|K2JMA0_9PROT;tr|W8S7D2|W8S7D2_9RHOB;tr|K2N5Q0|K2N5Q0_9RHIZ;tr|I5BTN3|I5BTN3_9RHIZ;tr|Q3SQI5|Q3SQI5_NITWN;tr|B6ISQ5|B6ISQ5_RHOCS	Oceanibaculum;Roseibacterium;Nitratireductor;Nitratireductor;Nitrobacter;Rhodospirillum	82;75;79;78;74;78	66;64;60;57;56;56	[('CoxE-like', 4), ('VWA', 4), ('containing', 3), ('monoxide', 1), ('family', 1)]	VWA domain-containing CoxE-like family protein;Carbon monoxide dehydrogenase E protein;VWA containing CoxE-like protein;CoxE, putative	0	PF05762;PF05762;PF05762	0	red:roselon_02520;0;nwi:Nwi_2202;rce:RC1_1072	0	K07161;0;K07161	0
Full	Salix_HiSeq_c110845_g1_i2	Salix_HiSeq_c110845_g1	66.04	5e-15	75	69	255	62.3529	tr|V4NLX2|V4NLX2_9CAUL	V4NLX2	118	44.9153	MFS transporter	GO:0005622;GO:0000160	PF00072	0	0	0	0	0	Bacteria	Proteobacteria	Alphaproteobacteria	Caulobacterales	Caulobacteraceae	Asticcacaulis	Bacteria;Proteobacteria;Alphaproteobacteria;Caulobacterales;Caulobacteraceae;Asticcacaulis	tr|V4NLX2|V4NLX2_9CAUL;tr|F4QHP5|F4QHP5_9CAUL;tr|V4RQY3|V4RQY3_9CAUL;tr|U2YVC0|U2YVC0_9CAUL;tr|E8RS11|E8RS11_ASTEC;tr|V4PY97|V4PY97_9CAUL;tr|V4NWN5|V4NWN5_9CAUL;tr|M4SKL3|M4SKL3_9SPHN;tr|F4QXC2|F4QXC2_BREDI;tr|L1QH71|L1QH71_BREDI	Asticcacaulis;Asticcacaulis;Asticcacaulis;Brevundimonas;Asticcacaulis;Asticcacaulis;Asticcacaulis;Sphingomonas;Brevundimonas;Brevundimonas	75;75;74;71;73;70;70;70;69;69	69;69;67;64;63;61;61;60;60;60	[('regulator', 5), ('Response', 5), ('MFS', 4), ('transporter', 4), ('receiver', 3)]	MFS transporter;Cell cycle histidine kinase CckA;MFS transporter;Response regulator;Response regulator receiver protein;Response regulator receiver domain protein	GO:0005622;GO:0000160;GO:0005622;GO:0016301;GO:0000160	PF00072;PF00072;0;PF00072	0	0;aex:Astex_1873;sphm:G432_16895	0	0;K13589	0
Full	Salix_HiSeq_c110875_g1_i1	Salix_HiSeq_c110875_g1	62.26	2e-15	77	72	217	73.2719	tr|L8HDV6|L8HDV6_ACACA	L8HDV6	244	20.082	Uncharacterized protein	0	PF03407	0	acan:ACA1_073480	0	0	0	Eukaryota	Amoebozoa	Discosea	Centramoebida	Acanthamoebidae	Acanthamoeba	Eukaryota;Amoebozoa;Discosea;Longamoebia;Centramoebida;Acanthamoebidae;Acanthamoeba	tr|L8HDV6|L8HDV6_ACACA	Acanthamoeba	77	72	[('Uncharacterized', 1)]	Uncharacterized protein	0	PF03407	0	acan:ACA1_073480	0	0	0
Full	Salix_HiSeq_c110901_g1_i1	Salix_HiSeq_c110901_g1	0	0	0	0	213	0	0	0	0	0	0	0	0	0	0	0	0	0	Unknown	Unknown	Unknown	Unknown	Unknown	Unknown	0	0	0	0	0	0	0	0	0	0	0	0	0	0
Full	Salix_HiSeq_c110902_g1_i1	Salix_HiSeq_c110902_g1	78.95	6e-33	126	80	263	86.692	tr|W0SJ59|W0SJ59_9RHOO	W0SJ59	307	24.7557	Glutamyl-Q tRNA(Asp) synthetase	GO:0005737;GO:0004812;GO:0005524;GO:0008270;GO:0043039;GO:0006400	PF00749;PF00749	0	shd:SUTH_03301	0	K01894	0	Bacteria	Proteobacteria	Betaproteobacteria	Rhodocyclales	Rhodocyclaceae	Sulfuritalea	Bacteria;Proteobacteria;Betaproteobacteria;Rhodocyclales;Rhodocyclaceae;Sulfuritalea	tr|W0SJ59|W0SJ59_9RHOO	Sulfuritalea	126	80	[('tRNA(Asp)', 1), ('synthetase', 1), ('Glutamyl-Q', 1)]	Glutamyl-Q tRNA(Asp) synthetase	GO:0005737;GO:0004812;GO:0005524;GO:0008270;GO:0043039;GO:0006400	PF00749;PF00749	0	shd:SUTH_03301	0	K01894	0
Full	Salix_HiSeq_c110922_g1_i1	Salix_HiSeq_c110922_g1	49.21	3e-07	56	47	210	90	tr|Q64AZ2|Q64AZ2_9ARCH	Q64AZ2	483	11.8012	Putative uncharacterized protein	GO:0003676	0	0	0	0	0	0	Archaea	environmental samples	Unknown	environmental samples	Unknown	Unknown	Archaea;environmental samples	tr|Q64AZ2|Q64AZ2_9ARCH	Unknown	56	47	[('Putative', 1), ('uncharacterized', 1)]	Putative uncharacterized protein	GO:0003676	0	0	0	0	0	0
Full	Salix_HiSeq_c110923_g1_i2	Salix_HiSeq_c110923_g1	0	0	0	0	212	0	0	0	0	0	0	0	0	0	0	0	0	0	Unknown	Unknown	Unknown	Unknown	Unknown	Unknown	0	0	0	0	0	0	0	0	0	0	0	0	0	0
Full	Salix_HiSeq_c110938_g1_i1	Salix_HiSeq_c110938_g1	45	5e-06	50	39	225	73.3333	tr|S5YDY0|S5YDY0_PARAH	S5YDY0	172	34.8837	Uncharacterized protein	0	PF05239;PF05239	0	pami:JCM7686_2610	0	0	0	Bacteria	Proteobacteria	Alphaproteobacteria	Rhodobacterales	Rhodobacteraceae	Paracoccus	Bacteria;Proteobacteria;Alphaproteobacteria;Rhodobacterales;Rhodobacteraceae;Paracoccus	tr|S5YDY0|S5YDY0_PARAH	Paracoccus	50	39	[('Uncharacterized', 1)]	Uncharacterized protein	0	PF05239;PF05239	0	pami:JCM7686_2610	0	0	0
Full	Salix_HiSeq_c110943_g1_i1	Salix_HiSeq_c110943_g1	68.97	3e-21	94	76	203	85.7143	tr|D9TDV1|D9TDV1_MICAI	D9TDV1	340	17.0588	Oligopeptide/dipeptide ABC transporter, ATPase subunit	GO:0005524;GO:0016887;GO:0015833	PF00005;PF08352	0	mau:Micau_5328	0	K02032	0	Bacteria	Actinobacteria	Micromonosporales	Micromonosporales	Micromonosporaceae	Micromonospora	Bacteria;Actinobacteria;Micromonosporales;Micromonosporaceae;Micromonospora	tr|D9TDV1|D9TDV1_MICAI;tr|D9TDK5|D9TDK5_MICAI;tr|F4FA39|F4FA39_VERMA;tr|E3HPG0|E3HPG0_ACHXA;tr|G2MLG0|G2MLG0_9ARCH;tr|H0F528|H0F528_9BURK;tr|J4QUM0|J4QUM0_9BURK;tr|F8K3L3|F8K3L3_STREN;tr|E6LDX8|E6LDX8_9ENTE;tr|F7Z369|F7Z369_BACC6	Micromonospora;Micromonospora;Verrucosispora;Achromobacter;Unknown;Achromobacter;Achromobacter;Streptomyces;Enterococcus;Bacillus	94;92;91;92;91;91;90;91;91;91	76;75;74;74;73;73;73;71;71;70	[('ABC', 6), ('ATP-binding', 5), ('subunit', 5), ('transporter,', 4), ('ATPase', 4)]	Oligopeptide/dipeptide ABC transporter, ATPase subunit;Oligopeptide/dipeptide ABC transporter, ATPase subunit;Oligopeptide/dipeptide ABC transporter ATPase subunit;Oligopeptide transport ATP-binding protein AppF 3;Peptide transport system ATP-binding subunit;ABC transporter, ATP-binding protein;ABC transporter related protein	GO:0005524;GO:0016887;GO:0015833;GO:0005524;GO:0015413;GO:0015833	PF00005;PF08352;PF00005;PF08352	0	mau:Micau_5328;mau:Micau_3273;vma:VAB18032_00330;axy:AXYL_01307;hah:Halar_2012;0;sct:SCAT_3975;scy:SCATT_39600;bck:BCO26_0820	0	K02032;K02032;0;K02032	0
Full	Salix_HiSeq_c110996_g1_i1	Salix_HiSeq_c110996_g1	83.58	1e-27	114	84	203	99.0148	tr|I0HDB4|I0HDB4_ACTM4	I0HDB4	797	8.40652	Putative carbon monoxide dehydrogenase large subunit	GO:0018492;GO:0005507;GO:0030151	PF01315;PF02738	0	ams:AMIS_57810	0	K03520	0	Bacteria	Actinobacteria	Micromonosporales	Micromonosporales	Micromonosporaceae	Actinoplanes	Bacteria;Actinobacteria;Micromonosporales;Micromonosporaceae;Actinoplanes	tr|I0HDB4|I0HDB4_ACTM4;tr|H0K2E0|H0K2E0_9PSEU;tr|H8G4Y8|H8G4Y8_9PSEU;tr|I0V0T9|I0V0T9_9PSEU;tr|H5XH68|H5XH68_9PSEU;tr|I1CXV3|I1CXV3_9PSEU;tr|H5X875|H5X875_9PSEU;tr|T1A4W3|T1A4W3_9ZZZZ	Actinoplanes;Saccharomonospora;Saccharomonospora;Saccharomonospora;Saccharomonospora;Saccharomonospora;Saccharomonospora;metagenomes	114;115;115;114;113;114;112;112	84;84;84;82;82;81;80;78	[('large', 8), ('subunit', 8), ('dehydrogenase,', 7), ('Carbon-monoxide', 6), ('monoxide', 2)]	Putative carbon monoxide dehydrogenase large subunit;Carbon-monoxide dehydrogenase, large subunit;Carbon monoxide dehydrogenase, large subunit (Fragment)	GO:0018492;GO:0005507;GO:0030151;GO:0018492;GO:0016491	PF01315;PF02738;PF01315;PF01315	0	ams:AMIS_57810;0	0	K03520;0	0
Full	Salix_HiSeq_c111010_g1_i1	Salix_HiSeq_c111010_g1	71.01	2e-22	99	72	208	99.5192	tr|Q2LWN2|Q2LWN2_SYNAS	Q2LWN2	654	10.5505	Asparagine synthetase	GO:0004066;GO:0006529	PF00733;PF13537	0	sat:SYN_02666	0	K01953	0	Bacteria	Proteobacteria	Deltaproteobacteria	Syntrophobacterales	Syntrophaceae	Syntrophus	Bacteria;Proteobacteria;Deltaproteobacteria;Syntrophobacterales;Syntrophaceae;Syntrophus	tr|Q2LWN2|Q2LWN2_SYNAS;tr|M4K0A8|M4K0A8_9PSED;tr|Q6ASA1|Q6ASA1_DESPS;tr|L0DFH4|L0DFH4_SINAD;tr|L0KIW6|L0KIW6_MESAW;tr|K0MAR9|K0MAR9_BORPB;tr|Q7W1A1|Q7W1A1_BORPA;tr|J7QFT1|J7QFT1_BORP1;tr|Q7VUF0|Q7VUF0_BORPE	Syntrophus;Pseudomonas;Desulfotalea;Singulisphaera;Mesorhizobium;Bordetella;Bordetella;Bordetella;Bordetella	99;98;99;96;97;96;96;96;96	72;69;68;68;66;64;64;64;64	[('synthetase', 9), ('Asparagine', 9)]	Asparagine synthetase;Asparagine synthetase;Asparagine synthetase	GO:0004066;GO:0006529;GO:0004066;GO:0006529	PF00733;PF13537;PF00733;PF13537	0	sat:SYN_02666;ppz:H045_04705;dps:DP0033;saci:Sinac_3906;mam:Mesau_02524;bpar:BN117_0826;bpa:BPP0795;bper:BN118_2811;bpe:BP3146	0	K01953;K01953;K01953	0
Full	Salix_HiSeq_c111023_g1_i1	Salix_HiSeq_c111023_g1	72.73	1e-27	116	67	268	98.5075	tr|H5WIT0|H5WIT0_9BURK	H5WIT0	785	11.2102	Aerobic-type carbon monoxide dehydrogenase, large subunit CoxL/CutL-like protein	GO:0016491	PF01315;PF02738	0	0	0	0	0	Bacteria	Proteobacteria	Betaproteobacteria	Burkholderiales	Burkholderiales	Burkholderiales	Bacteria;Proteobacteria;Betaproteobacteria;Burkholderiales;Burkholderiales;Burkholderiales	tr|H5WIT0|H5WIT0_9BURK	Burkholderiales	116	67	[('monoxide', 1), ('Aerobic-type', 1), ('large', 1), ('CoxL/CutL-like', 1), ('dehydrogenase,', 1)]	Aerobic-type carbon monoxide dehydrogenase, large subunit CoxL/CutL-like protein	GO:0016491	PF01315;PF02738	0	0	0	0	0
Full	Salix_HiSeq_c111048_g1_i1	Salix_HiSeq_c111048_g1	0	0	0	0	203	0	0	0	0	0	0	0	0	0	0	0	0	0	Unknown	Unknown	Unknown	Unknown	Unknown	Unknown	0	0	0	0	0	0	0	0	0	0	0	0	0	0
Full	Salix_HiSeq_c111071_g1_i1	Salix_HiSeq_c111071_g1	0	0	0	0	208	0	0	0	0	0	0	0	0	0	0	0	0	0	Unknown	Unknown	Unknown	Unknown	Unknown	Unknown	0	0	0	0	0	0	0	0	0	0	0	0	0	0
Full	Salix_HiSeq_c111094_g1_i1	Salix_HiSeq_c111094_g1	75.36	2e-29	120	80	221	93.6652	tr|R9GX91|R9GX91_9SPHI	R9GX91	791	8.72314	TonB-dependent receptor	GO:0009279;GO:0004872;GO:0006810	PF13715;PF07715;PF00593;PF00593;PF07715;PF13715	0	0	0	0	0	Bacteria	Bacteroidetes	Sphingobacteriia	Sphingobacteriales	Sphingobacteriaceae	Arcticibacter	Bacteria;Bacteroidetes;Sphingobacteriia;Sphingobacteriales;Sphingobacteriaceae;Arcticibacter	tr|R9GX91|R9GX91_9SPHI	Arcticibacter	120	80	[('receptor', 1), ('TonB-dependent', 1)]	TonB-dependent receptor	GO:0009279;GO:0004872;GO:0006810	PF13715;PF07715;PF00593;PF13715	0	0	0	0	0
Full	Salix_HiSeq_c111127_g1_i1	Salix_HiSeq_c111127_g1	77.94	2e-27	116	82	299	68.2274	tr|S4Y7D7|S4Y7D7_SORCE	S4Y7D7	920	7.3913	Pyruvate phosphate dikinase	GO:0005524;GO:0016301;GO:0046872;GO:0050242;GO:0006090	PF00391;PF02896;PF01326;PF00391;PF01326;PF02896	PTHR22931:SF9	scu:SCE1572_43630	0	K01006	0	Bacteria	Proteobacteria	Deltaproteobacteria	Sorangiineae	Polyangiaceae	Sorangium	Bacteria;Proteobacteria;Deltaproteobacteria;Myxococcales;Sorangiineae;Polyangiaceae;Sorangium	tr|S4Y7D7|S4Y7D7_SORCE;tr|A9F4I0|A9F4I0_SORC5;tr|B8IGS5|B8IGS5_METNO;tr|N0BA09|N0BA09_9RHIZ;tr|A9VWQ4|A9VWQ4_METEP;tr|B7KS70|B7KS70_METC4;tr|C5AW08|C5AW08_METEA;tr|C7C9U8|C7C9U8_METED;tr|U7GC31|U7GC31_9RHOB;tr|F1YWM9|F1YWM9_9PROT	Sorangium;Sorangium;Methylobacterium;Hyphomicrobium;Methylobacterium;Methylobacterium;Methylobacterium;Methylobacterium;Labrenzia;Acetobacter	116;114;116;117;115;115;115;115;113;114	82;79;78;77;77;77;77;77;77;77	[('dikinase', 10), ('phosphate', 10), ('Pyruvate,', 5), ('Pyruvate', 5), ('orthophosphate', 2)]	Pyruvate phosphate dikinase;Pyruvate, phosphate dikinase;Pyruvate phosphate dikinase;Pyruvate phosphate dikinase (Pyruvate, orthophosphate dikinase);Pyruvate, phosphate dikinase	GO:0005524;GO:0016301;GO:0046872;GO:0050242;GO:0006090;GO:0005524;GO:0006090	PF00391;PF02896;PF01326;PF00391;PF02896	PTHR22931:SF9;PTHR22931:SF9;PTHR22931:SF9	scu:SCE1572_43630;scl:sce7543;mno:Mnod_2849;hdt:HYPDE_28508;mex:Mext_2891;mch:Mchl_3117;mea:Mex_1p3097;mdi:METDI3661;0	0	K01006;K01006;0	0
Full	Salix_HiSeq_c111128_g1_i1	Salix_HiSeq_c111128_g1	47.73	8e-21	99	38	388	98.9691	tr|C5ANC8|C5ANC8_BURGB	C5ANC8	2671	4.94197	Short-chain dehydrogenase/reductase SDR	GO:0016874;GO:0031177;GO:0016740	PF00698;PF00501;PF13193;PF00109;PF02801;PF08659;PF00550;PF14765	0	bgl:bglu_2p0590	0	0	0	Bacteria	Proteobacteria	Betaproteobacteria	Burkholderiaceae	Burkholderia	Burkholderia	Bacteria;Proteobacteria;Betaproteobacteria;Burkholderiales;Burkholderiaceae;Burkholderia;Burkholderia	tr|C5ANC8|C5ANC8_BURGB;sp|P9WQE0|PPSE_MYCTO;sp|P9WQE1|PPSE_MYCTU;sp|Q7TXL6|PPSE_MYCBO	Burkholderia;Mycobacterium tuberculosis complex;Mycobacterium tuberculosis complex;Mycobacterium tuberculosis complex	99;62;62;62	38;32;32;32	[('type', 3), ('synthase', 3), ('PpsE', 3), ('polyketide', 3), ('synthesis', 3)]	Short-chain dehydrogenase/reductase SDR;Phthiocerol synthesis polyketide synthase type I PpsE;Phthiocerol/phenolphthiocerol synthesis polyketide synthase type I PpsE	GO:0016874;GO:0031177;GO:0016740;GO:0004315;GO:0016491;GO:0006633;GO:0005618;GO:0005886;GO:0071770;GO:0034081;GO:0071766;GO:0008610	PF00698;PF00501;PF13193;PF00109;PF02801;PF08659;PF00550;PF14765;PF00698;PF00668;PF00550	0	bgl:bglu_2p0590;mtc:MT3005;mtu:Rv2935;mbo:Mb2960	0	K12444;K12444	0
Full	Salix_HiSeq_c111137_g1_i1	Salix_HiSeq_c111137_g1	0	0	0	0	471	0	0	0	0	0	0	0	0	0	0	0	0	0	Unknown	Unknown	Unknown	Unknown	Unknown	Unknown	0	0	0	0	0	0	0	0	0	0	0	0	0	0
Full	Salix_HiSeq_c111137_g1_i2	Salix_HiSeq_c111137_g1	51.19	7e-07	55	34	471	53.5032	tr|J9ISJ6|J9ISJ6_9SPIT	J9ISJ6	159	52.2013	Uncharacterized protein	0	PF01246	PTHR10792	0	0	0	0	Eukaryota	Alveolata	Ciliophora	Oxytrichidae	Oxytrichinae	Oxytricha	Eukaryota;Alveolata;Ciliophora;Intramacronucleata;Spirotrichea;Stichotrichia;Sporadotrichida;Oxytrichidae;Oxytrichinae;Oxytricha	tr|J9ISJ6|J9ISJ6_9SPIT;tr|E8Z730|E8Z730_KARVE;tr|D8M927|D8M927_BLAHO;tr|U6LJF0|U6LJF0_9EIME;tr|U6KYI9|U6KYI9_EIMTE;tr|U6N2T2|U6N2T2_9EIME;tr|U6M6U7|U6M6U7_EIMMA;tr|F0Y450|F0Y450_AURAN;tr|A9UDT4|A9UDT4_9BILA;tr|F0WBZ7|F0WBZ7_9STRA	Oxytricha;Karlodinium;Unknown;Eimeria;Eimeria;Eimeria;Eimeria;Aureococcus;Flustra;Albugo	55;50;56;52;51;51;51;54;54;50	34;33;33;32;32;32;32;32;31;31	[('60S', 7), ('ribosomal', 7), ('putative', 5), ('L24,', 4), ('Putative', 2)]	Uncharacterized protein;60S ribosomal protein L24 (Fragment);Singapore isolate B (sub-type 7) whole genome shotgun sequence assembly, scaffold_6;60S ribosomal protein L24, putative;Putative uncharacterized protein (Fragment);Putative 60S ribosomal protein RPL24;60S ribosomal protein L24 putative	GO:0005840;0;GO:0005840	PF01246;PF01246;PF01246	PTHR10792;PTHR10792;PTHR10792	0	0	0	0
Full	Salix_HiSeq_c111145_g1_i1	Salix_HiSeq_c111145_g1	72.86	5e-28	116	80	225	93.3333	tr|V2XRX8|V2XRX8_MONRO	V2XRX8	1759	3.97953	Cell division control protein	GO:0005524;GO:0004672;GO:0051301	PF00307;PF00069	0	mrr:Moror_7015	0	0	0	Eukaryota	Fungi	Dikarya	Marasmiaceae	mitosporic Marasmiaceae	Moniliophthora	Eukaryota;Fungi;Dikarya;Basidiomycota;Agaricomycotina;Agaricomycetes;Agaricomycetidae;Agaricales;Marasmiaceae;mitosporic Marasmiaceae;Moniliophthora	tr|V2XRX8|V2XRX8_MONRO	Moniliophthora	116	80	[('Cell', 1), ('division', 1), ('control', 1)]	Cell division control protein	GO:0005524;GO:0004672;GO:0051301	PF00307;PF00069	0	mrr:Moror_7015	0	0	0
Full	Salix_HiSeq_c111186_g1_i1	Salix_HiSeq_c111186_g1	67.78	5e-31	122	70	271	99.631	tr|L0LYM6|L0LYM6_RHITR	L0LYM6	362	24.8619	Hydrocarbon oxigenase protein	GO:0016021;GO:0006629	PF00487;PF00487	0	rtr:RTCIAT899_PC07055	0	0	0	Bacteria	Proteobacteria	Alphaproteobacteria	Rhizobiaceae	Rhizobium_Agrobacterium group	Rhizobium	Bacteria;Proteobacteria;Alphaproteobacteria;Rhizobiales;Rhizobiaceae;Rhizobium_Agrobacterium group;Rhizobium	tr|L0LYM6|L0LYM6_RHITR;tr|A0A060I9S2|A0A060I9S2_RHIET;tr|J5N1G3|J5N1G3_9RHIZ;tr|N6U481|N6U481_9RHIZ;tr|W0ISI9|W0ISI9_RHILT;tr|B6A465|B6A465_RHILW;tr|Q2JZX9|Q2JZX9_RHIEC;tr|S5SU03|S5SU03_RHIET;tr|B3Q207|B3Q207_RHIE6;tr|C6B7Y2|C6B7Y2_RHILS	Rhizobium;Rhizobium;Rhizobium;Rhizobium;Rhizobium;Rhizobium;Rhizobium;Rhizobium;Rhizobium;Rhizobium	122;117;119;119;117;116;115;115;114;115	70;65;65;65;64;63;62;62;62;61	[('Hydrocarbon', 6), ('oxigenase', 5), ('Fatty', 4), ('acid', 4), ('desaturase', 4)]	Hydrocarbon oxigenase protein;Hydrocarbon oxygenase MocD-like protein;Fatty acid desaturase;Hydrocarbon oxigenase protein;Hydrocarbon oxigenase MocD-like protein;Fatty acid desaturase	GO:0016021;GO:0006629;GO:0016021;GO:0006629	PF00487;PF00487;PF00487	0	rtr:RTCIAT899_PC07055;rei:IE4771_PC00418;0;rlb:RLEG3_05710;rlt:Rleg2_6028;ret:RHE_PE00446;rel:REMIM1_PD00469;rec:RHECIAT_PA0000369;rlg:Rleg_7183	0	0	0
Full	Salix_HiSeq_c111207_g1_i1	Salix_HiSeq_c111207_g1	87.3	1e-29	115	88	201	94.0299	tr|M9RP26|M9RP26_9RHOB	M9RP26	242	26.0331	Short chain dehydrogenase	GO:0016491	PF00106	0	oar:OA238_c35090	0	K00059	0	Bacteria	Proteobacteria	Alphaproteobacteria	Rhodobacterales	Rhodobacteraceae	Octadecabacter	Bacteria;Proteobacteria;Alphaproteobacteria;Rhodobacterales;Rhodobacteraceae;Octadecabacter	tr|M9RP26|M9RP26_9RHOB;tr|Q5LWS2|Q5LWS2_RUEPO;tr|A8LJM1|A8LJM1_DINSH;tr|M9R7X8|M9R7X8_9RHOB;tr|A3JXN4|A3JXN4_9RHOB;tr|A3VC57|A3VC57_9RHOB;tr|S9QQ77|S9QQ77_9RHOB;tr|D0DB53|D0DB53_9RHOB;tr|B6B7S1|B6B7S1_9RHOB;tr|A3X6L8|A3X6L8_9RHOB	Octadecabacter;Ruegeria;Dinoroseobacter;Octadecabacter;Sagittula;Maritimibacter;Litoreibacter;Citreicella;Rhodobacterales;Roseobacter	115;116;116;113;112;114;111;111;113;113	88;88;88;86;86;85;84;84;84;84	[('chain', 4), ('dehydrogenase', 4), ('3-ketoacyl-(Acyl-carrier-)', 3), ('reductase', 3), ('Short', 3)]	Short chain dehydrogenase;Oxidoreductase, short chain dehydrogenase/reductase family;Short chain dehydrogenase/reductase;Short chain dehydrogenase;3-ketoacyl-(Acyl-carrier-protein) reductase;Sorbitol dehydrogenase;2,5-dichloro-2,5-cyclohexadiene-1,4-diol dehydrogenase;Bacilysin biosynthesis oxidoreductase BacC;3-ketoacyl-(Acyl-carrier-protein) reductase	GO:0016491;GO:0016491;GO:0004316;GO:0003939;GO:0004316	PF00106;PF00106;PF00106	0	oar:OA238_c35090;sil:SPO0128;dsh:Dshi_2891;oat:OAN307_c06840;0	0	K00059;K00059;0	0
Full	Salix_HiSeq_c111213_g1_i1	Salix_HiSeq_c111213_g1	89.61	3e-38	140	90	243	95.0617	tr|F6FUL6|F6FUL6_ISOV2	F6FUL6	307	25.0814	Putative F420-dependent oxidoreductase	GO:0016705	PF00296;PF00296	0	iva:Isova_2747	0	0	0	Bacteria	Actinobacteria	Micrococcales	Micrococcales	Promicromonosporaceae	Isoptericola	Bacteria;Actinobacteria;Micrococcales;Promicromonosporaceae;Isoptericola	tr|F6FUL6|F6FUL6_ISOV2;tr|D5ULT1|D5ULT1_CELFN;tr|F4H2E9|F4H2E9_CELFA;tr|D0L782|D0L782_GORB4;tr|E4WBK8|E4WBK8_RHOE1;tr|F8A5T3|F8A5T3_CELGA	Isoptericola;Cellulomonas;Cellulomonas;Gordonia;Rhodococcus;Cellulomonas	140;139;137;137;137;133	90;88;86;86;84;81	[('Putative', 6), ('oxidoreductase', 5), ('F420-dependent', 5), ('FMN-dependent', 1), ('monooxygenase', 1)]	Putative F420-dependent oxidoreductase;Putative F420-dependent oxidoreductase;Putative FMN-dependent monooxygenase;Putative F420-dependent oxidoreductase	GO:0016705;GO:0016705;GO:0004497;GO:0016705	PF00296;PF00296;PF00296	0	iva:Isova_2747;cfl:Cfla_3155;cfi:Celf_3457;gbr:Gbro_1594;req:REQ_01590;cga:Celgi_2880	0	0	0
Full	Salix_HiSeq_c111218_g1_i1	Salix_HiSeq_c111218_g1	0	0	0	0	232	0	0	0	0	0	0	0	0	0	0	0	0	0	Unknown	Unknown	Unknown	Unknown	Unknown	Unknown	0	0	0	0	0	0	0	0	0	0	0	0	0	0
Full	Salix_HiSeq_c111237_g1_i1	Salix_HiSeq_c111237_g1	98.53	9e-37	140	99	207	98.5507	tr|T1XFS7|T1XFS7_VARPD	T1XFS7	767	8.86571	NADP-dependent malic enzyme	GO:0005829;GO:0004471;GO:0004473;GO:0030145;GO:0051287;GO:0008948;GO:0016746;GO:0006108	PF00390;PF03949;PF01515	0	vpd:VAPA_1c40970	0	K00029	0	Bacteria	Proteobacteria	Betaproteobacteria	Burkholderiales	Comamonadaceae	Variovorax	Bacteria;Proteobacteria;Betaproteobacteria;Burkholderiales;Comamonadaceae;Variovorax	tr|T1XFS7|T1XFS7_VARPD;tr|C5CVR9|C5CVR9_VARPS	Variovorax;Variovorax	140;138	99;97	[('(Oxaloacetate-decarboxylating)', 1), ('(NADP(+)),', 1), ('Malate', 1), ('acetyltransferase', 1), ('enzyme', 1)]	NADP-dependent malic enzyme;Malate dehydrogenase (Oxaloacetate-decarboxylating) (NADP(+)), Phosphate acetyltransferase	GO:0005829;GO:0004471;GO:0004473;GO:0030145;GO:0051287;GO:0008948;GO:0016746;GO:0006108;GO:0005829;GO:0008959;GO:0006108	PF00390;PF03949;PF01515;PF00390;PF01515	0	vpd:VAPA_1c40970;vap:Vapar_3958	0	K00029;K00029	0
Full	Salix_HiSeq_c111239_g1_i1	Salix_HiSeq_c111239_g1	0	0	0	0	217	0	0	0	0	0	0	0	0	0	0	0	0	0	Unknown	Unknown	Unknown	Unknown	Unknown	Unknown	0	0	0	0	0	0	0	0	0	0	0	0	0	0
Full	Salix_HiSeq_c111246_g1_i1	Salix_HiSeq_c111246_g1	0	0	0	0	232	0	0	0	0	0	0	0	0	0	0	0	0	0	Unknown	Unknown	Unknown	Unknown	Unknown	Unknown	0	0	0	0	0	0	0	0	0	0	0	0	0	0
Full	Salix_HiSeq_c111251_g1_i1	Salix_HiSeq_c111251_g1	90.2	6e-20	91	92	202	75.7426	tr|F6FQ67|F6FQ67_ISOV2	F6FQ67	377	13.5279	DNA polymerase III subunit beta	GO:0005737;GO:0009360;GO:0008408;GO:0003677;GO:0003887;GO:0006260	PF00712;PF02767;PF02768;PF00712;PF02767;PF02768	0	iva:Isova_0002	0	K02338	0	Bacteria	Actinobacteria	Micrococcales	Micrococcales	Promicromonosporaceae	Isoptericola	Bacteria;Actinobacteria;Micrococcales;Promicromonosporaceae;Isoptericola	tr|F6FQ67|F6FQ67_ISOV2;tr|D1BTA1|D1BTA1_XYLCX;tr|F4H358|F4H358_CELFA	Isoptericola;Xylanimonas;Cellulomonas	91;87;87	92;87;82	[('polymerase', 3), ('beta', 3), ('III', 3), ('DNA', 3), ('subunit', 3)]	DNA polymerase III subunit beta;DNA polymerase III subunit beta;DNA polymerase III subunit beta	GO:0005737;GO:0009360;GO:0008408;GO:0003677;GO:0003887;GO:0006260;GO:0005737;GO:0006260	PF00712;PF02767;PF02768;PF00712;PF02768	0	iva:Isova_0002;xce:Xcel_0002;cfi:Celf_0002	0	K02338;K02338;K02338	0
Full	Salix_HiSeq_c111255_g1_i1	Salix_HiSeq_c111255_g1	84.72	6e-38	137	89	219	98.6301	tr|Q826D4|Q826D4_STRAW	Q826D4	268	26.8657	Putative 3-oxoacyl-ACP reductase	GO:0016491	PF00106	0	sma:SAV_7259	0	K00059	0	Bacteria	Actinobacteria	Streptomycetales	Streptomycetales	Streptomycetaceae	Streptomyces	Bacteria;Actinobacteria;Streptomycetales;Streptomycetaceae;Streptomyces	tr|Q826D4|Q826D4_STRAW;tr|L8PQE6|L8PQE6_STRVR	Streptomyces;Streptomyces	137;134	89;85	[('Putative', 2), ('3-dehydrogenase', 1), ('3-oxoacyl-ACP', 1), ('reductase', 1), ('2-deoxy-D-gluconate', 1)]	Putative 3-oxoacyl-ACP reductase;Putative 2-deoxy-D-gluconate 3-dehydrogenase	GO:0016491;GO:0016491	PF00106;PF00106	0	sma:SAV_7259	0	K00059	0
Full	Salix_HiSeq_c111258_g1_i1	Salix_HiSeq_c111258_g1	65.45	3e-17	82	76	212	77.8302	tr|G9A0J0|G9A0J0_RHIFH	G9A0J0	254	21.6535	Putative glyoxylase	0	PF12681;PF12681	0	0	0	0	0	Bacteria	Proteobacteria	Alphaproteobacteria	Rhizobiaceae	Sinorhizobium_Ensifer group	Sinorhizobium	Bacteria;Proteobacteria;Alphaproteobacteria;Rhizobiales;Rhizobiaceae;Sinorhizobium_Ensifer group;Sinorhizobium	tr|G9A0J0|G9A0J0_RHIFH;tr|C3MIR8|C3MIR8_RHISN;tr|B5ZUK3|B5ZUK3_RHILW;tr|J0W2F9|J0W2F9_RHILT;tr|J0H188|J0H188_RHILT;tr|J4TE79|J4TE79_9RHIZ;tr|F7X8Y8|F7X8Y8_SINMM;tr|Q1MJQ7|Q1MJQ7_RHIL3;tr|H0G6Y2|H0G6Y2_RHIML;tr|Q92M20|Q92M20_RHIME	Sinorhizobium;Sinorhizobium;Rhizobium;Rhizobium;Rhizobium;Rhizobium;Sinorhizobium;Rhizobium;Sinorhizobium;Sinorhizobium	82;79;82;82;82;81;78;81;78;78	76;71;69;69;69;69;68;68;68;68	[('Putative', 4), ('resistance', 4), ('/dioxygenase', 3), ('glyoxylase', 3), ('Glyoxalase/bleomycin', 3)]	Putative glyoxylase;Putative glyoxylase;Glyoxalase/bleomycin resistance protein/dioxygenase;Lactoylglutathione lyase family protein;Bleomycin resistance protein;Putative uncharacterized protein	0;GO:0051213;GO:0016829	PF12681;PF12681;PF12681	0	rhi:NGR_c28870;rlt:Rleg2_0818;0;smx:SM11_chr3004;rle:RL1306;sme:SMc04054	0	K06996;0;K06996	0
Full	Salix_HiSeq_c111283_g1_i1	Salix_HiSeq_c111283_g1	68.29	1e-13	76	52	249	98.7952	tr|L9PPY7|L9PPY7_9BURK	L9PPY7	921	8.90337	TonB-dependent receptor	GO:0009279;GO:0004872;GO:0006810	PF07715;PF00593;PF00593;PF07715	0	0	0	0	0	Bacteria	Proteobacteria	Betaproteobacteria	Burkholderiales	Oxalobacteraceae	Janthinobacterium	Bacteria;Proteobacteria;Betaproteobacteria;Burkholderiales;Oxalobacteraceae;Janthinobacterium	tr|L9PPY7|L9PPY7_9BURK	Janthinobacterium	76	52	[('receptor', 1), ('TonB-dependent', 1)]	TonB-dependent receptor	GO:0009279;GO:0004872;GO:0006810	PF07715;PF00593;PF07715	0	0	0	0	0
Full	Salix_HiSeq_c111316_g1_i1	Salix_HiSeq_c111316_g1	0	0	0	0	205	0	0	0	0	0	0	0	0	0	0	0	0	0	Unknown	Unknown	Unknown	Unknown	Unknown	Unknown	0	0	0	0	0	0	0	0	0	0	0	0	0	0
Full	Salix_HiSeq_c111321_g1_i1	Salix_HiSeq_c111321_g1	50	3e-23	105	42	397	83.8791	tr|D5EK06|D5EK06_CORAD	D5EK06	1647	7.46812	Spore coat protein CotH	GO:0019028	PF08757;PF00932;PF00932;PF08757	0	caa:Caka_1736	0	0	0	Bacteria	Verrucomicrobia	Opitutae	Puniceicoccales	Puniceicoccaceae	Coraliomargarita	Bacteria;Verrucomicrobia;Opitutae;Puniceicoccales;Puniceicoccaceae;Coraliomargarita	tr|D5EK06|D5EK06_CORAD	Coraliomargarita	105	42	[('coat', 1), ('Spore', 1), ('CotH', 1)]	Spore coat protein CotH	GO:0019028	PF08757;PF00932;PF08757	0	caa:Caka_1736	0	0	0
Full	Salix_HiSeq_c111340_g1_i1	Salix_HiSeq_c111340_g1	0	0	0	0	248	0	0	0	0	0	0	0	0	0	0	0	0	0	Unknown	Unknown	Unknown	Unknown	Unknown	Unknown	0	0	0	0	0	0	0	0	0	0	0	0	0	0
Full	Salix_HiSeq_c111349_g1_i1	Salix_HiSeq_c111349_g1	0	0	0	0	206	0	0	0	0	0	0	0	0	0	0	0	0	0	Unknown	Unknown	Unknown	Unknown	Unknown	Unknown	0	0	0	0	0	0	0	0	0	0	0	0	0	0
Full	Salix_HiSeq_c111353_g1_i1	Salix_HiSeq_c111353_g1	79.1	1e-28	113	81	204	98.5294	tr|I0HN37|I0HN37_RUBGI	I0HN37	246	27.2358	UDP-N-acetyl-D-mannosaminuronic acid transferase	GO:0047244;GO:0009058	PF03808	0	rge:RGE_10830	0	K05946	0	Bacteria	Proteobacteria	Betaproteobacteria	Betaproteobacteria	Burkholderiales	Rubrivivax	Bacteria;Proteobacteria;Betaproteobacteria;Burkholderiales;Rubrivivax	tr|I0HN37|I0HN37_RUBGI	Rubrivivax	113	81	[('transferase', 1), ('acid', 1), ('UDP-N-acetyl-D-mannosaminuronic', 1)]	UDP-N-acetyl-D-mannosaminuronic acid transferase	GO:0047244;GO:0009058	PF03808	0	rge:RGE_10830	0	K05946	0
Full	Salix_HiSeq_c11135_g1_i1	Salix_HiSeq_c11135_g1	74.27	2e-78	255	76	676	75.8876	tr|U4KWF6|U4KWF6_PYROM	U4KWF6	482	34.0249	Similar to Mitochondrial chaperone BCS1 acc. no. P32839	GO:0005739;GO:0005524;GO:0034551	PF00004;PF08740	PTHR23070:SF17	0	0	0	0	Eukaryota	Fungi	Dikarya	Pezizales	Pyronemataceae	Pyronema	Eukaryota;Fungi;Dikarya;Ascomycota;saccharomyceta;Pezizomycotina;Pezizomycetes;Pezizales;Pyronemataceae;Pyronema	tr|U4KWF6|U4KWF6_PYROM;pyronema|U4KWF6|U4KWF6_PYROM	Pyronema;Pyronema omphalodes	255;255	76;76	[('BCS1', 2), ('no.', 2), ('acc.', 2), ('P32839', 2), ('chaperone', 2)]	Similar to Mitochondrial chaperone BCS1 acc. no. P32839;Similar to Mitochondrial chaperone BCS1 acc. no. P32839	GO:0005739;GO:0005524;GO:0034551;GO:0005739	PF00004;PF08740;PF00004 ;	PTHR23070:SF17;PTHR23070:SF17 ;	0	0	0	0
Full	Salix_HiSeq_c111365_g1_i1	Salix_HiSeq_c111365_g1	55.41	4e-20	89	62	226	98.2301	tr|I2GM99|I2GM99_9BACT	I2GM99	177	41.8079	Uncharacterized protein	0	PF06897	0	0	0	0	0	Bacteria	Bacteroidetes	Cytophagia	Cytophagales	Cytophagaceae	Fibrisoma	Bacteria;Bacteroidetes;Cytophagia;Cytophagales;Cytophagaceae;Fibrisoma	tr|I2GM99|I2GM99_9BACT;tr|A8YBD0|A8YBD0_MICAE;tr|I4FHG2|I4FHG2_MICAE;tr|I4GIH2|I4GIH2_MICAE;tr|I4HNR7|I4HNR7_MICAE;tr|I4HPV4|I4HPV4_MICAE;tr|S3JVJ2|S3JVJ2_MICAE;tr|I4FWB1|I4FWB1_MICAE;tr|B0JJ32|B0JJ32_MICAN;tr|L7E8R8|L7E8R8_MICAE	Fibrisoma;Microcystis;Microcystis;Microcystis;Microcystis;Microcystis;Microcystis;Microcystis;Microcystis;Microcystis	89;78;78;78;78;78;78;78;78;78	62;61;61;61;61;61;61;61;61;61	[('data,', 6), ('C270', 6), ('Genome', 6), ('sequencing', 6), ('contig', 6)]	Uncharacterized protein;Genome sequencing data, contig C270;Putative membrane protein;Putative uncharacterized protein;Uncharacterized protein	GO:0016021;0;GO:0016021	PF06897;PF06897;PF06897	0	0;mar:MAE_59180	0	0	0
Full	Salix_HiSeq_c11136_g1_i1	Salix_HiSeq_c11136_g1	91.36	3e-44	154	95	251	96.8127	tr|A0A016XJ78|A0A016XJ78_9BURK	A0A016XJ78	222	36.4865	GntR family transcriptional regulator	GO:0003677;GO:0003700;GO:0006351	PF07729;PF00392	0	0	0	0	0	Bacteria	Proteobacteria	Betaproteobacteria	Burkholderiales	Comamonadaceae	Hylemonella	Bacteria;Proteobacteria;Betaproteobacteria;Burkholderiales;Comamonadaceae;Hylemonella	tr|A0A016XJ78|A0A016XJ78_9BURK;tr|F3KVA7|F3KVA7_9BURK;tr|E8TXR0|E8TXR0_ALIDB;tr|F4GDS8|F4GDS8_ALIDK;tr|W7X5N8|W7X5N8_9BURK;tr|A1W526|A1W526_ACISJ;tr|B9MFF2|B9MFF2_ACIET;tr|A9BV87|A9BV87_DELAS;tr|F6ANL2|F6ANL2_DELSC;tr|A0A031HNC4|A0A031HNC4_9BURK	Hylemonella;Hylemonella;Alicycliphilus;Alicycliphilus;Hydrogenophaga;Acidovorax;Acidovorax;Delftia;Delftia;Delftia	154;154;151;151;152;150;150;150;150;150	95;95;93;93;93;92;92;91;91;91	[('GntR', 9), ('family', 8), ('Transcriptional', 6), ('regulator,', 6), ('regulator', 3)]	GntR family transcriptional regulator;GntR family transcriptional regulator;GntR domain protein;Transcriptional regulator, GntR family;Putative HTH-type transcriptional regulator YdfH;Transcriptional regulator, GntR family	GO:0003677;GO:0003700;GO:0006351;GO:0003677;GO:0006351	PF07729;PF00392;PF07729;PF00392	0	0;adn:Alide_3105;adk:Alide2_1342;ajs:Ajs_1118;dia:Dtpsy_1038;dac:Daci_2111;del:DelCs14_4573	0	0	0
Full	Salix_HiSeq_c111376_g1_i1	Salix_HiSeq_c111376_g1	0	0	0	0	262	0	0	0	0	0	0	0	0	0	0	0	0	0	Unknown	Unknown	Unknown	Unknown	Unknown	Unknown	0	0	0	0	0	0	0	0	0	0	0	0	0	0
Full	Salix_HiSeq_c111386_g1_i1	Salix_HiSeq_c111386_g1	0	0	0	0	242	0	0	0	0	0	0	0	0	0	0	0	0	0	Unknown	Unknown	Unknown	Unknown	Unknown	Unknown	0	0	0	0	0	0	0	0	0	0	0	0	0	0
Full	Salix_HiSeq_c111387_g1_i1	Salix_HiSeq_c111387_g1	62.12	4e-17	84	63	211	89.5735	tr|G7Z3W8|G7Z3W8_AZOL4	G7Z3W8	532	12.406	Uncharacterized protein	0	PF09557;PF09557	0	ali:AZOLI_0748	0	0	0	Bacteria	Proteobacteria	Alphaproteobacteria	Rhodospirillales	Rhodospirillaceae	Azospirillum	Bacteria;Proteobacteria;Alphaproteobacteria;Rhodospirillales;Rhodospirillaceae;Azospirillum	tr|G7Z3W8|G7Z3W8_AZOL4	Azospirillum	84	63	[('Uncharacterized', 1)]	Uncharacterized protein	0	PF09557;PF09557	0	ali:AZOLI_0748	0	0	0
Full	Salix_HiSeq_c111444_g1_i1	Salix_HiSeq_c111444_g1	0	0	0	0	290	0	0	0	0	0	0	0	0	0	0	0	0	0	Unknown	Unknown	Unknown	Unknown	Unknown	Unknown	0	0	0	0	0	0	0	0	0	0	0	0	0	0
Full	Salix_HiSeq_c11146_g1_i1	Salix_HiSeq_c11146_g1	71.23	1e-28	114	76	227	96.4758	tr|I3CWI2|I3CWI2_9BURK	I3CWI2	302	24.1722	LysR family transcription regulator protein	GO:0003677;GO:0003700;GO:0006351	PF00126;PF03466	0	0	0	0	0	Bacteria	Proteobacteria	Betaproteobacteria	Burkholderiales	Oxalobacteraceae	Herbaspirillum	Bacteria;Proteobacteria;Betaproteobacteria;Burkholderiales;Oxalobacteraceae;Herbaspirillum	tr|I3CWI2|I3CWI2_9BURK;tr|R0EED2|R0EED2_9BURK;tr|I4N0D9|I4N0D9_9PSED;tr|C5AIT0|C5AIT0_BURGB;tr|A0A052IRF4|A0A052IRF4_9BORD;tr|A0A031HC91|A0A031HC91_9BURK;tr|E3HX03|E3HX03_ACHXA;tr|K0HXR1|K0HXR1_9BURK;tr|D8IYV1|D8IYV1_HERSS;tr|G8Q5E6|G8Q5E6_PSEFL	Herbaspirillum;Herbaspirillum;Pseudomonas;Burkholderia;Bordetella;Delftia;Achromobacter;Acidovorax;Herbaspirillum;Pseudomonas	114;114;114;112;112;112;110;110;111;111	76;75;74;73;73;73;72;72;72;72	[('LysR', 9), ('family', 8), ('regulator', 5), ('transcription', 3), ('substrate-binding', 2)]	LysR family transcription regulator protein;LysR family transcription regulator protein;LysR family transcriptional regulator;Transcriptional regulator, LysR family;LysR substrate-binding domain protein;Bacterial regulatory helix-turn-helix protein, LysR family protein 89;Regulatory protein, LysR:LysR, substrate-binding protein	GO:0003677;GO:0003700;GO:0006351;GO:0003677;GO:0006351	PF00126;PF03466;PF00126;PF03466	0	0;bgl:bglu_2g14510;axy:AXYL_03037;ack:C380_04120;hse:Hsero_2791;pfe:PSF113_3140	0	0	0
Full	Salix_HiSeq_c111509_g1_i1	Salix_HiSeq_c111509_g1	0	0	0	0	232	0	0	0	0	0	0	0	0	0	0	0	0	0	Unknown	Unknown	Unknown	Unknown	Unknown	Unknown	0	0	0	0	0	0	0	0	0	0	0	0	0	0
Full	Salix_HiSeq_c111511_g1_i1	Salix_HiSeq_c111511_g1	74.73	1e-36	140	78	275	99.2727	tr|I0HPS3|I0HPS3_RUBGI	I0HPS3	628	14.4904	1-deoxy-D-xylulose-5-phosphate synthase	GO:0008661;GO:0000287;GO:0030976;GO:0052865;GO:0016114;GO:0009228	PF13292;PF02779;PF02780	0	rge:RGE_16690	0	K01662	0	Bacteria	Proteobacteria	Betaproteobacteria	Betaproteobacteria	Burkholderiales	Rubrivivax	Bacteria;Proteobacteria;Betaproteobacteria;Burkholderiales;Rubrivivax	tr|I0HPS3|I0HPS3_RUBGI;sp|Q1LK34|DXS_CUPMC;sp|B1Y2X5|DXS_LEPCP;tr|F3LKC3|F3LKC3_9BURK;tr|L2EC85|L2EC85_9BURK;sp|A2SJ46|DXS_METPP;tr|W7W9W5|W7W9W5_9BURK;tr|W7WA79|W7WA79_9BURK;tr|B1FVF0|B1FVF0_9BURK;tr|I4MQ04|I4MQ04_9BURK	Rubrivivax;Cupriavidus;Leptothrix;Rubrivivax;Cupriavidus;Methylibium;Methylibium;Methylibium;Burkholderia;Hydrogenophaga	140;138;137;139;137;133;133;133;133;132	78;75;75;75;74;71;71;71;70;69	[('synthase', 10), ('1-deoxy-D-xylulose-5-phosphate', 10)]	1-deoxy-D-xylulose-5-phosphate synthase;1-deoxy-D-xylulose-5-phosphate synthase;1-deoxy-D-xylulose-5-phosphate synthase	GO:0008661;GO:0000287;GO:0030976;GO:0052865;GO:0016114;GO:0009228;GO:0008661;GO:0016491;GO:0009228	PF13292;PF02779;PF02780;PF13292;PF02780	0	rge:RGE_16690;rme:Rmet_2615;lch:Lcho_3373;0;mpt:Mpe_A2631	0	K01662;K01662;0	0
Full	Salix_HiSeq_c111554_g1_i1	Salix_HiSeq_c111554_g1	60	3e-12	70	69	217	69.1244	tr|F3LV58|F3LV58_9BURK	F3LV58	368	13.587	Outer membrane protein assembly factor BamB	GO:0009279;GO:0043165;GO:0051205	PF13360	0	0	0	0	0	Bacteria	Proteobacteria	Betaproteobacteria	Betaproteobacteria	Burkholderiales	Rubrivivax	Bacteria;Proteobacteria;Betaproteobacteria;Burkholderiales;Rubrivivax	tr|F3LV58|F3LV58_9BURK;tr|I0HSV5|I0HSV5_RUBGI	Rubrivivax;Rubrivivax	70;68	69;67	[('assembly', 2), ('factor', 2), ('Outer', 2), ('BamB', 2), ('membrane', 2)]	Outer membrane protein assembly factor BamB;Outer membrane protein assembly factor BamB	GO:0009279;GO:0043165;GO:0051205;GO:0009279;GO:0051205	PF13360;PF13360	0	rge:RGE_27530	0	0	0
Full	Salix_HiSeq_c111601_g1_i1	Salix_HiSeq_c111601_g1	0	0	0	0	267	0	0	0	0	0	0	0	0	0	0	0	0	0	Unknown	Unknown	Unknown	Unknown	Unknown	Unknown	0	0	0	0	0	0	0	0	0	0	0	0	0	0
Full	Salix_HiSeq_c111763_g1_i1	Salix_HiSeq_c111763_g1	65.31	2e-15	79	76	282	52.1277	tr|J8SQC9|J8SQC9_9SPHN	J8SQC9	395	12.4051	Rieske (2Fe-2S) domain-containing protein	GO:0051537;GO:0005506;GO:0016708;GO:0019439	PF00355;PF00848	0	0	0	0	0	Bacteria	Proteobacteria	Alphaproteobacteria	Sphingomonadales	Sphingomonadaceae	Sphingomonas	Bacteria;Proteobacteria;Alphaproteobacteria;Sphingomonadales;Sphingomonadaceae;Sphingomonas	tr|J8SQC9|J8SQC9_9SPHN	Sphingomonas	79	76	[('domain-containing', 1), ('(2Fe-2S)', 1), ('Rieske', 1)]	Rieske (2Fe-2S) domain-containing protein	GO:0051537;GO:0005506;GO:0016708;GO:0019439	PF00355;PF00848	0	0	0	0	0
Full	Salix_HiSeq_c111774_g1_i1	Salix_HiSeq_c111774_g1	54.9	3e-10	64	62	207	73.913	tr|J7JGD6|J7JGD6_BURCE	J7JGD6	464	10.9914	Uncharacterized protein	0	PF08811	0	bct:GEM_3998	0	0	0	Bacteria	Proteobacteria	Betaproteobacteria	Burkholderiaceae	Burkholderia	Burkholderia cepacia complex	Bacteria;Proteobacteria;Betaproteobacteria;Burkholderiales;Burkholderiaceae;Burkholderia;Burkholderia cepacia complex	tr|J7JGD6|J7JGD6_BURCE;tr|B1K460|B1K460_BURCC;tr|A2VYM8|A2VYM8_9BURK;tr|Q9A6V5|Q9A6V5_CAUCR;tr|V4P0N2|V4P0N2_9CAUL;tr|B1YWX1|B1YWX1_BURA4;tr|Q0B8Q6|Q0B8Q6_BURCM;tr|B1T1D7|B1T1D7_9BURK;tr|G7HAN0|G7HAN0_9BURK;tr|B4EKQ7|B4EKQ7_BURCJ	Burkholderia cepacia complex;Burkholderia cepacia complex;Burkholderia cepacia complex;Caulobacter;Asticcacaulis;Burkholderia cepacia complex;Burkholderia cepacia complex;Burkholderia cepacia complex;Burkholderia cepacia complex;Burkholderia cepacia complex	64;63;63;64;61;63;63;63;62;62	62;61;61;60;60;59;59;59;57;57	[('Uncharacterized', 9), ('conserved', 1), ('uncharacterized', 1), ('bacteria', 1), ('Putative', 1)]	Uncharacterized protein;Uncharacterized protein;Putative uncharacterized protein;Uncharacterized protein conserved in bacteria;Uncharacterized protein	0	PF08811;PF08811;PF08811	0	bct:GEM_3998;bcm:Bcenmc03_5827;0;ccr:CC_1978;bac:BamMC406_4377;bam:Bamb_3913;bceo:I35_5518;bcj:BCAM1658	0	0	0
Full	Salix_HiSeq_c111786_g1_i1	Salix_HiSeq_c111786_g1	76.79	2e-18	86	80	239	70.2929	tr|H0Q580|H0Q580_9RHOO	H0Q580	232	24.1379	Histidine biosynthesis protein	GO:0003824;GO:0000105	PF00977	0	aza:AZKH_p0260	0	K01814	0	Bacteria	Proteobacteria	Betaproteobacteria	Rhodocyclales	Rhodocyclaceae	Azoarcus	Bacteria;Proteobacteria;Betaproteobacteria;Rhodocyclales;Rhodocyclaceae;Azoarcus	tr|H0Q580|H0Q580_9RHOO	Azoarcus	86	80	[('biosynthesis', 1), ('Histidine', 1)]	Histidine biosynthesis protein	GO:0003824;GO:0000105	PF00977	0	aza:AZKH_p0260	0	K01814	0
Full	Salix_HiSeq_c111789_g1_i1	Salix_HiSeq_c111789_g1	0	0	0	0	216	0	0	0	0	0	0	0	0	0	0	0	0	0	Unknown	Unknown	Unknown	Unknown	Unknown	Unknown	0	0	0	0	0	0	0	0	0	0	0	0	0	0
Full	Salix_HiSeq_c111828_g1_i1	Salix_HiSeq_c111828_g1	64.1	8e-07	55	68	251	46.6135	tr|G0CDX8|G0CDX8_XANCA	G0CDX8	324	12.037	ErfK-YbiS-YcfS-YnhG	GO:0016740	PF01471;PF03734;PF01471;PF03734	0	xcp:XCR_3550	0	0	0	Bacteria	Proteobacteria	Gammaproteobacteria	Xanthomonadales	Xanthomonadaceae	Xanthomonas	Bacteria;Proteobacteria;Gammaproteobacteria;Gammaproteobacteria;Gammaproteobacteria;Gammaproteobacteria;Xanthomonadales;Xanthomonadaceae;Xanthomonas	tr|G0CDX8|G0CDX8_XANCA;tr|B0RPD4|B0RPD4_XANCB;tr|Q8P5X3|Q8P5X3_XANCP	Xanthomonas;Xanthomonas;Xanthomonas	55;55;55	68;68;68	[('Conserved', 1), ('ErfK-YbiS-YcfS-YnhG', 1), ('exported', 1), ('Uncharacterized', 1)]	ErfK-YbiS-YcfS-YnhG;Conserved exported protein;Uncharacterized protein	GO:0016740;GO:0016740;GO:0016740	PF01471;PF03734;PF01471;PF03734	0	xcp:XCR_3550;0;xcc:XCC3210	0	0	0
Full	Salix_HiSeq_c111863_g1_i1	Salix_HiSeq_c111863_g1	0	0	0	0	235	0	0	0	0	0	0	0	0	0	0	0	0	0	Unknown	Unknown	Unknown	Unknown	Unknown	Unknown	0	0	0	0	0	0	0	0	0	0	0	0	0	0
Full	Salix_HiSeq_c111897_g1_i1	Salix_HiSeq_c111897_g1	50.98	1e-07	55	47	201	76.1194	tr|E6VYR9|E6VYR9_DESAO	E6VYR9	120	42.5	Uncharacterized conserved protein UCP025560	0	PF07027	0	das:Daes_2942	0	K09978	0	Bacteria	Proteobacteria	Deltaproteobacteria	Desulfovibrionales	Desulfovibrionaceae	Desulfovibrio	Bacteria;Proteobacteria;Deltaproteobacteria;Desulfovibrionales;Desulfovibrionaceae;Desulfovibrio	tr|E6VYR9|E6VYR9_DESAO;tr|B1ZZX8|B1ZZX8_OPITP;tr|W0J7Q9|W0J7Q9_9BACT;tr|I6AZX7|I6AZX7_9BACT;tr|F0JJE5|F0JJE5_DESDE	Desulfovibrio;Opitutus;Opitutaceae;Opitutaceae;Desulfovibrio	55;61;56;56;52	47;46;42;42;37	[('Uncharacterized', 5), ('conserved', 2), ('UCP025560', 2)]	Uncharacterized conserved protein UCP025560;Uncharacterized protein;Uncharacterized conserved protein UCP025560	0	PF07027;PF07027;PF07027	0	das:Daes_2942;ote:Oter_4040;obt:OPIT5_23545;0;ddn:DND132_2841	0	K09978;K09978;0;K09978	0
Full	Salix_HiSeq_c111901_g1_i1	Salix_HiSeq_c111901_g1	76	2e-23	100	64	229	96.9432	tr|L7VYM9|L7VYM9_9BACT	L7VYM9	299	25.0836	23S rRNA (Guanine-N-2-)-methyltransferase rlmL	GO:0005737;GO:0008168;GO:0006364	PF10672;PF10672	0	0	0	0	0	Bacteria	Bacteria	Bacteria	Bacteria	Bacteria	Bacteria	Bacteria;Bacteria;Bacteria;Bacteria;Bacteria;Bacteria	tr|L7VYM9|L7VYM9_9BACT	Bacteria	100	64	[('rlmL', 1), ('rRNA', 1), ('(Guanine-N-2-)-methyltransferase', 1), ('23S', 1)]	23S rRNA (Guanine-N-2-)-methyltransferase rlmL	GO:0005737;GO:0008168;GO:0006364	PF10672;PF10672	0	0	0	0	0
Full	Salix_HiSeq_c111922_g1_i1	Salix_HiSeq_c111922_g1	61.4	5e-12	70	62	205	83.4146	tr|U3QTS3|U3QTS3_RALPI	U3QTS3	571	9.98249	Long-chain fatty acid--CoA ligase	GO:0016874	PF00501;PF13193;PF00501;PF13193	0	rpj:N234_15745	0	K00666	0	Bacteria	Proteobacteria	Betaproteobacteria	Burkholderiales	Burkholderiaceae	Ralstonia	Bacteria;Proteobacteria;Betaproteobacteria;Burkholderiales;Burkholderiaceae;Ralstonia	tr|U3QTS3|U3QTS3_RALPI;tr|U3R584|U3R584_RALPI;tr|G0ESZ3|G0ESZ3_CUPNN;tr|Q0K7Z8|Q0K7Z8_CUPNH;tr|R7XCP2|R7XCP2_9RALS;tr|H1RYG8|H1RYG8_9BURK	Ralstonia;Ralstonia;Cupriavidus;Cupriavidus;Ralstonia;Cupriavidus	70;68;65;65;65;59	62;58;54;54;54;53	[('ligase', 6), ('Long-chain-fatty-acid--CoA', 3), ('fatty', 2), ('acid--CoA', 2), ('Long-chain', 2)]	Long-chain fatty acid--CoA ligase;Long-chain fatty acid--CoA ligase;Long-chain-fatty-acid--CoA ligase LcfA;Acyl-CoA synthetase (AMP-forming)/AMP-acid ligase II;Long-chain-fatty-acid--CoA ligase;Long-chain-fatty-acid--CoA ligase	GO:0016874;GO:0016874;GO:0004467;GO:0016874	PF00501;PF13193;PF00501;PF13193	0	rpj:N234_15745;rpj:N234_36940;cnc:CNE_1c26840;reh:H16_A2794;0	0	K00666;K00666;0	0
Full	Salix_HiSeq_c111951_g1_i1	Salix_HiSeq_c111951_g1	61.97	4e-20	92	66	226	94.2478	tr|A0A059KLG2|A0A059KLG2_9BURK	A0A059KLG2	425	16.7059	Uncharacterized protein	0	PF00144	0	0	0	0	0	Bacteria	Proteobacteria	Betaproteobacteria	Betaproteobacteria	Burkholderiales	Sphaerotilus	Bacteria;Proteobacteria;Betaproteobacteria;Burkholderiales;Sphaerotilus	tr|A0A059KLG2|A0A059KLG2_9BURK;tr|T0FEI2|T0FEI2_9LEPT;tr|F4L648|F4L648_HALH1;tr|K1LUT6|K1LUT6_9BACT	Sphaerotilus;Leptospira;Haliscomenobacter;Cecembia	92;76;85;87	66;58;57;56	[('Beta-lactamase', 2), ('6-aminohexanoate-dimer', 1), ('hydrolase', 1), ('Uncharacterized', 1)]	Uncharacterized protein;Beta-lactamase;6-aminohexanoate-dimer hydrolase	0;GO:0019875	PF00144;PF00144;PF00144	0	0;hhy:Halhy_6246	0	0	0
Full	Salix_HiSeq_c111959_g1_i1	Salix_HiSeq_c111959_g1	0	0	0	0	223	0	0	0	0	0	0	0	0	0	0	0	0	0	Unknown	Unknown	Unknown	Unknown	Unknown	Unknown	0	0	0	0	0	0	0	0	0	0	0	0	0	0
Full	Salix_HiSeq_c111975_g1_i1	Salix_HiSeq_c111975_g1	0	0	0	0	334	0	0	0	0	0	0	0	0	0	0	0	0	0	Unknown	Unknown	Unknown	Unknown	Unknown	Unknown	0	0	0	0	0	0	0	0	0	0	0	0	0	0
Full	Salix_HiSeq_c111986_g1_i1	Salix_HiSeq_c111986_g1	53.85	4e-07	53	45	218	71.5596	tr|F3LVZ8|F3LVZ8_9BURK	F3LVZ8	146	35.6164	Osmotically inducible periplasmic protein	0	PF04972	0	0	0	0	0	Bacteria	Proteobacteria	Betaproteobacteria	Betaproteobacteria	Burkholderiales	Rubrivivax	Bacteria;Proteobacteria;Betaproteobacteria;Burkholderiales;Rubrivivax	tr|F3LVZ8|F3LVZ8_9BURK;tr|J1EB89|J1EB89_9BURK;tr|A1W862|A1W862_ACISJ;tr|B9MIP3|B9MIP3_ACIET;tr|H0C1V1|H0C1V1_9BURK;tr|I0HT62|I0HT62_RUBGI	Rubrivivax;Acidovorax;Acidovorax;Acidovorax;Acidovorax;Rubrivivax	53;60;57;57;58;55	45;41;39;39;39;37	[('Transport-associated', 3), ('periplasmic', 2), ('Putative', 1), ('secreted', 1), ('Osmotically', 1)]	Osmotically inducible periplasmic protein;Putative periplasmic or secreted lipoprotein;Transport-associated protein;Transport-associated;Uncharacterized protein	0	PF04972;PF04972;PF04972	0	0;ajs:Ajs_2274;dia:Dtpsy_1600;rge:RGE_28600	0	0	0
Full	Salix_HiSeq_c111991_g1_i1	Salix_HiSeq_c111991_g1	0	0	0	0	237	0	0	0	0	0	0	0	0	0	0	0	0	0	Unknown	Unknown	Unknown	Unknown	Unknown	Unknown	0	0	0	0	0	0	0	0	0	0	0	0	0	0
Full	Salix_HiSeq_c111995_g1_i1	Salix_HiSeq_c111995_g1	0	0	0	0	202	0	0	0	0	0	0	0	0	0	0	0	0	0	Unknown	Unknown	Unknown	Unknown	Unknown	Unknown	0	0	0	0	0	0	0	0	0	0	0	0	0	0
Full	Salix_HiSeq_c111999_g1_i1	Salix_HiSeq_c111999_g1	0	0	0	0	203	0	0	0	0	0	0	0	0	0	0	0	0	0	Unknown	Unknown	Unknown	Unknown	Unknown	Unknown	0	0	0	0	0	0	0	0	0	0	0	0	0	0
Full	Salix_HiSeq_c112021_g1_i1	Salix_HiSeq_c112021_g1	0	0	0	0	213	0	0	0	0	0	0	0	0	0	0	0	0	0	Unknown	Unknown	Unknown	Unknown	Unknown	Unknown	0	0	0	0	0	0	0	0	0	0	0	0	0	0
Full	Salix_HiSeq_c112022_g1_i1	Salix_HiSeq_c112022_g1	0	0	0	0	246	0	0	0	0	0	0	0	0	0	0	0	0	0	Unknown	Unknown	Unknown	Unknown	Unknown	Unknown	0	0	0	0	0	0	0	0	0	0	0	0	0	0
Full	Salix_HiSeq_c112026_g1_i1	Salix_HiSeq_c112026_g1	0	0	0	0	236	0	0	0	0	0	0	0	0	0	0	0	0	0	Unknown	Unknown	Unknown	Unknown	Unknown	Unknown	0	0	0	0	0	0	0	0	0	0	0	0	0	0
Full	Salix_HiSeq_c112080_g1_i1	Salix_HiSeq_c112080_g1	0	0	0	0	253	0	0	0	0	0	0	0	0	0	0	0	0	0	Unknown	Unknown	Unknown	Unknown	Unknown	Unknown	0	0	0	0	0	0	0	0	0	0	0	0	0	0
Full	Salix_HiSeq_c112097_g1_i1	Salix_HiSeq_c112097_g1	0	0	0	0	217	0	0	0	0	0	0	0	0	0	0	0	0	0	Unknown	Unknown	Unknown	Unknown	Unknown	Unknown	0	0	0	0	0	0	0	0	0	0	0	0	0	0
Full	Salix_HiSeq_c112101_g1_i1	Salix_HiSeq_c112101_g1	0	0	0	0	275	0	0	0	0	0	0	0	0	0	0	0	0	0	Unknown	Unknown	Unknown	Unknown	Unknown	Unknown	0	0	0	0	0	0	0	0	0	0	0	0	0	0
Full	Salix_HiSeq_c112112_g1_i1	Salix_HiSeq_c112112_g1	0	0	0	0	205	0	0	0	0	0	0	0	0	0	0	0	0	0	Unknown	Unknown	Unknown	Unknown	Unknown	Unknown	0	0	0	0	0	0	0	0	0	0	0	0	0	0
Full	Salix_HiSeq_c112113_g1_i2	Salix_HiSeq_c112113_g1	62.5	2e-19	89	73	248	77.4194	tr|Q07IY1|Q07IY1_RHOP5	Q07IY1	388	16.4948	Glucose sorbosone dehydrogenase	GO:0016901;GO:0048038;GO:0005975	PF07995;PF07995	0	rpe:RPE_4178	0	0	0	Bacteria	Proteobacteria	Alphaproteobacteria	Rhizobiales	Bradyrhizobiaceae	Rhodopseudomonas	Bacteria;Proteobacteria;Alphaproteobacteria;Rhizobiales;Bradyrhizobiaceae;Rhodopseudomonas	tr|Q07IY1|Q07IY1_RHOP5;tr|E6VQI9|E6VQI9_RHOPX;tr|B3Q7U7|B3Q7U7_RHOPT;tr|Q6N1S1|Q6N1S1_RHOPA;tr|Q20YY5|Q20YY5_RHOPB;tr|B4RF37|B4RF37_PHEZH;tr|A3WW08|A3WW08_9BRAD;tr|Q2J0K6|Q2J0K6_RHOP2;tr|Q131U0|Q131U0_RHOPS;tr|F4QYE5|F4QYE5_BREDI	Rhodopseudomonas;Rhodopseudomonas;Rhodopseudomonas;Rhodopseudomonas;Rhodopseudomonas;Phenylobacterium;Nitrobacter;Rhodopseudomonas;Rhodopseudomonas;Brevundimonas	89;89;87;88;87;87;86;86;86;84	73;72;70;70;69;69;67;66;66;66	[('Glucose', 6), ('dehydrogenase', 6), ('sorbosone', 5), ('Putative', 2), ('Uncharacterized', 2)]	Glucose sorbosone dehydrogenase;Putative uncharacterized protein;Glucose sorbosone dehydrogenase;Uncharacterized protein;Putative glucose dehydrogenase-B, periplasmic protein;Glucose / Sorbosone dehydrogenase family protein	GO:0016901;GO:0048038;GO:0005975;GO:0016901;GO:0005975	PF07995;PF07995;PF07995	0	rpe:RPE_4178;rpx:Rpdx1_4547;rpt:Rpal_4812;rpa:RPA4333;rpc:RPC_4125;pzu:PHZ_c0611;0;rpb:RPB_1294;rpd:RPD_3928	0	0	0
Full	Salix_HiSeq_c112146_g1_i1	Salix_HiSeq_c112146_g1	0	0	0	0	215	0	0	0	0	0	0	0	0	0	0	0	0	0	Unknown	Unknown	Unknown	Unknown	Unknown	Unknown	0	0	0	0	0	0	0	0	0	0	0	0	0	0
Full	Salix_HiSeq_c112155_g1_i1	Salix_HiSeq_c112155_g1	66.67	8e-09	62	71	248	47.1774	tr|Q2IWP9|Q2IWP9_RHOP2	Q2IWP9	509	7.66208	Sugar transferase	GO:0016021;GO:0016740	PF02397;PF02397	0	rpb:RPB_2659	0	0	0	Bacteria	Proteobacteria	Alphaproteobacteria	Rhizobiales	Bradyrhizobiaceae	Rhodopseudomonas	Bacteria;Proteobacteria;Alphaproteobacteria;Rhizobiales;Bradyrhizobiaceae;Rhodopseudomonas	tr|Q2IWP9|Q2IWP9_RHOP2;tr|I0G6M8|I0G6M8_9BRAD	Rhodopseudomonas;Bradyrhizobium	62;62	71;70	[('biosynthesis', 1), ('transferase', 1), ('glycosyltransferase', 1), ('Polysaccharide', 1), ('Sugar', 1)]	Sugar transferase;Polysaccharide biosynthesis glycosyltransferase	GO:0016021;GO:0016740;GO:0016021;GO:0016740	PF02397;PF02397;PF02397	0	rpb:RPB_2659;brs:S23_32110	0	0	0
Full	Salix_HiSeq_c112164_g1_i1	Salix_HiSeq_c112164_g1	0	0	0	0	258	0	0	0	0	0	0	0	0	0	0	0	0	0	Unknown	Unknown	Unknown	Unknown	Unknown	Unknown	0	0	0	0	0	0	0	0	0	0	0	0	0	0
Full	Salix_HiSeq_c112174_g1_i1	Salix_HiSeq_c112174_g1	0	0	0	0	204	0	0	0	0	0	0	0	0	0	0	0	0	0	Unknown	Unknown	Unknown	Unknown	Unknown	Unknown	0	0	0	0	0	0	0	0	0	0	0	0	0	0
Full	Salix_HiSeq_c112175_g1_i1	Salix_HiSeq_c112175_g1	0	0	0	0	232	0	0	0	0	0	0	0	0	0	0	0	0	0	Unknown	Unknown	Unknown	Unknown	Unknown	Unknown	0	0	0	0	0	0	0	0	0	0	0	0	0	0
Full	Salix_HiSeq_c112184_g1_i1	Salix_HiSeq_c112184_g1	62.26	2e-12	71	63	208	76.4423	tr|S0EZX5|S0EZX5_CHTCT	S0EZX5	458	11.5721	Uncharacterized protein	0	PF08811	0	ccz:CCALI_02907	0	0	0	Bacteria	Armatimonadetes	Chthonomonadetes	Chthonomonadales	Chthonomonadaceae	Chthonomonas	Bacteria;Armatimonadetes;Chthonomonadetes;Chthonomonadales;Chthonomonadaceae;Chthonomonas	tr|S0EZX5|S0EZX5_CHTCT;tr|F1W038|F1W038_9BURK;tr|L0DQL6|L0DQL6_SINAD;tr|L0DGN8|L0DGN8_SINAD;tr|L0DLX2|L0DLX2_SINAD;tr|A3VEC3|A3VEC3_9RHOB	Chthonomonas;Oxalobacteraceae;Singulisphaera;Singulisphaera;Singulisphaera;Maritimibacter	71;64;69;63;64;62	63;57;56;55;54;53	[('Uncharacterized', 5), ('signal', 1), ('peptide', 1), ('Putative', 1)]	Uncharacterized protein;Putative signal peptide protein;Uncharacterized protein;Uncharacterized protein	0	PF08811;PF08811;PF08811	0	ccz:CCALI_02907;0;saci:Sinac_7200;saci:Sinac_4347;saci:Sinac_6277	0	0	0
Full	Salix_HiSeq_c112205_g1_i1	Salix_HiSeq_c112205_g1	0	0	0	0	207	0	0	0	0	0	0	0	0	0	0	0	0	0	Unknown	Unknown	Unknown	Unknown	Unknown	Unknown	0	0	0	0	0	0	0	0	0	0	0	0	0	0
Full	Salix_HiSeq_c112209_g1_i1	Salix_HiSeq_c112209_g1	70.67	5e-27	110	73	239	94.1423	tr|D9TB83|D9TB83_MICAI	D9TB83	332	22.5904	Uncharacterized protein	0	PF13280;PF13280	0	mau:Micau_2957	0	K13572	0	Bacteria	Actinobacteria	Micromonosporales	Micromonosporales	Micromonosporaceae	Micromonospora	Bacteria;Actinobacteria;Micromonosporales;Micromonosporaceae;Micromonospora	tr|D9TB83|D9TB83_MICAI;tr|F4F6X8|F4F6X8_VERMA;tr|I0HC35|I0HC35_ACTM4	Micromonospora;Verrucosispora;Actinoplanes	110;110;105	73;69;67	[('Uncharacterized', 3)]	Uncharacterized protein;Uncharacterized protein;Uncharacterized protein	0	PF13280;PF13280;PF13280	0	mau:Micau_2957;vma:VAB18032_22765;ams:AMIS_53520	0	K13572;K13572;K13572	0
Full	Salix_HiSeq_c112210_g1_i1	Salix_HiSeq_c112210_g1	96.08	3e-25	108	95	202	75.7426	tr|E8WTX8|E8WTX8_GEOS8	E8WTX8	1066	4.78424	Type I site-specific deoxyribonuclease, HsdR family	GO:0005524;GO:0003677;GO:0009035;GO:0009307	PF11867;PF04313;PF04851	0	geb:GM18_2869	0	K01153	0	Bacteria	Proteobacteria	Deltaproteobacteria	Desulfuromonadales	Geobacteraceae	Geobacter	Bacteria;Proteobacteria;Deltaproteobacteria;Desulfuromonadales;Geobacteraceae;Geobacter	tr|E8WTX8|E8WTX8_GEOS8	Geobacter	108	95	[('HsdR', 1), ('site-specific', 1), ('Type', 1), ('family', 1), ('deoxyribonuclease,', 1)]	Type I site-specific deoxyribonuclease, HsdR family	GO:0005524;GO:0003677;GO:0009035;GO:0009307	PF11867;PF04313;PF04851	0	geb:GM18_2869	0	K01153	0
Full	Salix_HiSeq_c112237_g1_i1	Salix_HiSeq_c112237_g1	67.12	9e-26	107	68	225	97.3333	tr|I0IP31|I0IP31_LEPFC	I0IP31	409	17.8484	Putative transposase, IS116/IS110/IS902	GO:0003677;GO:0004803;GO:0006313	PF01548;PF02371;PF01548	0	lfc:LFE_1347	0	0	0	Bacteria	Nitrospirae	Nitrospirales	Nitrospirales	Nitrospiraceae	Leptospirillum	Bacteria;Nitrospirae;Nitrospirales;Nitrospiraceae;Leptospirillum	tr|I0IP31|I0IP31_LEPFC;tr|T0XXY3|T0XXY3_9BACT;tr|T0YUP3|T0YUP3_9ZZZZ;tr|Q2JB46|Q2JB46_FRASC;tr|Q0RMF4|Q0RMF4_FRAAA;tr|T0QD67|T0QD67_9BACI;tr|G8N0K3|G8N0K3_GEOTH;tr|S5YYS0|S5YYS0_9BACI;tr|S5ZNQ8|S5ZNQ8_9BACI;tr|G8N6J6|G8N6J6_GEOTH	Leptospirillum;Leptospirillum;metagenomes;Frankia;Frankia;Geobacillus;Geobacillus thermoleovorans group;Geobacillus;Geobacillus;Geobacillus thermoleovorans group	107;103;105;101;99;99;98;98;98;98	68;64;64;61;61;61;60;60;60;60	[('Transposase', 8), ('IS116/IS110/IS902', 6), ('IS110', 2), ('(Fragment)', 2), ('Putative', 1)]	Putative transposase, IS116/IS110/IS902;Transposase IS116/IS110/IS902 (Fragment);Transposase IS116/IS110/IS902 family protein;Transposase IS116/IS110/IS902;Transposase (Partial);Uncharacterized protein (Fragment);Transposase IS110;Transposase IS116/IS110/IS902	GO:0003677;GO:0004803;GO:0006313;GO:0003677;GO:0006281;GO:0006313	PF01548;PF02371;PF01548;PF02371	0	lfc:LFE_1347;0;fra:Francci3_2124;fal:FRAAL2651;gte:GTCCBUS3UF5_25900;gjf:M493_07675;gjf:M493_07125;gjf:M493_09115;gjf:M493_10730;gjf:M493_16380;gte:GTCCBUS3UF5_20060	0	0	0
Full	Salix_HiSeq_c112244_g1_i1	Salix_HiSeq_c112244_g1	73.24	1e-24	108	76	231	92.2078	tr|M4UI82|M4UI82_RALSL	M4UI82	5115	1.38807	Putative polyketide/nonribosomal protein synthase	GO:0005840;GO:0016788;GO:0031177;GO:0009058	PF00501;PF13193;PF00668;PF00550;PF00975	0	rse:F504_3610	0	0	0	Bacteria	Proteobacteria	Betaproteobacteria	Burkholderiales	Burkholderiaceae	Ralstonia	Bacteria;Proteobacteria;Betaproteobacteria;Burkholderiales;Burkholderiaceae;Ralstonia	tr|M4UI82|M4UI82_RALSL;tr|D8NFW3|D8NFW3_RALSL;tr|G3AAN9|G3AAN9_9RALS;tr|G2ZPK2|G2ZPK2_9RALS;sp|Q70LM5|LGRC_BREPA;tr|Q3M5M7|Q3M5M7_ANAVT;tr|D8N389|D8N389_RALSL;tr|D8P7B4|D8P7B4_RALSL;tr|S9P9T0|S9P9T0_9DELT;tr|I0CEU8|I0CEU8_9PSED	Ralstonia;Ralstonia;Ralstonia;Ralstonia;Brevibacillus;Anabaena;Ralstonia;Ralstonia;Cystobacter;Pseudomonas	108;106;106;105;108;108;105;104;105;105	76;73;73;72;71;70;70;70;70;70	[('synthase', 5), ('Putative', 4), ('polyketide/nonribosomal', 4), ('sequence)', 3), ('(Partial', 3)]	Putative polyketide/nonribosomal protein synthase;Putative polyketide/nonribosomal protein synthase (Partial sequence);Glutamate racemase;Linear gramicidin synthase subunit C;Amino acid adenylation;Long-chain-fatty-acid--CoA ligase;Nonribosomal peptide synthetase	GO:0005840;GO:0016788;GO:0031177;GO:0009058;GO:0005840;GO:0008881;GO:0016853;GO:0016874;GO:0017000;GO:0042286;GO:0050157;GO:0030170;GO:0008483;GO:0009058	PF00501;PF13193;PF00668;PF00550;PF00975;PF00501;PF00202;PF00975	0	rse:F504_3610;rsm:CMR15_mp10133;0;ava:Ava_4109;rsl:RPSI07_mp0113	0	0	0
[truncated: 189,186 more rows]

## Sheet: Column guide
Column	description
group	Data group (relevant for integrating data across spreadsheets)
queryid	Assembly contig/Query sequence unique identifier - Trinity isoform
geneid	Assembly gene unique identifier - Trinity putative gene
[truncated: 38 more rows]
