# Supplementary material for: Trees, fungi and bacteria: tripartite metatranscriptomics of a root microbiome responding to soil contamination
Source: Microbiome. 2018 Mar 21;6:53. doi: 10.1186/s40168-018-0432-5 (PMC5863371; doi:10.1186/s40168-018-0432-5)
Supplement: Supplementary file 5 — Salix DE spreadsheet. (XLSX 2169 kb) [file 40168_2018_432_MOESM5_ESM.xlsx]

## Sheet: Sheet1
group	queryid	geneid	C_RawCounts	T_RawCounts	C_Meantpm	T_Meantpm	regulation	FoldChange	subjectid	subjectdescription	taxon1	taxon2	taxon5	taxon6	subjectid_2	taxon6_2	bitscore_2	bitscore2_2	keywords_2	subjectdescription_2	FoldChange(log)	FoldChange(EBSeq)	PPDE	identity	evalue	bitscore	bitscore2	querylength	Alignment_vs_Q_SeqLength	ID	subjectlength	Alignment_vs_S_SeqLength	GO	PFAM	Panther	KEGG	KEGGec	KO	KOGAnnotation	taxon3	taxon4	Taxonomy	GO_2	PFAM_2	Panther_2	KEGG_2	KEGGec_2	KO_2	KOGAnnotation_2
PolyA_DEIso	Salix_HiSeq_c600230_g5_i1	Salix_HiSeq_c600230_g5	220	1522	45.8176	216.949	Treatment	4.73505	SapurV1A.0071s0410.1.p	UDP-glucose:flavonoid 7-O-glucosyltransferase	Eukaryota	Viridiplantae	Salix	Salix purpurea	SapurV1A.0071s0410.1.p	Salix purpurea	79	100	[('UDP-glucose:flavonoid', 1), ('7-O-glucosyltransferase', 1)]	UDP-glucose:flavonoid 7-O-glucosyltransferase	0.675325	4.69241	1	100	2e-17	79	100	360	30.8333	0	432	8.56481	GO:0008152;GO:0016758	PF00201	PTHR11926:SF15	0	2.4.1.121	K13692	KOG1192	Streptophyta	Saliceae	Eukaryota;Viridiplantae;Streptophyta;Streptophytina;Embryophyta;Tracheophyta;Euphyllophyta;Spermatophyta;Magnoliophyta;Mesangiospermae;Eudicotyledons;Gunneridae;Pentapetalae;rosids;fabi ds;Malpighiales;Salicaceae;Saliceae;Salix;Salix purpurea	GO:0008152;GO:0016758	PF00201	PTHR11926:SF15	0	2.4.1.121	K13692	KOG1192
PolyA_DEIso	Salix_HiSeq_c575842_g1_i1	Salix_HiSeq_c575842_g1	665	2478	68.2083	169.568	Treatment	2.48603	SapurV1A.0332s0050.1.p	hypothetical protein	Eukaryota	Viridiplantae	Salix	Salix purpurea	SapurV1A.0332s0050.1.p	Salix purpurea	43	100	[('hypothetical', 1)]	hypothetical protein	0.395506	2.42489	0.999822	100	7e-05	43	100	765	8.62745	0	161	13.6646	0	0	0	0	0	0	0	Streptophyta	Saliceae	Eukaryota;Viridiplantae;Streptophyta;Streptophytina;Embryophyta;Tracheophyta;Euphyllophyta;Spermatophyta;Magnoliophyta;Mesangiospermae;Eudicotyledons;Gunneridae;Pentapetalae;rosids;fabi ds;Malpighiales;Salicaceae;Saliceae;Salix;Salix purpurea	0	0	0	0	0	0	0
PolyA_DEIso	Salix_HiSeq_c483320_g1_i2	Salix_HiSeq_c483320_g1	763	2375	56.5366	125.113	Treatment	2.21296	SapurV1A.0888s0080.1.p	plasma membrane intrinsic protein PIP1-1	Eukaryota	Viridiplantae	Salix	Salix purpurea	SapurV1A.0888s0080.1.p;tr|B9HHL9|B9HHL9_POPTR;Potri.008G065600.1;Potri.008G065600.6;Potri.008G065600.7;tr|B8Y643|B8Y643_9ROSI;tr|C7E4R5|C7E4R5_9ROSI;gi|224101113|ref|XP_002312147.1|;gi|219523020|gb|ACL14797.1|;gi|255045889|gb|ACU00101.1|	Salix purpurea;Populus trichocarpa;Populus trichocarpa;Populus trichocarpa;Populus trichocarpa;Populus trichocarpa;Populus trichocarpa;Populus trichocarpa;Populus alba x Populus glandulosa;Populus trichocarpa x Populus deltoides	197;197;197;197;197;197;197;197;197;197	100;100;100;100;100;100;100;100;100;100	[('membrane', 10), ('intrinsic', 10), ('plasma', 7), ('BAD14372,', 3), ('(4of5)', 3)]	plasma membrane intrinsic protein PIP1-1;Plasma membrane intrinsic protein 1-1;similar to plasma membrane intrinsic protein 1-1. [ORG:Pyrus communis];[ co-ortholog (4of5) of BAD14371, BAD14372, BAB40142, AAV41024, CAA06745, ];Plasma membrane intrinsic protein 1;Plasma membrane intrinsic protein PIP1.5;plasma membrane intrinsic protein 1-1 [Populus trichocarpa];plasma membrane intrinsic protein 1 …	0.344973	2.36676	0.999997	100	8e-60	197	100	1025	28.6829	0	288	34.0278	GO:0005215;GO:0006810;GO:0016020	PF00230	PTHR19139:SF55	0	0	K09872	KOG0223	Streptophyta	Saliceae	Eukaryota;Viridiplantae;Streptophyta;Streptophytina;Embryophyta;Tracheophyta;Euphyllophyta;Spermatophyta;Magnoliophyta;Mesangiospermae;Eudicotyledons;Gunneridae;Pentapetalae;rosids;fabi ds;Malpighiales;Salicaceae;Saliceae;Salix;Salix purpurea	GO:0005215;GO:0006810;GO:0016020;GO:0016021;GO:0005215;0	PF00230;PF00230;0	PTHR19139:SF55;PTHR19139;PTHR19139:SF55;AQUAPORIN PIP1-5-RELATED (PTHR19139:SF90);0	pop:POPTR_0008s06580g;0	0	K09872;K09872;0	KOG0223;0;KOG0223
PolyA_DEIso	Salix_HiSeq_c594413_g1_i3	Salix_HiSeq_c594413_g1	37	521	11.5643	124.797	Treatment	10.7915	SapurV1A.0027s0200.1.p	cinnamyl alcohol dehydrogenase-like protein	Eukaryota	Viridiplantae	Salix	Salix purpurea	SapurV1A.0027s0200.1.p	Salix purpurea	76	96	[('cinnamyl', 1), ('dehydrogenase-like', 1), ('alcohol', 1)]	cinnamyl alcohol dehydrogenase-like protein	1.03308	11.4913	1	97.37	2e-17	76	96	231	49.3506	0	361	10.5263	GO:0008270;GO:0016491;GO:0055114	PF00107;PF08240	PTHR11695:SF285	0	0	0	KOG0023	Streptophyta	Saliceae	Eukaryota;Viridiplantae;Streptophyta;Streptophytina;Embryophyta;Tracheophyta;Euphyllophyta;Spermatophyta;Magnoliophyta;Mesangiospermae;Eudicotyledons;Gunneridae;Pentapetalae;rosids;fabi ds;Malpighiales;Salicaceae;Saliceae;Salix;Salix purpurea	GO:0008270;GO:0016491;GO:0055114	PF00107;PF08240	PTHR11695:SF285	0	0	0	KOG0023
PolyA_DEIso	Salix_HiSeq_c476964_g1_i1	Salix_HiSeq_c476964_g1	36	492	10.0182	97.8464	Treatment	9.76684	SapurV1A.0003s0850.1.p	calcium-binding protein with EF-hand protein, putative	Eukaryota	Viridiplantae	Salix	Salix purpurea	SapurV1A.0003s0850.1.p;gi|743827892|ref|XP_011023139.1|;tr|U5GLL9|U5GLL9_POPTR;Potri.002G174900.1;gi|566158548|ref|XP_006386633.1|	Salix purpurea;Populus euphratica;Populus trichocarpa;Populus trichocarpa;Populus trichocarpa	159;161;161;161;161	99;94;94;94;94	[('calcium-binding', 2), ('[Populus', 2), ('PREDICTED:', 1), ('putative', 1), ('Uncharacterized', 1)]	calcium-binding protein with EF-hand protein, putative;PREDICTED: calcium-binding protein KIC [Populus euphratica];Uncharacterized protein;NoDescription;hypothetical protein POPTR_0002s17550g [Populus trichocarpa]	0.989754	12.2365	0.999985	100	2e-50	159	99	259	90.3475	0	126	61.9048	0	0	PTHR10891:SF148	0	0	0	KOG0028	Streptophyta	Saliceae	Eukaryota;Viridiplantae;Streptophyta;Streptophytina;Embryophyta;Tracheophyta;Euphyllophyta;Spermatophyta;Magnoliophyta;Mesangiospermae;Eudicotyledons;Gunneridae;Pentapetalae;rosids;fabi ds;Malpighiales;Salicaceae;Saliceae;Salix;Salix purpurea	0;GO:0005509	0	PTHR10891:SF148;0;PTHR10891:SF148;CALCIUM-BINDING PROTEIN KIC (PTHR10891:SF624)	0;pop:POPTR_0002s17550g	0	0	KOG0028;0;KOG0028
PolyA_DEIso	Salix_HiSeq_c600230_g5_i2	Salix_HiSeq_c600230_g5	54	355	17.7308	90.7082	Treatment	5.11585	SapurV1A.0071s0410.1.p	UDP-glucose:flavonoid 7-O-glucosyltransferase	Eukaryota	Viridiplantae	Salix	Salix purpurea	SapurV1A.0071s0410.1.p	Salix purpurea	77	100	[('UDP-glucose:flavonoid', 1), ('7-O-glucosyltransferase', 1)]	UDP-glucose:flavonoid 7-O-glucosyltransferase	0.708918	5.63078	0.999995	100	1e-17	77	100	236	47.0339	0	432	8.56481	GO:0008152;GO:0016758	PF00201	PTHR11926:SF15	0	2.4.1.121	K13692	KOG1192	Streptophyta	Saliceae	Eukaryota;Viridiplantae;Streptophyta;Streptophytina;Embryophyta;Tracheophyta;Euphyllophyta;Spermatophyta;Magnoliophyta;Mesangiospermae;Eudicotyledons;Gunneridae;Pentapetalae;rosids;fabi ds;Malpighiales;Salicaceae;Saliceae;Salix;Salix purpurea	GO:0008152;GO:0016758	PF00201	PTHR11926:SF15	0	2.4.1.121	K13692	KOG1192
PolyA_DEIso	Salix_HiSeq_c589371_g5_i4	Salix_HiSeq_c589371_g5	498	1762	33.3723	88.0979	Treatment	2.63986	SapurV1A.0061s0040.1.p	plasma membrane intrinsic protein PIP1-1	Eukaryota	Viridiplantae	Salix	Salix purpurea	SapurV1A.0061s0040.1.p;Potri.010G191900.1;Potri.010G191900.3;tr|A9PFE8|A9PFE8_POPTR;gi|224109360|ref|XP_002315171.1|	Salix purpurea;Populus trichocarpa;Populus trichocarpa;Populus trichocarpa;Populus trichocarpa	588;561;561;560;560	100;91;91;91;91	[('NoDescription', 2), ('POPTR_0010s19930g', 1), ('Uncharacterized', 1), ('[Populus', 1), ('PIP1-1', 1)]	plasma membrane intrinsic protein PIP1-1;NoDescription;Uncharacterized protein;hypothetical protein POPTR_0010s19930g [Populus trichocarpa]	0.42158	2.76378	0.999749	100	0	588	100	1105	78.19	0	288	100	GO:0005215;GO:0006810;GO:0016020	PF00230	PTHR19139:SF55	0	0	K09872	KOG0223	Streptophyta	Saliceae	Eukaryota;Viridiplantae;Streptophyta;Streptophytina;Embryophyta;Tracheophyta;Euphyllophyta;Spermatophyta;Magnoliophyta;Mesangiospermae;Eudicotyledons;Gunneridae;Pentapetalae;rosids;fabi ds;Malpighiales;Salicaceae;Saliceae;Salix;Salix purpurea	GO:0005215;GO:0006810;GO:0016020;GO:0005215;GO:0016021	PF00230;PF00230	PTHR19139:SF55;PTHR19139:SF55;PTHR19139;AQUAPORIN PIP1-5-RELATED (PTHR19139:SF90)	0;pop:POPTR_0010s19930g	0	K09872;K09872	KOG0223;KOG0223;0
PolyA_DEIso	Salix_HiSeq_c581313_g1_i1	Salix_HiSeq_c581313_g1	1650	4638	39.9899	85.3067	Treatment	2.13321	SapurV1A.0008s0930.1.p	tyrosine phosphatase-like protein PTPLB protein, putative	Eukaryota	Viridiplantae	Salix	Salix purpurea	SapurV1A.0008s0930.1.p;SapurV1A.0008s0920.1.p;gi|743912813|ref|XP_011000302.1|;Potri.001G235400.1;Potri.001G235400.2;Potri.001G235400.3;Potri.001G235400.4;tr|B9GES5|B9GES5_POPTR;gi|224054853|ref|XP_002298376.1|	Salix purpurea;Salix purpurea;Populus euphratica;Populus trichocarpa;Populus trichocarpa;Populus trichocarpa;Populus trichocarpa;Populus trichocarpa;Populus trichocarpa	450;464;429;427;427;427;427;426;426	97;94;88;87;87;87;87;87;87	[('Arabidopsis', 4), ('expressed', 4), ('ortholog', 4), ('At5g59770,]', 4), ('thaliana', 4)]	tyrosine phosphatase-like protein PTPLB protein, putative;aquaporin TIP1;PREDICTED: very-long-chain (3R)-3-hydroxyacyl-CoA dehydratase 2 [Populus euphratica];similar to expressed protein in Arabidopsis thaliana;[ ortholog of At5g59770,];Uncharacterized protein;hypothetical protein POPTR_0001s24210g [Populus trichocarpa]	0.329033	2.13791	0.999868	100	6e-151	450	97	2879	22.9246	0	220	100	0	PF04387	PTHR11035:SF3	0	0	0	KOG3187	Streptophyta	Saliceae	Eukaryota;Viridiplantae;Streptophyta;Streptophytina;Embryophyta;Tracheophyta;Euphyllophyta;Spermatophyta;Magnoliophyta;Mesangiospermae;Eudicotyledons;Gunneridae;Pentapetalae;rosids;fabi ds;Malpighiales;Salicaceae;Saliceae;Salix;Salix purpurea	GO:0005215;GO:0006810;GO:0016020;0;GO:0016021	PF04387;PF00230;0;PF04387	PTHR11035:SF3;PTHR19139:SF54;0;PTHR11035:SF3;PTHR11035;PROTEIN R10E4.9 (PTHR11035:SF23)	0;pop:POPTR_0001s24210g	0	K09873;0;K10703	KOG3187;KOG0223;0;KOG3187
PolyA_DEIso	Salix_HiSeq_c599604_g6_i1	Salix_HiSeq_c599604_g6	77	363	25.5604	79.727	Treatment	3.11917	SapurV1A.0112s0250.1.p	plasma membrane intrinsic protein PIP2.2	Eukaryota	Viridiplantae	Salix	Salix purpurea	SapurV1A.0112s0250.1.p	Salix purpurea	76	100	[('PIP2.2', 1), ('intrinsic', 1), ('plasma', 1), ('membrane', 1)]	plasma membrane intrinsic protein PIP2.2	0.494039	3.5803	0.984195	100	1e-17	76	100	250	45.6	0	286	13.2867	GO:0005215;GO:0006810;GO:0016020	PF00230	PTHR19139:SF27	0	0	K09872	KOG0223	Streptophyta	Saliceae	Eukaryota;Viridiplantae;Streptophyta;Streptophytina;Embryophyta;Tracheophyta;Euphyllophyta;Spermatophyta;Magnoliophyta;Mesangiospermae;Eudicotyledons;Gunneridae;Pentapetalae;rosids;fabi ds;Malpighiales;Salicaceae;Saliceae;Salix;Salix purpurea	GO:0005215;GO:0006810;GO:0016020	PF00230	PTHR19139:SF27	0	0	K09872	KOG0223
PolyA_DEIso	Salix_HiSeq_c601551_g1_i2	Salix_HiSeq_c601551_g1	24	485	4.61576	71.9366	Treatment	15.585	SapurV1A.0564s0010.1.p	dehydrin protein	Eukaryota	Viridiplantae	Salix	Salix purpurea	SapurV1A.0564s0010.1.p	Salix purpurea	124	58	[('dehydrin', 1)]	dehydrin protein	1.19271	24.3513	0.999985	100	3e-36	124	58	420	82.8571	0	116	100	GO:0006950;GO:0009415	PF00257	0	0	0	0	0	Streptophyta	Saliceae	Eukaryota;Viridiplantae;Streptophyta;Streptophytina;Embryophyta;Tracheophyta;Euphyllophyta;Spermatophyta;Magnoliophyta;Mesangiospermae;Eudicotyledons;Gunneridae;Pentapetalae;rosids;fabi ds;Malpighiales;Salicaceae;Saliceae;Salix;Salix purpurea	GO:0006950;GO:0009415	PF00257	0	0	0	0	0
PolyA_DEIso	Salix_HiSeq_c576656_g7_i3	Salix_HiSeq_c576656_g7	147	528	28.6659	70.7333	Treatment	2.4675	SapurV1A.1310s0070.1.p	plasma membrane intrinsic protein PIP2.2	Eukaryota	Viridiplantae	Salix	Salix purpurea	SapurV1A.1310s0070.1.p;SapurV1A.0141s0050.1.p;SapurV1A.0141s0060.1.p;SapurV1A.0141s0060.2.p;SapurV1A.1310s0080.1.p;Potri.006G128000.1;Potri.006G128200.1;tr|C7E661|C7E661_9ROSI;tr|Q5K120|Q5K120_9ROSI;tr|A9PEP4|A9PEP4_POPTR	Salix purpurea;Salix purpurea;Salix purpurea;Salix purpurea;Salix purpurea;Populus trichocarpa;Populus trichocarpa;Populus trichocarpa;Populus trichocarpa;Populus trichocarpa	81;82;81;81;81;82;81;81;81;81	95;95;95;95;95;95;95;94;94;94	[('membrane', 7), ('intrinsic', 7), ('plasma', 6), ('PIP2.2', 4), ('NoDescription', 2)]	plasma membrane intrinsic protein PIP2.2;plasma membrane intrinsic protein PIP2.2;plasma membrane intrinsic protein;NoDescription;Plasma membrane intrinsic protein PIP2.1;Putative plasma membrane intrinsic protein;Uncharacterized protein	0.392258	2.37493	1	95.24	8e-19	81	95	409	30.8068	0	286	14.6853	GO:0005215;GO:0006810;GO:0016020	PF00230	PTHR19139:SF27	0	0	K09872	KOG0223	Streptophyta	Saliceae	Eukaryota;Viridiplantae;Streptophyta;Streptophytina;Embryophyta;Tracheophyta;Euphyllophyta;Spermatophyta;Magnoliophyta;Mesangiospermae;Eudicotyledons;Gunneridae;Pentapetalae;rosids;fabi ds;Malpighiales;Salicaceae;Saliceae;Salix;Salix purpurea	GO:0005215;GO:0006810;GO:0016020;GO:0005215;GO:0016021;GO:0005215	PF00230;PF00230;PF00230	PTHR19139:SF27;PTHR19139:SF27;PTHR19139;PTHR19139	0;pop:POPTR_0006s13000g	0	K09872;0;K09872;K09872	KOG0223;KOG0223;0
PolyA_DEIso	Salix_HiSeq_c593964_g2_i7	Salix_HiSeq_c593964_g2	194	1024	15.7904	65.3682	Treatment	4.13975	SapurV1A.0021s0220.1.p	tau class glutathione transferase GSTU19	Eukaryota	Viridiplantae	Salix	Salix purpurea	SapurV1A.0021s0220.1.p	Salix purpurea	439	99	[('tau', 1), ('GSTU19', 1), ('glutathione', 1), ('class', 1), ('transferase', 1)]	tau class glutathione transferase GSTU19	0.616974	4.81863	0.994585	99.09	7e-156	439	99	927	71.1974	0	220	100	GO:0005515	PF02798;PF00043	PTHR11260:SF16	0	0	0	KOG0406	Streptophyta	Saliceae	Eukaryota;Viridiplantae;Streptophyta;Streptophytina;Embryophyta;Tracheophyta;Euphyllophyta;Spermatophyta;Magnoliophyta;Mesangiospermae;Eudicotyledons;Gunneridae;Pentapetalae;rosids;fabi ds;Malpighiales;Salicaceae;Saliceae;Salix;Salix purpurea	GO:0005515	PF02798;PF00043	PTHR11260:SF16	0	0	0	KOG0406
PolyA_DEIso	Salix_HiSeq_c601536_g5_i1	Salix_HiSeq_c601536_g5	195	1098	17.6318	64.4409	Treatment	3.65481	SapurV1A.1758s0020.1.p	tau class glutathione transferase GSTU50	Eukaryota	Viridiplantae	Salix	Salix purpurea	SapurV1A.1758s0020.1.p;SapurV1A.1758s0030.1.p;SapurV1A.0096s0170.1.p	Salix purpurea;Salix purpurea;Salix purpurea	324;309;310	98;90;90	[('glutathione', 3), ('tau', 2), ('transferase', 2), ('GSTU50', 2), ('class', 2)]	tau class glutathione transferase GSTU50;tau class glutathione transferase GSTU50;glutathione S-transferase GST	0.562865	3.55433	1	97.52	2e-110	324	98	878	55.0114	0	223	72.1973	GO:0005515	PF02798;PF00043	PTHR11260:SF16	0	0	0	KOG0406	Streptophyta	Saliceae	Eukaryota;Viridiplantae;Streptophyta;Streptophytina;Embryophyta;Tracheophyta;Euphyllophyta;Spermatophyta;Magnoliophyta;Mesangiospermae;Eudicotyledons;Gunneridae;Pentapetalae;rosids;fabi ds;Malpighiales;Salicaceae;Saliceae;Salix;Salix purpurea	GO:0005515;GO:0005515;GO:0005515	PF02798;PF00043;PF02798;PF02798	PTHR11260:SF16;PTHR11260:SF16;PTHR11260:SF16	0	0	0	KOG0406;KOG0406;KOG0406
PolyA_DEIso	Salix_HiSeq_c594413_g1_i2	Salix_HiSeq_c594413_g1	81	278	22.1752	60.7885	Treatment	2.74129	SapurV1A.0027s0220.1.p	cinnamyl alcohol dehydrogenase	Eukaryota	Viridiplantae	Salix	Salix purpurea	SapurV1A.0027s0220.1.p	Salix purpurea	64	95	[('cinnamyl', 1), ('alcohol', 1), ('dehydrogenase', 1)]	cinnamyl alcohol dehydrogenase	0.437954	2.89425	0.999041	93.55	5e-13	64	95	252	36.9048	0	361	8.58726	GO:0016491;GO:0008270;GO:0055114	PF08240;PF00107	PTHR11695:SF285	0	1.1.1.195	K00083	KOG0023	Streptophyta	Saliceae	Eukaryota;Viridiplantae;Streptophyta;Streptophytina;Embryophyta;Tracheophyta;Euphyllophyta;Spermatophyta;Magnoliophyta;Mesangiospermae;Eudicotyledons;Gunneridae;Pentapetalae;rosids;fabi ds;Malpighiales;Salicaceae;Saliceae;Salix;Salix purpurea	GO:0016491;GO:0008270;GO:0055114	PF08240;PF00107	PTHR11695:SF285	0	1.1.1.195	K00083	KOG0023
PolyA_DEIso	Salix_HiSeq_c582542_g1_i2	Salix_HiSeq_c582542_g1	90	916	8.7895	56.1394	Treatment	6.38709	SapurV1A.0706s0060.1.p	cytochrome P450 family protein	Eukaryota	Viridiplantae	Salix	Salix purpurea	SapurV1A.0706s0060.1.p	Salix purpurea	416	93	[('P450', 1), ('family', 1), ('cytochrome', 1)]	cytochrome P450 family protein	0.805303	6.20872	1	100	6e-143	416	93	835	76.8862	0	502	42.6295	GO:0005506;GO:0009055;GO:0016705;GO:0020037	PF00067	PTHR24298:SF44	0	0	0	KOG0156	Streptophyta	Saliceae	Eukaryota;Viridiplantae;Streptophyta;Streptophytina;Embryophyta;Tracheophyta;Euphyllophyta;Spermatophyta;Magnoliophyta;Mesangiospermae;Eudicotyledons;Gunneridae;Pentapetalae;rosids;fabi ds;Malpighiales;Salicaceae;Saliceae;Salix;Salix purpurea	GO:0005506;GO:0009055;GO:0016705;GO:0020037	PF00067	PTHR24298:SF44	0	0	0	KOG0156
PolyA_DEIso	Salix_HiSeq_c601536_g2_i1	Salix_HiSeq_c601536_g2	40	217	11.2903	52.8744	Treatment	4.68318	SapurV1A.0096s0190.1.p	glutathione S-transferase GST	Eukaryota	Viridiplantae	Salix	Salix purpurea	SapurV1A.0096s0190.1.p;SapurV1A.1758s0030.1.p;SapurV1A.1758s0020.1.p	Salix purpurea;Salix purpurea;Salix purpurea	77;77;74	100;98;94	[('glutathione', 3), ('tau', 2), ('transferase', 2), ('GSTU50', 2), ('class', 2)]	glutathione S-transferase GST;tau class glutathione transferase GSTU50;tau class glutathione transferase GSTU50	0.670541	5.28905	0.999799	100	2e-18	77	100	237	46.8354	0	207	17.8744	GO:0005515	PF00043;PF02798	PTHR11260:SF16	0	0	0	KOG0406	Streptophyta	Saliceae	Eukaryota;Viridiplantae;Streptophyta;Streptophytina;Embryophyta;Tracheophyta;Euphyllophyta;Spermatophyta;Magnoliophyta;Mesangiospermae;Eudicotyledons;Gunneridae;Pentapetalae;rosids;fabi ds;Malpighiales;Salicaceae;Saliceae;Salix;Salix purpurea	GO:0005515;GO:0005515;GO:0005515	PF00043;PF02798;PF00043;PF00043	PTHR11260:SF16;PTHR11260:SF16;PTHR11260:SF16	0	0	0	KOG0406;KOG0406;KOG0406
PolyA_DEIso	Salix_HiSeq_c578584_g9_i1	Salix_HiSeq_c578584_g9	220	846	21.5745	52.6202	Treatment	2.439	SapurV1A.0855s0100.1.p	hypothetical protein	Eukaryota	Viridiplantae	Salix	Salix purpurea	SapurV1A.0855s0100.1.p;SapurV1A.2240s0010.1.p	Salix purpurea;Salix purpurea	153;151	100;97	[('hypothetical', 2)]	hypothetical protein;hypothetical protein	0.387211	2.52672	0.978582	100	2e-46	153	100	768	30.4688	0	78	100	0	0	0	0	0	0	0	Streptophyta	Saliceae	Eukaryota;Viridiplantae;Streptophyta;Streptophytina;Embryophyta;Tracheophyta;Euphyllophyta;Spermatophyta;Magnoliophyta;Mesangiospermae;Eudicotyledons;Gunneridae;Pentapetalae;rosids;fabi ds;Malpighiales;Salicaceae;Saliceae;Salix;Salix purpurea	0	0	0	0	0	0	0
PolyA_DEIso	Salix_HiSeq_c600230_g6_i1	Salix_HiSeq_c600230_g6	59	482	10.9358	52.5336	Treatment	4.8038	SapurV1A.0071s0410.1.p	UDP-glucose:flavonoid 7-O-glucosyltransferase	Eukaryota	Viridiplantae	Salix	Salix purpurea	SapurV1A.0071s0410.1.p	Salix purpurea	275	88	[('UDP-glucose:flavonoid', 1), ('7-O-glucosyltransferase', 1)]	UDP-glucose:flavonoid 7-O-glucosyltransferase	0.681585	4.32711	0.999987	99.33	9e-91	275	88	451	99.7783	0	432	34.7222	GO:0008152;GO:0016758	PF00201	PTHR11926:SF15	0	2.4.1.121	K13692	KOG1192	Streptophyta	Saliceae	Eukaryota;Viridiplantae;Streptophyta;Streptophytina;Embryophyta;Tracheophyta;Euphyllophyta;Spermatophyta;Magnoliophyta;Mesangiospermae;Eudicotyledons;Gunneridae;Pentapetalae;rosids;fabi ds;Malpighiales;Salicaceae;Saliceae;Salix;Salix purpurea	GO:0008152;GO:0016758	PF00201	PTHR11926:SF15	0	2.4.1.121	K13692	KOG1192
PolyA_DEIso	Salix_HiSeq_c599752_g1_i1	Salix_HiSeq_c599752_g1	118	427	18.8459	52.2778	Treatment	2.77397	SapurV1A.0677s0050.1.p	glutathione S-transferase, putative	Eukaryota	Viridiplantae	Salix	Salix purpurea	SapurV1A.0677s0050.1.p;SapurV1A.5347s0010.1.p;SapurV1A.0362s0010.1.p;Potri.016G023200.1;tr|U5FMK1|U5FMK1_POPTR;gi|566208274|ref|XP_006373657.1|;SapurV1A.0677s0030.1.p;tr|B9IHF7|B9IHF7_POPTR;Potri.T149500.1;gi|224137492|ref|XP_002322571.1|	Salix purpurea;Salix purpurea;Salix purpurea;Populus trichocarpa;Populus trichocarpa;Populus trichocarpa;Salix purpurea;Populus trichocarpa;Populus trichocarpa;Populus trichocarpa	147;145;145;141;141;141;139;139;139;139	94;92;91;87;87;87;85;85;85;85	[('glutathione', 5), ('putative', 4), ('S-transferase,', 4), ('[Populus', 2), ('trichocarpa]', 2)]	glutathione S-transferase, putative;glutathione S-transferase, putative;NoDescription;Uncharacterized protein;hypothetical protein POPTR_0016s02350g [Populus trichocarpa];Tau class glutathione transferase GSTU24;hypothetical protein POPTR_0016s02370g [Populus trichocarpa]	0.443102	3.16331	0.998429	93.51	2e-43	147	94	447	51.6779	0	233	33.0472	GO:0005515	PF02798;PF00043	PTHR11260:SF16	0	0	0	KOG0406	Streptophyta	Saliceae	Eukaryota;Viridiplantae;Streptophyta;Streptophytina;Embryophyta;Tracheophyta;Euphyllophyta;Spermatophyta;Magnoliophyta;Mesangiospermae;Eudicotyledons;Gunneridae;Pentapetalae;rosids;fabi ds;Malpighiales;Salicaceae;Saliceae;Salix;Salix purpurea	GO:0005515;GO:0005515;0;GO:0016740	PF02798;PF00043;PF02798;0	PTHR11260:SF16;PTHR11260:SF16;0	0;pop:POPTR_0016s02350g;pop:POPTR_0016s02370g	0	0;K00799	KOG0406;KOG0406;0
PolyA_DEIso	Salix_HiSeq_c584718_g1_i2	Salix_HiSeq_c584718_g1	8	648	0.969384	48.1397	Treatment	49.6601	SapurV1A.0407s0060.1.p	transmembrane protein, putative	Eukaryota	Viridiplantae	Salix	Salix purpurea	SapurV1A.0407s0060.1.p;Potri.008G197300.1;tr|B9HM88|B9HM88_POPTR;gi|224100281|ref|XP_002311813.1|	Salix purpurea;Populus trichocarpa;Populus trichocarpa;Populus trichocarpa	148;140;140;140	100;91;91;91	[('[Populus', 1), ('hypothetical', 1), ('putative', 1), ('At5g18850,', 1), ('co-ortholog', 1)]	transmembrane protein, putative;similar to expressed protein in Arabidopsis thaliana;[ co-ortholog (2of2) of At5g18850, ];Uncharacterized protein;hypothetical protein POPTR_0008s20190g [Populus trichocarpa]	1.69601	54.8272	1	100	8e-44	148	100	934	23.4475	0	84	86.9048	0	0	0	0	0	0	0	Streptophyta	Saliceae	Eukaryota;Viridiplantae;Streptophyta;Streptophytina;Embryophyta;Tracheophyta;Euphyllophyta;Spermatophyta;Magnoliophyta;Mesangiospermae;Eudicotyledons;Gunneridae;Pentapetalae;rosids;fabi ds;Malpighiales;Salicaceae;Saliceae;Salix;Salix purpurea	0;GO:0016021	0	0	0;pop:POPTR_0008s20190g	0	0	0
PolyA_DEIso	Salix_HiSeq_c406754_g1_i1	Salix_HiSeq_c406754_g1	67	519	5.76944	44.7139	Treatment	7.75014	SapurV1A.0607s0060.1.p	transmembrane protein, putative	Eukaryota	Viridiplantae	Salix	Salix purpurea	SapurV1A.0607s0060.1.p	Salix purpurea	324	100	[('transmembrane', 1), ('putative', 1)]	transmembrane protein, putative	0.88931	13.1708	0.956916	100	3e-112	324	100	784	60.4592	0	158	100	0	0	0	0	0	0	0	Streptophyta	Saliceae	Eukaryota;Viridiplantae;Streptophyta;Streptophytina;Embryophyta;Tracheophyta;Euphyllophyta;Spermatophyta;Magnoliophyta;Mesangiospermae;Eudicotyledons;Gunneridae;Pentapetalae;rosids;fabi ds;Malpighiales;Salicaceae;Saliceae;Salix;Salix purpurea	0	0	0	0	0	0	0
PolyA_DEIso	Salix_HiSeq_c594413_g2_i2	Salix_HiSeq_c594413_g2	128	654	12.2356	43.7054	Treatment	3.57198	SapurV1A.0027s0220.1.p	cinnamyl alcohol dehydrogenase	Eukaryota	Viridiplantae	Salix	Salix purpurea	SapurV1A.0027s0220.1.p	Salix purpurea	498	90	[('cinnamyl', 1), ('alcohol', 1), ('dehydrogenase', 1)]	cinnamyl alcohol dehydrogenase	0.552909	3.47205	0.999997	100	2e-177	498	90	822	99.635	0	361	75.6233	GO:0016491;GO:0008270;GO:0055114	PF08240;PF00107	PTHR11695:SF285	0	1.1.1.195	K00083	KOG0023	Streptophyta	Saliceae	Eukaryota;Viridiplantae;Streptophyta;Streptophytina;Embryophyta;Tracheophyta;Euphyllophyta;Spermatophyta;Magnoliophyta;Mesangiospermae;Eudicotyledons;Gunneridae;Pentapetalae;rosids;fabi ds;Malpighiales;Salicaceae;Saliceae;Salix;Salix purpurea	GO:0016491;GO:0008270;GO:0055114	PF08240;PF00107	PTHR11695:SF285	0	1.1.1.195	K00083	KOG0023
PolyA_DEIso	Salix_HiSeq_c593964_g2_i1	Salix_HiSeq_c593964_g2	171	695	15.8686	43.6038	Treatment	2.7478	SapurV1A.0412s0110.1.p	tau class glutathione transferase GSTU37	Eukaryota	Viridiplantae	Salix	Salix purpurea	SapurV1A.0412s0110.1.p;SapurV1A.0885s0150.1.p	Salix purpurea;Salix purpurea	442;442	99;99	[('tau', 2), ('glutathione', 2), ('class', 2), ('GSTU37', 2), ('transferase', 2)]	tau class glutathione transferase GSTU37;tau class glutathione transferase GSTU37	0.438985	2.91001	0.987079	99.09	4e-157	442	99	870	75.5172	0	219	100	GO:0005515	PF02798;PF00043	PTHR11260:SF16	0	0	0	KOG0406	Streptophyta	Saliceae	Eukaryota;Viridiplantae;Streptophyta;Streptophytina;Embryophyta;Tracheophyta;Euphyllophyta;Spermatophyta;Magnoliophyta;Mesangiospermae;Eudicotyledons;Gunneridae;Pentapetalae;rosids;fabi ds;Malpighiales;Salicaceae;Saliceae;Salix;Salix purpurea	GO:0005515;GO:0005515	PF02798;PF00043;PF02798;PF00043	PTHR11260:SF16;PTHR11260:SF16	0	0	0	KOG0406;KOG0406
PolyA_DEIso	Salix_HiSeq_c601474_g2_i2	Salix_HiSeq_c601474_g2	49	208	17.4826	42.1199	Treatment	2.40925	SapurV1A.0307s0030.1.p	AAA family ATPase	Eukaryota	Viridiplantae	Salix	Salix purpurea	SapurV1A.0307s0030.1.p;SapurV1A.0624s0130.1.p;SapurV1A.0307s0070.1.p;SapurV1A.0307s0050.1.p	Salix purpurea;Salix purpurea;Salix purpurea;Salix purpurea	176;176;174;169	97;97;96;90	[('ATPase', 4), ('AAA', 4), ('family', 4)]	AAA family ATPase;AAA family ATPase;AAA family ATPase	0.381882	2.4559	0.960274	96.67	3e-53	176	97	270	100	0	529	17.0132	GO:0005524	PF00004	PTHR23070:SF1	0	0	0	KOG0743	Streptophyta	Saliceae	Eukaryota;Viridiplantae;Streptophyta;Streptophytina;Embryophyta;Tracheophyta;Euphyllophyta;Spermatophyta;Magnoliophyta;Mesangiospermae;Eudicotyledons;Gunneridae;Pentapetalae;rosids;fabi ds;Malpighiales;Salicaceae;Saliceae;Salix;Salix purpurea	GO:0005524;GO:0005524;GO:0005524	PF00004;PF00004;PF00004	PTHR23070:SF1;PTHR23070:SF1;PTHR23070:SF1	0	0	0	KOG0743;KOG0743;0;KOG0743
PolyA_DEIso	Salix_HiSeq_c599752_g2_i3	Salix_HiSeq_c599752_g2	53	365	10.5681	41.261	Treatment	3.90428	SapurV1A.5347s0010.1.p	glutathione S-transferase, putative	Eukaryota	Viridiplantae	Salix	Salix purpurea	SapurV1A.5347s0010.1.p;SapurV1A.0362s0010.1.p	Salix purpurea;Salix purpurea	271;267	96;93	[('S-transferase,', 2), ('glutathione', 2), ('putative', 2)]	glutathione S-transferase, putative;glutathione S-transferase, putative	0.591541	3.55472	0.999997	95.65	3e-92	271	96	455	90.989	0	226	61.0619	GO:0005515	PF02798;PF00043	PTHR11260:SF16	0	0	0	KOG0406	Streptophyta	Saliceae	Eukaryota;Viridiplantae;Streptophyta;Streptophytina;Embryophyta;Tracheophyta;Euphyllophyta;Spermatophyta;Magnoliophyta;Mesangiospermae;Eudicotyledons;Gunneridae;Pentapetalae;rosids;fabi ds;Malpighiales;Salicaceae;Saliceae;Salix;Salix purpurea	GO:0005515;GO:0005515	PF02798;PF00043;PF02798;PF00043	PTHR11260:SF16;PTHR11260:SF16	0	0	0	KOG0406;KOG0406
PolyA_DEIso	Salix_HiSeq_c572192_g1_i1	Salix_HiSeq_c572192_g1	218	928	14.6116	40.5649	Treatment	2.7762	SapurV1A.0740s0040.1.p	NAC transcription factor, putative	Eukaryota	Viridiplantae	Salix	Salix purpurea	SapurV1A.0740s0040.1.p;SapurV1A.3767s0010.2.p;tr|B9H7H2|B9H7H2_POPTR;Potri.005G180200.1;gi|224084914|ref|XP_002307447.1|;gi|743918844|ref|XP_011003434.1|	Salix purpurea;Salix purpurea;Populus trichocarpa;Populus trichocarpa;Populus trichocarpa;Populus euphratica	552;551;543;544;543;539	94;94;91;91;91;91	[('family', 5), ('NAC', 4), ('meristem', 3), ('putative', 3), ('apical', 3)]	NAC transcription factor, putative;NAC transcription factor, putative;No apical meristem family protein;no apical meristem (NAM) family protein;similar to NAC domain protein NAM GB:AAD17313 GI:4325282 from (Arabidopsis thaliana);a large family of putative transcriptional activators with NA family member;[ co-ortholog (2of2) of At1g01720, ];no apical meristem family protein [Populus trichocarpa];P…	0.443451	3.22064	0.983767	97.13	0	552	94	1260	66.4286	0	279	100	GO:0003677;GO:0006355	PF02365	0	0	0	0	0	Streptophyta	Saliceae	Eukaryota;Viridiplantae;Streptophyta;Streptophytina;Embryophyta;Tracheophyta;Euphyllophyta;Spermatophyta;Magnoliophyta;Mesangiospermae;Eudicotyledons;Gunneridae;Pentapetalae;rosids;fabi ds;Malpighiales;Salicaceae;Saliceae;Salix;Salix purpurea	GO:0003677;GO:0006355;GO:0003677;GO:0005634;GO:0006351;0	PF02365;PF02365;0	0;GRAB1-LIKE PROTEIN (PTHR31719:SF3)	0;pop:POPTR_0005s20240g	0	0	0
PolyA_DEIso	Salix_HiSeq_c517328_g2_i1	Salix_HiSeq_c517328_g2	324	732	27.5456	39.8913	Treatment	1.44819	SapurV1A.1745s0030.1.p	nudix hydrolase	Eukaryota	Viridiplantae	Salix	Salix purpurea	SapurV1A.1745s0030.1.p;SapurV1A.1318s0010.1.p	Salix purpurea;Salix purpurea	389;364	100;94	[('nudix', 2), ('hydrolase', 2)]	nudix hydrolase;nudix hydrolase	0.160827	1.47714	0.999997	100	4e-136	389	100	959	59.1241	0	189	100	GO:0016787	PF00293	PTHR12629	0	0	0	KOG2839	Streptophyta	Saliceae	Eukaryota;Viridiplantae;Streptophyta;Streptophytina;Embryophyta;Tracheophyta;Euphyllophyta;Spermatophyta;Magnoliophyta;Mesangiospermae;Eudicotyledons;Gunneridae;Pentapetalae;rosids;fabi ds;Malpighiales;Salicaceae;Saliceae;Salix;Salix purpurea	GO:0016787;GO:0016787	PF00293;PF00293	PTHR12629;PTHR12629	0	0	0	KOG2839;KOG2839
PolyA_DEIso	Salix_HiSeq_c541574_g1_i2	Salix_HiSeq_c541574_g1	21	183	13.0843	39.0991	Treatment	2.98826	SapurV1A.0023s0480.1.p	ribosomal protein S23 component of cytosolic 80S ribosome and 40S small subunit	Eukaryota	Viridiplantae	Salix	Salix purpurea	SapurV1A.0023s0480.1.p;SapurV1A.0038s0140.1.p;SapurV1A.0247s0060.1.p;tr|B9SD33|B9SD33_RICCO;tr|B3TLT8|B3TLT8_ELAGV;tr|B7FHD2|B7FHD2_MEDTR;sp|P49201|RS232_ARATH;Potri.008G044400.1;Potri.010G217100.1;Potri.016G085800.2	Salix purpurea;Salix purpurea;Salix purpurea;Ricinus;Elaeis;Medicago;Arabidopsis;Populus trichocarpa;Populus trichocarpa;Populus trichocarpa	138;138;138;138;138;138;138;138;138;138	100;100;100;100;100;100;100;100;100;100	[('ribosomal', 10), ('40S', 9), ('S23', 5), ('and', 3), ('co-ortholog', 3)]	ribosomal protein S23 component of cytosolic 80S ribosome and 40S small subunit;ribosomal protein S23 component of cytosolic 80S ribosome and 40S small subunit;40S ribosomal protein S23, putative;40S ribosomal protein S23;40S ribosomal protein S23-2;similar to putative 40S ribosomal protein s12. [ORG:Fragaria x ananassa];[ co-ortholog (3of3) of AAA79921, P46297, ];[ co-ortholog (2of3) of AAA79921…	0.475418	4.72857	0.991837	100	2e-42	138	100	214	93.9252	0	143	46.8531	GO:0003735;GO:0005622;GO:0005840;GO:0006412	PF00164	PTHR11652	0	0	K02973	KOG1749	Streptophyta	Saliceae	Eukaryota;Viridiplantae;Streptophyta;Streptophytina;Embryophyta;Tracheophyta;Euphyllophyta;Spermatophyta;Magnoliophyta;Mesangiospermae;Eudicotyledons;Gunneridae;Pentapetalae;rosids;fabi ds;Malpighiales;Salicaceae;Saliceae;Salix;Salix purpurea	GO:0003735;GO:0005622;GO:0005840;GO:0006412;GO:0003735;GO:0015935;GO:0022626;GO:0022627;GO:0005840	PF00164;PF00164;PF00164	PTHR11652;PTHR11652;PTHR11652	0;rcu:RCOM_0819610;rcu:RCOM_1068420;egu:105058739;mtr:MTR_7g100720;ath:AT5G02960	0	K02973;K02973;K02973	KOG1749;KOG1749;0;KOG1749
PolyA_DEIso	Salix_HiSeq_c565633_g3_i1	Salix_HiSeq_c565633_g3	8	200	1.53912	38.2936	Treatment	24.8802	SapurV1A.0021s0310.1.p	MYB transcription factor	Eukaryota	Viridiplantae	Salix	Salix purpurea	SapurV1A.0021s0310.1.p	Salix purpurea	170	90	[('transcription', 1), ('MYB', 1), ('factor', 1)]	MYB transcription factor	1.39585	42.6668	0.999991	88.89	1e-52	170	90	351	76.9231	0	265	33.9623	0	PF00249	PTHR10641	0	0	K09422	KOG0048	Streptophyta	Saliceae	Eukaryota;Viridiplantae;Streptophyta;Streptophytina;Embryophyta;Tracheophyta;Euphyllophyta;Spermatophyta;Magnoliophyta;Mesangiospermae;Eudicotyledons;Gunneridae;Pentapetalae;rosids;fabi ds;Malpighiales;Salicaceae;Saliceae;Salix;Salix purpurea	0	PF00249	PTHR10641	0	0	K09422	KOG0048
PolyA_DEIso	Salix_HiSeq_c591443_g1_i2	Salix_HiSeq_c591443_g1	27	179	7.19801	35.9279	Treatment	4.99137	SapurV1A.0005s1330.1.p	monooxygenase, putative	Eukaryota	Viridiplantae	Salix	Salix purpurea	SapurV1A.0005s1330.1.p	Salix purpurea	137	98	[('monooxygenase,', 1), ('putative', 1)]	monooxygenase, putative	0.69822	8.40313	0.971989	96.97	2e-39	137	98	267	74.1573	0	411	16.0584	GO:0004497;GO:0055114	PF01494	PTHR13789:SF6	0	0	0	KOG2614	Streptophyta	Saliceae	Eukaryota;Viridiplantae;Streptophyta;Streptophytina;Embryophyta;Tracheophyta;Euphyllophyta;Spermatophyta;Magnoliophyta;Mesangiospermae;Eudicotyledons;Gunneridae;Pentapetalae;rosids;fabi ds;Malpighiales;Salicaceae;Saliceae;Salix;Salix purpurea	GO:0004497;GO:0055114	PF01494	PTHR13789:SF6	0	0	0	KOG2614
PolyA_DEIso	Salix_HiSeq_c578767_g2_i1	Salix_HiSeq_c578767_g2	108	287	19.6499	34.6585	Treatment	1.7638	SapurV1A.0135s0210.1.p	PPPDE peptidase domain protein	Eukaryota	Viridiplantae	Salix	Salix purpurea	SapurV1A.0135s0210.1.p;SapurV1A.0135s0210.2.p;SapurV1A.0135s0210.3.p	Salix purpurea;Salix purpurea;Salix purpurea	189;189;189	100;100;100	[('domain', 3), ('PPPDE', 3), ('peptidase', 3)]	PPPDE peptidase domain protein;PPPDE peptidase domain protein;PPPDE peptidase domain protein	0.24645	1.84788	1	100	2e-59	189	100	442	63.1222	0	293	31.7406	0	PF05903	PTHR12378:SF2	0	0	0	KOG0324	Streptophyta	Saliceae	Eukaryota;Viridiplantae;Streptophyta;Streptophytina;Embryophyta;Tracheophyta;Euphyllophyta;Spermatophyta;Magnoliophyta;Mesangiospermae;Eudicotyledons;Gunneridae;Pentapetalae;rosids;fabi ds;Malpighiales;Salicaceae;Saliceae;Salix;Salix purpurea	0	PF05903;PF05903;PF05903	PTHR12378:SF2;PTHR12378:SF2;PTHR12378:SF2	0	0	0	KOG0324;KOG0324;KOG0324
PolyA_DEIso	Salix_HiSeq_c591487_g7_i1	Salix_HiSeq_c591487_g7	42	233	7.15069	34.321	Treatment	4.79967	SapurV1A.0593s0080.1.p	stress up-regulated Nod 19 protein	Eukaryota	Viridiplantae	Salix	Salix purpurea	SapurV1A.0593s0080.1.p;tr|U5FMJ1|U5FMJ1_POPTR;gi|566207161|ref|XP_006374581.1|	Salix purpurea;Populus trichocarpa;Populus trichocarpa	147;140;140	99;89;89	[('stress', 1), ('POPTR_0015s11990g', 1), ('Uncharacterized', 1), ('Nod', 1), ('[Populus', 1)]	stress up-regulated Nod 19 protein;Uncharacterized protein;hypothetical protein POPTR_0015s11990g [Populus trichocarpa]	0.681212	5.13905	0.999972	98.61	7e-42	147	99	387	55.814	0	467	15.4176	0	PF07712	0	0	0	0	0	Streptophyta	Saliceae	Eukaryota;Viridiplantae;Streptophyta;Streptophytina;Embryophyta;Tracheophyta;Euphyllophyta;Spermatophyta;Magnoliophyta;Mesangiospermae;Eudicotyledons;Gunneridae;Pentapetalae;rosids;fabi ds;Malpighiales;Salicaceae;Saliceae;Salix;Salix purpurea	GO:0016021	PF07712;PF07712	0	pop:POPTR_0015s11990g	0	0	0
PolyA_DEIso	Salix_HiSeq_c476964_g2_i2	Salix_HiSeq_c476964_g2	18	105	5.8485	33.0521	Treatment	5.65138	SapurV1A.0003s0850.1.p	calcium-binding protein with EF-hand protein, putative	Eukaryota	Viridiplantae	Salix	Salix purpurea	SapurV1A.0003s0850.1.p	Salix purpurea	107	100	[('calcium-binding', 1), ('EF-hand', 1), ('with', 1), ('putative', 1)]	calcium-binding protein with EF-hand protein, putative	0.752155	7.23129	0.972192	100	9e-31	107	100	205	77.561	0	126	42.0635	0	0	PTHR10891:SF148	0	0	0	KOG0028	Streptophyta	Saliceae	Eukaryota;Viridiplantae;Streptophyta;Streptophytina;Embryophyta;Tracheophyta;Euphyllophyta;Spermatophyta;Magnoliophyta;Mesangiospermae;Eudicotyledons;Gunneridae;Pentapetalae;rosids;fabi ds;Malpighiales;Salicaceae;Saliceae;Salix;Salix purpurea	0	0	PTHR10891:SF148	0	0	0	KOG0028
PolyA_DEIso	Salix_HiSeq_c600332_g3_i4	Salix_HiSeq_c600332_g3	72	334	9.00958	32.9726	Treatment	3.65973	SapurV1A.0773s0090.1.p	aldo/keto reductase family protein	Eukaryota	Viridiplantae	Salix	Salix purpurea	SapurV1A.0773s0090.1.p;SapurV1A.2581s0020.1.p;SapurV1A.2581s0020.2.p	Salix purpurea;Salix purpurea;Salix purpurea	234;243;241	93;88;87	[('aldo/keto', 2), ('reductase', 2), ('family', 2), ('reductase,', 1), ('putative', 1)]	aldo/keto reductase family protein;aldo/keto reductase family protein;aldo-keto reductase, putative	0.563449	3.88086	1	96.46	8e-76	234	93	566	59.894	0	307	36.8078	GO:0016491;GO:0055114	PF00248	PTHR11732:SF12	0	0	0	KOG1575	Streptophyta	Saliceae	Eukaryota;Viridiplantae;Streptophyta;Streptophytina;Embryophyta;Tracheophyta;Euphyllophyta;Spermatophyta;Magnoliophyta;Mesangiospermae;Eudicotyledons;Gunneridae;Pentapetalae;rosids;fabi ds;Malpighiales;Salicaceae;Saliceae;Salix;Salix purpurea	GO:0016491;GO:0055114;GO:0016491;GO:0055114	PF00248;PF00248;PF00248	PTHR11732:SF12;PTHR11732:SF12;PTHR11732:SF12	0	0	0	KOG1575;KOG1575
PolyA_DEIso	Salix_HiSeq_c594413_g2_i1	Salix_HiSeq_c594413_g2	52	497	5.08445	31.8462	Treatment	6.26345	SapurV1A.0027s0220.1.p	cinnamyl alcohol dehydrogenase	Eukaryota	Viridiplantae	Salix	Salix purpurea	SapurV1A.0027s0220.1.p;SapurV1A.0027s0200.1.p;Potri.009G063300.1;tr|B9P5A5|B9P5A5_POPTR;gi|566186687|ref|XP_006379103.1|;Potri.009G062800.1;tr|T1WWR8|T1WWR8_POPTO;tr|B9HNN3|B9HNN3_POPTR;tr|B9HNN0|B9HNN0_POPTR;gi|537361489|gb|AGU43754.1|	Salix purpurea;Salix purpurea;Populus trichocarpa;Populus trichocarpa;Populus trichocarpa;Populus trichocarpa;Populus trichocarpa;Populus trichocarpa;Populus trichocarpa;Populus tomentosa	445;442;433;433;433;427;428;427;426;428	78;77;73;73;73;71;71;71;71;71	[('alcohol', 4), ('cinnamyl', 3), ('dehydrogenase', 3), ('Uncharacterized', 3), ('co-ortholog', 2)]	cinnamyl alcohol dehydrogenase;cinnamyl alcohol dehydrogenase-like protein;similar to unnamed protein product. [ORG:Fragaria x ananassa];[ co-ortholog (1of6) of AAK28509, CAC09054, AAD10327, CAC09053, CAC09056, ];Uncharacterized protein;hypothetical protein POPTR_0009s06780g [Populus trichocarpa];[ co-ortholog (4of6) of AAK28509, CAC09054, AAD10327, CAC09053, CAC09056, ];Cinnamyl alcohol dehydrog…	0.796813	5.69604	0.999994	92.25	3e-156	445	78	856	99.5327	0	361	78.6704	GO:0016491;GO:0008270;GO:0055114	PF08240;PF00107	PTHR11695:SF285	0	1.1.1.195	K00083	KOG0023	Streptophyta	Saliceae	Eukaryota;Viridiplantae;Streptophyta;Streptophytina;Embryophyta;Tracheophyta;Euphyllophyta;Spermatophyta;Magnoliophyta;Mesangiospermae;Eudicotyledons;Gunneridae;Pentapetalae;rosids;fabi ds;Malpighiales;Salicaceae;Saliceae;Salix;Salix purpurea	GO:0016491;GO:0008270;GO:0055114;GO:0016491;0	PF08240;PF00107;PF08240;0	PTHR11695:SF285;PTHR11695:SF285;PTHR11695;CINNAMYL ALCOHOL DEHYDROGENASE 6-RELATED (PTHR11695:SF497)	0;pop:POPTR_0009s06780g;pop:POPTR_0009s06740g;pop:POPTR_0009s06770g	1.1.1.195;0	K00083;0;K00083	KOG0023;KOG0023;0
PolyA_DEIso	Salix_HiSeq_c595566_g2_i5	Salix_HiSeq_c595566_g2	164	579	12.0661	31.3702	Treatment	2.59986	SapurV1A.0038s0640.1.p	tonoplast intrinsic protein	Eukaryota	Viridiplantae	Salix	Salix purpurea	SapurV1A.0038s0640.1.p;gi|743780173|ref|XP_011022886.1|;Potri.008G050700.2;tr|B9HM49|B9HM49_POPTR;gi|224098284|ref|XP_002311146.1|;SapurV1A.0095s0630.1.p;Potri.010G209900.1;gi|941507958|gb|ALK82468.1|;tr|A9PCF5|A9PCF5_POPTR;gi|224112847|ref|XP_002316308.1|	Salix purpurea;Populus euphratica;Populus trichocarpa;Populus trichocarpa;Populus trichocarpa;Salix purpurea;Populus trichocarpa;Salix purpurea;Populus trichocarpa;Populus trichocarpa	449;436;435;433;433;433;432;431;430;430	91;87;86;86;86;85;85;85;84;84	[('intrinsic', 11), ('tonoplast', 5), ('Gamma-tonoplast', 4), ('aquaporin', 3), ('[Populus', 3)]	tonoplast intrinsic protein;PREDICTED: aquaporin TIP1-3 [Populus euphratica];similar to Putative aquaporin TIP1.3 (Tonoplast intrinsic protein 1.3) (Gamma- tonoplast intrinsic protein 3) (Gamma-TIP3).;[ co-ortholog (1of2) of At4g01470, ];Gamma-tonoplast intrinsic protein 3;Gamma-tonoplast intrinsic protein 3 [Populus trichocarpa];tonoplast intrinsic protein;[ co-ortholog (2of2) of At4g01470, ];to…	0.414949	2.70461	0.963959	99.21	3e-158	449	91	1064	71.3346	0	253	100	GO:0005215;GO:0006810;GO:0016020	PF00230	PTHR19139:SF54	0	0	K09873	KOG0223	Streptophyta	Saliceae	Eukaryota;Viridiplantae;Streptophyta;Streptophytina;Embryophyta;Tracheophyta;Euphyllophyta;Spermatophyta;Magnoliophyta;Mesangiospermae;Eudicotyledons;Gunneridae;Pentapetalae;rosids;fabi ds;Malpighiales;Salicaceae;Saliceae;Salix;Salix purpurea	GO:0005215;GO:0006810;GO:0016020;0;GO:0005215;GO:0016021	PF00230;0;PF00230	PTHR19139:SF54;0;PTHR19139:SF54;PTHR19139	0;pop:POPTR_0008s05050g;pop:POPTR_0010s21700g	0	K09873;0;K09873	KOG0223;0;KOG0223
PolyA_DEIso	Salix_HiSeq_c539942_g1_i1	Salix_HiSeq_c539942_g1	94	228	18.0325	31.3267	Treatment	1.73724	SapurV1A.0179s0170.1.p	zinc finger, C2H2 type protein	Eukaryota	Viridiplantae	Salix	Salix purpurea	SapurV1A.0179s0170.1.p;Potri.013G114600.1;tr|B9MW64|B9MW64_POPTR;tr|S6B8L8|S6B8L8_POPNI;gi|566200793|ref|XP_006376312.1|;gi|529172809|dbj|BAN67813.1|;SapurV1A.0287s0150.1.p;SapurV1A.2334s0030.1.p;gi|743887463|ref|XP_011038155.1|	Salix purpurea;Populus trichocarpa;Populus trichocarpa;Populus trichocarpa;Populus trichocarpa;Populus nigra;Salix purpurea;Salix purpurea;Populus euphratica	86;80;79;79;79;79;70;70;78	80;74;73;73;73;73;72;72;71	[('zinc', 6), ('type', 5), ('C2H2', 5), ('family', 4), ('finger', 4)]	zinc finger, C2H2 type protein;zinc finger (C2H2 type) family protein;similar to C2H2 type;[ co-ortholog (1of2) of At1g34370, ];Zinc finger family protein;STOP1-like protein;zinc finger family protein [Populus trichocarpa];STOP1-like protein [Populus nigra];zinc finger, C2H2 type protein;PREDICTED: protein SENSITIVE TO PROTON RHIZOTOXICITY 1 [Populus euphratica]	0.239859	1.70729	0.98308	98.08	1e-19	86	80	394	39.5939	0	516	10.0775	GO:0005622;GO:0008270	PF00096	PTHR10593:SF10	0	0	0	0	Streptophyta	Saliceae	Eukaryota;Viridiplantae;Streptophyta;Streptophytina;Embryophyta;Tracheophyta;Euphyllophyta;Spermatophyta;Magnoliophyta;Mesangiospermae;Eudicotyledons;Gunneridae;Pentapetalae;rosids;fabi ds;Malpighiales;Salicaceae;Saliceae;Salix;Salix purpurea	GO:0005622;GO:0008270;GO:0005622;GO:0046872;GO:0003676;0	PF00096;PF00096;0;PF12171	PTHR10593:SF10;PTHR10593:SF10;0;SP8B (PTHR24409:SF14)	0;pop:POPTR_0013s11900g	0	0	0
PolyA_DEIso	Salix_HiSeq_c565087_g3_i1	Salix_HiSeq_c565087_g3	67	183	19.1025	31.0214	Treatment	1.62394	SapurV1A.0025s0480.1.p	HVA22-like protein I	Eukaryota	Viridiplantae	Salix	Salix purpurea	SapurV1A.0025s0480.1.p;SapurV1A.0025s0480.2.p	Salix purpurea;Salix purpurea	121;120	100;99	[('HVA22-like', 2)]	HVA22-like protein I;HVA22-like protein I	0.210571	1.56356	0.995105	100	4e-34	121	100	302	59.6026	0	256	23.4375	0	PF03134	PTHR12300:SF20	0	0	0	KOG1726	Streptophyta	Saliceae	Eukaryota;Viridiplantae;Streptophyta;Streptophytina;Embryophyta;Tracheophyta;Euphyllophyta;Spermatophyta;Magnoliophyta;Mesangiospermae;Eudicotyledons;Gunneridae;Pentapetalae;rosids;fabi ds;Malpighiales;Salicaceae;Saliceae;Salix;Salix purpurea	0	PF03134;PF03134	PTHR12300:SF20;PTHR12300:SF20	0	0	0	KOG1726;KOG1726
PolyA_DEIso	Salix_HiSeq_c587683_g3_i4	Salix_HiSeq_c587683_g3	191	372	21.7369	30.6625	Treatment	1.41062	SapurV1A.0490s0030.1.p	ethphon-induced protein	Eukaryota	Viridiplantae	Salix	Salix purpurea	SapurV1A.0490s0030.1.p;SapurV1A.2187s0010.1.p;gi|743788146|ref|XP_011032765.1|;gi|743940284|ref|XP_011014608.1|;tr|A9PDB2|A9PDB2_POPTR;Potri.014G052900.1;gi|566202655|ref|XP_006375196.1|	Salix purpurea;Salix purpurea;Populus euphratica;Populus euphratica;Populus trichocarpa;Populus trichocarpa;Populus trichocarpa	132;132;124;122;122;122;122	70;70;62;61;60;60;60	[('senescence-associated', 3), ('[Populus', 3), ('PREDICTED:', 2), ('family', 2), ('uncharacterized', 2)]	ethphon-induced protein;ethphon-induced protein;PREDICTED: uncharacterized protein LOC105131466 [Populus euphratica];PREDICTED: uncharacterized protein LOC105118375 [Populus euphratica];Senescence-associated family protein;similar to senescence-associated protein-related;similar to senescence-associated protein SAG102 (GI:22331931) (Arabidopsis thaliana);[ co-ortholog (1of2) of At2g44670, ];senes…	0.14941	1.48436	0.96509	100	2e-38	132	70	653	41.3476	0	95	94.7368	0	PF04570	0	0	0	0	0	Streptophyta	Saliceae	Eukaryota;Viridiplantae;Streptophyta;Streptophytina;Embryophyta;Tracheophyta;Euphyllophyta;Spermatophyta;Magnoliophyta;Mesangiospermae;Eudicotyledons;Gunneridae;Pentapetalae;rosids;fabi ds;Malpighiales;Salicaceae;Saliceae;Salix;Salix purpurea	0	PF04570;PF04570;0	0	0;pop:POPTR_0014s05180g	0	0	0
PolyA_DEIso	Salix_HiSeq_c589371_g5_i8	Salix_HiSeq_c589371_g5	187	779	13.0139	30.6272	Treatment	2.35342	SapurV1A.0888s0080.1.p	plasma membrane intrinsic protein PIP1-1	Eukaryota	Viridiplantae	Salix	Salix purpurea	SapurV1A.0888s0080.1.p;tr|B9HHL9|B9HHL9_POPTR;Potri.008G065600.1;Potri.008G065600.6;Potri.008G065600.7;gi|224101113|ref|XP_002312147.1|;tr|A9PJD0|A9PJD0_9ROSI;tr|B8Y643|B8Y643_9ROSI;gi|743781344|ref|XP_011042268.1|;gi|219523020|gb|ACL14797.1|	Salix purpurea;Populus trichocarpa;Populus trichocarpa;Populus trichocarpa;Populus trichocarpa;Populus trichocarpa;Populus trichocarpa;Populus trichocarpa;Populus euphratica;Populus alba x Populus glandulosa	577;565;565;565;565;565;565;561;562;561	98;94;94;94;94;94;94;93;93;93	[('membrane', 8), ('intrinsic', 8), ('plasma', 6), ('co-ortholog', 3), ('BAD14372,', 3)]	plasma membrane intrinsic protein PIP1-1;Plasma membrane intrinsic protein 1-1;similar to plasma membrane intrinsic protein 1-1. [ORG:Pyrus communis];[ co-ortholog (4of5) of BAD14371, BAD14372, BAB40142, AAV41024, CAA06745, ];plasma membrane intrinsic protein 1-1 [Populus trichocarpa];Putative uncharacterized protein;Plasma membrane intrinsic protein 1;PREDICTED: probable aquaporin PIP1-2 [Populu…	0.371699	2.44672	0.991285	97.56	0	577	98	1231	69.9431	0	288	99.6528	GO:0005215;GO:0006810;GO:0016020	PF00230	PTHR19139:SF55	0	0	K09872	KOG0223	Streptophyta	Saliceae	Eukaryota;Viridiplantae;Streptophyta;Streptophytina;Embryophyta;Tracheophyta;Euphyllophyta;Spermatophyta;Magnoliophyta;Mesangiospermae;Eudicotyledons;Gunneridae;Pentapetalae;rosids;fabi ds;Malpighiales;Salicaceae;Saliceae;Salix;Salix purpurea	GO:0005215;GO:0006810;GO:0016020;GO:0016021;GO:0005215;0	PF00230;PF00230;0	PTHR19139:SF55;PTHR19139;PTHR19139:SF55;AQUAPORIN PIP1-5-RELATED (PTHR19139:SF90);0	pop:POPTR_0008s06580g;0	0	K09872;K09872;0	KOG0223;0;KOG0223
PolyA_DEIso	Salix_HiSeq_c595167_g1_i1	Salix_HiSeq_c595167_g1	95	283	16.0333	30.418	Treatment	1.89718	SapurV1A.0814s0150.1.p	metal ion-binding protein, putative	Eukaryota	Viridiplantae	Salix	Salix purpurea	SapurV1A.0814s0150.1.p;SapurV1A.0814s0150.2.p	Salix purpurea;Salix purpurea	201;201	65;65	[('ion-binding', 2), ('metal', 2), ('putative', 2)]	metal ion-binding protein, putative;metal ion-binding protein, putative	0.278109	1.86365	0.999998	99.38	4e-61	201	65	488	99.5902	0	532	30.4511	GO:0030001;GO:0046872	PF00403	PTHR22814:SF56	0	0	0	KOG1603	Streptophyta	Saliceae	Eukaryota;Viridiplantae;Streptophyta;Streptophytina;Embryophyta;Tracheophyta;Euphyllophyta;Spermatophyta;Magnoliophyta;Mesangiospermae;Eudicotyledons;Gunneridae;Pentapetalae;rosids;fabi ds;Malpighiales;Salicaceae;Saliceae;Salix;Salix purpurea	GO:0030001;GO:0046872;GO:0030001;GO:0046872	PF00403;PF00403	PTHR22814:SF56;PTHR22814:SF56	0	0	0	KOG1603;KOG1603
PolyA_DEIso	Salix_HiSeq_c485677_g1_i1	Salix_HiSeq_c485677_g1	114	488	10.2629	30.225	Treatment	2.94508	SapurV1A.0210s0010.1.p	aquaporin TIP-type protein, putative	Eukaryota	Viridiplantae	Salix	Salix purpurea	SapurV1A.0210s0010.1.p;SapurV1A.0734s0010.1.p;gi|941507968|gb|ALK82473.1|	Salix purpurea;Salix purpurea;Salix purpurea	410;410;410	86;86;86	[('aquaporin', 2), ('putative', 2), ('TIP-type', 2), ('purpurea]', 1), ('tonoplast', 1)]	aquaporin TIP-type protein, putative;aquaporin TIP-type protein, putative;tonoplast intrinsic protein 2;2 [Salix purpurea]	0.469097	2.86071	1	100	3e-144	410	86	834	90.2878	0	251	100	GO:0005215;GO:0006810;GO:0016020	PF00230	PTHR19139:SF30	0	0	K09873	KOG0223	Streptophyta	Saliceae	Eukaryota;Viridiplantae;Streptophyta;Streptophytina;Embryophyta;Tracheophyta;Euphyllophyta;Spermatophyta;Magnoliophyta;Mesangiospermae;Eudicotyledons;Gunneridae;Pentapetalae;rosids;fabi ds;Malpighiales;Salicaceae;Saliceae;Salix;Salix purpurea	GO:0005215;GO:0006810;GO:0016020;GO:0005215	PF00230;PF00230	PTHR19139:SF30;PTHR19139:SF30	0	0	K09873;K09873	KOG0223;KOG0223
PolyA_DEIso	Salix_HiSeq_c420527_g1_i1	Salix_HiSeq_c420527_g1	73	456	6.77531	29.6641	Treatment	4.37826	SapurV1A.0175s0210.1.p	tau class glutathione transferase GSTU37	Eukaryota	Viridiplantae	Salix	Salix purpurea	SapurV1A.0175s0210.1.p	Salix purpurea	416	97	[('tau', 1), ('glutathione', 1), ('class', 1), ('GSTU37', 1), ('transferase', 1)]	tau class glutathione transferase GSTU37	0.641302	4.79145	0.998402	99.53	3e-147	416	97	824	77.5485	0	222	95.9459	GO:0005515	PF00043;PF02798	PTHR11260:SF16	0	0	0	KOG0406	Streptophyta	Saliceae	Eukaryota;Viridiplantae;Streptophyta;Streptophytina;Embryophyta;Tracheophyta;Euphyllophyta;Spermatophyta;Magnoliophyta;Mesangiospermae;Eudicotyledons;Gunneridae;Pentapetalae;rosids;fabi ds;Malpighiales;Salicaceae;Saliceae;Salix;Salix purpurea	GO:0005515	PF00043;PF02798	PTHR11260:SF16	0	0	0	KOG0406
PolyA_DEIso	Salix_HiSeq_c556833_g1_i1	Salix_HiSeq_c556833_g1	18	167	6.77874	29.3753	Treatment	4.33344	SapurV1A.3068s0010.1.p	potato inhibitor I family protein	Eukaryota	Viridiplantae	Salix	Salix purpurea	SapurV1A.3068s0010.1.p;SapurV1A.0007s0720.1.p	Salix purpurea;Salix purpurea	146;145	100;99	[('inhibitor', 2), ('putative', 1), ('protease', 1), ('family', 1), ('potato', 1)]	potato inhibitor I family protein;protease inhibitor 1, putative	0.636833	5.66359	0.997633	100	6e-46	146	100	310	70.6452	0	73	100	GO:0004867;GO:0009611	PF00280	0	0	0	0	0	Streptophyta	Saliceae	Eukaryota;Viridiplantae;Streptophyta;Streptophytina;Embryophyta;Tracheophyta;Euphyllophyta;Spermatophyta;Magnoliophyta;Mesangiospermae;Eudicotyledons;Gunneridae;Pentapetalae;rosids;fabi ds;Malpighiales;Salicaceae;Saliceae;Salix;Salix purpurea	GO:0004867;GO:0009611;GO:0004867;GO:0009611	PF00280;PF00280	0	0	0	0	0
PolyA_DEIso	Salix_HiSeq_c582133_g2_i1	Salix_HiSeq_c582133_g2	178	419	18.6175	28.9869	Treatment	1.55697	SapurV1A.2062s0030.1.p	AP2/ERF domain transcription factor	Eukaryota	Viridiplantae	Salix	Salix purpurea	SapurV1A.2062s0030.1.p	Salix purpurea	256	68	[('transcription', 1), ('domain', 1), ('AP2/ERF', 1), ('factor', 1)]	AP2/ERF domain transcription factor	0.19228	1.66266	0.989211	97.83	1e-84	256	68	770	71.6883	0	210	87.619	GO:0003700;GO:0006355	PF00847	0	0	0	0	0	Streptophyta	Saliceae	Eukaryota;Viridiplantae;Streptophyta;Streptophytina;Embryophyta;Tracheophyta;Euphyllophyta;Spermatophyta;Magnoliophyta;Mesangiospermae;Eudicotyledons;Gunneridae;Pentapetalae;rosids;fabi ds;Malpighiales;Salicaceae;Saliceae;Salix;Salix purpurea	GO:0003700;GO:0006355	PF00847	0	0	0	0	0
PolyA_DEIso	Salix_HiSeq_c597886_g1_i1	Salix_HiSeq_c597886_g1	72	231	14.0205	28.8039	Treatment	2.05441	SapurV1A.0766s0100.1.p	TPR1	Eukaryota	Viridiplantae	Salix	Salix purpurea	SapurV1A.0766s0100.1.p	Salix purpurea	276	99	[('TPR1', 1)]	TPR1	0.312687	2.02002	0.955172	99.26	2e-91	276	99	426	95.7746	0	431	31.5545	0	0	0	0	0	0	0	Streptophyta	Saliceae	Eukaryota;Viridiplantae;Streptophyta;Streptophytina;Embryophyta;Tracheophyta;Euphyllophyta;Spermatophyta;Magnoliophyta;Mesangiospermae;Eudicotyledons;Gunneridae;Pentapetalae;rosids;fabi ds;Malpighiales;Salicaceae;Saliceae;Salix;Salix purpurea	0	0	0	0	0	0	0
PolyA_DEIso	Salix_HiSeq_c599032_g5_i1	Salix_HiSeq_c599032_g5	11	193	1.77796	28.2393	Treatment	15.883	SapurV1A.1012s0080.1.p	ferric-chelate reductase	Eukaryota	Viridiplantae	Salix	Salix purpurea	SapurV1A.1012s0080.1.p;tr|U5FJY9|U5FJY9_POPTR;Potri.017G142800.1;gi|566210732|ref|XP_006372444.1|;gi|743888189|ref|XP_011038370.1|	Salix purpurea;Populus trichocarpa;Populus trichocarpa;Populus trichocarpa;Populus euphratica	225;215;215;215;215	97;89;89;89;89	[('reductase', 5), ('ferric-chelate', 4), ('family', 2), ('[Populus', 2), ('similar', 2)]	ferric-chelate reductase;Ferric-chelate reductase family protein;similar to ferric-chelate reductase;putative;similar to ferric-chelate reductase (FRO1) (Pisum sativum) GI:15341529;[ co-ortholog (1of2) of At5g23990, At5g23980, ];ferric-chelate reductase family protein [Populus trichocarpa];PREDICTED: LOW QUALITY PROTEIN: ferric reduction oxidase 4-like [Populus euphratica]	1.20093	14.7324	0.999999	97.14	3e-70	225	97	336	93.75	0	648	16.2037	GO:0005506;GO:0009055;GO:0016021;GO:0016491;GO:0050660	PF01794;PF08022;PF08030	PTHR11972:SF3	0	0	0	KOG0039	Streptophyta	Saliceae	Eukaryota;Viridiplantae;Streptophyta;Streptophytina;Embryophyta;Tracheophyta;Euphyllophyta;Spermatophyta;Magnoliophyta;Mesangiospermae;Eudicotyledons;Gunneridae;Pentapetalae;rosids;fabi ds;Malpighiales;Salicaceae;Saliceae;Salix;Salix purpurea	GO:0005506;GO:0009055;GO:0016021;GO:0016491;GO:0050660;GO:0005506;GO:0055114;0	PF01794;PF08022;PF08030;PF01794;0	PTHR11972:SF3;0;PTHR11972:SF3;FERRIC REDUCTION OXIDASE 4-RELATED (PTHR11972:SF62)	pop:POPTR_0017s01690g;0	0	0	KOG0039;0
PolyA_DEIso	Salix_HiSeq_c496503_g1_i1	Salix_HiSeq_c496503_g1	31	279	4.34375	28.2166	Treatment	6.49592	SapurV1A.1150s0100.1.p	transmembrane protein, putative	Eukaryota	Viridiplantae	Salix	Salix purpurea	SapurV1A.1150s0100.1.p	Salix purpurea	228	89	[('transmembrane', 1), ('putative', 1)]	transmembrane protein, putative	0.812641	11.9427	0.986762	99.21	2e-75	228	89	627	60.2871	0	126	100	0	0	0	0	0	0	0	Streptophyta	Saliceae	Eukaryota;Viridiplantae;Streptophyta;Streptophytina;Embryophyta;Tracheophyta;Euphyllophyta;Spermatophyta;Magnoliophyta;Mesangiospermae;Eudicotyledons;Gunneridae;Pentapetalae;rosids;fabi ds;Malpighiales;Salicaceae;Saliceae;Salix;Salix purpurea	0	0	0	0	0	0	0
PolyA_DEIso	Salix_HiSeq_c596042_g1_i6	Salix_HiSeq_c596042_g1	37	126	14.9647	28.138	Treatment	1.88029	SapurV1A.0716s0170.1.p	hypothetical protein	Eukaryota	Viridiplantae	Salix	Salix purpurea	SapurV1A.0716s0170.1.p;SapurV1A.0716s0170.2.p;SapurV1A.0716s0170.3.p;SapurV1A.0716s0170.4.p;SapurV1A.0716s0170.5.p;SapurV1A.0716s0170.6.p	Salix purpurea;Salix purpurea;Salix purpurea;Salix purpurea;Salix purpurea;Salix purpurea	87;87;87;87;87;87	88;88;88;88;88;88	[('hypothetical', 6)]	hypothetical protein;hypothetical protein;hypothetical protein	0.274224	1.98724	0.997184	84.31	1e-20	87	88	222	68.9189	0	4100	1.2439	0	0	0	0	0	0	0	Streptophyta	Saliceae	Eukaryota;Viridiplantae;Streptophyta;Streptophytina;Embryophyta;Tracheophyta;Euphyllophyta;Spermatophyta;Magnoliophyta;Mesangiospermae;Eudicotyledons;Gunneridae;Pentapetalae;rosids;fabi ds;Malpighiales;Salicaceae;Saliceae;Salix;Salix purpurea	0	0	0	0	0	0	0
PolyA_DEIso	Salix_HiSeq_c597936_g3_i1	Salix_HiSeq_c597936_g3	50	669	4.75803	27.8484	Treatment	5.85293	SapurV1A.0040s0330.1.p	metallothionein-like protein type 2	Eukaryota	Viridiplantae	Salix	Salix purpurea	SapurV1A.0040s0330.1.p;tr|A1Z0P0|A1Z0P0_9ROSI;gi|120431596|gb|ABM21762.1|	Salix purpurea;Salix;Salix matsudana	66;65;65	100;96;96	[('MT2B', 2), ('metallothionein-like', 2), ('Metallothionein-like', 1), ('[Salix', 1), ('matsudana]', 1)]	metallothionein-like protein type 2;Metallothionein-like protein MT2B;metallothionein-like protein MT2B [Salix matsudana]	0.767373	4.25986	0.998689	100	6e-13	66	100	1204	7.72425	0	80	38.75	GO:0046872	PF01439	0	0	0	0	0	Streptophyta	Saliceae	Eukaryota;Viridiplantae;Streptophyta;Streptophytina;Embryophyta;Tracheophyta;Euphyllophyta;Spermatophyta;Magnoliophyta;Mesangiospermae;Eudicotyledons;Gunneridae;Pentapetalae;rosids;fabi ds;Malpighiales;Salicaceae;Saliceae;Salix;Salix purpurea	GO:0046872;GO:0046872	PF01439;PF01439	0	0	0	0	0
PolyA_DEIso	Salix_HiSeq_c526775_g2_i1	Salix_HiSeq_c526775_g2	200	394	21.2931	27.477	Treatment	1.29042	SapurV1A.0175s0070.1.p	Ran-binding protein 2, Ran-binding domain protein	Eukaryota	Viridiplantae	Salix	Salix purpurea	SapurV1A.0175s0070.1.p;tr|A9PHR7|A9PHR7_POPTR;Potri.006G102400.1;gi|224087776|ref|XP_002308229.1|;gi|743906875|ref|XP_011046862.1|;gi|743812290|ref|XP_011019236.1|;Potri.016G119800.1;tr|A9P8D0|A9P8D0_POPTR;gi|118481381|gb|ABK92633.1|	Salix purpurea;Populus trichocarpa;Populus trichocarpa;Populus trichocarpa;Populus euphratica;Populus euphratica;Populus trichocarpa;Populus trichocarpa;Populus trichocarpa	122;119;119;119;117;115;115;115;115	84;79;79;79;76;75;74;74;74	[('[Populus', 4), ('PREDICTED:', 2), ('homolog', 2), ('Ran-binding', 2), ('trichocarpa]', 2)]	Ran-binding protein 2, Ran-binding domain protein;Uncharacterized protein;NoDescription;hypothetical protein POPTR_0006s10330g [Populus trichocarpa];PREDICTED: ran-binding protein 1 homolog c-like [Populus euphratica];PREDICTED: ran-binding protein 1 homolog b-like, partial [Populus euphratica];Putative uncharacterized protein;unknown [Populus trichocarpa]	0.11073	1.29509	0.999999	100	6e-33	122	84	745	27.7852	0	237	29.1139	GO:0046907	PF00638	PTHR23138:SF10	0	0	0	KOG0864	Streptophyta	Saliceae	Eukaryota;Viridiplantae;Streptophyta;Streptophytina;Embryophyta;Tracheophyta;Euphyllophyta;Spermatophyta;Magnoliophyta;Mesangiospermae;Eudicotyledons;Gunneridae;Pentapetalae;rosids;fabi ds;Malpighiales;Salicaceae;Saliceae;Salix;Salix purpurea	GO:0046907;GO:0005622;GO:0046907;0	PF00638;PF00638;0	PTHR23138:SF10;0;PTHR23138:SF10;RAN BINDING PROTEIN 1 (PTHR23138:SF87)	pop:POPTR_0006s10330g;0	0	K15306;0	KOG0864;0;KOG0864
PolyA_DEIso	Salix_HiSeq_c599752_g2_i2	Salix_HiSeq_c599752_g2	82	503	5.66882	24.8477	Treatment	4.38322	SapurV1A.0677s0050.1.p	glutathione S-transferase, putative	Eukaryota	Viridiplantae	Salix	Salix purpurea	SapurV1A.0677s0050.1.p;SapurV1A.0295s0270.1.p;Potri.016G023200.1;tr|U5FMK1|U5FMK1_POPTR;gi|566208274|ref|XP_006373657.1|;SapurV1A.0362s0010.1.p;tr|B9IHF7|B9IHF7_POPTR;Potri.T149500.1;gi|224137492|ref|XP_002322571.1|;SapurV1A.5347s0010.1.p	Salix purpurea;Salix purpurea;Populus trichocarpa;Populus trichocarpa;Populus trichocarpa;Salix purpurea;Populus trichocarpa;Populus trichocarpa;Populus trichocarpa;Salix purpurea	363;363;347;347;347;348;345;345;345;345	88;87;81;81;81;80;80;80;80;79	[('glutathione', 5), ('putative', 4), ('S-transferase,', 4), ('[Populus', 2), ('trichocarpa]', 2)]	glutathione S-transferase, putative;glutathione S-transferase, putative;NoDescription;Uncharacterized protein;hypothetical protein POPTR_0016s02350g [Populus trichocarpa];Tau class glutathione transferase GSTU24;hypothetical protein POPTR_0016s02370g [Populus trichocarpa];glutathione S-transferase, putative	0.641793	4.60801	1	85.29	4e-125	363	88	1055	58.0095	0	233	87.5536	GO:0005515	PF02798;PF00043	PTHR11260:SF16	0	0	0	KOG0406	Streptophyta	Saliceae	Eukaryota;Viridiplantae;Streptophyta;Streptophytina;Embryophyta;Tracheophyta;Euphyllophyta;Spermatophyta;Magnoliophyta;Mesangiospermae;Eudicotyledons;Gunneridae;Pentapetalae;rosids;fabi ds;Malpighiales;Salicaceae;Saliceae;Salix;Salix purpurea	GO:0005515;GO:0005515;0;GO:0016740;GO:0005515	PF02798;PF00043;PF02798;0;PF00043	PTHR11260:SF16;PTHR11260:SF16;0;PTHR11260:SF16	0;pop:POPTR_0016s02350g;pop:POPTR_0016s02370g	0	0;K00799	KOG0406;KOG0406;0;KOG0406
PolyA_DEIso	Salix_HiSeq_c578578_g2_i1	Salix_HiSeq_c578578_g2	155	470	12.4778	24.6632	Treatment	1.97657	SapurV1A.0044s0700.1.p	stem-specific protein tsjt1 protein, putative	Eukaryota	Viridiplantae	Salix	Salix purpurea	SapurV1A.0044s0700.1.p;tr|U5G0W8|U5G0W8_POPTR;tr|A9PK29|A9PK29_9ROSI;gi|566193768|ref|XP_006377330.1|;gi|743925509|ref|XP_011006896.1|;Potri.011G049900.1	Salix purpurea;Populus trichocarpa;Populus trichocarpa;Populus trichocarpa;Populus euphratica;Populus trichocarpa	513;496;496;496;492;493	100;93;93;93;92;92	[('[Populus', 2), ('stem-specific', 2), ('PREDICTED:', 1), ('putative', 1), ('Putative', 1)]	stem-specific protein tsjt1 protein, putative;Uncharacterized protein;Putative uncharacterized protein;hypothetical protein POPTR_0011s04960g [Populus trichocarpa];PREDICTED: stem-specific protein TSJT1-like [Populus euphratica];similar to unknown. [ORG:Glycine max];[ co-ortholog (1of3) of AAG00940, ]	0.295912	1.94103	0.999519	99.6	0	513	100	957	78.3699	0	256	97.6562	0	PF12481;PF12504	PTHR11772	0	0	0	0	Streptophyta	Saliceae	Eukaryota;Viridiplantae;Streptophyta;Streptophytina;Embryophyta;Tracheophyta;Euphyllophyta;Spermatophyta;Magnoliophyta;Mesangiospermae;Eudicotyledons;Gunneridae;Pentapetalae;rosids;fabi ds;Malpighiales;Salicaceae;Saliceae;Salix;Salix purpurea	0	PF12481;PF12504;PF12481;0;PF12504	PTHR11772;0;PTHR11772	pop:POPTR_0011s04960g;0	0	0	0
PolyA_DEIso	Salix_HiSeq_c600332_g3_i6	Salix_HiSeq_c600332_g3	80	294	8.78921	23.6765	Treatment	2.69382	SapurV1A.0773s0070.1.p	aldo/keto reductase family protein	Eukaryota	Viridiplantae	Salix	Salix purpurea	SapurV1A.0773s0070.1.p;SapurV1A.2581s0020.1.p;SapurV1A.2581s0020.2.p;SapurV1A.0773s0100.1.p;SapurV1A.2581s0010.1.p;SapurV1A.2581s0010.3.p;SapurV1A.0773s0080.1.p;tr|A9PGV9|A9PGV9_POPTR;gi|118487572|gb|ABK95612.1|	Salix purpurea;Salix purpurea;Salix purpurea;Salix purpurea;Salix purpurea;Salix purpurea;Salix purpurea;Populus trichocarpa;Populus trichocarpa	340;333;331;329;326;324;324;322;322	98;94;94;92;90;90;89;88;88	[('aldo/keto', 5), ('reductase', 5), ('family', 5), ('reductase,', 2), ('putative', 2)]	aldo/keto reductase family protein;aldo/keto reductase family protein;aldo-keto reductase, putative;Putative uncharacterized protein;unknown [Populus trichocarpa]	0.430368	2.78539	1	97.56	3e-116	340	98	658	74.772	0	346	47.3988	GO:0016491;GO:0055114	PF00248	PTHR11732:SF12	0	0	0	KOG1575	Streptophyta	Saliceae	Eukaryota;Viridiplantae;Streptophyta;Streptophytina;Embryophyta;Tracheophyta;Euphyllophyta;Spermatophyta;Magnoliophyta;Mesangiospermae;Eudicotyledons;Gunneridae;Pentapetalae;rosids;fabi ds;Malpighiales;Salicaceae;Saliceae;Salix;Salix purpurea	GO:0016491;GO:0055114;GO:0016491	PF00248;PF00248	PTHR11732:SF12;PTHR11732:SF12;PTHR11732	0	0	0	KOG1575;KOG1575;0
PolyA_DEIso	Salix_HiSeq_c517232_g1_i1	Salix_HiSeq_c517232_g1	93	342	9.62936	23.5559	Treatment	2.44626	SapurV1A.0042s0460.1.p	asparagine synthetase [glutamine-hydrolyzing] protein	Eukaryota	Viridiplantae	Salix	Salix purpurea	SapurV1A.0042s0460.1.p;gi|952987708|gb|ALO24230.1|;gi|743796058|ref|XP_011003961.1|	Salix purpurea;Populus simonii x Populus nigra;Populus euphratica	375;358;357	100;91;90	[('synthetase', 3), ('asparagine', 3), ('[Populus', 2), ('[glutamine-hydrolyzing]', 2), ('nigra]', 1)]	asparagine synthetase [glutamine-hydrolyzing] protein;asparagine synthetase family protein 1 [Populus simonii x Populus nigra];PREDICTED: asparagine synthetase [glutamine-hydrolyzing] 1-like [Populus euphratica]	0.388502	2.70828	0.999999	100	4e-126	375	100	789	68.0608	0	590	30.339	GO:0004066;GO:0006529	PF00733	PTHR11772	0	6.3.5.4	K01953	KOG0571	Streptophyta	Saliceae	Eukaryota;Viridiplantae;Streptophyta;Streptophytina;Embryophyta;Tracheophyta;Euphyllophyta;Spermatophyta;Magnoliophyta;Mesangiospermae;Eudicotyledons;Gunneridae;Pentapetalae;rosids;fabi ds;Malpighiales;Salicaceae;Saliceae;Salix;Salix purpurea	GO:0004066;GO:0006529;0	PF00733;0	PTHR11772;0	0	6.3.5.4;0	K01953;0	KOG0571;0
PolyA_DEIso	Salix_HiSeq_c558805_g1_i1	Salix_HiSeq_c558805_g1	44	148	8.66436	22.0075	Treatment	2.54001	SapurV1A.0048s0740.1.p	regulator of Vps4 activity in the MVB pathway protein	Eukaryota	Viridiplantae	Salix	Salix purpurea	SapurV1A.0048s0740.1.p;SapurV1A.0048s0740.2.p	Salix purpurea;Salix purpurea	152;152	99;99	[('regulator', 2), ('MVB', 2), ('activity', 2), ('the', 2), ('pathway', 2)]	regulator of Vps4 activity in the MVB pathway protein;regulator of Vps4 activity in the MVB pathway protein	0.404835	2.91637	0.995994	98.65	9e-44	152	99	343	64.723	0	640	11.5625	0	PF03398	PTHR12161:SF9	0	0	0	KOG2027	Streptophyta	Saliceae	Eukaryota;Viridiplantae;Streptophyta;Streptophytina;Embryophyta;Tracheophyta;Euphyllophyta;Spermatophyta;Magnoliophyta;Mesangiospermae;Eudicotyledons;Gunneridae;Pentapetalae;rosids;fabi ds;Malpighiales;Salicaceae;Saliceae;Salix;Salix purpurea	0	PF03398;PF03398	PTHR12161:SF9;PTHR12161:SF9	0	0	0	KOG2027;KOG2027
PolyA_DEIso	Salix_HiSeq_c602203_g2_i9	Salix_HiSeq_c602203_g2	68	175	13.2066	21.6959	Treatment	1.64281	SapurV1A.0757s0060.1.p	plasma membrane intrinsic protein	Eukaryota	Viridiplantae	Salix	Salix purpurea	SapurV1A.0757s0060.1.p;tr|Q5K123|Q5K123_9ROSI;gi|57336892|emb|CAH60721.1|;tr|A9PG56|A9PG56_POPTR;Potri.004G176300.1;gi|224080632|ref|XP_002306187.1|;gi|743906491|ref|XP_011046666.1|;tr|Q9FUC0|Q9FUC0_BRAOL;gi|685294916|ref|XP_009138343.1|;gi|729468976|ref|XP_010526891.1|	Salix purpurea;Populus trichocarpa;Populus tremula x Populus tremuloides;Populus trichocarpa;Populus trichocarpa;Populus trichocarpa;Populus euphratica;Brassica;Brassica rapa;Tarenaya hassleriana	105;105;105;104;104;104;104;104;104;104	100;100;100;98;98;98;98;97;97;97	[('intrinsic', 6), ('membrane', 5), ('aquaporin', 3), ('plasma', 3), ('PREDICTED:', 3)]	plasma membrane intrinsic protein;Putative plasma membrane intrinsic protein;putative plasma membrane intrinsic protein [Populus tremula x Populus tremuloides];Membrane intrinsic family protein;similar to membrane intrinsic protein. [ORG:Prunus persica];[ ortholog of At2g16850,CAE53883,At4g35100,CAE53877,AAL16973,];membrane intrinsic family protein [Populus trichocarpa];PREDICTED: probable aquapo…	0.215586	1.67442	0.999929	100	2e-42	105	100	417	35.9712	0	280	17.8571	GO:0005215;GO:0006810;GO:0016020	PF00230	PTHR19139:SF50	0	0	K09872	KOG0223	Streptophyta	Saliceae	Eukaryota;Viridiplantae;Streptophyta;Streptophytina;Embryophyta;Tracheophyta;Euphyllophyta;Spermatophyta;Magnoliophyta;Mesangiospermae;Eudicotyledons;Gunneridae;Pentapetalae;rosids;fabi ds;Malpighiales;Salicaceae;Saliceae;Salix;Salix purpurea	GO:0005215;GO:0006810;GO:0016020;GO:0016021;GO:0005215;0	PF00230;PF00230;0	PTHR19139:SF50;PTHR19139;0;PTHR19139:SF50;AQUAPORIN-1 (PTHR19139:SF180)	0;pop:POPTR_0004s18240g	0	K09872;0;K09872	KOG0223;0;KOG0223
PolyA_DEIso	Salix_HiSeq_c549506_g1_i1	Salix_HiSeq_c549506_g1	7	103	2.61965	21.3665	Treatment	8.15623	SapurV1A.0034s0680.1.p	sodium transporter HKT1	Eukaryota	Viridiplantae	Salix	Salix purpurea	SapurV1A.0034s0680.1.p;tr|B9IN02|B9IN02_POPTR;Potri.018G132200.1;gi|224144234|ref|XP_002325229.1|;gi|743805805|ref|XP_011017751.1|	Salix purpurea;Populus trichocarpa;Populus trichocarpa;Populus trichocarpa;Populus euphratica	122;118;118;118;117	100;94;94;94;92	[('transporter', 8), ('sodium', 6), ('similar', 4), ('[Populus', 2), ('family', 2)]	sodium transporter HKT1;Sodium transporter family protein;similar to sodium transporter (HKT1);similar to sodium transporter AtHKT1 (Arabidopsis thaliana) gi|7716474|gb|AAF68393|;similar to member of Sodium transporter;similar to sodium transporter (HKT1) mRNA;[ co-ortholog (1of2) of At4g10310, ];sodium transporter family protein [Populus trichocarpa];PREDICTED: sodium transporter HKT1-like [Popu…	0.911489	6.82616	0.999425	100	6e-34	122	100	204	82.3529	0	534	10.4869	GO:0006812;GO:0008324;GO:0055085	PF02386	0	0	0	0	0	Streptophyta	Saliceae	Eukaryota;Viridiplantae;Streptophyta;Streptophytina;Embryophyta;Tracheophyta;Euphyllophyta;Spermatophyta;Magnoliophyta;Mesangiospermae;Eudicotyledons;Gunneridae;Pentapetalae;rosids;fabi ds;Malpighiales;Salicaceae;Saliceae;Salix;Salix purpurea	GO:0006812;GO:0008324;GO:0055085;GO:0016021;GO:0009651;GO:0006812;0	PF02386;PF02386;0	0;HIGH-AFFINITY POTASSIUM TRANSPORT PROTEIN-RELATED (PTHR31064:SF10)	pop:POPTR_0018s13210g;0	0	0	0
PolyA_DEIso	Salix_HiSeq_c274795_g1_i1	Salix_HiSeq_c274795_g1	10	63	5.69981	21.2706	Treatment	3.73182	SapurV1A.1414s0040.1.p	cysteine protease	Eukaryota	Viridiplantae	Salix	Salix purpurea	SapurV1A.1414s0040.1.p;SapurV1A.3384s0020.1.p	Salix purpurea;Salix purpurea	112;112	82;82	[('cysteine', 2), ('protease', 2)]	cysteine protease;cysteine protease	0.57192	3.13255	0.972258	100	2e-30	112	82	210	88.5714	0	478	12.9707	GO:0006508;GO:0008234	PF00112;PF00396;PF08246	PTHR12411:SF44	0	0	0	KOG1543	Streptophyta	Saliceae	Eukaryota;Viridiplantae;Streptophyta;Streptophytina;Embryophyta;Tracheophyta;Euphyllophyta;Spermatophyta;Magnoliophyta;Mesangiospermae;Eudicotyledons;Gunneridae;Pentapetalae;rosids;fabi ds;Malpighiales;Salicaceae;Saliceae;Salix;Salix purpurea	GO:0006508;GO:0008234;GO:0006508;GO:0008234	PF00112;PF00396;PF08246;PF00112;PF08246	PTHR12411:SF44;PTHR12411:SF44	0	0	0	KOG1543;KOG1543
PolyA_DEIso	Salix_HiSeq_c579743_g2_i1	Salix_HiSeq_c579743_g2	154	330	13.7147	20.9897	Treatment	1.53045	SapurV1A.0431s0100.1.p	RING finger protein	Eukaryota	Viridiplantae	Salix	Salix purpurea	SapurV1A.0431s0100.1.p;SapurV1A.0431s0100.2.p;SapurV1A.0431s0100.3.p;SapurV1A.0431s0100.4.p;SapurV1A.0431s0100.5.p;SapurV1A.0431s0100.6.p;SapurV1A.0431s0100.7.p;SapurV1A.0431s0100.8.p	Salix purpurea;Salix purpurea;Salix purpurea;Salix purpurea;Salix purpurea;Salix purpurea;Salix purpurea;Salix purpurea	244;242;242;242;242;242;242;241	100;99;99;99;99;99;99;99	[('RING', 8), ('finger', 8)]	RING finger protein;RING finger protein;RING finger protein	0.18482	1.53119	0.999908	100	4e-79	244	100	828	42.029	0	242	47.9339	0	PF00097	PTHR15067:SF7	0	0	0	KOG1039	Streptophyta	Saliceae	Eukaryota;Viridiplantae;Streptophyta;Streptophytina;Embryophyta;Tracheophyta;Euphyllophyta;Spermatophyta;Magnoliophyta;Mesangiospermae;Eudicotyledons;Gunneridae;Pentapetalae;rosids;fabi ds;Malpighiales;Salicaceae;Saliceae;Salix;Salix purpurea	0	PF00097;PF00097;PF00097	PTHR15067:SF7;PTHR15067:SF7;PTHR15067:SF7	0	0	0	KOG1039;KOG1039;KOG4172
PolyA_DEIso	Salix_HiSeq_c546903_g2_i1	Salix_HiSeq_c546903_g2	73	368	6.21203	20.9339	Treatment	3.3699	SapurV1A.0025s0230.1.p	chaperone protein DnaJ	Eukaryota	Viridiplantae	Salix	Salix purpurea	SapurV1A.0025s0230.1.p;Potri.002G020800.1;gi|743851578|ref|XP_011029032.1|;tr|B9GQT8|B9GQT8_POPTR;gi|224065838|ref|XP_002301971.1|	Salix purpurea;Populus trichocarpa;Populus euphratica;Populus trichocarpa;Populus trichocarpa	247;219;216;219;219	65;60;59;59;59	[('[Populus', 2), ('chaperone', 2), ('dnaJ', 1), ('PREDICTED:', 1), ('Uncharacterized', 1)]	chaperone protein DnaJ;NoDescription;PREDICTED: chaperone protein dnaJ 11, chloroplastic-like [Populus euphratica];Uncharacterized protein;hypothetical protein POPTR_0002s02240g [Populus trichocarpa]	0.527616	3.26226	0.99712	95.72	2e-80	247	65	880	63.75	0	215	86.9767	GO:0031072	PF00226	PTHR25040:SF170	0	0	0	0	Streptophyta	Saliceae	Eukaryota;Viridiplantae;Streptophyta;Streptophytina;Embryophyta;Tracheophyta;Euphyllophyta;Spermatophyta;Magnoliophyta;Mesangiospermae;Eudicotyledons;Gunneridae;Pentapetalae;rosids;fabi ds;Malpighiales;Salicaceae;Saliceae;Salix;Salix purpurea	GO:0031072;GO:0031072;0	PF00226;PF00226;0	PTHR25040:SF170;PTHR25040:SF170;0	0;pop:POPTR_0002s02240g	0	0	0
PolyA_DEIso	Salix_HiSeq_c556428_g2_i1	Salix_HiSeq_c556428_g2	55	181	9.99357	20.4244	Treatment	2.04375	SapurV1A.0012s0350.1.p	plant/F8B4-180 protein, putative	Eukaryota	Viridiplantae	Salix	Salix purpurea	SapurV1A.0012s0350.1.p;SapurV1A.0012s0350.2.p;SapurV1A.1925s0050.1.p	Salix purpurea;Salix purpurea;Salix purpurea	194;193;193	99;99;98	[('putative', 3), ('plant/F8B4-180', 3)]	plant/F8B4-180 protein, putative;plant/F8B4-180 protein, putative;plant/F8B4-180 protein, putative	0.310429	2.05732	0.951852	98.95	5e-61	194	99	463	61.5551	0	304	31.25	0	PF04720	0	0	0	0	0	Streptophyta	Saliceae	Eukaryota;Viridiplantae;Streptophyta;Streptophytina;Embryophyta;Tracheophyta;Euphyllophyta;Spermatophyta;Magnoliophyta;Mesangiospermae;Eudicotyledons;Gunneridae;Pentapetalae;rosids;fabi ds;Malpighiales;Salicaceae;Saliceae;Salix;Salix purpurea	0	PF04720;PF04720;PF04720	0	0	0	0	0
PolyA_DEIso	Salix_HiSeq_c598027_g5_i1	Salix_HiSeq_c598027_g5	337	736	13.5924	19.5307	Treatment	1.43689	SapurV1A.0092s0140.1.p	zinc-RING finger protein, putative	Eukaryota	Viridiplantae	Salix	Salix purpurea	SapurV1A.0092s0140.1.p	Salix purpurea	636	82	[('zinc-RING', 1), ('finger', 1), ('putative', 1)]	zinc-RING finger protein, putative	0.157423	1.46481	0.983366	98.7	0	636	82	2012	57.5547	0	386	100	0	PF00097	PTHR22764:SF21	0	0	0	KOG1493	Streptophyta	Saliceae	Eukaryota;Viridiplantae;Streptophyta;Streptophytina;Embryophyta;Tracheophyta;Euphyllophyta;Spermatophyta;Magnoliophyta;Mesangiospermae;Eudicotyledons;Gunneridae;Pentapetalae;rosids;fabi ds;Malpighiales;Salicaceae;Saliceae;Salix;Salix purpurea	0	PF00097	PTHR22764:SF21	0	0	0	KOG1493
PolyA_DEIso	Salix_HiSeq_c583128_g3_i2	Salix_HiSeq_c583128_g3	201	472	12.0418	18.8195	Treatment	1.56285	SapurV1A.0060s0150.1.p	acyl-CoA synthetase	Eukaryota	Viridiplantae	Salix	Salix purpurea	SapurV1A.0060s0150.1.p;SapurV1A.0060s0150.3.p;SapurV1A.0060s0150.2.p;Potri.008G108000.3;Potri.008G108000.2;Potri.008G108000.4;tr|B9HIR3|B9HIR3_POPTR;gi|566183331|ref|XP_002311397.2|;gi|743783706|ref|XP_011020368.1|;Potri.008G108000.1	Salix purpurea;Salix purpurea;Salix purpurea;Populus trichocarpa;Populus trichocarpa;Populus trichocarpa;Populus trichocarpa;Populus trichocarpa;Populus euphratica;Populus trichocarpa	277;277;277;269;268;268;268;268;265;263	100;100;100;94;94;94;94;94;91;91	[('NoDescription', 4), ('acyl-CoA', 3), ('synthetase', 3), ('[Populus', 2), ('acetate/butyrate--CoA', 1)]	acyl-CoA synthetase;acyl-CoA synthetase;NoDescription;Uncharacterized protein;hypothetical protein POPTR_0008s10740g [Populus trichocarpa];PREDICTED: acetate/butyrate--CoA ligase AAE7, peroxisomal [Populus euphratica];NoDescription	0.193918	1.56801	0.998435	100	1e-85	277	100	1316	30.5471	0	567	23.6332	GO:0003824;GO:0008152	PF00501	PTHR24095:SF26	0	0	0	KOG1176	Streptophyta	Saliceae	Eukaryota;Viridiplantae;Streptophyta;Streptophytina;Embryophyta;Tracheophyta;Euphyllophyta;Spermatophyta;Magnoliophyta;Mesangiospermae;Eudicotyledons;Gunneridae;Pentapetalae;rosids;fabi ds;Malpighiales;Salicaceae;Saliceae;Salix;Salix purpurea	GO:0003824;GO:0008152;GO:0003824;0;GO:0008152	PF00501;PF00501;PF13193;0;PF00501	PTHR24095:SF26;PTHR24095:SF26;0;ACETATE/BUTYRATE--COA LIGASE AAE7, PEROXISOMAL (PTHR24095:SF169);PTHR24095:SF26	0;pop:POPTR_0008s10740g	0	0	KOG1176;KOG1176;0;KOG1176
PolyA_DEIso	Salix_HiSeq_c566609_g3_i1	Salix_HiSeq_c566609_g3	149	414	10.5651	18.8021	Treatment	1.77964	SapurV1A.0115s0440.1.p	serine acetyltransferase	Eukaryota	Viridiplantae	Salix	Salix purpurea	SapurV1A.0115s0440.1.p	Salix purpurea	653	95	[('serine', 1), ('acetyltransferase', 1)]	serine acetyltransferase	0.250332	1.99637	0.976226	99.7	0	653	95	1141	88.0806	0	335	100	GO:0005737;GO:0006535;GO:0009001	PF06426;PF00132	PTHR23416:SF18	0	2.3.1.30	K00640	KOG4750	Streptophyta	Saliceae	Eukaryota;Viridiplantae;Streptophyta;Streptophytina;Embryophyta;Tracheophyta;Euphyllophyta;Spermatophyta;Magnoliophyta;Mesangiospermae;Eudicotyledons;Gunneridae;Pentapetalae;rosids;fabi ds;Malpighiales;Salicaceae;Saliceae;Salix;Salix purpurea	GO:0005737;GO:0006535;GO:0009001	PF06426;PF00132	PTHR23416:SF18	0	2.3.1.30	K00640	KOG4750
PolyA_DEIso	Salix_HiSeq_c570321_g1_i2	Salix_HiSeq_c570321_g1	96	359	7.91822	18.5433	Treatment	2.34185	SapurV1A.0806s0130.1.p	chaperone protein DnaJ	Eukaryota	Viridiplantae	Salix	Salix purpurea	SapurV1A.0806s0130.1.p;Potri.001G043100.2;Potri.001G043100.1	Salix purpurea;Populus trichocarpa;Populus trichocarpa	233;198;218	75;67;65	[('similar', 10), ('dnaJ', 4), ('N-terminal', 2), ('Staphylococcus', 2), ('DNAJ', 2)]	chaperone protein DnaJ;similar to DNAJ heat shock N-terminal domain-containing protein;similar to SP|Q05646|Chaperone protein dnaJ Erysipelothrix rhusiopathiae ;similar to SP|P45555 Chaperone protein dnaJ (HSP40) Staphylococcus aureus;similar to J8 mRNA;similar to nuclear g;similar to nuclear g	0.369559	2.29629	0.979619	100	2e-75	233	75	978	46.6258	0	171	88.8889	GO:0031072	PF00226	PTHR25040:SF110	0	0	0	KOG0723	Streptophyta	Saliceae	Eukaryota;Viridiplantae;Streptophyta;Streptophytina;Embryophyta;Tracheophyta;Euphyllophyta;Spermatophyta;Magnoliophyta;Mesangiospermae;Eudicotyledons;Gunneridae;Pentapetalae;rosids;fabi ds;Malpighiales;Salicaceae;Saliceae;Salix;Salix purpurea	GO:0031072;GO:0031072;GO:0031072	PF00226;PF00226;PF00226	PTHR25040:SF110;PTHR25040:SF110;PTHR25040:SF110	0	0	0	KOG0723;KOG0723;KOG0723
PolyA_DEIso	Salix_HiSeq_c584679_g1_i4	Salix_HiSeq_c584679_g1	43	120	10.2596	18.251	Treatment	1.77892	SapurV1A.0017s0960.1.p	cationic amino acid transporter	Eukaryota	Viridiplantae	Salix	Salix purpurea	SapurV1A.0017s0960.1.p;SapurV1A.0017s0960.2.p;SapurV1A.0017s0960.3.p;SapurV1A.0017s0960.5.p;SapurV1A.0017s0960.6.p;SapurV1A.0017s0960.7.p;tr|B9GP57|B9GP57_POPTR;Potri.002G137000.3;Potri.002G137000.1;gi|224067463|ref|XP_002302490.1|	Salix purpurea;Salix purpurea;Salix purpurea;Salix purpurea;Salix purpurea;Salix purpurea;Populus trichocarpa;Populus trichocarpa;Populus trichocarpa;Populus trichocarpa	204;204;204;203;203;203;196;196;196;196	89;89;89;88;88;88;81;81;81;81	[('acid', 12), ('amino', 11), ('cationic', 8), ('transporter', 6), ('permease', 4)]	cationic amino acid transporter;cationic amino acid transporter;Amino acid permease family protein;amino acid permease family protein;similar to low similarity to SP|P30823 High-affinity cationic amino acid transporter-1 (CAT-1) {Rattus norvegicus};[ ortholog of At1g05940,];amino acid permease family protein [Populus trichocarpa]	0.250156	1.94875	0.996335	100	5e-63	204	89	341	99.4135	0	572	19.7552	GO:0006810;GO:0016020;GO:0055085;GO:0003333;GO:0015171	PF00324	PTHR11785:SF131	0	0	0	KOG1286	Streptophyta	Saliceae	Eukaryota;Viridiplantae;Streptophyta;Streptophytina;Embryophyta;Tracheophyta;Euphyllophyta;Spermatophyta;Magnoliophyta;Mesangiospermae;Eudicotyledons;Gunneridae;Pentapetalae;rosids;fabi ds;Malpighiales;Salicaceae;Saliceae;Salix;Salix purpurea	GO:0006810;GO:0016020;GO:0055085;GO:0003333;GO:0015171;GO:0006810;GO:0016021;GO:0005774;GO:0006635;GO:0016558	PF00324;PF00324;PF13520;PF13906	PTHR11785:SF131;PTHR11785:SF131;PTHR11785;CATIONIC AMINO ACID TRANSPORTER 9, CHLOROPLASTIC (PTHR11785:SF407)	0;pop:POPTR_0002s13780g	0	0;K03294	KOG1286;KOG1286;0
PolyA_DEIso	Salix_HiSeq_c597670_g1_i2	Salix_HiSeq_c597670_g1	56	154	10.208	17.9398	Treatment	1.75743	SapurV1A.0070s0390.1.p	calcium/calmodulin-dependent kinase	Eukaryota	Viridiplantae	Salix	Salix purpurea	SapurV1A.0070s0390.1.p;SapurV1A.0070s0390.2.p;gi|743868164|ref|XP_011032926.1|	Salix purpurea;Salix purpurea;Populus euphratica	149;149;142	100;100;92	[('kinase', 3), ('calcium/calmodulin-dependent', 2), ('PREDICTED:', 1), ('calcium-dependent', 1), ('[Populus', 1)]	calcium/calmodulin-dependent kinase;calcium/calmodulin-dependent kinase;PREDICTED: calcium-dependent protein kinase 1 [Populus euphratica]	0.244878	1.89652	0.9998	100	3e-42	149	100	451	47.2284	0	580	12.2414	GO:0004672;GO:0005524;GO:0006468	PF00069;PF00036	PTHR24349:SF13	0	2.7.11.1	K13412	KOG0032	Streptophyta	Saliceae	Eukaryota;Viridiplantae;Streptophyta;Streptophytina;Embryophyta;Tracheophyta;Euphyllophyta;Spermatophyta;Magnoliophyta;Mesangiospermae;Eudicotyledons;Gunneridae;Pentapetalae;rosids;fabi ds;Malpighiales;Salicaceae;Saliceae;Salix;Salix purpurea	GO:0004672;GO:0005524;GO:0006468;GO:0004672	PF00069;PF00036;PF00069	PTHR24349:SF13;PTHR24349:SF13	0	2.7.11.1;2.7.11.1	K13412;K13412	KOG0032;KOG0032
PolyA_DEIso	Salix_HiSeq_c600174_g5_i1	Salix_HiSeq_c600174_g5	93	230	10.6063	17.2525	Treatment	1.62664	SapurV1A.0716s0170.1.p	hypothetical protein	Eukaryota	Viridiplantae	Salix	Salix purpurea	SapurV1A.0716s0170.1.p;SapurV1A.0716s0170.3.p;SapurV1A.0716s0170.5.p;SapurV1A.0716s0170.6.p;SapurV1A.0716s0170.2.p;SapurV1A.0716s0170.4.p	Salix purpurea;Salix purpurea;Salix purpurea;Salix purpurea;Salix purpurea;Salix purpurea	387;387;387;387;373;373	86;86;86;86;82;82	[('hypothetical', 6)]	hypothetical protein;hypothetical protein;hypothetical protein	0.21129	1.65317	0.995379	97.33	2e-122	387	86	675	100	0	4100	5.4878	0	0	0	0	0	0	0	Streptophyta	Saliceae	Eukaryota;Viridiplantae;Streptophyta;Streptophytina;Embryophyta;Tracheophyta;Euphyllophyta;Spermatophyta;Magnoliophyta;Mesangiospermae;Eudicotyledons;Gunneridae;Pentapetalae;rosids;fabi ds;Malpighiales;Salicaceae;Saliceae;Salix;Salix purpurea	0	0	0	0	0	0	0
PolyA_DEIso	Salix_HiSeq_c592121_g1_i1	Salix_HiSeq_c592121_g1	12	57	3.92578	16.6688	Treatment	4.24598	SapurV1A.0133s0470.1.p	calcium-dependent kinase	Eukaryota	Viridiplantae	Salix	Salix purpurea	SapurV1A.0133s0470.1.p;SapurV1A.0981s0150.1.p	Salix purpurea;Salix purpurea	99;99	100;100	[('calcium-dependent', 2), ('kinase', 2)]	calcium-dependent kinase;calcium-dependent kinase	0.627978	4.0362	0.959442	100	3e-25	99	100	217	64.977	0	529	8.88469	GO:0004672;GO:0005524;GO:0006468	PF00036;PF00069	PTHR24349	0	2.7.11.1	K13412	KOG0032	Streptophyta	Saliceae	Eukaryota;Viridiplantae;Streptophyta;Streptophytina;Embryophyta;Tracheophyta;Euphyllophyta;Spermatophyta;Magnoliophyta;Mesangiospermae;Eudicotyledons;Gunneridae;Pentapetalae;rosids;fabi ds;Malpighiales;Salicaceae;Saliceae;Salix;Salix purpurea	GO:0004672;GO:0005524;GO:0006468;GO:0004672;GO:0006468	PF00036;PF00069;PF00036	PTHR24349;PTHR24349	0	2.7.11.1	K13412	KOG0032;KOG0027
PolyA_DEIso	Salix_HiSeq_c601406_g5_i2	Salix_HiSeq_c601406_g5	6	79	1.8086	16.3547	Treatment	9.04273	SapurV1A.2135s0010.1.p	cytochrome P450 family monooxygenase	Eukaryota	Viridiplantae	Salix	Salix purpurea	SapurV1A.2135s0010.1.p	Salix purpurea	101	100	[('monooxygenase', 1), ('P450', 1), ('family', 1), ('cytochrome', 1)]	cytochrome P450 family monooxygenase	0.9563	9.96962	0.999988	100	4e-26	101	100	219	67.1233	0	519	9.44123	GO:0005506;GO:0009055;GO:0016705;GO:0020037	PF00067	PTHR24282:SF174	0	0	0	KOG0157	Streptophyta	Saliceae	Eukaryota;Viridiplantae;Streptophyta;Streptophytina;Embryophyta;Tracheophyta;Euphyllophyta;Spermatophyta;Magnoliophyta;Mesangiospermae;Eudicotyledons;Gunneridae;Pentapetalae;rosids;fabi ds;Malpighiales;Salicaceae;Saliceae;Salix;Salix purpurea	GO:0005506;GO:0009055;GO:0016705;GO:0020037	PF00067	PTHR24282:SF174	0	0	0	KOG0157
PolyA_DEIso	Salix_HiSeq_c595566_g3_i1	Salix_HiSeq_c595566_g3	43	160	6.27676	16.3212	Treatment	2.60027	gi|941507958|gb|ALK82468.1|	tonoplast intrinsic protein 1;2 [Salix purpurea]	Eukaryota	Viridiplantae	Salix	Salix purpurea	gi|941507958|gb|ALK82468.1|;SapurV1A.0095s0630.1.p;Potri.010G209900.2;tr|A9PCF5|A9PCF5_POPTR;Potri.010G209900.1;gi|224112847|ref|XP_002316308.1|;gi|743844128|ref|XP_011027129.1|	Salix purpurea;Salix purpurea;Populus trichocarpa;Populus trichocarpa;Populus trichocarpa;Populus trichocarpa;Populus euphratica	266;265;260;257;257;257;257	91;90;86;85;85;85;84	[('intrinsic', 8), ('tonoplast', 4), ('aquaporin', 3), ('1.3)', 2), ('TIP1.3', 2)]	tonoplast intrinsic protein 1;2 [Salix purpurea];tonoplast intrinsic protein;similar to Putative aquaporin TIP1.3 (Tonoplast intrinsic protein 1.3) (Gamma- tonoplast intrinsic protein 3) (Gamma-TIP3).;[ co-ortholog (2of2) of At4g01470, ];Gamma-tonoplast intrinsic protein 3;Gamma-tonoplast intrinsic protein 3 [Populus trichocarpa];PREDICTED: aquaporin TIP1-3-like [Populus euphratica]	0.415018	2.63676	0.974707	100	4e-86	266	91	529	86.7675	941507958	252	60.7143	0	0	0	0	0	0	0	Streptophyta	Saliceae	Eukaryota;Viridiplantae;Streptophyta;Streptophytina;Embryophyta;Tracheophyta;Euphyllophyta;Spermatophyta;Magnoliophyta;Mesangiospermae;Eudicotyledons;Gunneridae;Pentapetalae;Rosids;Fabids;Malpighiales;Salicaceae;Saliceae;Salix;Salix purpurea	GO:0005215;GO:0006810;GO:0016020;GO:0016021;0	PF00230;0	PTHR19139:SF54;PTHR19139:SF52;PTHR19139;0	0;pop:POPTR_0010s21700g	0	K09873;0	KOG0223;0
PolyA_DEIso	Salix_HiSeq_c593267_g1_i1	Salix_HiSeq_c593267_g1	66	319	5.07393	16.1898	Treatment	3.19078	SapurV1A.0401s0090.1.p	stem-specific protein tsjt1 protein, putative	Eukaryota	Viridiplantae	Salix	Salix purpurea	SapurV1A.0401s0090.1.p;SapurV1A.0824s0060.1.p;tr|B9HZX1|B9HZX1_POPTR;Potri.011G122100.1;gi|224114988|ref|XP_002316911.1|;Potri.001G403000.1;Potri.001G403000.2;gi|743898388|ref|XP_011042483.1|;gi|743853162|ref|XP_011029442.1|;tr|A9PBW3|A9PBW3_POPTR	Salix purpurea;Salix purpurea;Populus trichocarpa;Populus trichocarpa;Populus trichocarpa;Populus trichocarpa;Populus trichocarpa;Populus euphratica;Populus euphratica;Populus trichocarpa	510;510;499;499;499;498;498;499;497;497	96;95;92;92;92;91;91;91;91;91	[('similar', 7), ('stem-specific', 4), ('[Populus', 3), ('(aluminum-induced', 2), ('aestivum)', 2)]	stem-specific protein tsjt1 protein, putative;stem-specific protein tsjt1 protein, putative;Uncharacterized protein;similar to unknown. [ORG:Glycine max];[ co-ortholog (3of3) of AAG00940, ];hypothetical protein POPTR_0011s12270g [Populus trichocarpa];similar to expressed protein in Arabidopsis thaliana;similar to auxin down-regulated protein ARG10 (Vigna radiata) GI:2970051;similar to wali7 (alum…	0.503897	3.3068	0.999998	93.75	0	510	96	990	77.5758	0	256	100	0	PF12481;PF12504	PTHR11772	0	0	0	0	Streptophyta	Saliceae	Eukaryota;Viridiplantae;Streptophyta;Streptophytina;Embryophyta;Tracheophyta;Euphyllophyta;Spermatophyta;Magnoliophyta;Mesangiospermae;Eudicotyledons;Gunneridae;Pentapetalae;rosids;fabi ds;Malpighiales;Salicaceae;Saliceae;Salix;Salix purpurea	0	PF12481;PF12504;PF12481;0;PF12481	PTHR11772;PTHR11772;0	0;pop:POPTR_0011s12270g;pop:POPTR_0001s41340g	0	0	0
PolyA_DEIso	Salix_HiSeq_c579957_g1_i2	Salix_HiSeq_c579957_g1	116	350	7.85838	15.7592	Treatment	2.0054	SapurV1A.0164s0490.1.p	wound-induced protein WI12	Eukaryota	Viridiplantae	Salix	Salix purpurea	SapurV1A.0164s0490.1.p	Salix purpurea	459	93	[('WI12', 1), ('wound-induced', 1)]	wound-induced protein WI12	0.3022	2.11805	0.992366	98.37	1e-161	459	93	1204	61.0465	0	245	100	0	PF07107	0	0	0	0	0	Streptophyta	Saliceae	Eukaryota;Viridiplantae;Streptophyta;Streptophytina;Embryophyta;Tracheophyta;Euphyllophyta;Spermatophyta;Magnoliophyta;Mesangiospermae;Eudicotyledons;Gunneridae;Pentapetalae;rosids;fabi ds;Malpighiales;Salicaceae;Saliceae;Salix;Salix purpurea	0	PF07107	0	0	0	0	0
PolyA_DEIso	Salix_HiSeq_c588344_g1_i7	Salix_HiSeq_c588344_g1	9	196	1.13462	15.5175	Treatment	13.6764	SapurV1A.0085s0030.1.p	HMG (high mobility group) box protein	Eukaryota	Viridiplantae	Salix	Salix purpurea	SapurV1A.0085s0030.1.p;SapurV1A.0085s0030.2.p;Potri.005G101400.1;Potri.005G101400.2;Potri.005G101400.6;Potri.005G101400.3;Potri.005G101400.5;tr|B9H672|B9H672_POPTR;tr|A9PD33|A9PD33_POPTR;gi|224081483|ref|XP_002306429.1|	Salix purpurea;Salix purpurea;Populus trichocarpa;Populus trichocarpa;Populus trichocarpa;Populus trichocarpa;Populus trichocarpa;Populus trichocarpa;Populus trichocarpa;Populus trichocarpa	168;168;160;160;160;159;159;160;159;160	97;97;89;89;89;89;89;89;89;89	[('NoDescription', 5), ('box', 2), ('mobility', 2), ('(high', 2), ('group)', 2)]	HMG (high mobility group) box protein;HMG (high mobility group) box protein;NoDescription;Uncharacterized protein;Putative uncharacterized protein;hypothetical protein POPTR_0005s10440g [Populus trichocarpa]	1.13597	14.0109	0.999951	95.4	4e-52	168	97	569	45.8699	0	146	59.589	GO:0003677	PF00505	PTHR13711:SF70	0	0	0	KOG0381	Streptophyta	Saliceae	Eukaryota;Viridiplantae;Streptophyta;Streptophytina;Embryophyta;Tracheophyta;Euphyllophyta;Spermatophyta;Magnoliophyta;Mesangiospermae;Eudicotyledons;Gunneridae;Pentapetalae;rosids;fabi ds;Malpighiales;Salicaceae;Saliceae;Salix;Salix purpurea	GO:0003677;GO:0003677;GO:0005515;0	PF00505;PF00505	PTHR13711:SF70;PTHR13711:SF70;0	0;pop:POPTR_0005s10440g	0	0	KOG0381;KOG0381;0
PolyA_DEIso	Salix_HiSeq_c599553_g1_i3	Salix_HiSeq_c599553_g1	34	178	4.85127	15.3792	Treatment	3.17013	SapurV1A.0311s0230.1.p	NAC transcription factor	Eukaryota	Viridiplantae	Salix	Salix purpurea	SapurV1A.0311s0230.1.p;SapurV1A.0311s0230.2.p	Salix purpurea;Salix purpurea	360;360	100;100	[('NAC', 2), ('transcription', 2), ('factor,', 1), ('factor', 1), ('putative', 1)]	NAC transcription factor;NAC transcription factor, putative	0.501077	3.71176	0.991329	99.42	2e-125	360	100	553	92.7667	0	309	55.3398	GO:0003677;GO:0006355	PF02365	0	0	0	0	0	Streptophyta	Saliceae	Eukaryota;Viridiplantae;Streptophyta;Streptophytina;Embryophyta;Tracheophyta;Euphyllophyta;Spermatophyta;Magnoliophyta;Mesangiospermae;Eudicotyledons;Gunneridae;Pentapetalae;rosids;fabi ds;Malpighiales;Salicaceae;Saliceae;Salix;Salix purpurea	GO:0003677;GO:0006355;GO:0003677;GO:0006355	PF02365;PF02365	0	0	0	0	0
PolyA_DEIso	Salix_HiSeq_c594317_g1_i4	Salix_HiSeq_c594317_g1	2	120	0.377456	15.1995	Treatment	40.2682	SapurV1A.0649s0130.1.p	translation initiation factor IF-2	Eukaryota	Viridiplantae	Salix	Salix purpurea	SapurV1A.0649s0130.1.p;SapurV1A.0649s0130.2.p	Salix purpurea;Salix purpurea	176;176	85;85	[('IF-2', 2), ('translation', 2), ('initiation', 2), ('factor', 2)]	translation initiation factor IF-2;translation initiation factor IF-2	1.60496	53.9329	1	99.04	2e-50	176	85	500	62.4	0	1351	7.698	GO:0003924;GO:0005525	PF00009;PF03144;PF11987	PTHR23115:SF41	0	0	K03243	KOG1144	Streptophyta	Saliceae	Eukaryota;Viridiplantae;Streptophyta;Streptophytina;Embryophyta;Tracheophyta;Euphyllophyta;Spermatophyta;Magnoliophyta;Mesangiospermae;Eudicotyledons;Gunneridae;Pentapetalae;rosids;fabi ds;Malpighiales;Salicaceae;Saliceae;Salix;Salix purpurea	GO:0003924;GO:0005525;GO:0003924;GO:0005525	PF00009;PF03144;PF11987;PF00009;PF03144	PTHR23115:SF41;PTHR23115:SF41	0	0	K03243;K03243	KOG1144;KOG1144
PolyA_DEIso	Salix_HiSeq_c526561_g2_i1	Salix_HiSeq_c526561_g2	61	201	7.0503	15.1479	Treatment	2.14855	SapurV1A.0032s0360.1.p	squamosa promoter-binding-like protein	Eukaryota	Viridiplantae	Salix	Salix purpurea	SapurV1A.0032s0360.1.p	Salix purpurea	211	100	[('squamosa', 1), ('promoter-binding-like', 1)]	squamosa promoter-binding-like protein	0.332145	2.02702	0.995242	100	1e-68	211	100	645	46.9767	0	146	69.1781	GO:0003677;GO:0005634	PF03110	0	0	0	0	0	Streptophyta	Saliceae	Eukaryota;Viridiplantae;Streptophyta;Streptophytina;Embryophyta;Tracheophyta;Euphyllophyta;Spermatophyta;Magnoliophyta;Mesangiospermae;Eudicotyledons;Gunneridae;Pentapetalae;rosids;fabi ds;Malpighiales;Salicaceae;Saliceae;Salix;Salix purpurea	GO:0003677;GO:0005634	PF03110	0	0	0	0	0
PolyA_DEIso	Salix_HiSeq_c343106_g1_i1	Salix_HiSeq_c343106_g1	30	134	4.75179	15.108	Treatment	3.17944	SapurV1A.0007s1040.1.p	inorganic phosphate transporter, putative	Eukaryota	Viridiplantae	Salix	Salix purpurea	SapurV1A.0007s1040.1.p;tr|B9NBW6|B9NBW6_POPTR;gi|566189748|ref|XP_006378340.1|	Salix purpurea;Populus trichocarpa;Populus trichocarpa	137;131;131	100;92;92	[('family', 2), ('transporter', 2), ('phosphate', 2), ('putative', 1), ('[Populus', 1)]	inorganic phosphate transporter, putative;Phosphate transporter 2 family protein;phosphate transporter 2 family protein [Populus trichocarpa]	0.50235	3.06822	1	100	6e-38	137	100	464	44.6121	0	522	13.2184	GO:0016021;GO:0022857;GO:0055085	PF00083	PTHR24064:SF16	0	0	K08176	KOG0252	Streptophyta	Saliceae	Eukaryota;Viridiplantae;Streptophyta;Streptophytina;Embryophyta;Tracheophyta;Euphyllophyta;Spermatophyta;Magnoliophyta;Mesangiospermae;Eudicotyledons;Gunneridae;Pentapetalae;rosids;fabi ds;Malpighiales;Salicaceae;Saliceae;Salix;Salix purpurea	GO:0016021;GO:0022857;GO:0055085;GO:0016021;GO:0005315;GO:0006817	PF00083;PF00083	PTHR24064:SF16;0;MAJOR FACILITATOR PROTEIN-RELATED (PTHR24064:SF279)	pop:POPTR_0010s08230g	0	K08176;K08176	KOG0252;0
PolyA_DEIso	Salix_HiSeq_c595566_g2_i4	Salix_HiSeq_c595566_g2	82	264	6.17034	14.9727	Treatment	2.42656	SapurV1A.0038s0640.1.p	tonoplast intrinsic protein	Eukaryota	Viridiplantae	Salix	Salix purpurea	SapurV1A.0038s0640.1.p;SapurV1A.0095s0630.1.p;gi|743780173|ref|XP_011022886.1|;tr|B9HM49|B9HM49_POPTR;Potri.008G050700.2;Potri.010G209900.1;tr|A9PCF5|A9PCF5_POPTR;gi|941507958|gb|ALK82468.1|;gi|224098284|ref|XP_002311146.1|;gi|224112847|ref|XP_002316308.1|	Salix purpurea;Salix purpurea;Populus euphratica;Populus trichocarpa;Populus trichocarpa;Populus trichocarpa;Populus trichocarpa;Salix purpurea;Populus trichocarpa;Populus trichocarpa	443;435;436;434;434;433;433;434;434;433	90;88;88;87;87;87;87;87;87;87	[('intrinsic', 11), ('tonoplast', 5), ('Gamma-tonoplast', 4), ('aquaporin', 3), ('[Populus', 3)]	tonoplast intrinsic protein;tonoplast intrinsic protein;PREDICTED: aquaporin TIP1-3 [Populus euphratica];Gamma-tonoplast intrinsic protein 3;similar to Putative aquaporin TIP1.3 (Tonoplast intrinsic protein 1.3) (Gamma- tonoplast intrinsic protein 3) (Gamma-TIP3).;[ co-ortholog (1of2) of At4g01470, ];[ co-ortholog (2of2) of At4g01470, ];tonoplast intrinsic protein 1;2 [Salix purpurea];Gamma-tonop…	0.384991	2.68858	0.973932	98.42	3e-156	443	90	1009	75.223	0	253	100	GO:0005215;GO:0006810;GO:0016020	PF00230	PTHR19139:SF54	0	0	K09873	KOG0223	Streptophyta	Saliceae	Eukaryota;Viridiplantae;Streptophyta;Streptophytina;Embryophyta;Tracheophyta;Euphyllophyta;Spermatophyta;Magnoliophyta;Mesangiospermae;Eudicotyledons;Gunneridae;Pentapetalae;rosids;fabi ds;Malpighiales;Salicaceae;Saliceae;Salix;Salix purpurea	GO:0005215;GO:0006810;GO:0016020;GO:0005215;0;GO:0016021	PF00230;PF00230;0	PTHR19139:SF54;PTHR19139:SF54;0;PTHR19139	0;pop:POPTR_0008s05050g;pop:POPTR_0010s21700g	0	K09873;K09873;0	KOG0223;KOG0223;0
PolyA_DEIso	Salix_HiSeq_c596042_g1_i2	Salix_HiSeq_c596042_g1	8	51	2.91755	14.9469	Treatment	5.12309	SapurV1A.0716s0170.1.p	hypothetical protein	Eukaryota	Viridiplantae	Salix	Salix purpurea	SapurV1A.0716s0170.1.p;SapurV1A.0716s0170.2.p;SapurV1A.0716s0170.3.p;SapurV1A.0716s0170.4.p;SapurV1A.0716s0170.1.p;SapurV1A.0716s0170.2.p;SapurV1A.0716s0170.3.p;SapurV1A.0716s0170.4.p;SapurV1A.0716s0170.5.p;SapurV1A.0716s0170.1.p	Salix purpurea;Salix purpurea;Salix purpurea;Salix purpurea;Salix purpurea;Salix purpurea;Salix purpurea;Salix purpurea;Salix purpurea;Salix purpurea	112;112;112;112;110;110;110;110;110;110	90;90;90;90;86;86;86;86;86;86	[('hypothetical', 10)]	hypothetical protein;hypothetical protein;hypothetical protein	0.709532	6.48715	0.991765	92.06	3e-29	112	90	226	83.6283	0	4100	1.53659	0	0	0	0	0	0	0	Streptophyta	Saliceae	Eukaryota;Viridiplantae;Streptophyta;Streptophytina;Embryophyta;Tracheophyta;Euphyllophyta;Spermatophyta;Magnoliophyta;Mesangiospermae;Eudicotyledons;Gunneridae;Pentapetalae;rosids;fabi ds;Malpighiales;Salicaceae;Saliceae;Salix;Salix purpurea	0	0	0	0	0	0	0
PolyA_DEIso	Salix_HiSeq_c599366_g6_i2	Salix_HiSeq_c599366_g6	13	75	5.30431	14.8788	Treatment	2.80505	SapurV1A.0566s0120.1.p	gamma-interferon-inducible lysosomal thiol reductase	Eukaryota	Viridiplantae	Salix	Salix purpurea	SapurV1A.0566s0120.1.p;gi|743834948|ref|XP_011024903.1|	Salix purpurea;Populus euphratica	46;60	77;76	[('lysosomal', 2), ('thiol', 2), ('gamma-interferon-inducible', 2), ('reductase,', 1), ('reductase', 1)]	gamma-interferon-inducible lysosomal thiol reductase;PREDICTED: gamma-interferon-inducible lysosomal thiol reductase, partial [Populus euphratica]	0.44794	3.5404	0.96688	100	6e-07	46	77	223	29.5964	0	256	8.59375	0	PF03227	PTHR13234:SF6	0	0	0	KOG3160	Streptophyta	Saliceae	Eukaryota;Viridiplantae;Streptophyta;Streptophytina;Embryophyta;Tracheophyta;Euphyllophyta;Spermatophyta;Magnoliophyta;Mesangiospermae;Eudicotyledons;Gunneridae;Pentapetalae;rosids;fabi ds;Malpighiales;Salicaceae;Saliceae;Salix;Salix purpurea	0	PF03227	PTHR13234:SF6	0	0	0	KOG3160
PolyA_DEIso	Salix_HiSeq_c594365_g1_i1	Salix_HiSeq_c594365_g1	36	107	7.42014	14.3411	Treatment	1.93273	SapurV1A.0883s0070.1.p	IAA-amino acid hydrolase ILR1	Eukaryota	Viridiplantae	Salix	Salix purpurea	SapurV1A.0883s0070.1.p;SapurV1A.0883s0070.2.p;SapurV1A.5462s0010.1.p;SapurV1A.5462s0010.2.p;SapurV1A.0883s0070.3.p;Potri.016G074100.1	Salix purpurea;Salix purpurea;Salix purpurea;Salix purpurea;Salix purpurea;Populus trichocarpa	129;129;129;129;128;121	100;100;100;100;99;90	[('IAA-amino', 5), ('acid', 5), ('hydrolase', 5), ('ILR1', 4), ('putative', 1)]	IAA-amino acid hydrolase ILR1;IAA-amino acid hydrolase ILR1;IAA-amino acid hydrolase ILR1, putative;NoDescription	0.286172	2.07416	0.99947	100	1e-35	129	100	366	50.8197	0	431	14.3852	GO:0016787;GO:0008152	PF07687;PF01546	PTHR11014:SF37	0	0	0	0	Streptophyta	Saliceae	Eukaryota;Viridiplantae;Streptophyta;Streptophytina;Embryophyta;Tracheophyta;Euphyllophyta;Spermatophyta;Magnoliophyta;Mesangiospermae;Eudicotyledons;Gunneridae;Pentapetalae;rosids;fabi ds;Malpighiales;Salicaceae;Saliceae;Salix;Salix purpurea	GO:0016787;GO:0008152;GO:0016787;GO:0008152	PF07687;PF01546;PF07687;PF01546	PTHR11014:SF37;PTHR11014:SF37;PTHR11014:SF44	0	0	0	0
PolyA_DEIso	Salix_HiSeq_c560854_g6_i2	Salix_HiSeq_c560854_g6	31	99	7.69932	14.3135	Treatment	1.85906	SapurV1A.0016s0080.1.p	mitotic checkpoint Serine/Threonine-kinase BUB1 beta	Eukaryota	Viridiplantae	Salix	Salix purpurea	SapurV1A.0016s0080.1.p	Salix purpurea	125	100	[('checkpoint', 1), ('Serine/Threonine-kinase', 1), ('BUB1', 1), ('mitotic', 1), ('beta', 1)]	mitotic checkpoint Serine/Threonine-kinase BUB1 beta	0.269294	1.67404	0.979021	100	2e-34	125	100	351	52.1368	0	380	16.0526	0	PF08311	PTHR14030	0	0	0	0	Streptophyta	Saliceae	Eukaryota;Viridiplantae;Streptophyta;Streptophytina;Embryophyta;Tracheophyta;Euphyllophyta;Spermatophyta;Magnoliophyta;Mesangiospermae;Eudicotyledons;Gunneridae;Pentapetalae;rosids;fabi ds;Malpighiales;Salicaceae;Saliceae;Salix;Salix purpurea	0	PF08311	PTHR14030	0	0	0	0
PolyA_DEIso	Salix_HiSeq_c562244_g1_i1	Salix_HiSeq_c562244_g1	58	270	4.71967	14.1998	Treatment	3.00865	SapurV1A.0076s0180.1.p	oxygen-evolving enhancer protein	Eukaryota	Viridiplantae	Salix	Salix purpurea	SapurV1A.0076s0180.1.p;tr|A9PHM0|A9PHM0_POPTR;Potri.005G206700.2;Potri.005G206700.5;gi|224085421|ref|XP_002307570.1|	Salix purpurea;Populus trichocarpa;Populus trichocarpa;Populus trichocarpa;Populus trichocarpa	513;484;485;485;484	95;85;85;85;85	[('oxygen-evolving', 5), ('complex', 4), ('precursor', 3), ('photosystem', 3), ('garden', 2)]	oxygen-evolving enhancer protein;Photosystem II oxygen-evolving complex protein 2;similar to photosystem II oxygen-evolving complex protein 2 precursor - garden pea. [ORG:Pisum sativum];[ co-ortholog (2of2) of CAA33557, BAA89317, JS0771, At2g30790, At1g06680, BAA96364, ];photosystem II oxygen-evolving complex protein 2 precursor [Populus trichocarpa]	0.478372	3.26967	0.998158	99.62	0	513	95	986	80.3245	0	264	100	GO:0005509;GO:0009523;GO:0009654;GO:0015979;GO:0019898	PF01789	0	0	0	K02717	0	Streptophyta	Saliceae	Eukaryota;Viridiplantae;Streptophyta;Streptophytina;Embryophyta;Tracheophyta;Euphyllophyta;Spermatophyta;Magnoliophyta;Mesangiospermae;Eudicotyledons;Gunneridae;Pentapetalae;rosids;fabi ds;Malpighiales;Salicaceae;Saliceae;Salix;Salix purpurea	GO:0005509;GO:0009523;GO:0009654;GO:0015979;GO:0019898;GO:0005509	PF01789;PF01789	0;OXYGEN-EVOLVING ENHANCER PROTEIN 2-1, CHLOROPLASTIC-RELATED (PTHR31407:SF6)	pop:POPTR_0005s22830g;0	0	K02717;K02717	0
PolyA_DEIso	Salix_HiSeq_c565633_g1_i1	Salix_HiSeq_c565633_g1	19	131	1.66821	14.154	Treatment	8.48451	SapurV1A.0096s0360.1.p	MYB transcription factor	Eukaryota	Viridiplantae	Salix	Salix purpurea	SapurV1A.0096s0360.1.p	Salix purpurea	199	98	[('transcription', 1), ('MYB', 1), ('factor', 1)]	MYB transcription factor	0.928627	12.6371	0.959117	97.89	6e-62	199	98	756	37.6984	0	249	38.1526	0	PF00249	PTHR10641	0	0	K09422	0	Streptophyta	Saliceae	Eukaryota;Viridiplantae;Streptophyta;Streptophytina;Embryophyta;Tracheophyta;Euphyllophyta;Spermatophyta;Magnoliophyta;Mesangiospermae;Eudicotyledons;Gunneridae;Pentapetalae;rosids;fabi ds;Malpighiales;Salicaceae;Saliceae;Salix;Salix purpurea	0	PF00249	PTHR10641	0	0	K09422	0
PolyA_DEIso	Salix_HiSeq_c584719_g2_i1	Salix_HiSeq_c584719_g2	37	217	4.12351	14.1178	Treatment	3.42373	SapurV1A.0022s0240.1.p	basic 7S globulin 2 small subunit, putative	Eukaryota	Viridiplantae	Salix	Salix purpurea	SapurV1A.0022s0240.1.p	Salix purpurea	280	100	[('globulin', 1), ('small', 1), ('putative', 1), ('subunit,', 1), ('basic', 1)]	basic 7S globulin 2 small subunit, putative	0.534499	3.04787	0.976677	100	3e-91	280	100	756	53.5714	0	427	31.6159	GO:0004190;GO:0006508	0	PTHR13683:SF100	0	0	0	KOG1339	Streptophyta	Saliceae	Eukaryota;Viridiplantae;Streptophyta;Streptophytina;Embryophyta;Tracheophyta;Euphyllophyta;Spermatophyta;Magnoliophyta;Mesangiospermae;Eudicotyledons;Gunneridae;Pentapetalae;rosids;fabi ds;Malpighiales;Salicaceae;Saliceae;Salix;Salix purpurea	GO:0004190;GO:0006508	0	PTHR13683:SF100	0	0	0	KOG1339
PolyA_DEIso	Salix_HiSeq_c589352_g1_i4	Salix_HiSeq_c589352_g1	13	56	4.78781	14.0017	Treatment	2.92444	SapurV1A.1754s0010.1.p	gamma carbonic anhydrase-like protein	Eukaryota	Viridiplantae	Salix	Salix purpurea	SapurV1A.1754s0010.1.p	Salix purpurea	85	100	[('anhydrase-like', 1), ('gamma', 1), ('carbonic', 1)]	gamma carbonic anhydrase-like protein	0.466043	2.68448	1	100	4e-21	85	100	208	60.5769	0	252	16.6667	0	0	PTHR13061	0	0	0	KOG3121	Streptophyta	Saliceae	Eukaryota;Viridiplantae;Streptophyta;Streptophytina;Embryophyta;Tracheophyta;Euphyllophyta;Spermatophyta;Magnoliophyta;Mesangiospermae;Eudicotyledons;Gunneridae;Pentapetalae;rosids;fabi ds;Malpighiales;Salicaceae;Saliceae;Salix;Salix purpurea	0	0	PTHR13061	0	0	0	KOG3121
PolyA_DEIso	Salix_HiSeq_c584968_g5_i1	Salix_HiSeq_c584968_g5	187	365	10.6659	13.9009	Treatment	1.30331	SapurV1A.0271s0070.1.p	syntaxin family protein	Eukaryota	Viridiplantae	Salix	Salix purpurea	SapurV1A.0271s0070.1.p	Salix purpurea	672	99	[('syntaxin', 1), ('family', 1)]	syntaxin family protein	0.115048	1.33574	0.976389	98.18	0	672	99	1351	73.057	0	339	97.0501	GO:0016020;GO:0048193	PF09177	0	0	0	0	0	Streptophyta	Saliceae	Eukaryota;Viridiplantae;Streptophyta;Streptophytina;Embryophyta;Tracheophyta;Euphyllophyta;Spermatophyta;Magnoliophyta;Mesangiospermae;Eudicotyledons;Gunneridae;Pentapetalae;rosids;fabi ds;Malpighiales;Salicaceae;Saliceae;Salix;Salix purpurea	GO:0016020;GO:0048193	PF09177	0	0	0	0	0
PolyA_DEIso	Salix_HiSeq_c588932_g3_i1	Salix_HiSeq_c588932_g3	53	182	6.25129	13.7766	Treatment	2.2038	SapurV1A.0261s0220.1.p	hypothetical protein	Eukaryota	Viridiplantae	Salix	Salix purpurea	SapurV1A.0261s0220.1.p;SapurV1A.1822s0030.1.p	Salix purpurea;Salix purpurea	325;325	100;100	[('hypothetical', 2)]	hypothetical protein;hypothetical protein	0.343172	2.34958	0.999999	100	3e-111	325	100	643	71.3841	0	298	51.3423	0	0	0	0	0	0	0	Streptophyta	Saliceae	Eukaryota;Viridiplantae;Streptophyta;Streptophytina;Embryophyta;Tracheophyta;Euphyllophyta;Spermatophyta;Magnoliophyta;Mesangiospermae;Eudicotyledons;Gunneridae;Pentapetalae;rosids;fabi ds;Malpighiales;Salicaceae;Saliceae;Salix;Salix purpurea	0	0	0	0	0	0	0
PolyA_DEIso	Salix_HiSeq_c602007_g5_i2	Salix_HiSeq_c602007_g5	59	156	7.37191	13.6971	Treatment	1.85801	SapurV1A.0237s0280.1.p	hypothetical protein	Eukaryota	Viridiplantae	Salix	Salix purpurea	SapurV1A.0237s0280.1.p;SapurV1A.0237s0280.1.p	Salix purpurea;Salix purpurea	68;62	51;42	[('hypothetical', 2)]	hypothetical protein;hypothetical protein	0.269048	1.88053	0.999339	93.06	5e-13	68	51	634	34.0694	0	359	20.0557	0	0	0	0	0	0	0	Streptophyta	Saliceae	Eukaryota;Viridiplantae;Streptophyta;Streptophytina;Embryophyta;Tracheophyta;Euphyllophyta;Spermatophyta;Magnoliophyta;Mesangiospermae;Eudicotyledons;Gunneridae;Pentapetalae;rosids;fabi ds;Malpighiales;Salicaceae;Saliceae;Salix;Salix purpurea	0	0	0	0	0	0	0
PolyA_DEIso	Salix_HiSeq_c586315_g2_i1	Salix_HiSeq_c586315_g2	80	316	5.60856	13.3314	Treatment	2.37698	SapurV1A.0506s0070.1.p	F-box protein	Eukaryota	Viridiplantae	Salix	Salix purpurea	SapurV1A.0506s0070.1.p	Salix purpurea	690	100	[('F-box', 1)]	F-box protein	0.376025	2.36193	0.999959	99.7	0	690	100	1217	83.3196	0	338	100	GO:0005515	PF01344;PF00646	PTHR24412:SF247	0	0	0	0	Streptophyta	Saliceae	Eukaryota;Viridiplantae;Streptophyta;Streptophytina;Embryophyta;Tracheophyta;Euphyllophyta;Spermatophyta;Magnoliophyta;Mesangiospermae;Eudicotyledons;Gunneridae;Pentapetalae;rosids;fabi ds;Malpighiales;Salicaceae;Saliceae;Salix;Salix purpurea	GO:0005515	PF01344;PF00646	PTHR24412:SF247	0	0	0	0
PolyA_DEIso	Salix_HiSeq_c577640_g3_i1	Salix_HiSeq_c577640_g3	6	97	1.24283	13.3026	Treatment	10.7034	SapurV1A.0519s0100.1.p	calmodulin	Eukaryota	Viridiplantae	Salix	Salix purpurea	SapurV1A.0519s0100.1.p	Salix purpurea	186	100	[('calmodulin', 1)]	calmodulin	1.02952	14.1233	0.999987	98.92	6e-60	186	100	316	88.2911	0	186	50	0	PF00036	PTHR23050:SF20	0	0	K02183	KOG0027	Streptophyta	Saliceae	Eukaryota;Viridiplantae;Streptophyta;Streptophytina;Embryophyta;Tracheophyta;Euphyllophyta;Spermatophyta;Magnoliophyta;Mesangiospermae;Eudicotyledons;Gunneridae;Pentapetalae;rosids;fabi ds;Malpighiales;Salicaceae;Saliceae;Salix;Salix purpurea	0	PF00036	PTHR23050:SF20	0	0	K02183	KOG0027
PolyA_DEIso	Salix_HiSeq_c476964_g2_i1	Salix_HiSeq_c476964_g2	7	59	1.50571	13.2446	Treatment	8.79628	SapurV1A.0003s0850.1.p	calcium-binding protein with EF-hand protein, putative	Eukaryota	Viridiplantae	Salix	Salix purpurea	SapurV1A.0003s0850.1.p	Salix purpurea	108	100	[('calcium-binding', 1), ('EF-hand', 1), ('with', 1), ('putative', 1)]	calcium-binding protein with EF-hand protein, putative	0.944299	8.38888	0.996969	100	5e-31	108	100	205	77.561	0	126	42.0635	0	0	PTHR10891:SF148	0	0	0	KOG0028	Streptophyta	Saliceae	Eukaryota;Viridiplantae;Streptophyta;Streptophytina;Embryophyta;Tracheophyta;Euphyllophyta;Spermatophyta;Magnoliophyta;Mesangiospermae;Eudicotyledons;Gunneridae;Pentapetalae;rosids;fabi ds;Malpighiales;Salicaceae;Saliceae;Salix;Salix purpurea	0	0	PTHR10891:SF148	0	0	0	KOG0028
PolyA_DEIso	Salix_HiSeq_c698606_g1_i1	Salix_HiSeq_c698606_g1	74	291	5.3522	13.233	Treatment	2.47244	SapurV1A.0081s0290.1.p	F-box protein	Eukaryota	Viridiplantae	Salix	Salix purpurea	SapurV1A.0081s0290.1.p	Salix purpurea	286	100	[('F-box', 1)]	F-box protein	0.393125	2.39556	0.954307	100	1e-92	286	100	1139	36.8745	0	346	40.4624	GO:0005515	PF01344	PTHR24412:SF247	0	0	0	0	Streptophyta	Saliceae	Eukaryota;Viridiplantae;Streptophyta;Streptophytina;Embryophyta;Tracheophyta;Euphyllophyta;Spermatophyta;Magnoliophyta;Mesangiospermae;Eudicotyledons;Gunneridae;Pentapetalae;rosids;fabi ds;Malpighiales;Salicaceae;Saliceae;Salix;Salix purpurea	GO:0005515	PF01344	PTHR24412:SF247	0	0	0	0
PolyA_DEIso	Salix_HiSeq_c565633_g1_i2	Salix_HiSeq_c565633_g1	16	131	1.6628	13.1685	Treatment	7.9195	SapurV1A.0096s0360.1.p	MYB transcription factor	Eukaryota	Viridiplantae	Salix	Salix purpurea	SapurV1A.0096s0360.1.p	Salix purpurea	197	97	[('transcription', 1), ('MYB', 1), ('factor', 1)]	MYB transcription factor	0.898698	12.4628	0.990483	97.89	2e-61	197	97	754	37.7984	0	249	38.1526	0	PF00249	PTHR10641	0	0	K09422	0	Streptophyta	Saliceae	Eukaryota;Viridiplantae;Streptophyta;Streptophytina;Embryophyta;Tracheophyta;Euphyllophyta;Spermatophyta;Magnoliophyta;Mesangiospermae;Eudicotyledons;Gunneridae;Pentapetalae;rosids;fabi ds;Malpighiales;Salicaceae;Saliceae;Salix;Salix purpurea	0	PF00249	PTHR10641	0	0	K09422	0
PolyA_DEIso	Salix_HiSeq_c518888_g1_i1	Salix_HiSeq_c518888_g1	10	185	1.27317	12.9815	Treatment	10.1962	SapurV1A.0059s0720.1.p	membrane-anchored endo-1,4-beta-glucanase	Eukaryota	Viridiplantae	Salix	Salix purpurea	SapurV1A.0059s0720.1.p;Potri.003G151700.4;tr|B9NBR6|B9NBR6_POPTR;Potri.003G151700.1;Potri.003G151700.2;tr|K4EMD4|K4EMD4_POPTR;gi|566162763|ref|XP_006385837.1|;gi|347466543|gb|AEO97184.1|;gi|743824843|ref|XP_011022354.1|;tr|V5KV95|V5KV95_POPDE	Salix purpurea;Populus trichocarpa;Populus trichocarpa;Populus trichocarpa;Populus trichocarpa;Populus trichocarpa;Populus trichocarpa;Populus trichocarpa;Populus euphratica;Populus trichocarpa	244;236;234;234;234;234;234;234;234;234	92;87;86;86;86;86;86;86;86;85	[('similar', 6), ('endo-1', 4), ('co-ortholog', 3), ('BAC22690,', 3), ('(1of3)', 3)]	membrane-anchored endo-1,4-beta-glucanase;similar to endo-1;similar to 4-beta-glucanase. [ORG:Populus tremuloides];[ co-ortholog (1of3) of BAC22690, AAS45400, At5g49720, At4g24260, ];Endo-1 family protein;Endo-1,4-beta-glucanase;endo-1 family protein [Populus trichocarpa];endo-1,4-beta-glucanase [Populus trichocarpa];PREDICTED: endoglucanase 25-like [Populus euphratica];Endo-1,4-beta-glucanase	1.00844	14.1652	0.999993	100	2e-75	244	92	750	52	0	622	20.9003	GO:0004553;GO:0005975	PF00759	PTHR22298	0	0	0	0	Streptophyta	Saliceae	Eukaryota;Viridiplantae;Streptophyta;Streptophytina;Embryophyta;Tracheophyta;Euphyllophyta;Spermatophyta;Magnoliophyta;Mesangiospermae;Eudicotyledons;Gunneridae;Pentapetalae;rosids;fabi ds;Malpighiales;Salicaceae;Saliceae;Salix;Salix purpurea	GO:0004553;GO:0005975;GO:0004553;GO:0016021;GO:0008810;GO:0030245;0;GO:0030245	PF00759;PF00759;0;PF00759	PTHR22298;PTHR22298;0;ENDOGLUCANASE 21-RELATED (PTHR22298:SF36)	0;pop:POPTR_0003s15140g	0	0	0
PolyA_DEIso	Salix_HiSeq_c569530_g2_i3	Salix_HiSeq_c569530_g2	121	323	7.70438	12.5406	Treatment	1.62772	SapurV1A.0863s0090.1.p	WRKY transcription factor 11	Eukaryota	Viridiplantae	Salix	Salix purpurea	SapurV1A.0863s0090.1.p	Salix purpurea	429	77	[('transcription', 1), ('factor', 1), ('WRKY', 1)]	WRKY transcription factor 11	0.211581	1.7432	0.980092	99.64	2e-147	429	77	1371	59.9562	0	340	80.5882	GO:0003700;GO:0006355;GO:0043565	PF10533;PF03106	0	0	0	0	0	Streptophyta	Saliceae	Eukaryota;Viridiplantae;Streptophyta;Streptophytina;Embryophyta;Tracheophyta;Euphyllophyta;Spermatophyta;Magnoliophyta;Mesangiospermae;Eudicotyledons;Gunneridae;Pentapetalae;rosids;fabi ds;Malpighiales;Salicaceae;Saliceae;Salix;Salix purpurea	GO:0003700;GO:0006355;GO:0043565	PF10533;PF03106	0	0	0	0	0
PolyA_DEIso	Salix_HiSeq_c592673_g2_i2	Salix_HiSeq_c592673_g2	189	459	7.5425	12.4928	Treatment	1.65632	SapurV1A.0335s0040.1.p	dehydration responsive element-binding protein	Eukaryota	Viridiplantae	Salix	Salix purpurea	SapurV1A.0335s0040.1.p;SapurV1A.0010s0170.1.p;tr|A9PI91|A9PI91_POPTR;Potri.002G094200.1;gi|566157120|ref|XP_002301042.2|;Potri.005G168700.1	Salix purpurea;Salix purpurea;Populus trichocarpa;Populus trichocarpa;Populus trichocarpa;Populus trichocarpa	479;452;438;438;438;408	65;61;57;57;57;56	[('AP2', 4), ('transcription', 4), ('factor', 4), ('domain-containing', 3), ('family', 2)]	dehydration responsive element-binding protein;ethylene-responsive element-binding-factor;AP2 domain-containing transcription factor family protein;similar to AP2 domain-containing transcription factor;putative;similar to AP2 domain transcription factor GI:4567204 from (Arabidopsis thaliana);[ co-ortholog (2of2) of At1g22190, At1g78080, At1g36060, ];AP2 domain-containing transcription factor fami…	0.219143	1.66199	0.999977	84.92	4e-164	479	65	1921	53.4097	0	358	100	GO:0003700;GO:0006355	PF00847	0	0	0	K09286	0	Streptophyta	Saliceae	Eukaryota;Viridiplantae;Streptophyta;Streptophytina;Embryophyta;Tracheophyta;Euphyllophyta;Spermatophyta;Magnoliophyta;Mesangiospermae;Eudicotyledons;Gunneridae;Pentapetalae;rosids;fabi ds;Malpighiales;Salicaceae;Saliceae;Salix;Salix purpurea	GO:0003700;GO:0006355;GO:0003700;GO:0005634;GO:0003677;GO:0006351;0;GO:0006355	PF00847;PF00847;0;PF00847	0;ETHYLENE-RESPONSIVE TRANSCRIPTION FACTOR CRF5-RELATED (PTHR31657:SF9)	0;pop:POPTR_0002s09480g	0	K09286;K09286;0	0
PolyA_DEIso	Salix_HiSeq_c580656_g5_i1	Salix_HiSeq_c580656_g5	57	123	8.38762	12.4443	Treatment	1.48365	SapurV1A.0024s0570.1.p	MADS-box transcription factor	Eukaryota	Viridiplantae	Salix	Salix purpurea	SapurV1A.0024s0570.1.p;SapurV1A.0024s0570.2.p;SapurV1A.0024s0570.3.p;SapurV1A.0024s0570.4.p	Salix purpurea;Salix purpurea;Salix purpurea;Salix purpurea	192;192;192;192	89;89;89;89	[('transcription', 4), ('MADS-box', 4), ('factor', 4)]	MADS-box transcription factor;MADS-box transcription factor;MADS-box transcription factor	0.17133	1.51065	0.955519	100	6e-61	192	89	527	62.0493	0	221	49.3213	GO:0003700;GO:0005634;GO:0006355;GO:0043565	PF01486;PF00319	PTHR11945:SF19	0	0	0	KOG0014	Streptophyta	Saliceae	Eukaryota;Viridiplantae;Streptophyta;Streptophytina;Embryophyta;Tracheophyta;Euphyllophyta;Spermatophyta;Magnoliophyta;Mesangiospermae;Eudicotyledons;Gunneridae;Pentapetalae;rosids;fabi ds;Malpighiales;Salicaceae;Saliceae;Salix;Salix purpurea	GO:0003700;GO:0005634;GO:0006355;GO:0043565;GO:0003700;GO:0043565	PF01486;PF00319;PF01486;PF00319	PTHR11945:SF19;PTHR11945:SF19;PTHR11945:SF19	0	0	0	KOG0014;KOG0014;KOG0014
PolyA_DEIso	Salix_HiSeq_c316166_g1_i1	Salix_HiSeq_c316166_g1	6	78	1.61281	12.078	Treatment	7.4888	SapurV1A.0202s0010.1.p	multidrug resistance protein ABC transporter family protein, putative	Eukaryota	Viridiplantae	Salix	Salix purpurea	SapurV1A.0202s0010.1.p;SapurV1A.1442s0060.1.p;tr|U7DV59|U7DV59_POPTR;gi|566253303|ref|XP_006387195.1|;Potri.012G033500.1;gi|743915956|ref|XP_011001944.1|	Salix purpurea;Salix purpurea;Populus trichocarpa;Populus trichocarpa;Populus trichocarpa;Populus euphratica	83;83;81;81;81;80	100;100;95;95;94;94	[('ABC', 3), ('family', 3), ('transporter', 3), ('putative', 2), ('[Populus', 2)]	multidrug resistance protein ABC transporter family protein, putative;multidrug resistance protein ABC transporter family protein, putative;Uncharacterized protein;hypothetical protein POPTR_1557s00200g [Populus trichocarpa];NoDescription;PREDICTED: ABC transporter C family member 10-like [Populus euphratica]	0.874412	10.592	0.999806	100	2e-18	83	100	357	31.0924	0	1485	2.49158	GO:0005524;GO:0006810;GO:0016021;GO:0042626;GO:0055085;GO:0016887	PF00664;PF00005	PTHR24223:SF21	0	0	0	KOG0054	Streptophyta	Saliceae	Eukaryota;Viridiplantae;Streptophyta;Streptophytina;Embryophyta;Tracheophyta;Euphyllophyta;Spermatophyta;Magnoliophyta;Mesangiospermae;Eudicotyledons;Gunneridae;Pentapetalae;rosids;fabi ds;Malpighiales;Salicaceae;Saliceae;Salix;Salix purpurea	GO:0005524;GO:0006810;GO:0016021;GO:0042626;GO:0055085;GO:0016887;GO:0005524;0	PF00664;PF00005;PF00664;0	PTHR24223:SF21;PTHR24223:SF21;0;ABC TRANSPORTER C FAMILY MEMBER 10 (PTHR24223:SF192)	0;pop:POPTR_1557s00200g	0	0	KOG0054;KOG0054;0
PolyA_DEIso	Salix_HiSeq_c590521_g1_i3	Salix_HiSeq_c590521_g1	0	144	0	11.694	Treatment	inf	SapurV1A.0419s0320.1.p	ubiquitin carboxyl-terminal hydrolase	Eukaryota	Viridiplantae	Salix	Salix purpurea	SapurV1A.0419s0320.1.p;laccaria|A0A0C9XFE0|A0A0C9XFE0_9AGAR;laccaria|A0A0C9X5C8|A0A0C9X5C8_9AGAR	Salix purpurea;Laccaria amethystina;Laccaria amethystina	44;44;44	42;38;38	[('sequence', 2), ('shotgun', 2), ('scaffold', 2), ('genome', 2), ('Unplaced', 2)]	ubiquitin carboxyl-terminal hydrolase;Unplaced genomic scaffold K443scaffold_43, whole genome shotgun sequence;Unplaced genomic scaffold K443scaffold_95, whole genome shotgun sequence	inf	15180.6	1	58.62	0.0001	44	42	808	10.7673	0	634	4.57413	GO:0008270;GO:0004221;GO:0006511	PF01753;PF00443	PTHR24006:SF250	0	0	0	KOG1865	Streptophyta	Saliceae	Eukaryota;Viridiplantae;Streptophyta;Streptophytina;Embryophyta;Tracheophyta;Euphyllophyta;Spermatophyta;Magnoliophyta;Mesangiospermae;Eudicotyledons;Gunneridae;Pentapetalae;rosids;fabi ds;Malpighiales;Salicaceae;Saliceae;Salix;Salix purpurea	GO:0008270;GO:0004221;GO:0006511;GO:0046872;GO:0046872	PF01753;PF00443;PF14737;PF01753; ;	PTHR24006:SF250;0	0	0	0	KOG1865;0
PolyA_DEIso	Salix_HiSeq_c595692_g2_i4	Salix_HiSeq_c595692_g2	41	97	6.8355	11.6387	Treatment	1.70269	SapurV1A.0428s0140.1.p	calcium/calmodulin-dependent kinase	Eukaryota	Viridiplantae	Salix	Salix purpurea	SapurV1A.0428s0140.1.p;gi|743890964|ref|XP_011039202.1|;tr|B9HE65|B9HE65_POPTR;gi|224096786|ref|XP_002310736.1|;gi|590704558|ref|XP_007047191.1|;Potri.007G040800.1;gi|703126895|ref|XP_010103697.1|;SapurV1A.0811s0120.1.p;SapurV1A.0811s0120.2.p;Potri.005G135900.1	Salix purpurea;Populus euphratica;Populus trichocarpa;Populus trichocarpa;Theobroma cacao;Populus trichocarpa;Morus notabilis;Salix purpurea;Salix purpurea;Populus trichocarpa	99;97;97;97;97;97;94;95;95;94	98;96;96;96;95;92;90;89;89;89	[('kinase', 6), ('calcium/calmodulin-dependent', 3), ('CDPK-related', 3), ('putative', 2), ('CaMK', 2)]	calcium/calmodulin-dependent kinase;PREDICTED: CDPK-related kinase 5-like [Populus euphratica];Uncharacterized protein;hypothetical protein POPTR_0007s11320g [Populus trichocarpa];CDPK-related kinase [Theobroma cacao];NoDescription;CDPK-related protein kinase [Morus notabilis];calcium/calmodulin-dependent kinase CaMK protein, putative;similar to CROOKED;[ ortholog of At3g50530,]	0.231136	1.74706	0.950764	97.87	6e-24	99	98	456	30.9211	0	604	7.78146	GO:0004672;GO:0005524;GO:0006468	PF00069	PTHR24349:SF13	0	2.7.1.-	K00924	KOG0032	Streptophyta	Saliceae	Eukaryota;Viridiplantae;Streptophyta;Streptophytina;Embryophyta;Tracheophyta;Euphyllophyta;Spermatophyta;Magnoliophyta;Mesangiospermae;Eudicotyledons;Gunneridae;Pentapetalae;rosids;fabi ds;Malpighiales;Salicaceae;Saliceae;Salix;Salix purpurea	GO:0004672;GO:0005524;GO:0006468;0;GO:0004672;GO:0016773;GO:0009103;GO:0016020;GO:0016020	PF00069;0;PF00069;PF00069	PTHR24349:SF13;0;PTHR24349:SF13;PTHR24349:SF13	0;pop:POPTR_0007s11320g	2.7.1.-;0;2.7.1.-;2.7.1.-	K00924;0;K00924;K00924	KOG0032;0;KOG0032;KOG0032
PolyA_DEIso	Salix_HiSeq_c596638_g1_i4	Salix_HiSeq_c596638_g1	86	209	6.34901	11.6168	Treatment	1.8297	SapurV1A.0222s0350.1.p	WRKY transcription factor	Eukaryota	Viridiplantae	Salix	Salix purpurea	SapurV1A.0222s0350.1.p;SapurV1A.0433s0130.1.p	Salix purpurea;Salix purpurea	413;379	71;62	[('transcription', 2), ('factor', 2), ('WRKY', 2)]	WRKY transcription factor;WRKY transcription factor	0.26238	1.93682	0.971118	85.87	2e-139	413	71	1022	72.2114	0	603	45.6053	GO:0003700;GO:0006355;GO:0043565	PF03106	0	0	0	0	0	Streptophyta	Saliceae	Eukaryota;Viridiplantae;Streptophyta;Streptophytina;Embryophyta;Tracheophyta;Euphyllophyta;Spermatophyta;Magnoliophyta;Mesangiospermae;Eudicotyledons;Gunneridae;Pentapetalae;rosids;fabi ds;Malpighiales;Salicaceae;Saliceae;Salix;Salix purpurea	GO:0003700;GO:0006355;GO:0043565;GO:0003700;GO:0043565	PF03106;PF03106	0	0	0	0	0
PolyA_DEIso	Salix_HiSeq_c600174_g12_i1	Salix_HiSeq_c600174_g12	11	60	2.65452	11.607	Treatment	4.37253	SapurV1A.0716s0170.1.p	hypothetical protein	Eukaryota	Viridiplantae	Salix	Salix purpurea	SapurV1A.0716s0170.1.p;SapurV1A.0716s0170.2.p;SapurV1A.0716s0170.3.p;SapurV1A.0716s0170.4.p;SapurV1A.0716s0170.5.p;SapurV1A.0716s0170.6.p	Salix purpurea;Salix purpurea;Salix purpurea;Salix purpurea;Salix purpurea;Salix purpurea	118;118;118;118;118;117	78;78;78;78;78;78	[('hypothetical', 6)]	hypothetical protein;hypothetical protein;hypothetical protein	0.640733	5.24286	0.999587	100	8e-31	118	78	285	77.8947	0	4100	1.80488	0	0	0	0	0	0	0	Streptophyta	Saliceae	Eukaryota;Viridiplantae;Streptophyta;Streptophytina;Embryophyta;Tracheophyta;Euphyllophyta;Spermatophyta;Magnoliophyta;Mesangiospermae;Eudicotyledons;Gunneridae;Pentapetalae;rosids;fabi ds;Malpighiales;Salicaceae;Saliceae;Salix;Salix purpurea	0	0	0	0	0	0	0
PolyA_DEIso	Salix_HiSeq_c594696_g3_i3	Salix_HiSeq_c594696_g3	31	114	4.44584	11.3188	Treatment	2.54593	SapurV1A.0207s0010.1.p	9-cis-epoxycarotenoid dioxygenase, putative	Eukaryota	Viridiplantae	Salix	Salix purpurea	SapurV1A.0207s0010.1.p;Potri.001G393800.1;tr|B9N649|B9N649_POPTR;gi|566153852|ref|XP_006370181.1|;gi|743936540|ref|XP_011012661.1|;Potri.011G112400.1;gi|743853546|ref|XP_011029543.1|;tr|B9I1W0|B9I1W0_POPTR;gi|224114842|ref|XP_002316871.1|	Salix purpurea;Populus trichocarpa;Populus trichocarpa;Populus trichocarpa;Populus euphratica;Populus trichocarpa;Populus euphratica;Populus trichocarpa;Populus trichocarpa	70;68;68;68;68;67;67;67;67	100;96;96;96;96;93;93;93;93	[('[Populus', 4), ('9-cis-epoxycarotenoid', 3), ('family', 2), ('trichocarpa]', 2), ('nine-cis-epoxycarotenoid', 2)]	9-cis-epoxycarotenoid dioxygenase, putative;similar to nine-cis-epoxycarotenoid dioxygenase3. [ORG:Pisum sativum];[ ortholog of At3g14440,BAC10551,At1g78390,];Nine-cis-epoxycarotenoid dioxygenase3 family protein;nine-cis-epoxycarotenoid dioxygenase3 family protein [Populus trichocarpa];PREDICTED: 9-cis-epoxycarotenoid dioxygenase NCED3, chloroplastic-like [Populus euphratica];NoDescription;PREDIC…	0.405846	2.38068	0.990436	100	1e-13	70	100	529	18.7146	0	603	5.47264	0	PF03055	PTHR10543:SF1	0	1.13.11.51	K09840	KOG1285	Streptophyta	Saliceae	Eukaryota;Viridiplantae;Streptophyta;Streptophytina;Embryophyta;Tracheophyta;Euphyllophyta;Spermatophyta;Magnoliophyta;Mesangiospermae;Eudicotyledons;Gunneridae;Pentapetalae;rosids;fabi ds;Malpighiales;Salicaceae;Saliceae;Salix;Salix purpurea	0;GO:0051213	PF03055;PF03055;0	PTHR10543:SF1;PTHR10543:SF1;PTHR10543;9-CIS-EPOXYCAROTENOID DIOXYGENASE NCED3, CHLOROPLASTIC-RELATED (PTHR10543:SF26);0;9-CIS-EPOXYCAROTENOID DIOXYGENASE NCED3, CHLOROPLASTIC-RELATED (PTHR10543:SF26)	0;pop:POPTR_0001s40420g;pop:POPTR_0011s11370g	1.13.11.51;1.13.11.51;0	K09840;K09840;0	KOG1285;KOG1285;0
PolyA_DEIso	Salix_HiSeq_c550830_g2_i1	Salix_HiSeq_c550830_g2	10	50	4.15927	11.1762	Treatment	2.68706	SapurV1A.0125s0270.1.p	hypothetical protein	Eukaryota	Viridiplantae	Salix	Salix purpurea	SapurV1A.0125s0270.1.p;SapurV1A.0125s0270.2.p;SapurV1A.0125s0270.5.p;SapurV1A.0125s0270.6.p;SapurV1A.0125s0270.8.p;SapurV1A.0125s0270.4.p;SapurV1A.0125s0270.7.p;SapurV1A.0125s0270.3.p	Salix purpurea;Salix purpurea;Salix purpurea;Salix purpurea;Salix purpurea;Salix purpurea;Salix purpurea;Salix purpurea	158;158;158;158;158;158;149;149	100;100;100;100;100;100;91;91	[('hypothetical', 8)]	hypothetical protein;hypothetical protein;hypothetical protein	0.429278	3.10754	0.962269	100	2e-45	158	100	240	98.75	0	1248	6.33013	0	0	0	0	0	0	0	Streptophyta	Saliceae	Eukaryota;Viridiplantae;Streptophyta;Streptophytina;Embryophyta;Tracheophyta;Euphyllophyta;Spermatophyta;Magnoliophyta;Mesangiospermae;Eudicotyledons;Gunneridae;Pentapetalae;rosids;fabi ds;Malpighiales;Salicaceae;Saliceae;Salix;Salix purpurea	0	0	0	0	0	0	0
PolyA_DEIso	Salix_HiSeq_c558180_g4_i2	Salix_HiSeq_c558180_g4	91	210	7.49039	11.1435	Treatment	1.4877	SapurV1A.0422s0220.1.p	elongation factor 1-gamma 1	Eukaryota	Viridiplantae	Salix	Salix purpurea	SapurV1A.0422s0220.1.p;SapurV1A.0422s0220.2.p;SapurV1A.0422s0220.3.p;gi|743908830|ref|XP_011047878.1|;SapurV1A.0942s0010.1.p;Potri.004G226300.2;tr|A9PE52|A9PE52_POPTR;Potri.004G226300.1;tr|B9N744|B9N744_POPTR;gi|566168262|ref|XP_006385057.1|	Salix purpurea;Salix purpurea;Salix purpurea;Populus euphratica;Salix purpurea;Populus trichocarpa;Populus trichocarpa;Populus trichocarpa;Populus trichocarpa;Populus trichocarpa	404;404;404;389;383;384;383;383;384;383	98;98;98;92;89;89;89;89;89;89	[('factor', 9), ('1-gamma', 9), ('elongation', 8), ('Probable', 2), ('family', 2)]	elongation factor 1-gamma 1;elongation factor 1-gamma 1;PREDICTED: elongation factor 1-gamma [Populus euphratica];similar to Probable elongation factor 1-gamma 1 (EF-1-gamma) (eEF-1B gamma).;[ co-ortholog (1of2) of At1g57720, At1g09640, ];Elongation factor 1-gamma 1 family protein;Gamma class glutathione transferase EF1Bgamma3;elongation factor 1-gamma 1 family protein [Populus trichocarpa]	0.172515	1.5071	0.999999	97.47	1e-138	404	98	958	62.0042	0	423	46.8085	GO:0005515;GO:0003746;GO:0005853;GO:0006414	PF02798;PF00043;PF00647	PTHR11260:SF7	0	0	K03233	KOG1627	Streptophyta	Saliceae	Eukaryota;Viridiplantae;Streptophyta;Streptophytina;Embryophyta;Tracheophyta;Euphyllophyta;Spermatophyta;Magnoliophyta;Mesangiospermae;Eudicotyledons;Gunneridae;Pentapetalae;rosids;fabi ds;Malpighiales;Salicaceae;Saliceae;Salix;Salix purpurea	GO:0005515;GO:0003746;GO:0005853;GO:0006414;GO:0005515;0;GO:0016740	PF02798;PF00043;PF00647;PF02798;0;PF14497	PTHR11260:SF7;PTHR11260:SF7;0;ELONGATION FACTOR 1-GAMMA (PTHR11260:SF143)	0;pop:POPTR_0004s23490g	0	K03233;K03233;0	KOG1627;KOG1627;0;KOG0867
PolyA_DEIso	Salix_HiSeq_c599553_g1_i2	Salix_HiSeq_c599553_g1	36	184	3.63192	11.0831	Treatment	3.05159	SapurV1A.2021s0010.2.p	NAC transcription factor, putative	Eukaryota	Viridiplantae	Salix	Salix purpurea	SapurV1A.2021s0010.2.p;SapurV1A.2021s0010.1.p;SapurV1A.0039s0530.1.p	Salix purpurea;Salix purpurea;Salix purpurea	433;433;430	87;87;86	[('NAC', 3), ('transcription', 3), ('factor', 2), ('factor,', 1), ('putative', 1)]	NAC transcription factor, putative;transcription factor NAC;transcription factor NAC	0.484526	3.16581	0.996328	100	4e-153	433	87	876	82.1918	0	246	97.561	GO:0003677;GO:0006355	PF02365	0	0	0	0	0	Streptophyta	Saliceae	Eukaryota;Viridiplantae;Streptophyta;Streptophytina;Embryophyta;Tracheophyta;Euphyllophyta;Spermatophyta;Magnoliophyta;Mesangiospermae;Eudicotyledons;Gunneridae;Pentapetalae;rosids;fabi ds;Malpighiales;Salicaceae;Saliceae;Salix;Salix purpurea	GO:0003677;GO:0006355;GO:0003677;GO:0006355	PF02365;PF02365;PF02365	0	0	0	0	0
PolyA_DEIso	Salix_HiSeq_c598783_g4_i4	Salix_HiSeq_c598783_g4	53	143	6.40233	10.9941	Treatment	1.7172	SapurV1A.0909s0070.1.p	U3 small nucleolar RNA-associated-like protein	Eukaryota	Viridiplantae	Salix	Salix purpurea	SapurV1A.0909s0070.1.p;SapurV1A.0909s0070.2.p	Salix purpurea;Salix purpurea	191;191	97;97	[('small', 2), ('nucleolar', 2), ('RNA-associated', 1), ('RNA-associated-like', 1)]	U3 small nucleolar RNA-associated-like protein;U3 small nucleolar RNA-associated protein	0.234822	1.6406	0.996426	96.88	4e-55	191	97	689	41.7997	0	904	10.6195	GO:0006364;GO:0032040	PF04615	PTHR14150:SF12	0	0	K14567	KOG2172	Streptophyta	Saliceae	Eukaryota;Viridiplantae;Streptophyta;Streptophytina;Embryophyta;Tracheophyta;Euphyllophyta;Spermatophyta;Magnoliophyta;Mesangiospermae;Eudicotyledons;Gunneridae;Pentapetalae;rosids;fabi ds;Malpighiales;Salicaceae;Saliceae;Salix;Salix purpurea	GO:0006364;GO:0032040;GO:0006364;GO:0032040	PF04615;PF04615	PTHR14150:SF12;PTHR14150:SF12	0	0	K14567;K14567	KOG2172;KOG2172
PolyA_DEIso	Salix_HiSeq_c527495_g1_i2	Salix_HiSeq_c527495_g1	72	170	7.46783	10.9747	Treatment	1.46959	SapurV1A.1300s0020.1.p	DUF4228 domain protein	Eukaryota	Viridiplantae	Salix	Salix purpurea	SapurV1A.1300s0020.1.p;SapurV1A.0296s0250.1.p	Salix purpurea;Salix purpurea	389;387	100;99	[('domain', 2), ('DUF4228', 2)]	DUF4228 domain protein;DUF4228 domain protein	0.167197	1.49495	0.996471	100	4e-137	389	100	815	69.9387	0	190	100	0	0	0	0	0	0	0	Streptophyta	Saliceae	Eukaryota;Viridiplantae;Streptophyta;Streptophytina;Embryophyta;Tracheophyta;Euphyllophyta;Spermatophyta;Magnoliophyta;Mesangiospermae;Eudicotyledons;Gunneridae;Pentapetalae;rosids;fabi ds;Malpighiales;Salicaceae;Saliceae;Salix;Salix purpurea	0	0	0	0	0	0	0
PolyA_DEIso	Salix_HiSeq_c589910_g1_i1	Salix_HiSeq_c589910_g1	35	130	4.14032	10.8536	Treatment	2.62143	SapurV1A.0608s0010.3.p	DUF4228 domain protein	Eukaryota	Viridiplantae	Salix	Salix purpurea	SapurV1A.0608s0010.3.p;SapurV1A.0608s0010.1.p;SapurV1A.0608s0010.2.p;SapurV1A.0703s0200.2.p;SapurV1A.0703s0200.1.p	Salix purpurea;Salix purpurea;Salix purpurea;Salix purpurea;Salix purpurea	105;136;136;104;130	58;57;57;56;51	[('domain', 4), ('DUF4228', 4), ('transmembrane', 1), ('putative', 1)]	DUF4228 domain protein;DUF4228 domain protein;transmembrane protein, putative;DUF4228 domain protein	0.418538	2.67835	1	98.59	2e-27	105	58	660	32.2727	0	154	46.1039	0	0	0	0	0	0	0	Streptophyta	Saliceae	Eukaryota;Viridiplantae;Streptophyta;Streptophytina;Embryophyta;Tracheophyta;Euphyllophyta;Spermatophyta;Magnoliophyta;Mesangiospermae;Eudicotyledons;Gunneridae;Pentapetalae;rosids;fabi ds;Malpighiales;Salicaceae;Saliceae;Salix;Salix purpurea	0	0	0	0	0	0	0
PolyA_DEIso	Salix_HiSeq_c564562_g1_i2	Salix_HiSeq_c564562_g1	62	159	5.51096	10.4784	Treatment	1.90138	SapurV1A.0332s0260.1.p	hypothetical protein	Eukaryota	Viridiplantae	Salix	Salix purpurea	SapurV1A.0332s0260.1.p	Salix purpurea	290	91	[('hypothetical', 1)]	hypothetical protein	0.279069	2.0775	0.997666	100	2e-93	290	91	788	59.0102	0	559	27.7281	0	0	0	0	0	0	0	Streptophyta	Saliceae	Eukaryota;Viridiplantae;Streptophyta;Streptophytina;Embryophyta;Tracheophyta;Euphyllophyta;Spermatophyta;Magnoliophyta;Mesangiospermae;Eudicotyledons;Gunneridae;Pentapetalae;rosids;fabi ds;Malpighiales;Salicaceae;Saliceae;Salix;Salix purpurea	0	0	0	0	0	0	0
PolyA_DEIso	Salix_HiSeq_c545815_g2_i1	Salix_HiSeq_c545815_g2	49	161	3.81508	10.3756	Treatment	2.71964	SapurV1A.0428s0120.1.p	peroxidase	Eukaryota	Viridiplantae	Salix	Salix purpurea	SapurV1A.0428s0120.1.p;Potri.005G135300.1;tr|B9H6D9|B9H6D9_POPTR;gi|566171273|ref|XP_002306459.2|	Salix purpurea;Populus trichocarpa;Populus trichocarpa;Populus trichocarpa	467;441;441;441	93;84;84;84	[('peroxidase', 4), ('1FHF_A,', 1), ('family', 1), ('co-ortholog', 1), ('AAB06183,', 1)]	peroxidase;similar to peroxidase (EC 1.11.1.7) - large-leaved lupine (fragment). [ORG:Lupinus polyphyllus];[ co-ortholog (7of16) of JC4779, CAC38073, 1908234A, CAA76680, AAB41810, BAC81650, 1FHF_B, AAB06183, CAA62226, AAB28139, 1FHF_A, JC4781, AAB97734, AAO13838, A;Class III peroxidase;peroxidase family protein [Populus trichocarpa]	0.434511	2.94243	0.999695	99.19	3e-165	467	93	879	84.6416	0	324	76.5432	GO:0004601;GO:0006979;GO:0020037;GO:0055114	PF00141	0	0	0	0	0	Streptophyta	Saliceae	Eukaryota;Viridiplantae;Streptophyta;Streptophytina;Embryophyta;Tracheophyta;Euphyllophyta;Spermatophyta;Magnoliophyta;Mesangiospermae;Eudicotyledons;Gunneridae;Pentapetalae;rosids;fabi ds;Malpighiales;Salicaceae;Saliceae;Salix;Salix purpurea	GO:0004601;GO:0006979;GO:0020037;GO:0055114;GO:0004601;GO:0005576;GO:0046872;GO:0042744	PF00141;PF00141	0	0;pop:POPTR_0005s14190g	1.11.1.7;0	K00430	0
PolyA_DEIso	Salix_HiSeq_c571336_g3_i1	Salix_HiSeq_c571336_g3	59	224	4.19228	10.3676	Treatment	2.47302	SapurV1A.0863s0120.1.p	hypothetical protein	Eukaryota	Viridiplantae	Salix	Salix purpurea	SapurV1A.0863s0120.1.p;SapurV1A.1942s0040.1.p	Salix purpurea;Salix purpurea	394;393	80;80	[('hypothetical', 2)]	hypothetical protein;hypothetical protein	0.393228	2.44683	0.999997	99.17	5e-137	394	80	1024	70.8984	0	255	94.902	0	0	0	0	0	0	0	Streptophyta	Saliceae	Eukaryota;Viridiplantae;Streptophyta;Streptophytina;Embryophyta;Tracheophyta;Euphyllophyta;Spermatophyta;Magnoliophyta;Mesangiospermae;Eudicotyledons;Gunneridae;Pentapetalae;rosids;fabi ds;Malpighiales;Salicaceae;Saliceae;Salix;Salix purpurea	0	0	0	0	0	0	0
PolyA_DEIso	Salix_HiSeq_c594281_g2_i2	Salix_HiSeq_c594281_g2	110	254	6.60314	10.2904	Treatment	1.55842	SapurV1A.0001s0440.1.p	proliferation-associated protein 2g4	Eukaryota	Viridiplantae	Salix	Salix purpurea	SapurV1A.0001s0440.1.p;SapurV1A.0001s0440.2.p;Potri.016G119700.2;tr|B9IGC6|B9IGC6_POPTR;gi|566209971|ref|XP_002322994.2|;SapurV1A.2639s0010.1.p;tr|B9SWY5|B9SWY5_RICCO;gi|255579318|ref|XP_002530504.1|;SapurV1A.0175s0080.1.p;gi|802761561|ref|XP_012089820.1|	Salix purpurea;Salix purpurea;Populus trichocarpa;Populus trichocarpa;Populus trichocarpa;Salix purpurea;Ricinus;Ricinus communis;Salix purpurea;Jatropha curcas	593;592;593;593;593;624;584;584;623;580	86;86;86;86;86;84;84;84;83;82	[('proliferation-associated', 6), ('2g4', 4), ('putative', 2), ('2g4,', 2), ('communis]', 1)]	proliferation-associated protein 2g4;proliferation-associated protein 2g4;NoDescription;Uncharacterized protein;hypothetical protein POPTR_0016s12720g [Populus trichocarpa];Proliferation-associated 2g4, putative;proliferation-associated 2g4, putative [Ricinus communis];PREDICTED: proliferation-associated protein 2G4 [Jatropha curcas]	0.192683	1.67451	0.992033	93.99	0	593	86	1280	74.0625	0	394	80.203	GO:0009987	PF00557	PTHR10804:SF11	0	0	0	KOG2776	Streptophyta	Saliceae	Eukaryota;Viridiplantae;Streptophyta;Streptophytina;Embryophyta;Tracheophyta;Euphyllophyta;Spermatophyta;Magnoliophyta;Mesangiospermae;Eudicotyledons;Gunneridae;Pentapetalae;rosids;fabi ds;Malpighiales;Salicaceae;Saliceae;Salix;Salix purpurea	GO:0009987;GO:0009987;GO:0003700;GO:0007049;GO:0008283;0;GO:0004177	PF00557;PF00557;0	PTHR10804:SF11;PTHR10804:SF11;0;PROLIFERATION-ASSOCIATED PROTEIN 2G4 (PTHR10804:SF11)	0;pop:POPTR_0016s12720g;rcu:RCOM_0489730	0	0	KOG2776;KOG2776;0
PolyA_DEIso	Salix_HiSeq_c598745_g5_i1	Salix_HiSeq_c598745_g5	69	152	6.5902	10.2712	Treatment	1.55856	SapurV1A.0181s0080.1.p	trehalose-6-phosphate synthase	Eukaryota	Viridiplantae	Salix	Salix purpurea	SapurV1A.0181s0080.1.p	Salix purpurea	105	98	[('trehalose-6-phosphate', 1), ('synthase', 1)]	trehalose-6-phosphate synthase	0.192725	1.69315	0.96422	98.11	1e-24	105	98	803	19.8007	0	815	6.50307	GO:0003824;GO:0005992	PF02358;PF00982	PTHR10788	0	0	0	KOG1050	Streptophyta	Saliceae	Eukaryota;Viridiplantae;Streptophyta;Streptophytina;Embryophyta;Tracheophyta;Euphyllophyta;Spermatophyta;Magnoliophyta;Mesangiospermae;Eudicotyledons;Gunneridae;Pentapetalae;rosids;fabi ds;Malpighiales;Salicaceae;Saliceae;Salix;Salix purpurea	GO:0003824;GO:0005992	PF02358;PF00982	PTHR10788	0	0	0	KOG1050
PolyA_DEIso	Salix_HiSeq_c555034_g3_i2	Salix_HiSeq_c555034_g3	9	57	2.95652	10.168	Treatment	3.43918	SapurV1A.0761s0150.1.p	myosin heavy chain-like protein	Eukaryota	Viridiplantae	Salix	Salix purpurea	SapurV1A.0761s0150.1.p	Salix purpurea	96	100	[('heavy', 1), ('chain-like', 1), ('myosin', 1)]	myosin heavy chain-like protein	0.536455	3.27565	0.996944	100	1e-23	96	100	268	55.9701	0	1113	4.49236	0	0	PTHR23160	0	0	0	0	Streptophyta	Saliceae	Eukaryota;Viridiplantae;Streptophyta;Streptophytina;Embryophyta;Tracheophyta;Euphyllophyta;Spermatophyta;Magnoliophyta;Mesangiospermae;Eudicotyledons;Gunneridae;Pentapetalae;rosids;fabi ds;Malpighiales;Salicaceae;Saliceae;Salix;Salix purpurea	0	0	PTHR23160	0	0	0	0
PolyA_DEIso	Salix_HiSeq_c595018_g2_i1	Salix_HiSeq_c595018_g2	27	93	4.11492	9.89235	Treatment	2.40402	SapurV1A.0345s0330.1.p	Bet V 1 allergen protein	Eukaryota	Viridiplantae	Salix	Salix purpurea	SapurV1A.0345s0330.1.p;SapurV1A.1106s0030.1.p;tr|U5FYB0|U5FYB0_POPTR;gi|566192920|ref|XP_006377134.1|;SapurV1A.0345s0300.1.p;SapurV1A.0345s0320.1.p	Salix purpurea;Salix purpurea;Populus trichocarpa;Populus trichocarpa;Salix purpurea;Salix purpurea	145;145;166;166;142;139	87;87;84;84;83;80	[('allergen', 4), ('Bet', 4), ('POPTR_0011s00400g', 1), ('Uncharacterized', 1), ('[Populus', 1)]	Bet V 1 allergen protein;Bet V 1 allergen protein;Uncharacterized protein;hypothetical protein POPTR_0011s00400g [Populus trichocarpa];Bet V 1 allergen protein	0.380937	2.76247	0.98909	98.59	2e-43	145	87	508	41.9291	0	161	44.0994	GO:0006952;GO:0009607	PF00407	0	0	0	0	0	Streptophyta	Saliceae	Eukaryota;Viridiplantae;Streptophyta;Streptophytina;Embryophyta;Tracheophyta;Euphyllophyta;Spermatophyta;Magnoliophyta;Mesangiospermae;Eudicotyledons;Gunneridae;Pentapetalae;rosids;fabi ds;Malpighiales;Salicaceae;Saliceae;Salix;Salix purpurea	GO:0006952;GO:0009607;GO:0006952;0;GO:0009607	PF00407;PF00407;0;PF00407	0	0;pop:POPTR_0011s00400g	0	0	0
PolyA_DEIso	Salix_HiSeq_c583952_g2_i7	Salix_HiSeq_c583952_g2	8	90	1.05703	9.8721	Treatment	9.33946	SapurV1A.0378s0100.2.p	cytochrome P450 family-dependent fatty acid hydroxylase	Eukaryota	Viridiplantae	Salix	Salix purpurea	SapurV1A.0378s0100.2.p;SapurV1A.0378s0100.1.p;SapurV1A.0378s0090.1.p	Salix purpurea;Salix purpurea;Salix purpurea	252;239;242	98;92;90	[('family-dependent', 3), ('fatty', 3), ('cytochrome', 3), ('acid', 3), ('hydroxylase', 3)]	cytochrome P450 family-dependent fatty acid hydroxylase;cytochrome P450 family-dependent fatty acid hydroxylase;cytochrome P450 family-dependent fatty acid hydroxylase	0.970322	16.7415	0.999108	97.54	2e-80	252	98	565	64.7788	0	506	24.1107	GO:0005506;GO:0009055;GO:0016705;GO:0020037	PF00067	PTHR24296	0	0	0	KOG0157	Streptophyta	Saliceae	Eukaryota;Viridiplantae;Streptophyta;Streptophytina;Embryophyta;Tracheophyta;Euphyllophyta;Spermatophyta;Magnoliophyta;Mesangiospermae;Eudicotyledons;Gunneridae;Pentapetalae;rosids;fabi ds;Malpighiales;Salicaceae;Saliceae;Salix;Salix purpurea	GO:0005506;GO:0009055;GO:0016705;GO:0020037;GO:0005506;GO:0020037	PF00067;PF00067;PF00067	PTHR24296;PTHR24296;PTHR24296	0	0	0	KOG0157;KOG0157;KOG0157
PolyA_DEIso	Salix_HiSeq_c596366_g1_i1	Salix_HiSeq_c596366_g1	40	174	4.05742	9.61411	Treatment	2.36951	SapurV1A.0677s0020.1.p	hypothetical protein	Eukaryota	Viridiplantae	Salix	Salix purpurea	SapurV1A.0677s0020.1.p	Salix purpurea	104	95	[('hypothetical', 1)]	hypothetical protein	0.374659	2.36874	0.996865	94.34	3e-27	104	95	854	18.6183	0	77	68.8312	0	0	0	0	0	0	0	Streptophyta	Saliceae	Eukaryota;Viridiplantae;Streptophyta;Streptophytina;Embryophyta;Tracheophyta;Euphyllophyta;Spermatophyta;Magnoliophyta;Mesangiospermae;Eudicotyledons;Gunneridae;Pentapetalae;rosids;fabi ds;Malpighiales;Salicaceae;Saliceae;Salix;Salix purpurea	0	0	0	0	0	0	0
PolyA_DEIso	Salix_HiSeq_c397164_g1_i1	Salix_HiSeq_c397164_g1	24	129	4.19248	9.36614	Treatment	2.23403	SapurV1A.0110s0220.1.p	wound-induced protein WIN2	Eukaryota	Viridiplantae	Salix	Salix purpurea	SapurV1A.0110s0220.1.p;SapurV1A.2148s0020.1.p	Salix purpurea;Salix purpurea	368;363	90;88	[('WIN2', 2), ('wound-induced', 2)]	wound-induced protein WIN2;wound-induced protein WIN2	0.34909	2.43298	0.973392	100	6e-129	368	90	766	78.329	0	206	97.0874	GO:0008061;GO:0042742;GO:0050832	PF00187;PF00967	PTHR22595:SF1	0	0	0	0	Streptophyta	Saliceae	Eukaryota;Viridiplantae;Streptophyta;Streptophytina;Embryophyta;Tracheophyta;Euphyllophyta;Spermatophyta;Magnoliophyta;Mesangiospermae;Eudicotyledons;Gunneridae;Pentapetalae;rosids;fabi ds;Malpighiales;Salicaceae;Saliceae;Salix;Salix purpurea	GO:0008061;GO:0042742;GO:0050832;GO:0008061;GO:0050832	PF00187;PF00967;PF00187;PF00967	PTHR22595:SF1;PTHR22595:SF1	0	0	0	0
PolyA_DEIso	Salix_HiSeq_c531098_g1_i3	Salix_HiSeq_c531098_g1	57	211	3.4904	9.31477	Treatment	2.66868	SapurV1A.0010s0310.1.p	high affinity sulfate transporter	Eukaryota	Viridiplantae	Salix	Salix purpurea	SapurV1A.0010s0310.1.p	Salix purpurea	610	95	[('high', 1), ('transporter', 1), ('affinity', 1), ('sulfate', 1)]	high affinity sulfate transporter	0.426297	2.64465	0.996822	100	0	610	95	1219	78.0148	0	646	49.0712	GO:0005215;GO:0006810;GO:0016021;GO:0055085	PF01740;PF00916	PTHR11814:SF46	0	0	0	KOG0236	Streptophyta	Saliceae	Eukaryota;Viridiplantae;Streptophyta;Streptophytina;Embryophyta;Tracheophyta;Euphyllophyta;Spermatophyta;Magnoliophyta;Mesangiospermae;Eudicotyledons;Gunneridae;Pentapetalae;rosids;fabi ds;Malpighiales;Salicaceae;Saliceae;Salix;Salix purpurea	GO:0005215;GO:0006810;GO:0016021;GO:0055085	PF01740;PF00916	PTHR11814:SF46	0	0	0	KOG0236
PolyA_DEIso	Salix_HiSeq_c591004_g5_i2	Salix_HiSeq_c591004_g5	0	32	0.278198	9.10686	Treatment	32.7351	SapurV1A.0417s0350.1.p	DUF3774 domain protein	Eukaryota	Viridiplantae	Salix	Salix purpurea	SapurV1A.0417s0350.1.p;SapurV1A.0910s0160.1.p;SapurV1A.0417s0330.1.p;SapurV1A.0910s0130.1.p	Salix purpurea;Salix purpurea;Salix purpurea;Salix purpurea	94;94;88;88	100;100;91;91	[('DUF3774', 4), ('domain', 4)]	DUF3774 domain protein;DUF3774 domain protein;DUF3774 domain protein	1.51501	34.1271	0.999996	100	8e-26	94	100	210	65.7143	0	90	51.1111	0	PF12609	0	0	0	0	0	Streptophyta	Saliceae	Eukaryota;Viridiplantae;Streptophyta;Streptophytina;Embryophyta;Tracheophyta;Euphyllophyta;Spermatophyta;Magnoliophyta;Mesangiospermae;Eudicotyledons;Gunneridae;Pentapetalae;rosids;fabi ds;Malpighiales;Salicaceae;Saliceae;Salix;Salix purpurea	0	PF12609;PF12609;PF12609	0	0	0	0	0
PolyA_DEIso	Salix_HiSeq_c541555_g1_i2	Salix_HiSeq_c541555_g1	121	243	6.49611	8.92433	Treatment	1.37379	SapurV1A.0176s0040.1.p	DUF863 family protein	Eukaryota	Viridiplantae	Salix	Salix purpurea	SapurV1A.0176s0040.1.p;SapurV1A.0176s0040.2.p;SapurV1A.0176s0040.3.p	Salix purpurea;Salix purpurea;Salix purpurea	572;572;572	83;83;83	[('DUF863', 3), ('family', 3)]	DUF863 family protein;DUF863 family protein;DUF863 family protein	0.137922	1.40093	0.98231	99.11	0	572	83	1446	69.917	0	1079	31.2326	0	PF05904	0	0	0	0	0	Streptophyta	Saliceae	Eukaryota;Viridiplantae;Streptophyta;Streptophytina;Embryophyta;Tracheophyta;Euphyllophyta;Spermatophyta;Magnoliophyta;Mesangiospermae;Eudicotyledons;Gunneridae;Pentapetalae;rosids;fabi ds;Malpighiales;Salicaceae;Saliceae;Salix;Salix purpurea	0	PF05904;PF05904;PF05904	0	0	0	0	0
PolyA_DEIso	Salix_HiSeq_c583952_g2_i1	Salix_HiSeq_c583952_g2	25	137	1.99738	8.92087	Treatment	4.46629	SapurV1A.0378s0100.2.p	cytochrome P450 family-dependent fatty acid hydroxylase	Eukaryota	Viridiplantae	Salix	Salix purpurea	SapurV1A.0378s0100.2.p;SapurV1A.0378s0100.1.p;SapurV1A.0378s0090.1.p;Potri.005G220700.1;tr|B9P4S4|B9P4S4_POPTR;gi|566173002|ref|XP_006383694.1|;gi|743839728|ref|XP_011026019.1|	Salix purpurea;Salix purpurea;Salix purpurea;Populus trichocarpa;Populus trichocarpa;Populus trichocarpa;Populus euphratica	668;655;656;637;637;637;633	97;95;94;89;89;89;88	[('P450', 7), ('cytochrome', 6), ('family-dependent', 3), ('CYP94A1', 3), ('acid', 3)]	cytochrome P450 family-dependent fatty acid hydroxylase;cytochrome P450 family-dependent fatty acid hydroxylase;similar to cytochrome P450 CYP94A1 - spring vetch. [ORG:Vicia sativa];[ co-ortholog (3of5) of AAG33645, AAL54885, T06525, O81117, T08014, AAD10204, AAC49190, P98188, ];Cytochrome P450 CYP94A1 family protein;cytochrome P450 CYP94A1 family protein [Populus trichocarpa];PREDICTED: cytochro…	0.649947	5.07716	0.992739	96.69	0	668	97	1023	97.3607	0	506	65.6126	GO:0005506;GO:0009055;GO:0016705;GO:0020037	PF00067	PTHR24296	0	0	0	KOG0157	Streptophyta	Saliceae	Eukaryota;Viridiplantae;Streptophyta;Streptophytina;Embryophyta;Tracheophyta;Euphyllophyta;Spermatophyta;Magnoliophyta;Mesangiospermae;Eudicotyledons;Gunneridae;Pentapetalae;rosids;fabi ds;Malpighiales;Salicaceae;Saliceae;Salix;Salix purpurea	GO:0005506;GO:0009055;GO:0016705;GO:0020037;GO:0005506;GO:0055114;0	PF00067;PF00067;0	PTHR24296;PTHR24296;0	0;pop:POPTR_0005s24200g	0	0;K13407	KOG0157;KOG0157;0
PolyA_DEIso	Salix_HiSeq_c584037_g1_i1	Salix_HiSeq_c584037_g1	108	288	5.44216	8.79535	Treatment	1.61615	SapurV1A.0651s0140.1.p	copper ion-binding protein, putative	Eukaryota	Viridiplantae	Salix	Salix purpurea	SapurV1A.0651s0140.1.p;SapurV1A.0073s0010.1.p	Salix purpurea;Salix purpurea	361;339	57;50	[('copper', 2), ('putative', 2), ('ion-binding', 2)]	copper ion-binding protein, putative;copper ion-binding protein, putative	0.208482	1.62756	0.999968	99.38	1e-119	361	57	1669	58.0587	0	323	100	0	0	0	0	0	0	0	Streptophyta	Saliceae	Eukaryota;Viridiplantae;Streptophyta;Streptophytina;Embryophyta;Tracheophyta;Euphyllophyta;Spermatophyta;Magnoliophyta;Mesangiospermae;Eudicotyledons;Gunneridae;Pentapetalae;rosids;fabi ds;Malpighiales;Salicaceae;Saliceae;Salix;Salix purpurea	0	0	0	0	0	0	0
PolyA_DEIso	Salix_HiSeq_c599570_g5_i1	Salix_HiSeq_c599570_g5	21	80	3.93725	8.74526	Treatment	2.22116	SapurV1A.0096s0200.1.p	tau class glutathione transferase GSTU50	Eukaryota	Viridiplantae	Salix	Salix purpurea	SapurV1A.0096s0200.1.p	Salix purpurea	282	90	[('tau', 1), ('glutathione', 1), ('class', 1), ('GSTU50', 1), ('transferase', 1)]	tau class glutathione transferase GSTU50	0.346579	2.22742	1	90.26	3e-96	282	90	475	96.6316	0	220	70	GO:0005515	PF00043;PF02798	PTHR11260:SF16	0	0	0	KOG0406	Streptophyta	Saliceae	Eukaryota;Viridiplantae;Streptophyta;Streptophytina;Embryophyta;Tracheophyta;Euphyllophyta;Spermatophyta;Magnoliophyta;Mesangiospermae;Eudicotyledons;Gunneridae;Pentapetalae;rosids;fabi ds;Malpighiales;Salicaceae;Saliceae;Salix;Salix purpurea	GO:0005515	PF00043;PF02798	PTHR11260:SF16	0	0	0	KOG0406
PolyA_DEIso	Salix_HiSeq_c510301_g1_i2	Salix_HiSeq_c510301_g1	5	31	3.08373	8.68266	Treatment	2.81563	SapurV1A.0258s0190.1.p	transmembrane protein, putative	Eukaryota	Viridiplantae	Salix	Salix purpurea	SapurV1A.0258s0190.1.p;SapurV1A.3420s0010.1.p	Salix purpurea;Salix purpurea	101;101	100;100	[('transmembrane', 2), ('putative', 2)]	transmembrane protein, putative;transmembrane protein, putative	0.449576	3.53926	0.985334	100	3e-28	101	100	206	69.9029	0	117	41.0256	0	0	0	0	0	0	0	Streptophyta	Saliceae	Eukaryota;Viridiplantae;Streptophyta;Streptophytina;Embryophyta;Tracheophyta;Euphyllophyta;Spermatophyta;Magnoliophyta;Mesangiospermae;Eudicotyledons;Gunneridae;Pentapetalae;rosids;fabi ds;Malpighiales;Salicaceae;Saliceae;Salix;Salix purpurea	0	0	0	0	0	0	0
PolyA_DEIso	Salix_HiSeq_c569969_g2_i2	Salix_HiSeq_c569969_g2	102	211	5.61332	8.62269	Treatment	1.53611	SapurV1A.0014s0030.1.p	WRKY transcription factor	Eukaryota	Viridiplantae	Salix	Salix purpurea	SapurV1A.0014s0030.1.p	Salix purpurea	337	90	[('transcription', 1), ('factor', 1), ('WRKY', 1)]	WRKY transcription factor	0.186423	1.62444	0.959631	99.44	8e-112	337	90	1363	39.1783	0	320	55.625	GO:0003700;GO:0006355;GO:0043565	PF03106	0	0	0	0	0	Streptophyta	Saliceae	Eukaryota;Viridiplantae;Streptophyta;Streptophytina;Embryophyta;Tracheophyta;Euphyllophyta;Spermatophyta;Magnoliophyta;Mesangiospermae;Eudicotyledons;Gunneridae;Pentapetalae;rosids;fabi ds;Malpighiales;Salicaceae;Saliceae;Salix;Salix purpurea	GO:0003700;GO:0006355;GO:0043565	PF03106	0	0	0	0	0
PolyA_DEIso	Salix_HiSeq_c582402_g2_i4	Salix_HiSeq_c582402_g2	30	81	4.09831	8.56141	Treatment	2.08901	SapurV1A.1334s0080.1.p	delta-1-pyrroline-5-carboxylate dehydrogenase	Eukaryota	Viridiplantae	Salix	Salix purpurea	SapurV1A.1334s0080.1.p;Potri.015G064200.2;gi|743907459|ref|XP_011047156.1|;Potri.015G064200.1;SapurV1A.1334s0080.3.p;gi|802652877|ref|XP_012080220.1|;tr|B9R960|B9R960_RICCO;tr|U5FPZ6|U5FPZ6_POPTR;gi|566206461|ref|XP_006374487.1|;gi|802652881|ref|XP_012080221.1|	Salix purpurea;Populus trichocarpa;Populus euphratica;Populus trichocarpa;Salix purpurea;Jatropha curcas;Ricinus;Populus trichocarpa;Populus trichocarpa;Jatropha curcas	165;160;160;157;160;159;158;156;156;158	99;94;94;93;92;92;91;91;91;91	[('dehydrogenase', 5), ('probable', 3), ('aldehyde', 3), ('PREDICTED:', 3), ('family', 2)]	delta-1-pyrroline-5-carboxylate dehydrogenase;similar to fis1. [ORG:Linum usitatissimum];[ co-ortholog (1of3) of CAA60412, At5g62530, AAT45086, Q40255, ];PREDICTED: probable aldehyde dehydrogenase [Populus euphratica];delta-1-pyrroline-5-carboxylate dehydrogenase;PREDICTED: probable aldehyde dehydrogenase isoform X1 [Jatropha curcas];1-pyrroline-5-carboxylate dehydrogenase, putative;Fis1 family p…	0.31994	2.22051	0.979679	98.67	6e-48	165	99	474	47.4684	0	552	13.587	GO:0008152;GO:0016491;GO:0055114	PF00171	PTHR11699:SF8	0	1.5.1.12	K00294	KOG2450	Streptophyta	Saliceae	Eukaryota;Viridiplantae;Streptophyta;Streptophytina;Embryophyta;Tracheophyta;Euphyllophyta;Spermatophyta;Magnoliophyta;Mesangiospermae;Eudicotyledons;Gunneridae;Pentapetalae;rosids;fabi ds;Malpighiales;Salicaceae;Saliceae;Salix;Salix purpurea	GO:0008152;GO:0016491;GO:0055114;GO:0008152;0;GO:0004029;GO:0016620	PF00171;PF00171;0	PTHR11699:SF8;PTHR11699:SF8;0;DELTA-1-PYRROLINE-5-CARBOXYLATE DEHYDROGENASE 12A1, MITOCHONDRIAL (PTHR11699:SF148)	0;rcu:RCOM_1513940;pop:POPTR_0015s07550g	1.5.1.12;1.5.1.12;0	K00294;K00294;0	KOG2450;KOG2451;0
PolyA_DEIso	Salix_HiSeq_c600153_g7_i2	Salix_HiSeq_c600153_g7	9	54	2.39379	8.52201	Treatment	3.56005	SapurV1A.0012s0720.1.p	interferon-induced guanylate-binding protein, putative	Eukaryota	Viridiplantae	Salix	Salix purpurea	SapurV1A.0012s0720.1.p;Potri.004G049400.1;tr|B9H2Q0|B9H2Q0_POPTR;gi|224077052|ref|XP_002305110.1|;gi|743846543|ref|XP_011027765.1|	Salix purpurea;Populus trichocarpa;Populus trichocarpa;Populus trichocarpa;Populus euphratica	196;196;195;195;196	94;94;94;94;94	[('guanylate-binding', 4), ('family', 3), ('[Populus', 2), ('domain', 1), ('3-like', 1)]	interferon-induced guanylate-binding protein, putative;guanylate-binding family protein;similar to C-terminal domain;[ co-ortholog (1of5) of At5g46070, ];Guanylate-binding family protein;guanylate-binding family protein [Populus trichocarpa];PREDICTED: guanylate-binding protein 3-like [Populus euphratica]	0.551456	3.1533	1	95.33	2e-58	196	94	324	99.0741	0	1072	9.98134	GO:0003924;GO:0005525	PF02841;PF02263	PTHR10751:SF2	0	0	0	KOG1003	Streptophyta	Saliceae	Eukaryota;Viridiplantae;Streptophyta;Streptophytina;Embryophyta;Tracheophyta;Euphyllophyta;Spermatophyta;Magnoliophyta;Mesangiospermae;Eudicotyledons;Gunneridae;Pentapetalae;rosids;fabi ds;Malpighiales;Salicaceae;Saliceae;Salix;Salix purpurea	GO:0003924;GO:0005525;GO:0003924;0	PF02841;PF02263;PF02841;0	PTHR10751:SF2;PTHR10751:SF2;0;GUANYLATE-BINDING PROTEIN (PTHR10751:SF2)	0;pop:POPTR_0004s04910g	0	0	KOG1003;KOG1003;0
PolyA_DEIso	Salix_HiSeq_c598540_g4_i1	Salix_HiSeq_c598540_g4	31	91	3.94415	8.49179	Treatment	2.15301	SapurV1A.0050s0290.1.p	nacl-inducible Ca2+-binding protein	Eukaryota	Viridiplantae	Salix	Salix purpurea	SapurV1A.0050s0290.1.p	Salix purpurea	165	100	[('nacl-inducible', 1), ('Ca2+-binding', 1)]	nacl-inducible Ca2+-binding protein	0.333046	2.25211	0.994057	100	2e-50	165	100	613	39.6411	0	174	46.5517	0	PF00036	PTHR10891	0	0	0	KOG0027	Streptophyta	Saliceae	Eukaryota;Viridiplantae;Streptophyta;Streptophytina;Embryophyta;Tracheophyta;Euphyllophyta;Spermatophyta;Magnoliophyta;Mesangiospermae;Eudicotyledons;Gunneridae;Pentapetalae;rosids;fabi ds;Malpighiales;Salicaceae;Saliceae;Salix;Salix purpurea	0	PF00036	PTHR10891	0	0	0	KOG0027
PolyA_DEIso	Salix_HiSeq_c599553_g1_i5	Salix_HiSeq_c599553_g1	25	128	2.56337	8.28768	Treatment	3.23312	SapurV1A.2021s0010.2.p	NAC transcription factor, putative	Eukaryota	Viridiplantae	Salix	Salix purpurea	SapurV1A.2021s0010.2.p;SapurV1A.2021s0010.1.p;SapurV1A.0039s0530.1.p	Salix purpurea;Salix purpurea;Salix purpurea	431;431;428	86;86;85	[('NAC', 3), ('transcription', 3), ('factor', 2), ('factor,', 1), ('putative', 1)]	NAC transcription factor, putative;transcription factor NAC;transcription factor NAC	0.509621	3.31384	0.999784	98.34	2e-152	431	86	877	82.4401	0	246	97.561	GO:0003677;GO:0006355	PF02365	0	0	0	0	0	Streptophyta	Saliceae	Eukaryota;Viridiplantae;Streptophyta;Streptophytina;Embryophyta;Tracheophyta;Euphyllophyta;Spermatophyta;Magnoliophyta;Mesangiospermae;Eudicotyledons;Gunneridae;Pentapetalae;rosids;fabi ds;Malpighiales;Salicaceae;Saliceae;Salix;Salix purpurea	GO:0003677;GO:0006355;GO:0003677;GO:0006355	PF02365;PF02365;PF02365	0	0	0	0	0
PolyA_DEIso	Salix_HiSeq_c593038_g3_i1	Salix_HiSeq_c593038_g3	65	173	4.6924	8.28396	Treatment	1.7654	SapurV1A.0599s0010.2.p	hypothetical protein	Eukaryota	Viridiplantae	Salix	Salix purpurea	SapurV1A.0599s0010.2.p	Salix purpurea	367	100	[('hypothetical', 1)]	hypothetical protein	0.246844	1.68882	0.993516	100	5e-127	367	100	1086	48.6188	0	176	100	0	0	0	0	0	0	0	Streptophyta	Saliceae	Eukaryota;Viridiplantae;Streptophyta;Streptophytina;Embryophyta;Tracheophyta;Euphyllophyta;Spermatophyta;Magnoliophyta;Mesangiospermae;Eudicotyledons;Gunneridae;Pentapetalae;rosids;fabi ds;Malpighiales;Salicaceae;Saliceae;Salix;Salix purpurea	0	0	0	0	0	0	0
PolyA_DEIso	Salix_HiSeq_c588539_g2_i1	Salix_HiSeq_c588539_g2	83	215	4.65141	8.27933	Treatment	1.77996	SapurV1A.0110s0300.1.p	targeting protein for Xklp2 protein	Eukaryota	Viridiplantae	Salix	Salix purpurea	SapurV1A.0110s0300.1.p;SapurV1A.0110s0300.2.p;SapurV1A.0110s0300.3.p	Salix purpurea;Salix purpurea;Salix purpurea	615;615;615	96;96;96	[('Xklp2', 3), ('targeting', 3), ('for', 3)]	targeting protein for Xklp2 protein;targeting protein for Xklp2 protein;targeting protein for Xklp2 protein	0.25041	1.86983	0.95568	100	0	615	96	1335	70.5618	0	314	100	0	PF06886	0	0	0	0	0	Streptophyta	Saliceae	Eukaryota;Viridiplantae;Streptophyta;Streptophytina;Embryophyta;Tracheophyta;Euphyllophyta;Spermatophyta;Magnoliophyta;Mesangiospermae;Eudicotyledons;Gunneridae;Pentapetalae;rosids;fabi ds;Malpighiales;Salicaceae;Saliceae;Salix;Salix purpurea	0	PF06886;PF06886;PF06886	0	0	0	0	0
PolyA_DEIso	Salix_HiSeq_c587143_g1_i3	Salix_HiSeq_c587143_g1	15	99	2.18241	8.26773	Treatment	3.78836	SapurV1A.0080s0290.2.p	DUF506 family protein	Eukaryota	Viridiplantae	Salix	Salix purpurea	SapurV1A.0080s0290.2.p;SapurV1A.0080s0290.3.p;SapurV1A.0080s0290.4.p;SapurV1A.0080s0290.5.p;SapurV1A.0080s0290.6.p;SapurV1A.0080s0290.7.p;SapurV1A.0080s0290.1.p;SapurV1A.0080s0280.1.p;SapurV1A.0080s0280.2.p	Salix purpurea;Salix purpurea;Salix purpurea;Salix purpurea;Salix purpurea;Salix purpurea;Salix purpurea;Salix purpurea;Salix purpurea	349;349;349;349;349;349;345;347;345	98;98;98;98;98;98;97;96;96	[('DUF506', 9), ('family', 9)]	DUF506 family protein;DUF506 family protein;DUF506 family protein	0.578451	3.64992	0.996213	98.27	3e-122	349	98	591	87.8173	0	204	84.8039	0	PF04720	0	0	0	0	0	Streptophyta	Saliceae	Eukaryota;Viridiplantae;Streptophyta;Streptophytina;Embryophyta;Tracheophyta;Euphyllophyta;Spermatophyta;Magnoliophyta;Mesangiospermae;Eudicotyledons;Gunneridae;Pentapetalae;rosids;fabi ds;Malpighiales;Salicaceae;Saliceae;Salix;Salix purpurea	0	PF04720;PF04720;PF04720	0	0	0	0	0
PolyA_DEIso	Salix_HiSeq_c573453_g1_i2	Salix_HiSeq_c573453_g1	8	59	1.29455	8.18704	Treatment	6.32423	SapurV1A.0191s0220.1.p	pollen coat-like protein	Eukaryota	Viridiplantae	Salix	Salix purpurea	SapurV1A.0191s0220.1.p	Salix purpurea	89	71	[('pollen', 1), ('coat-like', 1)]	pollen coat-like protein	0.801007	11.4935	0.982296	98.48	1e-22	89	71	484	40.9091	0	68	97.0588	0	0	0	0	0	0	0	Streptophyta	Saliceae	Eukaryota;Viridiplantae;Streptophyta;Streptophytina;Embryophyta;Tracheophyta;Euphyllophyta;Spermatophyta;Magnoliophyta;Mesangiospermae;Eudicotyledons;Gunneridae;Pentapetalae;rosids;fabi ds;Malpighiales;Salicaceae;Saliceae;Salix;Salix purpurea	0	0	0	0	0	0	0
PolyA_DEIso	Salix_HiSeq_c593927_g5_i3	Salix_HiSeq_c593927_g5	20	115	2.85274	8.16442	Treatment	2.86195	SapurV1A.0011s0790.1.p	Serine/Threonine kinase domain protein	Eukaryota	Viridiplantae	Salix	Salix purpurea	SapurV1A.0011s0790.1.p;SapurV1A.0011s0790.2.p;SapurV1A.0011s0790.3.p;SapurV1A.0011s0790.4.p;SapurV1A.0011s0750.1.p;tr|B9RAS6|B9RAS6_RICCO;gi|255540473|ref|XP_002511301.1|;Potri.015G085700.1;gi|702256478|ref|XP_010027174.1|;tr|B9IF06|B9IF06_POPTR	Salix purpurea;Salix purpurea;Salix purpurea;Salix purpurea;Salix purpurea;Ricinus;Ricinus communis;Populus trichocarpa;Eucalyptus grandis;Populus trichocarpa	352;353;353;353;355;337;337;335;333;335	99;99;99;99;99;91;91;90;90;90	[('kinase', 6), ('domain', 5), ('Serine/Threonine', 5), ('putative', 2), ('PREDICTED:', 1)]	Serine/Threonine kinase domain protein;Serine/Threonine kinase domain protein;Afc, putative;afc, putative [Ricinus communis];NoDescription;PREDICTED: serine/threonine-protein kinase AFC2 isoform X2 [Eucalyptus grandis];Uncharacterized protein	0.456662	2.73257	0.986751	99.42	2e-120	352	99	589	87.0968	0	429	39.8601	GO:0004672;GO:0005524;GO:0006468	PF00069	PTHR24058:SF30	0	2.7.12.1	K08287	KOG0671	Streptophyta	Saliceae	Eukaryota;Viridiplantae;Streptophyta;Streptophytina;Embryophyta;Tracheophyta;Euphyllophyta;Spermatophyta;Magnoliophyta;Mesangiospermae;Eudicotyledons;Gunneridae;Pentapetalae;rosids;fabi ds;Malpighiales;Salicaceae;Saliceae;Salix;Salix purpurea	GO:0004672;GO:0005524;GO:0006468;GO:0004672;GO:0004712;0;GO:0004672	PF00069;PF00069;0;PF00069	PTHR24058:SF30;PTHR24058:SF30;PTHR24863:SF30;0	0;rcu:RCOM_1508280;pop:POPTR_0015s09730g	2.7.12.1;0;2.7.12.1	K08287;0;K08287;K08287	KOG0671;KOG0671;0
PolyA_DEIso	Salix_HiSeq_c518165_g2_i1	Salix_HiSeq_c518165_g2	21	70	4.91462	8.15553	Treatment	1.65944	SapurV1A.0035s0800.1.p	ubiquitin-conjugating enzyme E2	Eukaryota	Viridiplantae	Salix	Salix purpurea	SapurV1A.0035s0800.1.p;SapurV1A.0237s0020.1.p;SapurV1A.2596s0010.1.p;Potri.003G136200.1;Potri.003G136200.2;Potri.001G094900.1;tr|A9PEM1|A9PEM1_POPTR;tr|A9PGM5|A9PGM5_POPTR;tr|B7FMI7|B7FMI7_MEDTR;tr|D2D3G0|D2D3G0_VIGRA	Salix purpurea;Salix purpurea;Salix purpurea;Populus trichocarpa;Populus trichocarpa;Populus trichocarpa;Populus trichocarpa;Populus trichocarpa;Medicago;Vigna	147;147;147;147;147;147;147;147;147;147	100;100;100;100;100;100;100;100;100;100	[('enzyme', 6), ('conjugating-like', 5), ('co-ortholog', 3), ('[ORG:Malus', 3), ('AAU14827,', 3)]	ubiquitin-conjugating enzyme E2;ubiquitin-conjugating enzyme E2;similar to ubiquitin conjugating-like enzyme. [ORG:Malus x domestica];[ co-ortholog (1of12) of AAV34697, AAU14828, AAM08932, AAN03469, AAA64427, AAU14827, ];[ co-ortholog (10of12) of AAV34697, AAU14828, AAM08932, AAN03469, AAA64427, AAU14827, ];Ubiquitin conjugating-like enzyme family protein;Ubiquitin carrier protein;Ubiquitin-conju…	0.219963	1.62708	0.981865	100	1e-44	147	100	447	47.651	0	149	47.651	GO:0016881	PF00179	PTHR24068	0	6.3.2.19	K06689	KOG0417	Streptophyta	Saliceae	Eukaryota;Viridiplantae;Streptophyta;Streptophytina;Embryophyta;Tracheophyta;Euphyllophyta;Spermatophyta;Magnoliophyta;Mesangiospermae;Eudicotyledons;Gunneridae;Pentapetalae;rosids;fabi ds;Malpighiales;Salicaceae;Saliceae;Salix;Salix purpurea	GO:0016881;GO:0016881;GO:0005515;GO:0005524;GO:0016874;GO:0016874	PF00179;PF00179;PF00179	PTHR24068;PTHR24068;0	0;pop:POPTR_0001s10290g;pop:POPTR_0003s13600g;mtr:MTR_7g116940	6.3.2.19;6.3.2.19;0	K06689;K06689	KOG0417;KOG0417;0
PolyA_DEIso	Salix_HiSeq_c599752_g1_i2	Salix_HiSeq_c599752_g1	8	56	1.39987	8.14963	Treatment	5.82171	SapurV1A.5347s0010.1.p	glutathione S-transferase, putative	Eukaryota	Viridiplantae	Salix	Salix purpurea	SapurV1A.5347s0010.1.p	Salix purpurea	143	100	[('S-transferase,', 1), ('glutathione', 1), ('putative', 1)]	glutathione S-transferase, putative	0.765051	5.14243	0.994122	100	3e-42	143	100	409	50.6112	0	226	30.531	GO:0005515	PF02798;PF00043	PTHR11260:SF16	0	0	0	KOG0406	Streptophyta	Saliceae	Eukaryota;Viridiplantae;Streptophyta;Streptophytina;Embryophyta;Tracheophyta;Euphyllophyta;Spermatophyta;Magnoliophyta;Mesangiospermae;Eudicotyledons;Gunneridae;Pentapetalae;rosids;fabi ds;Malpighiales;Salicaceae;Saliceae;Salix;Salix purpurea	GO:0005515	PF02798;PF00043	PTHR11260:SF16	0	0	0	KOG0406
PolyA_DEIso	Salix_HiSeq_c586315_g2_i2	Salix_HiSeq_c586315_g2	60	192	3.98124	8.13	Treatment	2.04207	SapurV1A.0506s0070.1.p	F-box protein	Eukaryota	Viridiplantae	Salix	Salix purpurea	SapurV1A.0506s0070.1.p	Salix purpurea	690	100	[('F-box', 1)]	F-box protein	0.310071	2.04269	0.993724	99.7	0	690	100	1236	82.0388	0	338	100	GO:0005515	PF01344;PF00646	PTHR24412:SF247	0	0	0	0	Streptophyta	Saliceae	Eukaryota;Viridiplantae;Streptophyta;Streptophytina;Embryophyta;Tracheophyta;Euphyllophyta;Spermatophyta;Magnoliophyta;Mesangiospermae;Eudicotyledons;Gunneridae;Pentapetalae;rosids;fabi ds;Malpighiales;Salicaceae;Saliceae;Salix;Salix purpurea	GO:0005515	PF01344;PF00646	PTHR24412:SF247	0	0	0	0
PolyA_DEIso	Salix_HiSeq_c579844_g4_i1	Salix_HiSeq_c579844_g4	58	142	5.33536	7.97943	Treatment	1.49558	SapurV1A.0049s0140.1.p	ABC transporter family protein	Eukaryota	Viridiplantae	Salix	Salix purpurea	SapurV1A.0049s0140.1.p;Potri.009G007800.1;Potri.009G007800.2;tr|B9HQM5|B9HQM5_POPTR;gi|224106822|ref|XP_002314297.1|;gi|743921453|ref|XP_011004789.1|	Salix purpurea;Populus trichocarpa;Populus trichocarpa;Populus trichocarpa;Populus trichocarpa;Populus euphratica	388;372;372;372;372;369	93;86;86;86;86;85	[('ABC', 6), ('transporter', 6), ('family', 4), ('nigra]', 2), ('co-ortholog', 2)]	ABC transporter family protein;similar to ABC transporter homolog. [ORG:Populus nigra];[ co-ortholog (1of2) of BAA94511, ];ABC transporter family protein;ABC transporter family protein [Populus trichocarpa];PREDICTED: ABC transporter F family member 1-like [Populus euphratica]	0.174808	1.46418	0.994202	100	2e-130	388	93	874	69.3364	0	600	33.6667	GO:0005524;GO:0016887	PF00005	PTHR19211:SF15	0	0	K06185	KOG0927	Streptophyta	Saliceae	Eukaryota;Viridiplantae;Streptophyta;Streptophytina;Embryophyta;Tracheophyta;Euphyllophyta;Spermatophyta;Magnoliophyta;Mesangiospermae;Eudicotyledons;Gunneridae;Pentapetalae;rosids;fabi ds;Malpighiales;Salicaceae;Saliceae;Salix;Salix purpurea	GO:0005524;GO:0016887;GO:0005524;0	PF00005;PF00005;0	PTHR19211:SF15;PTHR19211:SF15;0;ATP-BINDING CASSETTE SUB-FAMILY F MEMBER 2 (PTHR19211:SF15)	0;pop:POPTR_0009s01320g	0	K06185;K06185;0	KOG0927;KOG0927;0
PolyA_DEIso	Salix_HiSeq_c583864_g1_i4	Salix_HiSeq_c583864_g1	27	68	5.06732	7.97691	Treatment	1.57419	SapurV1A.0657s0100.1.p	decapping-like protein	Eukaryota	Viridiplantae	Salix	Salix purpurea	SapurV1A.0657s0100.1.p	Salix purpurea	296	100	[('decapping-like', 1)]	decapping-like protein	0.197056	1.49409	0.987906	100	7e-101	296	100	429	99.3007	0	325	43.6923	GO:0016787;GO:0003723;GO:0030145	PF00293;PF05026	PTHR23114:SF3	0	3.-.-.-	K12613	KOG2937	Streptophyta	Saliceae	Eukaryota;Viridiplantae;Streptophyta;Streptophytina;Embryophyta;Tracheophyta;Euphyllophyta;Spermatophyta;Magnoliophyta;Mesangiospermae;Eudicotyledons;Gunneridae;Pentapetalae;rosids;fabi ds;Malpighiales;Salicaceae;Saliceae;Salix;Salix purpurea	GO:0016787;GO:0003723;GO:0030145	PF00293;PF05026	PTHR23114:SF3	0	3.-.-.-	K12613	KOG2937
PolyA_DEIso	Salix_HiSeq_c600203_g3_i2	Salix_HiSeq_c600203_g3	3	112	0.279737	7.85364	Treatment	28.0751	SapurV1A.0808s0050.1.p	endo-1,3-1,4-beta-D-glucanase, putative	Eukaryota	Viridiplantae	Salix	Salix purpurea	SapurV1A.0808s0050.1.p;SapurV1A.0808s0050.2.p	Salix purpurea;Salix purpurea	179;179	100;100	[('endo-1,3-1,4-beta-D-glucanase,', 2), ('putative', 2)]	endo-1,3-1,4-beta-D-glucanase, putative;endo-1,3-1,4-beta-D-glucanase, putative	1.44832	32.4345	1	100	3e-54	179	100	762	34.6457	0	241	36.5145	GO:0016787	PF01738	PTHR17630:SF19	0	0	0	KOG3043	Streptophyta	Saliceae	Eukaryota;Viridiplantae;Streptophyta;Streptophytina;Embryophyta;Tracheophyta;Euphyllophyta;Spermatophyta;Magnoliophyta;Mesangiospermae;Eudicotyledons;Gunneridae;Pentapetalae;rosids;fabi ds;Malpighiales;Salicaceae;Saliceae;Salix;Salix purpurea	GO:0016787;GO:0016787	PF01738;PF01738	PTHR17630:SF19;PTHR17630:SF19	0	0	0	KOG3043;KOG3043
PolyA_DEIso	Salix_HiSeq_c578900_g6_i1	Salix_HiSeq_c578900_g6	31	86	5.05386	7.7954	Treatment	1.54246	SapurV1A.0051s0260.1.p	transcription factor IWS1, putative	Eukaryota	Viridiplantae	Salix	Salix purpurea	SapurV1A.0051s0260.1.p;Potri.003G097700.3;Potri.003G097700.2;tr|B9GZK2|B9GZK2_POPTR;gi|743847926|ref|XP_011028100.1|;gi|566161822|ref|XP_002303442.2|;tr|B9S1I4|B9S1I4_RICCO;gi|255557639|ref|XP_002519849.1|	Salix purpurea;Populus trichocarpa;Populus trichocarpa;Populus trichocarpa;Populus euphratica;Populus trichocarpa;Ricinus;Ricinus communis	237;224;224;224;224;224;223;223	82;74;74;73;73;73;72;72	[('putative', 3), ('IWS1,', 3), ('factor', 3), ('Transcription', 2), ('[Populus', 2)]	transcription factor IWS1, putative;NoDescription;Uncharacterized protein;PREDICTED: protein IWS1 homolog [Populus euphratica];hypothetical protein POPTR_0003s09640g [Populus trichocarpa];Transcription factor IWS1, putative;Transcription factor IWS1, putative [Ricinus communis]	0.188215	1.53251	0.953111	99.33	3e-76	237	82	526	84.981	0	404	36.8812	GO:0003677;GO:0005634;GO:0006351;GO:0030528	PF08711	PTHR22908:SF11	0	0	0	0	Streptophyta	Saliceae	Eukaryota;Viridiplantae;Streptophyta;Streptophytina;Embryophyta;Tracheophyta;Euphyllophyta;Spermatophyta;Magnoliophyta;Mesangiospermae;Eudicotyledons;Gunneridae;Pentapetalae;rosids;fabi ds;Malpighiales;Salicaceae;Saliceae;Salix;Salix purpurea	GO:0003677;GO:0005634;GO:0006351;GO:0030528;GO:0003677;0	PF08711;PF08711;0	PTHR22908:SF11;PTHR22908:SF11;0;INTERACTS WITH SPT6-LIKE PROTEIN IWS2-RELATED (PTHR22908:SF54)	0;pop:POPTR_0003s09640g;rcu:RCOM_0865340	0	0;K17498	KOG1793;0
PolyA_DEIso	Salix_HiSeq_c748872_g1_i1	Salix_HiSeq_c748872_g1	7	34	1.4716	7.75647	Treatment	5.27077	SapurV1A.0527s0060.1.p	reticuline oxidase	Eukaryota	Viridiplantae	Salix	Salix purpurea	SapurV1A.0527s0060.1.p;Potri.001G461800.1;Potri.001G462000.1;gi|743891231|ref|XP_011039289.1|;Potri.011G162800.1;tr|B9GGI1|B9GGI1_POPTR;tr|U5GWP7|U5GWP7_POPTR;gi|566155243|ref|XP_002299021.2|;gi|566155249|ref|XP_006370772.1|;gi|743886042|ref|XP_011037731.1|	Salix purpurea;Populus trichocarpa;Populus trichocarpa;Populus euphratica;Populus trichocarpa;Populus trichocarpa;Populus trichocarpa;Populus trichocarpa;Populus trichocarpa;Populus euphratica	52;51;51;50;50;51;50;51;50;50	99;96;96;95;95;95;95;95;95;94	[('[Populus', 4), ('NoDescription', 3), ('PREDICTED:', 2), ('Uncharacterized', 2), ('trichocarpa]', 2)]	reticuline oxidase;NoDescription;PREDICTED: cannabidiolic acid synthase-like 1 [Populus euphratica];Uncharacterized protein;hypothetical protein POPTR_0001s46610g [Populus trichocarpa];hypothetical protein POPTR_0001s46640g [Populus trichocarpa];PREDICTED: tetrahydrocannabinolic acid synthase-like [Populus euphratica]	0.721874	6.11301	0.953017	95.83	3e-08	52	99	284	25.3521	0	516	4.65116	GO:0016491;GO:0050660;GO:0055114	PF08031;PF01565	PTHR11748:SF29	0	0	0	0	Streptophyta	Saliceae	Eukaryota;Viridiplantae;Streptophyta;Streptophytina;Embryophyta;Tracheophyta;Euphyllophyta;Spermatophyta;Magnoliophyta;Mesangiospermae;Eudicotyledons;Gunneridae;Pentapetalae;rosids;fabi ds;Malpighiales;Salicaceae;Saliceae;Salix;Salix purpurea	GO:0016491;GO:0050660;GO:0055114;GO:0008762;GO:0016491;0;GO:0016614	PF08031;PF01565;PF08031;0	PTHR11748:SF29;PTHR11748:SF29;0;BERBERINE BRIDGE ENZYME-LIKE PROTEIN-RELATED (PTHR32448:SF30)	0;pop:POPTR_0001s46610g;pop:POPTR_0001s46640g	0	0	0
PolyA_DEIso	Salix_HiSeq_c471451_g2_i1	Salix_HiSeq_c471451_g2	40	108	4.56616	7.57148	Treatment	1.65817	SapurV1A.2648s0010.1.p	photosystem II 10 kDa polypeptide PsbR	Eukaryota	Viridiplantae	Salix	Salix purpurea	SapurV1A.2648s0010.1.p;SapurV1A.0491s0070.1.p;tr|B9NAB2|B9NAB2_POPTR;Potri.001G438800.1;gi|566154459|ref|XP_006370467.1|	Salix purpurea;Salix purpurea;Populus trichocarpa;Populus trichocarpa;Populus trichocarpa	236;234;229;229;229	91;89;86;86;86	[('photosystem', 5), ('polypeptide', 4), ('family', 2), ('precursor', 2), ('kDa', 2)]	photosystem II 10 kDa polypeptide PsbR;photosystem II 10 kDa polypeptide PsbR;Polypeptide of photosystem II family protein;similar to polypeptide precursor of photosystem II. [ORG:Pyrus pyrifolia];[ co-ortholog (2of2) of AAF78511, ];polypeptide precursor of photosystem II family protein [Populus trichocarpa]	0.21963	1.80391	0.962223	100	3e-78	236	91	703	55.4765	0	142	91.5493	GO:0009523;GO:0009654;GO:0015979;GO:0042651	PF04725	0	0	0	K03541	0	Streptophyta	Saliceae	Eukaryota;Viridiplantae;Streptophyta;Streptophytina;Embryophyta;Tracheophyta;Euphyllophyta;Spermatophyta;Magnoliophyta;Mesangiospermae;Eudicotyledons;Gunneridae;Pentapetalae;rosids;fabi ds;Malpighiales;Salicaceae;Saliceae;Salix;Salix purpurea	GO:0009523;GO:0009654;GO:0015979;GO:0042651;GO:0009523;GO:0016021	PF04725;PF04725	0;PHOTOSYSTEM II 10 KDA POLYPEPTIDE, CHLOROPLASTIC (PTHR34369:SF2)	0;pop:POPTR_0001s42980g	0	K03541;0;K03541	0
PolyA_DEIso	Salix_HiSeq_c594206_g1_i2	Salix_HiSeq_c594206_g1	81	222	3.86277	7.45616	Treatment	1.93026	SapurV1A.0775s0070.1.p	acyl-CoA synthetase	Eukaryota	Viridiplantae	Salix	Salix purpurea	SapurV1A.0775s0070.1.p	Salix purpurea	1001	94	[('acyl-CoA', 1), ('synthetase', 1)]	acyl-CoA synthetase	0.285616	1.96408	0.99889	100	0	1001	94	1649	95.1486	0	523	100	GO:0003824;GO:0008152	PF00501	PTHR24095:SF49	0	0	0	KOG1176	Streptophyta	Saliceae	Eukaryota;Viridiplantae;Streptophyta;Streptophytina;Embryophyta;Tracheophyta;Euphyllophyta;Spermatophyta;Magnoliophyta;Mesangiospermae;Eudicotyledons;Gunneridae;Pentapetalae;rosids;fabi ds;Malpighiales;Salicaceae;Saliceae;Salix;Salix purpurea	GO:0003824;GO:0008152	PF00501	PTHR24095:SF49	0	0	0	KOG1176
PolyA_DEIso	Salix_HiSeq_c130935_g1_i1	Salix_HiSeq_c130935_g1	17	63	3.12231	7.43998	Treatment	2.38285	SapurV1A.0037s0020.1.p	heat stress transcription factor	Eukaryota	Viridiplantae	Salix	Salix purpurea	SapurV1A.0037s0020.1.p	Salix purpurea	273	93	[('transcription', 1), ('heat', 1), ('stress', 1), ('factor', 1)]	heat stress transcription factor	0.377096	2.70625	0.979274	100	8e-93	273	93	440	99.5455	0	229	63.7555	GO:0003700;GO:0005634;GO:0006355;GO:0043565	PF00447	PTHR10015:SF7	0	0	0	0	Streptophyta	Saliceae	Eukaryota;Viridiplantae;Streptophyta;Streptophytina;Embryophyta;Tracheophyta;Euphyllophyta;Spermatophyta;Magnoliophyta;Mesangiospermae;Eudicotyledons;Gunneridae;Pentapetalae;rosids;fabi ds;Malpighiales;Salicaceae;Saliceae;Salix;Salix purpurea	GO:0003700;GO:0005634;GO:0006355;GO:0043565	PF00447	PTHR10015:SF7	0	0	0	0
PolyA_DEIso	Salix_HiSeq_c595250_g4_i2	Salix_HiSeq_c595250_g4	7	40	2.41509	7.43557	Treatment	3.07879	SapurV1A.0505s0060.1.p	kinesin heavy chain-like protein	Eukaryota	Viridiplantae	Salix	Salix purpurea	SapurV1A.0505s0060.1.p	Salix purpurea	129	100	[('kinesin', 1), ('heavy', 1), ('chain-like', 1)]	kinesin heavy chain-like protein	0.48838	2.40657	0.962951	100	2e-35	129	100	234	83.3333	0	1004	6.4741	GO:0003777;GO:0005524;GO:0007018	PF00225	PTHR24115:SF176	0	0	0	KOG0242	Streptophyta	Saliceae	Eukaryota;Viridiplantae;Streptophyta;Streptophytina;Embryophyta;Tracheophyta;Euphyllophyta;Spermatophyta;Magnoliophyta;Mesangiospermae;Eudicotyledons;Gunneridae;Pentapetalae;rosids;fabi ds;Malpighiales;Salicaceae;Saliceae;Salix;Salix purpurea	GO:0003777;GO:0005524;GO:0007018	PF00225	PTHR24115:SF176	0	0	0	KOG0242
PolyA_DEIso	Salix_HiSeq_c562201_g1_i2	Salix_HiSeq_c562201_g1	82	214	3.99195	7.38014	Treatment	1.84876	SapurV1A.0612s0070.1.p	glutamate-cysteine ligase	Eukaryota	Viridiplantae	Salix	Salix purpurea	SapurV1A.0612s0070.1.p;SapurV1A.0612s0070.2.p;gi|743826024|ref|XP_011022699.1|;Potri.003G126900.1;tr|A9PJS3|A9PJS3_9ROSI;gi|118489650|gb|ABK96626.1|;gi|743852468|ref|XP_011029270.1|;Potri.001G104500.1;Potri.001G104500.2;tr|B9GKI0|B9GKI0_POPTR	Salix purpurea;Salix purpurea;Populus euphratica;Populus trichocarpa;Populus trichocarpa;Populus trichocarpa x Populus deltoides;Populus euphratica;Populus trichocarpa;Populus trichocarpa;Populus trichocarpa	889;889;866;861;856;856;850;848;848;848	100;100;95;94;93;93;92;91;91;91	[('[Populus', 3), ('NoDescription', 3), ('PREDICTED:', 2), ('glutamate--cysteine', 2), ('glutamate-cysteine', 2)]	glutamate-cysteine ligase;glutamate-cysteine ligase;PREDICTED: glutamate--cysteine ligase, chloroplastic-like [Populus euphratica];NoDescription;Putative uncharacterized protein;unknown [Populus trichocarpa x Populus deltoides];Uncharacterized protein	0.26688	2.00991	1	99.76	0	889	100	1538	82.8999	0	527	80.6452	GO:0004357;GO:0006750	PF04107	0	0	6.3.2.2	K01919	0	Streptophyta	Saliceae	Eukaryota;Viridiplantae;Streptophyta;Streptophytina;Embryophyta;Tracheophyta;Euphyllophyta;Spermatophyta;Magnoliophyta;Mesangiospermae;Eudicotyledons;Gunneridae;Pentapetalae;rosids;fabi ds;Malpighiales;Salicaceae;Saliceae;Salix;Salix purpurea	GO:0004357;GO:0006750;GO:0004357;0;GO:0006750	PF04107;PF04107;0;PF04107	0	0;pop:POPTR_0001s09340g	6.3.2.2;6.3.2.2;0	K01919;K01919;0;K01919	0
PolyA_DEIso	Salix_HiSeq_c562797_g2_i1	Salix_HiSeq_c562797_g2	7	38	2.55214	7.34047	Treatment	2.8762	SapurV1A.1023s0090.1.p	cyclin-dependent kinase-like Serine/Threonine kinase family protein	Eukaryota	Viridiplantae	Salix	Salix purpurea	SapurV1A.1023s0090.1.p	Salix purpurea	167	100	[('family', 1), ('Serine/Threonine', 1), ('kinase-like', 1), ('cyclin-dependent', 1), ('kinase', 1)]	cyclin-dependent kinase-like Serine/Threonine kinase family protein	0.458819	3.0048	0.977683	100	2e-49	167	100	249	98.7952	0	720	11.3889	GO:0004672;GO:0005524;GO:0006468	PF00069	PTHR24056:SF77	0	0	0	KOG0600	Streptophyta	Saliceae	Eukaryota;Viridiplantae;Streptophyta;Streptophytina;Embryophyta;Tracheophyta;Euphyllophyta;Spermatophyta;Magnoliophyta;Mesangiospermae;Eudicotyledons;Gunneridae;Pentapetalae;rosids;fabi ds;Malpighiales;Salicaceae;Saliceae;Salix;Salix purpurea	GO:0004672;GO:0005524;GO:0006468	PF00069	PTHR24056:SF77	0	0	0	KOG0600
PolyA_DEIso	Salix_HiSeq_c553728_g4_i2	Salix_HiSeq_c553728_g4	22	68	3.78055	7.16118	Treatment	1.89422	SapurV1A.0057s0130.1.p	MTD1	Eukaryota	Viridiplantae	Salix	Salix purpurea	SapurV1A.0057s0130.1.p	Salix purpurea	216	89	[('MTD1', 1)]	MTD1	0.277429	1.88105	0.999946	99.17	3e-70	216	89	474	75.9494	0	241	49.7925	0	0	0	0	0	0	0	Streptophyta	Saliceae	Eukaryota;Viridiplantae;Streptophyta;Streptophytina;Embryophyta;Tracheophyta;Euphyllophyta;Spermatophyta;Magnoliophyta;Mesangiospermae;Eudicotyledons;Gunneridae;Pentapetalae;rosids;fabi ds;Malpighiales;Salicaceae;Saliceae;Salix;Salix purpurea	0	0	0	0	0	0	0
PolyA_DEIso	Salix_HiSeq_c594572_g1_i1	Salix_HiSeq_c594572_g1	12	109	0.995986	7.13709	Treatment	7.16586	SapurV1A.1553s0020.1.p	indole-3-acetic acid-amido synthetase GH3.3 protein, putative	Eukaryota	Viridiplantae	Salix	Salix purpurea	SapurV1A.1553s0020.1.p;SapurV1A.0969s0040.1.p;tr|B9NAE1|B9NAE1_POPTR;gi|566180565|ref|XP_006380674.1|;Potri.007G050300.1;gi|743935839|ref|XP_011012296.1|;gi|802645000|ref|XP_012079335.1|	Salix purpurea;Salix purpurea;Populus trichocarpa;Populus trichocarpa;Populus trichocarpa;Populus euphratica;Jatropha curcas	192;192;187;187;187;186;184	100;100;96;96;95;93;93	[('synthetase', 4), ('acid-amido', 4), ('indole-3-acetic', 4), ('PREDICTED:', 2), ('probable', 2)]	indole-3-acetic acid-amido synthetase GH3.3 protein, putative;indole-3-acetic acid-amido synthetase GH3.3 protein, putative;Uncharacterized protein;hypothetical protein POPTR_0007s10350g [Populus trichocarpa];NoDescription;PREDICTED: probable indole-3-acetic acid-amido synthetase GH3.1 [Populus euphratica];PREDICTED: probable indole-3-acetic acid-amido synthetase GH3.1 [Jatropha curcas]	0.855268	7.76907	0.999753	100	6e-56	192	100	832	32.8125	0	599	15.192	0	PF03321	0	0	0	K14487	0	Streptophyta	Saliceae	Eukaryota;Viridiplantae;Streptophyta;Streptophytina;Embryophyta;Tracheophyta;Euphyllophyta;Spermatophyta;Magnoliophyta;Mesangiospermae;Eudicotyledons;Gunneridae;Pentapetalae;rosids;fabi ds;Malpighiales;Salicaceae;Saliceae;Salix;Salix purpurea	0	PF03321;PF03321;0	0;PTHR31901	0;pop:POPTR_0007s10350g	0	K14487;0;K14487	0
PolyA_DEIso	Salix_HiSeq_c595795_g3_i2	Salix_HiSeq_c595795_g3	28	114	2.84971	7.13611	Treatment	2.50415	SapurV1A.0122s0340.1.p	CTP synthase	Eukaryota	Viridiplantae	Salix	Salix purpurea	SapurV1A.0122s0340.1.p;SapurV1A.0122s0340.2.p;SapurV1A.0236s0330.1.p;SapurV1A.0236s0330.2.p;Potri.003G157900.1;tr|B9GYS3|B9GYS3_POPTR;gi|566162870|ref|XP_002303728.2|;Potri.001G073100.2;Potri.001G073100.5;Potri.001G073100.6	Salix purpurea;Salix purpurea;Salix purpurea;Salix purpurea;Populus trichocarpa;Populus trichocarpa;Populus trichocarpa;Populus trichocarpa;Populus trichocarpa;Populus trichocarpa	415;415;406;406;402;402;402;393;393;393	100;100;96;96;94;94;94;90;90;90	[('synthase', 14), ('similar', 12), ('CTP', 10), ('putative', 8), ('SP|P17812|CTP', 4)]	CTP synthase;CTP synthase;similar to CTP synthase;putative;similar to UTP--ammonia ligase;similar to SP|P17812|CTP synthase EC (6 3.4.2.UTP) (ammonia--ligase {Homo) {sapiens} ;[ co-ortholog (1of2) of At2g34890, At1g30820, At4g20320, ];CTP synthase family protein [Populus trichocarpa];[ co-ortholog (2of2) of At2g34890, At1g30820, At4g20320, ];[ co-ortholog (2of2) of At2g34890, At1g30820, At4g20320…	0.398661	2.30207	0.979363	99.49	3e-141	415	100	804	73.1343	0	606	32.3432	GO:0003883;GO:0006221	PF00117;PF06418	PTHR11550	0	6.3.4.2	K01937	KOG2387	Streptophyta	Saliceae	Eukaryota;Viridiplantae;Streptophyta;Streptophytina;Embryophyta;Tracheophyta;Euphyllophyta;Spermatophyta;Magnoliophyta;Mesangiospermae;Eudicotyledons;Gunneridae;Pentapetalae;rosids;fabi ds;Malpighiales;Salicaceae;Saliceae;Salix;Salix purpurea	GO:0003883;GO:0006221;GO:0003883;GO:0016787;GO:0006541;GO:0005524;GO:0044210;0;GO:0006541	PF00117;PF06418;PF00117;0;PF06418	PTHR11550;PTHR11550;CTP SYNTHASE (PTHR11550:SF0);PTHR11550	0;pop:POPTR_0003s15650g	6.3.4.2;6.3.4.2;0;6.3.4.2	K01937;K01937;0;K01937	KOG2387;KOG2387;0;KOG2387
PolyA_DEIso	Salix_HiSeq_c596609_g3_i4	Salix_HiSeq_c596609_g3	21	63	3.67332	7.09034	Treatment	1.93022	SapurV1A.1798s0020.1.p	MAP kinase	Eukaryota	Viridiplantae	Salix	Salix purpurea	SapurV1A.1798s0020.1.p;SapurV1A.1798s0020.2.p;SapurV1A.1798s0020.4.p;Potri.002G162500.1;tr|B9GQC1|B9GQC1_POPTR;Potri.002G162500.2;gi|224067920|ref|XP_002302599.1|;SapurV1A.0046s0170.1.p;gi|743828504|ref|XP_011023289.1|	Salix purpurea;Salix purpurea;Salix purpurea;Populus trichocarpa;Populus trichocarpa;Populus trichocarpa;Populus trichocarpa;Salix purpurea;Populus euphratica	206;206;205;196;196;195;196;195;193	98;98;98;91;91;91;91;89;88	[('kinase', 11), ('MAP', 4), ('Mitogen-activated', 4), ('homolog', 3), ('ortholog', 2)]	MAP kinase;MAP kinase;similar to Mitogen-activated protein kinase homolog 4 (EC 2.7.1.37) (MAP kinase 4) (AtMPK4).;[ ortholog of At4g01370,];Mitogen-activated protein kinase 4;Mitogen-activated protein kinase 4 [Populus trichocarpa];PREDICTED: mitogen-activated protein kinase homolog MMK2 [Populus euphratica]	0.285608	1.77533	0.980698	98	1e-64	206	98	472	63.5593	0	373	26.8097	GO:0004672;GO:0005524;GO:0006468	PF00069	PTHR24055:SF69	0	2.7.11.24	K04371	KOG0660	Streptophyta	Saliceae	Eukaryota;Viridiplantae;Streptophyta;Streptophytina;Embryophyta;Tracheophyta;Euphyllophyta;Spermatophyta;Magnoliophyta;Mesangiospermae;Eudicotyledons;Gunneridae;Pentapetalae;rosids;fabi ds;Malpighiales;Salicaceae;Saliceae;Salix;Salix purpurea	GO:0004672;GO:0005524;GO:0006468;GO:0004672;GO:0005622;GO:0004707;0	PF00069;PF00069;0	PTHR24055:SF69;PTHR24055:SF69;PTHR24055;0;MITOGEN-ACTIVATED PROTEIN KINASE 11-RELATED (PTHR24055:SF227)	0;pop:POPTR_0002s16400g	2.7.11.24;2.7.11.24;0	K04371;K04371;0	KOG0660;KOG0660;0
PolyA_DEIso	Salix_HiSeq_c567013_g2_i3	Salix_HiSeq_c567013_g2	53	125	4.93883	7.00839	Treatment	1.41904	SapurV1A.0174s0190.1.p	hypothetical protein	Eukaryota	Viridiplantae	Salix	Salix purpurea	SapurV1A.0174s0190.1.p	Salix purpurea	488	100	[('hypothetical', 1)]	hypothetical protein	0.151994	1.41954	0.995776	99.58	2e-163	488	100	879	81.9113	0	1136	21.1268	0	0	0	0	0	0	0	Streptophyta	Saliceae	Eukaryota;Viridiplantae;Streptophyta;Streptophytina;Embryophyta;Tracheophyta;Euphyllophyta;Spermatophyta;Magnoliophyta;Mesangiospermae;Eudicotyledons;Gunneridae;Pentapetalae;rosids;fabi ds;Malpighiales;Salicaceae;Saliceae;Salix;Salix purpurea	0	0	0	0	0	0	0
PolyA_DEIso	Salix_HiSeq_c587979_g5_i3	Salix_HiSeq_c587979_g5	9	41	2.68527	6.96313	Treatment	2.59309	SapurV1A.1064s0070.1.p	protein transporter Sec23	Eukaryota	Viridiplantae	Salix	Salix purpurea	SapurV1A.1064s0070.1.p;SapurV1A.0046s0130.1.p;Potri.002G187100.1;Potri.002G187100.2;tr|B9GTA0|B9GTA0_POPTR;gi|224064766|ref|XP_002301552.1|;gi|743790984|ref|XP_011040235.1|;gi|743923724|ref|XP_011005965.1|;gi|590720291|ref|XP_007051292.1|;Potri.014G112600.2	Salix purpurea;Salix purpurea;Populus trichocarpa;Populus trichocarpa;Populus trichocarpa;Populus trichocarpa;Populus euphratica;Populus euphratica;Theobroma cacao;Populus trichocarpa	219;219;219;219;219;219;219;219;218;218	96;96;96;96;96;96;96;96;95;95	[('transport', 6), ('Sec23', 4), ('similar', 4), ('family', 3), ('[Populus', 3)]	protein transporter Sec23;protein transporter Sec23;similar to protein transport protein-related;similar to related to Sec23 protein (Homo sapiens) gi|1296664|emb|CAA65774;[ ortholog of At4g01810,];Transport family protein;transport family protein [Populus trichocarpa];PREDICTED: protein transport protein SEC23 [Populus euphratica];PREDICTED: protein transport protein sec23-1-like [Populus euphra…	0.413817	2.66491	0.99079	100	4e-67	219	96	335	99.403	0	874	12.7002	GO:0006886;GO:0006888;GO:0030127;GO:0008270	PF04815;PF04810;PF04811;PF08033	PTHR11141	0	0	0	KOG1986	Streptophyta	Saliceae	Eukaryota;Viridiplantae;Streptophyta;Streptophytina;Embryophyta;Tracheophyta;Euphyllophyta;Spermatophyta;Magnoliophyta;Mesangiospermae;Eudicotyledons;Gunneridae;Pentapetalae;rosids;fabi ds;Malpighiales;Salicaceae;Saliceae;Salix;Salix purpurea	GO:0006886;GO:0006888;GO:0030127;GO:0008270;GO:0006886;0;GO:0030127	PF04815;PF04810;PF04811;PF08033;PF04815;0;PF04815	PTHR11141;PTHR11141;0;PTHR11141	0;pop:POPTR_0002s18820g	0	0	KOG1986;KOG1986;0;KOG1986
PolyA_DEIso	Salix_HiSeq_c585241_g2_i1	Salix_HiSeq_c585241_g2	3	56	0.438186	6.95211	Treatment	15.8656	SapurV1A.0016s0910.1.p	dehydrin	Eukaryota	Viridiplantae	Salix	Salix purpurea	SapurV1A.0016s0910.1.p	Salix purpurea	313	96	[('dehydrin', 1)]	dehydrin	1.20046	23.1789	0.999994	96.45	9e-104	313	96	510	98.2353	0	558	30.2867	GO:0006950;GO:0009415	PF00257	0	0	0	0	0	Streptophyta	Saliceae	Eukaryota;Viridiplantae;Streptophyta;Streptophytina;Embryophyta;Tracheophyta;Euphyllophyta;Spermatophyta;Magnoliophyta;Mesangiospermae;Eudicotyledons;Gunneridae;Pentapetalae;rosids;fabi ds;Malpighiales;Salicaceae;Saliceae;Salix;Salix purpurea	GO:0006950;GO:0009415	PF00257	0	0	0	0	0
PolyA_DEIso	Salix_HiSeq_c544555_g1_i1	Salix_HiSeq_c544555_g1	21	73	3.24625	6.91492	Treatment	2.13013	SapurV1A.0048s0640.1.p	plant/F9H3-4 protein	Eukaryota	Viridiplantae	Salix	Salix purpurea	SapurV1A.0048s0640.1.p	Salix purpurea	175	99	[('plant/F9H3-4', 1)]	plant/F9H3-4 protein	0.328406	2.28502	0.997341	98.84	3e-53	175	99	494	52.2267	0	318	27.044	0	PF05623	0	0	0	0	0	Streptophyta	Saliceae	Eukaryota;Viridiplantae;Streptophyta;Streptophytina;Embryophyta;Tracheophyta;Euphyllophyta;Spermatophyta;Magnoliophyta;Mesangiospermae;Eudicotyledons;Gunneridae;Pentapetalae;rosids;fabi ds;Malpighiales;Salicaceae;Saliceae;Salix;Salix purpurea	0	PF05623	0	0	0	0	0
PolyA_DEIso	Salix_HiSeq_c554455_g1_i1	Salix_HiSeq_c554455_g1	6	83	0.611616	6.83365	Treatment	11.1731	SapurV1A.0413s0060.1.p	heavy metal-associated domain protein	Eukaryota	Viridiplantae	Salix	Salix purpurea	SapurV1A.0413s0060.1.p;Potri.005G167000.1;Potri.005G169700.1;tr|B9H767|B9H767_POPTR;gi|224084732|ref|XP_002307397.1|	Salix purpurea;Populus trichocarpa;Populus trichocarpa;Populus trichocarpa;Populus trichocarpa	202;194;194;194;194	78;72;72;72;72	[('NoDescription', 2), ('heavy', 1), ('domain', 1), ('Uncharacterized', 1), ('POPTR_0005s16490g', 1)]	heavy metal-associated domain protein;NoDescription;Uncharacterized protein;hypothetical protein POPTR_0005s16490g [Populus trichocarpa]	1.04817	15.4491	0.999997	99.22	8e-65	202	78	678	57.0796	0	151	85.4305	GO:0030001;GO:0046872	PF00403	PTHR22814:SF34	0	0	0	KOG1603	Streptophyta	Saliceae	Eukaryota;Viridiplantae;Streptophyta;Streptophytina;Embryophyta;Tracheophyta;Euphyllophyta;Spermatophyta;Magnoliophyta;Mesangiospermae;Eudicotyledons;Gunneridae;Pentapetalae;rosids;fabi ds;Malpighiales;Salicaceae;Saliceae;Salix;Salix purpurea	GO:0030001;GO:0046872;GO:0030001	PF00403;PF00403	PTHR22814:SF34;PTHR22814:SF34;0;HEAVY-METAL-ASSOCIATED DOMAIN-CONTAINING PROTEIN (PTHR22814:SF84)	0;pop:POPTR_0005s16490g	0	0	KOG1603;KOG1603;0
PolyA_DEIso	Salix_HiSeq_c423295_g2_i1	Salix_HiSeq_c423295_g2	61	135	4.59636	6.76565	Treatment	1.47196	SapurV1A.0465s0190.1.p	S-adenosylmethionine-dependent methyltransferase, putative	Eukaryota	Viridiplantae	Salix	Salix purpurea	SapurV1A.0465s0190.1.p	Salix purpurea	520	98	[('S-adenosylmethionine-dependent', 1), ('putative', 1), ('methyltransferase,', 1)]	S-adenosylmethionine-dependent methyltransferase, putative	0.167895	1.57658	0.952513	97.65	0	520	98	1014	75.4438	0	260	98.0769	GO:0008152;GO:0008168	PF08241	PTHR10108:SF276	0	0	0	KOG3010	Streptophyta	Saliceae	Eukaryota;Viridiplantae;Streptophyta;Streptophytina;Embryophyta;Tracheophyta;Euphyllophyta;Spermatophyta;Magnoliophyta;Mesangiospermae;Eudicotyledons;Gunneridae;Pentapetalae;rosids;fabi ds;Malpighiales;Salicaceae;Saliceae;Salix;Salix purpurea	GO:0008152;GO:0008168	PF08241	PTHR10108:SF276	0	0	0	KOG3010
PolyA_DEIso	Salix_HiSeq_c550791_g1_i3	Salix_HiSeq_c550791_g1	45	173	2.79452	6.72416	Treatment	2.40619	SapurV1A.0977s0050.1.p	SNF1-related kinase regulatory beta subunit 1	Eukaryota	Viridiplantae	Salix	Salix purpurea	SapurV1A.0977s0050.1.p	Salix purpurea	550	92	[('regulatory', 1), ('subunit', 1), ('SNF1-related', 1), ('beta', 1), ('kinase', 1)]	SNF1-related kinase regulatory beta subunit 1	0.38133	2.25164	0.99978	99.66	0	550	92	1226	71.2072	0	291	100	GO:0005515	PF04739	PTHR10343	0	0	0	KOG1616	Streptophyta	Saliceae	Eukaryota;Viridiplantae;Streptophyta;Streptophytina;Embryophyta;Tracheophyta;Euphyllophyta;Spermatophyta;Magnoliophyta;Mesangiospermae;Eudicotyledons;Gunneridae;Pentapetalae;rosids;fabi ds;Malpighiales;Salicaceae;Saliceae;Salix;Salix purpurea	GO:0005515	PF04739	PTHR10343	0	0	0	KOG1616
PolyA_DEIso	Salix_HiSeq_c886755_g1_i1	Salix_HiSeq_c886755_g1	8	43	1.93215	6.65508	Treatment	3.44438	SapurV1A.0384s0020.1.p	chaperone protein DnaJ	Eukaryota	Viridiplantae	Salix	Salix purpurea	SapurV1A.0384s0020.1.p	Salix purpurea	70	100	[('DnaJ', 1), ('chaperone', 1)]	chaperone protein DnaJ	0.537111	3.41109	0.99928	100	2e-15	70	100	319	30.094	0	176	18.1818	GO:0031072	PF00226	PTHR25040:SF170	0	0	0	0	Streptophyta	Saliceae	Eukaryota;Viridiplantae;Streptophyta;Streptophytina;Embryophyta;Tracheophyta;Euphyllophyta;Spermatophyta;Magnoliophyta;Mesangiospermae;Eudicotyledons;Gunneridae;Pentapetalae;rosids;fabi ds;Malpighiales;Salicaceae;Saliceae;Salix;Salix purpurea	GO:0031072	PF00226	PTHR25040:SF170	0	0	0	0
PolyA_DEIso	Salix_HiSeq_c583275_g1_i6	Salix_HiSeq_c583275_g1	21	88	2.60902	6.63546	Treatment	2.54328	SapurV1A.0206s0130.1.p	glyceraldehyde-3-phosphate dehydrogenase	Eukaryota	Viridiplantae	Salix	Salix purpurea	SapurV1A.0206s0130.1.p;Potri.008G179300.1;tr|B9HLA3|B9HLA3_POPTR;Potri.008G179300.3;gi|566184599|ref|XP_002312644.2|;SapurV1A.1422s0050.1.p;Potri.010G055400.1;tr|A9P807|A9P807_POPTR;tr|Q3LUR8|Q3LUR8_9ROSI;gi|224110772|ref|XP_002315632.1|	Salix purpurea;Populus trichocarpa;Populus trichocarpa;Populus trichocarpa;Populus trichocarpa;Salix purpurea;Populus trichocarpa;Populus trichocarpa;Populus trichocarpa;Populus trichocarpa	452;445;445;446;445;436;431;431;431;431	98;95;95;95;95;91;89;89;89;89	[('dehydrogenase', 10), ('3-phosphate', 7), ('glyceraldehyde', 5), ('family', 4), ('co-ortholog', 3)]	glyceraldehyde-3-phosphate dehydrogenase;similar to glyceraldehyde 3-phosphate dehydrogenase (phosphorylating). [ORG:Pisum sativum];[ co-ortholog (3of3) of CAH59077, CAA51675, AAD46743, AAD46755, CAH59065, CAH59071, CAH59085, AAD46759, CAH59093, CAH59089, AAD46748, At3g04120, CAH59058, AAD46753;Glyceraldehyde 3-phosphate dehydrogenase family protein;glyceraldehyde 3-phosphate dehydrogenase family…	0.405394	2.70052	0.999998	97.37	3e-160	452	98	693	98.7013	0	343	66.4723	GO:0016620;GO:0055114	PF02800;PF00044	PTHR10836	0	1.2.1.12	K00134	KOG0657	Streptophyta	Saliceae	Eukaryota;Viridiplantae;Streptophyta;Streptophytina;Embryophyta;Tracheophyta;Euphyllophyta;Spermatophyta;Magnoliophyta;Mesangiospermae;Eudicotyledons;Gunneridae;Pentapetalae;rosids;fabi ds;Malpighiales;Salicaceae;Saliceae;Salix;Salix purpurea	GO:0016620;GO:0055114;GO:0016620;GO:0051287;GO:0050661;GO:0006006;0	PF02800;PF00044;PF02800;0	PTHR10836;PTHR10836;GLYCERALDEHYDE-3-PHOSPHATE DEHYDROGENASE, TESTIS-SPECIFIC (PTHR10836:SF52);GLYCERALDEHYDE-3-PHOSPHATE DEHYDROGENASE, TESTIS-SPECIFIC (PTHR10836:SF52)	0;pop:POPTR_0008s17940g;pop:POPTR_0010s06560g	1.2.1.12;1.2.1.12;0	K00134;K00134;0	KOG0657;KOG0657;0
PolyA_DEIso	Salix_HiSeq_c552958_g1_i1	Salix_HiSeq_c552958_g1	19	112	1.38401	6.6124	Treatment	4.77772	SapurV1A.0617s0050.1.p	tau class glutathione transferase GSTU55	Eukaryota	Viridiplantae	Salix	Salix purpurea	SapurV1A.0617s0050.1.p	Salix purpurea	419	99	[('tau', 1), ('GSTU55', 1), ('glutathione', 1), ('class', 1), ('transferase', 1)]	tau class glutathione transferase GSTU55	0.679221	5.43461	0.998028	98.55	5e-147	419	99	1043	59.5398	0	220	94.0909	GO:0005515	PF02798;PF00043	PTHR11260:SF54	0	0	0	KOG0406	Streptophyta	Saliceae	Eukaryota;Viridiplantae;Streptophyta;Streptophytina;Embryophyta;Tracheophyta;Euphyllophyta;Spermatophyta;Magnoliophyta;Mesangiospermae;Eudicotyledons;Gunneridae;Pentapetalae;rosids;fabi ds;Malpighiales;Salicaceae;Saliceae;Salix;Salix purpurea	GO:0005515	PF02798;PF00043	PTHR11260:SF54	0	0	0	KOG0406
PolyA_DEIso	Salix_HiSeq_c593568_g2_i2	Salix_HiSeq_c593568_g2	30	80	3.62028	6.59814	Treatment	1.82255	SapurV1A.1592s0010.1.p	transcription regulator, putative	Eukaryota	Viridiplantae	Salix	Salix purpurea	SapurV1A.1592s0010.1.p;SapurV1A.0692s0040.1.p	Salix purpurea;Salix purpurea	317;315	99;98	[('transcription', 2), ('regulator,', 2), ('putative', 2)]	transcription regulator, putative;transcription regulator, putative	0.260679	1.8259	0.999961	99.35	9e-107	317	99	640	72.6562	0	381	40.6824	0	PF04504	0	0	0	0	0	Streptophyta	Saliceae	Eukaryota;Viridiplantae;Streptophyta;Streptophytina;Embryophyta;Tracheophyta;Euphyllophyta;Spermatophyta;Magnoliophyta;Mesangiospermae;Eudicotyledons;Gunneridae;Pentapetalae;rosids;fabi ds;Malpighiales;Salicaceae;Saliceae;Salix;Salix purpurea	0	PF04504;PF04504	0	0	0	0	0
PolyA_DEIso	Salix_HiSeq_c596042_g2_i1	Salix_HiSeq_c596042_g2	8	41	2.12239	6.57472	Treatment	3.09779	SapurV1A.0716s0170.1.p	hypothetical protein	Eukaryota	Viridiplantae	Salix	Salix purpurea	SapurV1A.0716s0170.1.p;SapurV1A.0716s0170.2.p;SapurV1A.0716s0170.3.p;SapurV1A.0716s0170.4.p;SapurV1A.0716s0170.5.p;SapurV1A.0716s0170.6.p	Salix purpurea;Salix purpurea;Salix purpurea;Salix purpurea;Salix purpurea;Salix purpurea	213;213;213;213;213;213	99;99;99;99;99;99	[('hypothetical', 6)]	hypothetical protein;hypothetical protein;hypothetical protein	0.491052	2.47828	0.971788	98.11	1e-63	213	99	318	100	0	4100	2.58537	0	0	0	0	0	0	0	Streptophyta	Saliceae	Eukaryota;Viridiplantae;Streptophyta;Streptophytina;Embryophyta;Tracheophyta;Euphyllophyta;Spermatophyta;Magnoliophyta;Mesangiospermae;Eudicotyledons;Gunneridae;Pentapetalae;rosids;fabi ds;Malpighiales;Salicaceae;Saliceae;Salix;Salix purpurea	0	0	0	0	0	0	0
PolyA_DEIso	Salix_HiSeq_c573731_g1_i1	Salix_HiSeq_c573731_g1	17	90	1.47587	6.57432	Treatment	4.45453	SapurV1A.0012s0750.1.p	glutaredoxin	Eukaryota	Viridiplantae	Salix	Salix purpurea	SapurV1A.0012s0750.1.p	Salix purpurea	303	96	[('glutaredoxin', 1)]	glutaredoxin	0.648802	5.16358	0.998766	100	8e-104	303	96	826	57.0218	0	157	100	GO:0009055;GO:0015035;GO:0045454	PF00462	PTHR10168:SF47	0	0	0	KOG1752	Streptophyta	Saliceae	Eukaryota;Viridiplantae;Streptophyta;Streptophytina;Embryophyta;Tracheophyta;Euphyllophyta;Spermatophyta;Magnoliophyta;Mesangiospermae;Eudicotyledons;Gunneridae;Pentapetalae;rosids;fabi ds;Malpighiales;Salicaceae;Saliceae;Salix;Salix purpurea	GO:0009055;GO:0015035;GO:0045454	PF00462	PTHR10168:SF47	0	0	0	KOG1752
PolyA_DEIso	Salix_HiSeq_c586492_g1_i1	Salix_HiSeq_c586492_g1	16	49	3.17737	6.56422	Treatment	2.06593	SapurV1A.0001s1430.1.p	chromosome condensation regulator RCC1 repeat protein	Eukaryota	Viridiplantae	Salix	Salix purpurea	SapurV1A.0001s1430.1.p;SapurV1A.0001s1430.2.p;Potri.016G101700.1;Potri.016G101700.3;Potri.016G101700.4;Potri.016G101700.5;tr|B9IFX5|B9IFX5_POPTR;gi|224138854|ref|XP_002322918.1|;gi|743932966|ref|XP_011010785.1|;gi|743932968|ref|XP_011010786.1|	Salix purpurea;Salix purpurea;Populus trichocarpa;Populus trichocarpa;Populus trichocarpa;Populus trichocarpa;Populus trichocarpa;Populus trichocarpa;Populus euphratica;Populus euphratica	124;124;117;117;117;117;116;116;115;115	95;95;90;90;90;90;88;88;87;87	[('similar', 12), ('chromosome', 8), ('condensation', 8), ('regulator', 7), ('family', 6)]	chromosome condensation regulator RCC1 repeat protein;chromosome condensation regulator RCC1 repeat protein;regulator of chromosome condensation (RCC1) family protein;similar to UVB-resistance protein UVR8;similar to Arabidopsis thaliana;similar to EMBL:AF130441;[ co-ortholog (1of2) of At3g55580, ];Regulator of chromosome condensation family protein;regulator of chromosome condensation family pro…	0.315115	2.18141	0.98694	93.44	2e-33	124	95	382	47.9058	0	533	11.4447	0	PF00415	PTHR22870:SF22	0	0	0	0	Streptophyta	Saliceae	Eukaryota;Viridiplantae;Streptophyta;Streptophytina;Embryophyta;Tracheophyta;Euphyllophyta;Spermatophyta;Magnoliophyta;Mesangiospermae;Eudicotyledons;Gunneridae;Pentapetalae;rosids;fabi ds;Malpighiales;Salicaceae;Saliceae;Salix;Salix purpurea	0	PF00415;PF00415;0	PTHR22870:SF22;PTHR22870:SF22;0	0;pop:POPTR_0016s10440g	0	0	0
PolyA_DEIso	Salix_HiSeq_c578682_g1_i10	Salix_HiSeq_c578682_g1	4	30	1.73675	6.56064	Treatment	3.77754	SapurV1A.5009s0010.5.p	hypothetical protein	Eukaryota	Viridiplantae	Salix	Salix purpurea	SapurV1A.5009s0010.5.p;SapurV1A.5953s0010.2.p;SapurV1A.5953s0010.3.p;Potri.009G120900.1;Potri.009G120900.2;SapurV1A.0670s0120.1.p	Salix purpurea;Salix purpurea;Salix purpurea;Populus trichocarpa;Populus trichocarpa;Salix purpurea	47;47;47;47;47;45	89;89;89;88;88;81	[('motif', 3), ('RNA', 3), ('hypothetical', 3), ('recognition', 3), ('(RRM)-containing', 2)]	hypothetical protein;hypothetical protein;similar to RNA recognition motif (RRM)-containing protein;[ co-ortholog (1of3) of At2g21440, ];RNA recognition motif 2 in RNA-binding protein 28 (RBM28)-like protein	0.577209	2.90524	0.98014	84	7e-08	47	89	211	35.545	0	70	35.7143	0	0	0	0	0	0	0	Streptophyta	Saliceae	Eukaryota;Viridiplantae;Streptophyta;Streptophytina;Embryophyta;Tracheophyta;Euphyllophyta;Spermatophyta;Magnoliophyta;Mesangiospermae;Eudicotyledons;Gunneridae;Pentapetalae;rosids;fabi ds;Malpighiales;Salicaceae;Saliceae;Salix;Salix purpurea	0;GO:0003676;GO:0003676	0;PF00076;PF00076	0;PTHR24012:SF296;PTHR24012:SF296	0	0	0;K14573;K14573	0;KOG0127;KOG0127
PolyA_DEIso	Salix_HiSeq_c579793_g4_i1	Salix_HiSeq_c579793_g4	40	108	3.66632	6.52567	Treatment	1.7799	SapurV1A.0005s0440.1.p	C2H2-type zinc-finger protein	Eukaryota	Viridiplantae	Salix	Salix purpurea	SapurV1A.0005s0440.1.p	Salix purpurea	323	65	[('zinc-finger', 1), ('C2H2-type', 1)]	C2H2-type zinc-finger protein	0.250394	1.74185	0.969242	99.17	5e-110	323	65	828	87.6812	0	251	96.4143	0	0	PTHR26374:SF459	0	0	0	0	Streptophyta	Saliceae	Eukaryota;Viridiplantae;Streptophyta;Streptophytina;Embryophyta;Tracheophyta;Euphyllophyta;Spermatophyta;Magnoliophyta;Mesangiospermae;Eudicotyledons;Gunneridae;Pentapetalae;rosids;fabi ds;Malpighiales;Salicaceae;Saliceae;Salix;Salix purpurea	0	0	PTHR26374:SF459	0	0	0	0
PolyA_DEIso	Salix_HiSeq_c587203_g2_i1	Salix_HiSeq_c587203_g2	25	70	3.47524	6.51287	Treatment	1.87408	SapurV1A.0120s0170.1.p	membrane associated RING finger protein 1,8, putative	Eukaryota	Viridiplantae	Salix	Salix purpurea	SapurV1A.0120s0170.1.p	Salix purpurea	139	100	[('associated', 1), ('putative', 1), ('1,8,', 1), ('finger', 1), ('membrane', 1)]	membrane associated RING finger protein 1,8, putative	0.272787	1.96973	0.999936	100	8e-40	139	100	578	35.2941	0	239	28.4519	0	PF12428	PTHR23012	0	0	0	0	Streptophyta	Saliceae	Eukaryota;Viridiplantae;Streptophyta;Streptophytina;Embryophyta;Tracheophyta;Euphyllophyta;Spermatophyta;Magnoliophyta;Mesangiospermae;Eudicotyledons;Gunneridae;Pentapetalae;rosids;fabi ds;Malpighiales;Salicaceae;Saliceae;Salix;Salix purpurea	0	PF12428	PTHR23012	0	0	0	0
PolyA_DEIso	Salix_HiSeq_c583738_g7_i2	Salix_HiSeq_c583738_g7	15	79	2.10592	6.43262	Treatment	3.05455	SapurV1A.0751s0160.1.p	acidic endochitinase	Eukaryota	Viridiplantae	Salix	Salix purpurea	SapurV1A.0751s0160.1.p;tr|B9N9A5|B9N9A5_POPTR;Potri.015G024200.1;gi|566206105|ref|XP_006374314.1|;gi|743932656|ref|XP_011010622.1|;gi|743922740|ref|XP_011005445.1|	Salix purpurea;Populus trichocarpa;Populus trichocarpa;Populus trichocarpa;Populus euphratica;Populus euphratica	300;298;298;298;296;295	86;85;85;85;84;84	[('Chain', 3), ('[Populus', 3), ('family', 2), ('hevamine-A-like', 2), ('similar', 2)]	acidic endochitinase;Chain A family protein;similar to Chain A;similar to Hevamine Mutant D125aE127AY183F IN COMPLEX WITH TETRA-Nag. [ORG:Hevea brasiliensis];[ ortholog of S57992,S57649,At5g24090,S57475,1KR0_A,CAA07608,1KQZ_A,];Chain A family protein [Populus trichocarpa];PREDICTED: hevamine-A-like [Populus euphratica];PREDICTED: hevamine-A-like [Populus euphratica]	0.484947	2.8715	0.971523	98.28	1e-101	300	86	614	85.0163	0	300	58	GO:0004553;GO:0005975	PF00704	0	0	3.2.1.14	K01183	0	Streptophyta	Saliceae	Eukaryota;Viridiplantae;Streptophyta;Streptophytina;Embryophyta;Tracheophyta;Euphyllophyta;Spermatophyta;Magnoliophyta;Mesangiospermae;Eudicotyledons;Gunneridae;Pentapetalae;rosids;fabi ds;Malpighiales;Salicaceae;Saliceae;Salix;Salix purpurea	GO:0004553;GO:0005975;GO:0004553;0	PF00704;PF00704;0	0;ACIDIC ENDOCHITINASE (PTHR11177:SF214)	pop:POPTR_0015s05980g;0	3.2.1.14;0;3.2.1.14	K01183;K01183;0	0
PolyA_DEIso	Salix_HiSeq_c561467_g1_i1	Salix_HiSeq_c561467_g1	7	41	1.26413	6.37412	Treatment	5.04228	SapurV1A.0549s0100.1.p	phytoene synthase	Eukaryota	Viridiplantae	Salix	Salix purpurea	SapurV1A.0549s0100.1.p;SapurV1A.0549s0100.2.p	Salix purpurea;Salix purpurea	147;147	100;100	[('phytoene', 2), ('synthase', 2)]	phytoene synthase;phytoene synthase	0.702627	8.21075	0.962551	100	3e-42	147	100	359	61.0028	0	436	16.7431	GO:0009058;GO:0016740	PF00494	0	0	2.5.1.32	K02291	KOG1459	Streptophyta	Saliceae	Eukaryota;Viridiplantae;Streptophyta;Streptophytina;Embryophyta;Tracheophyta;Euphyllophyta;Spermatophyta;Magnoliophyta;Mesangiospermae;Eudicotyledons;Gunneridae;Pentapetalae;rosids;fabi ds;Malpighiales;Salicaceae;Saliceae;Salix;Salix purpurea	GO:0009058;GO:0016740;GO:0009058;GO:0016740	PF00494;PF00494	0	0	2.5.1.32;2.5.1.32	K02291;K02291	KOG1459;KOG1459
PolyA_DEIso	Salix_HiSeq_c594831_g6_i2	Salix_HiSeq_c594831_g6	42	133	2.86617	6.33738	Treatment	2.2111	SapurV1A.0694s0020.1.p	indole-3-acetic acid-amido synthetase GH3.6 protein	Eukaryota	Viridiplantae	Salix	Salix purpurea	SapurV1A.0694s0020.1.p;gi|743931375|ref|XP_011009953.1|;tr|U5GWZ9|U5GWZ9_POPTR;Potri.001G410400.1;gi|566154716|ref|XP_006370580.1|;tr|B9I058|B9I058_POPTR;Potri.011G129700.1;gi|224115146|ref|XP_002316954.1|;gi|743860644|ref|XP_011030915.1|;tr|B9T670|B9T670_RICCO	Salix purpurea;Populus euphratica;Populus trichocarpa;Populus trichocarpa;Populus trichocarpa;Populus trichocarpa;Populus trichocarpa;Populus trichocarpa;Populus euphratica;Ricinus	490;478;476;476;476;469;469;469;466;463	98;93;92;92;92;90;90;90;89;88	[('DWARF', 6), ('LIGHT', 6), ('family', 4), ('[Populus', 4), ('synthetase', 4)]	indole-3-acetic acid-amido synthetase GH3.6 protein;PREDICTED: indole-3-acetic acid-amido synthetase GH3.6 [Populus euphratica];DWARF IN LIGHT 1 family protein;similar to DWARF IN LIGHT 1;[ co-ortholog (1of2) of At5g54510, At4g27260, ];DWARF IN LIGHT 1 family protein [Populus trichocarpa];[ co-ortholog (2of2) of At5g54510, At4g27260, ];PREDICTED: indole-3-acetic acid-amido synthetase GH3.6-like […	0.344609	2.18543	0.976732	97.93	2e-169	490	98	1016	71.1614	0	612	39.3791	0	PF03321	0	0	0	K14487	0	Streptophyta	Saliceae	Eukaryota;Viridiplantae;Streptophyta;Streptophytina;Embryophyta;Tracheophyta;Euphyllophyta;Spermatophyta;Magnoliophyta;Mesangiospermae;Eudicotyledons;Gunneridae;Pentapetalae;rosids;fabi ds;Malpighiales;Salicaceae;Saliceae;Salix;Salix purpurea	0	PF03321;0;PF03321;PF03321	0;PTHR31901;INDOLE-3-ACETIC ACID-AMIDO SYNTHETASE GH3.5-RELATED (PTHR31901:SF2);PTHR31901	0;pop:POPTR_0001s43990g;pop:POPTR_0011s13330g;rcu:RCOM_0032550	0	K14487;0;K14487;K14487	0
PolyA_DEIso	Salix_HiSeq_c593294_g4_i1	Salix_HiSeq_c593294_g4	4	38	1.10009	6.27428	Treatment	5.70343	SapurV1A.0001s2900.1.p	17.5 kDa class I heat shock protein, putative	Eukaryota	Viridiplantae	Salix	Salix purpurea	SapurV1A.0001s2900.1.p	Salix purpurea	92	100	[('putative', 1), ('shock', 1), ('kDa', 1), ('heat', 1), ('17.5', 1)]	17.5 kDa class I heat shock protein, putative	0.756136	7.05675	0.97385	100	2e-23	92	100	299	45.1505	0	197	22.8426	0	PF00011	PTHR11527:SF10	0	0	0	KOG0710	Streptophyta	Saliceae	Eukaryota;Viridiplantae;Streptophyta;Streptophytina;Embryophyta;Tracheophyta;Euphyllophyta;Spermatophyta;Magnoliophyta;Mesangiospermae;Eudicotyledons;Gunneridae;Pentapetalae;rosids;fabi ds;Malpighiales;Salicaceae;Saliceae;Salix;Salix purpurea	0	PF00011	PTHR11527:SF10	0	0	0	KOG0710
PolyA_DEIso	Salix_HiSeq_c595828_g6_i3	Salix_HiSeq_c595828_g6	2	32	0.816786	6.21878	Treatment	7.61372	SapurV1A.0673s0150.1.p	trichome birefringence-like protein	Eukaryota	Viridiplantae	Salix	Salix purpurea	SapurV1A.0673s0150.1.p;SapurV1A.3081s0010.1.p;gi|743781763|ref|XP_011003291.1|;Potri.008G073300.1;Potri.008G073300.2;tr|B9HHV3|B9HHV3_POPTR;gi|224098734|ref|XP_002311248.1|;gi|659109721|ref|XP_008454841.1|;gi|449460876|ref|XP_004148170.1|	Salix purpurea;Salix purpurea;Populus euphratica;Populus trichocarpa;Populus trichocarpa;Populus trichocarpa;Populus trichocarpa;Cucumis melo;Cucumis sativus	114;114;113;110;110;110;110;101;100	84;83;82;77;77;77;77;75;74	[('trichome', 5), ('birefringence-like', 5), ('PREDICTED:', 3), ('ortholog', 2), ('[Cucumis', 2)]	trichome birefringence-like protein;trichome birefringence-like protein;PREDICTED: protein trichome birefringence-like 33 [Populus euphratica];similar to expressed protein in Arabidopsis thaliana;[ ortholog of At2g40320,At3g11030,];Uncharacterized protein;hypothetical protein POPTR_0008s07330g [Populus trichocarpa];PREDICTED: protein trichome birefringence-like 33 [Cucumis melo];PREDICTED: protei…	0.881597	7.36152	0.999434	80.56	3e-31	114	84	243	88.8889	0	442	14.9321	0	PF03005	PTHR13533:SF3	0	0	0	0	Streptophyta	Saliceae	Eukaryota;Viridiplantae;Streptophyta;Streptophytina;Embryophyta;Tracheophyta;Euphyllophyta;Spermatophyta;Magnoliophyta;Mesangiospermae;Eudicotyledons;Gunneridae;Pentapetalae;rosids;fabi ds;Malpighiales;Salicaceae;Saliceae;Salix;Salix purpurea	0;GO:0016021	PF03005;PF03005;0;PF13839;PF14416	PTHR13533:SF3;PTHR13533:SF3;0;PTHR32285;PROTEIN TRICHOME BIREFRINGENCE-LIKE 33 (PTHR32285:SF62)	0;pop:POPTR_0008s07330g	0	0	0
PolyA_DEIso	Salix_HiSeq_c536396_g3_i1	Salix_HiSeq_c536396_g3	36	129	2.56425	6.11183	Treatment	2.38348	SapurV1A.0497s0040.1.p	trehalose-6-phosphate synthase	Eukaryota	Viridiplantae	Salix	Salix purpurea	SapurV1A.0497s0040.1.p	Salix purpurea	616	99	[('trehalose-6-phosphate', 1), ('synthase', 1)]	trehalose-6-phosphate synthase	0.377212	2.68528	0.997173	98.99	0	616	99	1095	81.6438	0	856	34.8131	GO:0003824;GO:0005992	PF02358;PF00982	PTHR10788	0	0	0	KOG1050	Streptophyta	Saliceae	Eukaryota;Viridiplantae;Streptophyta;Streptophytina;Embryophyta;Tracheophyta;Euphyllophyta;Spermatophyta;Magnoliophyta;Mesangiospermae;Eudicotyledons;Gunneridae;Pentapetalae;rosids;fabi ds;Malpighiales;Salicaceae;Saliceae;Salix;Salix purpurea	GO:0003824;GO:0005992	PF02358;PF00982	PTHR10788	0	0	0	KOG1050
PolyA_DEIso	Salix_HiSeq_c441488_g1_i2	Salix_HiSeq_c441488_g1	8	37	1.96513	6.03484	Treatment	3.07096	SapurV1A.0440s0050.1.p	RNA-binding LUC7-like protein, putative	Eukaryota	Viridiplantae	Salix	Salix purpurea	SapurV1A.0440s0050.1.p;Potri.013G084800.3;SapurV1A.1248s0060.1.p;SapurV1A.1248s0060.2.p;SapurV1A.1248s0060.3.p;SapurV1A.1591s0030.1.p;SapurV1A.1591s0030.2.p;SapurV1A.1591s0030.3.p;tr|U5FI38|U5FI38_POPTR;Potri.019G055000.1	Salix purpurea;Populus trichocarpa;Salix purpurea;Salix purpurea;Salix purpurea;Salix purpurea;Salix purpurea;Salix purpurea;Populus trichocarpa;Populus trichocarpa	146;145;144;144;144;144;144;144;145;144	100;98;97;97;97;97;97;97;97;97	[('LUC7-like', 7), ('putative', 7), ('RNA-binding', 7), ('similar', 2), ('domain-containing', 2)]	RNA-binding LUC7-like protein, putative;NoDescription;RNA-binding LUC7-like protein, putative;LUC7 N terminus domain-containing family protein;similar to LUC7 N_terminus domain-containing protein;similar to DUF259;[ co-ortholog (2of2) of At3g03340, At5g17440, ]	0.487275	3.13187	0.99993	100	2e-42	146	100	337	58.7537	0	406	16.2562	0	PF03194	PTHR12375:SF2	0	0	0	KOG0796	Streptophyta	Saliceae	Eukaryota;Viridiplantae;Streptophyta;Streptophytina;Embryophyta;Tracheophyta;Euphyllophyta;Spermatophyta;Magnoliophyta;Mesangiospermae;Eudicotyledons;Gunneridae;Pentapetalae;rosids;fabi ds;Malpighiales;Salicaceae;Saliceae;Salix;Salix purpurea	0;GO:0005685;GO:0003729;GO:0006376	PF03194;PF03194;PF03194	PTHR12375:SF2;PTHR12375:SF2;PTHR12375;PTHR12375:SF2	0	0	0	KOG0796;0;KOG0796;KOG0796
PolyA_DEIso	Salix_HiSeq_c585901_g4_i8	Salix_HiSeq_c585901_g4	38	149	2.68524	6.01887	Treatment	2.24147	SapurV1A.2657s0010.1.p	transmembrane protein, putative	Eukaryota	Viridiplantae	Salix	Salix purpurea	SapurV1A.2657s0010.1.p	Salix purpurea	52	63	[('transmembrane', 1), ('putative', 1)]	transmembrane protein, putative	0.350532	1.97578	0.975709	62.86	7e-08	52	63	1139	8.95522	0	95	36.8421	0	0	0	0	0	0	0	Streptophyta	Saliceae	Eukaryota;Viridiplantae;Streptophyta;Streptophytina;Embryophyta;Tracheophyta;Euphyllophyta;Spermatophyta;Magnoliophyta;Mesangiospermae;Eudicotyledons;Gunneridae;Pentapetalae;rosids;fabi ds;Malpighiales;Salicaceae;Saliceae;Salix;Salix purpurea	0	0	0	0	0	0	0
PolyA_DEIso	Salix_HiSeq_c599711_g3_i1	Salix_HiSeq_c599711_g3	22	93	2.33202	5.98835	Treatment	2.56788	SapurV1A.0033s0160.1.p	eukaryotic translation initiation factor 4G	Eukaryota	Viridiplantae	Salix	Salix purpurea	SapurV1A.0033s0160.1.p;SapurV1A.0033s0160.2.p	Salix purpurea;Salix purpurea	372;372	77;77	[('eukaryotic', 2), ('initiation', 2), ('translation', 2), ('factor', 2)]	eukaryotic translation initiation factor 4G;eukaryotic translation initiation factor 4G	0.409575	2.52955	1	98.41	2e-117	372	77	758	99.3404	0	1882	13.3369	GO:0005515;GO:0016070	PF02854;PF02847	PTHR23253:SF7	0	0	K03260	KOG0401	Streptophyta	Saliceae	Eukaryota;Viridiplantae;Streptophyta;Streptophytina;Embryophyta;Tracheophyta;Euphyllophyta;Spermatophyta;Magnoliophyta;Mesangiospermae;Eudicotyledons;Gunneridae;Pentapetalae;rosids;fabi ds;Malpighiales;Salicaceae;Saliceae;Salix;Salix purpurea	GO:0005515;GO:0016070;GO:0005515;GO:0016070	PF02854;PF02847;PF02854	PTHR23253:SF7;PTHR23253:SF7	0	0	K03260	KOG0401;KOG0401
PolyA_DEIso	Salix_HiSeq_c529490_g1_i2	Salix_HiSeq_c529490_g1	41	143	2.34253	5.98552	Treatment	2.55515	SapurV1A.0065s0170.1.p	class III peroxidase	Eukaryota	Viridiplantae	Salix	Salix purpurea	SapurV1A.0065s0170.1.p	Salix purpurea	612	100	[('peroxidase', 1), ('III', 1), ('class', 1)]	class III peroxidase	0.407416	2.95946	0.999951	99.67	0	612	100	1261	71.8477	0	318	94.9686	GO:0004601;GO:0006979;GO:0020037;GO:0055114	PF00141	0	0	0	0	0	Streptophyta	Saliceae	Eukaryota;Viridiplantae;Streptophyta;Streptophytina;Embryophyta;Tracheophyta;Euphyllophyta;Spermatophyta;Magnoliophyta;Mesangiospermae;Eudicotyledons;Gunneridae;Pentapetalae;rosids;fabi ds;Malpighiales;Salicaceae;Saliceae;Salix;Salix purpurea	GO:0004601;GO:0006979;GO:0020037;GO:0055114	PF00141	0	0	0	0	0
PolyA_DEIso	Salix_HiSeq_c598968_g4_i3	Salix_HiSeq_c598968_g4	49	132	3.43106	5.93068	Treatment	1.72853	SapurV1A.0392s0070.1.p	DNA-binding protein, putative	Eukaryota	Viridiplantae	Salix	Salix purpurea	SapurV1A.0392s0070.1.p	Salix purpurea	341	83	[('DNA-binding', 1), ('putative', 1)]	DNA-binding protein, putative	0.237676	1.63379	0.961931	89.55	1e-116	341	83	1065	56.338	0	208	96.6346	0	0	0	0	0	0	0	Streptophyta	Saliceae	Eukaryota;Viridiplantae;Streptophyta;Streptophytina;Embryophyta;Tracheophyta;Euphyllophyta;Spermatophyta;Magnoliophyta;Mesangiospermae;Eudicotyledons;Gunneridae;Pentapetalae;rosids;fabi ds;Malpighiales;Salicaceae;Saliceae;Salix;Salix purpurea	0	0	0	0	0	0	0
PolyA_DEIso	Salix_HiSeq_c589161_g1_i2	Salix_HiSeq_c589161_g1	16	61	2.86921	5.87686	Treatment	2.04825	gi|761380113|ref|YP_009121549.1|	ribosomal protein L22 (chloroplast) [Salix suchowensis]	Eukaryota	Viridiplantae	Salix	Salix suchowensis	gi|761380113|ref|YP_009121549.1|;gi|948299700|ref|YP_009179145.1|;sp|A4GYV0|RK22_POPTR;sp|Q14FB8|RK22_POPAL;gi|134093240|ref|YP_001109541.1|;gi|110227118|ref|YP_665597.1|;gi|675155274|ref|YP_009054468.1|;Potri.013G136600.1	Salix suchowensis;Salix babylonica;Populus trichocarpa;Populus trichocarpa;Populus trichocarpa;Populus alba;Populus euphratica;Populus trichocarpa	183;177;174;174;174;174;174;172	100;94;91;91;91;91;91;90	[('ribosomal', 7), ('L22', 5), ('[Populus', 3), ('(chloroplast)', 3), ('chloroplastic', 2)]	ribosomal protein L22 (chloroplast) [Salix suchowensis];ribosomal protein L22 (chloroplast) [Salix babylonica];50S ribosomal protein L22, chloroplastic;ribosomal protein L22 [Populus trichocarpa];ribosomal protein L22 [Populus alba];ribosomal protein L22 (chloroplast) [Populus euphratica];NoDescription	0.311384	1.94275	0.999959	100	1e-55	183	100	518	51.5444	761380113	132	67.4242	0	0	0	0	0	0	0	Streptophyta	Saliceae	Eukaryota;Viridiplantae;Streptophyta;Streptophytina;Embryophyta;Tracheophyta;Euphyllophyta;Spermatophyta;Magnoliophyta;Mesangiospermae;Eudicotyledons;Gunneridae;Pentapetalae;Rosids;Fabids;Malpighiales;Salicaceae;Saliceae;Salix;Salix suchowensis	0;GO:0009507;GO:0015934;GO:0019843;GO:0003735;GO:0006412;GO:0005622;GO:0005840;GO:0019843	0;PF00237;PF00252;PF00237	0;PTHR13501;50S RIBOSOMAL PROTEIN L22, CHLOROPLASTIC (PTHR13501:SF0);PTHR12220:SF13	0;pop:Poptr_cp062	0	0;K02890;K02890	0
PolyA_DEIso	Salix_HiSeq_c594696_g2_i1	Salix_HiSeq_c594696_g2	6	54	0.725683	5.44045	Treatment	7.49701	SapurV1A.0617s0010.1.p	9-cis-epoxycarotenoid dioxygenase, putative	Eukaryota	Viridiplantae	Salix	Salix purpurea	SapurV1A.0617s0010.1.p;SapurV1A.0848s0060.1.p;Potri.011G112400.1;gi|743853546|ref|XP_011029543.1|;tr|B9I1W0|B9I1W0_POPTR;gi|224114842|ref|XP_002316871.1|;tr|B9N649|B9N649_POPTR;Potri.001G393800.1;gi|566153852|ref|XP_006370181.1|;SapurV1A.0207s0010.1.p	Salix purpurea;Salix purpurea;Populus trichocarpa;Populus euphratica;Populus trichocarpa;Populus trichocarpa;Populus trichocarpa;Populus trichocarpa;Populus trichocarpa;Salix purpurea	422;422;408;409;408;408;405;405;405;404	100;100;94;94;94;94;92;92;92;91	[('9-cis-epoxycarotenoid', 4), ('putative', 3), ('dioxygenase,', 3), ('[Populus', 3), ('family', 2)]	9-cis-epoxycarotenoid dioxygenase, putative;9-cis-epoxycarotenoid dioxygenase, putative;NoDescription;PREDICTED: 9-cis-epoxycarotenoid dioxygenase NCED1, chloroplastic-like [Populus euphratica];Uncharacterized protein;hypothetical protein POPTR_0011s11370g [Populus trichocarpa];Nine-cis-epoxycarotenoid dioxygenase3 family protein;similar to nine-cis-epoxycarotenoid dioxygenase3. [ORG:Pisum sativu…	0.874888	11.5711	0.995134	99.5	4e-145	422	100	681	88.1057	0	597	33.5008	0	PF03055	PTHR10543:SF1	0	1.13.11.51	K09840	KOG1285	Streptophyta	Saliceae	Eukaryota;Viridiplantae;Streptophyta;Streptophytina;Embryophyta;Tracheophyta;Euphyllophyta;Spermatophyta;Magnoliophyta;Mesangiospermae;Eudicotyledons;Gunneridae;Pentapetalae;rosids;fabi ds;Malpighiales;Salicaceae;Saliceae;Salix;Salix purpurea	0;GO:0051213	PF03055;PF03055;0;PF03055	PTHR10543:SF1;PTHR10543:SF1;0;PTHR10543;9-CIS-EPOXYCAROTENOID DIOXYGENASE NCED3, CHLOROPLASTIC-RELATED (PTHR10543:SF26);PTHR10543:SF1	0;pop:POPTR_0011s11370g;pop:POPTR_0001s40420g	1.13.11.51;1.13.11.51;0;1.13.11.51	K09840;K09840;0;K09840	KOG1285;KOG1285;0;KOG1285
PolyA_DEIso	Salix_HiSeq_c578398_g2_i3	Salix_HiSeq_c578398_g2	17	60	2.41904	5.39233	Treatment	2.22911	SapurV1A.1155s0070.1.p	GDP-L-fucose synthase	Eukaryota	Viridiplantae	Salix	Salix purpurea	SapurV1A.1155s0070.1.p	Salix purpurea	126	100	[('GDP-L-fucose', 1), ('synthase', 1)]	GDP-L-fucose synthase	0.348132	1.90067	0.984077	100	2e-34	126	100	553	33.0922	0	324	18.8272	GO:0003824;GO:0044237;GO:0050662	PF01370	PTHR10366:SF106	0	1.1.1.271	K02377	KOG1431	Streptophyta	Saliceae	Eukaryota;Viridiplantae;Streptophyta;Streptophytina;Embryophyta;Tracheophyta;Euphyllophyta;Spermatophyta;Magnoliophyta;Mesangiospermae;Eudicotyledons;Gunneridae;Pentapetalae;rosids;fabi ds;Malpighiales;Salicaceae;Saliceae;Salix;Salix purpurea	GO:0003824;GO:0044237;GO:0050662	PF01370	PTHR10366:SF106	0	1.1.1.271	K02377	KOG1431
PolyA_DEIso	Salix_HiSeq_c594843_g1_i3	Salix_HiSeq_c594843_g1	3	24	1.47296	5.37425	Treatment	3.64861	SapurV1A.0154s0240.1.p	FAR-RED elongated hypocotyl protein	Eukaryota	Viridiplantae	Salix	Salix purpurea	SapurV1A.0154s0240.1.p;SapurV1A.0154s0240.2.p;SapurV1A.0154s0240.3.p;SapurV1A.0154s0240.4.p;SapurV1A.0154s0240.5.p;SapurV1A.0154s0240.6.p;SapurV1A.0154s0240.7.p;tr|B9IHB7|B9IHB7_POPTR;Potri.016G018300.3;Potri.016G018300.4	Salix purpurea;Salix purpurea;Salix purpurea;Salix purpurea;Salix purpurea;Salix purpurea;Salix purpurea;Populus trichocarpa;Populus trichocarpa;Populus trichocarpa	69;69;69;69;69;69;69;67;67;67	67;67;67;67;67;67;67;61;61;61	[('similar', 8), ('FAR-RED', 7), ('hypocotyl', 7), ('elongated', 7), ('impaired', 5)]	FAR-RED elongated hypocotyl protein;FAR-RED elongated hypocotyl protein;Far-red impaired responsive family protein;similar to far-red impaired responsive protein;putative;similar to far-red impaired response protein FAR1 (Arabidopsis thaliana) gi|5764395|gb|AAD51282|;similar to A component of the PHYA signaling network;similar to mediates the FR-HIR respo;[ co-or;[ co-or	0.562128	4.93391	0.982382	100	1e-14	69	67	211	71.09	0	846	5.91017	GO:0008270	PF03101;PF04434;PF10551	0	0	0	0	0	Streptophyta	Saliceae	Eukaryota;Viridiplantae;Streptophyta;Streptophytina;Embryophyta;Tracheophyta;Euphyllophyta;Spermatophyta;Magnoliophyta;Mesangiospermae;Eudicotyledons;Gunneridae;Pentapetalae;rosids;fabi ds;Malpighiales;Salicaceae;Saliceae;Salix;Salix purpurea	GO:0008270;GO:0008270;GO:0006355;GO:0003677;GO:0004803;GO:0006313;GO:0008270	PF03101;PF04434;PF10551;PF03101;PF10551	0;PTHR31669	0;pop:POPTR_0016s01980g	0	0	0
PolyA_DEIso	Salix_HiSeq_c441443_g1_i1	Salix_HiSeq_c441443_g1	5	30	1.19926	5.33145	Treatment	4.44561	SapurV1A.0377s0150.1.p	ubiquinol oxidase	Eukaryota	Viridiplantae	Salix	Salix purpurea	SapurV1A.0377s0150.1.p;SapurV1A.3352s0030.1.p;tr|Q9SC31|Q9SC31_9ROSI;gi|6634501|emb|CAB64356.1|;gi|951050930|ref|XP_014520326.1|;SapurV1A.0377s0140.1.p;tr|B9I559|B9I559_POPTR;tr|D7L1N9|D7L1N9_ARALL;tr|R4IQP9|R4IQP9_LITCN;tr|Q4F8G4|Q4F8G4_VIGUN	Salix purpurea;Salix purpurea;Populus trichocarpa;Populus tremula x Populus tremuloides;Vigna radiata var. radiata;Salix purpurea;Populus trichocarpa;Arabidopsis;Litchi;Vigna	151;151;146;146;147;145;145;144;145;145	87;87;80;80;80;79;79;79;79;79	[('oxidase', 10), ('Ubiquinol', 5), ('ubiquinol', 4), ('[Vigna', 1), ('radiata]', 1)]	ubiquinol oxidase;ubiquinol oxidase;Ubiquinol oxidase;alternative oxidase [Populus tremula x Populus tremuloides];PREDICTED: ubiquinol oxidase 1, mitochondrial [Vigna radiata var. radiata];Ubiquinol oxidase	0.647931	3.61501	0.983004	98.81	3e-45	151	87	253	99.6047	0	344	24.4186	GO:0005740;GO:0007585;GO:0055114	PF01786	0	0	0	0	0	Streptophyta	Saliceae	Eukaryota;Viridiplantae;Streptophyta;Streptophytina;Embryophyta;Tracheophyta;Euphyllophyta;Spermatophyta;Magnoliophyta;Mesangiospermae;Eudicotyledons;Gunneridae;Pentapetalae;rosids;fabi ds;Malpighiales;Salicaceae;Saliceae;Salix;Salix purpurea	GO:0005740;GO:0007585;GO:0055114;GO:0005740;GO:0016021;GO:0070469;GO:0009916;GO:0046872;0;GO:0045333;GO:0009409;GO:0046872	PF01786;PF01786;0;PF01786	0	0;pop:POPTR_0012s01630g;aly:ARALYDRAFT_479749	0;1.-.-.-	0;K00540;K17893	0
PolyA_DEIso	Salix_HiSeq_c589307_g1_i1	Salix_HiSeq_c589307_g1	9	57	1.31301	5.3288	Treatment	4.05846	SapurV1A.0025s0130.1.p	hypothetical protein	Eukaryota	Viridiplantae	Salix	Salix purpurea	SapurV1A.0025s0130.1.p	Salix purpurea	174	71	[('hypothetical', 1)]	hypothetical protein	0.608362	3.53154	0.991786	100	2e-53	174	71	499	73.9479	0	254	48.4252	0	0	0	0	0	0	0	Streptophyta	Saliceae	Eukaryota;Viridiplantae;Streptophyta;Streptophytina;Embryophyta;Tracheophyta;Euphyllophyta;Spermatophyta;Magnoliophyta;Mesangiospermae;Eudicotyledons;Gunneridae;Pentapetalae;rosids;fabi ds;Malpighiales;Salicaceae;Saliceae;Salix;Salix purpurea	0	0	0	0	0	0	0
PolyA_DEIso	Salix_HiSeq_c598135_g1_i3	Salix_HiSeq_c598135_g1	2	19	1.17987	5.32691	Treatment	4.51482	SapurV1A.1884s0050.1.p	DNA helicase	Eukaryota	Viridiplantae	Salix	Salix purpurea	SapurV1A.1884s0050.1.p	Salix purpurea	124	99	[('helicase', 1), ('DNA', 1)]	DNA helicase	0.65464	4.31178	0.984356	98.25	6e-34	124	99	249	68.6747	0	660	8.63636	0	0	PTHR10887:SF27	0	0	0	KOG1801	Streptophyta	Saliceae	Eukaryota;Viridiplantae;Streptophyta;Streptophytina;Embryophyta;Tracheophyta;Euphyllophyta;Spermatophyta;Magnoliophyta;Mesangiospermae;Eudicotyledons;Gunneridae;Pentapetalae;rosids;fabi ds;Malpighiales;Salicaceae;Saliceae;Salix;Salix purpurea	0	0	PTHR10887:SF27	0	0	0	KOG1801
PolyA_DEIso	Salix_HiSeq_c519535_g1_i1	Salix_HiSeq_c519535_g1	2	27	0.611498	5.32663	Treatment	8.71079	SapurV1A.0470s0150.1.p	ribosome biogenesis protein BOP1, putative	Eukaryota	Viridiplantae	Salix	Salix purpurea	SapurV1A.0470s0150.1.p	Salix purpurea	106	86	[('BOP1,', 1), ('ribosome', 1), ('biogenesis', 1), ('putative', 1)]	ribosome biogenesis protein BOP1, putative	0.940058	7.29999	0.99981	100	4e-27	106	86	309	59.2233	0	725	8.41379	GO:0005634;GO:0006364	PF00400;PF08145	PTHR17605	0	0	0	KOG0650	Streptophyta	Saliceae	Eukaryota;Viridiplantae;Streptophyta;Streptophytina;Embryophyta;Tracheophyta;Euphyllophyta;Spermatophyta;Magnoliophyta;Mesangiospermae;Eudicotyledons;Gunneridae;Pentapetalae;rosids;fabi ds;Malpighiales;Salicaceae;Saliceae;Salix;Salix purpurea	GO:0005634;GO:0006364	PF00400;PF08145	PTHR17605	0	0	0	KOG0650
PolyA_DEIso	Salix_HiSeq_c597860_g6_i1	Salix_HiSeq_c597860_g6	39	96	3.09311	5.30702	Treatment	1.71576	SapurV1A.0011s0040.1.p	DUF1645 family protein	Eukaryota	Viridiplantae	Salix	Salix purpurea	SapurV1A.0011s0040.1.p;SapurV1A.0421s0010.1.p;tr|U5FSL5|U5FSL5_POPTR;Potri.015G076400.1;gi|566206661|ref|XP_006374520.1|;gi|743849764|ref|XP_011028563.1|	Salix purpurea;Salix purpurea;Populus trichocarpa;Populus trichocarpa;Populus trichocarpa;Populus euphratica	401;401;382;382;382;382	69;68;61;61;61;60	[('family', 2), ('DUF1645', 2), ('[Populus', 2), ('uncharacterized', 1), ('PREDICTED:', 1)]	DUF1645 family protein;DUF1645 family protein;Uncharacterized protein;NoDescription;hypothetical protein POPTR_0015s08750g [Populus trichocarpa];PREDICTED: uncharacterized protein LOC105128543 [Populus euphratica]	0.234456	1.69518	0.999982	91.23	2e-139	401	69	946	89.1121	0	306	92.4837	0	PF07816	0	0	0	0	0	Streptophyta	Saliceae	Eukaryota;Viridiplantae;Streptophyta;Streptophytina;Embryophyta;Tracheophyta;Euphyllophyta;Spermatophyta;Magnoliophyta;Mesangiospermae;Eudicotyledons;Gunneridae;Pentapetalae;rosids;fabi ds;Malpighiales;Salicaceae;Saliceae;Salix;Salix purpurea	0	PF07816;PF07816;0	0	0;pop:POPTR_0015s08750g	0	0	0
PolyA_DEIso	Salix_HiSeq_c527159_g1_i2	Salix_HiSeq_c527159_g1	2	52	0.297528	5.24384	Treatment	17.6247	SapurV1A.0484s0310.1.p	kunitz-type protease inhibitor KPI-D2.2	Eukaryota	Viridiplantae	Salix	Salix purpurea	SapurV1A.0484s0310.1.p	Salix purpurea	399	93	[('KPI-D2.2', 1), ('inhibitor', 1), ('kunitz-type', 1), ('protease', 1)]	kunitz-type protease inhibitor KPI-D2.2	1.24612	16.6219	0.999976	99.52	6e-140	399	93	927	67.6375	0	217	96.3134	GO:0004866	PF00197	0	0	0	0	0	Streptophyta	Saliceae	Eukaryota;Viridiplantae;Streptophyta;Streptophytina;Embryophyta;Tracheophyta;Euphyllophyta;Spermatophyta;Magnoliophyta;Mesangiospermae;Eudicotyledons;Gunneridae;Pentapetalae;rosids;fabi ds;Malpighiales;Salicaceae;Saliceae;Salix;Salix purpurea	GO:0004866	PF00197	0	0	0	0	0
PolyA_DEIso	Salix_HiSeq_c431800_g1_i1	Salix_HiSeq_c431800_g1	14	84	1.78162	5.21448	Treatment	2.92682	SapurV1A.0188s0130.1.p	jacalin-like lectin domain protein	Eukaryota	Viridiplantae	Salix	Salix purpurea	SapurV1A.0188s0130.1.p	Salix purpurea	423	93	[('domain', 1), ('jacalin-like', 1), ('lectin', 1)]	jacalin-like lectin domain protein	0.466396	2.34533	0.985812	100	9e-146	423	93	799	84.8561	0	520	43.4615	0	PF01419	PTHR23244:SF8	0	0	0	0	Streptophyta	Saliceae	Eukaryota;Viridiplantae;Streptophyta;Streptophytina;Embryophyta;Tracheophyta;Euphyllophyta;Spermatophyta;Magnoliophyta;Mesangiospermae;Eudicotyledons;Gunneridae;Pentapetalae;rosids;fabi ds;Malpighiales;Salicaceae;Saliceae;Salix;Salix purpurea	0	PF01419	PTHR23244:SF8	0	0	0	0
PolyA_DEIso	Salix_HiSeq_c601255_g5_i1	Salix_HiSeq_c601255_g5	2	25	0.502673	5.18544	Treatment	10.3157	SapurV1A.0108s0320.1.p	Xaa-pro dipeptidase	Eukaryota	Viridiplantae	Salix	Salix purpurea	SapurV1A.0108s0320.1.p;SapurV1A.0108s0320.2.p;SapurV1A.0108s0320.3.p;Potri.006G149500.1;tr|B9H8V3|B9H8V3_POPTR;gi|566176528|ref|XP_002308288.2|;gi|743921296|ref|XP_011004710.1|	Salix purpurea;Salix purpurea;Salix purpurea;Populus trichocarpa;Populus trichocarpa;Populus trichocarpa;Populus euphratica	159;159;159;154;154;154;151	100;100;100;94;94;94;91	[('dipeptidase', 4), ('Xaa-pro', 3), ('[Populus', 2), ('PREDICTED:', 1), ('Uncharacterized', 1)]	Xaa-pro dipeptidase;Xaa-pro dipeptidase;NoDescription;Uncharacterized protein;hypothetical protein POPTR_0006s15400g [Populus trichocarpa];PREDICTED: xaa-Pro dipeptidase [Populus euphratica]	1.0135	17.8853	0.998615	100	3e-47	159	100	229	98.2533	0	489	15.3374	GO:0009987;GO:0004177;GO:0030145	PF00557;PF05195	PTHR10804:SF17	0	3.4.13.9	K14213	KOG2737	Streptophyta	Saliceae	Eukaryota;Viridiplantae;Streptophyta;Streptophytina;Embryophyta;Tracheophyta;Euphyllophyta;Spermatophyta;Magnoliophyta;Mesangiospermae;Eudicotyledons;Gunneridae;Pentapetalae;rosids;fabi ds;Malpighiales;Salicaceae;Saliceae;Salix;Salix purpurea	GO:0009987;GO:0004177;GO:0030145;GO:0009987;GO:0016787;0	PF00557;PF05195;PF00557;0	PTHR10804:SF17;PTHR10804:SF17;0;XAA-PRO DIPEPTIDASE (PTHR10804:SF100)	0;pop:POPTR_0006s15400g	3.4.13.9;3.4.13.9;0	K14213;K14213;0	KOG2737;KOG2737;0
PolyA_DEIso	Salix_HiSeq_c388497_g1_i1	Salix_HiSeq_c388497_g1	5	73	0.749138	5.15781	Treatment	6.88499	SapurV1A.0852s0070.1.p	monovalent cation:proton antiporter, putative	Eukaryota	Viridiplantae	Salix	Salix purpurea	SapurV1A.0852s0070.1.p	Salix purpurea	298	91	[('monovalent', 1), ('cation:proton', 1), ('putative', 1), ('antiporter,', 1)]	monovalent cation:proton antiporter, putative	0.837903	5.49352	0.999985	99.38	5e-94	298	91	734	65.3951	0	841	19.025	GO:0006812;GO:0015299;GO:0016021;GO:0055085	PF00999	PTHR16254	0	0	0	KOG1650	Streptophyta	Saliceae	Eukaryota;Viridiplantae;Streptophyta;Streptophytina;Embryophyta;Tracheophyta;Euphyllophyta;Spermatophyta;Magnoliophyta;Mesangiospermae;Eudicotyledons;Gunneridae;Pentapetalae;rosids;fabi ds;Malpighiales;Salicaceae;Saliceae;Salix;Salix purpurea	GO:0006812;GO:0015299;GO:0016021;GO:0055085	PF00999	PTHR16254	0	0	0	KOG1650
PolyA_DEIso	Salix_HiSeq_c576765_g3_i2	Salix_HiSeq_c576765_g3	12	66	1.06586	5.14486	Treatment	4.82696	SapurV1A.2115s0010.1.p	NAC domain transcription factor	Eukaryota	Viridiplantae	Salix	Salix purpurea	SapurV1A.2115s0010.1.p;SapurV1A.1058s0080.1.p	Salix purpurea;Salix purpurea	477;476	91;90	[('NAC', 2), ('domain', 2), ('factor', 2), ('transcription', 2)]	NAC domain transcription factor;NAC domain transcription factor	0.683674	7.55512	0.958327	100	4e-169	477	91	757	99.4716	0	379	66.2269	GO:0003677;GO:0006355	PF02365	0	0	0	0	0	Streptophyta	Saliceae	Eukaryota;Viridiplantae;Streptophyta;Streptophytina;Embryophyta;Tracheophyta;Euphyllophyta;Spermatophyta;Magnoliophyta;Mesangiospermae;Eudicotyledons;Gunneridae;Pentapetalae;rosids;fabi ds;Malpighiales;Salicaceae;Saliceae;Salix;Salix purpurea	GO:0003677;GO:0006355;GO:0003677;GO:0006355	PF02365;PF02365	0	0	0	0	0
PolyA_DEIso	Salix_HiSeq_c566240_g2_i1	Salix_HiSeq_c566240_g2	23	63	2.55493	5.12933	Treatment	2.00762	SapurV1A.0850s0040.1.p	ethylene-insensitive protein 3e, putative	Eukaryota	Viridiplantae	Salix	Salix purpurea	SapurV1A.0850s0040.1.p	Salix purpurea	123	100	[('ethylene-insensitive', 1), ('3e,', 1), ('putative', 1)]	ethylene-insensitive protein 3e, putative	0.302681	2.14986	0.999813	100	3e-35	123	100	644	26.5528	0	81	70.3704	0	0	0	0	0	0	0	Streptophyta	Saliceae	Eukaryota;Viridiplantae;Streptophyta;Streptophytina;Embryophyta;Tracheophyta;Euphyllophyta;Spermatophyta;Magnoliophyta;Mesangiospermae;Eudicotyledons;Gunneridae;Pentapetalae;rosids;fabi ds;Malpighiales;Salicaceae;Saliceae;Salix;Salix purpurea	0	0	0	0	0	0	0
PolyA_DEIso	Salix_HiSeq_c590944_g5_i1	Salix_HiSeq_c590944_g5	5	20	1.29738	5.11507	Treatment	3.9426	SapurV1A.0803s0030.1.p	acid phosphatase	Eukaryota	Viridiplantae	Salix	Salix purpurea	SapurV1A.0803s0030.1.p;SapurV1A.0803s0030.2.p;SapurV1A.0803s0030.3.p;SapurV1A.0803s0030.4.p	Salix purpurea;Salix purpurea;Salix purpurea;Salix purpurea	84;84;84;84	100;100;100;100	[('acid', 4), ('phosphatase', 4)]	acid phosphatase;acid phosphatase;acid phosphatase	0.595782	3.80613	0.971699	100	2e-20	84	100	227	51.5419	0	257	15.1751	GO:0003993	PF03767	PTHR11726:SF1	0	0	0	0	Streptophyta	Saliceae	Eukaryota;Viridiplantae;Streptophyta;Streptophytina;Embryophyta;Tracheophyta;Euphyllophyta;Spermatophyta;Magnoliophyta;Mesangiospermae;Eudicotyledons;Gunneridae;Pentapetalae;rosids;fabi ds;Malpighiales;Salicaceae;Saliceae;Salix;Salix purpurea	GO:0003993;GO:0003993;GO:0003993	PF03767;PF03767;PF03767	PTHR11726:SF1;PTHR11726:SF1;PTHR11726:SF1	0	0	0	0
PolyA_DEIso	Salix_HiSeq_c472828_g1_i1	Salix_HiSeq_c472828_g1	2	19	0.881767	5.1043	Treatment	5.78871	SapurV1A.0205s0110.1.p	hypothetical protein	Eukaryota	Viridiplantae	Salix	Salix purpurea	SapurV1A.0205s0110.1.p	Salix purpurea	126	75	[('hypothetical', 1)]	hypothetical protein	0.762582	5.31885	0.995064	97.47	1e-35	126	75	256	92.5781	0	347	22.7666	0	0	0	0	0	0	0	Streptophyta	Saliceae	Eukaryota;Viridiplantae;Streptophyta;Streptophytina;Embryophyta;Tracheophyta;Euphyllophyta;Spermatophyta;Magnoliophyta;Mesangiospermae;Eudicotyledons;Gunneridae;Pentapetalae;rosids;fabi ds;Malpighiales;Salicaceae;Saliceae;Salix;Salix purpurea	0	0	0	0	0	0	0
PolyA_DEIso	Salix_HiSeq_c599902_g5_i1	Salix_HiSeq_c599902_g5	30	114	2.17099	5.1038	Treatment	2.3509	SapurV1A.0702s0010.1.p	cell division control protein	Eukaryota	Viridiplantae	Salix	Salix purpurea	SapurV1A.0702s0010.1.p;Potri.016G091600.1;tr|B9IFP5|B9IFP5_POPTR;gi|224140199|ref|XP_002323472.1|;SapurV1A.0141s0250.1.p;tr|B9S0I1|B9S0I1_RICCO;gi|743932317|ref|XP_011010444.1|;gi|255556934|ref|XP_002519500.1|;gi|590630803|ref|XP_007027381.1|;gi|590630806|ref|XP_007027382.1|	Salix purpurea;Populus trichocarpa;Populus trichocarpa;Populus trichocarpa;Salix purpurea;Ricinus;Populus euphratica;Ricinus communis;Theobroma cacao;Theobroma cacao	682;678;679;679;674;676;677;676;674;674	100;99;99;99;98;98;98;98;97;97	[('division', 6), ('ATPase,', 4), ('cycle', 4), ('Cell', 3), ('cell', 3)]	cell division control protein;similar to Cell division cycle protein 48 homolog (Valosin containing protein homolog) (VCP). [ORG:Glycine max];[ co-ortholog (1of2) of P54774, At3g09840, At5g03340, ];Cell division cycle protein 48;Cell division cycle protein 48 [Populus trichocarpa];cell division control protein;Transitional endoplasmic reticulum ATPase, putative;PREDICTED: cell division cycle prot…	0.371235	2.64081	0.99962	99.7	0	682	100	1119	89.5442	0	806	41.4392	GO:0005524	PF02359;PF00004;PF02933	PTHR23077:SF18	0	0	K13525	KOG0730	Streptophyta	Saliceae	Eukaryota;Viridiplantae;Streptophyta;Streptophytina;Embryophyta;Tracheophyta;Euphyllophyta;Spermatophyta;Magnoliophyta;Mesangiospermae;Eudicotyledons;Gunneridae;Pentapetalae;rosids;fabi ds;Malpighiales;Salicaceae;Saliceae;Salix;Salix purpurea	GO:0005524;GO:0005524;GO:0009378;GO:0006281;GO:0006310;GO:0016887;GO:0016787;GO:0051301;0;GO:0008568	PF02359;PF00004;PF02933;PF02359;0	PTHR23077:SF18;PTHR23077:SF18;0;CELL DIVISION CONTROL PROTEIN 48 HOMOLOG A-RELATED (PTHR23077:SF79)	0;pop:POPTR_0016s09280g;rcu:RCOM_1355070	0	K13525;K13525;0	KOG0730;KOG0730;0
PolyA_DEIso	Salix_HiSeq_c592925_g4_i1	Salix_HiSeq_c592925_g4	6	82	0.671007	5.0851	Treatment	7.5783	SapurV1A.0706s0060.1.p	cytochrome P450 family protein	Eukaryota	Viridiplantae	Salix	Salix purpurea	SapurV1A.0706s0060.1.p	Salix purpurea	417	93	[('P450', 1), ('family', 1), ('cytochrome', 1)]	cytochrome P450 family protein	0.879572	7.66252	1	98.64	9e-144	417	93	775	85.5484	0	502	44.0239	GO:0005506;GO:0009055;GO:0016705;GO:0020037	PF00067	PTHR24298:SF44	0	0	0	KOG0156	Streptophyta	Saliceae	Eukaryota;Viridiplantae;Streptophyta;Streptophytina;Embryophyta;Tracheophyta;Euphyllophyta;Spermatophyta;Magnoliophyta;Mesangiospermae;Eudicotyledons;Gunneridae;Pentapetalae;rosids;fabi ds;Malpighiales;Salicaceae;Saliceae;Salix;Salix purpurea	GO:0005506;GO:0009055;GO:0016705;GO:0020037	PF00067	PTHR24298:SF44	0	0	0	KOG0156
PolyA_DEIso	Salix_HiSeq_c586294_g4_i1	Salix_HiSeq_c586294_g4	12	53	1.75767	5.08331	Treatment	2.89207	SapurV1A.0419s0120.1.p	zinc finger protein	Eukaryota	Viridiplantae	Salix	Salix purpurea	SapurV1A.0419s0120.1.p;SapurV1A.0419s0120.2.p;gi|743862328|ref|XP_011031362.1|;Potri.006G274700.1	Salix purpurea;Salix purpurea;Populus euphratica;Populus trichocarpa	273;273;263;258	97;97;91;88	[('finger', 2), ('zinc', 2), ('MBR2', 1), ('PREDICTED:', 1), ('ubiquitin-', 1)]	zinc finger protein;zinc finger protein;PREDICTED: E3 ubiquitin-protein ligase MBR2 isoform X1 [Populus euphratica];NoDescription	0.461208	2.62382	0.980352	97.66	1e-87	273	97	643	59.7201	0	549	23.3151	0	PF00097	PTHR14155:SF28	0	0	0	0	Streptophyta	Saliceae	Eukaryota;Viridiplantae;Streptophyta;Streptophytina;Embryophyta;Tracheophyta;Euphyllophyta;Spermatophyta;Magnoliophyta;Mesangiospermae;Eudicotyledons;Gunneridae;Pentapetalae;rosids;fabi ds;Malpighiales;Salicaceae;Saliceae;Salix;Salix purpurea	0	PF00097;PF00097;0;PF00097	PTHR14155:SF28;PTHR14155:SF28;0;PTHR14155:SF28	0	0	0	0
PolyA_DEIso	Salix_HiSeq_c494915_g1_i2	Salix_HiSeq_c494915_g1	35	89	2.97174	5.05748	Treatment	1.70186	SapurV1A.1070s0140.1.p	heat shock transcription factor, putative	Eukaryota	Viridiplantae	Salix	Salix purpurea	SapurV1A.1070s0140.1.p	Salix purpurea	226	72	[('factor,', 1), ('transcription', 1), ('heat', 1), ('shock', 1), ('putative', 1)]	heat shock transcription factor, putative	0.230923	1.69181	0.984924	100	4e-71	226	72	882	53.0612	0	301	51.8272	GO:0003700;GO:0005634;GO:0006355;GO:0043565	PF00447	PTHR10015:SF7	0	0	0	0	Streptophyta	Saliceae	Eukaryota;Viridiplantae;Streptophyta;Streptophytina;Embryophyta;Tracheophyta;Euphyllophyta;Spermatophyta;Magnoliophyta;Mesangiospermae;Eudicotyledons;Gunneridae;Pentapetalae;rosids;fabi ds;Malpighiales;Salicaceae;Saliceae;Salix;Salix purpurea	GO:0003700;GO:0005634;GO:0006355;GO:0043565	PF00447	PTHR10015:SF7	0	0	0	0
PolyA_DEIso	Salix_HiSeq_c599514_g4_i4	Salix_HiSeq_c599514_g4	1	31	0.254732	5.0388	Treatment	19.7808	SapurV1A.3074s0020.1.p	hypothetical protein	Eukaryota	Viridiplantae	Salix	Salix purpurea	SapurV1A.3074s0020.1.p	Salix purpurea	113	100	[('hypothetical', 1)]	hypothetical protein	1.29624	21.1014	0.999995	100	5e-33	113	100	295	57.9661	0	67	85.0746	0	0	0	0	0	0	0	Streptophyta	Saliceae	Eukaryota;Viridiplantae;Streptophyta;Streptophytina;Embryophyta;Tracheophyta;Euphyllophyta;Spermatophyta;Magnoliophyta;Mesangiospermae;Eudicotyledons;Gunneridae;Pentapetalae;rosids;fabi ds;Malpighiales;Salicaceae;Saliceae;Salix;Salix purpurea	0	0	0	0	0	0	0
PolyA_DEIso	Salix_HiSeq_c599501_g1_i1	Salix_HiSeq_c599501_g1	38	185	1.53225	4.95378	Treatment	3.23302	SapurV1A.0086s0060.1.p	Far upstream element-binding protein, putative	Eukaryota	Viridiplantae	Salix	Salix purpurea	SapurV1A.0086s0060.1.p	Salix purpurea	1012	76	[('Far', 1), ('element-binding', 1), ('putative', 1), ('upstream', 1)]	Far upstream element-binding protein, putative	0.509608	3.4081	0.994118	99.56	0	1012	76	2238	92.3592	0	689	100	GO:0003723	PF00013	PTHR10288:SF53	0	0	K13210	KOG1676	Streptophyta	Saliceae	Eukaryota;Viridiplantae;Streptophyta;Streptophytina;Embryophyta;Tracheophyta;Euphyllophyta;Spermatophyta;Magnoliophyta;Mesangiospermae;Eudicotyledons;Gunneridae;Pentapetalae;rosids;fabi ds;Malpighiales;Salicaceae;Saliceae;Salix;Salix purpurea	GO:0003723	PF00013	PTHR10288:SF53	0	0	K13210	KOG1676
PolyA_DEIso	Salix_HiSeq_c572729_g4_i3	Salix_HiSeq_c572729_g4	4	40	0.711997	4.90627	Treatment	6.89085	SapurV1A.0504s0040.1.p	peptide transporter	Eukaryota	Viridiplantae	Salix	Salix purpurea	SapurV1A.0504s0040.1.p	Salix purpurea	66	100	[('transporter', 1), ('peptide', 1)]	peptide transporter	0.838273	6.96846	0.994465	100	9e-13	66	100	371	23.4501	0	581	4.99139	GO:0005215;GO:0006857;GO:0016020	PF00854	PTHR11654:SF37	0	0	0	KOG1237	Streptophyta	Saliceae	Eukaryota;Viridiplantae;Streptophyta;Streptophytina;Embryophyta;Tracheophyta;Euphyllophyta;Spermatophyta;Magnoliophyta;Mesangiospermae;Eudicotyledons;Gunneridae;Pentapetalae;rosids;fabi ds;Malpighiales;Salicaceae;Saliceae;Salix;Salix purpurea	GO:0005215;GO:0006857;GO:0016020	PF00854	PTHR11654:SF37	0	0	0	KOG1237
PolyA_DEIso	Salix_HiSeq_c599467_g1_i2	Salix_HiSeq_c599467_g1	8	43	1.54726	4.88743	Treatment	3.15877	SapurV1A.0367s0380.1.p	receptor-like kinase	Eukaryota	Viridiplantae	Salix	Salix purpurea	SapurV1A.0367s0380.1.p;SapurV1A.1293s0010.1.p;SapurV1A.0577s0290.1.p;SapurV1A.2048s0020.1.p;SapurV1A.1293s0050.1.p;SapurV1A.1364s0010.1.p;SapurV1A.2727s0010.1.p;SapurV1A.0367s0390.1.p;SapurV1A.2727s0020.1.p;SapurV1A.3249s0020.1.p	Salix purpurea;Salix purpurea;Salix purpurea;Salix purpurea;Salix purpurea;Salix purpurea;Salix purpurea;Salix purpurea;Salix purpurea;Salix purpurea	197;196;194;195;192;191;191;189;188;185	76;75;74;73;72;71;71;69;69;67	[('receptor-like', 7), ('kinase', 5), ('kinase-like', 3), ('receptor', 3), ('putative', 2)]	receptor-like kinase;receptor-like kinase, putative;receptor-like kinase;receptor kinase-like protein;receptor-like kinase	0.499518	2.81954	0.961605	91.67	2e-58	197	76	416	85.8173	0	1141	10.5171	GO:0005515;GO:0004672;GO:0005524;GO:0006468	PF00560;PF08263;PF00069	PTHR24420:SF472	0	0	0	KOG1187	Streptophyta	Saliceae	Eukaryota;Viridiplantae;Streptophyta;Streptophytina;Embryophyta;Tracheophyta;Euphyllophyta;Spermatophyta;Magnoliophyta;Mesangiospermae;Eudicotyledons;Gunneridae;Pentapetalae;rosids;fabi ds;Malpighiales;Salicaceae;Saliceae;Salix;Salix purpurea	GO:0005515;GO:0004672;GO:0005524;GO:0006468;GO:0005515;GO:0005515	PF00560;PF08263;PF00069;PF00560;PF07714;PF00560	PTHR24420:SF472;PTHR24420:SF472;PTHR24420:SF472	0	0	0	KOG1187;KOG0472;KOG1187;KOG1187
PolyA_DEIso	Salix_HiSeq_c572193_g4_i2	Salix_HiSeq_c572193_g4	6	79	0.573976	4.8826	Treatment	8.50663	SapurV1A.1001s0050.1.p	Myb-like transcription factor-like protein, putative	Eukaryota	Viridiplantae	Salix	Salix purpurea	SapurV1A.1001s0050.1.p	Salix purpurea	154	90	[('factor-like', 1), ('transcription', 1), ('Myb-like', 1), ('putative', 1)]	Myb-like transcription factor-like protein, putative	0.929757	6.78392	0.999352	100	2e-43	154	90	740	33.2432	0	391	20.9719	0	PF00249	0	0	0	0	0	Streptophyta	Saliceae	Eukaryota;Viridiplantae;Streptophyta;Streptophytina;Embryophyta;Tracheophyta;Euphyllophyta;Spermatophyta;Magnoliophyta;Mesangiospermae;Eudicotyledons;Gunneridae;Pentapetalae;rosids;fabi ds;Malpighiales;Salicaceae;Saliceae;Salix;Salix purpurea	0	PF00249	0	0	0	0	0
PolyA_DEIso	Salix_HiSeq_c587742_g1_i1	Salix_HiSeq_c587742_g1	31	99	2.05441	4.78529	Treatment	2.32928	SapurV1A.0463s0130.1.p	MADS-box transcription factor	Eukaryota	Viridiplantae	Salix	Salix purpurea	SapurV1A.0463s0130.1.p;SapurV1A.0463s0130.2.p;SapurV1A.0463s0130.3.p;SapurV1A.0463s0130.4.p;SapurV1A.0463s0130.5.p;SapurV1A.0463s0130.6.p	Salix purpurea;Salix purpurea;Salix purpurea;Salix purpurea;Salix purpurea;Salix purpurea	448;448;448;448;448;448	99;99;99;99;99;99	[('transcription', 6), ('MADS-box', 6), ('factor', 6)]	MADS-box transcription factor;MADS-box transcription factor;MADS-box transcription factor	0.367221	2.37913	0.996943	99.1	2e-158	448	99	1053	62.963	0	221	100	GO:0003700;GO:0005634;GO:0006355;GO:0043565	PF01486;PF00319	PTHR11945:SF75	0	0	0	KOG0014	Streptophyta	Saliceae	Eukaryota;Viridiplantae;Streptophyta;Streptophytina;Embryophyta;Tracheophyta;Euphyllophyta;Spermatophyta;Magnoliophyta;Mesangiospermae;Eudicotyledons;Gunneridae;Pentapetalae;rosids;fabi ds;Malpighiales;Salicaceae;Saliceae;Salix;Salix purpurea	GO:0003700;GO:0005634;GO:0006355;GO:0043565;GO:0003700;GO:0043565	PF01486;PF00319;PF01486;PF00319	PTHR11945:SF75;PTHR11945:SF75;PTHR11945:SF75	0	0	0	KOG0014;KOG0014;KOG0014
PolyA_DEIso	Salix_HiSeq_c585284_g3_i1	Salix_HiSeq_c585284_g3	16	58	2.02382	4.78327	Treatment	2.36348	SapurV1A.0546s0070.1.p	DUF4378 domain protein	Eukaryota	Viridiplantae	Salix	Salix purpurea	SapurV1A.0546s0070.1.p;SapurV1A.0546s0070.2.p;SapurV1A.0546s0070.3.p;SapurV1A.0546s0070.4.p;SapurV1A.0546s0070.5.p;tr|U5FQH5|U5FQH5_POPTR;gi|566206311|ref|XP_006374414.1|	Salix purpurea;Salix purpurea;Salix purpurea;Salix purpurea;Salix purpurea;Populus trichocarpa;Populus trichocarpa	110;110;110;110;110;105;105	97;97;97;97;97;88;88	[('domain', 5), ('DUF4378', 5), ('Uncharacterized', 1), ('[Populus', 1), ('trichocarpa]', 1)]	DUF4378 domain protein;DUF4378 domain protein;Uncharacterized protein;hypothetical protein POPTR_0015s06990g [Populus trichocarpa]	0.373552	2.70806	0.983665	94.44	6e-27	110	97	601	26.9551	0	1102	4.90018	0	0	0	0	0	0	0	Streptophyta	Saliceae	Eukaryota;Viridiplantae;Streptophyta;Streptophytina;Embryophyta;Tracheophyta;Euphyllophyta;Spermatophyta;Magnoliophyta;Mesangiospermae;Eudicotyledons;Gunneridae;Pentapetalae;rosids;fabi ds;Malpighiales;Salicaceae;Saliceae;Salix;Salix purpurea	0	0;PF14309	0	0;pop:POPTR_0015s06990g	0	0	0
PolyA_DEIso	Salix_HiSeq_c549470_g1_i1	Salix_HiSeq_c549470_g1	20	103	1.45766	4.78118	Treatment	3.28004	SapurV1A.0408s0050.1.p	hypothetical protein	Eukaryota	Viridiplantae	Salix	Salix purpurea	SapurV1A.0408s0050.1.p;SapurV1A.0408s0050.2.p	Salix purpurea;Salix purpurea	315;315	87;87	[('hypothetical', 2)]	hypothetical protein;hypothetical protein	0.515879	3.41125	0.998823	97.75	8e-107	315	87	1033	51.6941	0	198	89.899	0	0	0	0	0	0	0	Streptophyta	Saliceae	Eukaryota;Viridiplantae;Streptophyta;Streptophytina;Embryophyta;Tracheophyta;Euphyllophyta;Spermatophyta;Magnoliophyta;Mesangiospermae;Eudicotyledons;Gunneridae;Pentapetalae;rosids;fabi ds;Malpighiales;Salicaceae;Saliceae;Salix;Salix purpurea	0	0	0	0	0	0	0
PolyA_DEIso	Salix_HiSeq_c600332_g5_i1	Salix_HiSeq_c600332_g5	15	55	2.01256	4.77164	Treatment	2.37093	SapurV1A.0773s0100.1.p	aldo/keto reductase family protein	Eukaryota	Viridiplantae	Salix	Salix purpurea	SapurV1A.0773s0100.1.p;SapurV1A.0773s0090.1.p;SapurV1A.0773s0100.2.p;SapurV1A.0773s0080.1.p;SapurV1A.2581s0010.1.p;SapurV1A.0773s0080.2.p;SapurV1A.2581s0010.2.p;tr|B9IAA3|B9IAA3_POPTR;Potri.014G147700.1;Potri.014G147700.2	Salix purpurea;Salix purpurea;Salix purpurea;Salix purpurea;Salix purpurea;Salix purpurea;Salix purpurea;Populus trichocarpa;Populus trichocarpa;Populus trichocarpa	248;247;247;241;241;241;241;240;240;240	90;90;90;85;85;85;85;85;85;85	[('reductase', 12), ('family', 12), ('aldo/keto', 11), ('ortholog', 2), ('At1g60710,At1g60680,At1g60690,At1g10810,At1g60730,]', 2)]	aldo/keto reductase family protein;aldo/keto reductase family protein;Aldo/keto reductase family protein;similar to aldo/keto reductase family;[ ortholog of At1g60710,At1g60680,At1g60690,At1g10810,At1g60730,];[ ortholog of At1g60710,At1g60680,At1g60690,At1g10810,At1g60730,]	0.374919	2.1214	0.998095	98.5	9e-81	248	90	583	68.4391	0	346	38.4393	GO:0016491;GO:0055114	PF00248	PTHR11732:SF12	0	0	0	KOG1575	Streptophyta	Saliceae	Eukaryota;Viridiplantae;Streptophyta;Streptophytina;Embryophyta;Tracheophyta;Euphyllophyta;Spermatophyta;Magnoliophyta;Mesangiospermae;Eudicotyledons;Gunneridae;Pentapetalae;rosids;fabi ds;Malpighiales;Salicaceae;Saliceae;Salix;Salix purpurea	GO:0016491;GO:0055114;GO:0016491;GO:0016491	PF00248;PF00248;PF00248	PTHR11732:SF12;PTHR11732:SF12;PTHR11732;PTHR11732:SF12	0;pop:POPTR_0014s14490g	0	0	KOG1575;KOG1575;0;KOG1575
PolyA_DEIso	Salix_HiSeq_c587742_g1_i2	Salix_HiSeq_c587742_g1	11	96	0.963379	4.76689	Treatment	4.94809	SapurV1A.0187s0020.1.p	MADS-box transcription factor, putative	Eukaryota	Viridiplantae	Salix	Salix purpurea	SapurV1A.0187s0020.1.p;tr|U5G411|U5G411_POPTR;gi|566179370|ref|XP_006380343.1|;Potri.007G115200.6;Potri.007G115200.2;Potri.007G115200.3;Potri.007G115200.4;tr|B9HEB8|B9HEB8_POPTR;gi|224095810|ref|XP_002310488.1|;Potri.007G115100.2	Salix purpurea;Populus trichocarpa;Populus trichocarpa;Populus trichocarpa;Populus trichocarpa;Populus trichocarpa;Populus trichocarpa;Populus trichocarpa;Populus trichocarpa;Populus trichocarpa	322;369;369;368;367;367;367;367;367;367	87;82;82;81;81;81;81;81;81;81	[('MADS-box', 7), ('transcription', 7), ('[ORG:Canavalia', 4), ('AAR92206,', 4), ('co-ortholog', 4)]	MADS-box transcription factor, putative;Uncharacterized protein;hypothetical protein POPTR_0007s03260g [Populus trichocarpa];similar to MADS-box transcription factor. [ORG:Canavalia lineata];[ co-ortholog (4of7) of AAF66690, AAR92206, ];MADS-box transcription factor family protein;MADS-box transcription factor family protein [Populus trichocarpa];NoDescription	0.694438	5.76632	0.998277	99.37	3e-109	322	87	1129	41.9841	0	171	92.3977	GO:0003700;GO:0005634;GO:0006355	PF01486	PTHR11945:SF75	0	0	0	0	Streptophyta	Saliceae	Eukaryota;Viridiplantae;Streptophyta;Streptophytina;Embryophyta;Tracheophyta;Euphyllophyta;Spermatophyta;Magnoliophyta;Mesangiospermae;Eudicotyledons;Gunneridae;Pentapetalae;rosids;fabi ds;Malpighiales;Salicaceae;Saliceae;Salix;Salix purpurea	GO:0003700;GO:0005634;GO:0006355;GO:0003677;GO:0003700;GO:0006351;0;GO:0046983;GO:0043565;GO:0043565	PF01486;PF01486;PF00319;0;PF00319	PTHR11945:SF75;0;AGAMOUS-LIKE MADS-BOX PROTEIN AGL61-RELATED (PTHR11945:SF199);PTHR11945:SF75;PTHR11945:SF75	0;pop:POPTR_0007s03260g	0	0	0;KOG0014;KOG0014
PolyA_DEIso	Salix_HiSeq_c471451_g1_i2	Salix_HiSeq_c471451_g1	9	59	1.011	4.73689	Treatment	4.68534	SapurV1A.0047s0260.1.p	photosystem II 10 kDa polypeptide PsbR	Eukaryota	Viridiplantae	Salix	Salix purpurea	SapurV1A.0047s0260.1.p;SapurV1A.2376s0020.1.p;gi|743860031|ref|XP_011030749.1|	Salix purpurea;Salix purpurea;Populus euphratica	213;213;197	77;76;67	[('kDa', 3), ('photosystem', 3), ('polypeptide', 2), ('PsbR', 2), ('PREDICTED:', 1)]	photosystem II 10 kDa polypeptide PsbR;photosystem II 10 kDa polypeptide PsbR;PREDICTED: photosystem II 10 kDa polypeptide, chloroplastic-like [Populus euphratica]	0.670741	5.69027	0.996246	99.3	2e-69	213	77	631	67.5119	0	142	100	GO:0009523;GO:0009654;GO:0015979;GO:0042651	PF04725	0	0	0	0	0	Streptophyta	Saliceae	Eukaryota;Viridiplantae;Streptophyta;Streptophytina;Embryophyta;Tracheophyta;Euphyllophyta;Spermatophyta;Magnoliophyta;Mesangiospermae;Eudicotyledons;Gunneridae;Pentapetalae;rosids;fabi ds;Malpighiales;Salicaceae;Saliceae;Salix;Salix purpurea	GO:0009523;GO:0009654;GO:0015979;GO:0042651;GO:0009523	PF04725;PF04725	0	0	0	0	0
PolyA_DEIso	Salix_HiSeq_c585684_g4_i2	Salix_HiSeq_c585684_g4	31	82	2.67334	4.72743	Treatment	1.76836	SapurV1A.1150s0150.1.p	XAP5 circadian timekeeper	Eukaryota	Viridiplantae	Salix	Salix purpurea	SapurV1A.1150s0150.1.p;SapurV1A.1150s0150.3.p;Potri.009G129700.1;tr|B9HRA8|B9HRA8_POPTR;gi|224105247|ref|XP_002313740.1|;gi|743793315|ref|XP_011046811.1|;SapurV1A.0117s0350.1.p;SapurV1A.3924s0010.1.p;gi|695023103|ref|XP_009398702.1|;gi|695023105|ref|XP_009398703.1|	Salix purpurea;Salix purpurea;Populus trichocarpa;Populus trichocarpa;Populus trichocarpa;Populus euphratica;Salix purpurea;Salix purpurea;Musa acuminata subsp. malaccensis;Musa acuminata subsp. malaccensis	335;334;325;323;323;324;323;323;318;318	100;100;94;94;94;94;93;93;92;92	[('XAP5', 10), ('timekeeper', 4), ('circadian', 4), ('PREDICTED:', 3), ('family', 3)]	XAP5 circadian timekeeper;XAP5 circadian timekeeper;XAP5 family protein;[ co-ortholog (2of2) of At2g21150, ];XAP5 family protein [Populus trichocarpa];PREDICTED: protein XAP5 CIRCADIAN TIMEKEEPER [Populus euphratica];PREDICTED: protein XAP5 CIRCADIAN TIMEKEEPER isoform X1 [Musa acuminata subsp. malaccensis];PREDICTED: protein XAP5 CIRCADIAN TIMEKEEPER isoform X2 [Musa acuminata subsp. malaccensis]	0.247571	1.84286	0.958729	100	2e-112	335	100	938	50.533	0	361	43.7673	GO:0005634	PF04921	PTHR12722	0	0	K13119	KOG2894	Streptophyta	Saliceae	Eukaryota;Viridiplantae;Streptophyta;Streptophytina;Embryophyta;Tracheophyta;Euphyllophyta;Spermatophyta;Magnoliophyta;Mesangiospermae;Eudicotyledons;Gunneridae;Pentapetalae;rosids;fabi ds;Malpighiales;Salicaceae;Saliceae;Salix;Salix purpurea	GO:0005634;GO:0005634;0	PF04921;PF04921;0	PTHR12722;PTHR12722;PROTEIN FAM50A (PTHR12722:SF0);0	0;pop:POPTR_0009s13230g	0	K13119;K13119;0	KOG2894;KOG2894;0
PolyA_DEIso	Salix_HiSeq_c567038_g4_i1	Salix_HiSeq_c567038_g4	18	64	1.97549	4.71851	Treatment	2.38852	SapurV1A.0336s0110.1.p	lateral organ boundaries domain protein	Eukaryota	Viridiplantae	Salix	Salix purpurea	SapurV1A.0336s0110.1.p	Salix purpurea	310	84	[('boundaries', 1), ('lateral', 1), ('domain', 1), ('organ', 1)]	lateral organ boundaries domain protein	0.37813	2.69266	0.960382	98.88	7e-106	310	84	682	78.739	0	232	77.1552	0	PF03195	0	0	0	0	0	Streptophyta	Saliceae	Eukaryota;Viridiplantae;Streptophyta;Streptophytina;Embryophyta;Tracheophyta;Euphyllophyta;Spermatophyta;Magnoliophyta;Mesangiospermae;Eudicotyledons;Gunneridae;Pentapetalae;rosids;fabi ds;Malpighiales;Salicaceae;Saliceae;Salix;Salix purpurea	0	PF03195	0	0	0	0	0
PolyA_DEIso	Salix_HiSeq_c466372_g2_i2	Salix_HiSeq_c466372_g2	23	63	2.53538	4.68537	Treatment	1.848	SapurV1A.0241s0250.2.p	Serine/Threonine-kinase SAPK3, putative	Eukaryota	Viridiplantae	Salix	Salix purpurea	SapurV1A.0241s0250.2.p;SapurV1A.0241s0250.3.p;SapurV1A.0241s0250.4.p;SapurV1A.0241s0250.5.p;SapurV1A.0241s0250.1.p	Salix purpurea;Salix purpurea;Salix purpurea;Salix purpurea;Salix purpurea	188;188;188;188;187	100;100;100;100;99	[('Serine/Threonine-kinase', 5), ('SAPK3,', 5), ('putative', 5)]	Serine/Threonine-kinase SAPK3, putative;Serine/Threonine-kinase SAPK3, putative;Serine/Threonine-kinase SAPK3, putative	0.266702	1.97314	0.975447	100	4e-57	188	100	662	42.145	0	339	27.4336	GO:0004672;GO:0005524;GO:0006468	PF00069	PTHR24343:SF58	0	2.7.11.1	K14498	KOG0583	Streptophyta	Saliceae	Eukaryota;Viridiplantae;Streptophyta;Streptophytina;Embryophyta;Tracheophyta;Euphyllophyta;Spermatophyta;Magnoliophyta;Mesangiospermae;Eudicotyledons;Gunneridae;Pentapetalae;rosids;fabi ds;Malpighiales;Salicaceae;Saliceae;Salix;Salix purpurea	GO:0004672;GO:0005524;GO:0006468;GO:0004672;GO:0006468	PF00069;PF00069;PF00069	PTHR24343:SF58;PTHR24343:SF58;PTHR24343:SF58	0	2.7.11.1;2.7.11.1	K14498;K14498	KOG0583;KOG0583;KOG0583
PolyA_DEIso	Salix_HiSeq_c579115_g1_i3	Salix_HiSeq_c579115_g1	10	63	0.818291	4.6819	Treatment	5.72156	SapurV1A.0068s0220.1.p	hypothetical protein	Eukaryota	Viridiplantae	Salix	Salix purpurea	SapurV1A.0068s0220.1.p	Salix purpurea	247	99	[('hypothetical', 1)]	hypothetical protein	0.757514	8.25909	0.979213	99.17	2e-82	247	99	736	49.3207	0	121	100	0	0	0	0	0	0	0	Streptophyta	Saliceae	Eukaryota;Viridiplantae;Streptophyta;Streptophytina;Embryophyta;Tracheophyta;Euphyllophyta;Spermatophyta;Magnoliophyta;Mesangiospermae;Eudicotyledons;Gunneridae;Pentapetalae;rosids;fabi ds;Malpighiales;Salicaceae;Saliceae;Salix;Salix purpurea	0	0	0	0	0	0	0
PolyA_DEIso	Salix_HiSeq_c596134_g3_i1	Salix_HiSeq_c596134_g3	10	58	1.30649	4.66071	Treatment	3.56735	SapurV1A.0192s0330.1.p	vacuolar membrane protein	Eukaryota	Viridiplantae	Salix	Salix purpurea	SapurV1A.0192s0330.1.p;tr|B9IL01|B9IL01_POPTR;Potri.018G024700.1;gi|566213774|ref|XP_002324309.2|;gi|743881906|ref|XP_011036594.1|	Salix purpurea;Populus trichocarpa;Populus trichocarpa;Populus trichocarpa;Populus euphratica	199;191;191;191;190	99;92;92;92;91	[('vacuolar', 2), ('[Populus', 2), ('membrane', 2), ('PREDICTED:', 1), ('Uncharacterized', 1)]	vacuolar membrane protein;Uncharacterized protein;NoDescription;hypothetical protein POPTR_0018s02000g [Populus trichocarpa];PREDICTED: uncharacterized vacuolar membrane protein YML018C-like [Populus euphratica]	0.552346	3.11704	0.999813	99.02	3e-61	199	99	598	51.1706	0	392	26.0204	GO:0016020	PF00892	PTHR23051	0	0	0	KOG2765	Streptophyta	Saliceae	Eukaryota;Viridiplantae;Streptophyta;Streptophytina;Embryophyta;Tracheophyta;Euphyllophyta;Spermatophyta;Magnoliophyta;Mesangiospermae;Eudicotyledons;Gunneridae;Pentapetalae;rosids;fabi ds;Malpighiales;Salicaceae;Saliceae;Salix;Salix purpurea	GO:0016020;GO:0016021;GO:0016020;0	PF00892;PF00892;0	PTHR23051;0;PTHR23051;SOLUTE CARRIER FAMILY 35 MEMBER F5 (PTHR23051:SF0)	pop:POPTR_0018s02000g;0	0	K15289;0	KOG2765;0;KOG2765
PolyA_DEIso	Salix_HiSeq_c600312_g4_i1	Salix_HiSeq_c600312_g4	3	19	1.96121	4.63645	Treatment	2.36408	SapurV1A.0330s0260.1.p	3'-N-debenzoyl-2'-deoxytaxol N-benzoyltransferase, putative	Eukaryota	Viridiplantae	Salix	Salix purpurea	SapurV1A.0330s0260.1.p	Salix purpurea	167	100	[("3'-N-debenzoyl-2'-deoxytaxol", 1), ('putative', 1), ('N-benzoyltransferase,', 1)]	3'-N-debenzoyl-2'-deoxytaxol N-benzoyltransferase, putative	0.373662	2.5396	0.985301	100	2e-50	167	100	222	98.6486	0	443	16.4786	GO:0016747	PF02458	0	0	0	0	0	Streptophyta	Saliceae	Eukaryota;Viridiplantae;Streptophyta;Streptophytina;Embryophyta;Tracheophyta;Euphyllophyta;Spermatophyta;Magnoliophyta;Mesangiospermae;Eudicotyledons;Gunneridae;Pentapetalae;rosids;fabi ds;Malpighiales;Salicaceae;Saliceae;Salix;Salix purpurea	GO:0016747	PF02458	0	0	0	0	0
PolyA_DEIso	Salix_HiSeq_c546690_g2_i1	Salix_HiSeq_c546690_g2	6	63	0.750303	4.578	Treatment	6.10154	SapurV1A.0115s0380.1.p	metal cation transporter, ZIP family protein	Eukaryota	Viridiplantae	Salix	Salix purpurea	SapurV1A.0115s0380.1.p	Salix purpurea	296	90	[('cation', 1), ('family', 1), ('metal', 1), ('ZIP', 1), ('transporter,', 1)]	metal cation transporter, ZIP family protein	0.785439	4.39137	0.992887	100	1e-99	296	90	604	83.9404	0	348	48.5632	GO:0016020;GO:0030001;GO:0046873;GO:0055085	PF02535	PTHR11040:SF28	0	0	0	KOG1558	Streptophyta	Saliceae	Eukaryota;Viridiplantae;Streptophyta;Streptophytina;Embryophyta;Tracheophyta;Euphyllophyta;Spermatophyta;Magnoliophyta;Mesangiospermae;Eudicotyledons;Gunneridae;Pentapetalae;rosids;fabi ds;Malpighiales;Salicaceae;Saliceae;Salix;Salix purpurea	GO:0016020;GO:0030001;GO:0046873;GO:0055085	PF02535	PTHR11040:SF28	0	0	0	KOG1558
PolyA_DEIso	Salix_HiSeq_c522778_g2_i1	Salix_HiSeq_c522778_g2	36	102	2.48711	4.56205	Treatment	1.83428	SapurV1A.0246s0180.1.p	RNA-binding protein 42 (RBM42)-like RNA recognition motif protein, putative	Eukaryota	Viridiplantae	Salix	Salix purpurea	SapurV1A.0246s0180.1.p;SapurV1A.0246s0180.2.p;SapurV1A.0246s0180.3.p	Salix purpurea;Salix purpurea;Salix purpurea	467;467;422	81;81;71	[('motif', 3), ('RNA', 3), ('RNA-binding', 3), ('recognition', 3), ('putative', 2)]	RNA-binding protein 42 (RBM42)-like RNA recognition motif protein, putative;RNA-binding protein 42 (RBM42)-like RNA recognition motif protein, putative;RNA recognition motif 2 in RNA-binding protein 34 (RBM34)-like protein	0.263466	2.03939	0.998589	100	2e-163	467	81	1130	74.0708	0	355	78.5915	GO:0003676	PF00076	PTHR24012:SF31	0	0	0	KOG0126	Streptophyta	Saliceae	Eukaryota;Viridiplantae;Streptophyta;Streptophytina;Embryophyta;Tracheophyta;Euphyllophyta;Spermatophyta;Magnoliophyta;Mesangiospermae;Eudicotyledons;Gunneridae;Pentapetalae;rosids;fabi ds;Malpighiales;Salicaceae;Saliceae;Salix;Salix purpurea	GO:0003676;GO:0003676;GO:0003676	PF00076;PF00076;PF00076	PTHR24012:SF31;PTHR24012:SF31;PTHR24012:SF31	0	0	0	KOG0126;KOG0126;KOG0126
PolyA_DEIso	Salix_HiSeq_c564603_g2_i2	Salix_HiSeq_c564603_g2	3	23	1.53089	4.49846	Treatment	2.93845	SapurV1A.1197s0160.1.p	nucleolar protein, putative	Eukaryota	Viridiplantae	Salix	Salix purpurea	SapurV1A.1197s0160.1.p;SapurV1A.1854s0020.1.p	Salix purpurea;Salix purpurea	93;93	100;100	[('putative', 2), ('nucleolar', 2)]	nucleolar protein, putative;nucleolar protein, putative	0.468119	2.35564	0.992304	97.78	9e-25	93	100	228	59.2105	0	132	34.0909	0	0	0	0	0	0	0	Streptophyta	Saliceae	Eukaryota;Viridiplantae;Streptophyta;Streptophytina;Embryophyta;Tracheophyta;Euphyllophyta;Spermatophyta;Magnoliophyta;Mesangiospermae;Eudicotyledons;Gunneridae;Pentapetalae;rosids;fabi ds;Malpighiales;Salicaceae;Saliceae;Salix;Salix purpurea	0	0	0	0	0	0	0
PolyA_DEIso	Salix_HiSeq_c575107_g6_i1	Salix_HiSeq_c575107_g6	15	43	2.30324	4.4937	Treatment	1.95104	SapurV1A.0459s0240.1.p	nucleoside diphosphate kinase	Eukaryota	Viridiplantae	Salix	Salix purpurea	SapurV1A.0459s0240.1.p	Salix purpurea	69	95	[('diphosphate', 1), ('nucleoside', 1), ('kinase', 1)]	nucleoside diphosphate kinase	0.290265	1.97907	0.987042	93.94	3e-14	69	95	476	20.7983	0	249	13.253	GO:0004550;GO:0005524;GO:0006165;GO:0006183;GO:0006228;GO:0006241	PF00334	PTHR11349	0	0	0	KOG0888	Streptophyta	Saliceae	Eukaryota;Viridiplantae;Streptophyta;Streptophytina;Embryophyta;Tracheophyta;Euphyllophyta;Spermatophyta;Magnoliophyta;Mesangiospermae;Eudicotyledons;Gunneridae;Pentapetalae;rosids;fabi ds;Malpighiales;Salicaceae;Saliceae;Salix;Salix purpurea	GO:0004550;GO:0005524;GO:0006165;GO:0006183;GO:0006228;GO:0006241	PF00334	PTHR11349	0	0	0	KOG0888
PolyA_DEIso	Salix_HiSeq_c559429_g1_i1	Salix_HiSeq_c559429_g1	16	51	2.33818	4.32795	Treatment	1.85099	SapurV1A.0152s0180.1.p	AMP-activated kinase, gamma regulatory subunit, putative	Eukaryota	Viridiplantae	Salix	Salix purpurea	SapurV1A.0152s0180.1.p	Salix purpurea	139	100	[('putative', 1), ('kinase,', 1), ('subunit,', 1), ('regulatory', 1), ('AMP-activated', 1)]	AMP-activated kinase, gamma regulatory subunit, putative	0.267404	1.69837	0.990171	100	3e-38	139	100	597	34.1709	0	480	14.1667	GO:0005515	PF00571	PTHR13780:SF13	0	0	0	KOG1764	Streptophyta	Saliceae	Eukaryota;Viridiplantae;Streptophyta;Streptophytina;Embryophyta;Tracheophyta;Euphyllophyta;Spermatophyta;Magnoliophyta;Mesangiospermae;Eudicotyledons;Gunneridae;Pentapetalae;rosids;fabi ds;Malpighiales;Salicaceae;Saliceae;Salix;Salix purpurea	GO:0005515	PF00571	PTHR13780:SF13	0	0	0	KOG1764
PolyA_DEIso	Salix_HiSeq_c594239_g1_i1	Salix_HiSeq_c594239_g1	3	19	1.15146	4.26765	Treatment	3.70631	SapurV1A.0581s0030.1.p	cytosolic aldehyde dehydrogenase	Eukaryota	Viridiplantae	Salix	Salix purpurea	SapurV1A.0581s0030.1.p;SapurV1A.0581s0030.2.p;SapurV1A.0581s0030.3.p	Salix purpurea;Salix purpurea;Salix purpurea	167;167;167	98;98;98	[('aldehyde', 3), ('dehydrogenase', 3), ('family', 2), ('(NAD)', 2), ('cytosolic', 1)]	cytosolic aldehyde dehydrogenase;aldehyde dehydrogenase (NAD) family protein;aldehyde dehydrogenase (NAD) family protein	0.568942	3.28172	0.955539	97.56	9e-50	167	98	310	79.3548	0	502	16.3347	GO:0008152;GO:0016491;GO:0055114	PF00171	PTHR11699:SF46	0	1.2.1.68	K12355	KOG2450	Streptophyta	Saliceae	Eukaryota;Viridiplantae;Streptophyta;Streptophytina;Embryophyta;Tracheophyta;Euphyllophyta;Spermatophyta;Magnoliophyta;Mesangiospermae;Eudicotyledons;Gunneridae;Pentapetalae;rosids;fabi ds;Malpighiales;Salicaceae;Saliceae;Salix;Salix purpurea	GO:0008152;GO:0016491;GO:0055114;GO:0008152;GO:0055114	PF00171;PF00171;PF00171	PTHR11699:SF46;PTHR11699:SF46;PTHR11699:SF46	0	1.2.1.68;0	K12355;0	KOG2450;KOG2450
PolyA_DEIso	Salix_HiSeq_c600973_g8_i1	Salix_HiSeq_c600973_g8	36	152	1.89737	4.24472	Treatment	2.23716	gi|761380096|ref|YP_009121532.1|	hypothetical protein RF1 (chloroplast) [Salix suchowensis]	Eukaryota	Viridiplantae	Salix	Salix suchowensis	gi|761380096|ref|YP_009121532.1|;gi|948299682|ref|YP_009179128.1|;gi|671743924|ref|YP_009051616.1|	Salix suchowensis;Salix babylonica;Salix interior	926;902;880	92;89;85	[('(chloroplast)', 3), ('[Salix', 3), ('Ycf1', 2), ('RF1', 1), ('interior]', 1)]	hypothetical protein RF1 (chloroplast) [Salix suchowensis];Ycf1 (chloroplast) [Salix babylonica];Ycf1 (chloroplast) [Salix interior]	0.349697	2.04369	0.984899	100	0	926	92	1634	92.1665	761380096	1807	27.7809	0	0	0	0	0	0	0	Streptophyta	Saliceae	Eukaryota;Viridiplantae;Streptophyta;Streptophytina;Embryophyta;Tracheophyta;Euphyllophyta;Spermatophyta;Magnoliophyta;Mesangiospermae;Eudicotyledons;Gunneridae;Pentapetalae;Rosids;Fabids;Malpighiales;Salicaceae;Saliceae;Salix;Salix suchowensis	0	0	0	0	0	0	0
PolyA_DEIso	Salix_HiSeq_c498392_g1_i1	Salix_HiSeq_c498392_g1	16	90	1.06991	4.24407	Treatment	3.96675	SapurV1A.0070s0730.1.p	carbohydrate transporter/sugar porter/transporter	Eukaryota	Viridiplantae	Salix	Salix purpurea	SapurV1A.0070s0730.1.p;SapurV1A.0070s0730.2.p;SapurV1A.0070s0730.3.p	Salix purpurea;Salix purpurea;Salix purpurea	585;585;585	97;97;97	[('carbohydrate', 3), ('transporter/sugar', 3), ('porter/transporter', 3)]	carbohydrate transporter/sugar porter/transporter;carbohydrate transporter/sugar porter/transporter;carbohydrate transporter/sugar porter/transporter	0.598435	4.62354	0.999157	97.3	0	585	97	1213	73.2069	0	493	60.0406	GO:0016021;GO:0055085	PF07690	PTHR24003:SF14	0	0	0	KOG2615	Streptophyta	Saliceae	Eukaryota;Viridiplantae;Streptophyta;Streptophytina;Embryophyta;Tracheophyta;Euphyllophyta;Spermatophyta;Magnoliophyta;Mesangiospermae;Eudicotyledons;Gunneridae;Pentapetalae;rosids;fabi ds;Malpighiales;Salicaceae;Saliceae;Salix;Salix purpurea	GO:0016021;GO:0055085;GO:0016021;GO:0055085	PF07690;PF07690;PF07690	PTHR24003:SF14;PTHR24003:SF14;PTHR24003:SF14	0	0	0	KOG2615;KOG2615;KOG2615
PolyA_DEIso	Salix_HiSeq_c599604_g8_i6	Salix_HiSeq_c599604_g8	8	63	1.60147	4.23128	Treatment	2.64213	SapurV1A.1310s0070.1.p	plasma membrane intrinsic protein PIP2.2	Eukaryota	Viridiplantae	Salix	Salix purpurea	SapurV1A.1310s0070.1.p;SapurV1A.0141s0050.1.p;SapurV1A.0141s0060.1.p;SapurV1A.0141s0060.2.p;gi|743910098|ref|XP_011048549.1|;gi|743910104|ref|XP_011048552.1|;tr|A9PEP4|A9PEP4_POPTR;Potri.006G128200.1;gi|566176049|ref|XP_006381455.1|;tr|C7E661|C7E661_9ROSI	Salix purpurea;Salix purpurea;Salix purpurea;Salix purpurea;Populus euphratica;Populus euphratica;Populus trichocarpa;Populus trichocarpa;Populus trichocarpa;Populus trichocarpa	334;333;332;328;327;326;324;324;324;323	93;93;92;91;89;89;88;88;88;87	[('membrane', 5), ('intrinsic', 5), ('plasma', 4), ('PIP2.2', 3), ('[Populus', 3)]	plasma membrane intrinsic protein PIP2.2;plasma membrane intrinsic protein PIP2.2;plasma membrane intrinsic protein;PREDICTED: aquaporin PIP2-1-like [Populus euphratica];PREDICTED: aquaporin PIP2-2-like [Populus euphratica];Uncharacterized protein;NoDescription;hypothetical protein POPTR_0006s13000g [Populus trichocarpa];Plasma membrane intrinsic protein PIP2.1	0.421954	2.23003	0.996279	76.55	1e-114	334	93	679	99.8527	0	286	60.8392	GO:0005215;GO:0006810;GO:0016020	PF00230	PTHR19139:SF27	0	0	K09872	KOG0223	Streptophyta	Saliceae	Eukaryota;Viridiplantae;Streptophyta;Streptophytina;Embryophyta;Tracheophyta;Euphyllophyta;Spermatophyta;Magnoliophyta;Mesangiospermae;Eudicotyledons;Gunneridae;Pentapetalae;rosids;fabi ds;Malpighiales;Salicaceae;Saliceae;Salix;Salix purpurea	GO:0005215;GO:0006810;GO:0016020;GO:0005215;0;GO:0016021;GO:0005215	PF00230;PF00230;0;PF00230	PTHR19139:SF27;PTHR19139:SF27;0;PTHR19139;AQUAPORIN PIP2-1-RELATED (PTHR19139:SF167);PTHR19139	0;pop:POPTR_0006s13000g	0	K09872;0;K09872	KOG0223;KOG0223;0
PolyA_DEIso	Salix_HiSeq_c543883_g1_i2	Salix_HiSeq_c543883_g1	6	100	0.440296	4.114	Treatment	9.34372	SapurV1A.0559s0060.1.p	leucoanthocyanidin dioxygenase, putative	Eukaryota	Viridiplantae	Salix	Salix purpurea	SapurV1A.0559s0060.1.p	Salix purpurea	530	100	[('dioxygenase,', 1), ('leucoanthocyanidin', 1), ('putative', 1)]	leucoanthocyanidin dioxygenase, putative	0.97052	7.26004	0.999862	100	0	530	100	1100	70.3636	0	359	71.8663	GO:0016491	PF03171	PTHR10209:SF55	0	0	0	KOG0143	Streptophyta	Saliceae	Eukaryota;Viridiplantae;Streptophyta;Streptophytina;Embryophyta;Tracheophyta;Euphyllophyta;Spermatophyta;Magnoliophyta;Mesangiospermae;Eudicotyledons;Gunneridae;Pentapetalae;rosids;fabi ds;Malpighiales;Salicaceae;Saliceae;Salix;Salix purpurea	GO:0016491	PF03171	PTHR10209:SF55	0	0	0	KOG0143
PolyA_DEIso	Salix_HiSeq_c333340_g1_i1	Salix_HiSeq_c333340_g1	7	37	1.42521	4.07607	Treatment	2.85997	SapurV1A.0002s1210.1.p	Spt20 family protein	Eukaryota	Viridiplantae	Salix	Salix purpurea	SapurV1A.0002s1210.1.p;SapurV1A.0002s1210.2.p;SapurV1A.0002s1210.3.p;SapurV1A.0002s1210.4.p;SapurV1A.0002s1210.5.p;SapurV1A.0002s1210.6.p	Salix purpurea;Salix purpurea;Salix purpurea;Salix purpurea;Salix purpurea;Salix purpurea	87;87;87;87;87;86	90;90;90;90;90;89	[('Spt20', 5), ('family', 5), ('DNA-binding', 1), ('putative', 1)]	Spt20 family protein;Spt20 family protein;DNA-binding protein, putative	0.456362	2.41105	0.961672	100	3e-19	87	90	447	27.5168	0	1413	2.90163	0	PF12090	0	0	0	0	0	Streptophyta	Saliceae	Eukaryota;Viridiplantae;Streptophyta;Streptophytina;Embryophyta;Tracheophyta;Euphyllophyta;Spermatophyta;Magnoliophyta;Mesangiospermae;Eudicotyledons;Gunneridae;Pentapetalae;rosids;fabi ds;Malpighiales;Salicaceae;Saliceae;Salix;Salix purpurea	0	PF12090;PF12090	0	0	0	0	0
PolyA_DEIso	Salix_HiSeq_c593333_g2_i1	Salix_HiSeq_c593333_g2	1	11	0.56061	4.06208	Treatment	7.24582	SapurV1A.0219s0130.1.p	fatty acyl-CoA reductase	Eukaryota	Viridiplantae	Salix	Salix purpurea	SapurV1A.0219s0130.1.p;SapurV1A.0219s0140.1.p;SapurV1A.0219s0130.3.p;Potri.009G145000.1;Potri.009G145000.3	Salix purpurea;Salix purpurea;Salix purpurea;Populus trichocarpa;Populus trichocarpa	51;51;50;49;48	100;100;99;95;95	[('reductase', 7), ('acyl', 4), ('CoA', 4), ('similar', 4), ('fatty', 3)]	fatty acyl-CoA reductase;fatty acyl-CoA reductase;similar to acyl CoA reductase;putative;similar to acyl CoA reductase (Simmondsia chinensis) GI:5020215;[ co-ortholog (1of4) of At3g44540, At5g22420, At5g22500, ];[ co-ortholog (1of4) of At3g44540, At5g22420, At5g22500, ]	0.860088	8.30493	0.963664	100	3e-08	51	100	221	31.2217	0	491	4.68432	GO:0016620;GO:0055114	PF07993;PF03015	PTHR11011:SF1	0	0	0	KOG1221	Streptophyta	Saliceae	Eukaryota;Viridiplantae;Streptophyta;Streptophytina;Embryophyta;Tracheophyta;Euphyllophyta;Spermatophyta;Magnoliophyta;Mesangiospermae;Eudicotyledons;Gunneridae;Pentapetalae;rosids;fabi ds;Malpighiales;Salicaceae;Saliceae;Salix;Salix purpurea	GO:0016620;GO:0055114;GO:0016620;GO:0003824;GO:0050662;GO:0044237;GO:0055114	PF07993;PF03015;PF07993;PF03015	PTHR11011:SF1;PTHR11011:SF1;PTHR11011:SF1	0	0	0	KOG1221;KOG1221;KOG1221
PolyA_DEIso	Salix_HiSeq_c507693_g1_i1	Salix_HiSeq_c507693_g1	8	59	0.722624	4.02206	Treatment	5.56592	SapurV1A.0005s0760.1.p	peptidase M, putative	Eukaryota	Viridiplantae	Salix	Salix purpurea	SapurV1A.0005s0760.1.p;tr|B9GHT3|B9GHT3_POPTR;gi|566151891|ref|XP_002300243.2|;Potri.001G299500.1;SapurV1A.1044s0040.1.p	Salix purpurea;Populus trichocarpa;Populus trichocarpa;Populus trichocarpa;Salix purpurea	370;369;369;368;357	85;84;84;84;79	[('family', 3), ('secretory', 3), ('basic', 3), ('plant', 2), ('peptidase', 2)]	peptidase M, putative;Plant basic secretory family protein;plant basic secretory family protein [Populus trichocarpa];plant basic secretory protein (BSP) family protein;similar to NtPRp27 (Nicotiana tabacum) GI:5360263;[ co-ortholog (1of7) of At2g15130, At2g15220, At2g15170, ];peptidase	0.745537	6.85424	0.992473	98.11	4e-129	370	85	810	78.5185	0	225	94.2222	0	PF04450	0	0	0	0	0	Streptophyta	Saliceae	Eukaryota;Viridiplantae;Streptophyta;Streptophytina;Embryophyta;Tracheophyta;Euphyllophyta;Spermatophyta;Magnoliophyta;Mesangiospermae;Eudicotyledons;Gunneridae;Pentapetalae;rosids;fabi ds;Malpighiales;Salicaceae;Saliceae;Salix;Salix purpurea	0	PF04450;PF04450;0;PF04450	0;BASIC SECRETORY PROTEIN FAMILY PROTEIN (PTHR33321:SF2)	pop:POPTR_0001s30690g;0	0	0	0
PolyA_DEIso	Salix_HiSeq_c550109_g2_i1	Salix_HiSeq_c550109_g2	3	35	0.679216	3.90325	Treatment	5.7467	SapurV1A.0685s0020.1.p	plant/F8B4-180 protein, putative	Eukaryota	Viridiplantae	Salix	Salix purpurea	SapurV1A.0685s0020.1.p	Salix purpurea	289	100	[('putative', 1), ('plant/F8B4-180', 1)]	plant/F8B4-180 protein, putative	0.759419	4.54737	0.999365	100	2e-98	289	100	421	99.0499	0	296	46.9595	0	PF04720	0	0	0	0	0	Streptophyta	Saliceae	Eukaryota;Viridiplantae;Streptophyta;Streptophytina;Embryophyta;Tracheophyta;Euphyllophyta;Spermatophyta;Magnoliophyta;Mesangiospermae;Eudicotyledons;Gunneridae;Pentapetalae;rosids;fabi ds;Malpighiales;Salicaceae;Saliceae;Salix;Salix purpurea	0	PF04720	0	0	0	0	0
PolyA_DEIso	Salix_HiSeq_c468068_g1_i1	Salix_HiSeq_c468068_g1	4	23	0.859505	3.88933	Treatment	4.52508	SapurV1A.0732s0050.1.p	MIF4G domain protein	Eukaryota	Viridiplantae	Salix	Salix purpurea	SapurV1A.0732s0050.1.p;SapurV1A.0732s0050.2.p	Salix purpurea;Salix purpurea	64;64	61;60	[('MIF4G', 2), ('domain', 2)]	MIF4G domain protein;MIF4G domain protein	0.655627	5.00381	0.974206	100	2e-12	64	61	329	45.5927	0	804	6.21891	GO:0005515;GO:0016070	PF02854;PF02847	PTHR18034:SF4	0	0	0	KOG2141	Streptophyta	Saliceae	Eukaryota;Viridiplantae;Streptophyta;Streptophytina;Embryophyta;Tracheophyta;Euphyllophyta;Spermatophyta;Magnoliophyta;Mesangiospermae;Eudicotyledons;Gunneridae;Pentapetalae;rosids;fabi ds;Malpighiales;Salicaceae;Saliceae;Salix;Salix purpurea	GO:0005515;GO:0016070;GO:0005515;GO:0016070	PF02854;PF02847;PF02854;PF02847	PTHR18034:SF4;PTHR18034:SF4	0	0	0	KOG2141;KOG2141
PolyA_DEIso	Salix_HiSeq_c517816_g1_i2	Salix_HiSeq_c517816_g1	14	64	1.17145	3.8499	Treatment	3.28643	SapurV1A.0883s0030.1.p	short chain alcohol dehydrogenase, putative	Eukaryota	Viridiplantae	Salix	Salix purpurea	SapurV1A.0883s0030.1.p;Potri.016G073700.1	Salix purpurea;Populus trichocarpa	534;510	100;91	[('short', 1), ('alcohol', 1), ('chain', 1), ('putative', 1), ('dehydrogenase,', 1)]	short chain alcohol dehydrogenase, putative;NoDescription	0.516725	3.22484	0.995415	99.24	0	534	100	955	82.9319	0	282	93.617	GO:0008152;GO:0016491	PF00106	PTHR24322	0	0	0	KOG0725	Streptophyta	Saliceae	Eukaryota;Viridiplantae;Streptophyta;Streptophytina;Embryophyta;Tracheophyta;Euphyllophyta;Spermatophyta;Magnoliophyta;Mesangiospermae;Eudicotyledons;Gunneridae;Pentapetalae;rosids;fabi ds;Malpighiales;Salicaceae;Saliceae;Salix;Salix purpurea	GO:0008152;GO:0016491;GO:0008152	PF00106;PF00106	PTHR24322;PTHR24322	0	0	0	KOG0725;KOG0725
PolyA_DEIso	Salix_HiSeq_c528980_g2_i1	Salix_HiSeq_c528980_g2	33	87	1.99841	3.78288	Treatment	1.89294	SapurV1A.0016s0050.1.p	mRNA, 952 bp sequence protein, putative	Eukaryota	Viridiplantae	Salix	Salix purpurea	SapurV1A.0016s0050.1.p;SapurV1A.0776s0160.1.p	Salix purpurea;Salix purpurea	417;417	95;95	[('952', 2), ('sequence', 2), ('putative', 2), ('mRNA,', 2)]	mRNA, 952 bp sequence protein, putative;mRNA, 952 bp sequence protein, putative	0.277137	2.03797	0.997528	100	3e-145	417	95	1269	51.0638	0	216	100	0	0	0	0	0	0	0	Streptophyta	Saliceae	Eukaryota;Viridiplantae;Streptophyta;Streptophytina;Embryophyta;Tracheophyta;Euphyllophyta;Spermatophyta;Magnoliophyta;Mesangiospermae;Eudicotyledons;Gunneridae;Pentapetalae;rosids;fabi ds;Malpighiales;Salicaceae;Saliceae;Salix;Salix purpurea	0	0	0	0	0	0	0
PolyA_DEIso	Salix_HiSeq_c601284_g6_i7	Salix_HiSeq_c601284_g6	10	35	1.59866	3.73906	Treatment	2.33887	SapurV1A.0063s0550.2.p	phosphate transporter PHO1-like protein	Eukaryota	Viridiplantae	Salix	Salix purpurea	SapurV1A.0063s0550.2.p;SapurV1A.0063s0550.1.p;SapurV1A.0480s0300.1.p;SapurV1A.0480s0300.2.p;SapurV1A.3499s0010.1.p;SapurV1A.0063s0550.3.p;SapurV1A.0063s0550.4.p	Salix purpurea;Salix purpurea;Salix purpurea;Salix purpurea;Salix purpurea;Salix purpurea;Salix purpurea	247;246;243;243;243;248;248	97;97;95;95;95;89;89	[('putative', 4), ('phosphate', 4), ('PHO1-like', 4), ('transporter', 4), ('and', 3)]	phosphate transporter PHO1-like protein;xenotropic and polytropic murine leukemia virus receptor PHO1, putative;xenotropic and polytropic murine leukemia virus receptor Pho1, putative;phosphate transporter PHO1-like protein, putative;phosphate transporter PHO1-like protein;phosphate transporter PHO1-like protein	0.369006	2.61176	0.964582	96.61	1e-77	247	97	502	70.5179	0	773	15.2652	GO:0016021	PF03105;PF03124	PTHR10783:SF4	0	0	0	KOG1162	Streptophyta	Saliceae	Eukaryota;Viridiplantae;Streptophyta;Streptophytina;Embryophyta;Tracheophyta;Euphyllophyta;Spermatophyta;Magnoliophyta;Mesangiospermae;Eudicotyledons;Gunneridae;Pentapetalae;rosids;fabi ds;Malpighiales;Salicaceae;Saliceae;Salix;Salix purpurea	GO:0016021;GO:0016021;GO:0016021	PF03105;PF03124;PF03105;PF03124	PTHR10783:SF4;PTHR10783:SF4;PTHR10783:SF4	0	0	0	KOG1162;KOG1162;KOG1162
PolyA_DEIso	Salix_HiSeq_c555872_g1_i5	Salix_HiSeq_c555872_g1	26	88	1.46	3.64483	Treatment	2.49647	SapurV1A.0020s0610.1.p	bidirectional sugar transporter SWEET2, putative	Eukaryota	Viridiplantae	Salix	Salix purpurea	SapurV1A.0020s0610.1.p;SapurV1A.0020s0610.2.p	Salix purpurea;Salix purpurea	372;372	78;78	[('bidirectional', 2), ('transporter', 2), ('SWEET2,', 2), ('putative', 2), ('sugar', 2)]	bidirectional sugar transporter SWEET2, putative;bidirectional sugar transporter SWEET2, putative	0.397326	2.42128	0.999941	100	3e-127	372	78	1291	54.8412	0	236	100	GO:0016021	PF03083	PTHR10791	0	0	0	KOG1623	Streptophyta	Saliceae	Eukaryota;Viridiplantae;Streptophyta;Streptophytina;Embryophyta;Tracheophyta;Euphyllophyta;Spermatophyta;Magnoliophyta;Mesangiospermae;Eudicotyledons;Gunneridae;Pentapetalae;rosids;fabi ds;Malpighiales;Salicaceae;Saliceae;Salix;Salix purpurea	GO:0016021;GO:0016021	PF03083;PF03083	PTHR10791;PTHR10791	0	0	0	KOG1623;KOG1623
PolyA_DEIso	Salix_HiSeq_c67987_g1_i1	Salix_HiSeq_c67987_g1	8	33	1.75999	3.61956	Treatment	2.05658	SapurV1A.0105s0200.5.p	histone chaperone domain CHZ protein	Eukaryota	Viridiplantae	Salix	Salix purpurea	SapurV1A.0105s0200.5.p;SapurV1A.0105s0200.2.p;SapurV1A.0105s0200.3.p;SapurV1A.0105s0200.4.p;SapurV1A.0105s0200.1.p	Salix purpurea;Salix purpurea;Salix purpurea;Salix purpurea;Salix purpurea	80;106;106;106;106	53;52;52;52;52	[('domain', 5), ('chaperone', 5), ('CHZ', 5), ('histone', 5)]	histone chaperone domain CHZ protein;histone chaperone domain CHZ protein;histone chaperone domain CHZ protein	0.313146	2.0735	0.99868	100	2e-17	80	53	438	38.3562	0	428	13.0841	0	PF09649	0	0	0	0	0	Streptophyta	Saliceae	Eukaryota;Viridiplantae;Streptophyta;Streptophytina;Embryophyta;Tracheophyta;Euphyllophyta;Spermatophyta;Magnoliophyta;Mesangiospermae;Eudicotyledons;Gunneridae;Pentapetalae;rosids;fabi ds;Malpighiales;Salicaceae;Saliceae;Salix;Salix purpurea	0	PF09649;PF09649;PF09649	0	0	0	0	0
PolyA_DEIso	Salix_HiSeq_c571274_g1_i1	Salix_HiSeq_c571274_g1	4	25	0.645084	3.57093	Treatment	5.5356	SapurV1A.3176s0010.1.p	TIR-NBS-LRR TIR type disease resistance protein	Eukaryota	Viridiplantae	Salix	Salix purpurea	SapurV1A.3176s0010.1.p;SapurV1A.1631s0030.1.p	Salix purpurea;Salix purpurea	192;189	98;94	[('resistance', 2), ('type', 2), ('TIR-NBS-LRR', 2), ('TIR', 2), ('disease', 2)]	TIR-NBS-LRR TIR type disease resistance protein;TIR-NBS-LRR TIR type disease resistance protein	0.743165	4.49176	0.958092	96.77	2e-58	192	98	320	87.1875	0	610	15.2459	GO:0004888;GO:0007165;GO:0031224;GO:0045087;GO:0005524;GO:0006915	PF01582;PF07725;PF00931	PTHR11017:SF20	0	0	0	0	Streptophyta	Saliceae	Eukaryota;Viridiplantae;Streptophyta;Streptophytina;Embryophyta;Tracheophyta;Euphyllophyta;Spermatophyta;Magnoliophyta;Mesangiospermae;Eudicotyledons;Gunneridae;Pentapetalae;rosids;fabi ds;Malpighiales;Salicaceae;Saliceae;Salix;Salix purpurea	GO:0004888;GO:0007165;GO:0031224;GO:0045087;GO:0005524;GO:0006915;GO:0005515;GO:0004888;GO:0006915	PF01582;PF07725;PF00931;PF00560;PF01582;PF00931	PTHR11017:SF20;PTHR11017:SF20	0	0	0	KOG4658
PolyA_DEIso	Salix_HiSeq_c593959_g3_i3	Salix_HiSeq_c593959_g3	6	54	0.740656	3.54148	Treatment	4.78155	SapurV1A.0195s0270.3.p	caleosin CLO1-1	Eukaryota	Viridiplantae	Salix	Salix purpurea	SapurV1A.0195s0270.3.p;SapurV1A.0195s0270.4.p;SapurV1A.0195s0270.1.p;SapurV1A.0195s0270.2.p	Salix purpurea;Salix purpurea;Salix purpurea;Salix purpurea	424;424;425;425	99;99;98;98	[('caleosin', 4), ('CLO1-1', 4)]	caleosin CLO1-1;caleosin CLO1-1;caleosin CLO1-1	0.679569	6.35793	0.998134	99.01	2e-150	424	99	856	71.1449	0	203	100	0	PF05042	0	0	0	0	0	Streptophyta	Saliceae	Eukaryota;Viridiplantae;Streptophyta;Streptophytina;Embryophyta;Tracheophyta;Euphyllophyta;Spermatophyta;Magnoliophyta;Mesangiospermae;Eudicotyledons;Gunneridae;Pentapetalae;rosids;fabi ds;Malpighiales;Salicaceae;Saliceae;Salix;Salix purpurea	0	PF05042;PF05042;PF05042	0	0	0	0	0
PolyA_DEIso	Salix_HiSeq_c540375_g1_i1	Salix_HiSeq_c540375_g1	4	53	0.450186	3.5024	Treatment	7.7799	SapurV1A.2493s0030.1.p	short chain dehydrogenase/reductase, putative	Eukaryota	Viridiplantae	Salix	Salix purpurea	SapurV1A.2493s0030.1.p;SapurV1A.1342s0100.1.p	Salix purpurea;Salix purpurea	446;434	100;95	[('short', 2), ('putative', 2), ('dehydrogenase/reductase,', 2), ('chain', 2)]	short chain dehydrogenase/reductase, putative;short chain dehydrogenase/reductase, putative	0.890974	7.31592	0.999037	100	2e-157	446	100	859	74.7381	0	303	70.6271	GO:0008152;GO:0016491	PF00106	PTHR24322:SF19	0	0	0	KOG1208	Streptophyta	Saliceae	Eukaryota;Viridiplantae;Streptophyta;Streptophytina;Embryophyta;Tracheophyta;Euphyllophyta;Spermatophyta;Magnoliophyta;Mesangiospermae;Eudicotyledons;Gunneridae;Pentapetalae;rosids;fabi ds;Malpighiales;Salicaceae;Saliceae;Salix;Salix purpurea	GO:0008152;GO:0016491;GO:0008152;GO:0016491	PF00106;PF00106	PTHR24322:SF19;PTHR24322:SF19	0	0	0	KOG1208;KOG1208
PolyA_DEIso	Salix_HiSeq_c451069_g1_i1	Salix_HiSeq_c451069_g1	41	97	2.43948	3.47785	Treatment	1.42565	SapurV1A.0349s0030.1.p	phosphatidylinositol 4-kinase	Eukaryota	Viridiplantae	Salix	Salix purpurea	SapurV1A.0349s0030.1.p;SapurV1A.0349s0030.4.p;SapurV1A.0349s0030.2.p;SapurV1A.0349s0030.3.p	Salix purpurea;Salix purpurea;Salix purpurea;Salix purpurea	700;701;700;700	92;92;92;92	[('phosphatidylinositol', 4), ('4-kinase', 4)]	phosphatidylinositol 4-kinase;phosphatidylinositol 4-kinase;phosphatidylinositol 4-kinase	0.154014	1.47987	0.984818	99.46	0	700	92	1403	78.6885	0	2023	18.1908	GO:0016773;GO:0004428;GO:0046854;GO:0048015	PF00454;PF00613	PTHR10048	0	2.7.1.67	K00888	KOG0902	Streptophyta	Saliceae	Eukaryota;Viridiplantae;Streptophyta;Streptophytina;Embryophyta;Tracheophyta;Euphyllophyta;Spermatophyta;Magnoliophyta;Mesangiospermae;Eudicotyledons;Gunneridae;Pentapetalae;rosids;fabi ds;Malpighiales;Salicaceae;Saliceae;Salix;Salix purpurea	GO:0016773;GO:0004428;GO:0046854;GO:0048015;GO:0016773;GO:0048015	PF00454;PF00613;PF00454;PF00613	PTHR10048;PTHR10048;PTHR10048	0	2.7.1.67;0	K00888;0	KOG0902;KOG0902;KOG0902
PolyA_DEIso	Salix_HiSeq_c593398_g3_i1	Salix_HiSeq_c593398_g3	3	35	0.652219	3.42846	Treatment	5.25661	SapurV1A.0061s0220.2.p	GDSL esterase/lipase	Eukaryota	Viridiplantae	Salix	Salix purpurea	SapurV1A.0061s0220.2.p;SapurV1A.0061s0220.1.p;SapurV1A.0061s0220.3.p	Salix purpurea;Salix purpurea;Salix purpurea	175;174;174	99;98;98	[('GDSL', 2), ('esterase/lipase', 2), ('esterase-like', 1), ('hydrolyzing', 1), ('isoamyl-acetate', 1)]	GDSL esterase/lipase;isoamyl-acetate hydrolyzing esterase-like protein;GDSL esterase/lipase	0.720706	5.85587	0.99473	98.8	2e-54	175	99	476	52.3109	0	225	36.8889	GO:0006629;GO:0016788	PF00657	PTHR14209	0	0	0	KOG3035	Streptophyta	Saliceae	Eukaryota;Viridiplantae;Streptophyta;Streptophytina;Embryophyta;Tracheophyta;Euphyllophyta;Spermatophyta;Magnoliophyta;Mesangiospermae;Eudicotyledons;Gunneridae;Pentapetalae;rosids;fabi ds;Malpighiales;Salicaceae;Saliceae;Salix;Salix purpurea	GO:0006629;GO:0016788;GO:0006629;GO:0016788	PF00657;PF00657;PF00657	PTHR14209;PTHR14209;PTHR14209	0	0	0	KOG3035;KOG3035
PolyA_DEIso	Salix_HiSeq_c569613_g1_i2	Salix_HiSeq_c569613_g1	6	47	0.820254	3.40076	Treatment	4.14598	SapurV1A.0664s0050.1.p	CwfJ carboxy-terminal 1-like protein	Eukaryota	Viridiplantae	Salix	Salix purpurea	SapurV1A.0664s0050.1.p;SapurV1A.0664s0050.2.p;SapurV1A.0664s0050.3.p;gi|743909575|ref|XP_011048271.1|;Potri.001G415900.2	Salix purpurea;Salix purpurea;Salix purpurea;Populus euphratica;Populus trichocarpa	345;336;336;328;327	90;88;88;82;80	[('carboxy-terminal', 3), ('CwfJ', 3), ('1-like', 3), ('PREDICTED:', 1), ('isoform', 1)]	CwfJ carboxy-terminal 1-like protein;CwfJ carboxy-terminal 1-like protein;PREDICTED: CWF19-like protein 2 isoform X2 [Populus euphratica];NoDescription	0.617627	3.29636	0.999994	99.46	2e-112	345	90	747	74.2972	0	779	23.7484	0	PF04676;PF04677	PTHR12072:SF3	0	0	0	KOG2477	Streptophyta	Saliceae	Eukaryota;Viridiplantae;Streptophyta;Streptophytina;Embryophyta;Tracheophyta;Euphyllophyta;Spermatophyta;Magnoliophyta;Mesangiospermae;Eudicotyledons;Gunneridae;Pentapetalae;rosids;fabi ds;Malpighiales;Salicaceae;Saliceae;Salix;Salix purpurea	0	PF04676;PF04677;PF04676;0;PF04677	PTHR12072:SF3;PTHR12072:SF3;0;PTHR12072:SF3	0	0	0	KOG2477;KOG2477;0;KOG2477
PolyA_DEIso	Salix_HiSeq_c552034_g1_i3	Salix_HiSeq_c552034_g1	3	25	1.46063	3.39808	Treatment	2.32644	SapurV1A.0246s0030.1.p	nudix hydrolase superfamily protein	Eukaryota	Viridiplantae	Salix	Salix purpurea	SapurV1A.0246s0030.1.p;SapurV1A.0246s0030.2.p	Salix purpurea;Salix purpurea	193;193	100;100	[('superfamily', 2), ('nudix', 2), ('hydrolase', 2)]	nudix hydrolase superfamily protein;nudix hydrolase superfamily protein	0.366692	2.40182	0.968241	100	1e-59	193	100	375	73.6	0	445	20.6742	GO:0016787	PF00293;PF09296	PTHR22769	0	3.6.1.22	K03426	KOG3084	Streptophyta	Saliceae	Eukaryota;Viridiplantae;Streptophyta;Streptophytina;Embryophyta;Tracheophyta;Euphyllophyta;Spermatophyta;Magnoliophyta;Mesangiospermae;Eudicotyledons;Gunneridae;Pentapetalae;rosids;fabi ds;Malpighiales;Salicaceae;Saliceae;Salix;Salix purpurea	GO:0016787;GO:0016787	PF00293;PF09296;PF00293	PTHR22769;PTHR22769	0	3.6.1.22;3.6.1.22	K03426;K03426	KOG3084;KOG3084
PolyA_DEIso	Salix_HiSeq_c562587_g1_i1	Salix_HiSeq_c562587_g1	7	62	0.61486	3.37937	Treatment	5.49615	SapurV1A.0172s0300.1.p	plant/MSJ11-3 protein, putative	Eukaryota	Viridiplantae	Salix	Salix purpurea	SapurV1A.0172s0300.1.p	Salix purpurea	262	99	[('plant/MSJ11-3', 1), ('putative', 1)]	plant/MSJ11-3 protein, putative	0.740059	4.83142	0.992326	99.24	8e-88	262	99	816	48.1618	0	140	93.5714	0	0	0	0	0	0	0	Streptophyta	Saliceae	Eukaryota;Viridiplantae;Streptophyta;Streptophytina;Embryophyta;Tracheophyta;Euphyllophyta;Spermatophyta;Magnoliophyta;Mesangiospermae;Eudicotyledons;Gunneridae;Pentapetalae;rosids;fabi ds;Malpighiales;Salicaceae;Saliceae;Salix;Salix purpurea	0	0	0	0	0	0	0
PolyA_DEIso	Salix_HiSeq_c563740_g2_i1	Salix_HiSeq_c563740_g2	3	25	0.615288	3.37497	Treatment	5.48518	SapurV1A.0259s0160.3.p	haloacid dehalogenase-like hydrolase domain protein	Eukaryota	Viridiplantae	Salix	Salix purpurea	SapurV1A.0259s0160.3.p;Potri.006G040800.3	Salix purpurea;Populus trichocarpa	127;96	66;63	[('dehalogenase-like', 1), ('domain', 1), ('NoDescription', 1), ('haloacid', 1), ('hydrolase', 1)]	haloacid dehalogenase-like hydrolase domain protein;NoDescription	0.739191	5.05027	0.99887	86.02	4e-36	127	66	362	77.0718	0	257	36.1868	GO:0003824;GO:0008152	PF00702	PTHR12725:SF5	0	0	0	0	Streptophyta	Saliceae	Eukaryota;Viridiplantae;Streptophyta;Streptophytina;Embryophyta;Tracheophyta;Euphyllophyta;Spermatophyta;Magnoliophyta;Mesangiospermae;Eudicotyledons;Gunneridae;Pentapetalae;rosids;fabi ds;Malpighiales;Salicaceae;Saliceae;Salix;Salix purpurea	GO:0003824;GO:0008152;GO:0003824;GO:0008152	PF00702;PF00702	PTHR12725:SF5;PTHR12725:SF5	0	0	0	0
PolyA_DEIso	Salix_HiSeq_c569118_g3_i3	Salix_HiSeq_c569118_g3	28	76	1.85146	3.36006	Treatment	1.81482	SapurV1A.0172s0200.1.p	ubiquitin-like Rad60 SUMO-like protein	Eukaryota	Viridiplantae	Salix	Salix purpurea	SapurV1A.0172s0200.1.p;SapurV1A.0172s0200.2.p	Salix purpurea;Salix purpurea	499;447	73;68	[('SUMO-like', 2), ('Rad60', 2), ('ubiquitin-like', 2)]	ubiquitin-like Rad60 SUMO-like protein;ubiquitin-like Rad60 SUMO-like protein	0.258833	1.90122	0.999865	99.41	2e-176	499	73	1094	92.9616	0	346	97.9769	GO:0005515	PF04003;PF00240	PTHR10666:SF58	0	0	0	KOG0003	Streptophyta	Saliceae	Eukaryota;Viridiplantae;Streptophyta;Streptophytina;Embryophyta;Tracheophyta;Euphyllophyta;Spermatophyta;Magnoliophyta;Mesangiospermae;Eudicotyledons;Gunneridae;Pentapetalae;rosids;fabi ds;Malpighiales;Salicaceae;Saliceae;Salix;Salix purpurea	GO:0005515;GO:0005515	PF04003;PF00240;PF04003;PF00240	PTHR10666:SF58;PTHR10666:SF58	0	0	0	KOG0003;KOG0003
PolyA_DEIso	Salix_HiSeq_c568731_g1_i1	Salix_HiSeq_c568731_g1	10	66	0.780244	3.338	Treatment	4.27815	SapurV1A.0654s0060.1.p	2-nitropropane dioxygenase-like protein	Eukaryota	Viridiplantae	Salix	Salix purpurea	SapurV1A.0654s0060.1.p;tr|B9IJE3|B9IJE3_POPTR;Potri.017G051800.1;Potri.017G051800.2;gi|224140777|ref|XP_002323755.1|;gi|743899655|ref|XP_011043115.1|	Salix purpurea;Populus trichocarpa;Populus trichocarpa;Populus trichocarpa;Populus trichocarpa;Populus euphratica	615;587;587;587;587;585	93;86;86;86;86;85	[('[Populus', 2), ('NoDescription', 2), ('monooxygenase', 1), ('PREDICTED:', 1), ('Uncharacterized', 1)]	2-nitropropane dioxygenase-like protein;Uncharacterized protein;NoDescription;hypothetical protein POPTR_0017s07870g [Populus trichocarpa];PREDICTED: nitronate monooxygenase [Populus euphratica]	0.631256	5.81669	0.989365	99.7	0	615	93	1035	95.3623	0	333	98.7988	GO:0018580;GO:0055114	PF03060	0	0	0	0	0	Streptophyta	Saliceae	Eukaryota;Viridiplantae;Streptophyta;Streptophytina;Embryophyta;Tracheophyta;Euphyllophyta;Spermatophyta;Magnoliophyta;Mesangiospermae;Eudicotyledons;Gunneridae;Pentapetalae;rosids;fabi ds;Malpighiales;Salicaceae;Saliceae;Salix;Salix purpurea	GO:0018580;GO:0055114;GO:0005829;GO:0018580;GO:0046482;GO:0003824;GO:0016491;0	PF03060;PF03060;0	0;2-NITROPROPANE DIOXYGENASE-LIKE PROTEIN (PTHR32332:SF20)	pop:POPTR_0017s07870g;0	0	0	0
PolyA_DEIso	Salix_HiSeq_c572192_g1_i2	Salix_HiSeq_c572192_g1	11	63	0.850331	3.33784	Treatment	3.92534	SapurV1A.0740s0040.1.p	NAC transcription factor, putative	Eukaryota	Viridiplantae	Salix	Salix purpurea	SapurV1A.0740s0040.1.p;SapurV1A.3767s0010.2.p;tr|B9H7H2|B9H7H2_POPTR;Potri.005G180200.1;gi|224084914|ref|XP_002307447.1|;gi|743918844|ref|XP_011003434.1|;Potri.002G081000.2;tr|B9GU14|B9GU14_POPTR;Potri.002G081000.1;gi|224063050|ref|XP_002300972.1|	Salix purpurea;Salix purpurea;Populus trichocarpa;Populus trichocarpa;Populus trichocarpa;Populus euphratica;Populus trichocarpa;Populus trichocarpa;Populus trichocarpa;Populus trichocarpa	309;306;301;301;301;298;297;296;296;296	100;98;94;94;94;94;93;92;92;92	[('family', 13), ('meristem', 7), ('apical', 7), ('NAC', 6), ('putative', 5)]	NAC transcription factor, putative;NAC transcription factor, putative;No apical meristem family protein;no apical meristem (NAM) family protein;similar to NAC domain protein NAM GB:AAD17313 GI:4325282 from (Arabidopsis thaliana);a large family of putative transcriptional activators with NA family member;[ co-ortholog (2of2) of At1g01720, ];no apical meristem family protein [Populus trichocarpa];P…	0.593877	3.86116	0.984507	99.32	5e-104	309	100	869	50.748	0	279	52.6882	GO:0003677;GO:0006355	PF02365	0	0	0	0	0	Streptophyta	Saliceae	Eukaryota;Viridiplantae;Streptophyta;Streptophytina;Embryophyta;Tracheophyta;Euphyllophyta;Spermatophyta;Magnoliophyta;Mesangiospermae;Eudicotyledons;Gunneridae;Pentapetalae;rosids;fabi ds;Malpighiales;Salicaceae;Saliceae;Salix;Salix purpurea	GO:0003677;GO:0006355;GO:0003677;GO:0005634;GO:0006351;0	PF02365;PF02365;0	0;GRAB1-LIKE PROTEIN (PTHR31719:SF3);GRAB1-LIKE PROTEIN (PTHR31719:SF3)	0;pop:POPTR_0005s20240g;pop:POPTR_0002s08150g	0	0	0
PolyA_DEIso	Salix_HiSeq_c578001_g1_i5	Salix_HiSeq_c578001_g1	16	70	1.19779	3.28151	Treatment	2.73965	SapurV1A.0159s0370.1.p	Atcambp25-binding protein OF 25 kDa protein, putative	Eukaryota	Viridiplantae	Salix	Salix purpurea	SapurV1A.0159s0370.1.p;SapurV1A.2521s0010.1.p;SapurV1A.0736s0050.1.p	Salix purpurea;Salix purpurea;Salix purpurea	337;337;325	68;67;64	[('Atcambp25-binding', 2), ('kDa', 2), ('putative', 2), ('motif', 1)]	Atcambp25-binding protein OF 25 kDa protein, putative;Atcambp25-binding protein OF 25 kDa protein, putative;VQ motif protein	0.437695	2.73311	0.995468	84.62	2e-114	337	68	1055	70.237	0	257	96.1089	0	PF05678	0	0	0	0	0	Streptophyta	Saliceae	Eukaryota;Viridiplantae;Streptophyta;Streptophytina;Embryophyta;Tracheophyta;Euphyllophyta;Spermatophyta;Magnoliophyta;Mesangiospermae;Eudicotyledons;Gunneridae;Pentapetalae;rosids;fabi ds;Malpighiales;Salicaceae;Saliceae;Salix;Salix purpurea	0	PF05678;PF05678;PF05678	0	0	0	0	0
PolyA_DEIso	Salix_HiSeq_c579127_g2_i1	Salix_HiSeq_c579127_g2	1	27	0.117826	3.27485	Treatment	27.794	SapurV1A.0028s0820.1.p	cysteine-rich receptor-like kinase	Eukaryota	Viridiplantae	Salix	Salix purpurea	SapurV1A.0028s0820.1.p;SapurV1A.0722s0020.1.p;SapurV1A.0028s0790.1.p	Salix purpurea;Salix purpurea;Salix purpurea	137;136;133	99;98;96	[('cysteine-rich', 3), ('receptor-like', 3), ('kinase', 3)]	cysteine-rich receptor-like kinase;cysteine-rich receptor-like kinase;cysteine-rich receptor-like kinase	1.44395	21.7344	0.999998	97.01	2e-37	137	99	444	45.2703	0	669	10.0149	GO:0004672;GO:0006468	PF01657;PF07714	PTHR24420:SF430	0	0	0	KOG1187	Streptophyta	Saliceae	Eukaryota;Viridiplantae;Streptophyta;Streptophytina;Embryophyta;Tracheophyta;Euphyllophyta;Spermatophyta;Magnoliophyta;Mesangiospermae;Eudicotyledons;Gunneridae;Pentapetalae;rosids;fabi ds;Malpighiales;Salicaceae;Saliceae;Salix;Salix purpurea	GO:0004672;GO:0006468;GO:0004672;GO:0004674	PF01657;PF07714;PF01657;PF11883	PTHR24420:SF430;PTHR24420:SF430;PTHR24420:SF430	0	0	0	KOG1187;KOG1187
PolyA_DEIso	Salix_HiSeq_c579421_g3_i1	Salix_HiSeq_c579421_g3	3	20	1.48823	3.26678	Treatment	2.19508	SapurV1A.0043s0550.2.p	nucleic acid-binding protein	Eukaryota	Viridiplantae	Salix	Salix purpurea	SapurV1A.0043s0550.2.p;Potri.006G252000.1;tr|A9PG98|A9PG98_POPTR;gi|224089211|ref|XP_002308658.1|;gi|743892624|ref|XP_011039708.1|;SapurV1A.0073s0420.1.p;SapurV1A.1780s0040.1.p;SapurV1A.3053s0030.1.p;Potri.018G029300.2;tr|B9IKV8|B9IKV8_POPTR	Salix purpurea;Populus trichocarpa;Populus trichocarpa;Populus trichocarpa;Populus euphratica;Salix purpurea;Salix purpurea;Salix purpurea;Populus trichocarpa;Populus trichocarpa	64;64;64;64;64;64;64;64;64;64	91;91;91;91;91;90;90;90;90;90	[('nucleic', 4), ('acid-binding', 4), ('At2g34160,', 2), ('Uncharacterized', 2), ('co-ortholog', 2)]	nucleic acid-binding protein;similar to expressed protein in Arabidopsis thaliana;[ co-ortholog (1of2) of At1g29250, At2g34160, ];Uncharacterized protein;hypothetical protein POPTR_0006s26820g [Populus trichocarpa];PREDICTED: uncharacterized protein At2g34160-like [Populus euphratica];nucleic acid-binding protein;[ co-ortholog (2of2) of At1g29250, At2g34160, ];Uncharacterized protein	0.341451	1.55946	0.951383	94.12	8e-14	64	91	263	38.7833	0	138	23.913	GO:0003676	PF01918	0	0	0	0	0	Streptophyta	Saliceae	Eukaryota;Viridiplantae;Streptophyta;Streptophytina;Embryophyta;Tracheophyta;Euphyllophyta;Spermatophyta;Magnoliophyta;Mesangiospermae;Eudicotyledons;Gunneridae;Pentapetalae;rosids;fabi ds;Malpighiales;Salicaceae;Saliceae;Salix;Salix purpurea	GO:0003676;GO:0003676;0;GO:0003676	PF01918;PF01918;0;PF01918	0;ALBA DNA/RNA-BINDING PROTEIN (PTHR31947:SF1)	0;pop:POPTR_0006s26820g;pop:POPTR_0018s01550g	0	0	0
PolyA_DEIso	Salix_HiSeq_c587317_g4_i2	Salix_HiSeq_c587317_g4	20	58	1.59513	3.24122	Treatment	2.03194	SapurV1A.0494s0180.1.p	glycosyltransferase family 8 protein	Eukaryota	Viridiplantae	Salix	Salix purpurea	SapurV1A.0494s0180.1.p;Potri.002G200200.1;tr|B9GSE6|B9GSE6_POPTR;gi|224068414|ref|XP_002302739.1|;gi|743927259|ref|XP_011007808.1|	Salix purpurea;Populus trichocarpa;Populus trichocarpa;Populus trichocarpa;Populus euphratica	300;287;287;287;285	100;92;91;91;90	[('family', 6), ('transferase', 4), ('glycosyl', 3), ('[Populus', 2), ('similar', 2)]	glycosyltransferase family 8 protein;glycosyl transferase family 8 protein;similar to low similarity to glycosyl transferase lgtC - Neisseria gonorrhoeae;similar to EMBL:AF208062;[ co-ortholog (2of2) of At3g62660, ];Glycosyl transferase family 8 family protein;glycosyl transferase family 8 family protein [Populus trichocarpa];PREDICTED: probable galacturonosyltransferase-like 7 [Populus euphratic…	0.307912	1.81585	0.953927	100	5e-99	300	100	926	45.6803	0	366	38.5246	GO:0016757	PF01501	PTHR13778	0	0	0	0	Streptophyta	Saliceae	Eukaryota;Viridiplantae;Streptophyta;Streptophytina;Embryophyta;Tracheophyta;Euphyllophyta;Spermatophyta;Magnoliophyta;Mesangiospermae;Eudicotyledons;Gunneridae;Pentapetalae;rosids;fabi ds;Malpighiales;Salicaceae;Saliceae;Salix;Salix purpurea	GO:0016757;GO:0016757;0	PF01501;PF01501;0	PTHR13778;PTHR13778;0;GALACTURONOSYLTRANSFERASE-LIKE 6-RELATED (PTHR13778:SF8)	0;pop:POPTR_0002s20120g	0	0	0
PolyA_DEIso	Salix_HiSeq_c594231_g1_i1	Salix_HiSeq_c594231_g1	7	69	0.420974	3.22537	Treatment	7.66168	SapurV1A.0017s0290.1.p	patatin-like phospholipase	Eukaryota	Viridiplantae	Salix	Salix purpurea	SapurV1A.0017s0290.1.p	Salix purpurea	655	88	[('phospholipase', 1), ('patatin-like', 1)]	patatin-like phospholipase	0.884324	11.3628	0.999371	94.44	0	655	88	1214	93.4102	0	382	95.0262	GO:0006629	PF01734	PTHR10470:SF3	0	0	0	KOG0513	Streptophyta	Saliceae	Eukaryota;Viridiplantae;Streptophyta;Streptophytina;Embryophyta;Tracheophyta;Euphyllophyta;Spermatophyta;Magnoliophyta;Mesangiospermae;Eudicotyledons;Gunneridae;Pentapetalae;rosids;fabi ds;Malpighiales;Salicaceae;Saliceae;Salix;Salix purpurea	GO:0006629	PF01734	PTHR10470:SF3	0	0	0	KOG0513
PolyA_DEIso	Salix_HiSeq_c590592_g8_i1	Salix_HiSeq_c590592_g8	3	27	0.399065	3.21461	Treatment	8.05536	SapurV1A.0294s0270.1.p	squamosa promoter-binding protein	Eukaryota	Viridiplantae	Salix	Salix purpurea	SapurV1A.0294s0270.1.p	Salix purpurea	172	92	[('promoter-binding', 1), ('squamosa', 1)]	squamosa promoter-binding protein	0.906085	8.40215	0.99799	100	1e-49	172	92	425	62.8235	0	1006	8.84692	GO:0003677;GO:0005634	PF03110	0	0	0	0	0	Streptophyta	Saliceae	Eukaryota;Viridiplantae;Streptophyta;Streptophytina;Embryophyta;Tracheophyta;Euphyllophyta;Spermatophyta;Magnoliophyta;Mesangiospermae;Eudicotyledons;Gunneridae;Pentapetalae;rosids;fabi ds;Malpighiales;Salicaceae;Saliceae;Salix;Salix purpurea	GO:0003677;GO:0005634	PF03110	0	0	0	0	0
PolyA_DEIso	Salix_HiSeq_c565191_g2_i1	Salix_HiSeq_c565191_g2	10	31	1.68349	3.20604	Treatment	1.9044	SapurV1A.0930s0130.1.p	ribosomal protein L28	Eukaryota	Viridiplantae	Salix	Salix purpurea	SapurV1A.0930s0130.1.p;gi|743903308|ref|XP_011044998.1|;gi|743903310|ref|XP_011045000.1|;tr|B9ILF9|B9ILF9_POPTR;Potri.018G006900.1;gi|566214043|ref|XP_002324390.2|;gi|823122027|ref|XP_012469124.1|;tr|C6TLX9|C6TLX9_SOYBN;tr|V7AH61|V7AH61_PHAVU;gi|720012294|ref|XP_010259821.1|	Salix purpurea;Populus euphratica;Populus euphratica;Populus trichocarpa;Populus trichocarpa;Populus trichocarpa;Gossypium raimondii;Soja;Phaseolus;Nelumbo nucifera	279;278;277;277;277;277;249;242;243;248	89;88;88;87;87;87;81;80;80;80	[('ribosomal', 5), ('PREDICTED:', 4), ('mitochondrial', 4), ('Uncharacterized', 3), ('[Populus', 3)]	ribosomal protein L28;PREDICTED: 39S ribosomal protein L28, mitochondrial isoform X1 [Populus euphratica];PREDICTED: 39S ribosomal protein L28, mitochondrial isoform X2 [Populus euphratica];Uncharacterized protein;NoDescription;hypothetical protein POPTR_0018s03610g [Populus trichocarpa];PREDICTED: 54S ribosomal protein L24, mitochondrial [Gossypium raimondii];PREDICTED: 54S ribosomal protein L24…	0.279758	2.08441	0.968345	99.34	3e-95	279	89	478	94.7699	0	216	69.9074	GO:0003735;GO:0005622;GO:0005840;GO:0006412	PF00830	PTHR13528	0	0	0	KOG3278	Streptophyta	Saliceae	Eukaryota;Viridiplantae;Streptophyta;Streptophytina;Embryophyta;Tracheophyta;Euphyllophyta;Spermatophyta;Magnoliophyta;Mesangiospermae;Eudicotyledons;Gunneridae;Pentapetalae;rosids;fabi ds;Malpighiales;Salicaceae;Saliceae;Salix;Salix purpurea	GO:0003735;GO:0005622;GO:0005840;GO:0006412;0;GO:0003735	PF00830;0;PF00830	PTHR13528;0;PTHR13528;39S RIBOSOMAL PROTEIN L28, MITOCHONDRIAL (PTHR13528:SF2)	0;pop:POPTR_0018s03610g;gmx:102663308;pvu:PHAVU_011G072600g	0	0;K02902	KOG3278;0;KOG3278
PolyA_DEIso	Salix_HiSeq_c593497_g2_i2	Salix_HiSeq_c593497_g2	11	67	1.18765	3.18207	Treatment	2.67931	SapurV1A.4547s0010.1.p	peptide transporter PTR	Eukaryota	Viridiplantae	Salix	Salix purpurea	SapurV1A.4547s0010.1.p;SapurV1A.0159s0260.1.p;tr|B9HDV1|B9HDV1_POPTR;Potri.006G034000.1;gi|566174239|ref|XP_002308865.2|;Potri.006G034000.2;Potri.006G034000.3;gi|743894935|ref|XP_011040728.1|	Salix purpurea;Salix purpurea;Populus trichocarpa;Populus trichocarpa;Populus trichocarpa;Populus trichocarpa;Populus trichocarpa;Populus euphratica	468;466;453;453;453;448;448;452	92;92;87;87;87;86;86;86	[('nitrite', 4), ('transporter', 4), ('sativus]', 3), ('co-ortholog', 3), ('[ORG:Cucumis', 3)]	peptide transporter PTR;peptide transporter PTR;Nitrite transporter family protein;similar to nitrite transporter. [ORG:Cucumis sativus];[ co-ortholog (2of3) of CAA93316, T10255, ];nitrite transporter family protein [Populus trichocarpa];PREDICTED: protein NRT1/ PTR FAMILY 3.1-like [Populus euphratica]	0.428023	1.90406	0.971491	98.79	4e-162	468	92	902	82.1508	0	575	42.9565	GO:0005215;GO:0006857;GO:0016020	PF00854	PTHR11654:SF56	0	0	0	KOG1237	Streptophyta	Saliceae	Eukaryota;Viridiplantae;Streptophyta;Streptophytina;Embryophyta;Tracheophyta;Euphyllophyta;Spermatophyta;Magnoliophyta;Mesangiospermae;Eudicotyledons;Gunneridae;Pentapetalae;rosids;fabi ds;Malpighiales;Salicaceae;Saliceae;Salix;Salix purpurea	GO:0005215;GO:0006857;GO:0016020;GO:0005215;GO:0016021;0	PF00854;PF00854;0	PTHR11654:SF56;PTHR11654:SF56;PTHR11654;0	0;pop:POPTR_0006s03250g	0	0	KOG1237;KOG1237;0
PolyA_DEIso	Salix_HiSeq_c608294_g1_i1	Salix_HiSeq_c608294_g1	2	16	0.898943	3.16359	Treatment	3.51923	SapurV1A.0138s0190.1.p	calcium-dependent kinase	Eukaryota	Viridiplantae	Salix	Salix purpurea	SapurV1A.0138s0190.1.p	Salix purpurea	51	100	[('calcium-dependent', 1), ('kinase', 1)]	calcium-dependent kinase	0.546448	2.69389	0.961146	100	4e-08	51	100	272	23.1618	0	556	3.77698	GO:0004672;GO:0005524;GO:0006468	PF00069;PF00036	PTHR24349	0	2.7.11.1	K13412	KOG0032	Streptophyta	Saliceae	Eukaryota;Viridiplantae;Streptophyta;Streptophytina;Embryophyta;Tracheophyta;Euphyllophyta;Spermatophyta;Magnoliophyta;Mesangiospermae;Eudicotyledons;Gunneridae;Pentapetalae;rosids;fabi ds;Malpighiales;Salicaceae;Saliceae;Salix;Salix purpurea	GO:0004672;GO:0005524;GO:0006468	PF00069;PF00036	PTHR24349	0	2.7.11.1	K13412	KOG0032
PolyA_DEIso	Salix_HiSeq_c564057_g1_i1	Salix_HiSeq_c564057_g1	9	31	1.21945	3.16194	Treatment	2.59292	SapurV1A.0717s0030.1.p	70 kDa peptidyl-prolyl isomerase	Eukaryota	Viridiplantae	Salix	Salix purpurea	SapurV1A.0717s0030.1.p;SapurV1A.0717s0030.2.p;tr|U5GGB5|U5GGB5_POPTR;Potri.004G190600.1;Potri.004G190600.2;gi|566167523|ref|XP_006384688.1|	Salix purpurea;Salix purpurea;Populus trichocarpa;Populus trichocarpa;Populus trichocarpa;Populus trichocarpa	164;163;159;159;159;159	98;98;93;93;93;93	[('tetratricopeptide', 3), ('repeat', 2), ('family', 2), ('co-ortholog', 2), ('(TPR)-containing', 2)]	70 kDa peptidyl-prolyl isomerase;70 kDa peptidyl-prolyl isomerase, putative;Tetratricopeptide repeat-containing family protein;similar to tetratricopeptide repeat (TPR)-containing protein;[ co-ortholog (2of3) of At5g21990, ];tetratricopeptide repeat-containing family protein [Populus trichocarpa]	0.41379	2.78389	0.972819	98.75	3e-47	164	98	495	48.4848	0	601	13.3111	GO:0005515	PF00515	PTHR10516:SF27	0	0	0	0	Streptophyta	Saliceae	Eukaryota;Viridiplantae;Streptophyta;Streptophytina;Embryophyta;Tracheophyta;Euphyllophyta;Spermatophyta;Magnoliophyta;Mesangiospermae;Eudicotyledons;Gunneridae;Pentapetalae;rosids;fabi ds;Malpighiales;Salicaceae;Saliceae;Salix;Salix purpurea	GO:0005515;GO:0005515;GO:0016021	PF00515;PF00515	PTHR10516:SF27;PTHR10516:SF27;PTHR10516;OUTER ENVELOPE PROTEIN 61, CHLOROPLASTIC (PTHR10516:SF322)	0;pop:POPTR_0004s20190g	0	0	0
PolyA_DEIso	Salix_HiSeq_c583952_g2_i4	Salix_HiSeq_c583952_g2	5	28	0.973193	3.12098	Treatment	3.20695	SapurV1A.0378s0100.2.p	cytochrome P450 family-dependent fatty acid hydroxylase	Eukaryota	Viridiplantae	Salix	Salix purpurea	SapurV1A.0378s0100.2.p;SapurV1A.0378s0100.1.p;SapurV1A.0378s0090.1.p	Salix purpurea;Salix purpurea;Salix purpurea	252;239;242	98;92;90	[('family-dependent', 3), ('fatty', 3), ('cytochrome', 3), ('acid', 3), ('hydroxylase', 3)]	cytochrome P450 family-dependent fatty acid hydroxylase;cytochrome P450 family-dependent fatty acid hydroxylase;cytochrome P450 family-dependent fatty acid hydroxylase	0.506092	3.29544	0.958216	97.54	2e-80	252	98	598	61.204	0	506	24.1107	GO:0005506;GO:0009055;GO:0016705;GO:0020037	PF00067	PTHR24296	0	0	0	KOG0157	Streptophyta	Saliceae	Eukaryota;Viridiplantae;Streptophyta;Streptophytina;Embryophyta;Tracheophyta;Euphyllophyta;Spermatophyta;Magnoliophyta;Mesangiospermae;Eudicotyledons;Gunneridae;Pentapetalae;rosids;fabi ds;Malpighiales;Salicaceae;Saliceae;Salix;Salix purpurea	GO:0005506;GO:0009055;GO:0016705;GO:0020037;GO:0005506;GO:0020037	PF00067;PF00067;PF00067	PTHR24296;PTHR24296;PTHR24296	0	0	0	KOG0157;KOG0157;KOG0157
PolyA_DEIso	Salix_HiSeq_c595566_g2_i3	Salix_HiSeq_c595566_g2	12	65	1.11579	3.02167	Treatment	2.70809	SapurV1A.0038s0640.1.p	tonoplast intrinsic protein	Eukaryota	Viridiplantae	Salix	Salix purpurea	SapurV1A.0038s0640.1.p;gi|743780173|ref|XP_011022886.1|;Potri.008G050700.2;tr|B9HM49|B9HM49_POPTR;gi|224098284|ref|XP_002311146.1|;SapurV1A.0095s0630.1.p;Potri.010G209900.1;gi|941507958|gb|ALK82468.1|;tr|A9PCF5|A9PCF5_POPTR;gi|224112847|ref|XP_002316308.1|	Salix purpurea;Populus euphratica;Populus trichocarpa;Populus trichocarpa;Populus trichocarpa;Salix purpurea;Populus trichocarpa;Salix purpurea;Populus trichocarpa;Populus trichocarpa	449;436;435;433;433;433;432;431;430;430	91;87;86;86;86;85;85;85;84;84	[('intrinsic', 11), ('tonoplast', 5), ('Gamma-tonoplast', 4), ('aquaporin', 3), ('[Populus', 3)]	tonoplast intrinsic protein;PREDICTED: aquaporin TIP1-3 [Populus euphratica];similar to Putative aquaporin TIP1.3 (Tonoplast intrinsic protein 1.3) (Gamma- tonoplast intrinsic protein 3) (Gamma-TIP3).;[ co-ortholog (1of2) of At4g01470, ];Gamma-tonoplast intrinsic protein 3;Gamma-tonoplast intrinsic protein 3 [Populus trichocarpa];tonoplast intrinsic protein;[ co-ortholog (2of2) of At4g01470, ];to…	0.432663	3.38649	0.972196	99.21	1e-157	449	91	1195	63.5146	0	253	100	GO:0005215;GO:0006810;GO:0016020	PF00230	PTHR19139:SF54	0	0	K09873	KOG0223	Streptophyta	Saliceae	Eukaryota;Viridiplantae;Streptophyta;Streptophytina;Embryophyta;Tracheophyta;Euphyllophyta;Spermatophyta;Magnoliophyta;Mesangiospermae;Eudicotyledons;Gunneridae;Pentapetalae;rosids;fabi ds;Malpighiales;Salicaceae;Saliceae;Salix;Salix purpurea	GO:0005215;GO:0006810;GO:0016020;0;GO:0005215;GO:0016021	PF00230;0;PF00230	PTHR19139:SF54;0;PTHR19139:SF54;PTHR19139	0;pop:POPTR_0008s05050g;pop:POPTR_0010s21700g	0	K09873;0;K09873	KOG0223;0;KOG0223
PolyA_DEIso	Salix_HiSeq_c576870_g2_i3	Salix_HiSeq_c576870_g2	3	26	0.641539	2.96657	Treatment	4.62414	SapurV1A.0131s0100.1.p	hypothetical protein	Eukaryota	Viridiplantae	Salix	Salix purpurea	SapurV1A.0131s0100.1.p	Salix purpurea	122	92	[('hypothetical', 1)]	hypothetical protein	0.665031	3.90597	0.963024	92.19	2e-35	122	92	485	39.5876	0	95	67.3684	0	0	0	0	0	0	0	Streptophyta	Saliceae	Eukaryota;Viridiplantae;Streptophyta;Streptophytina;Embryophyta;Tracheophyta;Euphyllophyta;Spermatophyta;Magnoliophyta;Mesangiospermae;Eudicotyledons;Gunneridae;Pentapetalae;rosids;fabi ds;Malpighiales;Salicaceae;Saliceae;Salix;Salix purpurea	0	0	0	0	0	0	0
PolyA_DEIso	Salix_HiSeq_c569929_g4_i8	Salix_HiSeq_c569929_g4	15	44	1.60762	2.96487	Treatment	1.84426	SapurV1A.0524s0030.1.p	histone-lysine N-methyltransferase ATX5	Eukaryota	Viridiplantae	Salix	Salix purpurea	SapurV1A.0524s0030.1.p;Potri.015G014300.1;Potri.015G014300.2;tr|B9IDS5|B9IDS5_POPTR;gi|566205424|ref|XP_002321418.2|;gi|743924453|ref|XP_011006347.1|;gi|823254758|ref|XP_012460027.1|;gi|823254760|ref|XP_012460028.1|;gi|902212779|gb|KNA17083.1|;Potri.012G013900.1	Salix purpurea;Populus trichocarpa;Populus trichocarpa;Populus trichocarpa;Populus trichocarpa;Populus euphratica;Gossypium raimondii;Gossypium raimondii;Spinacia oleracea;Populus trichocarpa	319;318;318;316;316;313;303;303;304;309	95;94;94;94;94;92;90;90;90;89	[('DOMAIN', 4), ('GROUP', 4), ('N-methyltransferase', 4), ('SET', 4), ('histone-lysine', 4)]	histone-lysine N-methyltransferase ATX5;similar to SET DOMAIN GROUP 29;[ ortholog of At5g53430,At4g27910,];SET DOMAIN GROUP 29 family protein;SET DOMAIN GROUP 29 family protein [Populus trichocarpa];PREDICTED: LOW QUALITY PROTEIN: histone-lysine N-methyltransferase ATX5-like [Populus euphratica];PREDICTED: histone-lysine N-methyltransferase ATX4-like isoform X1 [Gossypium raimondii];PREDICTED: hi…	0.265822	1.84364	0.994014	94.34	6e-100	319	95	786	60.687	0	1118	14.2218	GO:0005515	PF00856;PF00855	PTHR13793:SF5	0	0	0	KOG1080	Streptophyta	Saliceae	Eukaryota;Viridiplantae;Streptophyta;Streptophytina;Embryophyta;Tracheophyta;Euphyllophyta;Spermatophyta;Magnoliophyta;Mesangiospermae;Eudicotyledons;Gunneridae;Pentapetalae;rosids;fabi ds;Malpighiales;Salicaceae;Saliceae;Salix;Salix purpurea	GO:0005515;GO:0005515;GO:0005634;GO:0018024;GO:0008270;0;GO:0005515	PF00856;PF00855;PF00628;PF00856;0;PF00856	PTHR13793:SF5;PTHR13793:SF5;0;HISTONE-LYSINE N-METHYLTRANSFERASE ATX4-RELATED (PTHR13793:SF5);PTHR13793:SF5	0;pop:POPTR_0015s01670g	0	0	KOG1080;KOG1080;0;KOG1080
PolyA_DEIso	Salix_HiSeq_c575842_g1_i2	Salix_HiSeq_c575842_g1	1	37	0.112676	2.9305	Treatment	26.0081	SapurV1A.0332s0050.1.p	hypothetical protein	Eukaryota	Viridiplantae	Salix	Salix purpurea	SapurV1A.0332s0050.1.p	Salix purpurea	43	100	[('hypothetical', 1)]	hypothetical protein	1.41511	22.4682	0.999992	100	4e-05	43	100	573	11.5183	0	161	13.6646	0	0	0	0	0	0	0	Streptophyta	Saliceae	Eukaryota;Viridiplantae;Streptophyta;Streptophytina;Embryophyta;Tracheophyta;Euphyllophyta;Spermatophyta;Magnoliophyta;Mesangiospermae;Eudicotyledons;Gunneridae;Pentapetalae;rosids;fabi ds;Malpighiales;Salicaceae;Saliceae;Salix;Salix purpurea	0	0	0	0	0	0	0
PolyA_DEIso	Salix_HiSeq_c550116_g1_i2	Salix_HiSeq_c550116_g1	2	24	0.584078	2.92753	Treatment	5.01224	SapurV1A.0220s0320.1.p	E3 ubiquitin-protein ligase RGLG2	Eukaryota	Viridiplantae	Salix	Salix purpurea	SapurV1A.0220s0320.1.p;SapurV1A.0220s0320.2.p	Salix purpurea;Salix purpurea	69;69	100;100	[('RGLG2', 2), ('ligase', 2), ('ubiquitin-', 2)]	E3 ubiquitin-protein ligase RGLG2;E3 ubiquitin-protein ligase RGLG2	0.700032	3.54993	0.999522	100	6e-14	69	100	380	22.8947	0	411	7.05596	0	PF07002	PTHR10857:SF11	0	0	0	KOG4172	Streptophyta	Saliceae	Eukaryota;Viridiplantae;Streptophyta;Streptophytina;Embryophyta;Tracheophyta;Euphyllophyta;Spermatophyta;Magnoliophyta;Mesangiospermae;Eudicotyledons;Gunneridae;Pentapetalae;rosids;fabi ds;Malpighiales;Salicaceae;Saliceae;Salix;Salix purpurea	0	PF07002;PF07002	PTHR10857:SF11;PTHR10857:SF11	0	0	0	KOG4172;KOG4172
PolyA_DEIso	Salix_HiSeq_c589917_g1_i5	Salix_HiSeq_c589917_g1	7	54	0.508851	2.92614	Treatment	5.75049	SapurV1A.0662s0180.1.p	aminocyclopropanecarboxylate oxidase	Eukaryota	Viridiplantae	Salix	Salix purpurea	SapurV1A.0662s0180.1.p;SapurV1A.0662s0180.2.p	Salix purpurea;Salix purpurea	545;545	95;95	[('oxidase', 2), ('aminocyclopropanecarboxylate', 2)]	aminocyclopropanecarboxylate oxidase;aminocyclopropanecarboxylate oxidase	0.759705	9.70262	0.990906	99.27	0	545	95	1052	78.4221	0	339	81.1209	GO:0016491	PF03171	PTHR10209:SF55	0	0	0	KOG0143	Streptophyta	Saliceae	Eukaryota;Viridiplantae;Streptophyta;Streptophytina;Embryophyta;Tracheophyta;Euphyllophyta;Spermatophyta;Magnoliophyta;Mesangiospermae;Eudicotyledons;Gunneridae;Pentapetalae;rosids;fabi ds;Malpighiales;Salicaceae;Saliceae;Salix;Salix purpurea	GO:0016491;GO:0016491	PF03171;PF03171	PTHR10209:SF55;PTHR10209:SF55	0	0	0	KOG0143;KOG0143
PolyA_DEIso	Salix_HiSeq_c554340_g2_i1	Salix_HiSeq_c554340_g2	4	40	0.401259	2.91808	Treatment	7.2723	SapurV1A.0769s0150.1.p	senescence-associated protein DIN1	Eukaryota	Viridiplantae	Salix	Salix purpurea	SapurV1A.0769s0150.1.p	Salix purpurea	351	93	[('DIN1', 1), ('senescence-associated', 1)]	senescence-associated protein DIN1	0.861672	6.28744	0.999243	100	9e-123	351	93	705	76.5957	0	180	100	0	PF00581	PTHR13253:SF26	0	0	0	KOG1530	Streptophyta	Saliceae	Eukaryota;Viridiplantae;Streptophyta;Streptophytina;Embryophyta;Tracheophyta;Euphyllophyta;Spermatophyta;Magnoliophyta;Mesangiospermae;Eudicotyledons;Gunneridae;Pentapetalae;rosids;fabi ds;Malpighiales;Salicaceae;Saliceae;Salix;Salix purpurea	0	PF00581	PTHR13253:SF26	0	0	0	KOG1530
PolyA_DEIso	Salix_HiSeq_c558092_g2_i1	Salix_HiSeq_c558092_g2	9	39	1.09563	2.91638	Treatment	2.66183	SapurV1A.0155s0060.1.p	CW-type zinc finger protein, putative	Eukaryota	Viridiplantae	Salix	Salix purpurea	SapurV1A.0155s0060.1.p	Salix purpurea	396	90	[('CW-type', 1), ('putative', 1), ('finger', 1), ('zinc', 1)]	CW-type zinc finger protein, putative	0.425181	2.36356	0.992291	99.08	6e-127	396	90	692	94.0751	0	1620	13.3951	GO:0008270	PF07496	PTHR23336:SF6	0	0	0	0	Streptophyta	Saliceae	Eukaryota;Viridiplantae;Streptophyta;Streptophytina;Embryophyta;Tracheophyta;Euphyllophyta;Spermatophyta;Magnoliophyta;Mesangiospermae;Eudicotyledons;Gunneridae;Pentapetalae;rosids;fabi ds;Malpighiales;Salicaceae;Saliceae;Salix;Salix purpurea	GO:0008270	PF07496	PTHR23336:SF6	0	0	0	0
PolyA_DEIso	Salix_HiSeq_c518633_g1_i1	Salix_HiSeq_c518633_g1	8	43	1.12034	2.87189	Treatment	2.56341	SapurV1A.0197s0230.1.p	clathrin assembly protein, putative	Eukaryota	Viridiplantae	Salix	Salix purpurea	SapurV1A.0197s0230.1.p;SapurV1A.0197s0230.2.p	Salix purpurea;Salix purpurea	167;167	70;70	[('clathrin', 2), ('assembly', 2), ('putative', 2)]	clathrin assembly protein, putative;clathrin assembly protein, putative	0.408818	1.99992	0.979846	97.37	2e-47	167	70	673	50.8172	0	546	20.8791	GO:0005543	PF07651	PTHR22951:SF1	0	0	0	KOG0251	Streptophyta	Saliceae	Eukaryota;Viridiplantae;Streptophyta;Streptophytina;Embryophyta;Tracheophyta;Euphyllophyta;Spermatophyta;Magnoliophyta;Mesangiospermae;Eudicotyledons;Gunneridae;Pentapetalae;rosids;fabi ds;Malpighiales;Salicaceae;Saliceae;Salix;Salix purpurea	GO:0005543;GO:0005543	PF07651;PF07651	PTHR22951:SF1;PTHR22951:SF1	0	0	0	KOG0251;KOG0251
PolyA_DEIso	Salix_HiSeq_c596954_g5_i1	Salix_HiSeq_c596954_g5	38	85	2.11239	2.81755	Treatment	1.33382	SapurV1A.0015s0700.1.p	zinc finger protein, putative	Eukaryota	Viridiplantae	Salix	Salix purpurea	SapurV1A.0015s0700.1.p;tr|B9HJJ4|B9HJJ4_POPTR;Potri.008G138000.1;Potri.008G138000.2;gi|224099591|ref|XP_002311543.1|	Salix purpurea;Populus trichocarpa;Populus trichocarpa;Populus trichocarpa;Populus trichocarpa	454;433;433;433;433	89;81;81;81;81	[('NoDescription', 2), ('zinc', 1), ('putative', 1), ('Uncharacterized', 1), ('[Populus', 1)]	zinc finger protein, putative;Uncharacterized protein;NoDescription;hypothetical protein POPTR_0008s13730g [Populus trichocarpa]	0.125098	1.35533	0.96471	90.32	5e-158	454	89	1483	50.1686	0	247	100	0	0	PTHR10042:SF14	0	0	0	0	Streptophyta	Saliceae	Eukaryota;Viridiplantae;Streptophyta;Streptophytina;Embryophyta;Tracheophyta;Euphyllophyta;Spermatophyta;Magnoliophyta;Mesangiospermae;Eudicotyledons;Gunneridae;Pentapetalae;rosids;fabi ds;Malpighiales;Salicaceae;Saliceae;Salix;Salix purpurea	GO:0046872;0	0	PTHR10042:SF14;0;PTHR10042:SF14	pop:POPTR_0008s13730g;0	0	0	0
PolyA_DEIso	Salix_HiSeq_c561463_g4_i1	Salix_HiSeq_c561463_g4	16	80	1.16123	2.81442	Treatment	2.42366	SapurV1A.0022s0350.1.p	beta-amylase	Eukaryota	Viridiplantae	Salix	Salix purpurea	SapurV1A.0022s0350.1.p	Salix purpurea	899	100	[('beta-amylase', 1)]	beta-amylase	0.384471	2.1118	0.951288	100	0	899	100	1290	99.7674	0	536	80.0373	GO:0000272;GO:0016161	PF01373	0	0	0	0	0	Streptophyta	Saliceae	Eukaryota;Viridiplantae;Streptophyta;Streptophytina;Embryophyta;Tracheophyta;Euphyllophyta;Spermatophyta;Magnoliophyta;Mesangiospermae;Eudicotyledons;Gunneridae;Pentapetalae;rosids;fabi ds;Malpighiales;Salicaceae;Saliceae;Salix;Salix purpurea	GO:0000272;GO:0016161	PF01373	0	0	0	0	0
PolyA_DEIso	Salix_HiSeq_c470192_g1_i2	Salix_HiSeq_c470192_g1	10	37	1.28408	2.78986	Treatment	2.17265	SapurV1A.0166s0200.1.p	K-like RNA-binding domain protein, putative	Eukaryota	Viridiplantae	Salix	Salix purpurea	SapurV1A.0166s0200.1.p;SapurV1A.0166s0200.2.p	Salix purpurea;Salix purpurea	153;139	75;71	[('domain', 2), ('K-like', 2), ('putative', 2), ('RNA-binding', 2)]	K-like RNA-binding domain protein, putative;K-like RNA-binding domain protein, putative	0.33699	1.90103	0.999111	100	8e-43	153	75	646	48.2972	0	521	19.9616	GO:0003723	PF00013	PTHR10288:SF53	0	0	0	KOG2190	Streptophyta	Saliceae	Eukaryota;Viridiplantae;Streptophyta;Streptophytina;Embryophyta;Tracheophyta;Euphyllophyta;Spermatophyta;Magnoliophyta;Mesangiospermae;Eudicotyledons;Gunneridae;Pentapetalae;rosids;fabi ds;Malpighiales;Salicaceae;Saliceae;Salix;Salix purpurea	GO:0003723;GO:0003723	PF00013;PF00013	PTHR10288:SF53;PTHR10288:SF53	0	0	0	KOG2190;KOG2190
PolyA_DEIso	Salix_HiSeq_c598992_g5_i4	Salix_HiSeq_c598992_g5	29	89	1.62659	2.77862	Treatment	1.70825	SapurV1A.1088s0080.1.p	octicosapeptide/phox/Bem1p protein, putative	Eukaryota	Viridiplantae	Salix	Salix purpurea	SapurV1A.1088s0080.1.p	Salix purpurea	691	87	[('octicosapeptide/phox/Bem1p', 1), ('putative', 1)]	octicosapeptide/phox/Bem1p protein, putative	0.23255	1.54351	0.959454	91.09	0	691	87	1592	72.9271	0	429	91.1422	GO:0005515	PF00564	0	0	0	0	0	Streptophyta	Saliceae	Eukaryota;Viridiplantae;Streptophyta;Streptophytina;Embryophyta;Tracheophyta;Euphyllophyta;Spermatophyta;Magnoliophyta;Mesangiospermae;Eudicotyledons;Gunneridae;Pentapetalae;rosids;fabi ds;Malpighiales;Salicaceae;Saliceae;Salix;Salix purpurea	GO:0005515	PF00564	0	0	0	0	0
PolyA_DEIso	Salix_HiSeq_c589177_g7_i1	Salix_HiSeq_c589177_g7	10	36	1.3336	2.76958	Treatment	2.07677	SapurV1A.0776s0040.1.p	DnaJ heat shock amino-terminal domain protein	Eukaryota	Viridiplantae	Salix	Salix purpurea	SapurV1A.0776s0040.1.p;SapurV1A.0776s0040.2.p;SapurV1A.0776s0040.3.p;SapurV1A.0776s0040.4.p;Potri.002G000300.3;tr|B9GPJ8|B9GPJ8_POPTR;gi|566155466|ref|XP_002300601.2|;Potri.002G000300.1;Potri.002G000300.2;Potri.002G000300.5	Salix purpurea;Salix purpurea;Salix purpurea;Salix purpurea;Populus trichocarpa;Populus trichocarpa;Populus trichocarpa;Populus trichocarpa;Populus trichocarpa;Populus trichocarpa	369;369;369;353;351;350;350;350;350;350	99;99;99;94;90;90;90;89;89;89	[('domain', 4), ('shock', 4), ('amino-terminal', 4), ('heat', 4), ('DnaJ', 4)]	DnaJ heat shock amino-terminal domain protein;DnaJ heat shock amino-terminal domain protein;NoDescription;Uncharacterized protein;hypothetical protein POPTR_0002s00230g [Populus trichocarpa];NoDescription	0.317389	2.07896	0.97576	99.44	3e-127	369	99	605	88.7603	0	403	44.4169	GO:0031072	PF00226	PTHR24078	0	0	0	KOG0691	Streptophyta	Saliceae	Eukaryota;Viridiplantae;Streptophyta;Streptophytina;Embryophyta;Tracheophyta;Euphyllophyta;Spermatophyta;Magnoliophyta;Mesangiospermae;Eudicotyledons;Gunneridae;Pentapetalae;rosids;fabi ds;Malpighiales;Salicaceae;Saliceae;Salix;Salix purpurea	GO:0031072;GO:0031072;0	PF00226;PF00226;PF14308;0	PTHR24078;PTHR24078;PTHR24076;0;LD21896P (PTHR24078:SF166)	0;pop:POPTR_0002s00230g	0	0	KOG0691;KOG0691;0;KOG0691
PolyA_DEIso	Salix_HiSeq_c562567_g1_i1	Salix_HiSeq_c562567_g1	10	60	0.576094	2.74734	Treatment	4.76891	SapurV1A.0001s1000.1.p	cytochrome P450 family protein, putative	Eukaryota	Viridiplantae	Salix	Salix purpurea	SapurV1A.0001s1000.1.p	Salix purpurea	823	97	[('P450', 1), ('putative', 1), ('family', 1), ('cytochrome', 1)]	cytochrome P450 family protein, putative	0.678419	5.36114	0.999722	99.27	0	823	97	1238	99.8384	0	510	80.7843	GO:0005506;GO:0009055;GO:0016705;GO:0020037	PF00067	PTHR24298:SF44	0	0	0	KOG0156	Streptophyta	Saliceae	Eukaryota;Viridiplantae;Streptophyta;Streptophytina;Embryophyta;Tracheophyta;Euphyllophyta;Spermatophyta;Magnoliophyta;Mesangiospermae;Eudicotyledons;Gunneridae;Pentapetalae;rosids;fabi ds;Malpighiales;Salicaceae;Saliceae;Salix;Salix purpurea	GO:0005506;GO:0009055;GO:0016705;GO:0020037	PF00067	PTHR24298:SF44	0	0	0	KOG0156
PolyA_DEIso	Salix_HiSeq_c598427_g11_i2	Salix_HiSeq_c598427_g11	2	80	0.197382	2.72654	Treatment	13.8135	SapurV1A.0019s1020.1.p	PB1 domain protein	Eukaryota	Viridiplantae	Salix	Salix purpurea	SapurV1A.0019s1020.1.p	Salix purpurea	413	82	[('domain', 1), ('PB1', 1)]	PB1 domain protein	1.1403	8.84962	0.999998	100	3e-140	413	82	1198	63.8564	0	484	52.686	GO:0005515	PF00564	0	0	0	0	0	Streptophyta	Saliceae	Eukaryota;Viridiplantae;Streptophyta;Streptophytina;Embryophyta;Tracheophyta;Euphyllophyta;Spermatophyta;Magnoliophyta;Mesangiospermae;Eudicotyledons;Gunneridae;Pentapetalae;rosids;fabi ds;Malpighiales;Salicaceae;Saliceae;Salix;Salix purpurea	GO:0005515	PF00564	0	0	0	0	0
PolyA_DEIso	Salix_HiSeq_c594518_g1_i1	Salix_HiSeq_c594518_g1	4	27	0.402737	2.69962	Treatment	6.70318	SapurV1A.0004s0510.1.p	amino acid transporter	Eukaryota	Viridiplantae	Salix	Salix purpurea	SapurV1A.0004s0510.1.p;SapurV1A.0004s0510.2.p;SapurV1A.0004s0510.1.p	Salix purpurea;Salix purpurea;Salix purpurea	131;131;128	95;95;90	[('transporter', 3), ('acid', 3), ('amino', 3)]	amino acid transporter;amino acid transporter;amino acid transporter	0.826281	9.1902	0.989761	95.65	7e-35	131	95	684	30.2632	0	484	13.843	0	PF01490	PTHR22950	0	0	0	KOG1303	Streptophyta	Saliceae	Eukaryota;Viridiplantae;Streptophyta;Streptophytina;Embryophyta;Tracheophyta;Euphyllophyta;Spermatophyta;Magnoliophyta;Mesangiospermae;Eudicotyledons;Gunneridae;Pentapetalae;rosids;fabi ds;Malpighiales;Salicaceae;Saliceae;Salix;Salix purpurea	0	PF01490;PF01490;PF01490	PTHR22950;PTHR22950;PTHR22950	0	0	0	KOG1303;KOG1303;KOG1303
PolyA_DEIso	Salix_HiSeq_c588897_g1_i4	Salix_HiSeq_c588897_g1	5	34	0.465885	2.6626	Treatment	5.71514	SapurV1A.0183s0040.1.p	thaumatin-like protein	Eukaryota	Viridiplantae	Salix	Salix purpurea	SapurV1A.0183s0040.1.p;SapurV1A.0271s0350.1.p	Salix purpurea;Salix purpurea	462;443	100;92	[('thaumatin-like', 2)]	thaumatin-like protein;thaumatin-like protein	0.757027	6.48393	0.988625	100	3e-165	462	100	804	84.3284	0	226	100	0	PF00314	0	0	0	0	0	Streptophyta	Saliceae	Eukaryota;Viridiplantae;Streptophyta;Streptophytina;Embryophyta;Tracheophyta;Euphyllophyta;Spermatophyta;Magnoliophyta;Mesangiospermae;Eudicotyledons;Gunneridae;Pentapetalae;rosids;fabi ds;Malpighiales;Salicaceae;Saliceae;Salix;Salix purpurea	0	PF00314;PF00314	0	0	0	0	0
PolyA_DEIso	Salix_HiSeq_c593497_g2_i3	Salix_HiSeq_c593497_g2	10	51	0.559821	2.64358	Treatment	4.72219	SapurV1A.0159s0260.1.p	peptide transporter PTR	Eukaryota	Viridiplantae	Salix	Salix purpurea	SapurV1A.0159s0260.1.p;SapurV1A.4547s0010.1.p;SapurV1A.0159s0250.1.p;tr|B9HDV1|B9HDV1_POPTR;Potri.006G034000.1;Potri.006G034000.2;Potri.006G034000.3;gi|566174239|ref|XP_002308865.2|;Potri.006G034000.4;gi|743894935|ref|XP_011040728.1|	Salix purpurea;Salix purpurea;Salix purpurea;Populus trichocarpa;Populus trichocarpa;Populus trichocarpa;Populus trichocarpa;Populus trichocarpa;Populus trichocarpa;Populus euphratica	316;315;323;309;309;308;308;309;306;307	80;80;79;76;76;76;76;76;75;75	[('nitrite', 5), ('transporter', 5), ('sativus]', 4), ('co-ortholog', 4), ('[ORG:Cucumis', 4)]	peptide transporter PTR;peptide transporter PTR;Nitrite transporter family protein;similar to nitrite transporter. [ORG:Cucumis sativus];[ co-ortholog (2of3) of CAA93316, T10255, ];nitrite transporter family protein [Populus trichocarpa];PREDICTED: protein NRT1/ PTR FAMILY 3.1-like [Populus euphratica]	0.674143	5.51905	0.999786	95.19	3e-101	316	80	1064	52.7256	0	620	30.1613	GO:0005215;GO:0006857;GO:0016020	PF00854	PTHR11654:SF56	0	0	0	KOG1237	Streptophyta	Saliceae	Eukaryota;Viridiplantae;Streptophyta;Streptophytina;Embryophyta;Tracheophyta;Euphyllophyta;Spermatophyta;Magnoliophyta;Mesangiospermae;Eudicotyledons;Gunneridae;Pentapetalae;rosids;fabi ds;Malpighiales;Salicaceae;Saliceae;Salix;Salix purpurea	GO:0005215;GO:0006857;GO:0016020;GO:0005215;GO:0016021;0	PF00854;PF00854;0	PTHR11654:SF56;PTHR11654:SF56;PTHR11654;0	0;pop:POPTR_0006s03250g	0	0	KOG1237;KOG1237;0
PolyA_DEIso	Salix_HiSeq_c555440_g2_i1	Salix_HiSeq_c555440_g2	23	63	1.63229	2.60537	Treatment	1.59614	SapurV1A.0315s0130.1.p	cytochrome P450 family protein	Eukaryota	Viridiplantae	Salix	Salix purpurea	SapurV1A.0315s0130.1.p;Potri.004G100400.1;tr|B9H2Z0|B9H2Z0_POPTR;gi|224077166|ref|XP_002305160.1|;gi|743875884|ref|XP_011035058.1|	Salix purpurea;Populus trichocarpa;Populus trichocarpa;Populus trichocarpa;Populus euphratica	727;714;714;714;704	98;95;95;95;92	[('P450', 5), ('family', 4), ('cytochrome', 4), ('similar', 2), ('[Populus', 2)]	cytochrome P450 family protein;cytochrome P450 family protein;similar to cytochrome P450 72A1 (SP:Q05047) (Catharanthus roseus);similar to member of CYP709A;[ co-ortholog (1of2) of At1g67110, At5g38450, ];Cytochrome P450 family protein;cytochrome P450 family protein [Populus trichocarpa];PREDICTED: cytokinin hydroxylase [Populus euphratica]	0.203072	1.53628	0.982867	98.31	0	727	98	1187	89.9747	0	519	68.5934	GO:0005506;GO:0009055;GO:0016705;GO:0020037	PF00067	PTHR24282:SF174	0	0	K10717	KOG0157	Streptophyta	Saliceae	Eukaryota;Viridiplantae;Streptophyta;Streptophytina;Embryophyta;Tracheophyta;Euphyllophyta;Spermatophyta;Magnoliophyta;Mesangiospermae;Eudicotyledons;Gunneridae;Pentapetalae;rosids;fabi ds;Malpighiales;Salicaceae;Saliceae;Salix;Salix purpurea	GO:0005506;GO:0009055;GO:0016705;GO:0020037;GO:0005506;GO:0055114;GO:0004497;0	PF00067;PF00067;0	PTHR24282:SF174;PTHR24282:SF174;0;CYTOCHROME P450 CYP13A3-RELATED (PTHR24282:SF12)	0;pop:POPTR_0004s09950g	0	K10717;K10717;0	KOG0157;KOG0157;0
PolyA_DEIso	Salix_HiSeq_c503402_g1_i3	Salix_HiSeq_c503402_g1	6	30	0.921144	2.60031	Treatment	2.82291	SapurV1A.0360s0020.1.p	aspartic proteinase Asp1, putative	Eukaryota	Viridiplantae	Salix	Salix purpurea	SapurV1A.0360s0020.1.p;gi|743884492|ref|XP_011037291.1|	Salix purpurea;Populus euphratica	91;87	100;90	[('aspartic', 2), ('PREDICTED:', 1), ('putative', 1), ('[Populus', 1), ('ase', 1)]	aspartic proteinase Asp1, putative;PREDICTED: aspartic proteinase-like protein 2 [Populus euphratica]	0.450698	2.11729	0.954505	100	7e-21	91	100	577	21.8371	0	494	8.50202	GO:0004190;GO:0006508	PF00026	PTHR13683:SF98	0	2.7.1.-	K00924	KOG1339	Streptophyta	Saliceae	Eukaryota;Viridiplantae;Streptophyta;Streptophytina;Embryophyta;Tracheophyta;Euphyllophyta;Spermatophyta;Magnoliophyta;Mesangiospermae;Eudicotyledons;Gunneridae;Pentapetalae;rosids;fabi ds;Malpighiales;Salicaceae;Saliceae;Salix;Salix purpurea	GO:0004190;GO:0006508	PF00026	PTHR13683:SF98	0	2.7.1.-	K00924	KOG1339
PolyA_DEIso	Salix_HiSeq_c600700_g3_i2	Salix_HiSeq_c600700_g3	11	41	1.09575	2.58348	Treatment	2.35772	SapurV1A.0202s0100.1.p	nuclear matrix constituent-like protein, putative	Eukaryota	Viridiplantae	Salix	Salix purpurea	SapurV1A.0202s0100.1.p;SapurV1A.0202s0100.2.p;gi|743915971|ref|XP_011001952.1|;Potri.012G034300.1;tr|B9I515|B9I515_POPTR;gi|566196176|ref|XP_006376613.1|	Salix purpurea;Salix purpurea;Populus euphratica;Populus trichocarpa;Populus trichocarpa;Populus trichocarpa	289;289;284;281;280;280	78;78;75;74;74;74	[('matrix', 3), ('putative', 3), ('nuclear', 3), ('[Populus', 2), ('constituent', 2)]	nuclear matrix constituent-like protein, putative;nuclear matrix constituent protein, putative;PREDICTED: LOW QUALITY PROTEIN: putative nuclear matrix constituent protein 1-like protein [Populus euphratica];NoDescription;Uncharacterized protein;hypothetical protein POPTR_0012s01110g [Populus trichocarpa]	0.372492	2.28178	0.998975	99.48	1e-89	289	78	769	74.9025	0	1036	18.5328	0	0	0	0	0	0	0	Streptophyta	Saliceae	Eukaryota;Viridiplantae;Streptophyta;Streptophytina;Embryophyta;Tracheophyta;Euphyllophyta;Spermatophyta;Magnoliophyta;Mesangiospermae;Eudicotyledons;Gunneridae;Pentapetalae;rosids;fabi ds;Malpighiales;Salicaceae;Saliceae;Salix;Salix purpurea	0	0	0;NUCLEAR MATRIX CONSTITUENT PROTEIN 1-LIKE PROTEIN-RELATED (PTHR31908:SF2)	0;pop:POPTR_0012s01110g	0	0	0;KOG4593
PolyA_DEIso	Salix_HiSeq_c529206_g6_i1	Salix_HiSeq_c529206_g6	17	45	1.36705	2.56833	Treatment	1.87874	SapurV1A.0794s0030.1.p	tyrosine kinase domain protein	Eukaryota	Viridiplantae	Salix	Salix purpurea	SapurV1A.0794s0030.1.p	Salix purpurea	523	93	[('domain', 1), ('kinase', 1), ('tyrosine', 1)]	tyrosine kinase domain protein	0.273867	1.88089	0.958964	100	0	523	93	867	93.7716	0	422	64.218	GO:0004672;GO:0006468	PF07714	PTHR24420:SF685	0	0	0	KOG1187	Streptophyta	Saliceae	Eukaryota;Viridiplantae;Streptophyta;Streptophytina;Embryophyta;Tracheophyta;Euphyllophyta;Spermatophyta;Magnoliophyta;Mesangiospermae;Eudicotyledons;Gunneridae;Pentapetalae;rosids;fabi ds;Malpighiales;Salicaceae;Saliceae;Salix;Salix purpurea	GO:0004672;GO:0006468	PF07714	PTHR24420:SF685	0	0	0	KOG1187
PolyA_DEIso	Salix_HiSeq_c538043_g1_i1	Salix_HiSeq_c538043_g1	24	77	1.38353	2.51853	Treatment	1.82037	SapurV1A.0213s0430.1.p	neuralized protein	Eukaryota	Viridiplantae	Salix	Salix purpurea	SapurV1A.0213s0430.1.p;SapurV1A.0213s0430.2.p	Salix purpurea;Salix purpurea	819;819	95;95	[('neuralized', 2)]	neuralized protein;neuralized protein	0.260159	1.79926	0.985223	99.28	0	819	95	1526	81.3893	0	834	49.6403	0	0	PTHR12183:SF2	0	0	0	KOG4172	Streptophyta	Saliceae	Eukaryota;Viridiplantae;Streptophyta;Streptophytina;Embryophyta;Tracheophyta;Euphyllophyta;Spermatophyta;Magnoliophyta;Mesangiospermae;Eudicotyledons;Gunneridae;Pentapetalae;rosids;fabi ds;Malpighiales;Salicaceae;Saliceae;Salix;Salix purpurea	0	0	PTHR12183:SF2;PTHR12183:SF2	0	0	0	KOG4172;KOG4172
PolyA_DEIso	Salix_HiSeq_c602079_g1_i12	Salix_HiSeq_c602079_g1	9	36	1.3446	2.51615	Treatment	1.8713	SapurV1A.3270s0020.1.p	hypothetical protein	Eukaryota	Viridiplantae	Salix	Salix purpurea	SapurV1A.3270s0020.1.p	Salix purpurea	67	93	[('hypothetical', 1)]	hypothetical protein	0.272144	1.76841	0.988402	88.57	5e-14	67	93	683	15.3734	0	77	45.4545	0	0	0	0	0	0	0	Streptophyta	Saliceae	Eukaryota;Viridiplantae;Streptophyta;Streptophytina;Embryophyta;Tracheophyta;Euphyllophyta;Spermatophyta;Magnoliophyta;Mesangiospermae;Eudicotyledons;Gunneridae;Pentapetalae;rosids;fabi ds;Malpighiales;Salicaceae;Saliceae;Salix;Salix purpurea	0	0	0	0	0	0	0
PolyA_DEIso	Salix_HiSeq_c535610_g2_i1	Salix_HiSeq_c535610_g2	4	51	0.524787	2.48544	Treatment	4.7361	SapurV1A.0025s0220.1.p	chaperone protein DnaJ	Eukaryota	Viridiplantae	Salix	Salix purpurea	SapurV1A.0025s0220.1.p	Salix purpurea	277	100	[('DnaJ', 1), ('chaperone', 1)]	chaperone protein DnaJ	0.675421	4.4324	0.999454	100	6e-93	277	100	889	45.2193	0	163	82.2086	GO:0031072	PF00226	PTHR25040:SF170	0	0	0	0	Streptophyta	Saliceae	Eukaryota;Viridiplantae;Streptophyta;Streptophytina;Embryophyta;Tracheophyta;Euphyllophyta;Spermatophyta;Magnoliophyta;Mesangiospermae;Eudicotyledons;Gunneridae;Pentapetalae;rosids;fabi ds;Malpighiales;Salicaceae;Saliceae;Salix;Salix purpurea	GO:0031072	PF00226	PTHR25040:SF170	0	0	0	0
PolyA_DEIso	Salix_HiSeq_c569723_g5_i1	Salix_HiSeq_c569723_g5	10	58	0.836632	2.46975	Treatment	2.95202	SapurV1A.3995s0020.1.p	bromodomain protein	Eukaryota	Viridiplantae	Salix	Salix purpurea	SapurV1A.3995s0020.1.p;SapurV1A.3995s0020.2.p;SapurV1A.3995s0020.3.p;SapurV1A.0008s0390.2.p;SapurV1A.0008s0390.1.p;SapurV1A.0008s0390.3.p	Salix purpurea;Salix purpurea;Salix purpurea;Salix purpurea;Salix purpurea;Salix purpurea	429;429;428;419;420;419	81;81;81;77;77;77	[('bromodomain', 6)]	bromodomain protein;bromodomain protein;bromodomain protein	0.470119	2.81653	0.979187	98.91	6e-145	429	81	1059	77.6204	0	646	42.4149	GO:0005515	PF00249;PF00439	PTHR22880:SF52	0	0	0	0	Streptophyta	Saliceae	Eukaryota;Viridiplantae;Streptophyta;Streptophytina;Embryophyta;Tracheophyta;Euphyllophyta;Spermatophyta;Magnoliophyta;Mesangiospermae;Eudicotyledons;Gunneridae;Pentapetalae;rosids;fabi ds;Malpighiales;Salicaceae;Saliceae;Salix;Salix purpurea	GO:0005515;GO:0005515;GO:0005515	PF00249;PF00439;PF00249;PF00439	PTHR22880:SF52;PTHR22880:SF52;PTHR22880:SF52	0	0	0	0;KOG1474
PolyA_DEIso	Salix_HiSeq_c516286_g1_i1	Salix_HiSeq_c516286_g1	6	34	0.753429	2.42372	Treatment	3.21691	SapurV1A.2490s0030.1.p	ethylene-responsive transcription factor	Eukaryota	Viridiplantae	Salix	Salix purpurea	SapurV1A.2490s0030.1.p;SapurV1A.0007s0980.1.p	Salix purpurea;Salix purpurea	404;401	92;90	[('transcription', 2), ('ethylene-responsive', 2), ('factor', 2)]	ethylene-responsive transcription factor;ethylene-responsive transcription factor	0.507439	4.41407	0.964701	99.06	3e-142	404	92	877	72.52	0	212	100	GO:0003700;GO:0006355	PF00847	0	0	0	0	0	Streptophyta	Saliceae	Eukaryota;Viridiplantae;Streptophyta;Streptophytina;Embryophyta;Tracheophyta;Euphyllophyta;Spermatophyta;Magnoliophyta;Mesangiospermae;Eudicotyledons;Gunneridae;Pentapetalae;rosids;fabi ds;Malpighiales;Salicaceae;Saliceae;Salix;Salix purpurea	GO:0003700;GO:0006355;GO:0003700;GO:0006355	PF00847;PF00847	0	0	0	0	0
PolyA_DEIso	Salix_HiSeq_c593964_g2_i2	Salix_HiSeq_c593964_g2	5	42	0.422198	2.42138	Treatment	5.73517	SapurV1A.0021s0220.1.p	tau class glutathione transferase GSTU19	Eukaryota	Viridiplantae	Salix	Salix purpurea	SapurV1A.0021s0220.1.p	Salix purpurea	439	99	[('tau', 1), ('GSTU19', 1), ('glutathione', 1), ('class', 1), ('transferase', 1)]	tau class glutathione transferase GSTU19	0.758547	5.13695	0.99069	99.09	1e-155	439	99	976	67.623	0	220	100	GO:0005515	PF02798;PF00043	PTHR11260:SF16	0	0	0	KOG0406	Streptophyta	Saliceae	Eukaryota;Viridiplantae;Streptophyta;Streptophytina;Embryophyta;Tracheophyta;Euphyllophyta;Spermatophyta;Magnoliophyta;Mesangiospermae;Eudicotyledons;Gunneridae;Pentapetalae;rosids;fabi ds;Malpighiales;Salicaceae;Saliceae;Salix;Salix purpurea	GO:0005515	PF02798;PF00043	PTHR11260:SF16	0	0	0	KOG0406
PolyA_DEIso	Salix_HiSeq_c295162_g2_i1	Salix_HiSeq_c295162_g2	4	26	0.473763	2.41269	Treatment	5.09262	SapurV1A.0216s0370.1.p	RING-H2 zinc finger protein	Eukaryota	Viridiplantae	Salix	Salix purpurea	SapurV1A.0216s0370.1.p	Salix purpurea	258	100	[('RING-H2', 1), ('finger', 1), ('zinc', 1)]	RING-H2 zinc finger protein	0.706941	5.89352	0.992157	100	1e-87	258	100	599	63.606	0	139	91.3669	0	PF00097	PTHR22764	0	0	0	0	Streptophyta	Saliceae	Eukaryota;Viridiplantae;Streptophyta;Streptophytina;Embryophyta;Tracheophyta;Euphyllophyta;Spermatophyta;Magnoliophyta;Mesangiospermae;Eudicotyledons;Gunneridae;Pentapetalae;rosids;fabi ds;Malpighiales;Salicaceae;Saliceae;Salix;Salix purpurea	0	PF00097	PTHR22764	0	0	0	0
PolyA_DEIso	Salix_HiSeq_c333650_g2_i1	Salix_HiSeq_c333650_g2	9	37	0.982249	2.38386	Treatment	2.42694	SapurV1A.0010s0360.7.p	aspartic proteinase-like protein	Eukaryota	Viridiplantae	Salix	Salix purpurea	SapurV1A.0010s0360.7.p;SapurV1A.0010s0360.1.p;SapurV1A.0010s0360.3.p;SapurV1A.0010s0360.4.p;SapurV1A.0010s0360.5.p	Salix purpurea;Salix purpurea;Salix purpurea;Salix purpurea;Salix purpurea	433;432;432;432;432	94;93;93;93;93	[('ase-like', 5), ('aspartic', 5)]	aspartic proteinase-like protein;aspartic proteinase-like protein;aspartic proteinase-like protein	0.385059	2.34681	0.999985	100	1e-152	433	94	823	81.288	0	304	73.3553	GO:0004190;GO:0006508	PF00026	PTHR13683:SF98	0	0	0	0	Streptophyta	Saliceae	Eukaryota;Viridiplantae;Streptophyta;Streptophytina;Embryophyta;Tracheophyta;Euphyllophyta;Spermatophyta;Magnoliophyta;Mesangiospermae;Eudicotyledons;Gunneridae;Pentapetalae;rosids;fabi ds;Malpighiales;Salicaceae;Saliceae;Salix;Salix purpurea	GO:0004190;GO:0006508;GO:0004190;GO:0006508	PF00026;PF00026;PF00026	PTHR13683:SF98;PTHR13683:SF98;PTHR13683:SF98	0	0	0	KOG1339;KOG1339
PolyA_DEIso	Salix_HiSeq_c486595_g1_i2	Salix_HiSeq_c486595_g1	1	22	0.191888	2.38324	Treatment	12.42	SapurV1A.0067s0400.1.p	WRKY transcription factor, putative	Eukaryota	Viridiplantae	Salix	Salix purpurea	SapurV1A.0067s0400.1.p;SapurV1A.0067s0400.2.p	Salix purpurea;Salix purpurea	300;293	90;86	[('factor,', 2), ('transcription', 2), ('putative', 2), ('WRKY', 2)]	WRKY transcription factor, putative;WRKY transcription factor, putative	1.09412	17.5341	0.999919	100	3e-98	300	90	536	91.2313	0	586	27.8157	GO:0003700;GO:0006355;GO:0043565	PF03106	0	0	0	0	0	Streptophyta	Saliceae	Eukaryota;Viridiplantae;Streptophyta;Streptophytina;Embryophyta;Tracheophyta;Euphyllophyta;Spermatophyta;Magnoliophyta;Mesangiospermae;Eudicotyledons;Gunneridae;Pentapetalae;rosids;fabi ds;Malpighiales;Salicaceae;Saliceae;Salix;Salix purpurea	GO:0003700;GO:0006355;GO:0043565;GO:0003700;GO:0043565	PF03106;PF03106	0	0	0	0	0
PolyA_DEIso	Salix_HiSeq_c553145_g1_i2	Salix_HiSeq_c553145_g1	22	61	1.32697	2.37589	Treatment	1.79047	SapurV1A.0110s0190.1.p	mediator of RNA polymerase II transcription subunit	Eukaryota	Viridiplantae	Salix	Salix purpurea	SapurV1A.0110s0190.1.p	Salix purpurea	723	85	[('transcription', 1), ('polymerase', 1), ('RNA', 1), ('subunit', 1), ('mediator', 1)]	mediator of RNA polymerase II transcription subunit	0.252966	1.98761	0.970218	98.11	0	723	85	1289	98.6811	0	1802	23.5294	GO:0016455;GO:0006357;GO:0016592	PF08638	PTHR12809:SF2	0	0	0	KOG1875	Streptophyta	Saliceae	Eukaryota;Viridiplantae;Streptophyta;Streptophytina;Embryophyta;Tracheophyta;Euphyllophyta;Spermatophyta;Magnoliophyta;Mesangiospermae;Eudicotyledons;Gunneridae;Pentapetalae;rosids;fabi ds;Malpighiales;Salicaceae;Saliceae;Salix;Salix purpurea	GO:0016455;GO:0006357;GO:0016592	PF08638	PTHR12809:SF2	0	0	0	KOG1875
PolyA_DEIso	Salix_HiSeq_c585892_g3_i7	Salix_HiSeq_c585892_g3	12	62	1.03571	2.34333	Treatment	2.26252	SapurV1A.0973s0060.1.p	chromatin remodeling complex subunit	Eukaryota	Viridiplantae	Salix	Salix purpurea	SapurV1A.0973s0060.1.p;gi|743918830|ref|XP_011003427.1|;gi|743918832|ref|XP_011003428.1|;Potri.005G180800.3;Potri.005G180800.1;tr|B9H7H8|B9H7H8_POPTR;gi|224082324|ref|XP_002306648.1|;gi|743918834|ref|XP_011003429.1|;Potri.005G180800.2	Salix purpurea;Populus euphratica;Populus euphratica;Populus trichocarpa;Populus trichocarpa;Populus trichocarpa;Populus trichocarpa;Populus euphratica;Populus trichocarpa	486;481;481;476;477;478;478;475;470	79;77;77;76;76;76;76;75;74	[('similar', 9), ('complex', 7), ('subunit', 7), ('SWI/SNF', 6), ('family', 5)]	chromatin remodeling complex subunit;PREDICTED: SWI/SNF complex subunit SWI3C-like isoform X1 [Populus euphratica];PREDICTED: SWI/SNF complex subunit SWI3C-like isoform X2 [Populus euphratica];similar to SWIRM domain-containing protein;DNA-binding family protein;similar to SWI/SNF complex 170 KDa subunit (Homo sapiens) gi|1549241|gb|AAC50694|;similar to SWI3-like gene;[ ortholog of At1g21700,];SW…	0.354593	2.19692	0.967257	98.04	2e-164	486	79	1205	76.1826	0	795	38.1132	GO:0005515;GO:0008270	PF04433;PF00569;PF00249	PTHR12802:SF21	0	0	K11649	KOG1279	Streptophyta	Saliceae	Eukaryota;Viridiplantae;Streptophyta;Streptophytina;Embryophyta;Tracheophyta;Euphyllophyta;Spermatophyta;Magnoliophyta;Mesangiospermae;Eudicotyledons;Gunneridae;Pentapetalae;rosids;fabi ds;Malpighiales;Salicaceae;Saliceae;Salix;Salix purpurea	GO:0005515;GO:0008270;0;GO:0003677;GO:0005515;GO:0005634;GO:0005515	PF04433;PF00569;PF00249;0;PF04433;PF16495;PF00249	PTHR12802:SF21;0;PTHR12802:SF21;BRAHMA ASSOCIATED PROTEIN 155 KDA (PTHR12802:SF41);PTHR12802:SF21	0;pop:POPTR_0005s20300g	0	K11649;0;K11649;K11649	KOG1279;0;KOG1279;KOG1279
PolyA_DEIso	Salix_HiSeq_c517691_g1_i1	Salix_HiSeq_c517691_g1	20	55	1.13396	2.30891	Treatment	2.03614	SapurV1A.0988s0070.1.p	peptide transporter PTR	Eukaryota	Viridiplantae	Salix	Salix purpurea	SapurV1A.0988s0070.1.p;SapurV1A.0988s0070.2.p	Salix purpurea;Salix purpurea	612;610	100;100	[('transporter', 2), ('peptide', 2), ('PTR', 1)]	peptide transporter PTR;peptide transporter	0.308807	2.35808	0.972687	99.66	0	612	100	1298	68.8752	0	584	51.0274	GO:0005215;GO:0006857;GO:0016020	PF00854	PTHR11654:SF56	0	0	0	KOG1237	Streptophyta	Saliceae	Eukaryota;Viridiplantae;Streptophyta;Streptophytina;Embryophyta;Tracheophyta;Euphyllophyta;Spermatophyta;Magnoliophyta;Mesangiospermae;Eudicotyledons;Gunneridae;Pentapetalae;rosids;fabi ds;Malpighiales;Salicaceae;Saliceae;Salix;Salix purpurea	GO:0005215;GO:0006857;GO:0016020;GO:0005215;GO:0016020	PF00854;PF00854	PTHR11654:SF56;PTHR11654:SF56	0	0	0	KOG1237;KOG1237
PolyA_DEIso	Salix_HiSeq_c575192_g3_i1	Salix_HiSeq_c575192_g3	13	44	0.792063	2.26014	Treatment	2.85349	SapurV1A.0078s0230.1.p	BTB/POZ and TAZ domain protein	Eukaryota	Viridiplantae	Salix	Salix purpurea	SapurV1A.0078s0230.1.p;SapurV1A.0078s0230.2.p;SapurV1A.0078s0230.3.p;tr|B9IJ38|B9IJ38_POPTR;gi|566211298|ref|XP_002323915.2|;Potri.017G009700.1;Potri.017G009700.2;gi|743915710|ref|XP_011001815.1|	Salix purpurea;Salix purpurea;Salix purpurea;Populus trichocarpa;Populus trichocarpa;Populus trichocarpa;Populus trichocarpa;Populus euphratica	509;509;509;504;504;503;503;494	97;97;97;95;95;94;94;91	[('and', 4), ('BTB/POZ', 4), ('TAZ', 4), ('domain', 3), ('[Populus', 2)]	BTB/POZ and TAZ domain protein;BTB/POZ and TAZ domain protein;Uncharacterized protein;hypothetical protein POPTR_0017s04240g [Populus trichocarpa];NoDescription;PREDICTED: BTB/POZ and TAZ domain-containing protein 3-like [Populus euphratica]	0.455376	2.92516	0.982128	97.67	9e-180	509	97	1015	75.9606	0	408	62.7451	GO:0003712;GO:0004402;GO:0005634;GO:0006355;GO:0008270;GO:0005515	PF02135;PF00651	PTHR24413:SF192	0	0	0	KOG1778	Streptophyta	Saliceae	Eukaryota;Viridiplantae;Streptophyta;Streptophytina;Embryophyta;Tracheophyta;Euphyllophyta;Spermatophyta;Magnoliophyta;Mesangiospermae;Eudicotyledons;Gunneridae;Pentapetalae;rosids;fabi ds;Malpighiales;Salicaceae;Saliceae;Salix;Salix purpurea	GO:0003712;GO:0004402;GO:0005634;GO:0006355;GO:0008270;GO:0005515;GO:0003712;0	PF02135;PF00651;PF02135;0	PTHR24413:SF192;PTHR24413:SF192;0;BTB/POZ AND TAZ DOMAIN-CONTAINING PROTEIN 3 (PTHR24413:SF140)	0;pop:POPTR_0017s04240g	0	0	KOG1778;KOG1778;0
PolyA_DEIso	Salix_HiSeq_c553268_g1_i6	Salix_HiSeq_c553268_g1	2	19	0.290523	2.25817	Treatment	7.77276	SapurV1A.0030s0010.2.p	esophageal cancer associated protein, putative	Eukaryota	Viridiplantae	Salix	Salix purpurea	SapurV1A.0030s0010.2.p;SapurV1A.0030s0010.3.p;SapurV1A.0030s0010.4.p;SapurV1A.0030s0010.5.p;SapurV1A.0030s0010.7.p;SapurV1A.0030s0010.1.p;SapurV1A.0030s0010.6.p;SapurV1A.0126s0390.1.p	Salix purpurea;Salix purpurea;Salix purpurea;Salix purpurea;Salix purpurea;Salix purpurea;Salix purpurea;Salix purpurea	241;241;240;240;240;226;225;226	100;100;100;100;100;93;93;92	[('associated', 7), ('cancer', 7), ('putative', 7), ('esophageal', 7), ('vacuolar', 1)]	esophageal cancer associated protein, putative;esophageal cancer associated protein, putative;vacuolar protein sorting-associated protein;esophageal cancer associated protein, putative	0.890575	8.20555	0.995756	100	3e-75	241	100	569	60.6327	0	616	18.6688	0	PF03635	PTHR13673	0	0	0	0	Streptophyta	Saliceae	Eukaryota;Viridiplantae;Streptophyta;Streptophytina;Embryophyta;Tracheophyta;Euphyllophyta;Spermatophyta;Magnoliophyta;Mesangiospermae;Eudicotyledons;Gunneridae;Pentapetalae;rosids;fabi ds;Malpighiales;Salicaceae;Saliceae;Salix;Salix purpurea	0	PF03635;PF03635;0	PTHR13673;PTHR13673;PTHR13673	0	0	0	0;KOG3682
PolyA_DEIso	Salix_HiSeq_c558288_g2_i1	Salix_HiSeq_c558288_g2	44	141	0.979006	2.2333	Treatment	2.28119	SapurV1A.0646s0120.1.p	UDP-glucose flavonoid 3-O-glucosyltransferase	Eukaryota	Viridiplantae	Salix	Salix purpurea	SapurV1A.0646s0120.1.p;SapurV1A.0646s0120.1.p	Salix purpurea;Salix purpurea	995;995	99;99	[('UDP-glucose', 2), ('3-O-glucosyltransferase', 2), ('flavonoid', 2)]	UDP-glucose flavonoid 3-O-glucosyltransferase;UDP-glucose flavonoid 3-O-glucosyltransferase	0.358162	2.0659	0.980043	99.18	0	995	99	3281	44.5291	0	487	100	GO:0008152;GO:0016758	PF00201	PTHR11926:SF15	0	0	0	KOG1192	Streptophyta	Saliceae	Eukaryota;Viridiplantae;Streptophyta;Streptophytina;Embryophyta;Tracheophyta;Euphyllophyta;Spermatophyta;Magnoliophyta;Mesangiospermae;Eudicotyledons;Gunneridae;Pentapetalae;rosids;fabi ds;Malpighiales;Salicaceae;Saliceae;Salix;Salix purpurea	GO:0008152;GO:0016758;GO:0008152;GO:0016758	PF00201;PF00201	PTHR11926:SF15;PTHR11926:SF15	0	0	0	KOG1192;KOG1192
PolyA_DEIso	Salix_HiSeq_c582221_g4_i1	Salix_HiSeq_c582221_g4	6	25	0.942773	2.23071	Treatment	2.36611	SapurV1A.0069s0400.3.p	hypothetical protein	Eukaryota	Viridiplantae	Salix	Salix purpurea	SapurV1A.0069s0400.3.p;SapurV1A.0069s0400.1.p;SapurV1A.0069s0400.2.p	Salix purpurea;Salix purpurea;Salix purpurea	260;260;260	87;87;87	[('hypothetical', 3)]	hypothetical protein;hypothetical protein;hypothetical protein	0.374035	2.27565	0.986324	98.71	2e-82	260	87	580	80.1724	0	633	24.4866	0	0	PTHR15197	0	0	K13150	0	Streptophyta	Saliceae	Eukaryota;Viridiplantae;Streptophyta;Streptophytina;Embryophyta;Tracheophyta;Euphyllophyta;Spermatophyta;Magnoliophyta;Mesangiospermae;Eudicotyledons;Gunneridae;Pentapetalae;rosids;fabi ds;Malpighiales;Salicaceae;Saliceae;Salix;Salix purpurea	0	0	PTHR15197;PTHR15197;PTHR15197	0	0	K13150;0	0
PolyA_DEIso	Salix_HiSeq_c599008_g3_i2	Salix_HiSeq_c599008_g3	4	35	0.408895	2.20607	Treatment	5.39519	SapurV1A.0296s0120.1.p	trehalose-6-phosphate synthase	Eukaryota	Viridiplantae	Salix	Salix purpurea	SapurV1A.0296s0120.1.p;SapurV1A.0296s0120.2.p;Potri.015G074000.1;tr|B9IEP7|B9IEP7_POPTR;gi|566206621|ref|XP_002322159.2|;gi|743943047|ref|XP_011016022.1|;gi|743849856|ref|XP_011028589.1|	Salix purpurea;Salix purpurea;Populus trichocarpa;Populus trichocarpa;Populus trichocarpa;Populus euphratica;Populus euphratica	184;184;197;199;199;197;196	92;92;88;88;88;86;86	[('family', 6), ('synthase', 5), ('transferase', 3), ('[Populus', 3), ('alpha,alpha-trehalose-phosphate', 2)]	trehalose-6-phosphate synthase;trehalose-6-phosphate synthase;glycosyl transferase family 20 protein;trehalose-phosphatase family protein;similar to Encodes an enzyme putatively involved in trehalose biosynthesis. The protein has a trehalose synthase (TPS)-like domain t;[ co-ortholog (2of2) of At1g60140, At1g2387;Glycosyl transferase family 20 family protein;glycosyl transferase family 20 family …	0.732006	6.53827	0.997725	100	1e-52	184	92	740	36.0811	0	846	10.5201	GO:0003824;GO:0005992	PF02358;PF00982	PTHR10788	0	2.4.1.15;3.1.3.12	K00697;K01087	KOG1050	Streptophyta	Saliceae	Eukaryota;Viridiplantae;Streptophyta;Streptophytina;Embryophyta;Tracheophyta;Euphyllophyta;Spermatophyta;Magnoliophyta;Mesangiospermae;Eudicotyledons;Gunneridae;Pentapetalae;rosids;fabi ds;Malpighiales;Salicaceae;Saliceae;Salix;Salix purpurea	GO:0003824;GO:0005992;GO:0003824;GO:0016740;0	PF02358;PF00982;PF02358;0	PTHR10788;PTHR10788;0;ALPHA,ALPHA-TREHALOSE-PHOSPHATE SYNTHASE [UDP-FORMING] 10-RELATED (PTHR10788:SF14)	0;pop:POPTR_0015s08530g	2.4.1.15;3.1.3.12;2.4.1.15;0	K00697;K01087;K00697;K16055;0	KOG1050;KOG1050;0
PolyA_DEIso	Salix_HiSeq_c556695_g1_i1	Salix_HiSeq_c556695_g1	2	30	0.213223	2.20429	Treatment	10.338	SapurV1A.0886s0110.1.p	homeobox leucine zipper protein hat1	Eukaryota	Viridiplantae	Salix	Salix purpurea	SapurV1A.0886s0110.1.p;SapurV1A.1087s0020.1.p;Potri.003G079800.1	Salix purpurea;Salix purpurea;Populus trichocarpa	278;277;291	89;89;80	[('zipper', 3), ('homeobox', 2), ('hat1', 2), ('leucine', 2), ('homeobox-leucine', 1)]	homeobox leucine zipper protein hat1;homeobox leucine zipper protein hat1;similar to homeobox-leucine zipper protein. [ORG:Glycine max];[ co-ortholog (2of2) of AAA74017, CAA63222, At4g17460, T06438, T07614, At5g47370, At4g16780, ]	1.01443	12.1774	0.999606	80.92	3e-91	278	89	931	55.7465	0	303	46.5347	GO:0005634;GO:0006351;GO:0016563;GO:0003677;GO:0006355;GO:0003700;GO:0043565	PF04618;PF02183;PF00046	PTHR24326:SF218	0	0	K09338	KOG0483	Streptophyta	Saliceae	Eukaryota;Viridiplantae;Streptophyta;Streptophytina;Embryophyta;Tracheophyta;Euphyllophyta;Spermatophyta;Magnoliophyta;Mesangiospermae;Eudicotyledons;Gunneridae;Pentapetalae;rosids;fabi ds;Malpighiales;Salicaceae;Saliceae;Salix;Salix purpurea	GO:0005634;GO:0006351;GO:0016563;GO:0003677;GO:0006355;GO:0003700;GO:0043565;GO:0005634;GO:0016563	PF04618;PF02183;PF00046;PF04618;PF04618	PTHR24326:SF218;PTHR24326:SF218;PTHR24326:SF218	0	0	K09338;K09338	KOG0483;KOG0483;KOG0483
PolyA_DEIso	Salix_HiSeq_c454352_g1_i1	Salix_HiSeq_c454352_g1	1	14	0.776562	2.19013	Treatment	2.82029	SapurV1A.0070s0670.1.p	ethylene insensitive 3 class transcription factor	Eukaryota	Viridiplantae	Salix	Salix purpurea	SapurV1A.0070s0670.1.p;SapurV1A.0070s0670.2.p;tr|B9HK87|B9HK87_POPTR;Potri.008G011300.1;Potri.008G011300.2;Potri.008G011300.3;Potri.008G011300.4;gi|224097500|ref|XP_002310961.1|	Salix purpurea;Salix purpurea;Populus trichocarpa;Populus trichocarpa;Populus trichocarpa;Populus trichocarpa;Populus trichocarpa;Populus trichocarpa	69;69;66;66;66;66;66;66	100;100;94;94;94;94;94;94	[('EIN3-like', 5), ('BAB64345,', 4), ('AAL14267,', 4), ('co-ortholog', 4), ('melo]', 4)]	ethylene insensitive 3 class transcription factor;ethylene insensitive 3 class transcription factor;EIN3-like family protein;similar to EIN3-like protein. [ORG:Cucumis melo];[ co-ortholog (2of2) of BAB64345, AAL14267, ];hypothetical protein POPTR_0008s01200g [Populus trichocarpa]	0.450294	2.39335	0.991697	100	1e-13	69	100	339	27.4336	0	668	4.64072	GO:0005634;GO:0030528	PF04873	0	0	0	0	0	Streptophyta	Saliceae	Eukaryota;Viridiplantae;Streptophyta;Streptophytina;Embryophyta;Tracheophyta;Euphyllophyta;Spermatophyta;Magnoliophyta;Mesangiospermae;Eudicotyledons;Gunneridae;Pentapetalae;rosids;fabi ds;Malpighiales;Salicaceae;Saliceae;Salix;Salix purpurea	GO:0005634;GO:0030528;GO:0005634;GO:0003700	PF04873;PF04873;0	0	0;pop:POPTR_0008s01200g	0	0;K14514	0
PolyA_DEIso	Salix_HiSeq_c599070_g2_i1	Salix_HiSeq_c599070_g2	6	52	0.548241	2.15312	Treatment	3.92733	SapurV1A.0873s0050.1.p	mechanosensitive ion channel domain protein	Eukaryota	Viridiplantae	Salix	Salix purpurea	SapurV1A.0873s0050.1.p;Potri.013G072800.1	Salix purpurea;Populus trichocarpa	454;427	88;78	[('ion', 1), ('domain', 1), ('mechanosensitive', 1), ('NoDescription', 1), ('channel', 1)]	mechanosensitive ion channel domain protein;NoDescription	0.594097	3.3456	1	99.2	6e-153	454	88	1244	60.2894	0	704	35.5114	GO:0016020;GO:0055085	PF00924	0	0	0	0	KOG4629	Streptophyta	Saliceae	Eukaryota;Viridiplantae;Streptophyta;Streptophytina;Embryophyta;Tracheophyta;Euphyllophyta;Spermatophyta;Magnoliophyta;Mesangiospermae;Eudicotyledons;Gunneridae;Pentapetalae;rosids;fabi ds;Malpighiales;Salicaceae;Saliceae;Salix;Salix purpurea	GO:0016020;GO:0055085;GO:0016020	PF00924;PF00924	0	0	0	0	KOG4629;KOG4629
PolyA_DEIso	Salix_HiSeq_c533776_g2_i1	Salix_HiSeq_c533776_g2	7	27	1.1148	2.08433	Treatment	1.86969	SapurV1A.0037s0270.1.p	G-type lectin S-receptor-like Serine/Threonine-kinase, putative	Eukaryota	Viridiplantae	Salix	Salix purpurea	SapurV1A.0037s0270.1.p	Salix purpurea	329	99	[('Serine/Threonine-kinase,', 1), ('S-receptor-like', 1), ('putative', 1), ('G-type', 1), ('lectin', 1)]	G-type lectin S-receptor-like Serine/Threonine-kinase, putative	0.271769	1.80286	0.960288	99.38	1e-107	329	99	586	81.9113	0	763	20.9699	GO:0048544;GO:0005529;GO:0004672;GO:0006468	PF00954;PF01453;PF07714	PTHR24420:SF664	0	0	0	KOG1187	Streptophyta	Saliceae	Eukaryota;Viridiplantae;Streptophyta;Streptophytina;Embryophyta;Tracheophyta;Euphyllophyta;Spermatophyta;Magnoliophyta;Mesangiospermae;Eudicotyledons;Gunneridae;Pentapetalae;rosids;fabi ds;Malpighiales;Salicaceae;Saliceae;Salix;Salix purpurea	GO:0048544;GO:0005529;GO:0004672;GO:0006468	PF00954;PF01453;PF07714	PTHR24420:SF664	0	0	0	KOG1187
PolyA_DEIso	Salix_HiSeq_c600036_g1_i1	Salix_HiSeq_c600036_g1	2	18	0.353604	2.07334	Treatment	5.86345	SapurV1A.0001s0460.1.p	AMP deaminase	Eukaryota	Viridiplantae	Salix	Salix purpurea	SapurV1A.0001s0460.1.p;SapurV1A.0001s0460.5.p;SapurV1A.0001s0460.2.p;gi|657953371|ref|XP_008362324.1|;SapurV1A.0175s0130.1.p;SapurV1A.0175s0130.2.p;SapurV1A.0175s0130.3.p;Potri.016G119300.2;Potri.016G119300.3;Potri.016G119300.1	Salix purpurea;Salix purpurea;Salix purpurea;Malus domestica;Salix purpurea;Salix purpurea;Salix purpurea;Populus trichocarpa;Populus trichocarpa;Populus trichocarpa	257;256;251;252;252;252;252;253;253;253	97;97;95;95;94;94;94;94;94;94	[('deaminase', 19), ('similar', 15), ('AMP', 13), ('putative', 9), ('myoadenylate', 6)]	AMP deaminase;AMP deaminase;PREDICTED: AMP deaminase [Malus domestica];similar to AMP deaminase;putative;similar to myoadenylate deaminase;similar to SP|P15274|AMP deaminase EC (3 5.4.6.Myoadenylate) (deaminase {Saccharomyces) {cerevisiae} ;similar to myoadenylate;[ co-ortho;[ co-ortho	0.768153	6.80552	0.957619	96.77	1e-80	257	97	408	91.1765	0	852	14.554	GO:0009168;GO:0019239	PF00962	PTHR11359	0	3.5.4.6	K01490	KOG1096	Streptophyta	Saliceae	Eukaryota;Viridiplantae;Streptophyta;Streptophytina;Embryophyta;Tracheophyta;Euphyllophyta;Spermatophyta;Magnoliophyta;Mesangiospermae;Eudicotyledons;Gunneridae;Pentapetalae;rosids;fabi ds;Malpighiales;Salicaceae;Saliceae;Salix;Salix purpurea	GO:0009168;GO:0019239;GO:0009168;0;GO:0009168	PF00962;PF00962;0;PF00962	PTHR11359;PTHR11359;0;PTHR11359	0	3.5.4.6;0;3.5.4.6;3.5.4.6	K01490;0;K01490;K01490	KOG1096;KOG1096;0;KOG1096
PolyA_DEIso	Salix_HiSeq_c594336_g2_i2	Salix_HiSeq_c594336_g2	10	30	1.21969	2.01941	Treatment	1.65568	SapurV1A.0099s0300.1.p	WRKY transcription factor, putative	Eukaryota	Viridiplantae	Salix	Salix purpurea	SapurV1A.0099s0300.1.p	Salix purpurea	421	84	[('factor,', 1), ('transcription', 1), ('putative', 1), ('WRKY', 1)]	WRKY transcription factor, putative	0.218977	1.58261	0.96314	99.18	1e-147	421	84	731	99.7264	0	353	68.8385	GO:0003700;GO:0006355;GO:0043565	PF03106	0	0	0	K13425	0	Streptophyta	Saliceae	Eukaryota;Viridiplantae;Streptophyta;Streptophytina;Embryophyta;Tracheophyta;Euphyllophyta;Spermatophyta;Magnoliophyta;Mesangiospermae;Eudicotyledons;Gunneridae;Pentapetalae;rosids;fabi ds;Malpighiales;Salicaceae;Saliceae;Salix;Salix purpurea	GO:0003700;GO:0006355;GO:0043565	PF03106	0	0	0	K13425	0
PolyA_DEIso	Salix_HiSeq_c598710_g3_i1	Salix_HiSeq_c598710_g3	14	46	1.00172	2.00401	Treatment	2.00057	SapurV1A.0176s0260.1.p	ureide permease	Eukaryota	Viridiplantae	Salix	Salix purpurea	SapurV1A.0176s0260.1.p;tr|B9HIE2|B9HIE2_POPTR;gi|566183144|ref|XP_002311338.2|;Potri.008G095600.1;Potri.008G095600.3;gi|743782999|ref|XP_011018538.1|	Salix purpurea;Populus trichocarpa;Populus trichocarpa;Populus trichocarpa;Populus trichocarpa;Populus euphratica	667;642;642;642;642;637	89;82;82;82;82;81	[('permease', 2), ('[Populus', 2), ('ureide', 2), ('NoDescription', 2), ('Uncharacterized', 1)]	ureide permease;Uncharacterized protein;hypothetical protein POPTR_0008s09510g [Populus trichocarpa];NoDescription;PREDICTED: ureide permease 1-like [Populus euphratica]	0.301155	2.12509	0.98845	98.92	0	667	89	1160	96.2069	0	405	91.8519	0	PF07168	0	0	0	0	0	Streptophyta	Saliceae	Eukaryota;Viridiplantae;Streptophyta;Streptophytina;Embryophyta;Tracheophyta;Euphyllophyta;Spermatophyta;Magnoliophyta;Mesangiospermae;Eudicotyledons;Gunneridae;Pentapetalae;rosids;fabi ds;Malpighiales;Salicaceae;Saliceae;Salix;Salix purpurea	GO:0016021;GO:0071705;0	PF07168;PF07168;0	PTHR31081;UREIDE PERMEASE 1-RELATED (PTHR31081:SF2);0	pop:POPTR_0008s09510g;0	0	0	0
PolyA_DEIso	Salix_HiSeq_c570060_g5_i1	Salix_HiSeq_c570060_g5	5	23	0.701669	1.9991	Treatment	2.84907	SapurV1A.0598s0050.1.p	transmembrane protein, putative	Eukaryota	Viridiplantae	Salix	Salix purpurea	SapurV1A.0598s0050.1.p;SapurV1A.0598s0050.2.p;SapurV1A.1308s0050.1.p	Salix purpurea;Salix purpurea;Salix purpurea	342;341;337	100;100;98	[('transmembrane', 3), ('putative', 3)]	transmembrane protein, putative;transmembrane protein, putative;transmembrane protein, putative	0.454703	3.14262	0.95586	100	4e-118	342	100	620	79.8387	0	300	55	0	0	0	0	0	0	0	Streptophyta	Saliceae	Eukaryota;Viridiplantae;Streptophyta;Streptophytina;Embryophyta;Tracheophyta;Euphyllophyta;Spermatophyta;Magnoliophyta;Mesangiospermae;Eudicotyledons;Gunneridae;Pentapetalae;rosids;fabi ds;Malpighiales;Salicaceae;Saliceae;Salix;Salix purpurea	0	0	0	0	0	0	0
PolyA_DEIso	Salix_HiSeq_c591248_g1_i5	Salix_HiSeq_c591248_g1	2	20	0.689679	1.99178	Treatment	2.88799	SapurV1A.0669s0060.2.p	potassium channel tetramerisation domain protein	Eukaryota	Viridiplantae	Salix	Salix purpurea	SapurV1A.0669s0060.2.p;SapurV1A.2655s0010.3.p;Potri.019G038400.1;Potri.019G038400.3;Potri.019G038400.2;Potri.T069900.1;tr|B9IPT2|B9IPT2_POPTR;Potri.019G038400.4;tr|U5FGI2|U5FGI2_POPTR;gi|566232653|ref|XP_006371194.1|	Salix purpurea;Salix purpurea;Populus trichocarpa;Populus trichocarpa;Populus trichocarpa;Populus trichocarpa;Populus trichocarpa;Populus trichocarpa;Populus trichocarpa;Populus trichocarpa	184;179;179;178;178;178;178;178;178;178	73;70;68;68;68;68;68;68;68;68	[('NoDescription', 5), ('tetramerisation', 2), ('domain', 2), ('Uncharacterized', 2), ('potassium', 2)]	potassium channel tetramerisation domain protein;potassium channel tetramerisation domain protein;NoDescription;Uncharacterized protein;hypothetical protein POPTR_0019s05460g [Populus trichocarpa]	0.460595	2.11366	0.959817	100	4e-57	184	73	466	83.691	0	302	43.0464	GO:0005249;GO:0006813;GO:0008076;GO:0016020	PF00805;PF02214	PTHR14958:SF5	0	0	0	KOG1665	Streptophyta	Saliceae	Eukaryota;Viridiplantae;Streptophyta;Streptophytina;Embryophyta;Tracheophyta;Euphyllophyta;Spermatophyta;Magnoliophyta;Mesangiospermae;Eudicotyledons;Gunneridae;Pentapetalae;rosids;fabi ds;Malpighiales;Salicaceae;Saliceae;Salix;Salix purpurea	GO:0005249;GO:0006813;GO:0008076;GO:0016020;GO:0005249;GO:0051260;0	PF00805;PF02214;PF00805;PF13599	PTHR14958:SF5;PTHR14958:SF5;PTHR14136;0;BTB/POZ DOMAIN-CONTAINING PROTEIN KCTD9 (PTHR14958:SF15)	0;pop:POPTR_0019s05460g	0	0	KOG1665;KOG1665;0
PolyA_DEIso	Salix_HiSeq_c584586_g10_i4	Salix_HiSeq_c584586_g10	9	41	0.54222	1.93842	Treatment	3.57496	SapurV1A.0162s0430.11.p	Arv1	Eukaryota	Viridiplantae	Salix	Salix purpurea	SapurV1A.0162s0430.11.p;SapurV1A.0162s0430.12.p;SapurV1A.0162s0430.13.p;SapurV1A.0162s0430.14.p;SapurV1A.0162s0430.1.p;SapurV1A.0162s0430.2.p	Salix purpurea;Salix purpurea;Salix purpurea;Salix purpurea;Salix purpurea;Salix purpurea	188;188;188;188;186;186	99;99;99;99;98;98	[('Arv1', 6)]	Arv1;Arv1;Arv1	0.553272	3.74877	0.995379	97.94	2e-56	188	99	1199	24.2702	0	199	48.7437	0	PF04161	PTHR14467	0	0	0	KOG3134	Streptophyta	Saliceae	Eukaryota;Viridiplantae;Streptophyta;Streptophytina;Embryophyta;Tracheophyta;Euphyllophyta;Spermatophyta;Magnoliophyta;Mesangiospermae;Eudicotyledons;Gunneridae;Pentapetalae;rosids;fabi ds;Malpighiales;Salicaceae;Saliceae;Salix;Salix purpurea	0	PF04161;PF04161;PF04161	PTHR14467;PTHR14467;PTHR14467	0	0	0	KOG3134;KOG3134;KOG3134
PolyA_DEIso	Salix_HiSeq_c601244_g3_i1	Salix_HiSeq_c601244_g3	19	70	0.884912	1.93723	Treatment	2.18918	SapurV1A.0821s0110.1.p	transmembrane protein, putative	Eukaryota	Viridiplantae	Salix	Salix purpurea	SapurV1A.0821s0110.1.p	Salix purpurea	917	79	[('transmembrane', 1), ('putative', 1)]	transmembrane protein, putative	0.340282	2.09369	1	92.92	0	917	79	1869	92.1348	0	688	86.0465	0	0	0	0	0	0	0	Streptophyta	Saliceae	Eukaryota;Viridiplantae;Streptophyta;Streptophytina;Embryophyta;Tracheophyta;Euphyllophyta;Spermatophyta;Magnoliophyta;Mesangiospermae;Eudicotyledons;Gunneridae;Pentapetalae;rosids;fabi ds;Malpighiales;Salicaceae;Saliceae;Salix;Salix purpurea	0	0	0	0	0	0	0
PolyA_DEIso	Salix_HiSeq_c573792_g1_i5	Salix_HiSeq_c573792_g1	4	40	0.282046	1.93669	Treatment	6.86657	SapurV1A.0069s0270.1.p	PB1 domain protein	Eukaryota	Viridiplantae	Salix	Salix purpurea	SapurV1A.0069s0270.1.p	Salix purpurea	102	82	[('domain', 1), ('PB1', 1)]	PB1 domain protein	0.83674	9.4799	0.995758	100	5e-25	102	82	1169	15.3978	0	206	29.1262	GO:0005515	PF00564	0	0	0	0	0	Streptophyta	Saliceae	Eukaryota;Viridiplantae;Streptophyta;Streptophytina;Embryophyta;Tracheophyta;Euphyllophyta;Spermatophyta;Magnoliophyta;Mesangiospermae;Eudicotyledons;Gunneridae;Pentapetalae;rosids;fabi ds;Malpighiales;Salicaceae;Saliceae;Salix;Salix purpurea	GO:0005515	PF00564	0	0	0	0	0
PolyA_DEIso	Salix_HiSeq_c476174_g2_i1	Salix_HiSeq_c476174_g2	3	28	0.400875	1.9113	Treatment	4.76781	SapurV1A.0166s0490.1.p	kinesin motor domain protein	Eukaryota	Viridiplantae	Salix	Salix purpurea	SapurV1A.0166s0490.1.p;SapurV1A.0166s0490.2.p	Salix purpurea;Salix purpurea	450;450	100;100	[('kinesin', 2), ('domain', 2), ('motor', 2)]	kinesin motor domain protein;kinesin motor domain protein	0.678319	4.61521	1	100	1e-150	450	100	758	84.3008	0	996	21.3855	GO:0003777;GO:0005524;GO:0007018	PF11995;PF00225	PTHR24115:SF189	0	0	0	KOG0242	Streptophyta	Saliceae	Eukaryota;Viridiplantae;Streptophyta;Streptophytina;Embryophyta;Tracheophyta;Euphyllophyta;Spermatophyta;Magnoliophyta;Mesangiospermae;Eudicotyledons;Gunneridae;Pentapetalae;rosids;fabi ds;Malpighiales;Salicaceae;Saliceae;Salix;Salix purpurea	GO:0003777;GO:0005524;GO:0007018;GO:0003777;GO:0007018	PF11995;PF00225;PF11995;PF00225	PTHR24115:SF189;PTHR24115:SF189	0	0	0	KOG0242;KOG0242
PolyA_DEIso	Salix_HiSeq_c590791_g2_i4	Salix_HiSeq_c590791_g2	13	42	0.870822	1.90612	Treatment	2.18888	SapurV1A.0089s0480.1.p	androgen induced inhibitor of proliferation (As3)/PDS5 protein, putative	Eukaryota	Viridiplantae	Salix	Salix purpurea	SapurV1A.0089s0480.1.p;SapurV1A.0089s0480.2.p;gi|743893834|ref|XP_011040159.1|;gi|743893836|ref|XP_011040160.1|	Salix purpurea;Salix purpurea;Populus euphratica;Populus euphratica	382;369;365;365	86;83;78;78	[('cohesion', 2), ('sister', 2), ('proliferation', 2), ('PREDICTED:', 2), ('putative', 2)]	androgen induced inhibitor of proliferation (As3)/PDS5 protein, putative;androgen induced inhibitor of proliferation (As3)/PDS5 protein, putative;PREDICTED: sister chromatid cohesion protein PDS5 homolog A-like isoform X1 [Populus euphratica];PREDICTED: sister chromatid cohesion protein PDS5 homolog A-like isoform X2 [Populus euphratica]	0.340222	2.17106	0.96067	96.38	1e-166	382	86	1103	60.1088	0	1542	14.332	0	0	PTHR12663	0	0	0	KOG1525	Streptophyta	Saliceae	Eukaryota;Viridiplantae;Streptophyta;Streptophytina;Embryophyta;Tracheophyta;Euphyllophyta;Spermatophyta;Magnoliophyta;Mesangiospermae;Eudicotyledons;Gunneridae;Pentapetalae;rosids;fabi ds;Malpighiales;Salicaceae;Saliceae;Salix;Salix purpurea	0	0	PTHR12663;PTHR12663;0	0	0	0	KOG1525;KOG1525;0
PolyA_DEIso	Salix_HiSeq_c594071_g3_i1	Salix_HiSeq_c594071_g3	4	33	0.44832	1.89481	Treatment	4.22646	SapurV1A.0296s0230.1.p	BAH and TFIIS domain protein	Eukaryota	Viridiplantae	Salix	Salix purpurea	SapurV1A.0296s0230.1.p;SapurV1A.0296s0230.2.p	Salix purpurea;Salix purpurea	460;460	87;87	[('and', 2), ('TFIIS', 2), ('domain', 2), ('BAH', 2)]	BAH and TFIIS domain protein;BAH and TFIIS domain protein	0.625977	3.26531	0.99876	99.62	1e-149	460	87	784	99.8724	0	1632	15.9926	GO:0003677;GO:0005634;GO:0006351;GO:0030528	PF01426;PF08711	PTHR15141:SF6	0	0	0	KOG1886	Streptophyta	Saliceae	Eukaryota;Viridiplantae;Streptophyta;Streptophytina;Embryophyta;Tracheophyta;Euphyllophyta;Spermatophyta;Magnoliophyta;Mesangiospermae;Eudicotyledons;Gunneridae;Pentapetalae;rosids;fabi ds;Malpighiales;Salicaceae;Saliceae;Salix;Salix purpurea	GO:0003677;GO:0005634;GO:0006351;GO:0030528;GO:0003677;GO:0030528	PF01426;PF08711;PF01426;PF08711	PTHR15141:SF6;PTHR15141:SF6	0	0	0	KOG1886;KOG1886
PolyA_DEIso	Salix_HiSeq_c473306_g1_i1	Salix_HiSeq_c473306_g1	3	36	0.364182	1.86002	Treatment	5.1074	SapurV1A.1351s0070.1.p	cysteine-rich receptor-like kinase	Eukaryota	Viridiplantae	Salix	Salix purpurea	SapurV1A.1351s0070.1.p	Salix purpurea	541	86	[('cysteine-rich', 1), ('receptor-like', 1), ('kinase', 1)]	cysteine-rich receptor-like kinase	0.7082	5.31136	0.995311	98.35	0	541	86	944	96.2924	0	661	45.8396	GO:0004672;GO:0006468	PF07714;PF01657	PTHR24420:SF430	0	0	0	KOG1187	Streptophyta	Saliceae	Eukaryota;Viridiplantae;Streptophyta;Streptophytina;Embryophyta;Tracheophyta;Euphyllophyta;Spermatophyta;Magnoliophyta;Mesangiospermae;Eudicotyledons;Gunneridae;Pentapetalae;rosids;fabi ds;Malpighiales;Salicaceae;Saliceae;Salix;Salix purpurea	GO:0004672;GO:0006468	PF07714;PF01657	PTHR24420:SF430	0	0	0	KOG1187
PolyA_DEIso	Salix_HiSeq_c593989_g13_i1	Salix_HiSeq_c593989_g13	6	27	0.556029	1.83836	Treatment	3.30624	SapurV1A.0081s0340.1.p	calmodulin-binding family protein, putative	Eukaryota	Viridiplantae	Salix	Salix purpurea	SapurV1A.0081s0340.1.p	Salix purpurea	398	100	[('calmodulin-binding', 1), ('putative', 1), ('family', 1)]	calmodulin-binding family protein, putative	0.519335	3.66227	0.994752	100	4e-134	398	100	769	74.5124	0	662	28.852	0	0	0	0	0	0	0	Streptophyta	Saliceae	Eukaryota;Viridiplantae;Streptophyta;Streptophytina;Embryophyta;Tracheophyta;Euphyllophyta;Spermatophyta;Magnoliophyta;Mesangiospermae;Eudicotyledons;Gunneridae;Pentapetalae;rosids;fabi ds;Malpighiales;Salicaceae;Saliceae;Salix;Salix purpurea	0	0	0	0	0	0	0
PolyA_DEIso	Salix_HiSeq_c555489_g1_i2	Salix_HiSeq_c555489_g1	1	27	0.104662	1.74318	Treatment	16.6553	SapurV1A.0088s0250.1.p	transcription factor, putative	Eukaryota	Viridiplantae	Salix	Salix purpurea	SapurV1A.0088s0250.1.p;SapurV1A.2637s0030.1.p;tr|B9I6Q6|B9I6Q6_POPTR;gi|566198722|ref|XP_002319480.2|	Salix purpurea;Salix purpurea;Populus trichocarpa;Populus trichocarpa	301;301;283;283	79;79;69;69	[('putative', 2), ('transcription', 2), ('factor,', 2), ('Uncharacterized', 1), ('[Populus', 1)]	transcription factor, putative;transcription factor, putative;Uncharacterized protein;hypothetical protein POPTR_0013s00920g [Populus trichocarpa]	1.22155	26.1944	0.999723	96.83	2e-102	301	79	774	73.2558	0	205	92.1951	0	0	0	0	0	0	0	Streptophyta	Saliceae	Eukaryota;Viridiplantae;Streptophyta;Streptophytina;Embryophyta;Tracheophyta;Euphyllophyta;Spermatophyta;Magnoliophyta;Mesangiospermae;Eudicotyledons;Gunneridae;Pentapetalae;rosids;fabi ds;Malpighiales;Salicaceae;Saliceae;Salix;Salix purpurea	0	0	0;TRANSCRIPTION FACTOR BHLH149 (PTHR33124:SF7)	0;pop:POPTR_0013s00920g	0	0	0
PolyA_DEIso	Salix_HiSeq_c452862_g1_i1	Salix_HiSeq_c452862_g1	7	37	0.624591	1.72136	Treatment	2.75598	SapurV1A.0123s0160.1.p	Grx-C8-glutaredoxin	Eukaryota	Viridiplantae	Salix	Salix purpurea	SapurV1A.0123s0160.1.p	Salix purpurea	254	100	[('Grx-C8-glutaredoxin', 1)]	Grx-C8-glutaredoxin	0.440276	2.1669	0.955548	100	4e-84	254	100	975	38.1538	0	124	100	GO:0009055;GO:0015035;GO:0045454	PF00462	PTHR10168	0	0	0	KOG1752	Streptophyta	Saliceae	Eukaryota;Viridiplantae;Streptophyta;Streptophytina;Embryophyta;Tracheophyta;Euphyllophyta;Spermatophyta;Magnoliophyta;Mesangiospermae;Eudicotyledons;Gunneridae;Pentapetalae;rosids;fabi ds;Malpighiales;Salicaceae;Saliceae;Salix;Salix purpurea	GO:0009055;GO:0015035;GO:0045454	PF00462	PTHR10168	0	0	0	KOG1752
PolyA_DEIso	Salix_HiSeq_c562854_g1_i2	Salix_HiSeq_c562854_g1	8	54	0.411997	1.7005	Treatment	4.12747	SapurV1A.0064s0080.1.p	UDP-glucosyltransferase family protein	Eukaryota	Viridiplantae	Salix	Salix purpurea	SapurV1A.0064s0080.1.p	Salix purpurea	927	100	[('UDP-glucosyltransferase', 1), ('family', 1)]	UDP-glucosyltransferase family protein	0.615683	4.32352	0.999206	99.56	0	927	100	1565	86.262	0	466	96.5665	GO:0008152;GO:0016758	PF00201	PTHR11926:SF15	0	0	0	KOG1192	Streptophyta	Saliceae	Eukaryota;Viridiplantae;Streptophyta;Streptophytina;Embryophyta;Tracheophyta;Euphyllophyta;Spermatophyta;Magnoliophyta;Mesangiospermae;Eudicotyledons;Gunneridae;Pentapetalae;rosids;fabi ds;Malpighiales;Salicaceae;Saliceae;Salix;Salix purpurea	GO:0008152;GO:0016758	PF00201	PTHR11926:SF15	0	0	0	KOG1192
PolyA_DEIso	Salix_HiSeq_c575722_g4_i2	Salix_HiSeq_c575722_g4	4	28	0.525105	1.6969	Treatment	3.23154	SapurV1A.0766s0110.1.p	Serine/Threonine kinase, plant-type protein, putative	Eukaryota	Viridiplantae	Salix	Salix purpurea	SapurV1A.0766s0110.1.p;Potri.007G001000.1;tr|B9HG85|B9HG85_POPTR;gi|224095212|ref|XP_002310361.1|;gi|743861851|ref|XP_011031228.1|	Salix purpurea;Populus trichocarpa;Populus trichocarpa;Populus trichocarpa;Populus euphratica	245;235;234;234;233	90;82;82;82;81	[('[Populus', 2), ('serine/threonine-', 1), ('Serine/Threonine', 1), ('PREDICTED:', 1), ('probable', 1)]	Serine/Threonine kinase, plant-type protein, putative;NoDescription;Uncharacterized protein;hypothetical protein POPTR_0007s15310g [Populus trichocarpa];PREDICTED: probable LRR receptor-like serine/threonine-protein kinase At1g34110 [Populus euphratica]	0.50941	2.35553	0.995251	98.53	3e-76	245	90	727	56.121	0	585	23.2479	GO:0005515	PF00560;PF08263	PTHR24420:SF506	0	0	0	KOG0472	Streptophyta	Saliceae	Eukaryota;Viridiplantae;Streptophyta;Streptophytina;Embryophyta;Tracheophyta;Euphyllophyta;Spermatophyta;Magnoliophyta;Mesangiospermae;Eudicotyledons;Gunneridae;Pentapetalae;rosids;fabi ds;Malpighiales;Salicaceae;Saliceae;Salix;Salix purpurea	GO:0005515;GO:0005515;0	PF00560;PF08263;PF00560;PF13855;0	PTHR24420:SF506;PTHR24420:SF506;0;DISEASE RESISTANCE PROTEIN-LIKE (PTHR27000:SF102)	0;pop:POPTR_0007s15310g	0	0	KOG0472;KOG0472;0
PolyA_DEIso	Salix_HiSeq_c581289_g2_i1	Salix_HiSeq_c581289_g2	5	27	0.607272	1.6564	Treatment	2.72761	SapurV1A.0766s0020.1.p	beta-amyrin synthase	Eukaryota	Viridiplantae	Salix	Salix purpurea	SapurV1A.0766s0020.1.p;Potri.007G002100.1;tr|B9HG75|B9HG75_POPTR;gi|224095135|ref|XP_002310351.1|;Potri.014G002500.1	Salix purpurea;Populus trichocarpa;Populus trichocarpa;Populus trichocarpa;Populus trichocarpa	117;112;112;112;109	81;78;78;78;73	[('NoDescription', 2), ('Uncharacterized', 1), ('[Populus', 1), ('synthase', 1), ('trichocarpa]', 1)]	beta-amyrin synthase;NoDescription;Uncharacterized protein;hypothetical protein POPTR_0007s15210g [Populus trichocarpa];NoDescription	0.435783	2.49139	0.986529	97.06	9e-29	117	81	764	26.7016	0	745	9.12752	GO:0003824	PF00432	PTHR11764:SF3	0	0	0	KOG0497	Streptophyta	Saliceae	Eukaryota;Viridiplantae;Streptophyta;Streptophytina;Embryophyta;Tracheophyta;Euphyllophyta;Spermatophyta;Magnoliophyta;Mesangiospermae;Eudicotyledons;Gunneridae;Pentapetalae;rosids;fabi ds;Malpighiales;Salicaceae;Saliceae;Salix;Salix purpurea	GO:0003824;GO:0003824;GO:0016021;GO:0016866;0;GO:0003824	PF00432;PF00432;0;PF00432	PTHR11764:SF3;PTHR11764:SF3;0;ARABIDIOL SYNTHASE-RELATED (PTHR11764:SF16);PTHR11764:SF3	0;pop:POPTR_0007s15210g	0	0;K15813	KOG0497;KOG0497;0;KOG0497
PolyA_DEIso	Salix_HiSeq_c278680_g1_i2	Salix_HiSeq_c278680_g1	4	23	0.496632	1.57288	Treatment	3.16708	SapurV1A.0689s0070.1.p	AP2 transcription factor	Eukaryota	Viridiplantae	Salix	Salix purpurea	SapurV1A.0689s0070.1.p;SapurV1A.0689s0070.2.p;tr|B9HH99|B9HH99_POPTR;Potri.007G046200.3;Potri.007G046200.1;Potri.007G046200.2;tr|R4U4R2|R4U4R2_POPTO;gi|224096732|ref|XP_002310715.1|;gi|743900409|ref|XP_011043502.1|;gi|743900411|ref|XP_011043503.1|	Salix purpurea;Salix purpurea;Populus trichocarpa;Populus trichocarpa;Populus trichocarpa;Populus trichocarpa;Populus trichocarpa;Populus trichocarpa;Populus euphratica;Populus euphratica	74;74;72;72;72;72;72;72;72;72	100;100;96;96;96;96;96;96;96;96	[('APETAL2-like', 5), ('At4g36920,', 3), ('co-ortholog', 3), ('AAL57045,', 3), ('[ORG:Pisum', 3)]	AP2 transcription factor;AP2 transcription factor;APETAL2-like family protein;similar to APETAL2-like protein. [ORG:Pisum sativum];[ co-ortholog (1of2) of AAK14326, AAL57045, At4g36920, ];AP2-1;APETAL2-like family protein [Populus trichocarpa];PREDICTED: floral homeotic protein APETALA 2-like isoform X1 [Populus euphratica];PREDICTED: floral homeotic protein APETALA 2-like isoform X2 [Populus eup…	0.500659	2.73288	0.996285	100	1e-14	74	100	718	14.2061	0	531	6.40301	GO:0003700;GO:0006355	PF00847	PTHR11795:SF332	0	0	K09284	0	Streptophyta	Saliceae	Eukaryota;Viridiplantae;Streptophyta;Streptophytina;Embryophyta;Tracheophyta;Euphyllophyta;Spermatophyta;Magnoliophyta;Mesangiospermae;Eudicotyledons;Gunneridae;Pentapetalae;rosids;fabi ds;Malpighiales;Salicaceae;Saliceae;Salix;Salix purpurea	GO:0003700;GO:0006355;GO:0003700;GO:0005634;GO:0003677;GO:0007275;GO:0006351;0	PF00847;PF00847;0	PTHR11795:SF332;PTHR11795:SF332;PTHR32467;FLORAL HOMEOTIC PROTEIN APETALA 2 (PTHR32467:SF18);0	0;pop:POPTR_0007s10780g	0	K09284;K09284;0	0
PolyA_DEIso	Salix_HiSeq_c584677_g6_i1	Salix_HiSeq_c584677_g6	5	23	0.641315	1.55865	Treatment	2.4304	SapurV1A.0717s0050.1.p	ser/arg-rich kinase	Eukaryota	Viridiplantae	Salix	Salix purpurea	SapurV1A.0717s0050.1.p;SapurV1A.3126s0030.1.p;SapurV1A.3126s0030.2.p;Potri.004G190400.1;tr|B9MYL8|B9MYL8_POPTR;Potri.004G190400.2;gi|566167519|ref|XP_006384686.1|;gi|743796586|ref|XP_011005836.1|;SapurV1A.0406s0230.1.p;Potri.009G151500.1	Salix purpurea;Salix purpurea;Salix purpurea;Populus trichocarpa;Populus trichocarpa;Populus trichocarpa;Populus trichocarpa;Populus euphratica;Salix purpurea;Populus trichocarpa	440;436;436;437;437;437;437;435;426;416	91;90;90;89;89;89;89;89;85;82	[('kinase', 12), ('family', 5), ('ser/arg-rich', 4), ('domain', 3), ('At3g44850,', 3)]	ser/arg-rich kinase;ser/arg-rich kinase;protein kinase family protein;similar to protein kinase domain containing protein;[ co-ortholog (1of2) of At5g22840, At3g44850, ];Kinase family protein;kinase family protein [Populus trichocarpa];PREDICTED: SRSF protein kinase 2 [Populus euphratica];[ co-ortholog (2of2) of At5g22840, At3g44850, ]	0.385677	2.23934	0.995438	97.39	8e-153	440	91	720	95.8333	0	528	43.5606	GO:0004672;GO:0005524;GO:0006468	PF00069	PTHR24055:SF118	0	2.7.1.-	K00924	KOG1290	Streptophyta	Saliceae	Eukaryota;Viridiplantae;Streptophyta;Streptophytina;Embryophyta;Tracheophyta;Euphyllophyta;Spermatophyta;Magnoliophyta;Mesangiospermae;Eudicotyledons;Gunneridae;Pentapetalae;rosids;fabi ds;Malpighiales;Salicaceae;Saliceae;Salix;Salix purpurea	GO:0004672;GO:0005524;GO:0006468;GO:0004672;GO:0004674;0;GO:0006468	PF00069;PF00069;0;PF00069	PTHR24055:SF118;PTHR24055:SF118;0;PROTEIN KINASE FAMILY PROTEIN-RELATED (PTHR24055:SF228);PTHR24055:SF118	0;pop:POPTR_0004s20170g	2.7.1.-;2.7.1.-;2.7.11.1;0;2.7.11.1	K00924;K00924;K08832;0;K08832	KOG1290;KOG1290;0;KOG1290
PolyA_DEIso	Salix_HiSeq_c579274_g5_i2	Salix_HiSeq_c579274_g5	4	34	0.407019	1.55763	Treatment	3.82692	SapurV1A.0534s0230.1.p	MYB transcription factor 2	Eukaryota	Viridiplantae	Salix	Salix purpurea	SapurV1A.0534s0230.1.p	Salix purpurea	636	91	[('transcription', 1), ('MYB', 1), ('factor', 1)]	MYB transcription factor 2	0.58285	2.8706	0.998544	100	0	636	91	1125	89.6	0	336	100	0	PF00249	PTHR10641	0	0	K09422	KOG0048	Streptophyta	Saliceae	Eukaryota;Viridiplantae;Streptophyta;Streptophytina;Embryophyta;Tracheophyta;Euphyllophyta;Spermatophyta;Magnoliophyta;Mesangiospermae;Eudicotyledons;Gunneridae;Pentapetalae;rosids;fabi ds;Malpighiales;Salicaceae;Saliceae;Salix;Salix purpurea	0	PF00249	PTHR10641	0	0	K09422	KOG0048
PolyA_DEIso	Salix_HiSeq_c601175_g3_i4	Salix_HiSeq_c601175_g3	6	26	0.533312	1.55586	Treatment	2.91735	SapurV1A.1152s0060.1.p	ubiquitin carboxyl-terminal hydrolase	Eukaryota	Viridiplantae	Salix	Salix purpurea	SapurV1A.1152s0060.1.p	Salix purpurea	500	88	[('hydrolase', 1), ('carboxyl-terminal', 1), ('ubiquitin', 1)]	ubiquitin carboxyl-terminal hydrolase	0.464988	2.86103	0.972316	98.22	3e-170	500	88	845	99.7633	0	944	29.7669	GO:0004221;GO:0006511	PF00443	PTHR24006:SF250	0	0	0	KOG1865	Streptophyta	Saliceae	Eukaryota;Viridiplantae;Streptophyta;Streptophytina;Embryophyta;Tracheophyta;Euphyllophyta;Spermatophyta;Magnoliophyta;Mesangiospermae;Eudicotyledons;Gunneridae;Pentapetalae;rosids;fabi ds;Malpighiales;Salicaceae;Saliceae;Salix;Salix purpurea	GO:0004221;GO:0006511	PF00443	PTHR24006:SF250	0	0	0	KOG1865
PolyA_DEIso	Salix_HiSeq_c558921_g1_i3	Salix_HiSeq_c558921_g1	3	25	0.524459	1.5553	Treatment	2.96554	SapurV1A.0116s0170.1.p	root phototropism protein, putative	Eukaryota	Viridiplantae	Salix	Salix purpurea	SapurV1A.0116s0170.1.p;Potri.007G053200.2;tr|U5G4U4|U5G4U4_POPTR;Potri.007G053200.1;tr|U5G822|U5G822_POPTR;gi|566180493|ref|XP_006380638.1|;gi|566180495|ref|XP_006380639.1|	Salix purpurea;Populus trichocarpa;Populus trichocarpa;Populus trichocarpa;Populus trichocarpa;Populus trichocarpa;Populus trichocarpa	380;359;358;358;358;358;358	92;84;84;84;84;84;84	[('Uncharacterized', 2), ('[Populus', 2), ('trichocarpa]', 2), ('hypothetical', 2), ('POPTR_0007s10060g', 2)]	root phototropism protein, putative;NoDescription;Uncharacterized protein;hypothetical protein POPTR_0007s10060g [Populus trichocarpa];hypothetical protein POPTR_0007s10060g [Populus trichocarpa]	0.472103	3.27765	0.975044	98.99	4e-128	380	92	746	79.6247	0	605	32.7273	GO:0005515;GO:0004871;GO:0009416	PF00651;PF03000	PTHR13690:SF174	0	0	0	0	Streptophyta	Saliceae	Eukaryota;Viridiplantae;Streptophyta;Streptophytina;Embryophyta;Tracheophyta;Euphyllophyta;Spermatophyta;Magnoliophyta;Mesangiospermae;Eudicotyledons;Gunneridae;Pentapetalae;rosids;fabi ds;Malpighiales;Salicaceae;Saliceae;Salix;Salix purpurea	GO:0005515;GO:0004871;GO:0009416;GO:0005515;GO:0016021;0	PF00651;PF03000;PF00651;0	PTHR13690:SF174;PTHR13690:SF174;0	0;pop:POPTR_0007s10060g	0	0	0
PolyA_DEIso	Salix_HiSeq_c580595_g1_i7	Salix_HiSeq_c580595_g1	3	58	0.20658	1.54409	Treatment	7.47455	SapurV1A.1899s0040.3.p	PHD finger protein	Eukaryota	Viridiplantae	Salix	Salix purpurea	SapurV1A.1899s0040.3.p;SapurV1A.1899s0040.2.p;SapurV1A.1899s0040.1.p;gi|743911632|ref|XP_010999680.1|;Potri.018G137000.1;Potri.T045600.1;tr|B9INZ8|B9INZ8_POPTR;gi|566216005|ref|XP_002325292.2|	Salix purpurea;Salix purpurea;Salix purpurea;Populus euphratica;Populus trichocarpa;Populus trichocarpa;Populus trichocarpa;Populus trichocarpa	776;775;774;753;745;743;741;741	93;93;93;87;85;84;84;84	[('PHD', 4), ('finger', 4), ('[Populus', 2), ('NoDescription', 2), ('POPTR_0019s00330g', 1)]	PHD finger protein;PHD finger protein;PREDICTED: PHD finger protein At1g33420-like [Populus euphratica];NoDescription;Uncharacterized protein;hypothetical protein POPTR_0019s00330g [Populus trichocarpa]	0.873585	6.18281	0.999676	95.38	0	776	93	1567	78.6854	0	520	77.8846	GO:0005515	PF00628	PTHR15856:SF13	0	0	0	KOG1844	Streptophyta	Saliceae	Eukaryota;Viridiplantae;Streptophyta;Streptophytina;Embryophyta;Tracheophyta;Euphyllophyta;Spermatophyta;Magnoliophyta;Mesangiospermae;Eudicotyledons;Gunneridae;Pentapetalae;rosids;fabi ds;Malpighiales;Salicaceae;Saliceae;Salix;Salix purpurea	GO:0005515;GO:0005515;0;GO:0008270	PF00628;PF00628;0	PTHR15856:SF13;PTHR16286:SF4;0;PTHR15856:SF13	0;pop:POPTR_0019s00330g	0	0	KOG1844;KOG1844;0
PolyA_DEIso	Salix_HiSeq_c560823_g1_i6	Salix_HiSeq_c560823_g1	3	27	0.409987	1.53334	Treatment	3.73998	SapurV1A.0092s0390.1.p	MAP kinase kinase kinase	Eukaryota	Viridiplantae	Salix	Salix purpurea	SapurV1A.0092s0390.1.p;Potri.013G022700.2;gi|743829739|ref|XP_011023602.1|;gi|743829743|ref|XP_011023603.1|;gi|743829747|ref|XP_011023604.1|;Potri.013G022700.1;tr|B9I7T3|B9I7T3_POPTR;gi|224125266|ref|XP_002319543.1|	Salix purpurea;Populus trichocarpa;Populus euphratica;Populus euphratica;Populus euphratica;Populus trichocarpa;Populus trichocarpa;Populus trichocarpa	113;114;113;113;113;113;113;113	99;98;98;98;98;96;95;95	[('kinase', 26), ('Mitogen-activated', 4), ('[Populus', 4), ('PREDICTED:', 3), ('mitogen-activated', 3)]	MAP kinase kinase kinase;similar to Mitogen-activated protein kinase kinase kinase 1 (EC 2.7.1.-) (Arabidospsis NPK1-related protein kinase 1).;[ co-ortholog (1of2) of At1g09000, ];PREDICTED: mitogen-activated protein kinase kinase kinase ANP1-like isoform X1 [Populus euphratica];PREDICTED: mitogen-activated protein kinase kinase kinase ANP1-like isoform X2 [Populus euphratica];PREDICTED: mitogen…	0.572869	2.88381	0.993802	100	1e-27	113	99	825	20.7273	0	667	8.54573	GO:0004672;GO:0005524;GO:0006468	PF00069	PTHR24361:SF64	0	0	0	KOG0198	Streptophyta	Saliceae	Eukaryota;Viridiplantae;Streptophyta;Streptophytina;Embryophyta;Tracheophyta;Euphyllophyta;Spermatophyta;Magnoliophyta;Mesangiospermae;Eudicotyledons;Gunneridae;Pentapetalae;rosids;fabi ds;Malpighiales;Salicaceae;Saliceae;Salix;Salix purpurea	GO:0004672;GO:0005524;GO:0006468;GO:0004672;0	PF00069;PF00069;0	PTHR24361:SF64;PTHR24361:SF64;0;MAP KINASE KINASE KINASE SSK2-RELATED (PTHR24361:SF315)	0;pop:POPTR_0013s02360g	0	0	KOG0198;KOG0198;0
PolyA_DEIso	Salix_HiSeq_c582402_g2_i3	Salix_HiSeq_c582402_g2	15	45	0.892176	1.4785	Treatment	1.65718	SapurV1A.1334s0080.1.p	delta-1-pyrroline-5-carboxylate dehydrogenase	Eukaryota	Viridiplantae	Salix	Salix purpurea	SapurV1A.1334s0080.1.p;Potri.015G064200.2;gi|743907459|ref|XP_011047156.1|;Potri.015G064200.1;SapurV1A.1334s0080.2.p;tr|U5FPZ6|U5FPZ6_POPTR;gi|566206461|ref|XP_006374487.1|	Salix purpurea;Populus trichocarpa;Populus euphratica;Populus trichocarpa;Salix purpurea;Populus trichocarpa;Populus trichocarpa	1034;1019;1016;1009;939;1006;1006	100;97;96;92;91;91;91	[('dehydrogenase', 3), ('[ORG:Linum', 2), ('family', 2), ('co-ortholog', 2), ('CAA60412,', 2)]	delta-1-pyrroline-5-carboxylate dehydrogenase;similar to fis1. [ORG:Linum usitatissimum];[ co-ortholog (1of3) of CAA60412, At5g62530, AAT45086, Q40255, ];PREDICTED: probable aldehyde dehydrogenase [Populus euphratica];delta-1-pyrroline-5-carboxylate dehydrogenase;Fis1 family protein;fis1 family protein [Populus trichocarpa]	0.21937	1.71228	0.990279	99.2	0	1034	100	1634	91.9829	0	552	90.7609	GO:0008152;GO:0016491;GO:0055114	PF00171	PTHR11699:SF8	0	1.5.1.12	K00294	KOG2450	Streptophyta	Saliceae	Eukaryota;Viridiplantae;Streptophyta;Streptophytina;Embryophyta;Tracheophyta;Euphyllophyta;Spermatophyta;Magnoliophyta;Mesangiospermae;Eudicotyledons;Gunneridae;Pentapetalae;rosids;fabi ds;Malpighiales;Salicaceae;Saliceae;Salix;Salix purpurea	GO:0008152;GO:0016491;GO:0055114;GO:0008152;0;GO:0016620	PF00171;PF00171;0	PTHR11699:SF8;PTHR11699:SF8;0;DELTA-1-PYRROLINE-5-CARBOXYLATE DEHYDROGENASE 12A1, MITOCHONDRIAL (PTHR11699:SF148)	0;pop:POPTR_0015s07550g	1.5.1.12;1.5.1.12;0	K00294;K00294;0	KOG2450;KOG2451;0;KOG2450
PolyA_DEIso	Salix_HiSeq_c582206_g5_i2	Salix_HiSeq_c582206_g5	5	35	0.405817	1.47443	Treatment	3.63325	SapurV1A.0029s0680.1.p	hypothetical protein	Eukaryota	Viridiplantae	Salix	Salix purpurea	SapurV1A.0029s0680.1.p	Salix purpurea	156	97	[('hypothetical', 1)]	hypothetical protein	0.560295	3.21715	1	97.37	4e-46	156	97	1183	19.273	0	76	100	0	0	0	0	0	0	0	Streptophyta	Saliceae	Eukaryota;Viridiplantae;Streptophyta;Streptophytina;Embryophyta;Tracheophyta;Euphyllophyta;Spermatophyta;Magnoliophyta;Mesangiospermae;Eudicotyledons;Gunneridae;Pentapetalae;rosids;fabi ds;Malpighiales;Salicaceae;Saliceae;Salix;Salix purpurea	0	0	0	0	0	0	0
PolyA_DEIso	Salix_HiSeq_c545861_g1_i1	Salix_HiSeq_c545861_g1	3	21	0.404764	1.47139	Treatment	3.63517	SapurV1A.0523s0160.1.p	hypothetical protein	Eukaryota	Viridiplantae	Salix	Salix purpurea	SapurV1A.0523s0160.1.p;SapurV1A.0523s0160.2.p;SapurV1A.0523s0160.3.p;SapurV1A.0523s0160.4.p;SapurV1A.0523s0160.5.p;SapurV1A.0523s0160.6.p;SapurV1A.0523s0160.7.p;SapurV1A.0523s0160.8.p	Salix purpurea;Salix purpurea;Salix purpurea;Salix purpurea;Salix purpurea;Salix purpurea;Salix purpurea;Salix purpurea	136;136;135;133;133;133;133;133	81;81;80;79;79;79;79;79	[('hypothetical', 8)]	hypothetical protein;hypothetical protein;hypothetical protein	0.560525	3.11941	0.981712	97.56	7e-36	136	81	725	33.931	0	659	12.4431	0	0	0	0	0	0	0	Streptophyta	Saliceae	Eukaryota;Viridiplantae;Streptophyta;Streptophytina;Embryophyta;Tracheophyta;Euphyllophyta;Spermatophyta;Magnoliophyta;Mesangiospermae;Eudicotyledons;Gunneridae;Pentapetalae;rosids;fabi ds;Malpighiales;Salicaceae;Saliceae;Salix;Salix purpurea	0	0	0	0	0	0	0
PolyA_DEIso	Salix_HiSeq_c572837_g1_i1	Salix_HiSeq_c572837_g1	5	29	0.432543	1.46665	Treatment	3.39077	SapurV1A.0555s0160.2.p	Myb transcription factor	Eukaryota	Viridiplantae	Salix	Salix purpurea	SapurV1A.0555s0160.2.p;SapurV1A.0555s0160.1.p	Salix purpurea;Salix purpurea	521;520	95;94	[('transcription', 2), ('Myb', 2), ('factor', 2)]	Myb transcription factor;Myb transcription factor	0.530298	3.22093	0.999431	98.9	0	521	95	1128	72.6064	0	337	81.0089	0	PF00249	PTHR10641	0	0	K09422	KOG0048	Streptophyta	Saliceae	Eukaryota;Viridiplantae;Streptophyta;Streptophytina;Embryophyta;Tracheophyta;Euphyllophyta;Spermatophyta;Magnoliophyta;Mesangiospermae;Eudicotyledons;Gunneridae;Pentapetalae;rosids;fabi ds;Malpighiales;Salicaceae;Saliceae;Salix;Salix purpurea	0	PF00249;PF00249	PTHR10641;PTHR10641	0	0	K09422;K09422	KOG0048;KOG0048
PolyA_DEIso	Salix_HiSeq_c558288_g2_i2	Salix_HiSeq_c558288_g2	7	52	0.334483	1.4487	Treatment	4.33117	SapurV1A.0646s0120.1.p	UDP-glucose flavonoid 3-O-glucosyltransferase	Eukaryota	Viridiplantae	Salix	Salix purpurea	SapurV1A.0646s0120.1.p	Salix purpurea	996	99	[('UDP-glucose', 1), ('3-O-glucosyltransferase', 1), ('flavonoid', 1)]	UDP-glucose flavonoid 3-O-glucosyltransferase	0.636605	3.92943	0.999998	99.18	0	996	99	1968	74.2378	0	487	100	GO:0008152;GO:0016758	PF00201	PTHR11926:SF15	0	0	0	KOG1192	Streptophyta	Saliceae	Eukaryota;Viridiplantae;Streptophyta;Streptophytina;Embryophyta;Tracheophyta;Euphyllophyta;Spermatophyta;Magnoliophyta;Mesangiospermae;Eudicotyledons;Gunneridae;Pentapetalae;rosids;fabi ds;Malpighiales;Salicaceae;Saliceae;Salix;Salix purpurea	GO:0008152;GO:0016758	PF00201	PTHR11926:SF15	0	0	0	KOG1192
PolyA_DEIso	Salix_HiSeq_c571470_g3_i2	Salix_HiSeq_c571470_g3	7	26	0.725823	1.44479	Treatment	1.99056	SapurV1A.0237s0180.1.p	transmembrane protein, putative	Eukaryota	Viridiplantae	Salix	Salix purpurea	SapurV1A.0237s0180.1.p;SapurV1A.0237s0180.2.p;SapurV1A.0237s0180.3.p;SapurV1A.0237s0180.4.p;SapurV1A.0237s0180.5.p;SapurV1A.0237s0180.6.p;SapurV1A.0237s0180.7.p;SapurV1A.0237s0180.8.p;SapurV1A.0237s0180.9.p;SapurV1A.3541s0010.1.p	Salix purpurea;Salix purpurea;Salix purpurea;Salix purpurea;Salix purpurea;Salix purpurea;Salix purpurea;Salix purpurea;Salix purpurea;Salix purpurea	135;135;135;135;135;135;135;135;135;135	100;100;100;100;100;100;100;100;100;100	[('transmembrane', 10), ('putative', 10)]	transmembrane protein, putative;transmembrane protein, putative;transmembrane protein, putative	0.298975	1.81379	0.968319	100	1e-49	135	100	891	21.5488	0	106	60.3774	0	0	0	0	0	0	0	Streptophyta	Saliceae	Eukaryota;Viridiplantae;Streptophyta;Streptophytina;Embryophyta;Tracheophyta;Euphyllophyta;Spermatophyta;Magnoliophyta;Mesangiospermae;Eudicotyledons;Gunneridae;Pentapetalae;rosids;fabi ds;Malpighiales;Salicaceae;Saliceae;Salix;Salix purpurea	0	0	0	0	0	0	0
PolyA_DEIso	Salix_HiSeq_c583010_g2_i2	Salix_HiSeq_c583010_g2	2	20	0.230693	1.43719	Treatment	6.22988	SapurV1A.0166s0160.1.p	cysteine-rich receptor-like kinase	Eukaryota	Viridiplantae	Salix	Salix purpurea	SapurV1A.0166s0160.1.p	Salix purpurea	409	95	[('cysteine-rich', 1), ('receptor-like', 1), ('kinase', 1)]	cysteine-rich receptor-like kinase	0.79448	7.32981	0.994366	80.65	2e-140	409	95	832	89.4231	0	481	41.7879	GO:0004672;GO:0005524;GO:0006468	PF00069	PTHR24420:SF794	0	0	0	KOG1187	Streptophyta	Saliceae	Eukaryota;Viridiplantae;Streptophyta;Streptophytina;Embryophyta;Tracheophyta;Euphyllophyta;Spermatophyta;Magnoliophyta;Mesangiospermae;Eudicotyledons;Gunneridae;Pentapetalae;rosids;fabi ds;Malpighiales;Salicaceae;Saliceae;Salix;Salix purpurea	GO:0004672;GO:0005524;GO:0006468	PF00069	PTHR24420:SF794	0	0	0	KOG1187
PolyA_DEIso	Salix_HiSeq_c572517_g3_i5	Salix_HiSeq_c572517_g3	6	46	0.376592	1.43189	Treatment	3.80224	SapurV1A.0208s0300.1.p	splicing factor U2af subunit	Eukaryota	Viridiplantae	Salix	Salix purpurea	SapurV1A.0208s0300.1.p;tr|U5G9Z3|U5G9Z3_POPTR;Potri.006G116700.1;Potri.006G116700.2;Potri.006G116700.3;Potri.006G116700.4;Potri.006G116700.5;Potri.006G116700.6;Potri.006G116700.7;gi|743810904|ref|XP_011018873.1|	Salix purpurea;Populus trichocarpa;Populus trichocarpa;Populus trichocarpa;Populus trichocarpa;Populus trichocarpa;Populus trichocarpa;Populus trichocarpa;Populus trichocarpa;Populus euphratica	352;352;352;352;352;352;352;352;352;352	93;93;93;93;93;93;93;93;93;93	[('NoDescription', 7), ('splicing', 2), ('U2af', 2), ('factor', 2), ('subunit', 2)]	splicing factor U2af subunit;Uncharacterized protein;NoDescription;PREDICTED: splicing factor U2af small subunit B-like [Populus euphratica]	0.580039	3.77858	0.993989	100	4e-117	352	93	1523	35.2594	0	312	57.3718	GO:0003723;GO:0005634;GO:0003676;GO:0008270	PF00076;PF00642	PTHR12620	0	0	0	KOG2202	Streptophyta	Saliceae	Eukaryota;Viridiplantae;Streptophyta;Streptophytina;Embryophyta;Tracheophyta;Euphyllophyta;Spermatophyta;Magnoliophyta;Mesangiospermae;Eudicotyledons;Gunneridae;Pentapetalae;rosids;fabi ds;Malpighiales;Salicaceae;Saliceae;Salix;Salix purpurea	GO:0003723;GO:0005634;GO:0003676;GO:0008270;GO:0046872;GO:0000166;GO:0003723	PF00076;PF00642;PF00076	PTHR12620;PTHR12620	pop:POPTR_0006s11790g;0	0	K12836	KOG2202;0;KOG2202
PolyA_DEIso	Salix_HiSeq_c559940_g1_i1	Salix_HiSeq_c559940_g1	6	25	0.529879	1.4262	Treatment	2.69156	SapurV1A.0214s0100.1.p	BEL1 homeotic protein, putative	Eukaryota	Viridiplantae	Salix	Salix purpurea	SapurV1A.0214s0100.1.p	Salix purpurea	528	98	[('BEL1', 1), ('homeotic', 1), ('putative', 1)]	BEL1 homeotic protein, putative	0.430005	2.80034	0.999201	98.05	0	528	98	959	80.3962	0	478	53.7657	GO:0003700;GO:0006355;GO:0043565	PF07526;PF00046	PTHR11850:SF51	0	0	0	KOG0773	Streptophyta	Saliceae	Eukaryota;Viridiplantae;Streptophyta;Streptophytina;Embryophyta;Tracheophyta;Euphyllophyta;Spermatophyta;Magnoliophyta;Mesangiospermae;Eudicotyledons;Gunneridae;Pentapetalae;rosids;fabi ds;Malpighiales;Salicaceae;Saliceae;Salix;Salix purpurea	GO:0003700;GO:0006355;GO:0043565	PF07526;PF00046	PTHR11850:SF51	0	0	0	KOG0773
PolyA_DEIso	Salix_HiSeq_c574853_g2_i2	Salix_HiSeq_c574853_g2	4	21	0.395741	1.39059	Treatment	3.51389	SapurV1A.0312s0060.1.p	small molecule transporter, putative	Eukaryota	Viridiplantae	Salix	Salix purpurea	SapurV1A.0312s0060.1.p;SapurV1A.0312s0060.2.p;SapurV1A.0312s0060.3.p;SapurV1A.0312s0060.4.p;SapurV1A.0312s0060.5.p;Potri.017G039000.2;tr|B9MXW8|B9MXW8_POPTR;Potri.017G039000.1;gi|566211836|ref|XP_006372970.1|;gi|743883297|ref|XP_011036992.1|	Salix purpurea;Salix purpurea;Salix purpurea;Salix purpurea;Salix purpurea;Populus trichocarpa;Populus trichocarpa;Populus trichocarpa;Populus trichocarpa;Populus euphratica	171;171;171;171;171;164;163;163;163;163	99;99;99;99;99;91;90;90;90;90	[('family', 6), ('EXS', 5), ('putative', 5), ('molecule', 5), ('transporter,', 5)]	small molecule transporter, putative;small molecule transporter, putative;EXS family protein;ERD1/XPR1/SYG1 family protein;similar to low similarity to xenotropic and polytropic murine leukemia virus receptor (Mus spretus) GI:6093318;[ co-ortholog (1of2) of At5g35730, ];EXS family protein [Populus trichocarpa];PREDICTED: SPX and EXS domain-containing protein 1 isoform X1 [Populus euphratica]	0.545788	3.5296	0.968942	98.81	3e-49	171	99	691	36.4689	0	471	17.8344	GO:0016021	PF03124	PTHR10783:SF9	0	0	0	0	Streptophyta	Saliceae	Eukaryota;Viridiplantae;Streptophyta;Streptophytina;Embryophyta;Tracheophyta;Euphyllophyta;Spermatophyta;Magnoliophyta;Mesangiospermae;Eudicotyledons;Gunneridae;Pentapetalae;rosids;fabi ds;Malpighiales;Salicaceae;Saliceae;Salix;Salix purpurea	GO:0016021;GO:0016021;0	PF03124;PF03124;0	PTHR10783:SF9;PTHR10783:SF9;0;EXS (ERD1/XPR1/SYG1) DOMAIN PROTEIN-RELATED (PTHR10783:SF46)	0;pop:POPTR_0017s06630g	0	0	0
PolyA_DEIso	Salix_HiSeq_c593497_g2_i1	Salix_HiSeq_c593497_g2	3	26	0.236823	1.38997	Treatment	5.86923	SapurV1A.0159s0260.1.p	peptide transporter PTR	Eukaryota	Viridiplantae	Salix	Salix purpurea	SapurV1A.0159s0260.1.p;SapurV1A.4547s0010.1.p;tr|B9HDV1|B9HDV1_POPTR;Potri.006G034000.1;Potri.006G034000.2;Potri.006G034000.3;Potri.006G034000.4;gi|566174239|ref|XP_002308865.2|;gi|743894935|ref|XP_011040728.1|	Salix purpurea;Salix purpurea;Populus trichocarpa;Populus trichocarpa;Populus trichocarpa;Populus trichocarpa;Populus trichocarpa;Populus trichocarpa;Populus euphratica	348;347;339;339;339;339;337;339;338	90;90;85;85;85;85;85;85;85	[('nitrite', 5), ('sativus]', 4), ('co-ortholog', 4), ('[ORG:Cucumis', 4), ('(2of3)', 4)]	peptide transporter PTR;peptide transporter PTR;Nitrite transporter family protein;similar to nitrite transporter. [ORG:Cucumis sativus];[ co-ortholog (2of3) of CAA93316, T10255, ];nitrite transporter family protein [Populus trichocarpa];PREDICTED: protein NRT1/ PTR FAMILY 3.1-like [Populus euphratica]	0.768581	4.96679	0.995092	97.86	1e-113	348	90	1057	53.0747	0	620	30.1613	GO:0005215;GO:0006857;GO:0016020	PF00854	PTHR11654:SF56	0	0	0	KOG1237	Streptophyta	Saliceae	Eukaryota;Viridiplantae;Streptophyta;Streptophytina;Embryophyta;Tracheophyta;Euphyllophyta;Spermatophyta;Magnoliophyta;Mesangiospermae;Eudicotyledons;Gunneridae;Pentapetalae;rosids;fabi ds;Malpighiales;Salicaceae;Saliceae;Salix;Salix purpurea	GO:0005215;GO:0006857;GO:0016020;GO:0005215;GO:0016021;0	PF00854;PF00854;0	PTHR11654:SF56;PTHR11654:SF56;PTHR11654;0	0;pop:POPTR_0006s03250g	0	0	KOG1237;KOG1237;0
PolyA_DEIso	Salix_HiSeq_c591487_g1_i3	Salix_HiSeq_c591487_g1	2	30	0.175509	1.36502	Treatment	7.77748	SapurV1A.0593s0080.1.p	stress up-regulated Nod 19 protein	Eukaryota	Viridiplantae	Salix	Salix purpurea	SapurV1A.0593s0080.1.p;SapurV1A.2356s0060.1.p;Potri.015G108500.1	Salix purpurea;Salix purpurea;Populus trichocarpa	811;793;768	98;96;88	[('Nod', 2), ('up-regulated', 2), ('stress', 2), ('NoDescription', 1)]	stress up-regulated Nod 19 protein;stress up-regulated Nod 19 protein;NoDescription	0.890839	7.66993	0.999993	96.97	0	811	98	1286	92.3795	0	467	84.7966	0	PF07712	0	0	0	0	0	Streptophyta	Saliceae	Eukaryota;Viridiplantae;Streptophyta;Streptophytina;Embryophyta;Tracheophyta;Euphyllophyta;Spermatophyta;Magnoliophyta;Mesangiospermae;Eudicotyledons;Gunneridae;Pentapetalae;rosids;fabi ds;Malpighiales;Salicaceae;Saliceae;Salix;Salix purpurea	0	PF07712;PF07712;PF07712	0	0	0	0	0
PolyA_DEIso	Salix_HiSeq_c598013_g3_i3	Salix_HiSeq_c598013_g3	7	25	0.615175	1.3625	Treatment	2.21482	SapurV1A.0014s0130.1.p	gibberellin 2-oxidase	Eukaryota	Viridiplantae	Salix	Salix purpurea	SapurV1A.0014s0130.1.p	Salix purpurea	582	100	[('gibberellin', 1), ('2-oxidase', 1)]	gibberellin 2-oxidase	0.345338	2.23774	0.991964	100	0	582	100	1045	80.3828	0	332	84.3373	GO:0016491	PF03171	PTHR10209:SF55	0	0	0	KOG0143	Streptophyta	Saliceae	Eukaryota;Viridiplantae;Streptophyta;Streptophytina;Embryophyta;Tracheophyta;Euphyllophyta;Spermatophyta;Magnoliophyta;Mesangiospermae;Eudicotyledons;Gunneridae;Pentapetalae;rosids;fabi ds;Malpighiales;Salicaceae;Saliceae;Salix;Salix purpurea	GO:0016491	PF03171	PTHR10209:SF55	0	0	0	KOG0143
PolyA_DEIso	Salix_HiSeq_c593219_g1_i6	Salix_HiSeq_c593219_g1	5	37	0.344829	1.33302	Treatment	3.86573	SapurV1A.0505s0170.1.p	homeobox leucine zipper protein	Eukaryota	Viridiplantae	Salix	Salix purpurea	SapurV1A.0505s0170.1.p	Salix purpurea	392	87	[('leucine', 1), ('homeobox', 1), ('zipper', 1)]	homeobox leucine zipper protein	0.587231	4.84635	0.993911	99.55	5e-150	392	87	1329	50.1129	0	340	65.2941	GO:0003700;GO:0006355;GO:0043565;GO:0005634;GO:0006351;GO:0016563;GO:0003677	PF00046;PF04618;PF02183	PTHR24326:SF218	0	0	0	KOG0483	Streptophyta	Saliceae	Eukaryota;Viridiplantae;Streptophyta;Streptophytina;Embryophyta;Tracheophyta;Euphyllophyta;Spermatophyta;Magnoliophyta;Mesangiospermae;Eudicotyledons;Gunneridae;Pentapetalae;rosids;fabi ds;Malpighiales;Salicaceae;Saliceae;Salix;Salix purpurea	GO:0003700;GO:0006355;GO:0043565;GO:0005634;GO:0006351;GO:0016563;GO:0003677	PF00046;PF04618;PF02183	PTHR24326:SF218	0	0	0	KOG0483
PolyA_DEIso	Salix_HiSeq_c601742_g3_i2	Salix_HiSeq_c601742_g3	0	21	0.00743952	1.32046	Treatment	177.492	SapurV1A.0068s0530.2.p	ABC transporter B family protein	Eukaryota	Viridiplantae	Salix	Salix purpurea	SapurV1A.0068s0530.2.p;SapurV1A.0068s0530.3.p;SapurV1A.0068s0530.6.p;SapurV1A.0068s0530.7.p;gi|747192181|gb|AJE26136.1|;gi|743896721|ref|XP_011041631.1|;gi|764637923|ref|XP_004308120.2|;tr|B9ID17|B9ID17_POPTR;tr|S8CVE3|S8CVE3_9LAMI;gi|566207477|ref|XP_006374640.1|	Salix purpurea;Salix purpurea;Salix purpurea;Salix purpurea;Salix matsudana;Populus euphratica;Fragaria vesca subsp. vesca;Populus trichocarpa;Genlisea;Populus trichocarpa	117;117;117;117;112;111;108;111;108;111	80;80;80;80;74;72;72;72;72;72	[('ABC', 6), ('family', 6), ('transporter', 6), ('PREDICTED:', 2), ('Uncharacterized', 2)]	ABC transporter B family protein;ABC transporter B family protein;ATP-binding cassette type B [Salix matsudana];PREDICTED: ABC transporter B family member 28 [Populus euphratica];PREDICTED: ABC transporter B family member 28 [Fragaria vesca subsp. vesca];Uncharacterized protein;Uncharacterized protein (Fragment);hypothetical protein POPTR_0015s13800g [Populus trichocarpa]	2.24918	179.709	0.99998	88.73	3e-28	117	80	1098	19.3989	0	590	12.0339	GO:0005524;GO:0006810;GO:0016021;GO:0042626;GO:0055085;GO:0016887	PF00664;PF00005	PTHR24221:SF71	0	0	0	KOG0058	Streptophyta	Saliceae	Eukaryota;Viridiplantae;Streptophyta;Streptophytina;Embryophyta;Tracheophyta;Euphyllophyta;Spermatophyta;Magnoliophyta;Mesangiospermae;Eudicotyledons;Gunneridae;Pentapetalae;rosids;fabi ds;Malpighiales;Salicaceae;Saliceae;Salix;Salix purpurea	GO:0005524;GO:0006810;GO:0016021;GO:0042626;GO:0055085;GO:0016887;GO:0005524;0;GO:0009941	PF00664;PF00005;PF00664;0	PTHR24221:SF71;PTHR24221:SF71;0;ABC TRANSPORTER B FAMILY MEMBER 28 (PTHR24221:SF169)	0	0	0	KOG0058;KOG0058;KOG2355;0
PolyA_DEIso	Salix_HiSeq_c562582_g1_i3	Salix_HiSeq_c562582_g1	4	31	0.250897	1.30526	Treatment	5.20236	SapurV1A.0411s0220.1.p	hypothetical protein	Eukaryota	Viridiplantae	Salix	Salix purpurea	SapurV1A.0411s0220.1.p	Salix purpurea	106	100	[('hypothetical', 1)]	hypothetical protein	0.716201	4.45278	0.997611	100	2e-29	106	100	1177	12.7443	0	102	49.0196	0	0	0	0	0	0	0	Streptophyta	Saliceae	Eukaryota;Viridiplantae;Streptophyta;Streptophytina;Embryophyta;Tracheophyta;Euphyllophyta;Spermatophyta;Magnoliophyta;Mesangiospermae;Eudicotyledons;Gunneridae;Pentapetalae;rosids;fabi ds;Malpighiales;Salicaceae;Saliceae;Salix;Salix purpurea	0	0	0	0	0	0	0
PolyA_DEIso	Salix_HiSeq_c514979_g1_i2	Salix_HiSeq_c514979_g1	2	28	0.195372	1.30518	Treatment	6.68051	SapurV1A.0846s0020.1.p	ferredoxin 2	Eukaryota	Viridiplantae	Salix	Salix purpurea	SapurV1A.0846s0020.1.p;SapurV1A.0846s0020.2.p;SapurV1A.0975s0010.1.p;SapurV1A.0975s0010.2.p;SapurV1A.0846s0020.3.p;SapurV1A.0975s0010.3.p;tr|B9N2P1|B9N2P1_POPTR;Potri.003G090400.1;Potri.003G090400.10;Potri.003G090400.2	Salix purpurea;Salix purpurea;Salix purpurea;Salix purpurea;Salix purpurea;Salix purpurea;Populus trichocarpa;Populus trichocarpa;Populus trichocarpa;Populus trichocarpa	395;395;395;395;386;386;381;381;381;381	99;99;99;99;96;96;93;93;93;93	[('ferredoxin', 12), ('family', 4), ('Synechocystis', 3), ('(1of2)', 3), ('from', 3)]	ferredoxin 2;ferredoxin 2;Ferredoxin family protein;ferredoxin family protein;similar to ferredoxin from Synechocystis sp. (GI:48019);[ co-ortholog (1of2) of At1g32550, ];[ co-ortholog (1of2) of At1g32550, ]	0.82481	7.95215	0.99955	99.48	3e-138	395	99	1042	54.9904	0	191	100	GO:0009055;GO:0051536	PF00111	0	0	0	K02639	0	Streptophyta	Saliceae	Eukaryota;Viridiplantae;Streptophyta;Streptophytina;Embryophyta;Tracheophyta;Euphyllophyta;Spermatophyta;Magnoliophyta;Mesangiospermae;Eudicotyledons;Gunneridae;Pentapetalae;rosids;fabi ds;Malpighiales;Salicaceae;Saliceae;Salix;Salix purpurea	GO:0009055;GO:0051536;GO:0009055;GO:0051536	PF00111;PF00111;PF00111	0	0;pop:POPTR_0003s08900g	0	K02639;K02639;K02639	0
PolyA_DEIso	Salix_HiSeq_c594382_g3_i2	Salix_HiSeq_c594382_g3	2	19	0.282347	1.29183	Treatment	4.57534	SapurV1A.0015s0490.4.p	cleavage and polyadenylation specificity factor, putative	Eukaryota	Viridiplantae	Salix	Salix purpurea	SapurV1A.0015s0490.4.p;SapurV1A.0015s0490.1.p;SapurV1A.0015s0490.2.p;SapurV1A.0015s0490.3.p	Salix purpurea;Salix purpurea;Salix purpurea;Salix purpurea	205;204;204;204	79;78;78;78	[('putative', 4), ('and', 3), ('polyadenylation', 3), ('factor,', 3), ('cleavage', 3)]	cleavage and polyadenylation specificity factor, putative;RING zinc finger protein, putative;cleavage and polyadenylation specifity factor, putative;cleavage and polyadenylation specifity factor, putative	0.660423	4.90628	0.995028	81.75	4e-65	205	79	722	49.8615	0	202	62.3762	0	0	0	0	0	0	0	Streptophyta	Saliceae	Eukaryota;Viridiplantae;Streptophyta;Streptophytina;Embryophyta;Tracheophyta;Euphyllophyta;Spermatophyta;Magnoliophyta;Mesangiospermae;Eudicotyledons;Gunneridae;Pentapetalae;rosids;fabi ds;Malpighiales;Salicaceae;Saliceae;Salix;Salix purpurea	0	PF00097;0	PTHR11203:SF27;PTHR11203:SF27	0	0	0	0
PolyA_DEIso	Salix_HiSeq_c597024_g2_i2	Salix_HiSeq_c597024_g2	1	18	0.144967	1.28775	Treatment	8.88305	SapurV1A.0354s0010.1.p	carbohydrate-binding module family 43 protein	Eukaryota	Viridiplantae	Salix	Salix purpurea	SapurV1A.0354s0010.1.p;SapurV1A.0948s0130.1.p	Salix purpurea;Salix purpurea	101;101	78;78	[('carbohydrate-binding', 2), ('family', 2), ('module', 2)]	carbohydrate-binding module family 43 protein;carbohydrate-binding module family 43 protein	0.948562	9.02394	0.999962	100	1e-24	101	78	849	23.6749	0	256	26.1719	0	PF07983	PTHR16631	0	0	0	0	Streptophyta	Saliceae	Eukaryota;Viridiplantae;Streptophyta;Streptophytina;Embryophyta;Tracheophyta;Euphyllophyta;Spermatophyta;Magnoliophyta;Mesangiospermae;Eudicotyledons;Gunneridae;Pentapetalae;rosids;fabi ds;Malpighiales;Salicaceae;Saliceae;Salix;Salix purpurea	0	PF07983;PF07983	PTHR16631;PTHR16631	0	0	0	0
PolyA_DEIso	Salix_HiSeq_c580595_g1_i1	Salix_HiSeq_c580595_g1	5	46	0.379065	1.2385	Treatment	3.26725	SapurV1A.1899s0040.3.p	PHD finger protein	Eukaryota	Viridiplantae	Salix	Salix purpurea	SapurV1A.1899s0040.3.p;SapurV1A.1899s0040.2.p;SapurV1A.1899s0040.1.p	Salix purpurea;Salix purpurea;Salix purpurea	783;782;781	94;94;94	[('finger', 3), ('PHD', 3)]	PHD finger protein;PHD finger protein;PHD finger protein	0.514182	2.014	0.983411	96.55	0	783	94	1552	78.4794	0	520	77.8846	GO:0005515	PF00628	PTHR15856:SF13	0	0	0	KOG1844	Streptophyta	Saliceae	Eukaryota;Viridiplantae;Streptophyta;Streptophytina;Embryophyta;Tracheophyta;Euphyllophyta;Spermatophyta;Magnoliophyta;Mesangiospermae;Eudicotyledons;Gunneridae;Pentapetalae;rosids;fabi ds;Malpighiales;Salicaceae;Saliceae;Salix;Salix purpurea	GO:0005515;GO:0005515;GO:0005515	PF00628;PF00628;PF00628	PTHR15856:SF13;PTHR16286:SF4;PTHR16286:SF4	0	0	0	KOG1844;KOG1844;KOG1844
PolyA_DEIso	Salix_HiSeq_c560217_g1_i1	Salix_HiSeq_c560217_g1	9	37	0.397166	1.21052	Treatment	3.04789	SapurV1A.0559s0070.1.p	F-box protein	Eukaryota	Viridiplantae	Salix	Salix purpurea	SapurV1A.0559s0070.1.p	Salix purpurea	302	97	[('F-box', 1)]	F-box protein	0.484	3.40393	1	97.37	7e-97	302	97	1631	27.9583	0	346	43.9306	GO:0005515	PF01344;PF00646	PTHR24412:SF247	0	0	0	0	Streptophyta	Saliceae	Eukaryota;Viridiplantae;Streptophyta;Streptophytina;Embryophyta;Tracheophyta;Euphyllophyta;Spermatophyta;Magnoliophyta;Mesangiospermae;Eudicotyledons;Gunneridae;Pentapetalae;rosids;fabi ds;Malpighiales;Salicaceae;Saliceae;Salix;Salix purpurea	GO:0005515	PF01344;PF00646	PTHR24412:SF247	0	0	0	0
PolyA_DEIso	Salix_HiSeq_c564770_g1_i2	Salix_HiSeq_c564770_g1	4	25	0.28793	1.18225	Treatment	4.10603	SapurV1A.0322s0020.1.p	xenotropic and polytropic murine leukemia virus receptor ids-4, putative	Eukaryota	Viridiplantae	Salix	Salix purpurea	SapurV1A.0322s0020.1.p;Potri.017G086600.2;tr|U5FP53|U5FP53_POPTR;gi|566212893|ref|XP_006373335.1|	Salix purpurea;Populus trichocarpa;Populus trichocarpa;Populus trichocarpa	541;460;460;460	82;72;72;72	[('similar', 2), ('and', 1), ('POPTR_0017s12250g', 1), ('[Populus', 1), ('(SYG1/Pho81/XPR1)', 1)]	xenotropic and polytropic murine leukemia virus receptor ids-4, putative;similar to SPX (SYG1/Pho81/XPR1) domain-containing protein;similar to PHO1 protein (Arabidopsis thaliana) GI:20069032;[ ortholog of At5g15330,];Uncharacterized protein;hypothetical protein POPTR_0017s12250g [Populus trichocarpa]	0.613422	5.09132	0.981052	99.38	0	541	82	1085	89.0323	0	322	100	0	PF03105	PTHR10783:SF5	0	0	0	KOG1161	Streptophyta	Saliceae	Eukaryota;Viridiplantae;Streptophyta;Streptophytina;Embryophyta;Tracheophyta;Euphyllophyta;Spermatophyta;Magnoliophyta;Mesangiospermae;Eudicotyledons;Gunneridae;Pentapetalae;rosids;fabi ds;Malpighiales;Salicaceae;Saliceae;Salix;Salix purpurea	0	PF03105;PF03105	PTHR10783:SF5;PTHR10783:SF5;0;VACUOLAR TRANSPORTER CHAPERONE 4 (PTHR10783:SF3)	0	0	0	KOG1161;KOG1161;0
PolyA_DEIso	Salix_HiSeq_c549856_g2_i4	Salix_HiSeq_c549856_g2	2	18	0.233628	1.17957	Treatment	5.04893	SapurV1A.0092s0120.1.p	hypothetical protein	Eukaryota	Viridiplantae	Salix	Salix purpurea	SapurV1A.0092s0120.1.p	Salix purpurea	72	100	[('hypothetical', 1)]	hypothetical protein	0.703199	3.80484	0.983468	100	4e-19	72	100	726	14.4628	0	62	56.4516	0	0	0	0	0	0	0	Streptophyta	Saliceae	Eukaryota;Viridiplantae;Streptophyta;Streptophytina;Embryophyta;Tracheophyta;Euphyllophyta;Spermatophyta;Magnoliophyta;Mesangiospermae;Eudicotyledons;Gunneridae;Pentapetalae;rosids;fabi ds;Malpighiales;Salicaceae;Saliceae;Salix;Salix purpurea	0	0	0	0	0	0	0
PolyA_DEIso	Salix_HiSeq_c224112_g1_i2	Salix_HiSeq_c224112_g1	4	23	0.372585	1.15433	Treatment	3.09816	SapurV1A.0220s0510.1.p	CBF1 interacting co-repressor CIR Cir-N: amino-terminal domain protein	Eukaryota	Viridiplantae	Salix	Salix purpurea	SapurV1A.0220s0510.1.p	Salix purpurea	457	100	[('CBF1', 1), ('Cir-N:', 1), ('domain', 1), ('interacting', 1), ('amino-terminal', 1)]	CBF1 interacting co-repressor CIR Cir-N: amino-terminal domain protein	0.491104	3.3668	0.993135	100	3e-159	457	100	910	74.8352	0	461	49.2408	0	PF12542;PF10197	PTHR16196	0	0	0	KOG3869	Streptophyta	Saliceae	Eukaryota;Viridiplantae;Streptophyta;Streptophytina;Embryophyta;Tracheophyta;Euphyllophyta;Spermatophyta;Magnoliophyta;Mesangiospermae;Eudicotyledons;Gunneridae;Pentapetalae;rosids;fabi ds;Malpighiales;Salicaceae;Saliceae;Salix;Salix purpurea	0	PF12542;PF10197	PTHR16196	0	0	0	KOG3869
PolyA_DEIso	Salix_HiSeq_c589492_g4_i2	Salix_HiSeq_c589492_g4	5	26	0.309901	1.15304	Treatment	3.72066	SapurV1A.1290s0160.1.p	SecE/Sec61-gamma subunit of protein translocation complex protein	Eukaryota	Viridiplantae	Salix	Salix purpurea	SapurV1A.1290s0160.1.p;SapurV1A.1463s0090.1.p	Salix purpurea;Salix purpurea	268;260	79;75	[('complex', 2), ('subunit', 2), ('SecE/Sec61-gamma', 2), ('translocation', 2)]	SecE/Sec61-gamma subunit of protein translocation complex protein;SecE/Sec61-gamma subunit of protein translocation complex protein	0.57062	3.9467	0.992761	99.43	2e-87	268	79	1267	41.1997	0	177	98.3051	GO:0006605;GO:0006886;GO:0016020	PF00584	0	0	0	0	0	Streptophyta	Saliceae	Eukaryota;Viridiplantae;Streptophyta;Streptophytina;Embryophyta;Tracheophyta;Euphyllophyta;Spermatophyta;Magnoliophyta;Mesangiospermae;Eudicotyledons;Gunneridae;Pentapetalae;rosids;fabi ds;Malpighiales;Salicaceae;Saliceae;Salix;Salix purpurea	GO:0006605;GO:0006886;GO:0016020;GO:0006605;GO:0016020	PF00584;PF00584	0	0	0	0	0
PolyA_DEIso	Salix_HiSeq_c582833_g1_i1	Salix_HiSeq_c582833_g1	1	13	0.129932	1.14926	Treatment	8.84507	SapurV1A.0501s0140.1.p	inter-alpha-trypsin inhibitor heavy chain, putative	Eukaryota	Viridiplantae	Salix	Salix purpurea	SapurV1A.0501s0140.1.p	Salix purpurea	190	79	[('inter-alpha-trypsin', 1), ('heavy', 1), ('inhibitor', 1), ('putative', 1), ('chain,', 1)]	inter-alpha-trypsin inhibitor heavy chain, putative	0.946701	10.873	0.990939	99.15	1e-54	190	79	820	42.8049	0	757	15.4557	GO:0005515	PF00092	PTHR10338:SF8	0	0	0	0	Streptophyta	Saliceae	Eukaryota;Viridiplantae;Streptophyta;Streptophytina;Embryophyta;Tracheophyta;Euphyllophyta;Spermatophyta;Magnoliophyta;Mesangiospermae;Eudicotyledons;Gunneridae;Pentapetalae;rosids;fabi ds;Malpighiales;Salicaceae;Saliceae;Salix;Salix purpurea	GO:0005515	PF00092	PTHR10338:SF8	0	0	0	0
PolyA_DEIso	Salix_HiSeq_c599767_g6_i3	Salix_HiSeq_c599767_g6	8	54	0.304134	1.12507	Treatment	3.69925	SapurV1A.0092s0480.1.p	long-chain acyl-CoA synthetase	Eukaryota	Viridiplantae	Salix	Salix purpurea	SapurV1A.0092s0480.1.p;Potri.013G021300.1;Potri.013G021300.2;tr|B9I7R9|B9I7R9_POPTR;gi|743829829|ref|XP_011023625.1|;gi|224123160|ref|XP_002319009.1|	Salix purpurea;Populus trichocarpa;Populus trichocarpa;Populus trichocarpa;Populus euphratica;Populus trichocarpa	1413;1363;1363;1363;1363;1363	99;92;92;92;92;92	[('acyl-CoA', 2), ('[Populus', 2), ('synthetase', 2), ('NoDescription', 2), ('PREDICTED:', 1)]	long-chain acyl-CoA synthetase;NoDescription;Uncharacterized protein;PREDICTED: long chain acyl-CoA synthetase 7, peroxisomal [Populus euphratica];hypothetical protein POPTR_0013s02220g [Populus trichocarpa]	0.568114	3.34003	0.988561	99.71	0	1413	99	2132	97.2326	0	695	99.4245	GO:0003824;GO:0008152	PF00501	PTHR24096	0	6.2.1.3	K01897	KOG1256	Streptophyta	Saliceae	Eukaryota;Viridiplantae;Streptophyta;Streptophytina;Embryophyta;Tracheophyta;Euphyllophyta;Spermatophyta;Magnoliophyta;Mesangiospermae;Eudicotyledons;Gunneridae;Pentapetalae;rosids;fabi ds;Malpighiales;Salicaceae;Saliceae;Salix;Salix purpurea	GO:0003824;GO:0008152;GO:0003824;GO:0006635;GO:0000278;GO:0007031;GO:0009610;GO:0006396;0	PF00501;PF00501;0	PTHR24096;PTHR24096;0;PROTEIN ACS-13, ISOFORM C (PTHR24096:SF221)	0;pop:POPTR_0013s02220g	6.2.1.3;6.2.1.3;0	K01897;K01897;0	KOG1256;KOG1256;0
PolyA_DEIso	Salix_HiSeq_c586791_g1_i2	Salix_HiSeq_c586791_g1	3	26	0.371805	1.11769	Treatment	3.00611	SapurV1A.0101s0190.1.p	EamA-like transporter family protein	Eukaryota	Viridiplantae	Salix	Salix purpurea	SapurV1A.0101s0190.1.p;gi|743820804|ref|XP_011021248.1|;tr|U5GCS5|U5GCS5_POPTR;Potri.017G115200.1;gi|566171595|ref|XP_006383448.1|	Salix purpurea;Populus euphratica;Populus trichocarpa;Populus trichocarpa;Populus trichocarpa	569;553;550;549;550	99;94;93;93;93	[('[Populus', 2), ('PREDICTED:', 1), ('family', 1), ('uncharacterized', 1), ('EamA-like', 1)]	EamA-like transporter family protein;PREDICTED: uncharacterized protein LOC105123375 [Populus euphratica];Uncharacterized protein;NoDescription;hypothetical protein POPTR_0005s15600g [Populus trichocarpa]	0.478004	2.30813	0.989659	99.29	0	569	99	1000	84.9	0	359	78.8301	GO:0016020	PF00892	0	0	0	0	0	Streptophyta	Saliceae	Eukaryota;Viridiplantae;Streptophyta;Streptophytina;Embryophyta;Tracheophyta;Euphyllophyta;Spermatophyta;Magnoliophyta;Mesangiospermae;Eudicotyledons;Gunneridae;Pentapetalae;rosids;fabi ds;Malpighiales;Salicaceae;Saliceae;Salix;Salix purpurea	GO:0016020;0;GO:0016021;GO:0008324;GO:0016020	PF00892;0;PF00892	0;PTHR11562	0;pop:POPTR_0005s15600g	0	0	0
[truncated: 480 more rows]

## Sheet: Column Guide
Column	description
group	Experimental Condition (relevant for differrential expression spreadsheets)
queryid	Assembly contig/Query sequence unique identifier - Trinity isoform
geneid	Assembly gene unique identifier - Trinity putative gene
C_RawCounts	control (non-contaminated) raw counts
T_RawCounts	Treatment (contaminated) raw counts
C_Meantpm	control (non-contaminated) relative abundance - tpm
T_Meantpm	Treatment (contaminated) relative abundance - tpm
[truncated: 43 more rows]
