# Supplementary material for: Trees, fungi and bacteria: tripartite metatranscriptomics of a root microbiome responding to soil contamination
Source: Microbiome. 2018 Mar 21;6:53. doi: 10.1186/s40168-018-0432-5 (PMC5863371; doi:10.1186/s40168-018-0432-5)
Supplement: Supplementary file 6 — Fungi DE spreadsheet. (XLSX 6048 kb) [file 40168_2018_432_MOESM6_ESM.xlsx]

## Sheet: Sheet1
group	queryid	geneid	C_RawCounts	T_RawCounts	C_Meantpm	T_Meantpm	regulation	FoldChange	subjectid	subjectdescription	taxon1	taxon2	taxon3	taxon4	taxon5	taxon6	taxon7	Taxonomy	subjectid_2	taxon6_2	bitscore_2	bitscore2_2	keywords_2	subjectdescription_2	FoldChange(log)	FoldChange(EBSeq)	PPDE	identity	evalue	bitscore	bitscore2	querylength	Alignment_vs_Q_SeqLength	ID	subjectlength	Alignment_vs_S_SeqLength	GO	PFAM	Panther	KEGG	KEGGec	KO	KOGAnnotation	GO_2	PFAM_2	Panther_2	KEGG_2	KEGGec_2	KO_2
PolyA_DEIso	Salix_HiSeq_c563177_g1_i1	Salix_HiSeq_c563177_g1	19	3	4.06958	0.688048	Control	5.91468	gi|909131989|gb|KNE58589.1|	hypothetical protein AMAG_04154 [Allomyces macrogynus ATCC 38327]	Eukaryota	Fungi	Blastocladiomycota	Blastocladiales	Blastocladiaceae	Allomyces	Allomyces macrogynus ATCC 38327	Eukaryota;Fungi;Blastocladiomycota;Blastocladiomycetes;Blastocladiales;Blastocladiaceae;Allomyces;Allomyces macrogynus;Allomyces macrogynus ATCC 38327	gi|909131989|gb|KNE58589.1|	Allomyces macrogynus ATCC 38327	56	75	[('[Allomyces', 1), ('AMAG_04154', 1), ('38327]', 1), ('macrogynus', 1), ('ATCC', 1)]	hypothetical protein AMAG_04154 [Allomyces macrogynus ATCC 38327]	0.771931	0.192183	1	62.86	9e-07	56	75	337	31.1573	909131989	250	14	0	0	0	0	0	0	0	0	0	0	0	0	0
PolyA_DEIso	Salix_HiSeq_c574466_g2_i1	Salix_HiSeq_c574466_g2	17	2	4.0881	0.361409	Control	11.3116	gi|909127373|gb|KNE54684.1|	hypothetical protein AMAG_00643 [Allomyces macrogynus ATCC 38327]	Eukaryota	Fungi	Blastocladiomycota	Blastocladiales	Blastocladiaceae	Allomyces	Allomyces macrogynus ATCC 38327	Eukaryota;Fungi;Blastocladiomycota;Blastocladiomycetes;Blastocladiales;Blastocladiaceae;Allomyces;Allomyces macrogynus;Allomyces macrogynus ATCC 38327	gi|909127373|gb|KNE54684.1|;gi|857978042|emb|CEO96017.1|;gi|907093375|gb|KNC99237.1|;tr|A6N9Z2|A6N9Z2_ORNPR;gi|761932954|gb|KIY53842.1|;gi|149287152|gb|ABR23475.1|;gi|763723876|gb|KJA21318.1|;tr|F0ZQL9|F0ZQL9_DICPU;tr|B0DMM5|B0DMM5_LACBS;laccaria|B0DMM5|B0DMM5_LACBS	Allomyces macrogynus ATCC 38327;Plasmodiophora brassicae;Spizellomyces punctatus DAOM BR117;Ornithodoros;Fistulina hepatica ATCC 64428;Ornithodoros parkeri;Hypholoma sublateritium FD-334 SS-4;Dictyostelium;Laccaria;Laccaria bicolor	144;144;140;139;138;139;140;135;139;139	68;67;62;61;61;61;61;60;60;60	[('hypothetical', 4), ('ribosomal', 3), ('L34', 3), ('60s', 2), ('ATCC', 2)]	hypothetical protein AMAG_00643 [Allomyces macrogynus ATCC 38327];hypothetical protein PBRA_004707 [Plasmodiophora brassicae];hypothetical protein SPPG_05493 [Spizellomyces punctatus DAOM BR117];60s ribosomal protein L34;putative ribosomal protein L34.e [Fistulina hepatica ATCC 64428];60s ribosomal protein L34 [Ornithodoros parkeri];hypothetical protein HYPSUDRAFT_42176 [Hypholoma sublateritium F…	1.05352	0.0896787	0.999992	65.71	1e-40	144	68	435	72.4138	909127373	133	78.9474	0	0	0	0	0	0	0	0;GO:0005840;GO:0003735;GO:0006412;GO:0006412	0;PF01199 ;	0;PTHR10759 ;	0;dpp:DICPUDRAFT_56286;lbc:LACBIDRAFT_191366 ;	0	0;K02915 ;
PolyA_DEIso	Salix_HiSeq_c583048_g1_i1	Salix_HiSeq_c583048_g1	3	164	0.318876	13.9699	Treatment	43.81	gi|907090288|gb|KNC96712.1|	conidiation-specific protein 10 [Spizellomyces punctatus DAOM BR117]	Eukaryota	Fungi	Chytridiomycota	Spizellomycetales	Spizellomycetaceae	Spizellomyces	Spizellomyces punctatus DAOM BR117	Eukaryota;Fungi;Chytridiomycota;Chytridiomycetes;Spizellomycetales;Spizellomycetaceae;Spizellomyces;Spizellomyces punctatus;Spizellomyces punctatus DAOM BR117	gi|907090288|gb|KNC96712.1|;tr|F7VUG7|F7VUG7_SORMK;gi|336269341|ref|XP_003349431.1|;tr|G2QYP1|G2QYP1_THITE	Spizellomyces punctatus DAOM BR117;Sordaria;Sordaria macrospora k-hell;Thielavia	126;131;131;92	64;63;63;56	[('conidiation-specific', 3), ('Putative', 2), ('expression', 2), ('BR117]', 1), ('[Spizellomyces', 1)]	conidiation-specific protein 10 [Spizellomyces punctatus DAOM BR117];Putative conidiation-specific expression protein;conidiation-specific expression protein [Sordaria macrospora k-hell];Putative uncharacterized protein	1.64157	106.647	1	60.5	6e-33	126	64	638	55.9561	907090288	119	78.9916	0	0	0	0	0	0	0	0	PF10685;0;PF10685	0	smp:SMAC_03018;0;ttt:THITE_2114198	0	0
PolyA_DEIso	Salix_HiSeq_c585016_g3_i1	Salix_HiSeq_c585016_g3	387	55	64.3268	7.71689	Control	8.33585	gi|821068858|gb|KKY23971.1|	phosphoglycerate kinase [Diplodia seriata]	Eukaryota	Fungi	Ascomycota	Botryosphaeriales	Botryosphaeriaceae	Diplodia	Diplodia seriata	Eukaryota;Fungi;Dikarya;Ascomycota;Pezizomycotina;Leotiomyceta;Dothideomyceta;Dothideomycetes;Dothideomycetes incertae sedis;Botryosphaeriales;Botryosphaeriaceae;Diplodia;Diplodia seriata	gi|821068858|gb|KKY23971.1|;tr|H1VH23|H1VH23_COLHI;gi|380485176|emb|CCF39526.1|;gi|640922556|gb|KDN66809.1|;tr|G0R834|G0R834_HYPJQ;tr|Q0UM78|Q0UM78_PHANO;tr|R1EGR6|R1EGR6_BOTPV;tr|K2RXQ4|K2RXQ4_MACPH;tr|E4ZM83|E4ZM83_LEPMJ;tr|G9MFE8|G9MFE8_HYPVG	Diplodia seriata;Colletotrichum;Colletotrichum higginsianum;Colletotrichum sublineola;Trichoderma;Parastagonospora;Neofusicoccum;Macrophomina;Leptosphaeria maculans complex;Trichoderma	182;183;183;180;178;177;177;177;177;178	72;71;71;70;69;69;69;69;69;69	[('kinase', 10), ('Phosphoglycerate', 7), ('phosphoglycerate', 3), ('putative', 2), ('[Colletotrichum', 2)]	putative phosphoglycerate kinase [Diplodia seriata];Phosphoglycerate kinase;phosphoglycerate kinase [Colletotrichum higginsianum];putative phosphoglycerate kinase [Colletotrichum sublineola];Phosphoglycerate kinase	0.92095	0.124914	1	82.03	6e-52	182	72	491	78.2077	821068858	417	30.6954	0	0	0	0	0	0	0	GO:0005739;GO:0005524;GO:0004618;GO:0006094;GO:0006096;0;GO:0005634;GO:0006096	PF00162;0;PF00162	PTHR11406;0;PTHR11406	0;tre:TRIREDRAFT_21406;pno:SNOG_07136;npa:UCRNP2_6550	0	0;K00927
PolyA_DEIso	Salix_HiSeq_c131896_g1_i1	Salix_HiSeq_c131896_g1	367	56	42.9429	6.8795	Control	6.24215	gi|821060591|gb|KKY16080.1|	ssdna binding protein ssb3 [Diplodia seriata]	Eukaryota	Fungi	Ascomycota	Botryosphaeriales	Botryosphaeriaceae	Diplodia	Diplodia seriata	Eukaryota;Fungi;Dikarya;Ascomycota;Pezizomycotina;Leotiomyceta;Dothideomyceta;Dothideomycetes;Dothideomycetes incertae sedis;Botryosphaeriales;Botryosphaeriaceae;Diplodia;Diplodia seriata	gi|821060591|gb|KKY16080.1|;tr|K2S6X7|K2S6X7_MACPH;gi|407927771|gb|EKG20657.1|;tr|R1G7U1|R1G7U1_BOTPV;gi|615426418|ref|XP_007588317.1|;tr|R7YQI2|R7YQI2_CONA1;gi|667830472|ref|XP_007779405.1|;gi|918831720|ref|XP_013432300.1|;gi|915677081|ref|XP_013339079.1|;gi|662502811|gb|KEQ60435.1|	Diplodia seriata;Macrophomina;Macrophomina phaseolina MS6;Neofusicoccum;Neofusicoccum parvum UCRNP2;Coniosporium;Coniosporium apollinis CBS 100218;Aureobasidium namibiae CBS 147.97;Aureobasidium subglaciale EXF-2481;Aureobasidium melanogenum CBS 110374	124;121;121;119;119;117;117;115;115;115	70;67;67;66;66;63;63;61;61;60	[('[Aureobasidium', 3), ('binding', 3), ('ssb3', 3), ('hypothetical', 3), ('ssdna', 3)]	putative ssdna binding protein ssb3 [Diplodia seriata];Uncharacterized protein;hypothetical protein MPH_02012 [Macrophomina phaseolina MS6];Putative ssdna binding protein ssb3 protein;putative ssdna binding protein ssb3 protein [Neofusicoccum parvum UCRNP2];hypothetical protein W97_03318 [Coniosporium apollinis CBS 100218];replication factor A protein 3 [Aureobasidium namibiae CBS 147.97];hypothe…	0.795334	0.204747	1	64.77	2e-32	124	70	626	42.1725	821060591	106	83.0189	0	0	0	0	0	0	0	GO:0005634;GO:0003677;GO:0006310;GO:0006281;GO:0006260;0	PF08661;0	0	0;npa:UCRNP2_9081	0	0;K10740
PolyA_DEIso	Salix_HiSeq_c568782_g1_i1	Salix_HiSeq_c568782_g1	81	28	8.36162	2.52159	Control	3.31601	gi|821063795|gb|KKY19087.1|	dna-directed rna polymerases i [Diplodia seriata]	Eukaryota	Fungi	Ascomycota	Botryosphaeriales	Botryosphaeriaceae	Diplodia	Diplodia seriata	Eukaryota;Fungi;Dikarya;Ascomycota;Pezizomycotina;Leotiomyceta;Dothideomyceta;Dothideomycetes;Dothideomycetes incertae sedis;Botryosphaeriales;Botryosphaeriaceae;Diplodia;Diplodia seriata	gi|821063795|gb|KKY19087.1|;gi|682255206|gb|KFX85926.1|;tr|L8G219|L8G219_PSED2;tr|S8ALY7|S8ALY7_DACHA;gi|682305069|gb|KFY15423.1|;gi|682323762|gb|KFY25869.1|;gi|682403431|gb|KFY79464.1|;gi|682423695|gb|KFY92016.1|;gi|682448435|gb|KFZ08533.1|;gi|831337772|ref|XP_012738740.1|	Diplodia seriata;Pseudogymnoascus sp. VKM F-3808;Pseudogymnoascus;Dactylellina;Pseudogymnoascus sp. VKM F-4246;Pseudogymnoascus sp. VKM F-4281 (FW-2241);Pseudogymnoascus sp. VKM F-103;Pseudogymnoascus sp. VKM F-4518 (FW-2643);Pseudogymnoascus sp. VKM F-4519 (FW-2642);Pseudogymnoascus destructans 20631-21	155;157;156;155;156;156;156;156;156;156	84;84;83;83;83;83;83;83;83;83	[('hypothetical', 7), ('[Pseudogymnoascus', 7), ('VKM', 6), ('sp.', 6), ('Uncharacterized', 2)]	putative dna-directed rna polymerases i [Diplodia seriata];hypothetical protein O988_09849 [Pseudogymnoascus sp. VKM F-3808];Uncharacterized protein;hypothetical protein V492_02001 [Pseudogymnoascus sp. VKM F-4246];hypothetical protein V493_04395 [Pseudogymnoascus sp. VKM F-4281 (FW-2241)];hypothetical protein V499_01524 [Pseudogymnoascus sp. VKM F-103];hypothetical protein V500_04375 [Pseudogymn…	0.520616	0.502673	0.996229	88.89	5e-43	155	84	762	31.8898	821063795	161	50.3106	0	0	0	0	0	0	0	0;GO:0005665;GO:0003677;GO:0003899;GO:0006351	0;PF01192	0;PTHR10773	0	0	0
PolyA_DEIso	Salix_HiSeq_c544735_g2_i2	Salix_HiSeq_c544735_g2	152	17	18.1403	2.38374	Control	7.61002	gi|821072842|gb|KKY27796.1|	autophagy protein [Diplodia seriata]	Eukaryota	Fungi	Ascomycota	Botryosphaeriales	Botryosphaeriaceae	Diplodia	Diplodia seriata	Eukaryota;Fungi;Dikarya;Ascomycota;Pezizomycotina;Leotiomyceta;Dothideomyceta;Dothideomycetes;Dothideomycetes incertae sedis;Botryosphaeriales;Botryosphaeriaceae;Diplodia;Diplodia seriata	gi|821072842|gb|KKY27796.1|	Diplodia seriata	85	63	[('seriata]', 1), ('[Diplodia', 1), ('putative', 1), ('autophagy', 1)]	putative autophagy protein [Diplodia seriata]	0.881386	0.153712	1	57.35	2e-15	85	63	663	30.7692	821072842	443	15.3499	0	0	0	0	0	0	0	0	0	0	0	0	0
PolyA_DEIso	Salix_HiSeq_c518974_g1_i1	Salix_HiSeq_c518974_g1	116	19	17.4932	2.10084	Control	8.32676	gi|821058263|gb|KKY13994.1|	mitochondrial 54s ribosomal protein 31 [Diplodia seriata]	Eukaryota	Fungi	Ascomycota	Botryosphaeriales	Botryosphaeriaceae	Diplodia	Diplodia seriata	Eukaryota;Fungi;Dikarya;Ascomycota;Pezizomycotina;Leotiomyceta;Dothideomyceta;Dothideomycetes;Dothideomycetes incertae sedis;Botryosphaeriales;Botryosphaeriaceae;Diplodia;Diplodia seriata	gi|821058263|gb|KKY13994.1|;gi|799248313|gb|KJZ77033.1|;tr|N4V0V0|N4V0V0_COLOR;gi|477529260|gb|ENH81024.1|;tr|T0LTF3|T0LTF3_COLGC;gi|530470568|gb|EQB51520.1|;tr|B2AVL5|B2AVL5_PODAN;gi|171685650|ref|XP_001907766.1|;tr|C9SPI4|C9SPI4_VERA1;gi|729182060|emb|CEJ93221.1|	Diplodia seriata;Hirsutella minnesotensis 3608;Colletotrichum;Colletotrichum orbiculare MAFF 240422;Colletotrichum;Colletotrichum gloeosporioides Cg-14;Podospora;Podospora anserina S mat+;Verticillium;Torrubiella hemipterigena	171;171;169;169;169;169;168;168;167;167	76;76;74;74;74;74;73;73;72;72	[('ribosomal', 4), ('hypothetical', 3), ('54s', 3), ('l31', 2), ('[Colletotrichum', 2)]	putative mitochondrial 54s ribosomal protein 31 [Diplodia seriata];hypothetical protein HIM_03354 [Hirsutella minnesotensis 3608];54s ribosomal protein l31;54s ribosomal protein l31 [Colletotrichum orbiculare MAFF 240422];Uncharacterized protein;hypothetical protein CGLO_08929 [Colletotrichum gloeosporioides Cg-14];Podospora anserina S mat+ genomic DNA chromosome 7, supercontig 1;hypothetical pro…	0.920476	0.18463	1	73.64	3e-51	171	76	495	66.6667	821058263	110	100	0	0	0	0	0	0	0	0;GO:0005762;GO:0003735;GO:0032543;GO:0005840	0;PF09784	0	0;pan:PODANSg4801;val:VDBG_06809	0	0
PolyA_DEIso	Salix_HiSeq_c576505_g1_i1	Salix_HiSeq_c576505_g1	33	11	3.89902	1.64453	Control	2.37089	gi|821061505|gb|KKY16943.1|	voltage-gated potassium channel beta-2 subunit [Diplodia seriata]	Eukaryota	Fungi	Ascomycota	Botryosphaeriales	Botryosphaeriaceae	Diplodia	Diplodia seriata	Eukaryota;Fungi;Dikarya;Ascomycota;Pezizomycotina;Leotiomyceta;Dothideomyceta;Dothideomycetes;Dothideomycetes incertae sedis;Botryosphaeriales;Botryosphaeriaceae;Diplodia;Diplodia seriata	gi|821061505|gb|KKY16943.1|;gi|627819441|ref|XP_007682560.1|;gi|666402561|gb|KEY68272.1|;gi|628244063|ref|XP_007718448.1|;gi|953418125|ref|XP_014551134.1|;tr|M2UKF2|M2UKF2_COCH5;tr|N4XGA1|N4XGA1_COCH4;gi|928525370|ref|XP_014081482.1|;tr|K2S576|K2S576_MACPH;gi|407924666|gb|EKG17699.1|	Diplodia seriata;Bipolaris oryzae ATCC 44560;Stachybotrys chartarum IBT 7711;Bipolaris zeicola 26-R-13;Bipolaris victoriae FI3;Bipolaris;Bipolaris;Bipolaris maydis ATCC 48331;Macrophomina;Macrophomina phaseolina MS6	114;105;111;104;104;102;102;102;109;109	70;68;68;68;68;66;66;66;64;64	[('hypothetical', 5), ('[Bipolaris', 4), ('Uncharacterized', 2), ('Aldo/keto', 2), ('reductase', 2)]	putative voltage-gated potassium channel beta-2 subunit [Diplodia seriata];hypothetical protein COCMIDRAFT_31886 [Bipolaris oryzae ATCC 44560];hypothetical protein S7711_07026 [Stachybotrys chartarum IBT 7711];hypothetical protein COCCADRAFT_41965 [Bipolaris zeicola 26-R-13];hypothetical protein COCVIDRAFT_42525 [Bipolaris victoriae FI3];Uncharacterized protein;Uncharacterized protein (Fragment);…	0.374912	0.486555	0.999265	64.2	4e-26	114	70	641	37.9095	821061505	355	22.8169	0	0	0	0	0	0	0	0	0;PF00248	0;PTHR11732	0	0	0
PolyA_DEIso	Salix_HiSeq_c598239_g3_i4	Salix_HiSeq_c598239_g3	198	21	13.9738	0.624756	Control	22.3668	gi|821069649|gb|KKY24734.1|	gtp-binding protein [Diplodia seriata]	Eukaryota	Fungi	Ascomycota	Botryosphaeriales	Botryosphaeriaceae	Diplodia	Diplodia seriata	Eukaryota;Fungi;Dikarya;Ascomycota;Pezizomycotina;Leotiomyceta;Dothideomyceta;Dothideomycetes;Dothideomycetes incertae sedis;Botryosphaeriales;Botryosphaeriaceae;Diplodia;Diplodia seriata	gi|821069649|gb|KKY24734.1|;gi|796702977|gb|KJX95767.1|;gi|398412752|ref|XP_003857694.1|;tr|R1EW75|R1EW75_BOTPV;gi|615401455|ref|XP_007580426.1|;tr|E5A282|E5A282_LEPMJ;gi|396482274|ref|XP_003841438.1|;tr|M2NH77|M2NH77_BAUCO;gi|627827504|ref|XP_007685707.1|;gi|627800281|ref|XP_007673488.1|	Diplodia seriata;Zymoseptoria brevis;Zymoseptoria tritici IPO323;Neofusicoccum;Neofusicoccum parvum UCRNP2;Leptosphaeria maculans complex;Leptosphaeria maculans JN3;Baudoinia;Bipolaris oryzae ATCC 44560;Baudoinia panamericana UAMH 10762	82;82;82;80;80;81;81;80;80;80	97;97;97;95;95;95;95;94;94;94	[('hypothetical', 4), ('gtp-binding', 3), ('Putative', 2), ('[Zymoseptoria', 2), ('putative', 2)]	putative gtp-binding protein [Diplodia seriata];GTP-binding protein EsdC [Zymoseptoria brevis];hypothetical protein MYCGRDRAFT_102068, partial [Zymoseptoria tritici IPO323];Putative gtp-binding protein;putative gtp-binding protein [Neofusicoccum parvum UCRNP2];Putative uncharacterized protein;hypothetical protein LEMA_P093680.1 [Leptosphaeria maculans JN3];Uncharacterized protein;hypothetical pro…	1.3496	0.0302415	1	97.37	6e-14	82	97	1345	8.47584	821069649	261	14.5594	0	0	0	0	0	0	0	0	0	0	0;npa:UCRNP2_1105;bcom:BAUCODRAFT_30954	0	0
PolyA_DEIso	Salix_HiSeq_c581320_g1_i6	Salix_HiSeq_c581320_g1	28	6	2.51691	0.525237	Control	4.79195	gi|821063999|gb|KKY19282.1|	aldose 1-epimerase [Diplodia seriata]	Eukaryota	Fungi	Ascomycota	Botryosphaeriales	Botryosphaeriaceae	Diplodia	Diplodia seriata	Eukaryota;Fungi;Dikarya;Ascomycota;Pezizomycotina;Leotiomyceta;Dothideomyceta;Dothideomycetes;Dothideomycetes incertae sedis;Botryosphaeriales;Botryosphaeriaceae;Diplodia;Diplodia seriata	gi|821063999|gb|KKY19282.1|;gi|531856931|gb|EQK97895.1|;tr|E5AET5|E5AET5_LEPMJ;gi|396498366|ref|XP_003845203.1|;gi|949393221|dbj|GAP83685.1|;gi|936412858|gb|KPM41344.1|;gi|667718792|gb|KFA61184.1|;gi|666401222|gb|KEY66985.1|;tr|C9SKF7|C9SKF7_VERA1;tr|K2RLW1|K2RLW1_MACPH	Diplodia seriata;Ophiocordyceps sinensis CO18;Leptosphaeria maculans complex;Leptosphaeria maculans JN3;Rosellinia necatrix;Neonectria ditissima;Stachybotrys chlorohalonata IBT 40285;Stachybotrys chartarum IBT 7711;Verticillium;Macrophomina	225;222;222;222;221;221;220;220;217;219	49;48;48;48;47;47;47;47;46;46	[('1-epimerase', 5), ('hypothetical', 4), ('aldose', 3), ('IBT', 2), ('putative', 2)]	putative aldose 1-epimerase [Diplodia seriata];aldose 1-epimerase [Ophiocordyceps sinensis CO18];Putative uncharacterized protein;hypothetical protein LEMA_P005110.1 [Leptosphaeria maculans JN3];putative aldose 1-epimerase [Rosellinia necatrix];hypothetical protein AK830_g5205 [Neonectria ditissima];hypothetical protein S40285_02183 [Stachybotrys chlorohalonata IBT 40285];hypothetical protein S77…	0.680513	0.226199	0.999741	52.04	2e-66	225	49	973	61.9733	821063999	401	55.1122	0	0	0	0	0	0	0	0;GO:0030246;GO:0016853;GO:0005975;GO:0005975	0;PF01263;PF01263	0	0;val:VDBG_05284	0	0;K01785
PolyA_DEIso	Salix_HiSeq_c516380_g1_i2	Salix_HiSeq_c516380_g1	23	2	3.10362	0.393441	Control	7.8884	gi|821062447|gb|KKY17829.1|	pseudouridine synthase [Diplodia seriata]	Eukaryota	Fungi	Ascomycota	Botryosphaeriales	Botryosphaeriaceae	Diplodia	Diplodia seriata	Eukaryota;Fungi;Dikarya;Ascomycota;Pezizomycotina;Leotiomyceta;Dothideomyceta;Dothideomycetes;Dothideomycetes incertae sedis;Botryosphaeriales;Botryosphaeriaceae;Diplodia;Diplodia seriata	gi|821062447|gb|KKY17829.1|;tr|G2XNE3|G2XNE3_BOTF4;tr|A7F1R2|A7F1R2_SCLS1;tr|K1WQN2|K1WQN2_MARBU;tr|M7UP66|M7UP66_BOTF1;tr|R7Z6Q3|R7Z6Q3_CONA1;tr|N1J717|N1J717_BLUG1;tr|U4L8X7|U4L8X7_PYROM;pyronema|U4L8X7|U4L8X7_PYROM;gi|549051003|emb|CCX09976.1|	Diplodia seriata;Botrytis;Sclerotinia;Marssonina;Botrytis;Coniosporium;Blumeria;Pyronema;Pyronema omphalodes;Pyronema omphalodes CBS 100304	100;93;94;95;92;92;90;125;125;125	47;44;44;42;42;42;39;39;39;39	[('synthase', 8), ('pseudouridine', 7), ('tRNA', 4), ('Similar', 4), ('no.', 3)]	putative pseudouridine synthase [Diplodia seriata];Similar to pseudouridine synthase;Putative uncharacterized protein;Pseudouridine synthase;Putative pseudouridine synthase protein;Uncharacterized protein;tRNA pseudouridine synthase B;Similar to Probable tRNA pseudouridine synthase 4 acc. no. O59721;Similar to Probable tRNA pseudouridine synthase 4;acc. no. O59721 [Pyronema omphalodes CBS 100304]	0.896989	0.155566	1	55.42	6e-21	100	47	636	39.1509	821062447	473	17.3362	0	0	0	0	0	0	0	GO:0009982;GO:0003723;GO:0001522;GO:0006396;GO:1990481;GO:0006400;GO:0005739;GO:0005634	PF01509	PTHR13767	0;ssl:SS1G_11533;mbe:MBM_01907	0	0;K03177
PolyA_DEIso	Salix_HiSeq_c573816_g2_i4	Salix_HiSeq_c573816_g2	30	6	2.46839	0.366966	Control	6.72648	gi|821065755|gb|KKY20964.1|	superoxide dismutase copper chaperone [Diplodia seriata]	Eukaryota	Fungi	Ascomycota	Botryosphaeriales	Botryosphaeriaceae	Diplodia	Diplodia seriata	Eukaryota;Fungi;Dikarya;Ascomycota;Pezizomycotina;Leotiomyceta;Dothideomyceta;Dothideomycetes;Dothideomycetes incertae sedis;Botryosphaeriales;Botryosphaeriaceae;Diplodia;Diplodia seriata	gi|821065755|gb|KKY20964.1|;gi|759286144|gb|KIW62640.1|;tr|E3Q2G5|E3Q2G5_COLGM;gi|827055302|ref|XP_008089286.1|;tr|R7YU02|R7YU02_CONA1;gi|667832884|ref|XP_007780611.1|;tr|R1GQ10|R1GQ10_BOTPV;tr|K2SDW8|K2SDW8_MACPH;gi|615414266|ref|XP_007584524.1|;gi|407927687|gb|EKG20574.1|	Diplodia seriata;Capronia semiimmersa;Colletotrichum;Colletotrichum graminicola M1.001;Coniosporium;Coniosporium apollinis CBS 100218;Neofusicoccum;Macrophomina;Neofusicoccum parvum UCRNP2;Macrophomina phaseolina MS6	90;89;91;91;91;91;89;90;89;90	67;67;66;66;66;66;65;65;65;65	[('dismutase', 5), ('copper', 3), ('superoxide', 3), ('chaperone', 3), ('binding', 2)]	putative superoxide dismutase copper chaperone [Diplodia seriata];hypothetical protein PV04_10797 [Capronia semiimmersa];Heavy-metal-associated domain-containing protein;heavy-metal-associated domain-containing protein [Colletotrichum graminicola M1.001];Uncharacterized protein;hypothetical protein W97_04532 [Coniosporium apollinis CBS 100218];Putative superoxide dismutase copper chaperone protei…	0.827788	0.156856	0.999973	63.64	2e-17	90	67	946	20.6131	821065755	244	27.0492	0	0	0	0	0	0	0	0;GO:0005829;GO:0005743;GO:0005634;GO:0016532;GO:0015680;GO:0055114;GO:0006801;GO:0030001	0;PF00403;PF00080	0;PTHR10003;PTHR10003:SF27	0;npa:UCRNP2_5248	0	0;K04569
PolyA_DEIso	Salix_HiSeq_c541440_g1_i1	Salix_HiSeq_c541440_g1	9	3	0.985803	0.289786	Control	3.40183	gi|821064175|gb|KKY19454.1|	multicopper like protein [Diplodia seriata]	Eukaryota	Fungi	Ascomycota	Botryosphaeriales	Botryosphaeriaceae	Diplodia	Diplodia seriata	Eukaryota;Fungi;Dikarya;Ascomycota;Pezizomycotina;Leotiomyceta;Dothideomyceta;Dothideomycetes;Dothideomycetes incertae sedis;Botryosphaeriales;Botryosphaeriaceae;Diplodia;Diplodia seriata	gi|821064175|gb|KKY19454.1|;tr|K2REQ3|K2REQ3_MACPH;gi|407919836|gb|EKG13058.1|;tr|R1EG15|R1EG15_BOTPV;tr|E9EF39|E9EF39_METAQ;tr|E3QFI4|E3QFI4_COLGM;gi|629699071|ref|XP_007814827.1|;gi|827064205|ref|XP_008093642.1|;gi|630013891|ref|XP_007830931.1|;tr|M7S5C0|M7S5C0_EUTLA	Diplodia seriata;Macrophomina;Macrophomina phaseolina MS6;Neofusicoccum;Metarhizium;Colletotrichum;Metarhizium acridum CQMa 102;Colletotrichum graminicola M1.001;Pestalotiopsis fici W106-1;Eutypa	195;185;185;166;173;170;173;170;171;166	42;38;38;37;35;35;35;35;35;34	[('oxidase', 5), ('Multicopper', 3), ('multicopper', 3), ('Lcc4', 2), ('Putative', 2)]	putative multicopper like protein [Diplodia seriata];Multicopper oxidase type 1;Multicopper oxidase type 1 [Macrophomina phaseolina MS6];Putative multicopper oxidase protein;Laccase Lcc4;Multicopper oxidase;laccase Lcc4 [Metarhizium acridum CQMa 102];multicopper oxidase [Colletotrichum graminicola M1.001];hypothetical protein PFICI_04159 [Pestalotiopsis fici W106-1];Putative laccase-1 protein	0.531713	0.312107	0.976413	44.64	1e-55	195	42	781	82.2023	821064175	400	56.5	0	0	0	0	0	0	0	GO:0005507;GO:0016491;0;GO:0016491	PF00394;PF07731;PF07732;0;PF07732	0	0;npa:UCRNP2_6540;maw:MAC_08487;ela:UCREL1_11805	0	0
PolyA_DEIso	Salix_HiSeq_c590445_g3_i5	Salix_HiSeq_c590445_g3	16	1	2.3019	0.257534	Control	8.93825	gi|821070968|gb|KKY25982.1|	lipopolysaccharide-induced transcription factor regulating tumor necrosis factor [Diplodia seriata]	Eukaryota	Fungi	Ascomycota	Botryosphaeriales	Botryosphaeriaceae	Diplodia	Diplodia seriata	Eukaryota;Fungi;Dikarya;Ascomycota;Pezizomycotina;Leotiomyceta;Dothideomyceta;Dothideomycetes;Dothideomycetes incertae sedis;Botryosphaeriales;Botryosphaeriaceae;Diplodia;Diplodia seriata	gi|821070968|gb|KKY25982.1|;tr|B6HI19|B6HI19_PENCW;gi|255954567|ref|XP_002568036.1|;tr|S3DY76|S3DY76_GLAL2;gi|636758759|ref|XP_008081553.1|;gi|666864034|gb|KEZ40741.1|;tr|R1G6V0|R1G6V0_BOTPV;gi|615416704|ref|XP_007585306.1|;gi|584417313|emb|CDM29023.1|;tr|E3RE53|E3RE53_PYRTT	Diplodia seriata;Penicillium chrysogenum complex;Penicillium rubens Wisconsin 54-1255;Glarea;Glarea lozoyensis ATCC 20868;Scedosporium apiospermum;Neofusicoccum;Neofusicoccum parvum UCRNP2;Penicillium roqueforti FM164;Pyrenophora	81;79;79;81;81;79;82;82;77;77	48;45;45;45;45;45;43;43;43;41	[('factor', 8), ('necrosis', 4), ('tumor', 4), ('transcription', 3), ('lipopolysaccharide-induced', 3)]	putative lipopolysaccharide-induced transcription factor regulating tumor necrosis factor [Diplodia seriata];Pc21g10010 protein;Pc21g10010 [Penicillium rubens Wisconsin 54-1255];Uncharacterized protein;hypothetical protein GLAREA_12581 [Glarea lozoyensis ATCC 20868];hypothetical protein SAPIO_CDS8690 [Scedosporium apiospermum];Putative lipopolysaccharide-induced transcription factor regulating tu…	0.951253	0.127081	0.999987	46.99	9e-15	81	48	719	34.6314	821070968	280	28.9286	0	0	0	0	0	0	0	0	PF10601;0;PF10601	0	pcs:Pc21g10010;0;npa:UCRNP2_6039;pte:PTT_03706	0	0
PolyA_DEIso	Salix_HiSeq_c587292_g1_i1	Salix_HiSeq_c587292_g1	19	4	1.21443	0.114179	Control	10.6362	gi|821065373|gb|KKY20609.1|	transmembrane protein 66 precursor [Diplodia seriata]	Eukaryota	Fungi	Ascomycota	Botryosphaeriales	Botryosphaeriaceae	Diplodia	Diplodia seriata	Eukaryota;Fungi;Dikarya;Ascomycota;Pezizomycotina;Leotiomyceta;Dothideomyceta;Dothideomycetes;Dothideomycetes incertae sedis;Botryosphaeriales;Botryosphaeriaceae;Diplodia;Diplodia seriata	gi|821065373|gb|KKY20609.1|	Diplodia seriata	179	59	[('precursor', 1), ('[Diplodia', 1), ('seriata]', 1), ('transmembrane', 1), ('putative', 1)]	putative transmembrane protein 66 precursor [Diplodia seriata]	1.02679	0.100984	0.999984	73.68	3e-49	179	59	1278	26.7606	821065373	230	49.1304	0	0	0	0	0	0	0	0	0	0	0	0	0
PolyA_DEIso	Salix_HiSeq_c578913_g1_i3	Salix_HiSeq_c578913_g1	26	1	2.40861	0.0864723	Control	27.8542	gi|821073821|gb|KKY28728.1|	hypothetical protein UCDDS831_g00113 [Diplodia seriata]	Eukaryota	Fungi	Ascomycota	Botryosphaeriales	Botryosphaeriaceae	Diplodia	Diplodia seriata	Eukaryota;Fungi;Dikarya;Ascomycota;Pezizomycotina;Leotiomyceta;Dothideomyceta;Dothideomycetes;Dothideomycetes incertae sedis;Botryosphaeriales;Botryosphaeriaceae;Diplodia;Diplodia seriata	gi|821073821|gb|KKY28728.1|;tr|R1H179|R1H179_BOTPV;tr|U4LAN0|U4LAN0_PYROM;pyronema|U4LAN0|U4LAN0_PYROM;gi|549053916|emb|CCX07219.1|;gi|615401097|ref|XP_007580312.1|;tr|S8AJ42|S8AJ42_DACHA;gi|748492584|ref|XP_011108999.1|	Diplodia seriata;Neofusicoccum;Pyronema;Pyronema omphalodes;Pyronema omphalodes CBS 100304;Neofusicoccum parvum UCRNP2;Dactylellina;Dactylellina haptotyla CBS 200.50	69;66;118;118;118;66;77;77	38;35;35;35;35;35;33;33	[('hypothetical', 4), ('Uncharacterized', 4), ('CBS', 2), ('UCRNP2]', 1), ('haptotyla', 1)]	hypothetical protein UCDDS831_g00113 [Diplodia seriata];Uncharacterized protein;Similar to hypothetical protein AOL_s00215g226 [Arthrobotrys oligospora ATCC 24927];acc. no. EGX43490 [Pyronema omphalodes CBS 100304];hypothetical protein UCRNP2_990 [Neofusicoccum parvum UCRNP2];hypothetical protein H072_3014 [Dactylellina haptotyla CBS 200.50]	1.44489	0.0350378	1	60.78	6e-10	69	38	986	15.5172	821073821	284	17.9577	0	0	0	0	0	0	0	GO:0005680;GO:0031145;GO:0030071;0;GO:0005524;GO:0043141	PF05841;0;PF06068	0;PTHR11093	npa:UCRNP2_990;0	0	0
PolyA_DEIso	Salix_HiSeq_c557836_g3_i2	Salix_HiSeq_c557836_g3	13	1	0.999669	0.0658638	Control	15.1778	gi|821071379|gb|KKY26385.1|	dimethyladenosine transferase dimethyltransferase [Diplodia seriata]	Eukaryota	Fungi	Ascomycota	Botryosphaeriales	Botryosphaeriaceae	Diplodia	Diplodia seriata	Eukaryota;Fungi;Dikarya;Ascomycota;Pezizomycotina;Leotiomyceta;Dothideomyceta;Dothideomycetes;Dothideomycetes incertae sedis;Botryosphaeriales;Botryosphaeriaceae;Diplodia;Diplodia seriata	gi|821071379|gb|KKY26385.1|;sp|Q6C7H6|DIM1_YARLI;gi|50551823|ref|XP_503386.1|;gi|821069473|gb|KKY24564.1|;tr|B6K197|B6K197_SCHJY	Diplodia seriata;Yarrowia;Yarrowia lipolytica CLIB122;Phaeomoniella chlamydospora;Schizosaccharomyces	148;147;147;159;145	70;67;67;62;61	[('transferase', 3), ('putative', 2), ('dimethyltransferase', 2), ('dimethyladenosine', 2), ('[Yarrowia', 1)]	putative dimethyladenosine transferase dimethyltransferase [Diplodia seriata];Dimethyladenosine transferase;YALI0E00770p [Yarrowia lipolytica];putative dimethyladenosine transferase dimethyltransferase [Phaeomoniella chlamydospora];18S rRNA dimethylase	1.18121	0.0641153	1	72	3e-37	148	70	990	30.303	821071379	379	25.8575	0	0	0	0	0	0	0	GO:0072686;GO:0005634;GO:0052909;GO:0003723;GO:0000179;0;GO:0030686;GO:0000462	PF00398;0;PF00398	PTHR11727;DIMETHYLADENOSINE TRANSFERASE-RELATED (PTHR11727:SF7);0;PTHR11727	yli:YALI0E00770g;0	0	K14191;0
PolyA_DEIso	Salix_HiSeq_c571692_g2_i1	Salix_HiSeq_c571692_g2	1529	186	209.612	22.9553	Control	9.13133	gi|759230385|gb|KIW07360.1|	nucleoside diphosphate kinase [Verruconis gallopava]	Eukaryota	Fungi	Ascomycota	Venturiales	Sympoventuriaceae	Verruconis	Verruconis gallopava	Eukaryota;Fungi;Dikarya;Ascomycota;Pezizomycotina;Leotiomyceta;Dothideomyceta;Dothideomycetes;Dothideomycetes incertae sedis;Venturiales;Sympoventuriaceae;Verruconis;Verruconis gallopava	gi|759230385|gb|KIW07360.1|;gi|682318648|gb|KFY22793.1|;tr|L8FT26|L8FT26_PSED2;tr|G1X2E4|G1X2E4_ARTOA;gi|682418151|gb|KFY88421.1|;gi|831349721|ref|XP_012744705.1|;gi|748487020|ref|XP_011118656.1|;gi|682398115|gb|KFY75655.1|;tr|K2S9J1|K2S9J1_MACPH;gi|924819114|gb|KOS17077.1|	Verruconis gallopava;Pseudogymnoascus sp. VKM F-3775;Pseudogymnoascus;Orbilia;Pseudogymnoascus sp. VKM F-4518 (FW-2643);Pseudogymnoascus destructans 20631-21;Arthrobotrys oligospora ATCC 24927;Pseudogymnoascus sp. VKM F-103;Macrophomina;Escovopsis weberi	286;279;278;276;279;278;276;278;274;276	90;86;85;85;85;85;85;85;84;84	[('kinase', 5), ('hypothetical', 5), ('diphosphate', 5), ('Nucleoside', 4), ('[Pseudogymnoascus', 4)]	nucleoside diphosphate kinase [Verruconis gallopava];hypothetical protein V491_02728 [Pseudogymnoascus sp. VKM F-3775];Nucleoside diphosphate kinase;hypothetical protein V500_06349 [Pseudogymnoascus sp. VKM F-4518 (FW-2643)];hypothetical protein GMDG_06268 [Pseudogymnoascus destructans 20631-21];hypothetical protein AOL_s00007g453 [Arthrobotrys oligospora ATCC 24927];hypothetical protein V499_043…	0.960534	0.118539	1	88.24	7e-95	286	90	647	70.9428	759230385	154	99.3506	0	0	0	0	0	0	0	0;GO:0005524;GO:0004550;GO:0006241;GO:0006183;GO:0006228	0;PF00334	0	0	0	0
PolyA_DEIso	Salix_HiSeq_c522997_g1_i2	Salix_HiSeq_c522997_g1	233	74	32.6083	8.49194	Control	3.83992	gi|759231968|gb|KIW08939.1|	V-type ATPase, G subunit [Verruconis gallopava]	Eukaryota	Fungi	Ascomycota	Venturiales	Sympoventuriaceae	Verruconis	Verruconis gallopava	Eukaryota;Fungi;Dikarya;Ascomycota;Pezizomycotina;Leotiomyceta;Dothideomyceta;Dothideomycetes;Dothideomycetes incertae sedis;Venturiales;Sympoventuriaceae;Verruconis;Verruconis gallopava	gi|759231968|gb|KIW08939.1|;gi|317155956|ref|XP_001825479.2|;tr|B8NJ02|B8NJ02_ASPFN;gi|700493238|gb|KGO77161.1|;gi|768684352|gb|KJJ14161.1|;gi|238498886|ref|XP_002380678.1|;gi|924891049|gb|KOS47004.1|;gi|662509633|gb|KEQ67238.1|;gi|525584705|gb|EPS30955.1|;tr|M3C2I4|M3C2I4_SPHMS	Verruconis gallopava;Aspergillus oryzae RIB40;Aspergillus;Penicillium italicum;Penicillium solitum;Aspergillus flavus NRRL3357;Penicillium nordicum;Aureobasidium melanogenum CBS 110374;Penicillium oxalicum 114-2;Sphaerulina	113;107;105;106;107;105;104;110;102;108	51;47;46;46;46;46;45;44;44;43	[('subunit', 7), ('Vacuolar', 4), ('[Penicillium', 4), ('ATP', 3), ('V-type', 3)]	V-type ATPase, G subunit [Verruconis gallopava];V-type proton ATPase subunit G [Aspergillus oryzae RIB40];Vacuolar ATP synthase subunit G, putative;Vacuolar (H+)-ATPase G subunit [Penicillium italicum];Vacuolar H+-ATPase G subunit [Penicillium solitum];vacuolar ATP synthase subunit G, putative [Aspergillus flavus NRRL3357];hypothetical protein ACN38_g2048 [Penicillium nordicum];V-type ATPase [Aur…	0.584322	0.365061	0.999658	66.67	5e-28	113	51	586	56.8259	759231968	115	96.5217	0	0	0	0	0	0	0	0;GO:0005829;GO:0005634;GO:0000221;GO:0005524;GO:0016820;GO:0015991;GO:0016471;GO:0015992	0	0;PTHR12713;PTHR12713	0;afv:AFLA_071190	0	0;K02152
PolyA_DEIso	Salix_HiSeq_c546313_g2_i1	Salix_HiSeq_c546313_g2	107	25	35.997	7.01351	Control	5.13251	gi|759224025|gb|KIW01025.1|	hypothetical protein PV09_07541 [Verruconis gallopava]	Eukaryota	Fungi	Ascomycota	Venturiales	Sympoventuriaceae	Verruconis	Verruconis gallopava	Eukaryota;Fungi;Dikarya;Ascomycota;Pezizomycotina;Leotiomyceta;Dothideomyceta;Dothideomycetes;Dothideomycetes incertae sedis;Venturiales;Sympoventuriaceae;Verruconis;Verruconis gallopava	gi|759224025|gb|KIW01025.1|	Verruconis gallopava	57	85	[('[Verruconis', 1), ('gallopava]', 1), ('PV09_07541', 1), ('hypothetical', 1)]	hypothetical protein PV09_07541 [Verruconis gallopava]	0.71033	0.300826	1	77.42	9e-09	57	85	220	42.2727	759224025	59	52.5424	0	0	0	0	0	0	0	0	0	0	0	0	0
PolyA_DEIso	Salix_HiSeq_c541317_g1_i1	Salix_HiSeq_c541317_g1	61	10	6.27364	1.44138	Control	4.35251	gi|759227993|gb|KIW04974.1|	hypothetical protein PV09_04136 [Verruconis gallopava]	Eukaryota	Fungi	Ascomycota	Venturiales	Sympoventuriaceae	Verruconis	Verruconis gallopava	Eukaryota;Fungi;Dikarya;Ascomycota;Pezizomycotina;Leotiomyceta;Dothideomyceta;Dothideomycetes;Dothideomycetes incertae sedis;Venturiales;Sympoventuriaceae;Verruconis;Verruconis gallopava	gi|759227993|gb|KIW04974.1|;tuber|D5GD11|D5GD11_TUBMM;tr|D5GD11|D5GD11_TUBMM;gi|296417126|ref|XP_002838213.1|;tr|U4LR69|U4LR69_PYROM;pyronema|U4LR69|U4LR69_PYROM;gi|549044188|emb|CCX34074.1|;gi|821071948|gb|KKY26942.1|;tr|Q0V2A1|Q0V2A1_PHANO;tr|Q0CZN1|Q0CZN1_ASPTN	Verruconis gallopava;Tuber melanosporum;Tuber;Tuber melanosporum Mel28;Pyronema;Pyronema omphalodes;Pyronema omphalodes CBS 100304;Diplodia seriata;Parastagonospora;Aspergillus	248;236;236;236;236;236;236;228;226;226	53;51;51;51;50;50;50;50;49;49	[('Putative', 5), ('no.', 3), ('D-arabinono-1,4-lactone', 3), ('oxidase', 3), ('Q7SGY1', 3)]	hypothetical protein PV09_04136 [Verruconis gallopava];Whole genome shotgun sequence assembly, scaffold_232, strain Mel28;hypothetical protein [Tuber melanosporum Mel28];Similar to Putative D-arabinono-1,4-lactone oxidase acc. no. Q7SGY1;Similar to Putative D-arabinono-1,4-lactone oxidase;acc. no. Q7SGY1 [Pyronema omphalodes CBS 100304];putative sugarlactone [Diplodia seriata];Putative uncharacte…	0.638739	0.267769	1	54.26	6e-74	248	53	821	80.7552	759227993	586	38.0546	0	0	0	0	0	0	0	GO:0003885;GO:0008762;GO:0050660;GO:0016020;GO:0005739;0;GO:0031307;GO:0034599;GO:0070485	PF04030;PF01565;0;PF01565	0	tml:GSTUM_00000898001;0;pno:SNOG_01863	0	K00107;0
PolyA_DEIso	Salix_HiSeq_c535691_g1_i1	Salix_HiSeq_c535691_g1	64	15	4.32656	1.43407	Control	3.01698	gi|759229166|gb|KIW06144.1|	hypothetical protein PV09_03306 [Verruconis gallopava]	Eukaryota	Fungi	Ascomycota	Venturiales	Sympoventuriaceae	Verruconis	Verruconis gallopava	Eukaryota;Fungi;Dikarya;Ascomycota;Pezizomycotina;Leotiomyceta;Dothideomyceta;Dothideomycetes;Dothideomycetes incertae sedis;Venturiales;Sympoventuriaceae;Verruconis;Verruconis gallopava	gi|759229166|gb|KIW06144.1|;tr|M5G8J4|M5G8J4_DACSP;gi|402224427|gb|EJU04490.1|;gi|751760002|gb|KIN08175.1|;tr|U4LKW9|U4LKW9_PYROM;pyronema|U4LKW9|U4LKW9_PYROM;tr|D7FPS1|D7FPS1_ECTSI;gi|949394290|dbj|GAP82731.1|;gi|549046435|emb|CCX32744.1|;gi|298708189|emb|CBJ30528.1|	Verruconis gallopava;Dacryopinax;Dacryopinax sp. DJM-731 SS1;Oidiodendron maius Zn;Pyronema;Pyronema omphalodes;Ectocarpus;Rosellinia necatrix;Pyronema omphalodes CBS 100304;Ectocarpus siliculosus	98;91;91;97;100;100;92;94;100;92	44;42;42;41;40;40;40;40;40;40	[('Probable', 3), ('Q55027', 3), ('no.', 3), ('transport', 3), ('acc.', 3)]	hypothetical protein PV09_03306 [Verruconis gallopava];NADP-binding protein;NADP-binding protein [Dacryopinax sp. DJM-731 SS1];hypothetical protein OIDMADRAFT_108609 [Oidiodendron maius Zn];Similar to Probable chromate transport protein acc. no. Q55027;CoA-binding domain protein;putative binding domain-containing protein [Rosellinia necatrix];Similar to Probable chromate transport protein;acc. no…	0.479573	0.380661	0.999999	55.96	1e-20	98	44	1143	27.5591	759229166	164	66.4634	0	0	0	0	0	0	0	GO:0048037;0;GO:0016021;GO:0015109	PF13380;0;PF02417	0	0	0	0
PolyA_DEIso	Salix_HiSeq_c522997_g1_i1	Salix_HiSeq_c522997_g1	22	5	3.8525	1.01232	Control	3.80562	gi|759231968|gb|KIW08939.1|	V-type ATPase, G subunit [Verruconis gallopava]	Eukaryota	Fungi	Ascomycota	Venturiales	Sympoventuriaceae	Verruconis	Verruconis gallopava	Eukaryota;Fungi;Dikarya;Ascomycota;Pezizomycotina;Leotiomyceta;Dothideomyceta;Dothideomycetes;Dothideomycetes incertae sedis;Venturiales;Sympoventuriaceae;Verruconis;Verruconis gallopava	gi|759231968|gb|KIW08939.1|;gi|317155956|ref|XP_001825479.2|;tr|B8NJ02|B8NJ02_ASPFN;gi|238498886|ref|XP_002380678.1|;gi|700493238|gb|KGO77161.1|;gi|914758381|gb|KOC12347.1|;gi|662509633|gb|KEQ67238.1|;gi|924891049|gb|KOS47004.1|;tr|M3C2I4|M3C2I4_SPHMS;gi|453086419|gb|EMF14461.1|	Verruconis gallopava;Aspergillus oryzae RIB40;Aspergillus;Aspergillus flavus NRRL3357;Penicillium italicum;Aspergillus flavus AF70;Aureobasidium melanogenum CBS 110374;Penicillium nordicum;Sphaerulina;Sphaerulina musiva SO2202	100;96;94;94;94;92;98;92;97;97	47;45;44;44;44;42;42;42;41;41	[('subunit', 8), ('ATP', 5), ('synthase', 5), ('Vacuolar', 3), ('vacuolar', 3)]	V-type ATPase, G subunit [Verruconis gallopava];V-type proton ATPase subunit G [Aspergillus oryzae RIB40];Vacuolar ATP synthase subunit G, putative;vacuolar ATP synthase subunit G, putative [Aspergillus flavus NRRL3357];Vacuolar (H+)-ATPase G subunit [Penicillium italicum];putative vacuolar ATP synthase subunit G [Aspergillus flavus AF70];V-type ATPase [Aureobasidium melanogenum CBS 110374];hypot…	0.580425	0.29156	0.999021	64.15	2e-23	100	47	583	54.5455	759231968	115	92.1739	0	0	0	0	0	0	0	0;GO:0005829;GO:0005634;GO:0000221;GO:0005524;GO:0016820;GO:0015991;GO:0016471;GO:0015992	0	0;PTHR12713	0;afv:AFLA_071190	0	0;K02152
PolyA_DEIso	Salix_HiSeq_c493875_g1_i1	Salix_HiSeq_c493875_g1	22	5	2.68335	0.892194	Control	3.00758	gi|759227285|gb|KIW04268.1|	hypothetical protein PV09_04570 [Verruconis gallopava]	Eukaryota	Fungi	Ascomycota	Venturiales	Sympoventuriaceae	Verruconis	Verruconis gallopava	Eukaryota;Fungi;Dikarya;Ascomycota;Pezizomycotina;Leotiomyceta;Dothideomyceta;Dothideomycetes;Dothideomycetes incertae sedis;Venturiales;Sympoventuriaceae;Verruconis;Verruconis gallopava	gi|759227285|gb|KIW04268.1|;tuber|D5GFL3|D5GFL3_TUBMM;tr|D5GFL3|D5GFL3_TUBMM;gi|296419005|ref|XP_002839115.1|;tr|C0NIC5|C0NIC5_AJECG;tr|C6HCU0|C6HCU0_AJECH;tr|F0UTK6|F0UTK6_AJEC8	Verruconis gallopava;Tuber melanosporum;Tuber;Tuber melanosporum Mel28;Histoplasma;Histoplasma;Histoplasma	169;171;171;171;156;156;156	62;56;56;56;54;54;54	[('creC', 3), ('Catabolite', 3), ('repression', 3), ('assembly,', 2), ('sequence', 2)]	hypothetical protein PV09_04570 [Verruconis gallopava];Whole genome shotgun sequence assembly, scaffold_30, strain Mel28;hypothetical protein [Tuber melanosporum Mel28];Catabolite repression protein creC;Catabolite repression protein creC	0.478218	0.379451	0.999954	62.02	1e-44	169	62	733	49.1132	759227285	595	21.6807	0	0	0	0	0	0	0	GO:0005829;GO:0005634;GO:2000158;GO:0016021;0	0	0	tml:GSTUM_00006971001;0	0	0
PolyA_DEIso	Salix_HiSeq_c585170_g1_i1	Salix_HiSeq_c585170_g1	77	9	9.22993	0.888146	Control	10.3924	gi|759224036|gb|KIW01036.1|	tubulin alpha chain [Verruconis gallopava]	Eukaryota	Fungi	Ascomycota	Venturiales	Sympoventuriaceae	Verruconis	Verruconis gallopava	Eukaryota;Fungi;Dikarya;Ascomycota;Pezizomycotina;Leotiomyceta;Dothideomyceta;Dothideomycetes;Dothideomycetes incertae sedis;Venturiales;Sympoventuriaceae;Verruconis;Verruconis gallopava	gi|759224036|gb|KIW01036.1|;tr|V9DH04|V9DH04_9EURO;gi|759208373|gb|KIV85719.1|;gi|628300523|ref|XP_007759337.1|;gi|628310808|ref|XP_007741074.1|;gi|671170116|ref|XP_008725524.1|;gi|759246294|gb|KIW22963.1|;gi|759288806|gb|KIW65299.1|;gi|759311371|gb|KIW87735.1|;gi|761337956|gb|KIX98960.1|	Verruconis gallopava;Cladophialophora;Exophiala sideris;Cladophialophora yegresii CBS 114405;Cladophialophora psammophila CBS 110553;Cladophialophora carrionii CBS 160.54;Cladophialophora immunda;Capronia semiimmersa;Cladophialophora bantiana CBS 173.52;Fonsecaea multimorphosa CBS 102226	154;154;155;154;154;154;154;154;154;154	95;94;94;94;94;94;94;94;94;94	[('chain', 10), ('tubulin', 9), ('alpha', 6), ('[Cladophialophora', 5), ('CBS', 5)]	tubulin alpha chain [Verruconis gallopava];Tubulin alpha-2 chain;tubulin alpha chain [Exophiala sideris];tubulin alpha-2 chain [Cladophialophora yegresii CBS 114405];tubulin alpha-2 chain [Cladophialophora psammophila CBS 110553];tubulin alpha-2 chain [Cladophialophora carrionii CBS 160.54];tubulin alpha chain [Cladophialophora immunda];tubulin alpha chain [Capronia semiimmersa];tubulin alpha cha…	1.01671	0.10289	1	94.94	1e-40	154	95	650	36.4615	759224036	450	17.5556	0	0	0	0	0	0	0	GO:0005737;GO:0005874;GO:0005525;GO:0003924;GO:0005200;GO:0007017;GO:0051258;0	PF00091;PF03953;0	PTHR11588;0	0	0	0
PolyA_DEIso	Salix_HiSeq_c602265_g2_i2	Salix_HiSeq_c602265_g2	41	9	1.63968	0.506792	Control	3.23541	gi|759232105|gb|KIW09075.1|	hypothetical protein PV09_00023 [Verruconis gallopava]	Eukaryota	Fungi	Ascomycota	Venturiales	Sympoventuriaceae	Verruconis	Verruconis gallopava	Eukaryota;Fungi;Dikarya;Ascomycota;Pezizomycotina;Leotiomyceta;Dothideomyceta;Dothideomycetes;Dothideomycetes incertae sedis;Venturiales;Sympoventuriaceae;Verruconis;Verruconis gallopava	gi|759232105|gb|KIW09075.1|;gi|821065366|gb|KKY20602.1|;tr|K2RIF8|K2RIF8_MACPH;gi|407916526|gb|EKG09894.1|;gi|909148613|gb|KNE71466.1|;tr|R1EFF7|R1EFF7_BOTPV;gi|615419132|ref|XP_007586076.1|;tr|G1XT48|G1XT48_ARTOA;gi|748528381|ref|XP_011128050.1|;tr|S8AJ44|S8AJ44_DACHA	Verruconis gallopava;Diplodia seriata;Macrophomina;Macrophomina phaseolina MS6;Allomyces macrogynus ATCC 38327;Neofusicoccum;Neofusicoccum parvum UCRNP2;Orbilia;Arthrobotrys oligospora ATCC 24927;Dactylellina	157;157;157;157;153;155;155;154;154;152	56;55;54;54;54;53;53;53;53;51	[('hypothetical', 4), ('Uncharacterized', 3), ('binding', 2), ('putative', 2), ('ntp', 2)]	hypothetical protein PV09_00023 [Verruconis gallopava];putative gtpase inhibitor [Diplodia seriata];Uncharacterized protein;hypothetical protein MPH_13101 [Macrophomina phaseolina MS6];hypothetical protein AMAG_15694 [Allomyces macrogynus ATCC 38327];Putative ntp binding protein;putative ntp binding protein [Neofusicoccum parvum UCRNP2];hypothetical protein AOL_s00215g546 [Arthrobotrys oligospora…	0.50993	0.365371	1	56.8	3e-40	157	56	2005	18.7032	759232105	224	55.8036	0	0	0	0	0	0	0	0;GO:0005623;GO:0045454;GO:0045454	0;PF00085;PF00085	0	0;npa:UCRNP2_6818	0	0
PolyA_DEIso	Salix_HiSeq_c562653_g2_i2	Salix_HiSeq_c562653_g2	17	4	1.57399	0.444398	Control	3.54185	gi|759232298|gb|KIW09268.1|	hypothetical protein PV09_00190 [Verruconis gallopava]	Eukaryota	Fungi	Ascomycota	Venturiales	Sympoventuriaceae	Verruconis	Verruconis gallopava	Eukaryota;Fungi;Dikarya;Ascomycota;Pezizomycotina;Leotiomyceta;Dothideomyceta;Dothideomycetes;Dothideomycetes incertae sedis;Venturiales;Sympoventuriaceae;Verruconis;Verruconis gallopava	gi|759232298|gb|KIW09268.1|;tr|R7YVV1|R7YVV1_CONA1;gi|667834340|ref|XP_007781339.1|;tr|Q7RVS1|Q7RVS1_NEUCR;tr|F7VSH9|F7VSH9_SORMK;tuber|D5GEH3|D5GEH3_TUBMM;tr|D5GEH3|D5GEH3_TUBMM;tr|G4UN49|G4UN49_NEUT9;gi|164423939|ref|XP_959059.2|;tr|F8MKR3|F8MKR3_NEUT8	Verruconis gallopava;Coniosporium;Coniosporium apollinis CBS 100218;Neurospora;Sordaria;Tuber melanosporum;Tuber;Neurospora;Neurospora crassa OR74A;Neurospora	376;370;370;372;371;367;367;372;372;372	85;83;83;82;82;82;82;82;82;82	[('sequence', 2), ('resistance', 2), ('cassette,', 2), ('member', 2), ('genome', 2)]	hypothetical protein PV09_00190 [Verruconis gallopava];ATP-binding cassette, subfamily B (MDR/TAP), member 1;ATP-binding cassette, subfamily B (MDR/TAP), member 1 [Coniosporium apollinis CBS 100218];Multidrug resistance protein MDR;WGS project CABT00000000 data, contig 2.5;Whole genome shotgun sequence assembly, scaffold_27, strain Mel28;P-loop containing nucleoside triphosphate hydrolase protein…	0.54923	0.331353	0.994239	82.87	3e-116	376	85	890	72.809	759232298	1379	15.6635	0	0	0	0	0	0	0	GO:0016021;GO:0005524;GO:0042626;0;GO:0005886;GO:0005773;GO:0006855;GO:0016887;GO:0042626	PF00664;PF00005;0;PF00005	0;PROTEIN TAG-191-RELATED (PTHR11909:SF107)	0;ncr:NCU07546;smp:SMAC_02009;tml:GSTUM_00006484001;nte:NEUTE1DRAFT122557	0	0;K05658;K05658
PolyA_DEIso	Salix_HiSeq_c304377_g1_i2	Salix_HiSeq_c304377_g1	36	5	2.89293	0.427765	Control	6.76289	gi|759229240|gb|KIW06217.1|	hypothetical protein PV09_02693 [Verruconis gallopava]	Eukaryota	Fungi	Ascomycota	Venturiales	Sympoventuriaceae	Verruconis	Verruconis gallopava	Eukaryota;Fungi;Dikarya;Ascomycota;Pezizomycotina;Leotiomyceta;Dothideomyceta;Dothideomycetes;Dothideomycetes incertae sedis;Venturiales;Sympoventuriaceae;Verruconis;Verruconis gallopava	gi|759229240|gb|KIW06217.1|;gi|743653055|gb|KID80944.1|;tr|S3DM03|S3DM03_GLAL2;gi|636765487|ref|XP_008084917.1|	Verruconis gallopava;Metarhizium guizhouense ARSEF 977;Glarea;Glarea lozoyensis ATCC 20868	161;162;159;159	28;28;27;27	[('hypothetical', 3), ('977]', 1), ('gallopava]', 1), ('[Glarea', 1), ('Uncharacterized', 1)]	hypothetical protein PV09_02693 [Verruconis gallopava];hypothetical protein MGU_11652 [Metarhizium guizhouense ARSEF 977];Uncharacterized protein;hypothetical protein GLAREA_04349 [Glarea lozoyensis ATCC 20868]	0.830133	0.158978	0.999999	36.07	5e-42	161	28	1019	74.7792	759229240	382	72.2513	0	0	0	0	0	0	0	0	0	0	0	0	0
PolyA_DEIso	Salix_HiSeq_c548462_g1_i1	Salix_HiSeq_c548462_g1	43	8	3.206	0.377966	Control	8.48226	gi|759227523|gb|KIW04505.1|	hypothetical protein PV09_04261 [Verruconis gallopava]	Eukaryota	Fungi	Ascomycota	Venturiales	Sympoventuriaceae	Verruconis	Verruconis gallopava	Eukaryota;Fungi;Dikarya;Ascomycota;Pezizomycotina;Leotiomyceta;Dothideomyceta;Dothideomycetes;Dothideomycetes incertae sedis;Venturiales;Sympoventuriaceae;Verruconis;Verruconis gallopava	gi|759227523|gb|KIW04505.1|;tr|H1VQW1|H1VQW1_COLHI;gi|380480119|emb|CCF42617.1|;gi|615443966|ref|XP_007592588.1|;gi|640914875|gb|KDN59833.1|;tr|H0EQV8|H0EQV8_GLAL7;gi|759214024|gb|KIV91364.1|;gi|759214025|gb|KIV91365.1|;gi|751759883|gb|KIN08056.1|;tr|T0LTK3|T0LTK3_COLGC	Verruconis gallopava;Colletotrichum;Colletotrichum higginsianum;Colletotrichum fioriniae PJ7;Colletotrichum sublineola;Glarea;Exophiala mesophila;Exophiala mesophila;Oidiodendron maius Zn;Colletotrichum	75;78;78;78;78;70;75;75;75;76	54;53;53;53;52;51;51;51;50;49	[('hypothetical', 4), ('septin', 3), ('[Colletotrichum', 3), ('Septin', 3), ('[Exophiala', 2)]	hypothetical protein PV09_04261 [Verruconis gallopava];Septin;septin [Colletotrichum higginsianum];septin [Colletotrichum fioriniae PJ7];putative septin [Colletotrichum sublineola];Putative Septin like protein spn3;hypothetical protein PV10_05910 [Exophiala mesophila];hypothetical protein, variant [Exophiala mesophila];hypothetical protein OIDMADRAFT_187176 [Oidiodendron maius Zn];Septin	0.928512	0.164386	0.999923	91.55	3e-11	75	54	1067	19.9625	759227523	376	18.883	0	0	0	0	0	0	0	GO:0005525;0;GO:0005525	PF00735;0;PF00735	PTHR18884;0;PTHR18884	0	0	0
PolyA_DEIso	Salix_HiSeq_c587662_g1_i2	Salix_HiSeq_c587662_g1	40	3	3.04175	0.258695	Control	11.758	gi|759230806|gb|KIW07779.1|	hypothetical protein PV09_01705 [Verruconis gallopava]	Eukaryota	Fungi	Ascomycota	Venturiales	Sympoventuriaceae	Verruconis	Verruconis gallopava	Eukaryota;Fungi;Dikarya;Ascomycota;Pezizomycotina;Leotiomyceta;Dothideomyceta;Dothideomycetes;Dothideomycetes incertae sedis;Venturiales;Sympoventuriaceae;Verruconis;Verruconis gallopava	gi|759230806|gb|KIW07779.1|;tuber|D5GPG4|D5GPG4_TUBMM;tr|D5GPG4|D5GPG4_TUBMM;gi|296425373|ref|XP_002842216.1|;gi|748553402|dbj|GAM41102.1|;gi|915161624|ref|XP_013329871.1|;tr|Q5BAA5|Q5BAA5_EMENI;tr|B8MTE8|B8MTE8_TALSN;tr|V5G630|V5G630_BYSSN;gi|242822242|ref|XP_002487846.1|	Verruconis gallopava;Tuber melanosporum;Tuber;Tuber melanosporum Mel28;Talaromyces cellulolyticus;Rasamsonia emersonii CBS 393.64;Aspergillus;Talaromyces;Byssochlamys;Talaromyces stipitatus ATCC 10500	137;130;130;130;128;127;125;126;125;126	58;55;55;55;54;53;52;52;52;52	[('Pyridoxal-phosphate', 4), ('dependent', 4), ('hypothetical', 3), ('putative', 3), ('enzyme,', 3)]	hypothetical protein PV09_01705 [Verruconis gallopava];Whole genome shotgun sequence assembly, scaffold_91, strain Mel28;hypothetical protein [Tuber melanosporum Mel28];hypothetical protein TCE0_041r13968 [Talaromyces cellulolyticus];Threonine ammonia-lyase [Rasamsonia emersonii CBS 393.64];Pyridoxal-phosphate dependent enzyme, putative (AFU_orthologue AFUA_3G14470);Pyridoxal-phosphate dependent …	1.07034	0.0940855	1	60.34	3e-33	137	58	1049	33.1745	759230806	366	31.4208	0	0	0	0	0	0	0	GO:0005524;GO:0008721;GO:0070178;GO:0003941;GO:0006563;GO:0000287;GO:0030170;GO:0030378;0;GO:0030848;GO:0042219	PF00291;0	0	tml:GSTUM_00011834001;0;ani:AN2525.2	0	K01754;0
PolyA_DEIso	Salix_HiSeq_c895374_g1_i1	Salix_HiSeq_c895374_g1	26	2	2.71743	0.258134	Control	10.5272	gi|759222989|gb|KIV99998.1|	hypothetical protein PV09_08354 [Verruconis gallopava]	Eukaryota	Fungi	Ascomycota	Venturiales	Sympoventuriaceae	Verruconis	Verruconis gallopava	Eukaryota;Fungi;Dikarya;Ascomycota;Pezizomycotina;Leotiomyceta;Dothideomyceta;Dothideomycetes;Dothideomycetes incertae sedis;Venturiales;Sympoventuriaceae;Verruconis;Verruconis gallopava	gi|759222989|gb|KIV99998.1|;gi|667743257|gb|KFA81655.1|;gi|630023167|ref|XP_007834692.1|;gi|630031236|ref|XP_007837466.1|;gi|591432788|gb|EXL66196.1|;tr|F9FAD3|F9FAD3_FUSOF;gi|342886232|gb|EGU86123.1|;gi|748558837|dbj|GAM35587.1|;gi|590050648|gb|EXK78172.1|	Verruconis gallopava;Stachybotrys chartarum IBT 40288;Pestalotiopsis fici W106-1;Pestalotiopsis fici W106-1;Fusarium oxysporum f. sp. conglutinans race 2 54008;Fusarium oxysporum species complex;Fusarium oxysporum Fo5176;Talaromyces cellulolyticus;Fusarium oxysporum f. sp. raphani 54005	78;71;78;86;80;80;80;72;79	35;33;30;28;26;26;26;26;25	[('hypothetical', 6), ('[Fusarium', 3), ('oxysporum', 3), ('serine/threonine', 2), ('kinase', 2)]	hypothetical protein PV09_08354 [Verruconis gallopava];hypothetical protein S40288_09957 [Stachybotrys chartarum IBT 40288];hypothetical protein PFICI_07920 [Pestalotiopsis fici W106-1];hypothetical protein PFICI_10694 [Pestalotiopsis fici W106-1];serine/threonine protein kinase [Fusarium oxysporum f. sp. conglutinans race 2 54008];Uncharacterized protein;hypothetical protein FOXB_03359 [Fusarium…	1.02231	0.105738	1	40.22	1e-12	78	35	746	36.193	759222989	930	9.78495	0	0	0	0	0	0	0	0;GO:0005524;GO:0004672	0;PF00069	0	0	0	0
PolyA_DEIso	Salix_HiSeq_c602265_g2_i1	Salix_HiSeq_c602265_g2	16	6	0.845066	0.15368	Control	5.49886	gi|759232105|gb|KIW09075.1|	hypothetical protein PV09_00023 [Verruconis gallopava]	Eukaryota	Fungi	Ascomycota	Venturiales	Sympoventuriaceae	Verruconis	Verruconis gallopava	Eukaryota;Fungi;Dikarya;Ascomycota;Pezizomycotina;Leotiomyceta;Dothideomyceta;Dothideomycetes;Dothideomycetes incertae sedis;Venturiales;Sympoventuriaceae;Verruconis;Verruconis gallopava	gi|759232105|gb|KIW09075.1|;gi|821065366|gb|KKY20602.1|;tr|K2RIF8|K2RIF8_MACPH;gi|407916526|gb|EKG09894.1|;gi|909148613|gb|KNE71466.1|;tr|R1EFF7|R1EFF7_BOTPV;gi|615419132|ref|XP_007586076.1|;tr|G1XT48|G1XT48_ARTOA;gi|748528381|ref|XP_011128050.1|;tr|S8AJ44|S8AJ44_DACHA	Verruconis gallopava;Diplodia seriata;Macrophomina;Macrophomina phaseolina MS6;Allomyces macrogynus ATCC 38327;Neofusicoccum;Neofusicoccum parvum UCRNP2;Orbilia;Arthrobotrys oligospora ATCC 24927;Dactylellina	157;157;157;157;153;155;155;154;154;152	56;55;54;54;54;53;53;53;53;51	[('hypothetical', 4), ('Uncharacterized', 3), ('binding', 2), ('putative', 2), ('ntp', 2)]	hypothetical protein PV09_00023 [Verruconis gallopava];putative gtpase inhibitor [Diplodia seriata];Uncharacterized protein;hypothetical protein MPH_13101 [Macrophomina phaseolina MS6];hypothetical protein AMAG_15694 [Allomyces macrogynus ATCC 38327];Putative ntp binding protein;putative ntp binding protein [Neofusicoccum parvum UCRNP2];hypothetical protein AOL_s00215g546 [Arthrobotrys oligospora…	0.740273	0.404551	0.958717	56.8	2e-40	157	56	1763	21.2706	759232105	224	55.8036	0	0	0	0	0	0	0	0;GO:0005623;GO:0045454;GO:0045454	0;PF00085;PF00085	0	0;npa:UCRNP2_6818	0	0
PolyA_DEIso	Salix_HiSeq_c535691_g1_i2	Salix_HiSeq_c535691_g1	24	2	1.84017	0.0716622	Control	25.6784	gi|759229166|gb|KIW06144.1|	hypothetical protein PV09_03306 [Verruconis gallopava]	Eukaryota	Fungi	Ascomycota	Venturiales	Sympoventuriaceae	Verruconis	Verruconis gallopava	Eukaryota;Fungi;Dikarya;Ascomycota;Pezizomycotina;Leotiomyceta;Dothideomyceta;Dothideomycetes;Dothideomycetes incertae sedis;Venturiales;Sympoventuriaceae;Verruconis;Verruconis gallopava	gi|759229166|gb|KIW06144.1|;tr|U4LKW9|U4LKW9_PYROM;pyronema|U4LKW9|U4LKW9_PYROM;tr|M5G8J4|M5G8J4_DACSP;gi|549046435|emb|CCX32744.1|;gi|402224427|gb|EJU04490.1|;gi|751760002|gb|KIN08175.1|;tr|G4UI27|G4UI27_NEUT9;tr|D7FPS1|D7FPS1_ECTSI;gi|949394290|dbj|GAP82731.1|	Verruconis gallopava;Pyronema;Pyronema omphalodes;Dacryopinax;Pyronema omphalodes CBS 100304;Dacryopinax sp. DJM-731 SS1;Oidiodendron maius Zn;Neurospora;Ectocarpus;Rosellinia necatrix	87;90;90;80;90;80;86;83;82;84	39;36;36;36;36;36;36;35;35;35	[('no.', 3), ('Probable', 3), ('Q55027', 3), ('transport', 3), ('acc.', 3)]	hypothetical protein PV09_03306 [Verruconis gallopava];Similar to Probable chromate transport protein acc. no. Q55027;NADP-binding protein;Similar to Probable chromate transport protein;acc. no. Q55027 [Pyronema omphalodes CBS 100304];NADP-binding protein [Dacryopinax sp. DJM-731 SS1];hypothetical protein OIDMADRAFT_108609 [Oidiodendron maius Zn];NAD(P)-binding protein;CoA-binding domain protein;…	1.40957	0.0368021	1	47.66	2e-16	87	39	1200	31	759229166	164	66.4634	0	0	0	0	0	0	0	GO:0016021;GO:0015109;GO:0048037;0	PF02417;PF13380;0	0	0	0	0
PolyA_DEIso	Salix_HiSeq_c494600_g1_i2	Salix_HiSeq_c494600_g1	10	111	1.08064	15.3914	Treatment	14.2428	gi|452837869|gb|EME39810.1|	hypothetical protein DOTSEDRAFT_74647 [Dothistroma septosporum NZE10]	Eukaryota	Fungi	Ascomycota	Capnodiales	Mycosphaerellaceae	Dothistroma	Dothistroma septosporum NZE10	Eukaryota;Fungi;Dikarya;Ascomycota;Pezizomycotina;Leotiomyceta;Dothideomyceta;Dothideomycetes;Dothideomycetidae;Capnodiales;Mycosphaerellaceae;Dothistroma;Dothistroma septosporum;Dothistroma septosporum NZE10	gi|452837869|gb|EME39810.1|;gi|631393944|ref|XP_007931352.1|;tr|Q4WLS9|Q4WLS9_ASPFU;tr|B0Y8T2|B0Y8T2_ASPFC;gi|70992549|ref|XP_751123.1|	Dothistroma septosporum NZE10;Pseudocercospora fijiensis CIRAD86;Aspergillus;Aspergillus;Aspergillus fumigatus Af293	87;84;75;75;75	57;50;47;47;47	[('shock', 3), ('Hsp12,', 2), ('putative', 2), ('hypothetical', 2), ('Chaperone/heat', 2)]	hypothetical protein DOTSEDRAFT_74647 [Dothistroma septosporum NZE10];hypothetical protein MYCFIDRAFT_71850 [Pseudocercospora fijiensis CIRAD86];Chaperone/heat shock protein Hsp12, putative;chaperone/heat shock protein Hsp12 [Aspergillus fumigatus Af293]	1.1536	23.0925	0.997726	53.01	4e-18	87	57	731	34.0629	452837869	83	98.7952	0	0	0	0	0	0	0	0;GO:0006950	0;PF04119	0	0;afm:AFUA_6G12450	0	0
PolyA_DEIso	Salix_HiSeq_c584063_g1_i2	Salix_HiSeq_c584063_g1	239	46	12.4607	2.10299	Control	5.92522	gi|631376666|ref|XP_007922713.1|	hypothetical protein MYCFIDRAFT_70922 [Pseudocercospora fijiensis CIRAD86]	Eukaryota	Fungi	Ascomycota	Capnodiales	Mycosphaerellaceae	Pseudocercospora	Pseudocercospora fijiensis CIRAD86	Eukaryota;Fungi;Dikarya;Ascomycota;Pezizomycotina;Leotiomyceta;Dothideomyceta;Dothideomycetes;Dothideomycetidae;Capnodiales;Mycosphaerellaceae;Pseudocercospora;Pseudocercospora fijiensis;Pseudocercospora fijiensis CIRAD86	gi|631376666|ref|XP_007922713.1|;tr|R7YJV6|R7YJV6_CONA1;gi|821070444|gb|KKY25472.1|;gi|667826599|ref|XP_007777470.1|;tr|K1WL12|K1WL12_MARBU;gi|597586163|ref|XP_007296138.1|;gi|909988072|gb|KNG45656.1|;gi|671156836|ref|XP_008716958.1|;gi|759213713|gb|KIV91053.1|;gi|918824531|ref|XP_013430118.1|	Pseudocercospora fijiensis CIRAD86;Coniosporium;Phaeomoniella chlamydospora;Coniosporium apollinis CBS 100218;Marssonina;Marssonina brunnea f. sp. 'multigermtubi' MB_m1;Stemphylium lycopersici;Cyphellophora europaea CBS 101466;Exophiala mesophila;Aureobasidium namibiae CBS 147.97	535;516;516;516;516;516;516;514;512;507	62;60;60;60;59;59;59;59;59;58	[('factor', 4), ('hypothetical', 3), ('elongation', 3), ('CBS', 3), ('EF-1', 2)]	hypothetical protein MYCFIDRAFT_70922 [Pseudocercospora fijiensis CIRAD86];Elongation factor EF-1 gamma subunit;putative elongation factor 1-gamma [Phaeomoniella chlamydospora];elongation factor EF-1 gamma subunit [Coniosporium apollinis CBS 100218];40S ribosomal protein S3aE;40S ribosomal protein S3aE [Marssonina brunnea f. sp. 'multigermtubi' MB_m1];elongation factor 1-gamma [Stemphylium lycope…	0.772704	0.214302	1	68.26	0	535	62	1484	84.7035	631376666	419	100	0	0	0	0	0	0	0	GO:0003746;0;GO:0005840	PF00647;PF00043;PF02798;0	0	0;mbe:MBM_08249	0	0;K03233
PolyA_DEIso	Salix_HiSeq_c548065_g1_i2	Salix_HiSeq_c548065_g1	80	21	7.95814	1.15422	Control	6.89481	gi|631374508|ref|XP_007921634.1|	hypothetical protein MYCFIDRAFT_209882 [Pseudocercospora fijiensis CIRAD86]	Eukaryota	Fungi	Ascomycota	Capnodiales	Mycosphaerellaceae	Pseudocercospora	Pseudocercospora fijiensis CIRAD86	Eukaryota;Fungi;Dikarya;Ascomycota;Pezizomycotina;Leotiomyceta;Dothideomyceta;Dothideomycetes;Dothideomycetidae;Capnodiales;Mycosphaerellaceae;Pseudocercospora;Pseudocercospora fijiensis;Pseudocercospora fijiensis CIRAD86	gi|631374508|ref|XP_007921634.1|;gi|906316434|emb|CEP24691.1|;gi|663445549|emb|CDR41901.1|;gi|759231121|gb|KIW08093.1|;tuber|D5G6E7|D5G6E7_TUBMM;tr|D5G6E7|D5G6E7_TUBMM;gi|730177551|gb|KHJ32183.1|;gi|296412442|ref|XP_002835933.1|;tr|H8X902|H8X902_CANO9;tr|Q6BJ65|Q6BJ65_DEBHA	Pseudocercospora fijiensis CIRAD86;Cyberlindnera jadinii;Cyberlindnera fabianii;Verruconis gallopava;Tuber melanosporum;Tuber;Erysiphe necator;Tuber melanosporum Mel28;Candida;Debaryomyces	196;193;189;190;186;186;187;186;185;183	49;48;46;46;44;44;44;44;43;43	[('hypothetical', 3), ('AltName:', 3), ('sequence', 2), ('scaffold_12,', 2), ('[Cyberlindnera', 2)]	hypothetical protein MYCFIDRAFT_209882 [Pseudocercospora fijiensis CIRAD86];Vacuolar protein-sorting-associated protein 46 AltName: Full=Charged multivesicular body protein 1;AltName: Full=DOA4-independent degradation protein 2;AltName: Full=Fifty two inhibitor 1 [Cyberlindnera jadinii];CYFA0S08e01354g1_1 [Cyberlindnera fabianii];hypothetical protein PV09_01031 [Verruconis gallopava];Whole genome…	0.838522	0.214757	0.99998	59.2	2e-57	196	49	946	60.8879	631374508	198	99.4949	0	0	0	0	0	0	0	0;GO:0005622;GO:0006900;GO:0006623;GO:0043162;GO:0007034;GO:0007034	0;PF03357;PF03357	0	0;tml:GSTUM_00004450001;cot:CORT_0F00710;dha:DEHA2G04840g	0	0;K12197;K12197
PolyA_DEIso	Salix_HiSeq_c586561_g3_i1	Salix_HiSeq_c586561_g3	103	9	9.8099	0.936287	Control	10.4775	gi|631389430|ref|XP_007929095.1|	hypothetical protein MYCFIDRAFT_211936 [Pseudocercospora fijiensis CIRAD86]	Eukaryota	Fungi	Ascomycota	Capnodiales	Mycosphaerellaceae	Pseudocercospora	Pseudocercospora fijiensis CIRAD86	Eukaryota;Fungi;Dikarya;Ascomycota;Pezizomycotina;Leotiomyceta;Dothideomyceta;Dothideomycetes;Dothideomycetidae;Capnodiales;Mycosphaerellaceae;Pseudocercospora;Pseudocercospora fijiensis;Pseudocercospora fijiensis CIRAD86	gi|631389430|ref|XP_007929095.1|;gi|831330483|gb|KLT40079.1|;tr|U4L4E6|U4L4E6_PYROM;pyronema|U4L4E6|U4L4E6_PYROM;gi|549048945|emb|CCX11892.1|;tr|C9SG69|C9SG69_VERA1;tr|G2WUE4|G2WUE4_VERDV;tr|B2B5X5|B2B5X5_PODAN;tr|B2VZV3|B2VZV3_PYRTR;gi|630023151|ref|XP_007834687.1|	Pseudocercospora fijiensis CIRAD86;Trichosporon oleaginosus;Pyronema;Pyronema omphalodes;Pyronema omphalodes CBS 100304;Verticillium;Verticillium;Podospora;Pyrenophora;Pestalotiopsis fici W106-1	172;180;170;170;170;169;169;167;169;172	68;67;65;65;65;64;64;64;64;64	[('cis-trans', 8), ('isomerase', 8), ('Peptidyl-prolyl', 8), ('no.', 1), ('Q7S7Z6', 1)]	hypothetical protein MYCFIDRAFT_211936 [Pseudocercospora fijiensis CIRAD86];putative cyclophilin [Trichosporon oleaginosus];Peptidyl-prolyl cis-trans isomerase;Similar to Peptidyl-prolyl cis-trans isomerase B;acc. no. Q7S7Z6 [Pyronema omphalodes CBS 100304];Peptidyl-prolyl cis-trans isomerase B [Pestalotiopsis fici W106-1]	1.02026	0.11068	1	79.66	3e-49	172	68	738	47.9675	631389430	208	56.7308	0	0	0	0	0	0	0	0;GO:0016021;GO:0003755;GO:0006457;GO:0005783;GO:0005794	0;PF00160	0;PTHR11071	0;val:VDBG_04192;vda:VDAG_01417;pan:PODANSg8417	0	0;K03768
PolyA_DEIso	Salix_HiSeq_c558741_g1_i1	Salix_HiSeq_c558741_g1	51	6	7.43219	0.906662	Control	8.19732	gi|631390584|ref|XP_007929672.1|	hypothetical protein MYCFIDRAFT_35047 [Pseudocercospora fijiensis CIRAD86]	Eukaryota	Fungi	Ascomycota	Capnodiales	Mycosphaerellaceae	Pseudocercospora	Pseudocercospora fijiensis CIRAD86	Eukaryota;Fungi;Dikarya;Ascomycota;Pezizomycotina;Leotiomyceta;Dothideomyceta;Dothideomycetes;Dothideomycetidae;Capnodiales;Mycosphaerellaceae;Pseudocercospora;Pseudocercospora fijiensis;Pseudocercospora fijiensis CIRAD86	gi|631390584|ref|XP_007929672.1|;tuber|D5G948|D5G948_TUBMM;tr|D5G948|D5G948_TUBMM;gi|296414320|ref|XP_002836850.1|;tr|J4UM82|J4UM82_BEAB2;tr|V4HUW2|V4HUW2_9GAMM;tr|G2QUE4|G2QUE4_THITE;gi|667653581|ref|XP_008598622.1|;gi|557377444|ref|WP_023397998.1|;gi|367039303|ref|XP_003650032.1|	Pseudocercospora fijiensis CIRAD86;Tuber melanosporum;Tuber;Tuber melanosporum Mel28;Beauveria;Pseudoalteromonas;Thielavia;Beauveria bassiana ARSEF 2860;Pseudoalteromonas luteoviolacea;Thielavia terrestris NRRL 8126	210;213;213;213;197;192;194;197;192;194	60;59;59;59;53;53;53;53;53;53	[('hypothetical', 3), ('protease', 2), ('sequence', 2), ('strain', 2), ('genome', 2)]	hypothetical protein MYCFIDRAFT_35047 [Pseudocercospora fijiensis CIRAD86];Whole genome shotgun sequence assembly, scaffold_160, strain Mel28;hypothetical protein [Tuber melanosporum Mel28];Subtilase-like protein;Subtilisin-like serine protease;Putative uncharacterized protein;subtilase-like protein [Beauveria bassiana ARSEF 2860];subtilisin-like serine protease [Pseudoalteromonas luteoviolacea];…	0.913672	0.15205	0.999999	61.11	1e-62	210	60	541	99.8152	631390584	399	43.8596	0	0	0	0	0	0	0	GO:0004252;0	PF05922;PF00082;0;PF04151	PTHR10795;0	tml:GSTUM_00003125001;0;ttt:THITE_2109230	0	0
PolyA_DEIso	Salix_HiSeq_c584339_g1_i7	Salix_HiSeq_c584339_g1	51	4	6.73193	0.256131	Control	26.2832	gi|631371404|ref|XP_007920082.1|	hypothetical protein MYCFIDRAFT_53885 [Pseudocercospora fijiensis CIRAD86]	Eukaryota	Fungi	Ascomycota	Capnodiales	Mycosphaerellaceae	Pseudocercospora	Pseudocercospora fijiensis CIRAD86	Eukaryota;Fungi;Dikarya;Ascomycota;Pezizomycotina;Leotiomyceta;Dothideomyceta;Dothideomycetes;Dothideomycetidae;Capnodiales;Mycosphaerellaceae;Pseudocercospora;Pseudocercospora fijiensis;Pseudocercospora fijiensis CIRAD86	gi|631371404|ref|XP_007920082.1|;gi|759289255|gb|KIW65748.1|;gi|915182744|ref|XP_013317159.1|;gi|367042684|ref|XP_003651722.1|;tr|G2QYJ8|G2QYJ8_THITE;gi|582957740|gb|EWC45954.1|;gi|701773173|gb|KGQ07629.1|;tr|Q0UU36|Q0UU36_PHANO;gi|169603437|ref|XP_001795140.1|	Pseudocercospora fijiensis CIRAD86;Capronia semiimmersa;Exophiala xenobiotica;Thielavia terrestris NRRL 8126;Thielavia;Drechslerella stenobrocha 248;Beauveria bassiana D1-5;Parastagonospora;Parastagonospora nodorum SN15	95;92;89;89;89;89;89;88;88	73;70;66;65;65;64;64;64;64	[('ribosomal', 5), ('acidic', 5), ('60S', 5), ('hypothetical', 2), ('Putative', 2)]	hypothetical protein MYCFIDRAFT_53885 [Pseudocercospora fijiensis CIRAD86];60S acidic ribosomal protein P2 [Capronia semiimmersa];60S acidic ribosomal protein P2 [Exophiala xenobiotica];60S acidic ribosomal protein P2 [Thielavia terrestris NRRL 8126];Putative uncharacterized protein;60S acidic ribosomal protein P2 [Drechslerella stenobrocha 248];60S acidic ribosomal protein P2 [Beauveria bassiana…	1.41968	0.0486185	1	81.82	8e-21	95	73	671	29.5082	631371404	113	58.4071	0	0	0	0	0	0	0	0;GO:0005840;GO:0003735;GO:0006414	0	0;60S ACIDIC RIBOSOMAL PROTEIN P2 (PTHR21141:SF5)	0;ttt:THITE_2112314;pno:SNOG_04728	0	0;K02943
PolyA_DEIso	Salix_HiSeq_c586193_g1_i1	Salix_HiSeq_c586193_g1	197	36	10.7337	1.84371	Control	5.82182	gi|796705967|gb|KJX97477.1|	xanthine phosphoribosyltransferase like protein [Zymoseptoria brevis]	Eukaryota	Fungi	Ascomycota	Capnodiales	Mycosphaerellaceae	Zymoseptoria	Zymoseptoria brevis	Eukaryota;Fungi;Dikarya;Ascomycota;Pezizomycotina;Leotiomyceta;Dothideomyceta;Dothideomycetes;Dothideomycetidae;Capnodiales;Mycosphaerellaceae;Zymoseptoria;Zymoseptoria brevis	gi|796705967|gb|KJX97477.1|;gi|398406985|ref|XP_003854958.1|;tr|Q4W9L0|Q4W9L0_ASPFU;gi|70982225|ref|XP_746641.1|;tr|B0YEA2|B0YEA2_ASPFC;gi|846912147|gb|KMK58015.1|;tuber|D5GIF7|D5GIF7_TUBMM;tr|D5GIF7|D5GIF7_TUBMM;gi|816334986|gb|KKK15105.1|;gi|816185310|emb|CRG92757.1|	Zymoseptoria brevis;Zymoseptoria tritici IPO323;Aspergillus;Aspergillus fumigatus Af293;Aspergillus;Aspergillus fumigatus Z5;Tuber melanosporum;Tuber;Aspergillus ochraceoroseus;Talaromyces islandicus	226;226;223;223;223;223;218;218;222;221	70;70;69;69;69;69;68;68;68;68	[('hypothetical', 4), ('[Aspergillus', 3), ('sequence', 2), ('strain', 2), ('scaffold_47,', 2)]	xanthine phosphoribosyltransferase like protein [Zymoseptoria brevis];hypothetical protein MYCGRDRAFT_55345 [Zymoseptoria tritici IPO323];Xanthine-guanine phosphoribosyl transferase Xpt1, putative;xanthine-guanine phosphoribosyl transferase Xpt1 [Aspergillus fumigatus Af293];Putative uncharacterized protein;hypothetical protein Y699_03435 [Aspergillus fumigatus Z5];Whole genome shotgun sequence a…	0.765059	0.186573	1	73.12	2e-66	226	70	1622	29.2232	796705967	208	76.9231	0	0	0	0	0	0	0	0;GO:0005783;GO:0052657;GO:0009116	0;PF00156	0	0;afm:AFUA_4G04550;tml:GSTUM_00008477001	0	0;K07101
PolyA_DEIso	Salix_HiSeq_c581685_g1_i1	Salix_HiSeq_c581685_g1	25	8	1.25279	0.343953	Control	3.64233	gi|796709905|gb|KJY00909.1|	amp deaminase like protein [Zymoseptoria brevis]	Eukaryota	Fungi	Ascomycota	Capnodiales	Mycosphaerellaceae	Zymoseptoria	Zymoseptoria brevis	Eukaryota;Fungi;Dikarya;Ascomycota;Pezizomycotina;Leotiomyceta;Dothideomyceta;Dothideomycetes;Dothideomycetidae;Capnodiales;Mycosphaerellaceae;Zymoseptoria;Zymoseptoria brevis	gi|796709905|gb|KJY00909.1|;tr|U4LYD7|U4LYD7_PYROM;pyronema|U4LYD7|U4LYD7_PYROM;gi|549042510|emb|CCX34848.1|;tr|M2R8D0|M2R8D0_COCSN;sp|P50998|AMPD_SCHPO	Zymoseptoria brevis;Pyronema;Pyronema omphalodes;Pyronema omphalodes CBS 100304;Bipolaris;Schizosaccharomyces	525;576;576;576;507;462	69;67;67;67;65;63	[('deaminase', 5), ('AMP', 4), ('no.', 3), ('acc.', 3), ('P50998', 3)]	amp deaminase like protein [Zymoseptoria brevis];Similar to AMP deaminase acc. no. P50998;Similar to AMP deaminase;acc. no. P50998 [Pyronema omphalodes CBS 100304];Uncharacterized protein;AMP deaminase	0.561379	0.259196	0.996032	74.1	3e-170	525	69	1734	57.0934	796709905	1101	29.7003	0	0	0	0	0	0	0	GO:0003876;GO:0032264;0;GO:0005737;GO:0005829;GO:0046872;GO:0032264	PF00962;0;PF00962	PTHR11359;0;PTHR11359	0;bsc:COCSADRAFT_338729;spo:SPBC106.04	0	0;K01490;K01490
PolyA_DEIso	Salix_HiSeq_c438926_g1_i1	Salix_HiSeq_c438926_g1	22	1	1.9512	0.0387076	Control	50.4087	gi|796707435|gb|KJX98714.1|	short-chain dehydrogenase reductase like protein [Zymoseptoria brevis]	Eukaryota	Fungi	Ascomycota	Capnodiales	Mycosphaerellaceae	Zymoseptoria	Zymoseptoria brevis	Eukaryota;Fungi;Dikarya;Ascomycota;Pezizomycotina;Leotiomyceta;Dothideomyceta;Dothideomycetes;Dothideomycetidae;Capnodiales;Mycosphaerellaceae;Zymoseptoria;Zymoseptoria brevis	gi|796707435|gb|KJX98714.1|;tr|N1QMH3|N1QMH3_SPHMS;gi|807755801|ref|XP_012182695.1|;gi|453089502|gb|EMF17542.1|;gi|398403785|ref|XP_003853359.1|;gi|813212778|dbj|GAO47822.1|;tr|V2XY38|V2XY38_MONRO;gi|630174441|ref|XP_007843207.1|;gi|631371848|ref|XP_007920304.1|;gi|908386530|gb|KND87272.1|	Zymoseptoria brevis;Sphaerulina;Fibroporia radiculosa;Sphaerulina musiva SO2202;Zymoseptoria tritici IPO323;Saitoella complicata NRRL Y-17804;Moniliophthora;Moniliophthora roreri MCA 2997;Pseudocercospora fijiensis CIRAD86;Tolypocladium ophioglossoides CBS 100239	93;90;87;90;89;89;87;87;89;84	67;62;62;62;61;61;59;59;59;58	[('hypothetical', 3), ('NAD(P)-binding', 2), ('factor', 2), ('[Zymoseptoria', 2), ('signaling', 2)]	short-chain dehydrogenase reductase like protein [Zymoseptoria brevis];NAD(P)-binding protein;predicted protein [Fibroporia radiculosa];NAD(P)-binding protein [Sphaerulina musiva SO2202];hypothetical protein MYCGRDRAFT_71301 [Zymoseptoria tritici IPO323];hypothetical protein G7K_2020-t1 [Saitoella complicata NRRL Y-17804];C factor cell-cell signaling protein;c factor cell-cell signaling protein […	1.70251	0.0129016	1	60.87	5e-19	93	67	681	30.3965	796707435	262	26.3359	0	0	0	0	0	0	0	GO:0016491;0	PF00106;0	0	0;mrr:Moror_17634	0	0
PolyA_DEIso	Salix_HiSeq_c582233_g1_i1	Salix_HiSeq_c582233_g1	3	19	0.534308	2.71522	Treatment	5.08176	gi|662501187|gb|KEQ58819.1|	hypothetical protein M437DRAFT_58355 [Aureobasidium melanogenum CBS 110374]	Eukaryota	Fungi	Ascomycota	Dothideales	Aureobasidiaceae	Aureobasidium	Aureobasidium melanogenum CBS 110374	Eukaryota;Fungi;Dikarya;Ascomycota;Pezizomycotina;Leotiomyceta;Dothideomyceta;Dothideomycetes;Dothideomycetidae;Dothideales;Aureobasidiaceae;Aureobasidium;Aureobasidium melanogenum;Aureobasidium melanogenum CBS 110374	gi|662501187|gb|KEQ58819.1|;gi|662524506|gb|KEQ81893.1|;gi|918795446|ref|XP_013422246.1|;gi|821065014|gb|KKY20259.1|;gi|915706482|ref|XP_013348510.1|;gi|398409174|ref|XP_003856052.1|	Aureobasidium melanogenum CBS 110374;Aureobasidium pullulans EXF-150;Aureobasidium namibiae CBS 147.97;Diplodia seriata;Aureobasidium subglaciale EXF-2481;Zymoseptoria tritici IPO323	64;63;62;60;59;59	68;68;66;60;59;59	[('hypothetical', 5), ('[Aureobasidium', 4), ('CBS', 2), ('147.97]', 1), ('melanogenum', 1)]	hypothetical protein M437DRAFT_58355 [Aureobasidium melanogenum CBS 110374];hypothetical protein M438DRAFT_278784 [Aureobasidium pullulans EXF-150];hypothetical protein M436DRAFT_59240 [Aureobasidium namibiae CBS 147.97];putative c2h2 finger domain-containing protein [Diplodia seriata];hypothetical protein AUEXF2481DRAFT_207273 [Aureobasidium subglaciale EXF-2481];hypothetical protein MYCGRDRAFT_…	0.706014	7.63855	0.969668	67.39	1e-09	64	68	408	33.8235	662501187	215	21.3953	0	0	0	0	0	0	0	0	0	0	0	0	0
PolyA_DEIso	Salix_HiSeq_c494302_g1_i1	Salix_HiSeq_c494302_g1	228	24	13.8617	1.26269	Control	10.978	gi|662507167|gb|KEQ64776.1|	D-galacturonic acid reductase-like protein [Aureobasidium melanogenum CBS 110374]	Eukaryota	Fungi	Ascomycota	Dothideales	Aureobasidiaceae	Aureobasidium	Aureobasidium melanogenum CBS 110374	Eukaryota;Fungi;Dikarya;Ascomycota;Pezizomycotina;Leotiomyceta;Dothideomyceta;Dothideomycetes;Dothideomycetidae;Dothideales;Aureobasidiaceae;Aureobasidium;Aureobasidium melanogenum;Aureobasidium melanogenum CBS 110374	gi|662507167|gb|KEQ64776.1|;tr|A1CKT9|A1CKT9_ASPCL;gi|918816828|ref|XP_013428256.1|;gi|915695449|ref|XP_013344661.1|;tr|C5G7T2|C5G7T2_AJEDR;tr|C5JK51|C5JK51_AJEDS;tr|F2TPA6|F2TPA6_AJEDA;tr|T5BVN7|T5BVN7_AJEDE;tr|F0UAM0|F0UAM0_AJEC8;gi|824368153|gb|KLJ09836.1|	Aureobasidium melanogenum CBS 110374;Aspergillus;Aureobasidium namibiae CBS 147.97;Aureobasidium subglaciale EXF-2481;Blastomyces;Blastomyces;Blastomyces;Blastomyces;Histoplasma;Emmonsia parva UAMH 139	308;301;305;305;302;302;302;302;301;303	68;67;67;67;66;66;66;66;66;66	[('acid', 4), ('D-galacturonic', 4), ('[Aureobasidium', 3), ('binding', 3), ('fold', 3)]	D-galacturonic acid reductase-like protein [Aureobasidium melanogenum CBS 110374];NAD binding Rossmann fold oxidoreductase, putative;D-galacturonic acid reductase-like protein [Aureobasidium namibiae CBS 147.97];hypothetical protein AUEXF2481DRAFT_64944 [Aureobasidium subglaciale EXF-2481];NAD binding Rossmann fold oxidoreductase;D-galacturonic acid reductase;Oxidoreductase;oxidoreductase [Emmons…	1.04052	0.104825	1	66.36	5e-96	308	68	1402	46.4337	662507167	414	52.1739	0	0	0	0	0	0	0	GO:0016491;0	PF01408;0	0	act:ACLA_039790;0	0	K18106;0
PolyA_DEIso	Salix_HiSeq_c302305_g1_i2	Salix_HiSeq_c302305_g1	107	17	8.16942	1.12417	Control	7.26705	gi|662507222|gb|KEQ64831.1|	hypothetical protein M437DRAFT_13838, partial [Aureobasidium melanogenum CBS 110374]	Eukaryota	Fungi	Ascomycota	Dothideales	Aureobasidiaceae	Aureobasidium	Aureobasidium melanogenum CBS 110374	Eukaryota;Fungi;Dikarya;Ascomycota;Pezizomycotina;Leotiomyceta;Dothideomyceta;Dothideomycetes;Dothideomycetidae;Dothideales;Aureobasidiaceae;Aureobasidium;Aureobasidium melanogenum;Aureobasidium melanogenum CBS 110374	gi|662507222|gb|KEQ64831.1|;tr|D5GPL2|D5GPL2_TUBMM;tuber|D5GPL2|D5GPL2_TUBMM;gi|296425470|ref|XP_002842264.1|;gi|918823817|ref|XP_013429949.1|;gi|821069565|gb|KKY24650.1|;gi|584410339|emb|CDM34364.1|;tr|R7YXH1|R7YXH1_CONA1;gi|953391938|ref|XP_014540211.1|;tr|R1EXN6|R1EXN6_BOTPV	Aureobasidium melanogenum CBS 110374;Tuber;Tuber melanosporum;Tuber melanosporum Mel28;Aureobasidium namibiae CBS 147.97;Diplodia seriata;Penicillium roqueforti FM164;Coniosporium;Metarhizium brunneum ARSEF 3297;Neofusicoccum	209;238;238;238;204;206;203;192;206;200	36;35;35;35;35;34;32;32;32;31	[('hypothetical', 5), ('partial', 3), ('[Aureobasidium', 2), ('strain', 2), ('Whole', 2)]	hypothetical protein M437DRAFT_13838, partial [Aureobasidium melanogenum CBS 110374];Whole genome shotgun sequence assembly, scaffold_92, strain Mel28;hypothetical protein [Tuber melanosporum Mel28];hypothetical protein M436DRAFT_18612, partial [Aureobasidium namibiae CBS 147.97];hypothetical protein UCDDS831_g02268 [Diplodia seriata];unnamed protein product [Penicillium roqueforti FM164];Unchara…	0.861358	0.142411	1	44.53	6e-61	209	36	1154	62.6516	662507222	258	95.7364	0	0	0	0	0	0	0	GO:0016021;0;GO:0016021	0	0	tml:GSTUM_00011901001;0;npa:UCRNP2_711	0	0
PolyA_DEIso	Salix_HiSeq_c577293_g1_i5	Salix_HiSeq_c577293_g1	105	12	10.8466	1.0095	Control	10.7445	gi|662507608|gb|KEQ65216.1|	hypothetical protein M437DRAFT_82190 [Aureobasidium melanogenum CBS 110374]	Eukaryota	Fungi	Ascomycota	Dothideales	Aureobasidiaceae	Aureobasidium	Aureobasidium melanogenum CBS 110374	Eukaryota;Fungi;Dikarya;Ascomycota;Pezizomycotina;Leotiomyceta;Dothideomyceta;Dothideomycetes;Dothideomycetidae;Dothideales;Aureobasidiaceae;Aureobasidium;Aureobasidium melanogenum;Aureobasidium melanogenum CBS 110374	gi|662507608|gb|KEQ65216.1|;tr|A7EGH6|A7EGH6_SCLS1;gi|156057373|ref|XP_001594610.1|;gi|563297816|gb|ESZ97949.1|;gi|759236733|gb|KIW13679.1|;gi|918827782|ref|XP_013431101.1|;tr|U4LGK5|U4LGK5_PYROM;pyronema|U4LGK5|U4LGK5_PYROM;tr|M7TXR0|M7TXR0_BOTF1;gi|549050043|emb|CCX10869.1|	Aureobasidium melanogenum CBS 110374;Sclerotinia;Sclerotinia sclerotiorum 1980 UF-70;Sclerotinia borealis F-4157;Exophiala spinifera;Aureobasidium namibiae CBS 147.97;Pyronema;Pyronema omphalodes;Botrytis;Pyronema omphalodes CBS 100304	122;122;122;121;120;119;123;123;117;123	67;64;64;63;63;63;62;62;62;62	[('membrane', 5), ('UPF0136', 4), ('hypothetical', 4), ('no.', 3), ('acc.', 3)]	hypothetical protein M437DRAFT_82190 [Aureobasidium melanogenum CBS 110374];Putative uncharacterized protein;hypothetical protein SS1G_04417 [Sclerotinia sclerotiorum 1980];putative UPF0136 membrane protein [Sclerotinia borealis F-4157];hypothetical protein PV08_08870 [Exophiala spinifera];hypothetical protein M436DRAFT_60941 [Aureobasidium namibiae CBS 147.97];Similar to UPF0136 membrane protein…	1.03119	0.100743	0.999998	64.95	2e-31	122	67	691	42.1129	662507608	105	92.381	0	0	0	0	0	0	0	GO:0005783;GO:0016021;0;GO:0016020	PF03647;0	PTHR12668;0	ssl:SS1G_04417;0	0	0
PolyA_DEIso	Salix_HiSeq_c534610_g1_i2	Salix_HiSeq_c534610_g1	44	6	6.82656	0.696109	Control	9.80675	gi|662506424|gb|KEQ64035.1|	hypothetical protein M437DRAFT_83729 [Aureobasidium melanogenum CBS 110374]	Eukaryota	Fungi	Ascomycota	Dothideales	Aureobasidiaceae	Aureobasidium	Aureobasidium melanogenum CBS 110374	Eukaryota;Fungi;Dikarya;Ascomycota;Pezizomycotina;Leotiomyceta;Dothideomyceta;Dothideomycetes;Dothideomycetidae;Dothideales;Aureobasidiaceae;Aureobasidium;Aureobasidium melanogenum;Aureobasidium melanogenum CBS 110374	gi|662506424|gb|KEQ64035.1|;gi|915691334|ref|XP_013342802.1|;gi|918816858|ref|XP_013428263.1|;gi|662527104|gb|KEQ84484.1|;tr|U4LR85|U4LR85_PYROM;pyronema|U4LR85|U4LR85_PYROM;gi|549042717|emb|CCX34701.1|;tr|Q4WVV9|Q4WVV9_ASPFU;tr|B0Y243|B0Y243_ASPFC;gi|70997101|ref|XP_753305.1|	Aureobasidium melanogenum CBS 110374;Aureobasidium subglaciale EXF-2481;Aureobasidium namibiae CBS 147.97;Aureobasidium pullulans EXF-150;Pyronema;Pyronema omphalodes;Pyronema omphalodes CBS 100304;Aspergillus;Aspergillus;Aspergillus fumigatus Af293	221;221;219;218;214;214;214;207;207;207	79;78;78;76;75;75;75;71;71;71	[('ribosomal', 6), ('[Aureobasidium', 4), ('mitochondrial', 4), ('hypothetical', 4), ('no.', 3)]	hypothetical protein M437DRAFT_83729 [Aureobasidium melanogenum CBS 110374];hypothetical protein AUEXF2481DRAFT_6004 [Aureobasidium subglaciale EXF-2481];hypothetical protein M436DRAFT_81137 [Aureobasidium namibiae CBS 147.97];hypothetical protein M438DRAFT_345607 [Aureobasidium pullulans EXF-150];Similar to 54S ribosomal protein L51, mitochondrial acc. no. Q9UUC8;Similar to 54S ribosomal protein…	0.991525	0.108249	1	73.88	3e-70	221	79	538	74.7212	662506424	137	97.8102	0	0	0	0	0	0	0	0;GO:0005840;GO:0005762;GO:0003735;GO:0009060;GO:0032543	0;PF05047	0	0;afm:AFUA_5G13490	0	0;K17424
PolyA_DEIso	Salix_HiSeq_c547493_g2_i1	Salix_HiSeq_c547493_g2	13	4	1.4682	0.68829	Control	2.13312	gi|662507174|gb|KEQ64783.1|	DUF1264-domain-containing protein [Aureobasidium melanogenum CBS 110374]	Eukaryota	Fungi	Ascomycota	Dothideales	Aureobasidiaceae	Aureobasidium	Aureobasidium melanogenum CBS 110374	Eukaryota;Fungi;Dikarya;Ascomycota;Pezizomycotina;Leotiomyceta;Dothideomyceta;Dothideomycetes;Dothideomycetidae;Dothideales;Aureobasidiaceae;Aureobasidium;Aureobasidium melanogenum;Aureobasidium melanogenum CBS 110374	gi|662507174|gb|KEQ64783.1|;tr|U4L8B5|U4L8B5_PYROM;pyronema|U4L8B5|U4L8B5_PYROM;gi|816194841|emb|CRG84403.1|;gi|549046882|emb|CCX13662.1|;tr|G9N7B5|G9N7B5_HYPVG;gi|927411962|ref|XP_013951812.1|;tr|B8LSS6|B8LSS6_TALSN;gi|242762095|ref|XP_002340309.1|;tr|A1DDQ7|A1DDQ7_NEOFI	Aureobasidium melanogenum CBS 110374;Pyronema;Pyronema omphalodes;Talaromyces islandicus;Pyronema omphalodes CBS 100304;Trichoderma;Trichoderma virens Gv29-8;Talaromyces;Talaromyces stipitatus ATCC 10500;Neosartorya	187;189;189;191;189;184;184;183;183;181	54;54;54;54;54;52;52;51;51;51	[('hypothetical', 3), ('Uncharacterized', 3), ('DUF1264', 2), ('domain', 2), ('[Talaromyces', 2)]	DUF1264-domain-containing protein [Aureobasidium melanogenum CBS 110374];Uncharacterized protein;hypothetical protein PISL3812_01695 [Talaromyces islandicus];Similar to hypothetical protein SCHCODRAFT_58311 [Schizophyllum commune H4-8];acc. no. XP_003029842 [Pyronema omphalodes CBS 100304];hypothetical protein TRIVIDRAFT_216812 [Trichoderma virens Gv29-8];DUF1264 domain protein;DUF1264 domain pro…	0.329014	0.613461	0.98744	61.9	3e-55	187	54	594	84.8485	662507174	245	66.5306	0	0	0	0	0	0	0	0	PF06884;0;PF06884	0	0;nfi:NFIA_074340	0	0
PolyA_DEIso	Salix_HiSeq_c577293_g1_i1	Salix_HiSeq_c577293_g1	73	3	10.1445	0.322994	Control	31.4076	gi|662507608|gb|KEQ65216.1|	hypothetical protein M437DRAFT_82190 [Aureobasidium melanogenum CBS 110374]	Eukaryota	Fungi	Ascomycota	Dothideales	Aureobasidiaceae	Aureobasidium	Aureobasidium melanogenum CBS 110374	Eukaryota;Fungi;Dikarya;Ascomycota;Pezizomycotina;Leotiomyceta;Dothideomyceta;Dothideomycetes;Dothideomycetidae;Dothideales;Aureobasidiaceae;Aureobasidium;Aureobasidium melanogenum;Aureobasidium melanogenum CBS 110374	gi|662507608|gb|KEQ65216.1|;tr|A7EGH6|A7EGH6_SCLS1;gi|156057373|ref|XP_001594610.1|;gi|662524896|gb|KEQ82282.1|;gi|563297816|gb|ESZ97949.1|;gi|759236733|gb|KIW13679.1|;gi|918827782|ref|XP_013431101.1|;tr|M7TXR0|M7TXR0_BOTF1;gi|821071068|gb|KKY26077.1|;gi|154324218|ref|XP_001561423.1|	Aureobasidium melanogenum CBS 110374;Sclerotinia;Sclerotinia sclerotiorum 1980 UF-70;Aureobasidium pullulans EXF-150;Sclerotinia borealis F-4157;Exophiala spinifera;Aureobasidium namibiae CBS 147.97;Botrytis;Diplodia seriata;Botrytis cinerea B05.10	121;119;119;117;122;118;118;116;116;116	70;65;65;64;64;64;64;63;63;63	[('hypothetical', 6), ('[Aureobasidium', 3), ('membrane', 3), ('putative', 2), ('Putative', 2)]	hypothetical protein M437DRAFT_82190 [Aureobasidium melanogenum CBS 110374];Putative uncharacterized protein;hypothetical protein SS1G_04417 [Sclerotinia sclerotiorum 1980];putative UPF0136 membrane protein [Aureobasidium pullulans EXF-150];putative UPF0136 membrane protein [Sclerotinia borealis F-4157];hypothetical protein PV08_08870 [Exophiala spinifera];hypothetical protein M436DRAFT_60941 [Au…	1.49703	0.0322645	1	68.48	5e-31	121	70	643	42.9238	662507608	105	87.619	0	0	0	0	0	0	0	GO:0005783;GO:0016021;0	PF03647;0	PTHR12668;0	ssl:SS1G_04417;0	0	0
PolyA_DEIso	Salix_HiSeq_c510660_g1_i1	Salix_HiSeq_c510660_g1	18	3	1.52345	0.202203	Control	7.53425	gi|662504933|gb|KEQ62548.1|	GRASP55/65 family protein [Aureobasidium melanogenum CBS 110374]	Eukaryota	Fungi	Ascomycota	Dothideales	Aureobasidiaceae	Aureobasidium	Aureobasidium melanogenum CBS 110374	Eukaryota;Fungi;Dikarya;Ascomycota;Pezizomycotina;Leotiomyceta;Dothideomyceta;Dothideomycetes;Dothideomycetidae;Dothideales;Aureobasidiaceae;Aureobasidium;Aureobasidium melanogenum;Aureobasidium melanogenum CBS 110374	gi|662504933|gb|KEQ62548.1|;gi|915679683|ref|XP_013339712.1|;gi|662525981|gb|KEQ83363.1|;tr|R7YZI4|R7YZI4_CONA1;gi|667836419|ref|XP_007782378.1|;gi|682412149|gb|KFY84206.1|;tr|L8G8T4|L8G8T4_PSED2;gi|682451459|gb|KFZ10811.1|;gi|831345363|ref|XP_012742531.1|;tr|A7EGH4|A7EGH4_SCLS1	Aureobasidium melanogenum CBS 110374;Aureobasidium subglaciale EXF-2481;Aureobasidium pullulans EXF-150;Coniosporium;Coniosporium apollinis CBS 100218;Pseudogymnoascus sp. VKM F-4518 (FW-2643);Pseudogymnoascus;Pseudogymnoascus sp. VKM F-4520 (FW-2644);Pseudogymnoascus destructans 20631-21;Sclerotinia	216;214;213;218;218;211;207;207;207;204	55;54;54;53;53;52;50;50;50;49	[('hypothetical', 6), ('[Aureobasidium', 3), ('[Pseudogymnoascus', 3), ('Uncharacterized', 2), ('VKM', 2)]	GRASP55/65 family protein [Aureobasidium melanogenum CBS 110374];hypothetical protein AUEXF2481DRAFT_8686 [Aureobasidium subglaciale EXF-2481];hypothetical protein M438DRAFT_275902 [Aureobasidium pullulans EXF-150];Uncharacterized protein;hypothetical protein W97_06178 [Coniosporium apollinis CBS 100218];hypothetical protein V500_09513 [Pseudogymnoascus sp. VKM F-4518 (FW-2643)];hypothetical prot…	0.87704	0.184433	1	57.65	7e-64	216	55	837	69.1756	662504933	347	54.1787	0	0	0	0	0	0	0	0;GO:0032153;GO:0051286;GO:0005829;GO:0005634	0;PF04495;PF04495	0;PTHR12893;PTHR12893	0;ssl:SS1G_04415	0	0
PolyA_DEIso	Salix_HiSeq_c579172_g1_i1	Salix_HiSeq_c579172_g1	13	2	1.34283	0.119469	Control	11.24	gi|662505347|gb|KEQ62961.1|	transcriptional coactivator/pterin dehydratase, partial [Aureobasidium melanogenum CBS 110374]	Eukaryota	Fungi	Ascomycota	Dothideales	Aureobasidiaceae	Aureobasidium	Aureobasidium melanogenum CBS 110374	Eukaryota;Fungi;Dikarya;Ascomycota;Pezizomycotina;Leotiomyceta;Dothideomyceta;Dothideomycetes;Dothideomycetidae;Dothideales;Aureobasidiaceae;Aureobasidium;Aureobasidium melanogenum;Aureobasidium melanogenum CBS 110374	gi|662505347|gb|KEQ62961.1|;tr|R0IBV6|R0IBV6_SETT2;gi|636596797|ref|XP_008029737.1|;gi|796706230|gb|KJX97692.1|;gi|915706997|ref|XP_013348731.1|;tr|B2WDU4|B2WDU4_PYRTR;gi|189204628|ref|XP_001938649.1|;tr|M2UMW5|M2UMW5_COCH5;tr|N4XEP2|N4XEP2_COCH4;tr|R7YTX6|R7YTX6_CONA1	Aureobasidium melanogenum CBS 110374;Setosphaeria;Setosphaeria turcica Et28A;Zymoseptoria brevis;Aureobasidium subglaciale EXF-2481;Pyrenophora;Pyrenophora tritici-repentis Pt-1C-BFP;Bipolaris;Bipolaris;Coniosporium	96;99;99;102;100;95;95;96;96;94	58;55;55;53;53;52;52;52;52;52	[('Uncharacterized', 4), ('coactivator/pterin', 3), ('dehydratase', 3), ('transcriptional', 2), ('[Aureobasidium', 2)]	transcriptional coactivator/pterin dehydratase, partial [Aureobasidium melanogenum CBS 110374];Uncharacterized protein;hypothetical protein SETTUDRAFT_95674 [Setosphaeria turcica Et28A];pterin 4 alpha carbinolamine dehydratase like protein [Zymoseptoria brevis];hypothetical protein AUEXF2481DRAFT_84338 [Aureobasidium subglaciale EXF-2481];Transcriptional coactivator/pterin dehydratase;transcripti…	1.05077	0.0862825	0.999999	53.42	3e-21	96	58	793	27.6166	662505347	100	73	0	0	0	0	0	0	0	GO:0008124;GO:0006729;0;GO:0042764;GO:0005829;GO:0005634;GO:0030437;GO:0006729	PF01329;0;PF01329	PTHR12599;0;PTHR12599	0	0	0
PolyA_DEIso	Salix_HiSeq_c557468_g2_i1	Salix_HiSeq_c557468_g2	110	25	7.17187	1.8704	Control	3.8344	gi|918797946|ref|XP_013423171.1|	ribosomal protein S19/S15 [Aureobasidium namibiae CBS 147.97]	Eukaryota	Fungi	Ascomycota	Dothideales	Aureobasidiaceae	Aureobasidium	Aureobasidium namibiae CBS 147.97	Eukaryota;Fungi;Dikarya;Ascomycota;Pezizomycotina;Leotiomyceta;Dothideomyceta;Dothideomycetes;Dothideomycetidae;Dothideales;Aureobasidiaceae;Aureobasidium;Aureobasidium namibiae;Aureobasidium namibiae CBS 147.97	gi|918797946|ref|XP_013423171.1|;gi|915708137|ref|XP_013349301.1|;tr|U4KZW9|U4KZW9_PYROM;pyronema|U4KZW9|U4KZW9_PYROM;gi|549053789|emb|CCX07315.1|;gi|662530476|gb|KEQ87850.1|;gi|452838696|gb|EME40636.1|;pyronema|U4LAX5|U4LAX5_PYROM;tr|G2YRV7|G2YRV7_BOTF4;gi|796710328|gb|KJY01302.1|	Aureobasidium namibiae CBS 147.97;Aureobasidium subglaciale EXF-2481;Pyronema;Pyronema omphalodes;Pyronema omphalodes CBS 100304;Aureobasidium pullulans EXF-150;Dothistroma septosporum NZE10;Pyronema omphalodes;Botrytis;Zymoseptoria brevis	145;143;177;177;177;142;136;128;135;139	61;60;58;58;58;58;58;57;56;56	[('ribosomal', 5), ('Similar', 5), ('no.', 4), ('acc.', 4), ('[Aureobasidium', 3)]	ribosomal protein S19/S15 [Aureobasidium namibiae CBS 147.97];hypothetical protein AUEXF2481DRAFT_35032 [Aureobasidium subglaciale EXF-2481];Similar to Transcription initiation factor TFIID subunit 10 acc. no. Q12030;Similar to Transcription initiation factor TFIID subunit 10;acc. no. Q12030 [Pyronema omphalodes CBS 100304];ribosomal protein S19/S15 [Aureobasidium pullulans EXF-150];hypothetical …	0.583698	0.351127	0.999998	72.34	2e-38	145	61	1300	21.6923	918797946	94	100	0	0	0	0	0	0	0	0;GO:0005634;GO:0003743;GO:0006352;GO:0003723;GO:0005840;GO:0003735;GO:0006412	0;PF03540;PF00203	0;PTHR21242;PTHR11880	0	0	0
PolyA_DEIso	Salix_HiSeq_c577910_g1_i1	Salix_HiSeq_c577910_g1	53	13	2.45818	0.572681	Control	4.29241	gi|918830583|ref|XP_013431987.1|	hypothetical protein M436DRAFT_37116 [Aureobasidium namibiae CBS 147.97]	Eukaryota	Fungi	Ascomycota	Dothideales	Aureobasidiaceae	Aureobasidium	Aureobasidium namibiae CBS 147.97	Eukaryota;Fungi;Dikarya;Ascomycota;Pezizomycotina;Leotiomyceta;Dothideomyceta;Dothideomycetes;Dothideomycetidae;Dothideales;Aureobasidiaceae;Aureobasidium;Aureobasidium namibiae;Aureobasidium namibiae CBS 147.97	gi|918830583|ref|XP_013431987.1|;tr|G1X611|G1X611_ARTOA;tr|R1EZ49|R1EZ49_BOTPV;gi|751757802|gb|KIN05976.1|;tr|A6QRZ3|A6QRZ3_AJECN;gi|154284616|ref|XP_001543103.1|;gi|682331257|gb|KFY30397.1|;gi|682351023|gb|KFY42591.1|;gi|682301285|gb|KFY13169.1|;gi|682362943|gb|KFY50229.1|	Aureobasidium namibiae CBS 147.97;Orbilia;Neofusicoccum;Oidiodendron maius Zn;Histoplasma;Histoplasma capsulatum NAm1;Pseudogymnoascus sp. VKM F-4281 (FW-2241);Pseudogymnoascus sp. VKM F-4513 (FW-928);Pseudogymnoascus sp. VKM F-4246;Pseudogymnoascus sp. VKM F-4515 (FW-2607)	191;163;163;180;179;179;186;184;184;185	38;37;36;36;34;34;34;33;33;33	[('hypothetical', 7), ('VKM', 4), ('sp.', 4), ('[Pseudogymnoascus', 4), ('Putative', 2)]	hypothetical protein M436DRAFT_37116 [Aureobasidium namibiae CBS 147.97];Uncharacterized protein;Putative lmbr1 domain-containing protein;hypothetical protein OIDMADRAFT_100832 [Oidiodendron maius Zn];Putative uncharacterized protein;conserved hypothetical protein [Histoplasma capsulatum NAm1];hypothetical protein V493_01946 [Pseudogymnoascus sp. VKM F-4281 (FW-2241)];hypothetical protein V494_02…	0.632702	0.257063	1	45.9	1e-48	191	38	1843	37.2762	918830583	646	37.6161	0	0	0	0	0	0	0	GO:0016021;0	PF04791;0;PF02179	0	0;npa:UCRNP2_302;aje:HCAG_00149	0	0
PolyA_DEIso	Salix_HiSeq_c548097_g1_i3	Salix_HiSeq_c548097_g1	30	3	2.31348	0.227972	Control	10.1481	gi|918809606|ref|XP_013426574.1|	pyridoxamine phosphate oxidase family protein [Aureobasidium namibiae CBS 147.97]	Eukaryota	Fungi	Ascomycota	Dothideales	Aureobasidiaceae	Aureobasidium	Aureobasidium namibiae CBS 147.97	Eukaryota;Fungi;Dikarya;Ascomycota;Pezizomycotina;Leotiomyceta;Dothideomyceta;Dothideomycetes;Dothideomycetidae;Dothideales;Aureobasidiaceae;Aureobasidium;Aureobasidium namibiae;Aureobasidium namibiae CBS 147.97	gi|918809606|ref|XP_013426574.1|;gi|915693468|ref|XP_013343711.1|;gi|662531693|gb|KEQ89065.1|;gi|662508594|gb|KEQ66200.1|;tr|C8VSL2|C8VSL2_EMENI;tr|E4V108|E4V108_ARTGP;tuber|D5G5G7|D5G5G7_TUBMM;tr|D5G5G7|D5G5G7_TUBMM;gi|259489182|tpe|CBF89243.1|;gi|315042710|ref|XP_003170731.1|	Aureobasidium namibiae CBS 147.97;Aureobasidium subglaciale EXF-2481;Aureobasidium pullulans EXF-150;Aureobasidium melanogenum CBS 110374;Aspergillus;Microsporum;Tuber melanosporum;Tuber;Aspergillus nidulans FGSC A4;Microsporum gypseum CBS 118893	192;193;191;191;191;193;195;195;191;193	47;47;46;46;45;45;45;45;45;45	[('oxidase', 7), ('phosphate', 7), ('pyridoxamine', 5), ('family', 5), ('[Aureobasidium', 4)]	pyridoxamine phosphate oxidase family protein [Aureobasidium namibiae CBS 147.97];hypothetical protein AUEXF2481DRAFT_4870 [Aureobasidium subglaciale EXF-2481];pyridoxamine phosphate oxidase family protein [Aureobasidium pullulans EXF-150];pyridoxamine phosphate oxidase family protein [Aureobasidium melanogenum CBS 110374];Pyridoxamine phosphate oxidase family protein (AFU_orthologue AFUA_6G11440…	1.00638	0.10085	0.999999	52.5	3e-54	192	47	1302	44.7005	918809606	248	78.2258	0	0	0	0	0	0	0	0;GO:0016021;GO:0010181;GO:0004733;GO:0016491	0;PF01243	0	0;tml:GSTUM_00004327001	0	0
PolyA_DEIso	Salix_HiSeq_c562962_g1_i1	Salix_HiSeq_c562962_g1	203	36	17.526	2.36114	Control	7.42267	gi|662531755|gb|KEQ89127.1|	alpha/beta-hydrolase [Aureobasidium pullulans EXF-150]	Eukaryota	Fungi	Ascomycota	Dothideales	Aureobasidiaceae	Aureobasidium	Aureobasidium pullulans EXF-150	Eukaryota;Fungi;Dikarya;Ascomycota;Pezizomycotina;Leotiomyceta;Dothideomyceta;Dothideomycetes;Dothideomycetidae;Dothideales;Aureobasidiaceae;Aureobasidium;Aureobasidium pullulans;Aureobasidium pullulans EXF-150	gi|662531755|gb|KEQ89127.1|;gi|859271046|emb|CEJ54636.1|;gi|759292355|gb|KIW68771.1|;tuber|D5GKC6|D5GKC6_TUBMM;tr|D5GKC6|D5GKC6_TUBMM;tr|M3CWY0|M3CWY0_SPHMS;tr|V5FFT8|V5FFT8_BYSSN;gi|453080134|gb|EMF08186.1|;gi|694443035|ref|XP_009348145.1|;gi|662508742|gb|KEQ66348.1|	Aureobasidium pullulans EXF-150;Penicillium brasilianum;Capronia semiimmersa;Tuber melanosporum;Tuber;Sphaerulina;Byssochlamys;Sphaerulina musiva SO2202;Pyrus x bretschneideri;Aureobasidium melanogenum CBS 110374	435;427;425;423;423;422;423;422;424;423	78;75;75;74;74;74;74;74;74;74	[('alpha/beta-hydrolase', 3), ('family', 2), ('[Aureobasidium', 2), ('strain', 2), ('sequence', 2)]	alpha/beta-hydrolase [Aureobasidium pullulans EXF-150];Putative Dienelactone hydrolase family protein [Penicillium brasilianum];hypothetical protein PV04_04693 [Capronia semiimmersa];Whole genome shotgun sequence assembly, scaffold_57, strain Mel28;Alpha/beta-hydrolase;Dienelactone hydrolase family protein;alpha/beta-hydrolase [Sphaerulina musiva SO2202];PREDICTED: putative carboxymethylenebuteno…	0.87056	0.143778	1	75.66	4e-150	435	78	982	81.2627	662531755	269	99.2565	0	0	0	0	0	0	0	0;GO:0016787;GO:0016021;GO:0005739	0;PF01738;PF12271	0	0;tml:GSTUM_00009476001	0	0;K01061
PolyA_DEIso	Salix_HiSeq_c597221_g1_i3	Salix_HiSeq_c597221_g1	10	58	0.817162	1.90212	Treatment	2.32771	gi|662527223|gb|KEQ84603.1|	membrane copper amine oxidase [Aureobasidium pullulans EXF-150]	Eukaryota	Fungi	Ascomycota	Dothideales	Aureobasidiaceae	Aureobasidium	Aureobasidium pullulans EXF-150	Eukaryota;Fungi;Dikarya;Ascomycota;Pezizomycotina;Leotiomyceta;Dothideomyceta;Dothideomycetes;Dothideomycetidae;Dothideales;Aureobasidiaceae;Aureobasidium;Aureobasidium pullulans;Aureobasidium pullulans EXF-150	gi|662527223|gb|KEQ84603.1|;gi|662503273|gb|KEQ60894.1|;gi|918816049|ref|XP_013428059.1|;tr|R1GHV8|R1GHV8_BOTPV;gi|615422024|ref|XP_007587005.1|;gi|915691794|ref|XP_013342992.1|;gi|751758902|gb|KIN07075.1|;tr|Q7S286|Q7S286_NEUCR;tr|R8BSG8|R8BSG8_TOGMI;tr|G4UWG4|G4UWG4_NEUT9	Aureobasidium pullulans EXF-150;Aureobasidium melanogenum CBS 110374;Aureobasidium namibiae CBS 147.97;Neofusicoccum;Neofusicoccum parvum UCRNP2;Aureobasidium subglaciale EXF-2481;Oidiodendron maius Zn;Neurospora;Togninia;Neurospora	363;358;357;350;350;354;350;344;338;342	59;57;57;55;55;55;55;51;51;51	[('oxidase', 8), ('amine', 7), ('copper', 6), ('[Aureobasidium', 4), ('putative', 4)]	putative membrane copper amine oxidase [Aureobasidium pullulans EXF-150];putative membrane copper amine oxidase [Aureobasidium melanogenum CBS 110374];putative membrane copper amine oxidase [Aureobasidium namibiae CBS 147.97];Putative copper amine oxidase protein;putative copper amine oxidase protein [Neofusicoccum parvum UCRNP2];hypothetical protein AUEXF2481DRAFT_265085 [Aureobasidium subglacia…	0.36693	1.71951	0.971699	56.19	6e-113	363	59	1380	65	662527223	795	37.4843	0	0	0	0	0	0	0	0;GO:0005507;GO:0008131;GO:0048038;GO:0009308;GO:0009308	0;PF01179;PF02727;PF09248;PF09248	0;PTHR10638;PTHR10638	0;npa:UCRNP2_7756;ncr:NCU09406;tmn:UCRPA7_2182	0	0;K00276
PolyA_DEIso	Salix_HiSeq_c572643_g1_i2	Salix_HiSeq_c572643_g1	99	13	5.57386	0.899687	Control	6.19533	gi|662527049|gb|KEQ84429.1|	riboflavin kinase [Aureobasidium pullulans EXF-150]	Eukaryota	Fungi	Ascomycota	Dothideales	Aureobasidiaceae	Aureobasidium	Aureobasidium pullulans EXF-150	Eukaryota;Fungi;Dikarya;Ascomycota;Pezizomycotina;Leotiomyceta;Dothideomyceta;Dothideomycetes;Dothideomycetidae;Dothideales;Aureobasidiaceae;Aureobasidium;Aureobasidium pullulans;Aureobasidium pullulans EXF-150	gi|662527049|gb|KEQ84429.1|;gi|915691315|ref|XP_013342795.1|;gi|918815295|ref|XP_013427861.1|;gi|662506976|gb|KEQ64585.1|;tr|U4LNV0|U4LNV0_PYROM;pyronema|U4LNV0|U4LNV0_PYROM;gi|549045713|emb|CCX33262.1|;tuber|D5G411|D5G411_TUBMM;tr|D5G411|D5G411_TUBMM;gi|296410820|ref|XP_002835133.1|	Aureobasidium pullulans EXF-150;Aureobasidium subglaciale EXF-2481;Aureobasidium namibiae CBS 147.97;Aureobasidium melanogenum CBS 110374;Pyronema;Pyronema omphalodes;Pyronema omphalodes CBS 100304;Tuber melanosporum;Tuber;Tuber melanosporum Mel28	206;204;197;196;196;196;196;222;222;222	66;65;60;59;57;57;57;56;56;56	[('kinase', 6), ('[Aureobasidium', 4), ('no.', 3), ('O74866', 3), ('acc.', 3)]	riboflavin kinase [Aureobasidium pullulans EXF-150];hypothetical protein AUEXF2481DRAFT_5981 [Aureobasidium subglaciale EXF-2481];riboflavin kinase [Aureobasidium namibiae CBS 147.97];riboflavin kinase [Aureobasidium melanogenum CBS 110374];Similar to Riboflavin kinase acc. no. O74866;Similar to Riboflavin kinase;acc. no. O74866 [Pyronema omphalodes CBS 100304];Whole genome shotgun sequence assem…	0.792065	0.179908	1	69.18	1e-59	206	66	1510	29.0066	662527049	174	82.1839	0	0	0	0	0	0	0	0;GO:0008531;GO:0009231;GO:0009398;GO:0005829;GO:0005634;GO:0008270	0;PF01687	0;PTHR22749	0;tml:GSTUM_00003899001	0	0;K00861
PolyA_DEIso	Salix_HiSeq_c528898_g1_i1	Salix_HiSeq_c528898_g1	40	12	3.82071	0.763446	Control	5.00457	gi|662526247|gb|KEQ83629.1|	ketoacyl-synt-domain-containing protein [Aureobasidium pullulans EXF-150]	Eukaryota	Fungi	Ascomycota	Dothideales	Aureobasidiaceae	Aureobasidium	Aureobasidium pullulans EXF-150	Eukaryota;Fungi;Dikarya;Ascomycota;Pezizomycotina;Leotiomyceta;Dothideomyceta;Dothideomycetes;Dothideomycetidae;Dothideales;Aureobasidiaceae;Aureobasidium;Aureobasidium pullulans;Aureobasidium pullulans EXF-150	gi|662526247|gb|KEQ83629.1|;tr|D5K993|D5K993_9LECA;gi|294653829|gb|ADF28670.1|;tr|Q2HHQ8|Q2HHQ8_CHAGB;gi|116179236|ref|XP_001219467.1|;gi|631393796|ref|XP_007931278.1|;tr|E4V2U6|E4V2U6_ARTGP;tr|D5K7S5|D5K7S5_9LECA;gi|315041413|ref|XP_003170083.1|;gi|294653827|gb|ADF28669.1|	Aureobasidium pullulans EXF-150;Peltigera;Peltigera membranacea;Chaetomium;Chaetomium globosum CBS 148.51;Pseudocercospora fijiensis CIRAD86;Microsporum;Peltigera;Microsporum gypseum CBS 118893;Peltigera membranacea	152;142;142;140;140;144;140;143;140;143	28;26;26;26;26;26;25;25;25;25	[('synthase', 6), ('type', 4), ('polyketide', 4), ('reducing', 2), ('nonaketide', 2)]	ketoacyl-synt-domain-containing protein [Aureobasidium pullulans EXF-150];Reducing type I polyketide synthase;reducing type I polyketide synthase [Peltigera membranacea];Putative uncharacterized protein;hypothetical protein CHGG_00246 [Chaetomium globosum CBS 148.51];hypothetical protein MYCFIDRAFT_44966 [Pseudocercospora fijiensis CIRAD86];Lovastatin nonaketide synthase;lovastatin nonaketide syn…	0.699366	0.248514	0.999997	36.76	2e-36	152	28	985	80.7107	662526247	2198	12.1019	0	0	0	0	0	0	0	GO:0016740;GO:0055114;0;GO:0016021	PF00698;PF08240;PF00109;PF02801;PF08659;PF14765;0;PF14087	0	0	0	0
PolyA_DEIso	Salix_HiSeq_c585685_g1_i3	Salix_HiSeq_c585685_g1	58	3	4.63859	0.211426	Control	21.9396	gi|662530924|gb|KEQ88297.1|	2-hydroxychromene-2-carboxylate isomerase [Aureobasidium pullulans EXF-150]	Eukaryota	Fungi	Ascomycota	Dothideales	Aureobasidiaceae	Aureobasidium	Aureobasidium pullulans EXF-150	Eukaryota;Fungi;Dikarya;Ascomycota;Pezizomycotina;Leotiomyceta;Dothideomyceta;Dothideomycetes;Dothideomycetidae;Dothideales;Aureobasidiaceae;Aureobasidium;Aureobasidium pullulans;Aureobasidium pullulans EXF-150	gi|662530924|gb|KEQ88297.1|;gi|918831588|ref|XP_013432258.1|;gi|631389250|ref|XP_007929005.1|;tr|U4LVB4|U4LVB4_PYROM;pyronema|U4LVB4|U4LVB4_PYROM;gi|549047158|emb|CCX32386.1|;tr|A1CXI5|A1CXI5_NEOFI;gi|119500954|ref|XP_001267234.1|;gi|662504015|gb|KEQ61633.1|;tr|R7YTL7|R7YTL7_CONA1	Aureobasidium pullulans EXF-150;Aureobasidium namibiae CBS 147.97;Pseudocercospora fijiensis CIRAD86;Pyronema;Pyronema omphalodes;Pyronema omphalodes CBS 100304;Neosartorya;Neosartorya fischeri NRRL 181;Aureobasidium melanogenum CBS 110374;Coniosporium	174;163;163;158;158;158;159;159;157;154	42;37;36;35;35;35;34;34;34;33	[('putative', 5), ('2-hydroxychromene-2-carboxylate', 5), ('no.', 3), ('[Aureobasidium', 3), ('acc.', 3)]	putative 2-hydroxychromene-2-carboxylate isomerase [Aureobasidium pullulans EXF-150];putative 2-hydroxychromene-2-carboxylate isomerase [Aureobasidium namibiae CBS 147.97];hypothetical protein MYCFIDRAFT_87873 [Pseudocercospora fijiensis CIRAD86];Similar to Glutathione s-transferase kappa 2 acc. no. Q18973;Similar to Glutathione s-transferase kappa 2;acc. no. Q18973 [Pyronema omphalodes CBS 10030…	1.34123	0.0424946	1	40.3	2e-48	174	42	1103	54.6691	662530924	220	90.9091	0	0	0	0	0	0	0	0;GO:0015035;GO:0016740;GO:0016853;GO:0015035	0;PF01323;PF01323	0	0;nfi:NFIA_108300	0	0
PolyA_DEIso	Salix_HiSeq_c585770_g1_i3	Salix_HiSeq_c585770_g1	16	1	1.52984	0.0420297	Control	36.399	gi|662529737|gb|KEQ87112.1|	hypothetical protein M438DRAFT_363228 [Aureobasidium pullulans EXF-150]	Eukaryota	Fungi	Ascomycota	Dothideales	Aureobasidiaceae	Aureobasidium	Aureobasidium pullulans EXF-150	Eukaryota;Fungi;Dikarya;Ascomycota;Pezizomycotina;Leotiomyceta;Dothideomyceta;Dothideomycetes;Dothideomycetidae;Dothideales;Aureobasidiaceae;Aureobasidium;Aureobasidium pullulans;Aureobasidium pullulans EXF-150	gi|662529737|gb|KEQ87112.1|;gi|915702207|ref|XP_013346854.1|;tr|B2AUE8|B2AUE8_PODAN;tr|H0EV90|H0EV90_GLAL7;gi|361125492|gb|EHK97532.1|;gi|171684817|ref|XP_001907350.1|;gi|752282563|dbj|GAM82707.1|;tr|U4LAS5|U4LAS5_PYROM;pyronema|U4LAS5|U4LAS5_PYROM;gi|549044887|emb|CCX15449.1|	Aureobasidium pullulans EXF-150;Aureobasidium subglaciale EXF-2481;Podospora;Glarea;Glarea lozoyensis 74030;Podospora anserina S mat+;fungal sp. No.11243;Pyronema;Pyronema omphalodes;Pyronema omphalodes CBS 100304	134;130;133;128;128;133;129;137;137;137	30;30;29;29;29;29;29;28;28;28	[('Exosome', 5), ('complex', 5), ('component', 5), ('hypothetical', 4), ('no.', 3)]	hypothetical protein M438DRAFT_363228 [Aureobasidium pullulans EXF-150];hypothetical protein AUEXF2481DRAFT_36913 [Aureobasidium subglaciale EXF-2481];Podospora anserina S mat+ genomic DNA chromosome 1, supercontig 4;Putative Exosome complex component RRP40;putative Exosome complex component RRP40 [Glarea lozoyensis 74030];hypothetical protein [Podospora anserina S mat+];hypothetical protein ANO1…	1.56109	0.021667	1	42.99	6e-33	134	30	1190	51.4286	662529737	239	89.9582	0	0	0	0	0	0	0	0;GO:0000178;GO:0004527;GO:0003723	0;PF15985	0;PTHR21321	0;pan:PODANSg4383	0	0;K03681
PolyA_DEIso	Salix_HiSeq_c565021_g2_i2	Salix_HiSeq_c565021_g2	495	60	104.444	12.7253	Control	8.20759	gi|915694924|ref|XP_013344430.1|	hypothetical protein AUEXF2481DRAFT_4380 [Aureobasidium subglaciale EXF-2481]	Eukaryota	Fungi	Ascomycota	Dothideales	Aureobasidiaceae	Aureobasidium	Aureobasidium subglaciale EXF-2481	Eukaryota;Fungi;Dikarya;Ascomycota;Pezizomycotina;Leotiomyceta;Dothideomyceta;Dothideomycetes;Dothideomycetidae;Dothideales;Aureobasidiaceae;Aureobasidium;Aureobasidium subglaciale;Aureobasidium subglaciale EXF-2481	gi|915694924|ref|XP_013344430.1|;gi|781087846|dbj|GAO13893.1|;tr|E5ABW0|E5ABW0_LEPMJ;gi|396495786|ref|XP_003844630.1|;tr|S0DU20|S0DU20_GIBF5;gi|629722156|ref|XP_007821976.1|;gi|517313779|emb|CCT65955.1|;tr|G4N3J4|G4N3J4_MAGO7;tr|A6R050|A6R050_AJECN;tr|U7PYE9|U7PYE9_SPOS1	Aureobasidium subglaciale EXF-2481;Ustilaginoidea virens;Leptosphaeria maculans complex;Leptosphaeria maculans JN3;Fusarium fujikuroi species complex;Metarhizium robertsii ARSEF 23;Fusarium fujikuroi IMI 58289;Magnaporthe;Histoplasma;Sporothrix	97;96;96;96;96;95;96;95;95;95	100;98;97;97;96;96;96;95;95;95	[('ribosomal', 6), ('L39', 5), ('60S', 4), ('L39.e', 2), ('hypothetical', 2)]	hypothetical protein AUEXF2481DRAFT_4380 [Aureobasidium subglaciale EXF-2481];hypothetical protein UVI_009110 [Ustilaginoidea virens];Similar to 60S ribosomal protein L39;similar to 60S ribosomal protein L39 [Leptosphaeria maculans JN3];Probable RPL39-60S large subunit ribosomal protein L39.e;Ribosomal protein L39e [Metarhizium robertsii ARSEF 23];probable RPL39-60S large subunit ribosomal protei…	0.914216	0.148422	1	100	2e-23	97	100	371	37.1968	915694924	51	90.1961	0	0	0	0	0	0	0	0;GO:0022625;GO:0003735;GO:0002181;GO:0005840;GO:0006412;GO:0006412	0;PF00832;PF00832	0;PTHR19970;PTHR19970	0;mgr:MGG_04977;aje:HCAG_03007	0	0;K02924
PolyA_DEIso	Salix_HiSeq_c556612_g1_i1	Salix_HiSeq_c556612_g1	3	48	0.743337	8.48521	Treatment	11.415	gi|915704633|ref|XP_013347813.1|	hypothetical protein AUEXF2481DRAFT_840 [Aureobasidium subglaciale EXF-2481]	Eukaryota	Fungi	Ascomycota	Dothideales	Aureobasidiaceae	Aureobasidium	Aureobasidium subglaciale EXF-2481	Eukaryota;Fungi;Dikarya;Ascomycota;Pezizomycotina;Leotiomyceta;Dothideomyceta;Dothideomycetes;Dothideomycetidae;Dothideales;Aureobasidiaceae;Aureobasidium;Aureobasidium subglaciale;Aureobasidium subglaciale EXF-2481	gi|915704633|ref|XP_013347813.1|;gi|631374080|ref|XP_007921420.1|;gi|918808925|ref|XP_013426392.1|;tr|R1EVN8|R1EVN8_BOTPV;tuber|D5GFI8|D5GFI8_TUBMM;tr|D5GFI8|D5GFI8_TUBMM;tr|B6Q563|B6Q563_PENMQ;tr|B8LV57|B8LV57_TALSN;gi|212529480|ref|XP_002144897.1|;gi|615402244|ref|XP_007580678.1|	Aureobasidium subglaciale EXF-2481;Pseudocercospora fijiensis CIRAD86;Aureobasidium namibiae CBS 147.97;Neofusicoccum;Tuber melanosporum;Tuber;Talaromyces;Talaromyces;Talaromyces marneffei ATCC 18224;Neofusicoccum parvum UCRNP2	112;110;110;109;109;109;110;109;110;109	63;62;61;60;60;60;60;60;60;60	[('1,2-dioxygenase', 4), ('putative', 4), ('(HmgA),', 3), ('homogentisate', 3), ('[Aureobasidium', 2)]	hypothetical protein AUEXF2481DRAFT_840 [Aureobasidium subglaciale EXF-2481];hypothetical protein MYCFIDRAFT_148993 [Pseudocercospora fijiensis CIRAD86];homogentisate 1,2-dioxygenase [Aureobasidium namibiae CBS 147.97];Putative homogentisate-dioxygenase protein;Whole genome shotgun sequence assembly, scaffold_3, strain Mel28;Homogentisate 1,2-dioxygenase (HmgA), putative;homogentisate 1,2-dioxyge…	1.05748	10.3587	0.999997	67.44	1e-26	112	63	374	68.1818	915704633	475	17.8947	0	0	0	0	0	0	0	0;GO:0004411;GO:0006559;GO:0006570	0;PF04209	0;PTHR11056;E3 UBIQUITIN-PROTEIN LIGASE MSL2 (PTHR16048:SF3)	0;npa:UCRNP2_1358;tml:GSTUM_00006919001	0	0;K00451
PolyA_DEIso	Salix_HiSeq_c532879_g1_i1	Salix_HiSeq_c532879_g1	342	54	41.5401	6.9902	Control	5.94262	gi|915697220|ref|XP_013345317.1|	hypothetical protein AUEXF2481DRAFT_27998 [Aureobasidium subglaciale EXF-2481]	Eukaryota	Fungi	Ascomycota	Dothideales	Aureobasidiaceae	Aureobasidium	Aureobasidium subglaciale EXF-2481	Eukaryota;Fungi;Dikarya;Ascomycota;Pezizomycotina;Leotiomyceta;Dothideomyceta;Dothideomycetes;Dothideomycetidae;Dothideales;Aureobasidiaceae;Aureobasidium;Aureobasidium subglaciale;Aureobasidium subglaciale EXF-2481	gi|915697220|ref|XP_013345317.1|;tr|D5G6Q2|D5G6Q2_TUBMM;tuber|D5G6Q2|D5G6Q2_TUBMM;gi|682366971|gb|KFY53131.1|;gi|751759534|gb|KIN07707.1|;gi|296412655|ref|XP_002836038.1|;gi|821066150|gb|KKY21346.1|;tr|U4LM83|U4LM83_PYROM;tr|H0EYE8|H0EYE8_GLAL7;tr|S3EA23|S3EA23_GLAL2	Aureobasidium subglaciale EXF-2481;Tuber;Tuber melanosporum;Pseudogymnoascus sp. VKM F-4515 (FW-2607);Oidiodendron maius Zn;Tuber melanosporum Mel28;Phaeomoniella chlamydospora;Pyronema;Glarea;Glarea	110;111;111;107;106;111;108;109;109;109	46;45;45;45;45;45;45;44;44;44	[('hypothetical', 5), ('strain', 2), ('sequence', 2), ('scaffold_122,', 2), ('genome', 2)]	hypothetical protein AUEXF2481DRAFT_27998 [Aureobasidium subglaciale EXF-2481];Whole genome shotgun sequence assembly, scaffold_122, strain Mel28;hypothetical protein V496_07881 [Pseudogymnoascus sp. VKM F-4515 (FW-2607)];hypothetical protein OIDMADRAFT_16280 [Oidiodendron maius Zn];hypothetical protein [Tuber melanosporum Mel28];hypothetical protein UCRPC4_g03782 [Phaeomoniella chlamydospora];Un…	0.773978	0.22103	1	49.14	2e-26	110	46	605	51.0744	915697220	144	79.8611	0	0	0	0	0	0	0	GO:0016021;0;GO:0016021	0	0	tml:GSTUM_00002163001;0	0	0
PolyA_DEIso	Salix_HiSeq_c496455_g1_i1	Salix_HiSeq_c496455_g1	96	21	11.3725	2.12709	Control	5.34649	gi|915685042|ref|XP_013341111.1|	hypothetical protein AUEXF2481DRAFT_7491 [Aureobasidium subglaciale EXF-2481]	Eukaryota	Fungi	Ascomycota	Dothideales	Aureobasidiaceae	Aureobasidium	Aureobasidium subglaciale EXF-2481	Eukaryota;Fungi;Dikarya;Ascomycota;Pezizomycotina;Leotiomyceta;Dothideomyceta;Dothideomycetes;Dothideomycetidae;Dothideales;Aureobasidiaceae;Aureobasidium;Aureobasidium subglaciale;Aureobasidium subglaciale EXF-2481	gi|915685042|ref|XP_013341111.1|;gi|816193117|emb|CRG86647.1|;gi|662528445|gb|KEQ85822.1|;tr|B8MFP0|B8MFP0_TALSN;gi|242803889|ref|XP_002484264.1|;gi|802099412|gb|KKA26764.1|;tr|A1CAU4|A1CAU4_ASPCL;gi|121713354|ref|XP_001274288.1|;gi|662503081|gb|KEQ60703.1|;tr|Q5ASD9|Q5ASD9_EMENI	Aureobasidium subglaciale EXF-2481;Talaromyces islandicus;Aureobasidium pullulans EXF-150;Talaromyces;Talaromyces stipitatus ATCC 10500;Thielaviopsis punctulata;Aspergillus;Aspergillus clavatus NRRL 1;Aureobasidium melanogenum CBS 110374;Aspergillus	111;110;110;108;108;108;107;107;107;107	39;38;38;37;37;37;36;36;36;35	[('family', 4), ('hypothetical', 4), ('putative', 4), ('efflux', 4), ('[Aureobasidium', 3)]	hypothetical protein AUEXF2481DRAFT_7491 [Aureobasidium subglaciale EXF-2481];Mitochondrial metal transporter 1 [Talaromyces islandicus];hypothetical protein M438DRAFT_344267 [Aureobasidium pullulans EXF-150];Cation efflux family protein, putative;cation efflux family protein, putative [Talaromyces stipitatus ATCC 10500];hypothetical protein TD95_001709 [Thielaviopsis punctulata];cation efflux fa…	0.728069	0.24548	0.999999	51.77	6e-25	111	39	711	57.8059	915685042	399	35.0877	0	0	0	0	0	0	0	0;GO:0016021;GO:0008324;GO:0008324	0;PF01545;PF16916;PF16916	0;PTHR11562;PTHR11562	0;act:ACLA_012900;ani:AN8791.2	0	0
PolyA_DEIso	Salix_HiSeq_c529250_g1_i1	Salix_HiSeq_c529250_g1	73	7	10.0295	1.00829	Control	9.94705	gi|915704790|ref|XP_013347869.1|	hypothetical protein AUEXF2481DRAFT_1065 [Aureobasidium subglaciale EXF-2481]	Eukaryota	Fungi	Ascomycota	Dothideales	Aureobasidiaceae	Aureobasidium	Aureobasidium subglaciale EXF-2481	Eukaryota;Fungi;Dikarya;Ascomycota;Pezizomycotina;Leotiomyceta;Dothideomyceta;Dothideomycetes;Dothideomycetidae;Dothideales;Aureobasidiaceae;Aureobasidium;Aureobasidium subglaciale;Aureobasidium subglaciale EXF-2481	gi|915704790|ref|XP_013347869.1|;gi|918808120|ref|XP_013426180.1|;gi|662525891|gb|KEQ83274.1|;tr|R1GL83|R1GL83_BOTPV;gi|615418155|ref|XP_007585766.1|;gi|662510367|gb|KEQ67972.1|;tr|U4L9T0|U4L9T0_PYROM;pyronema|U4L9T0|U4L9T0_PYROM;gi|915080012|ref|XP_013274663.1|;tr|H6BQE0|H6BQE0_EXODN	Aureobasidium subglaciale EXF-2481;Aureobasidium namibiae CBS 147.97;Aureobasidium pullulans EXF-150;Neofusicoccum;Neofusicoccum parvum UCRNP2;Aureobasidium melanogenum CBS 110374;Pyronema;Pyronema omphalodes;Rhinocladiella mackenziei CBS 650.93;Exophiala	160;159;158;160;160;156;155;155;157;155	83;82;82;79;79;79;78;78;76;75	[('hypothetical', 5), ('[Aureobasidium', 4), ('CBS', 3), ('no.', 2), ('P56739', 2)]	hypothetical protein AUEXF2481DRAFT_1065 [Aureobasidium subglaciale EXF-2481];hypothetical protein M436DRAFT_49379 [Aureobasidium namibiae CBS 147.97];hypothetical protein M438DRAFT_321701 [Aureobasidium pullulans EXF-150];Putative dopa-dioxygenase protein;putative dopa -dioxygenase protein [Neofusicoccum parvum UCRNP2];hypothetical protein M437DRAFT_36068 [Aureobasidium melanogenum CBS 110374];S…	0.997694	0.107949	1	77.42	4e-59	160	83	615	45.3659	915704790	177	52.5424	0	0	0	0	0	0	0	0;GO:0051213;GO:0051213	0;PF08883;PF08883	0	0;npa:UCRNP2_6506	0	0;K10253
PolyA_DEIso	Salix_HiSeq_c519201_g1_i2	Salix_HiSeq_c519201_g1	121	16	9.61482	0.919069	Control	10.4615	gi|915690151|ref|XP_013342362.1|	hypothetical protein AUEXF2481DRAFT_66975, partial [Aureobasidium subglaciale EXF-2481]	Eukaryota	Fungi	Ascomycota	Dothideales	Aureobasidiaceae	Aureobasidium	Aureobasidium subglaciale EXF-2481	Eukaryota;Fungi;Dikarya;Ascomycota;Pezizomycotina;Leotiomyceta;Dothideomyceta;Dothideomycetes;Dothideomycetidae;Dothideales;Aureobasidiaceae;Aureobasidium;Aureobasidium subglaciale;Aureobasidium subglaciale EXF-2481	gi|915690151|ref|XP_013342362.1|;gi|662509958|gb|KEQ67563.1|;gi|662524222|gb|KEQ81611.1|;gi|918830229|ref|XP_013431888.1|;tr|U4LV20|U4LV20_PYROM;pyronema|U4LV20|U4LV20_PYROM;gi|549043683|emb|CCX34202.1|	Aureobasidium subglaciale EXF-2481;Aureobasidium melanogenum CBS 110374;Aureobasidium pullulans EXF-150;Aureobasidium namibiae CBS 147.97;Pyronema;Pyronema omphalodes;Pyronema omphalodes CBS 100304	273;273;272;271;299;299;299	82;82;81;81;80;80;80	[('[Aureobasidium', 4), ('hypothetical', 4), ('no.', 3), ('GTPase-activating', 3), ('acc.', 3)]	hypothetical protein AUEXF2481DRAFT_66975, partial [Aureobasidium subglaciale EXF-2481];hypothetical protein M437DRAFT_37633, partial [Aureobasidium melanogenum CBS 110374];hypothetical protein M438DRAFT_279297 [Aureobasidium pullulans EXF-150];hypothetical protein M436DRAFT_36622 [Aureobasidium namibiae CBS 147.97];Similar to Ran-specific GTPase-activating protein 1 acc. no. P41920;Similar to Ra…	1.01959	0.117361	1	88.36	2e-87	273	82	1052	41.3498	915690151	158	92.4051	0	0	0	0	0	0	0	0;GO:0005622;GO:0046907	0;PF00638	0	0	0	0
PolyA_DEIso	Salix_HiSeq_c588916_g1_i1	Salix_HiSeq_c588916_g1	47	15	2.73024	0.746377	Control	3.65799	gi|915680902|ref|XP_013339989.1|	hypothetical protein AUEXF2481DRAFT_101755 [Aureobasidium subglaciale EXF-2481]	Eukaryota	Fungi	Ascomycota	Dothideales	Aureobasidiaceae	Aureobasidium	Aureobasidium subglaciale EXF-2481	Eukaryota;Fungi;Dikarya;Ascomycota;Pezizomycotina;Leotiomyceta;Dothideomyceta;Dothideomycetes;Dothideomycetidae;Dothideales;Aureobasidiaceae;Aureobasidium;Aureobasidium subglaciale;Aureobasidium subglaciale EXF-2481	gi|915680902|ref|XP_013339989.1|;gi|662528035|gb|KEQ85413.1|;gi|918797253|ref|XP_013422908.1|;tr|G1WZI2|G1WZI2_ARTOA;gi|748481599|ref|XP_011117644.1|;tr|B2WGB8|B2WGB8_PYRTR;gi|662501911|gb|KEQ59539.1|;gi|189205943|ref|XP_001939306.1|;tr|S8BV17|S8BV17_DACHA;gi|748491039|ref|XP_011108684.1|	Aureobasidium subglaciale EXF-2481;Aureobasidium pullulans EXF-150;Aureobasidium namibiae CBS 147.97;Orbilia;Arthrobotrys oligospora ATCC 24927;Pyrenophora;Aureobasidium melanogenum CBS 110374;Pyrenophora tritici-repentis Pt-1C-BFP;Dactylellina;Dactylellina haptotyla CBS 200.50	325;320;319;318;318;306;309;306;315;315	41;40;39;38;38;37;37;37;37;37	[('hypothetical', 5), ('[Aureobasidium', 4), ('CBS', 3), ('DNA', 3), ('damage-binding', 3)]	hypothetical protein AUEXF2481DRAFT_101755 [Aureobasidium subglaciale EXF-2481];hypothetical protein M438DRAFT_354486 [Aureobasidium pullulans EXF-150];hypothetical protein M436DRAFT_57755 [Aureobasidium namibiae CBS 147.97];Uncharacterized protein;hypothetical protein AOL_s00006g33 [Arthrobotrys oligospora ATCC 24927];DNA damage-binding protein 1;DNA damage-binding protein 1 [Aureobasidium melan…	0.563242	0.476965	0.993888	42.89	2e-96	325	41	1337	89.5288	915680902	1128	34.6631	0	0	0	0	0	0	0	0;GO:0005634;GO:0003676;GO:0006281;GO:0005829;GO:0070912;GO:0070913;GO:0005730;GO:0042787;GO:0090052;GO:0090054;GO:0006283	0;PF03178	0	0	0	0
PolyA_DEIso	Salix_HiSeq_c522532_g1_i1	Salix_HiSeq_c522532_g1	27	5	3.81369	0.640955	Control	5.95002	gi|915688718|ref|XP_013342012.1|	hypothetical protein AUEXF2481DRAFT_31109 [Aureobasidium subglaciale EXF-2481]	Eukaryota	Fungi	Ascomycota	Dothideales	Aureobasidiaceae	Aureobasidium	Aureobasidium subglaciale EXF-2481	Eukaryota;Fungi;Dikarya;Ascomycota;Pezizomycotina;Leotiomyceta;Dothideomyceta;Dothideomycetes;Dothideomycetidae;Dothideales;Aureobasidiaceae;Aureobasidium;Aureobasidium subglaciale;Aureobasidium subglaciale EXF-2481	gi|915688718|ref|XP_013342012.1|;gi|918830747|ref|XP_013432027.1|;gi|662522752|gb|KEQ80150.1|;tr|R7YGQ3|R7YGQ3_CONA1;gi|667823973|ref|XP_007776158.1|;tr|K2S990|K2S990_MACPH;gi|407920223|gb|EKG13440.1|;gi|902267342|emb|CRL29096.1|;tr|B8M2Q4|B8M2Q4_TALSN;tr|S3DIT9|S3DIT9_GLAL2	Aureobasidium subglaciale EXF-2481;Aureobasidium namibiae CBS 147.97;Aureobasidium pullulans EXF-150;Coniosporium;Coniosporium apollinis CBS 100218;Macrophomina;Macrophomina phaseolina MS6;Penicillium camemberti;Talaromyces;Glarea	110;105;104;105;105;98;98;96;95;97	40;38;36;36;36;33;33;32;32;32	[('subunit', 5), ('[Aureobasidium', 3), ('Ribonuclease', 3), ('Uncharacterized', 2), ('hypothetical', 2)]	hypothetical protein AUEXF2481DRAFT_31109 [Aureobasidium subglaciale EXF-2481];ribonuclease H1 small subunit [Aureobasidium namibiae CBS 147.97];ribonuclease H1 small subunit [Aureobasidium pullulans EXF-150];Uncharacterized protein;hypothetical protein W97_00051 [Coniosporium apollinis CBS 100218];Ribonuclease H2 subunit C;Ribonuclease H2 subunit C [Macrophomina phaseolina MS6];Ribonuclease H2, …	0.774518	0.195111	0.99847	39.69	6e-26	110	40	796	46.3568	915688718	147	89.1156	0	0	0	0	0	0	0	0	0;PF08615;PF08615	0	0	0	0
PolyA_DEIso	Salix_HiSeq_c582649_g1_i1	Salix_HiSeq_c582649_g1	9	2	1.89733	0.483972	Control	3.92033	gi|915679476|ref|XP_013339663.1|	hypothetical protein AUEXF2481DRAFT_48386 [Aureobasidium subglaciale EXF-2481]	Eukaryota	Fungi	Ascomycota	Dothideales	Aureobasidiaceae	Aureobasidium	Aureobasidium subglaciale EXF-2481	Eukaryota;Fungi;Dikarya;Ascomycota;Pezizomycotina;Leotiomyceta;Dothideomyceta;Dothideomycetes;Dothideomycetidae;Dothideales;Aureobasidiaceae;Aureobasidium;Aureobasidium subglaciale;Aureobasidium subglaciale EXF-2481	gi|915679476|ref|XP_013339663.1|	Aureobasidium subglaciale EXF-2481	152	55	[('EXF-2481]', 1), ('[Aureobasidium', 1), ('subglaciale', 1), ('hypothetical', 1), ('AUEXF2481DRAFT_48386', 1)]	hypothetical protein AUEXF2481DRAFT_48386 [Aureobasidium subglaciale EXF-2481]	0.593323	0.297999	0.995664	64.93	2e-39	152	55	477	84.2767	915679476	777	17.2458	0	0	0	0	0	0	0	0	0	0	0	0	0
PolyA_DEIso	Salix_HiSeq_c572651_g1_i2	Salix_HiSeq_c572651_g1	24	2	4.59763	0.421693	Control	10.9028	gi|915691818|ref|XP_013343002.1|	hypothetical protein AUEXF2481DRAFT_269109 [Aureobasidium subglaciale EXF-2481]	Eukaryota	Fungi	Ascomycota	Dothideales	Aureobasidiaceae	Aureobasidium	Aureobasidium subglaciale EXF-2481	Eukaryota;Fungi;Dikarya;Ascomycota;Pezizomycotina;Leotiomyceta;Dothideomyceta;Dothideomycetes;Dothideomycetidae;Dothideales;Aureobasidiaceae;Aureobasidium;Aureobasidium subglaciale;Aureobasidium subglaciale EXF-2481	gi|915691818|ref|XP_013343002.1|;tr|M7T3Y2|M7T3Y2_EUTLA;tuber|D5GE11|D5GE11_TUBMM;tr|D5GE11|D5GE11_TUBMM;gi|629644358|ref|XP_007789619.1|;gi|296417852|ref|XP_002838563.1|;gi|521774706|gb|EPQ65857.1|;gi|531861983|gb|EQK99853.1|;gi|949386552|dbj|GAP90472.1|;tr|M2NQ15|M2NQ15_BAUCO	Aureobasidium subglaciale EXF-2481;Eutypa;Tuber melanosporum;Tuber;Eutypa lata UCREL1;Tuber melanosporum Mel28;Blumeria graminis f. sp. tritici 96224;Ophiocordyceps sinensis CO18;Rosellinia necatrix;Baudoinia	56;55;56;56;55;56;55;54;54;54	63;62;62;62;62;62;62;61;61;61	[('transmembrane', 3), ('hypothetical', 3), ('strain', 2), ('sequence', 2), ('genome', 2)]	hypothetical protein AUEXF2481DRAFT_269109 [Aureobasidium subglaciale EXF-2481];Putative transmembrane protein 32 protein;Whole genome shotgun sequence assembly, scaffold_256, strain Mel28;putative transmembrane protein 32 protein [Eutypa lata UCREL1];hypothetical protein [Tuber melanosporum Mel28];hypothetical protein BGT96224_539 [Blumeria graminis f. sp. tritici 96224];Magnesium transporter [O…	1.03754	0.107555	1	63.64	4e-07	56	63	374	35.2941	915691818	142	30.2817	0	0	0	0	0	0	0	GO:0016021;0	PF10270;0;PF10270	0	ela:UCREL1_1666;tml:GSTUM_00001147001;0;bcom:BAUCODRAFT_144667	0	0
PolyA_DEIso	Salix_HiSeq_c492413_g2_i1	Salix_HiSeq_c492413_g2	21	3	1.82526	0.118061	Control	15.4603	gi|915686611|ref|XP_013341492.1|	hypothetical protein AUEXF2481DRAFT_6998 [Aureobasidium subglaciale EXF-2481]	Eukaryota	Fungi	Ascomycota	Dothideales	Aureobasidiaceae	Aureobasidium	Aureobasidium subglaciale EXF-2481	Eukaryota;Fungi;Dikarya;Ascomycota;Pezizomycotina;Leotiomyceta;Dothideomyceta;Dothideomycetes;Dothideomycetidae;Dothideales;Aureobasidiaceae;Aureobasidium;Aureobasidium subglaciale;Aureobasidium subglaciale EXF-2481	gi|915686611|ref|XP_013341492.1|;tr|U4LF37|U4LF37_PYROM;pyronema|U4LF37|U4LF37_PYROM;gi|549052008|emb|CCX30478.1|	Aureobasidium subglaciale EXF-2481;Pyronema;Pyronema omphalodes;Pyronema omphalodes CBS 100304	343;317;317;317	50;43;43;43	[('Uncharacterized', 2), ('hypothetical', 2), ('EXF-2481]', 1), ('no.', 1), ('oxysporum', 1)]	hypothetical protein AUEXF2481DRAFT_6998 [Aureobasidium subglaciale EXF-2481];Uncharacterized protein;Similar to hypothetical protein FOXB_01946 [Fusarium oxysporum Fo5176];acc. no. EGU87564 [Pyronema omphalodes CBS 100304]	1.18922	0.0502888	0.999985	53.39	2e-106	343	50	1015	96.0591	915686611	876	38.242	0	0	0	0	0	0	0	0	0	0	0	0	0
PolyA_DEIso	Salix_HiSeq_c562485_g1_i1	Salix_HiSeq_c562485_g1	374	108	22.5305	4.47178	Control	5.03837	gi|700275407|gb|AIU56806.1|	O-methyltransferase [Ascochyta rabiei]	Eukaryota	Fungi	Ascomycota	Pleosporales	Didymellaceae	Ascochyta	Ascochyta rabiei	Eukaryota;Fungi;Dikarya;Ascomycota;Pezizomycotina;Leotiomyceta;Dothideomyceta;Dothideomycetes;Pleosporomycetidae;Pleosporales;Pleosporineae;Didymellaceae;Ascochyta;Ascochyta rabiei	gi|700275407|gb|AIU56806.1|;gi|902740841|gb|KNB12410.1|;tr|A1CCB7|A1CCB7_ASPCL;tr|D7UQ43|D7UQ43_ALTSO;tr|N4TJK0|N4TJK0_FUSC1;gi|299469541|dbj|BAJ09788.1|;gi|121711970|ref|XP_001273600.1|;gi|477509518|gb|ENH62809.1|;tr|F9G6T3|F9G6T3_FUSOF;gi|590023147|gb|EXK25005.1|	Ascochyta rabiei;Fusarium oxysporum f. sp. lycopersici 4287;Aspergillus;Alternaria;Fusarium oxysporum species complex;Alternaria solani;Aspergillus clavatus NRRL 1;Fusarium oxysporum f. sp. cubense race 1;Fusarium oxysporum species complex;Fusarium oxysporum f. sp. melonis 26406	177;179;172;174;170;174;172;170;176;177	24;24;23;23;23;23;23;23;23;23	[('[Fusarium', 3), ('sp.', 3), ('oxysporum', 3), ('O-methyltransferase', 3), ('hypothetical', 2)]	O-methyltransferase [Ascochyta rabiei];hypothetical protein FOXG_12013 [Fusarium oxysporum f. sp. lycopersici 4287];O-methyltransferase, putative;O-methyltransferase;Sterigmatocystin 8-O-methyltransferase;O-methyltransferase [Alternaria solani];O-methyltransferase, putative [Aspergillus clavatus NRRL 1];Sterigmatocystin 8-O-methyltransferase [Fusarium oxysporum f. sp. cubense race 1];Uncharacteri…	0.70229	0.237029	1	32.34	4e-46	177	24	1466	74.0791	700275407	427	82.904	0	0	0	0	0	0	0	0;GO:0016021;GO:0008171	0;PF00891	0	0;act:ACLA_061360	0	0
PolyA_DEIso	Salix_HiSeq_c598281_g4_i2	Salix_HiSeq_c598281_g4	3	28	0.253056	1.65648	Treatment	6.54593	gi|627922074|ref|XP_007693509.1|	hypothetical protein COCMIDRAFT_41621 [Bipolaris oryzae ATCC 44560]	Eukaryota	Fungi	Ascomycota	Pleosporales	Pleosporaceae	Bipolaris	Bipolaris oryzae ATCC 44560	Eukaryota;Fungi;Dikarya;Ascomycota;Pezizomycotina;Leotiomyceta;Dothideomyceta;Dothideomycetes;Pleosporomycetidae;Pleosporales;Pleosporineae;Pleosporaceae;Bipolaris;Bipolaris oryzae;Bipolaris oryzae ATCC 44560	gi|627922074|ref|XP_007693509.1|	Bipolaris oryzae ATCC 44560	118	82	[('[Bipolaris', 1), ('oryzae', 1), ('COCMIDRAFT_41621', 1), ('44560]', 1), ('ATCC', 1)]	hypothetical protein COCMIDRAFT_41621 [Bipolaris oryzae ATCC 44560]	0.815971	7.25735	0.994672	81.69	2e-27	118	82	869	24.5109	627922074	254	27.9528	0	0	0	0	0	0	0	0	0	0	0	0	0
PolyA_DEIso	Salix_HiSeq_c301922_g1_i1	Salix_HiSeq_c301922_g1	35	14	2.87904	0.96752	Control	2.97569	gi|627836402|ref|XP_007688508.1|	hypothetical protein COCMIDRAFT_5776 [Bipolaris oryzae ATCC 44560]	Eukaryota	Fungi	Ascomycota	Pleosporales	Pleosporaceae	Bipolaris	Bipolaris oryzae ATCC 44560	Eukaryota;Fungi;Dikarya;Ascomycota;Pezizomycotina;Leotiomyceta;Dothideomyceta;Dothideomycetes;Pleosporomycetidae;Pleosporales;Pleosporineae;Pleosporaceae;Bipolaris;Bipolaris oryzae;Bipolaris oryzae ATCC 44560	gi|627836402|ref|XP_007688508.1|;tr|G4UFJ3|G4UFJ3_NEUT9;tr|M2T1H5|M2T1H5_COCSN;tr|F8MES6|F8MES6_NEUT8;gi|628058187|ref|XP_007695507.1|;gi|698982112|ref|XP_009848037.1|;gi|953437637|ref|XP_014560890.1|;tr|Q1K822|Q1K822_NEUCR;tr|Q9P734|Q9P734_NEUCS;gi|85103778|ref|XP_961599.1|	Bipolaris oryzae ATCC 44560;Neurospora;Bipolaris;Neurospora;Bipolaris sorokiniana ND90Pr;Neurospora tetrasperma FGSC 2508;Bipolaris victoriae FI3;Neurospora;Neurospora;Neurospora crassa OR74A	169;166;166;166;166;166;166;164;164;164	70;68;68;68;68;68;67;66;66;66	[('hypothetical', 4), ('reductase', 4), ('[Bipolaris', 3), ('[Neurospora', 2), ('2508]', 1)]	hypothetical protein COCMIDRAFT_5776 [Bipolaris oryzae ATCC 44560];Aldo/keto reductase;Uncharacterized protein;Putative uncharacterized protein;hypothetical protein COCSADRAFT_33299 [Bipolaris sorokiniana ND90Pr];hypothetical protein NEUTE1DRAFT_76366 [Neurospora tetrasperma FGSC 2508];hypothetical protein COCVIDRAFT_88410 [Bipolaris victoriae FI3];Aldose reductase;Related to 2, 5-diketo-D-glucon…	0.473588	0.346081	0.98553	68.14	8e-46	169	70	996	34.0361	627836402	287	39.3728	0	0	0	0	0	0	0	GO:0016491;0;GO:0005829;GO:0005634	PF00248;0	PTHR11732;0	0;bsc:COCSADRAFT_33299;nte:NEUTE1DRAFT76366;ncr:NCU01233	0	0
PolyA_DEIso	Salix_HiSeq_c500492_g1_i2	Salix_HiSeq_c500492_g1	10	1	2.69084	0.777129	Control	3.46253	gi|628187924|ref|XP_007707868.1|	hypothetical protein COCCADRAFT_84326 [Bipolaris zeicola 26-R-13]	Eukaryota	Fungi	Ascomycota	Pleosporales	Pleosporaceae	Bipolaris	Bipolaris zeicola 26-R-13	Eukaryota;Fungi;Dikarya;Ascomycota;Pezizomycotina;Leotiomyceta;Dothideomyceta;Dothideomycetes;Pleosporomycetidae;Pleosporales;Pleosporineae;Pleosporaceae;Bipolaris;Bipolaris zeicola;Bipolaris zeicola 26-R-13	gi|628187924|ref|XP_007707868.1|;tr|B2WEJ1|B2WEJ1_PYRTR;gi|189205122|ref|XP_001938896.1|;gi|824365416|gb|KLJ08035.1|;tr|M2U6V6|M2U6V6_COCH5;tr|N4X3E9|N4X3E9_COCH4;gi|627828815|ref|XP_007686114.1|;gi|743665603|gb|KID92752.1|;gi|701690654|gb|EEH35465.2|;gi|759231389|gb|KIW08361.1|	Bipolaris zeicola 26-R-13;Pyrenophora;Pyrenophora tritici-repentis Pt-1C-BFP;Emmonsia parva UAMH 139;Bipolaris;Bipolaris;Bipolaris oryzae ATCC 44560;Metarhizium guizhouense ARSEF 977;Paracoccidioides lutzii Pb01;Verruconis gallopava	86;85;85;91;85;85;85;84;89;84	64;63;63;63;62;62;62;60;60;60	[('hypothetical', 6), ('Uncharacterized', 2), ('[Bipolaris', 2), ('zeicola', 1), ('CHCH', 1)]	hypothetical protein COCCADRAFT_84326 [Bipolaris zeicola 26-R-13];Putative uncharacterized protein;conserved hypothetical protein [Pyrenophora tritici-repentis Pt-1C-BFP];hypothetical protein EMPG_16507 [Emmonsia parva UAMH 139];Uncharacterized protein;hypothetical protein COCMIDRAFT_90275 [Bipolaris oryzae ATCC 44560];CHCH domain-containing protein [Metarhizium guizhouense ARSEF 977];hypothetica…	0.539394	0.348151	0.99988	63.93	2e-19	86	64	294	62.2449	628187924	77	79.2208	0	0	0	0	0	0	0	GO:0005758;GO:0005634;GO:0033617;0	0	0	0	0	0
PolyA_DEIso	Salix_HiSeq_c573968_g1_i1	Salix_HiSeq_c573968_g1	13	122	1.03271	5.82379	Treatment	5.63931	gi|909993295|gb|KNG50738.1|	woronin body major protein [Stemphylium lycopersici]	Eukaryota	Fungi	Ascomycota	Pleosporales	Pleosporaceae	Stemphylium	Stemphylium lycopersici	Eukaryota;Fungi;Dikarya;Ascomycota;Pezizomycotina;Leotiomyceta;Dothideomyceta;Dothideomycetes;Pleosporomycetidae;Pleosporales;Pleosporineae;Pleosporaceae;Stemphylium;Stemphylium lycopersici	gi|909993295|gb|KNG50738.1|;tr|E3SA45|E3SA45_PYRTT;tr|R0II90|R0II90_SETT2;tr|M2TD26|M2TD26_COCH5;tr|N4X1Q4|N4X1Q4_COCH4;gi|330946353|ref|XP_003306750.1|;gi|636591063|ref|XP_008026870.1|;gi|928511255|ref|XP_014074430.1|;gi|953428909|ref|XP_014556526.1|;tr|M2RJA4|M2RJA4_COCSN	Stemphylium lycopersici;Pyrenophora;Setosphaeria;Bipolaris;Bipolaris;Pyrenophora teres f. teres 0-1;Setosphaeria turcica Et28A;Bipolaris maydis ATCC 48331;Bipolaris victoriae FI3;Bipolaris	303;301;304;302;302;301;304;302;302;300	95;92;92;92;92;92;92;92;92;91	[('hypothetical', 4), ('Uncharacterized', 4), ('teres', 2), ('[Bipolaris', 2), ('major', 1)]	woronin body major protein [Stemphylium lycopersici];Putative uncharacterized protein;Uncharacterized protein;hypothetical protein PTT_19961 [Pyrenophora teres f. teres 0-1];hypothetical protein SETTUDRAFT_20167 [Setosphaeria turcica Et28A];hypothetical protein COCC4DRAFT_44408 [Bipolaris maydis ATCC 48331];hypothetical protein COCVIDRAFT_26755 [Bipolaris victoriae FI3];Uncharacterized protein	0.751226	5.02015	0.991754	94.7	7e-93	303	95	893	50.7279	909993295	738	20.4607	0	0	0	0	0	0	0	GO:0043022;GO:0003746;GO:0045901;GO:0045905;GO:0006452;0;GO:0006452	PF01287;0;PF01287	PTHR11673;0;PTHR11673	pte:PTT_19961;0;bsc:COCSADRAFT_169681	0	0
PolyA_DEIso	Salix_HiSeq_c569318_g1_i2	Salix_HiSeq_c569318_g1	5	54	0.442479	3.11089	Treatment	7.0306	gi|909986886|gb|KNG44529.1|	glycoside hydrolase family 10 protein [Stemphylium lycopersici]	Eukaryota	Fungi	Ascomycota	Pleosporales	Pleosporaceae	Stemphylium	Stemphylium lycopersici	Eukaryota;Fungi;Dikarya;Ascomycota;Pezizomycotina;Leotiomyceta;Dothideomyceta;Dothideomycetes;Pleosporomycetidae;Pleosporales;Pleosporineae;Pleosporaceae;Stemphylium;Stemphylium lycopersici	gi|909986886|gb|KNG44529.1|;tr|M2RL72|M2RL72_COCSN;tr|Q6GXE5|Q6GXE5_COCCA;gi|628207100|ref|XP_007712311.1|;gi|628063089|ref|XP_007697074.1|;gi|627832502|ref|XP_007687276.1|;tr|E5AEE4|E5AEE4_LEPMJ;gi|396497792|ref|XP_003845062.1|;tr|R0IGD8|R0IGD8_SETT2;tr|E3S607|E3S607_PYRTT	Stemphylium lycopersici;Bipolaris;Bipolaris;Bipolaris zeicola 26-R-13;Bipolaris sorokiniana ND90Pr;Bipolaris oryzae ATCC 44560;Leptosphaeria maculans complex;Leptosphaeria maculans JN3;Setosphaeria;Pyrenophora	355;352;352;352;352;348;349;349;339;341	74;72;72;72;72;71;70;70;68;68	[('family', 6), ('hydrolase', 6), ('glycoside', 4), ('[Bipolaris', 3), ('endo-1,4-beta-xylanase', 2)]	glycoside hydrolase family 10 protein [Stemphylium lycopersici];Glycoside hydrolase family 10 protein;Endo-beta-1,4 xylanase;glycoside hydrolase family 10 protein [Bipolaris zeicola 26-R-13];glycoside hydrolase family 10 protein [Bipolaris sorokiniana ND90Pr];glycoside hydrolase family 10 protein [Bipolaris oryzae ATCC 44560];Similar to endo-1,4-beta-xylanase A;similar to endo-1,4-beta-xylanase A…	0.846992	6.42152	0.992868	71.05	2e-119	355	74	687	99.5633	909986886	337	67.6558	0	0	0	0	0	0	0	GO:0031176;GO:0000272;GO:0045493;0;GO:0000272	PF00331;0;PF00331	0	bsc:COCSADRAFT_157796;0;pte:PTT_18120	0	K01181;0;K01181
PolyA_DEIso	Salix_HiSeq_c556098_g1_i1	Salix_HiSeq_c556098_g1	26	4	2.46245	0.264841	Control	9.29781	gi|909992600|gb|KNG50052.1|	peptidyl-trna hydrolase mitochondrial precursor [Stemphylium lycopersici]	Eukaryota	Fungi	Ascomycota	Pleosporales	Pleosporaceae	Stemphylium	Stemphylium lycopersici	Eukaryota;Fungi;Dikarya;Ascomycota;Pezizomycotina;Leotiomyceta;Dothideomyceta;Dothideomycetes;Pleosporomycetidae;Pleosporales;Pleosporineae;Pleosporaceae;Stemphylium;Stemphylium lycopersici	gi|909992600|gb|KNG50052.1|;tr|B2W5T1|B2W5T1_PYRTR;tr|E3RCX1|E3RCX1_PYRTT;gi|189200170|ref|XP_001936422.1|;gi|330906443|ref|XP_003295476.1|;tr|Q0UKU6|Q0UKU6_PHANO;tr|M2T4G0|M2T4G0_COCSN;tr|M2UBK6|M2UBK6_COCH5;tr|N4XQ66|N4XQ66_COCH4;gi|169609066|ref|XP_001797952.1|	Stemphylium lycopersici;Pyrenophora;Pyrenophora;Pyrenophora tritici-repentis Pt-1C-BFP;Pyrenophora teres f. teres 0-1;Parastagonospora;Bipolaris;Bipolaris;Bipolaris;Parastagonospora nodorum SN15	181;184;184;184;184;182;178;178;178;182	58;57;57;57;57;56;56;56;56;56	[('Uncharacterized', 3), ('hydrolase', 3), ('mitochondrial', 3), ('Putative', 2), ('hypothetical', 2)]	peptidyl-trna hydrolase mitochondrial precursor [Stemphylium lycopersici];Peptidyl-tRNA hydrolase 2, mitochondrial;Putative uncharacterized protein;peptidyl-tRNA hydrolase 2, mitochondrial precursor [Pyrenophora tritici-repentis Pt-1C-BFP];hypothetical protein PTT_01223 [Pyrenophora teres f. teres 0-1];Uncharacterized protein;hypothetical protein SNOG_07618 [Parastagonospora nodorum SN15]	0.968381	0.108073	1	70.83	3e-52	181	58	883	40.0906	909992600	198	60.6061	0	0	0	0	0	0	0	GO:0005737;GO:0004045;GO:0032435;0;GO:0016021	PF01981;0	0;PEPTIDYL-TRNA HYDROLASE 2, MITOCHONDRIAL (PTHR12649:SF11)	0;pte:PTT_01223;pno:SNOG_07618;bsc:COCSADRAFT_32063	0	0;K04794
PolyA_DEIso	Salix_HiSeq_c588527_g1_i1	Salix_HiSeq_c588527_g1	16	4	1.73291	0.201045	Control	8.61953	gi|909990230|gb|KNG47732.1|	glycoside hydrolase family 61 protein [Stemphylium lycopersici]	Eukaryota	Fungi	Ascomycota	Pleosporales	Pleosporaceae	Stemphylium	Stemphylium lycopersici	Eukaryota;Fungi;Dikarya;Ascomycota;Pezizomycotina;Leotiomyceta;Dothideomyceta;Dothideomycetes;Pleosporomycetidae;Pleosporales;Pleosporineae;Pleosporaceae;Stemphylium;Stemphylium lycopersici	gi|909990230|gb|KNG47732.1|;tr|B2AZV6|B2AZV6_PODAN;gi|171688168|ref|XP_001909024.1|;gi|666869207|gb|KEZ45495.1|;tr|M7SNR2|M7SNR2_EUTLA;gi|629664281|ref|XP_007794828.1|;tr|Q2GZ75|Q2GZ75_CHAGB;gi|116197146|ref|XP_001224385.1|	Stemphylium lycopersici;Podospora;Podospora anserina S mat+;Scedosporium apiospermum;Eutypa;Eutypa lata UCREL1;Chaetomium;Chaetomium globosum CBS 148.51	315;311;311;303;309;309;293;293	69;68;68;67;66;66;64;64	[('family', 3), ('hydrolase', 3), ('glycoside', 3), ('hypothetical', 3), ('Putative', 2)]	glycoside hydrolase family 61 protein [Stemphylium lycopersici];Podospora anserina S mat+ genomic DNA chromosome 3, supercontig 2;hypothetical protein [Podospora anserina S mat+];hypothetical protein SAPIO_CDS1816 [Scedosporium apiospermum];Putative glycoside hydrolase family 61 protein;putative glycoside hydrolase family 61 protein [Eutypa lata UCREL1];Putative uncharacterized protein;hypothetic…	0.935484	0.0957649	0.9989	69.78	1e-104	315	69	768	87.8906	909990230	231	96.5368	0	0	0	0	0	0	0	GO:0016787;0	PF03443;0	0	pan:PODANSg6059;0;ela:UCREL1_6947	0	0
PolyA_DEIso	Salix_HiSeq_c540981_g1_i2	Salix_HiSeq_c540981_g1	37	3	2.17477	0.100097	Control	21.7267	gi|909987606|gb|KNG45216.1|	myb dna-binding domain protein [Stemphylium lycopersici]	Eukaryota	Fungi	Ascomycota	Pleosporales	Pleosporaceae	Stemphylium	Stemphylium lycopersici	Eukaryota;Fungi;Dikarya;Ascomycota;Pezizomycotina;Leotiomyceta;Dothideomyceta;Dothideomycetes;Pleosporomycetidae;Pleosporales;Pleosporineae;Pleosporaceae;Stemphylium;Stemphylium lycopersici	gi|909987606|gb|KNG45216.1|;tr|M2TKN3|M2TKN3_COCSN;tr|N4XVL5|N4XVL5_COCH4;tr|R0K0T0|R0K0T0_SETT2;tr|M2V6A8|M2V6A8_COCH5;gi|636587999|ref|XP_008025338.1|;gi|627819723|ref|XP_007682701.1|;gi|628204134|ref|XP_007711587.1|;gi|928531036|ref|XP_014084315.1|;gi|953441045|ref|XP_014562594.1|	Stemphylium lycopersici;Bipolaris;Bipolaris;Setosphaeria;Bipolaris;Setosphaeria turcica Et28A;Bipolaris oryzae ATCC 44560;Bipolaris zeicola 26-R-13;Bipolaris maydis ATCC 48331;Bipolaris victoriae FI3	200;196;197;197;196;197;197;197;197;197	87;87;87;87;87;87;87;87;87;87	[('hypothetical', 5), ('Uncharacterized', 4), ('[Bipolaris', 4), ('ATCC', 2), ('domain', 1)]	myb dna-binding domain protein [Stemphylium lycopersici];Uncharacterized protein;hypothetical protein SETTUDRAFT_162912 [Setosphaeria turcica Et28A];hypothetical protein COCMIDRAFT_32035 [Bipolaris oryzae ATCC 44560];hypothetical protein COCCADRAFT_36164 [Bipolaris zeicola 26-R-13];hypothetical protein COCC4DRAFT_67427 [Bipolaris maydis ATCC 48331];hypothetical protein COCVIDRAFT_32445 [Bipolaris…	1.33699	0.0414132	1	91.09	3e-54	200	87	1462	20.725	909987606	453	22.2958	0	0	0	0	0	0	0	GO:0003677;0	PF00249;0	0	bsc:COCSADRAFT_213051;0	0	0
PolyA_DEIso	Salix_HiSeq_c540981_g1_i1	Salix_HiSeq_c540981_g1	27	2	1.3426	0.0660492	Control	20.3272	gi|909987606|gb|KNG45216.1|	myb dna-binding domain protein [Stemphylium lycopersici]	Eukaryota	Fungi	Ascomycota	Pleosporales	Pleosporaceae	Stemphylium	Stemphylium lycopersici	Eukaryota;Fungi;Dikarya;Ascomycota;Pezizomycotina;Leotiomyceta;Dothideomyceta;Dothideomycetes;Pleosporomycetidae;Pleosporales;Pleosporineae;Pleosporaceae;Stemphylium;Stemphylium lycopersici	gi|909987606|gb|KNG45216.1|;tr|M2TKN3|M2TKN3_COCSN;tr|R0K0T0|R0K0T0_SETT2;tr|N4XVL5|N4XVL5_COCH4;tr|M2V6A8|M2V6A8_COCH5;gi|636587999|ref|XP_008025338.1|;gi|452003085|gb|EMD95542.1|;gi|627819723|ref|XP_007682701.1|;gi|628056310|ref|XP_007694961.1|;gi|628204134|ref|XP_007711587.1|	Stemphylium lycopersici;Bipolaris;Setosphaeria;Bipolaris;Bipolaris;Setosphaeria turcica Et28A;Bipolaris maydis C5;Bipolaris oryzae ATCC 44560;Bipolaris sorokiniana ND90Pr;Bipolaris zeicola 26-R-13	199;196;197;196;196;197;196;196;196;196	89;89;89;89;89;89;89;89;89;89	[('hypothetical', 5), ('Uncharacterized', 4), ('[Bipolaris', 4), ('domain', 1), ('ND90Pr]', 1)]	myb dna-binding domain protein [Stemphylium lycopersici];Uncharacterized protein;hypothetical protein SETTUDRAFT_162912 [Setosphaeria turcica Et28A];hypothetical protein COCHEDRAFT_1209852 [Bipolaris maydis C5];hypothetical protein COCMIDRAFT_32035 [Bipolaris oryzae ATCC 44560];hypothetical protein COCSADRAFT_213051 [Bipolaris sorokiniana ND90Pr];hypothetical protein COCCADRAFT_36164 [Bipolaris z…	1.30808	0.0416371	1	91.09	6e-54	199	89	1538	19.7009	909987606	453	22.2958	0	0	0	0	0	0	0	GO:0003677;0	PF00249;0	0	bsc:COCSADRAFT_213051;0	0	0
PolyA_DEIso	Salix_HiSeq_c540981_g1_i3	Salix_HiSeq_c540981_g1	32	1	1.43487	0.0365584	Control	39.2486	gi|909987606|gb|KNG45216.1|	myb dna-binding domain protein [Stemphylium lycopersici]	Eukaryota	Fungi	Ascomycota	Pleosporales	Pleosporaceae	Stemphylium	Stemphylium lycopersici	Eukaryota;Fungi;Dikarya;Ascomycota;Pezizomycotina;Leotiomyceta;Dothideomyceta;Dothideomycetes;Pleosporomycetidae;Pleosporales;Pleosporineae;Pleosporaceae;Stemphylium;Stemphylium lycopersici	gi|909987606|gb|KNG45216.1|;tr|M2TKN3|M2TKN3_COCSN;tr|N4XVL5|N4XVL5_COCH4;tr|R0K0T0|R0K0T0_SETT2;gi|636587999|ref|XP_008025338.1|;gi|627819723|ref|XP_007682701.1|;gi|628056310|ref|XP_007694961.1|;gi|628204134|ref|XP_007711587.1|;gi|928531036|ref|XP_014084315.1|;gi|953441045|ref|XP_014562594.1|	Stemphylium lycopersici;Bipolaris;Bipolaris;Setosphaeria;Setosphaeria turcica Et28A;Bipolaris oryzae ATCC 44560;Bipolaris sorokiniana ND90Pr;Bipolaris zeicola 26-R-13;Bipolaris maydis ATCC 48331;Bipolaris victoriae FI3	187;184;184;184;184;184;184;184;184;184	82;82;82;82;82;82;82;82;82;82	[('hypothetical', 6), ('[Bipolaris', 5), ('Uncharacterized', 3), ('ATCC', 2), ('domain', 1)]	myb dna-binding domain protein [Stemphylium lycopersici];Uncharacterized protein;hypothetical protein SETTUDRAFT_162912 [Setosphaeria turcica Et28A];hypothetical protein COCMIDRAFT_32035 [Bipolaris oryzae ATCC 44560];hypothetical protein COCSADRAFT_213051 [Bipolaris sorokiniana ND90Pr];hypothetical protein COCCADRAFT_36164 [Bipolaris zeicola 26-R-13];hypothetical protein COCC4DRAFT_67427 [Bipolar…	1.59382	0.0241682	1	73.6	2e-49	187	82	1534	24.4459	909987606	453	22.2958	0	0	0	0	0	0	0	GO:0003677;0	PF00249;0	0	bsc:COCSADRAFT_213051;0	0	0
PolyA_DEIso	Salix_HiSeq_c580844_g1_i1	Salix_HiSeq_c580844_g1	0	225	0	18.284	Treatment	inf	tr|K2RHX3|K2RHX3_MACPH	Uncharacterized protein	Eukaryota	Fungi	Ascomycota	Botryosphaeriales	Botryosphaeriaceae	Macrophomina	Macrophomina	Eukaryota;Fungi;Dikarya;Ascomycota;Pezizomycotina;Leotiomyceta;Dothideomyceta;DothideomycetesDothideomycetes incertae sedis;Botryosphaeriales;Botryosphaeriaceae;Macrophomina	tr|K2RHX3|K2RHX3_MACPH;gi|407919198|gb|EKG12452.1|;tr|R1ETW9|R1ETW9_BOTPV;gi|615403946|ref|XP_007581222.1|;gi|821060877|gb|KKY16350.1|	Macrophomina;Macrophomina phaseolina MS6;Neofusicoccum;Neofusicoccum parvum UCRNP2;Diplodia seriata	119;119;118;118;114	70;70;68;68;63	[('shock', 3), ('chaperone', 3), ('heat', 3), ('putative', 2), ('UCRNP2]', 1)]	Uncharacterized protein;hypothetical protein MPH_10408 [Macrophomina phaseolina MS6];Putative chaperone heat shock protein;putative chaperone heat shock protein [Neofusicoccum parvum UCRNP2];putative chaperone heat shock protein [Diplodia seriata]	inf	8540.67	1	71.59	1e-31	119	70	502	52.5896	K2RHX3	89	98.8764	GO:0006950	PF04119	0	0	0	0	0	GO:0006950;0;GO:0006950	PF04119;0;PF04119	0	0;npa:UCRNP2_1910	0	0
PolyA_DEIso	Salix_HiSeq_c559396_g1_i3	Salix_HiSeq_c559396_g1	2	54	0.32416	6.47139	Treatment	19.9636	tr|K2R704|K2R704_MACPH	Uncharacterized protein	Eukaryota	Fungi	Ascomycota	Botryosphaeriales	Botryosphaeriaceae	Macrophomina	Macrophomina	Eukaryota;Fungi;Dikarya;Ascomycota;Pezizomycotina;Leotiomyceta;Dothideomyceta;DothideomycetesDothideomycetes incertae sedis;Botryosphaeriales;Botryosphaeriaceae;Macrophomina	tr|K2R704|K2R704_MACPH;gi|407925100|gb|EKG18121.1|;gi|452848289|gb|EME50221.1|;gi|759229339|gb|KIW06316.1|;gi|821067333|gb|KKY22495.1|;gi|398411474|ref|XP_003857075.1|;gi|796696090|gb|KJX94798.1|;tr|R7Z1S1|R7Z1S1_CONA1;gi|667838383|ref|XP_007783360.1|;tr|R1EBF7|R1EBF7_BOTPV	Macrophomina;Macrophomina phaseolina MS6;Dothistroma septosporum NZE10;Verruconis gallopava;Diplodia seriata;Zymoseptoria tritici IPO323;Zymoseptoria brevis;Coniosporium;Coniosporium apollinis CBS 100218;Neofusicoccum	71;71;69;71;69;69;69;69;69;69	61;61;59;59;59;58;58;57;57;56	[('hypothetical', 7), ('Uncharacterized', 3), ('[Zymoseptoria', 2), ('NZE10]', 1), ('brevis]', 1)]	Uncharacterized protein;hypothetical protein MPH_04653 [Macrophomina phaseolina MS6];hypothetical protein DOTSEDRAFT_68932 [Dothistroma septosporum NZE10];hypothetical protein, variant [Verruconis gallopava];hypothetical protein UCDDS831_g03660 [Diplodia seriata];hypothetical protein MYCGRDRAFT_53981 [Zymoseptoria tritici IPO323];hypothetical protein TI39_contig4159g00026 [Zymoseptoria brevis];Un…	1.30024	23.6624	1	80	3e-13	71	61	342	52.6316	K2R704	105	57.1429	GO:0016021	0	0	0	0	0	0	GO:0016021;0;GO:0016021;GO:0016021	0	0	0;npa:UCRNP2_8195	0	0
PolyA_DEIso	Salix_HiSeq_c560989_g1_i2	Salix_HiSeq_c560989_g1	105	15	19.3966	2.54125	Control	7.63272	tr|K2RER2|K2RER2_MACPH	40S ribosomal protein S21	Eukaryota	Fungi	Ascomycota	Botryosphaeriales	Botryosphaeriaceae	Macrophomina	Macrophomina	Eukaryota;Fungi;Dikarya;Ascomycota;Pezizomycotina;Leotiomyceta;Dothideomyceta;DothideomycetesDothideomycetes incertae sedis;Botryosphaeriales;Botryosphaeriaceae;Macrophomina	tr|K2RER2|K2RER2_MACPH;gi|407919857|gb|EKG13078.1|;tr|C5P1N2|C5P1N2_COCP7;tr|R1GFB2|R1GFB2_BOTPV;tr|R7YZG6|R7YZG6_CONA1;tr|E9D937|E9D937_COCPS;gi|667836901|ref|XP_007782619.1|;gi|119188903|ref|XP_001245058.1|;gi|615406982|ref|XP_007582189.1|;gi|751749705|gb|KIM97888.1|	Macrophomina;Macrophomina phaseolina MS6;Coccidioides;Neofusicoccum;Coniosporium;Coccidioides;Coniosporium apollinis CBS 100218;Coccidioides immitis RS;Neofusicoccum parvum UCRNP2;Oidiodendron maius Zn	165;165;164;163;164;164;164;164;163;164	91;91;89;89;89;89;89;89;89;89	[('ribosomal', 8), ('S21', 7), ('40S', 7), ('UCRNP2]', 1), ('[Neofusicoccum', 1)]	40S ribosomal protein S21;Ribosomal protein S21e [Macrophomina phaseolina MS6];40S ribosomal protein S21;40S ribosomal protein S21 [Coniosporium apollinis CBS 100218];40S ribosomal protein S21 [Coccidioides immitis RS];putative 40s ribosomal protein s21 protein [Neofusicoccum parvum UCRNP2];hypothetical protein OIDMADRAFT_20286 [Oidiodendron maius Zn]	0.882679	0.192529	1	86.05	1e-49	165	91	426	60.5634	K2RER2	86	100	GO:0005840;GO:0003735;GO:0006364;GO:0006412	PF01249	PTHR10442	0	0	0	0	GO:0005840;GO:0003735;GO:0006364;GO:0006412;0;GO:0005840	PF01249;0;PF01249	PTHR10442;0;PTHR10442	0;cpw:CPC735_072720;npa:UCRNP2_2890	0	0;K02971
PolyA_DEIso	Salix_HiSeq_c288655_g1_i1	Salix_HiSeq_c288655_g1	68	8	9.00166	1.10997	Control	8.10986	tr|K2S2E7|K2S2E7_MACPH	Fatty acid hydroxylase	Eukaryota	Fungi	Ascomycota	Botryosphaeriales	Botryosphaeriaceae	Macrophomina	Macrophomina	Eukaryota;Fungi;Dikarya;Ascomycota;Pezizomycotina;Leotiomyceta;Dothideomyceta;DothideomycetesDothideomycetes incertae sedis;Botryosphaeriales;Botryosphaeriaceae;Macrophomina	tr|K2S2E7|K2S2E7_MACPH;gi|407923610|gb|EKG16679.1|;tr|V5I604|V5I604_BYSSN;gi|557721251|dbj|GAD99875.1|;tr|A1CQ05|A1CQ05_ASPCL;gi|121701775|ref|XP_001269152.1|;tr|B8NIQ4|B8NIQ4_ASPFN;gi|816334983|gb|KKK15104.1|;gi|238498330|ref|XP_002380400.1|;tr|J3KA08|J3KA08_COCIM	Macrophomina;Macrophomina phaseolina MS6;Byssochlamys;Byssochlamys spectabilis No. 5;Aspergillus;Aspergillus clavatus NRRL 1;Aspergillus;Aspergillus ochraceoroseus;Aspergillus flavus NRRL3357;Coccidioides	155;155;158;158;152;152;147;145;147;147	51;51;50;50;46;46;45;45;45;44	[('family', 8), ('desaturase', 8), ('Sterol', 7), ('[Aspergillus', 3), ('Fatty', 2)]	Fatty acid hydroxylase;Fatty acid hydroxylase [Macrophomina phaseolina MS6];Sterol desaturase family;sterol desaturase family [Byssochlamys spectabilis No. 5];Sterol desaturase family [Aspergillus clavatus NRRL 1];Sterol desaturase family [Aspergillus ochraceoroseus];Sterol desaturase family [Aspergillus flavus NRRL3357];Sterol desaturase family	0.909013	0.134627	1	50.34	4e-42	155	51	628	67.8344	K2S2E7	339	42.7729	GO:0016021;GO:0005506;GO:0016491;GO:0006633	PF04116;PF04116	0	0	0	0	0	GO:0016021;GO:0005506;GO:0016491;GO:0006633;0;GO:0016021;GO:0055085	PF04116;PF04116;0;PF07690	0	0;act:ACLA_024410;afv:AFLA_068410;cim:CIMG_07289	0	0
PolyA_DEIso	Salix_HiSeq_c586561_g2_i1	Salix_HiSeq_c586561_g2	44	6	9.65324	1.06385	Control	9.07384	tr|K2RJK4|K2RJK4_MACPH	Peptidyl-prolyl cis-trans isomerase	Eukaryota	Fungi	Ascomycota	Botryosphaeriales	Botryosphaeriaceae	Macrophomina	Macrophomina	Eukaryota;Fungi;Dikarya;Ascomycota;Pezizomycotina;Leotiomyceta;Dothideomyceta;DothideomycetesDothideomycetes incertae sedis;Botryosphaeriales;Botryosphaeriaceae;Macrophomina	tr|K2RJK4|K2RJK4_MACPH;gi|407921693|gb|EKG14833.1|;sp|Q7S7Z6|PPIB_NEUCR;tr|L2GE38|L2GE38_COLGN;gi|909991703|gb|KNG49171.1|;gi|596655675|ref|XP_007274074.1|;gi|734658335|gb|KHN95402.1|;gi|752282348|dbj|GAM82492.1|;tr|R1GH28|R1GH28_BOTPV;gi|615415600|ref|XP_007584954.1|	Macrophomina;Macrophomina phaseolina MS6;Neurospora;Colletotrichum;Stemphylium lycopersici;Colletotrichum gloeosporioides Nara gc5;Metarhizium album ARSEF 1941;fungal sp. No.11243;Neofusicoccum;Neofusicoccum parvum UCRNP2	152;152;143;152;157;152;151;155;152;152	80;80;78;78;78;78;77;77;76;76	[('cis-trans', 9), ('isomerase', 9), ('Peptidyl-prolyl', 5), ('peptidyl-prolyl', 4), ('precursor', 2)]	Peptidyl-prolyl cis-trans isomerase;Peptidyl-prolyl cis-trans isomerase cyclophilin-type [Macrophomina phaseolina MS6];Peptidyl-prolyl cis-trans isomerase B;Peptidyl-prolyl cis-trans isomerase;peptidyl-prolyl cis-trans isomerase b [Stemphylium lycopersici];peptidyl-prolyl cis-trans isomerase b precursor [Colletotrichum gloeosporioides Nara gc5];peptidyl-prolyl cis-trans isomerase B precursor [Met…	0.957791	0.119217	1	80	6e-43	152	80	356	75.8427	K2RJK4	279	32.2581	GO:0016021;GO:0003755;GO:0006457	PF00160	PTHR11071	0	0	0	0	GO:0016021;GO:0003755;GO:0006457;0;GO:0005788;GO:0005794;GO:0016021;GO:0042277	PF00160;0;PF00160	PTHR11071;0;PTHR11071	0;ncr:NCU01200;npa:UCRNP2_5681	0	0;K03768
PolyA_DEIso	Salix_HiSeq_c578801_g7_i1	Salix_HiSeq_c578801_g7	24	8	1.83928	0.902745	Control	2.03743	tr|K2S5K3|K2S5K3_MACPH	Mitochondrial substrate/solute carrier	Eukaryota	Fungi	Ascomycota	Botryosphaeriales	Botryosphaeriaceae	Macrophomina	Macrophomina	Eukaryota;Fungi;Dikarya;Ascomycota;Pezizomycotina;Leotiomyceta;Dothideomyceta;DothideomycetesDothideomycetes incertae sedis;Botryosphaeriales;Botryosphaeriaceae;Macrophomina	tr|K2S5K3|K2S5K3_MACPH;gi|407929361|gb|EKG22193.1|;tr|U4LLE3|U4LLE3_PYROM;pyronema|U4LLE3|U4LLE3_PYROM;gi|549052424|emb|CCX30180.1|;tr|B6HDJ8|B6HDJ8_PENCW;tr|A1D7K5|A1D7K5_NEOFI;gi|255944971|ref|XP_002563253.1|;gi|119492461|ref|XP_001263596.1|;gi|584413506|emb|CDM32280.1|	Macrophomina;Macrophomina phaseolina MS6;Pyronema;Pyronema omphalodes;Pyronema omphalodes CBS 100304;Penicillium chrysogenum complex;Neosartorya;Penicillium rubens Wisconsin 54-1255;Neosartorya fischeri NRRL 181;Penicillium roqueforti FM164	494;494;494;494;494;494;493;494;493;495	83;83;82;82;82;81;81;81;81;81	[('carrier', 8), ('Mitochondrial', 7), ('phosphate', 5), ('no.', 3), ('P40035', 3)]	Mitochondrial substrate/solute carrier;Mitochondrial substrate/solute carrier [Macrophomina phaseolina MS6];Similar to Mitochondrial phosphate carrier protein 2 acc. no. P40035;Similar to Mitochondrial phosphate carrier protein 2;acc. no. P40035 [Pyronema omphalodes CBS 100304];Pc20g07280 protein;Mitochondrial phosphate carrier protein, putative;Pc20g07280 [Penicillium rubens Wisconsin 54-1255];m…	0.309083	0.583707	0.960991	81.03	9e-172	494	83	983	88.5046	K2S5K3	373	77.748	GO:0016021;GO:0006810	PF00153	0	0	0	0	0	GO:0016021;GO:0006810;0;GO:0016021	PF00153;0;PF00153	0	0;pcs:Pc20g07280;nfi:NFIA_068690	0	0;K15102
PolyA_DEIso	Salix_HiSeq_c558077_g2_i1	Salix_HiSeq_c558077_g2	27	8	2.97085	0.740305	Control	4.01301	tr|K2T0Q4|K2T0Q4_MACPH	Carbohydrate-binding WSC	Eukaryota	Fungi	Ascomycota	Botryosphaeriales	Botryosphaeriaceae	Macrophomina	Macrophomina	Eukaryota;Fungi;Dikarya;Ascomycota;Pezizomycotina;Leotiomyceta;Dothideomyceta;DothideomycetesDothideomycetes incertae sedis;Botryosphaeriales;Botryosphaeriaceae;Macrophomina	tr|K2T0Q4|K2T0Q4_MACPH;gi|407929663|gb|EKG22475.1|;tuber|D5G662|D5G662_TUBMM;tr|D5G662|D5G662_TUBMM;gi|296412270|ref|XP_002835848.1|;tr|V9DI05|V9DI05_9EURO;gi|629649568|ref|XP_007802072.1|	Macrophomina;Macrophomina phaseolina MS6;Tuber melanosporum;Tuber;Tuber melanosporum Mel28;Cladophialophora;Endocarpon pusillum Z07020	147;147;145;145;145;133;160	42;42;41;41;41;34;33	[('WSC', 2), ('sequence', 2), ('Carbohydrate-binding', 2), ('strain', 2), ('scaffold_118,', 2)]	Carbohydrate-binding WSC;Carbohydrate-binding WSC [Macrophomina phaseolina MS6];Whole genome shotgun sequence assembly, scaffold_118, strain Mel28;hypothetical protein [Tuber melanosporum Mel28];Uncharacterized protein;hypothetical protein EPUS_02114 [Endocarpon pusillum Z07020]	0.60347	0.27295	0.999917	44.79	7e-36	147	42	752	63.0319	K2T0Q4	1932	8.17805	0	PF01822	0	0	0	0	0	0	PF01822;0;PF01822	0	0;tml:GSTUM_00001786001	0	0
PolyA_DEIso	Salix_HiSeq_c556104_g1_i3	Salix_HiSeq_c556104_g1	37	8	4.50091	0.549014	Control	8.19815	tr|K2RJX7|K2RJX7_MACPH	AMP-dependent synthetase/ligase	Eukaryota	Fungi	Ascomycota	Botryosphaeriales	Botryosphaeriaceae	Macrophomina	Macrophomina	Eukaryota;Fungi;Dikarya;Ascomycota;Pezizomycotina;Leotiomyceta;Dothideomyceta;DothideomycetesDothideomycetes incertae sedis;Botryosphaeriales;Botryosphaeriaceae;Macrophomina	tr|K2RJX7|K2RJX7_MACPH;gi|407919866|gb|EKG13087.1|;gi|599159798|gb|EYE98782.1|;tr|V5FFX9|V5FFX9_BYSSN;gi|557724820|dbj|GAD96524.1|;tr|Q0CML1|Q0CML1_ASPTN;gi|115397319|ref|XP_001214251.1|;tr|D8PSX8|D8PSX8_SCHCM;gi|302692882|ref|XP_003036120.1|;tr|Q52US9|Q52US9_OMPOL	Macrophomina;Macrophomina phaseolina MS6;Aspergillus ruber CBS 135680;Byssochlamys;Byssochlamys spectabilis No. 5;Aspergillus;Aspergillus terreus NIH2624;Schizophyllum;Schizophyllum commune H4-8;Omphalotus	94;94;93;91;91;90;90;87;87;85	27;27;26;24;24;24;24;23;23;22	[('peptide', 4), ('Putative', 3), ('siderophore', 3), ('synthase', 3), ('SidC', 3)]	AMP-dependent synthetase/ligase;AMP-dependent synthetase/ligase [Macrophomina phaseolina MS6];nonribosomal siderophore peptide synthase SidC [Aspergillus ruber CBS 135680];Nonribosomal siderophore peptide synthase SidC;nonribosomal siderophore peptide synthase SidC [Byssochlamys spectabilis No. 5];Putative uncharacterized protein;hypothetical protein ATEG_05073 [Aspergillus terreus NIH2624];hypot…	0.913716	0.166176	1	33.7	4e-18	94	27	693	72.7273	K2RJX7	4730	3.76321	GO:0016874	PF00501;PF13193;PF00668;PF00550	0	0	0	0	0	GO:0016874;0;GO:0003824;GO:0031177;GO:0003824	PF00501;PF13193;PF00668;PF00550;0;PF00501;PF00550	0	0;scm:SCHCODRAFT_256202	0	0
PolyA_DEIso	Salix_HiSeq_c541268_g1_i3	Salix_HiSeq_c541268_g1	91	6	7.72486	0.371162	Control	20.8127	tr|K2QKY0|K2QKY0_MACPH	H/ACA ribonucleoprotein complex subunit Gar1/Naf1	Eukaryota	Fungi	Ascomycota	Botryosphaeriales	Botryosphaeriaceae	Macrophomina	Macrophomina	Eukaryota;Fungi;Dikarya;Ascomycota;Pezizomycotina;Leotiomyceta;Dothideomyceta;DothideomycetesDothideomycetes incertae sedis;Botryosphaeriales;Botryosphaeriaceae;Macrophomina	tr|K2QKY0|K2QKY0_MACPH;gi|407917165|gb|EKG10486.1|;tuber|D5GJN4|D5GJN4_TUBMM;tr|D5GJN4|D5GJN4_TUBMM;gi|296421970|ref|XP_002840536.1|;tr|U4LRK6|U4LRK6_PYROM;pyronema|U4LRK6|U4LRK6_PYROM;gi|549042812|emb|CCX34595.1|;tr|B6QES9|B6QES9_PENMQ;gi|212534742|ref|XP_002147527.1|	Macrophomina;Macrophomina phaseolina MS6;Tuber melanosporum;Tuber;Tuber melanosporum Mel28;Pyronema;Pyronema omphalodes;Pyronema omphalodes CBS 100304;Talaromyces;Talaromyces marneffei ATCC 18224	181;181;175;175;175;183;183;183;180;180	88;88;86;86;86;84;84;84;83;83	[('complex', 5), ('ribonucleo', 5), ('subunit', 5), ('H/ACA', 5), ('no.', 3)]	H/ACA ribonucleoprotein complex subunit Gar1/Naf1;H/ACA ribonucleoprotein complex subunit Gar1/Naf1 [Macrophomina phaseolina MS6];Whole genome shotgun sequence assembly, scaffold_52, strain Mel28;hypothetical protein [Tuber melanosporum Mel28];Similar to H/ACA ribonucleoprotein complex subunit 1 acc. no. Q1E6M1;Similar to H/ACA ribonucleoprotein complex subunit 1;acc. no. Q1E6M1 [Pyronema omphalo…	1.31833	0.052452	1	86	2e-53	181	88	910	32.967	K2QKY0	110	90.9091	GO:0031429;GO:0019013;GO:0001522;GO:0042254	PF04410	PTHR23237	0	0	0	0	GO:0031429;GO:0019013;GO:0001522;GO:0042254;0;GO:0031429	PF04410;0;PF04410	PTHR23237;0;PTHR23237	0;tml:GSTUM_00009086001	0	0;K11128
PolyA_DEIso	Salix_HiSeq_c518937_g2_i1	Salix_HiSeq_c518937_g2	23	2	3.74123	0.361681	Control	10.344	tr|K2QZH2|K2QZH2_MACPH	Uncharacterized protein	Eukaryota	Fungi	Ascomycota	Botryosphaeriales	Botryosphaeriaceae	Macrophomina	Macrophomina	Eukaryota;Fungi;Dikarya;Ascomycota;Pezizomycotina;Leotiomyceta;Dothideomyceta;DothideomycetesDothideomycetes incertae sedis;Botryosphaeriales;Botryosphaeriaceae;Macrophomina	tr|K2QZH2|K2QZH2_MACPH;gi|407922297|gb|EKG15401.1|;tr|R1FVH1|R1FVH1_BOTPV;gi|751743635|gb|KIM91907.1|;gi|615429968|ref|XP_007589451.1|;tr|K2RRA4|K2RRA4_MACPH;gi|407919509|gb|EKG12744.1|;gi|969887495|gb|KUF04662.1|;tr|G9NKS9|G9NKS9_HYPAI;gi|927401643|ref|XP_013946667.1|	Macrophomina;Macrophomina phaseolina MS6;Neofusicoccum;Piloderma croceum F 1598;Neofusicoccum parvum UCRNP2;Macrophomina;Macrophomina phaseolina MS6;Trichoderma gamsii;Trichoderma;Trichoderma atroviride IMI 206040	59;59;62;65;62;63;63;53;53;53	43;43;39;39;39;38;38;37;36;36	[('hypothetical', 6), ('Uncharacterized', 3), ('[Trichoderma', 2), ('[Macrophomina', 2), ('phaseolina', 2)]	Uncharacterized protein;hypothetical protein MPH_07452 [Macrophomina phaseolina MS6];Uncharacterized protein;hypothetical protein PILCRDRAFT_809899 [Piloderma croceum F 1598];hypothetical protein UCRNP2_10231 [Neofusicoccum parvum UCRNP2];hypothetical protein MPH_10125 [Macrophomina phaseolina MS6];hypothetical protein TGAM01_00797 [Trichoderma gamsii];Putative uncharacterized protein;hypothetica…	1.01469	0.11069	1	45.76	1e-07	59	43	446	39.6861	K2QZH2	323	18.2663	GO:0016021	0	0	0	0	0	0	GO:0016021;0;GO:0016021	0	0	0;npa:UCRNP2_10231	0	0
PolyA_DEIso	Salix_HiSeq_c579154_g1_i3	Salix_HiSeq_c579154_g1	28	4	2.21064	0.317106	Control	6.9713	tr|K2RY30|K2RY30_MACPH	Glutathione S-transferase	Eukaryota	Fungi	Ascomycota	Botryosphaeriales	Botryosphaeriaceae	Macrophomina	Macrophomina	Eukaryota;Fungi;Dikarya;Ascomycota;Pezizomycotina;Leotiomyceta;Dothideomyceta;DothideomycetesDothideomycetes incertae sedis;Botryosphaeriales;Botryosphaeriaceae;Macrophomina	tr|K2RY30|K2RY30_MACPH;gi|407924562|gb|EKG17597.1|;tr|M2MVT0|M2MVT0_BAUCO;gi|627797827|ref|XP_007672261.1|;tr|R7YHR2|R7YHR2_CONA1;gi|662503310|gb|KEQ60931.1|;gi|667825186|ref|XP_007776764.1|;gi|821063165|gb|KKY18490.1|;gi|915691236|ref|XP_013342758.1|;gi|662527196|gb|KEQ84576.1|	Macrophomina;Macrophomina phaseolina MS6;Baudoinia;Baudoinia panamericana UAMH 10762;Coniosporium;Aureobasidium melanogenum CBS 110374;Coniosporium apollinis CBS 100218;Diplodia seriata;Aureobasidium subglaciale EXF-2481;Aureobasidium pullulans EXF-150	379;379;377;377;374;370;374;371;367;364	71;71;70;70;68;68;68;67;67;66	[('S-transferase', 6), ('glutathione', 4), ('[Aureobasidium', 3), ('Glutathione', 3), ('hypothetical', 2)]	Glutathione S-transferase;Glutathione S-transferase [Macrophomina phaseolina MS6];Uncharacterized protein;hypothetical protein BAUCODRAFT_62112 [Baudoinia panamericana UAMH 10762];Glutathione S-transferase;glutathione S-transferase [Aureobasidium melanogenum CBS 110374];glutathione S-transferase [Coniosporium apollinis CBS 100218];putative glutathione transferase [Diplodia seriata];hypothetical p…	0.843314	0.157822	0.999992	67.45	8e-127	379	71	1078	70.9647	K2RY30	325	78.4615	GO:0016740	PF13417	0	0	0	0	0	GO:0016740;0;GO:0005737;GO:0004364	PF13417;0;PF13417	0	0;bcom:BAUCODRAFT_62112	0	0
PolyA_DEIso	Salix_HiSeq_c550942_g1_i1	Salix_HiSeq_c550942_g1	63	3	6.48964	0.289918	Control	22.3844	tr|K2QPP2|K2QPP2_MACPH	Cytochrome c oxidase biogenesis protein Cmc1-like protein	Eukaryota	Fungi	Ascomycota	Botryosphaeriales	Botryosphaeriaceae	Macrophomina	Macrophomina	Eukaryota;Fungi;Dikarya;Ascomycota;Pezizomycotina;Leotiomyceta;Dothideomyceta;DothideomycetesDothideomycetes incertae sedis;Botryosphaeriales;Botryosphaeriaceae;Macrophomina	tr|K2QPP2|K2QPP2_MACPH;gi|407918622|gb|EKG11891.1|;gi|662524928|gb|KEQ82314.1|;gi|662507615|gb|KEQ65223.1|;gi|915703094|ref|XP_013347227.1|;tr|R1ED15|R1ED15_BOTPV;gi|615421718|ref|XP_007586901.1|;gi|918828933|ref|XP_013431438.1|;gi|821061522|gb|KKY16960.1|;tr|N1J962|N1J962_BLUG1	Macrophomina;Macrophomina phaseolina MS6;Aureobasidium pullulans EXF-150;Aureobasidium melanogenum CBS 110374;Aureobasidium subglaciale EXF-2481;Neofusicoccum;Neofusicoccum parvum UCRNP2;Aureobasidium namibiae CBS 147.97;Diplodia seriata;Blumeria	110;110;109;107;108;99;99;107;107;104	67;67;65;64;64;63;63;62;62;59	[('biogenesis', 5), ('oxidase', 5), ('[Aureobasidium', 4), ('cmc1-like', 3), ('UPF0287-domain-containing', 3)]	Cytochrome c oxidase biogenesis protein Cmc1-like protein;Cytochrome c oxidase biogenesis protein Cmc1-like protein [Macrophomina phaseolina MS6];UPF0287-domain-containing protein [Aureobasidium pullulans EXF-150];UPF0287-domain-containing protein [Aureobasidium melanogenum CBS 110374];hypothetical protein AUEXF2481DRAFT_1905 [Aureobasidium subglaciale EXF-2481];Putative cytochrome c oxidase biog…	1.34994	0.0434675	1	65.43	3e-27	110	67	765	31.7647	K2QPP2	80	100	0	PF08583	0	0	0	0	0	0	PF08583;0;PF08583;PF08583	0	0;npa:UCRNP2_7650	0	0;K18172
PolyA_DEIso	Salix_HiSeq_c552516_g1_i4	Salix_HiSeq_c552516_g1	26	4	2.52451	0.205463	Control	12.2869	tr|K2RTG7|K2RTG7_MACPH	Uncharacterized protein	Eukaryota	Fungi	Ascomycota	Botryosphaeriales	Botryosphaeriaceae	Macrophomina	Macrophomina	Eukaryota;Fungi;Dikarya;Ascomycota;Pezizomycotina;Leotiomyceta;Dothideomyceta;DothideomycetesDothideomycetes incertae sedis;Botryosphaeriales;Botryosphaeriaceae;Macrophomina	tr|K2RTG7|K2RTG7_MACPH;gi|407922896|gb|EKG15987.1|;gi|821058568|gb|KKY14268.1|;tr|C7ZHE7|C7ZHE7_NECH7;gi|302886489|ref|XP_003042134.1|;tr|J3NQT2|J3NQT2_GAGT3;gi|902732973|gb|KNB04542.1|;gi|685401646|ref|XP_009219683.1|;tr|Q0CXC4|Q0CXC4_ASPTN;tr|K2S270|K2S270_MACPH	Macrophomina;Macrophomina phaseolina MS6;Diplodia seriata;Fusarium solani species complex;Nectria haematococca mpVI 77-13-4;Gaeumannomyces;Fusarium oxysporum f. sp. lycopersici 4287;Gaeumannomyces graminis var. tritici R3-111a-1;Aspergillus;Macrophomina	61;61;59;59;59;59;59;59;57;58	32;32;27;26;26;25;25;25;24;24	[('hypothetical', 4), ('Uncharacterized', 3), ('Putative', 2), ('uncharacterized', 2), ('pth11-like', 1)]	Uncharacterized protein;hypothetical protein MPH_06808 [Macrophomina phaseolina MS6];putative pth11-like integral membrane protein [Diplodia seriata];Putative uncharacterized protein (Fragment);hypothetical protein NECHADRAFT_6182 [Nectria haematococca mpVI 77-13-4];Uncharacterized protein;hypothetical protein FOXG_19323 [Fusarium oxysporum f. sp. lycopersici 4287];hypothetical protein GGTG_03638…	1.08944	0.069766	1	40.51	2e-07	61	32	753	29.8805	K2RTG7	378	20.8995	GO:0016021	0	0	0	0	0	0	GO:0016021;0;GO:0016021;GO:0050660;GO:0016614;GO:0016021	0;PF07063;PF05199;PF00732	0	0;nhe:NECHADRAFT_6182	0	0
PolyA_DEIso	Salix_HiSeq_c563563_g1_i1	Salix_HiSeq_c563563_g1	23	4	1.94681	0.156589	Control	12.4326	tr|K2QZ50|K2QZ50_MACPH	Mitochondrial substrate/solute carrier	Eukaryota	Fungi	Ascomycota	Botryosphaeriales	Botryosphaeriaceae	Macrophomina	Macrophomina	Eukaryota;Fungi;Dikarya;Ascomycota;Pezizomycotina;Leotiomyceta;Dothideomyceta;DothideomycetesDothideomycetes incertae sedis;Botryosphaeriales;Botryosphaeriaceae;Macrophomina	tr|K2QZ50|K2QZ50_MACPH;gi|407922139|gb|EKG15266.1|;tr|R1G595|R1G595_BOTPV;gi|615429181|ref|XP_007589199.1|;tr|U4KVK9|U4KVK9_PYROM;pyronema|U4KVK9|U4KVK9_PYROM;gi|549055590|emb|CCX05633.1|;tr|E3RX88|E3RX88_PYRTT;gi|330928399|ref|XP_003302243.1|;gi|821058265|gb|KKY13996.1|	Macrophomina;Macrophomina phaseolina MS6;Neofusicoccum;Neofusicoccum parvum UCRNP2;Pyronema;Pyronema omphalodes;Pyronema omphalodes CBS 100304;Pyrenophora;Pyrenophora teres f. teres 0-1;Diplodia seriata	75;75;75;75;75;75;75;75;75;71	56;56;55;55;53;53;53;53;53;50	[('transporter', 4), ('nucleotide', 4), ('adenine', 4), ('carrier', 4), ('no.', 3)]	Mitochondrial substrate/solute carrier;Mitochondrial substrate/solute carrier [Macrophomina phaseolina MS6];Putative mitochondrial carrier protein;putative mitochondrial carrier protein [Neofusicoccum parvum UCRNP2];Similar to Peroxisomal adenine nucleotide transporter 1 acc. no. Q75A82;Similar to Peroxisomal adenine nucleotide transporter 1;acc. no. Q75A82 [Pyronema omphalodes CBS 100304];Putati…	1.09456	0.0622518	0.999726	51.67	2e-11	75	56	1201	14.9875	K2QZ50	457	13.1291	GO:0016021;GO:0006810	PF00153	0	0	0	0	0	GO:0016021;GO:0006810;0;GO:0016021	PF00153;0;PF00153	0	0;npa:UCRNP2_9967;pte:PTT_13992	0	0
PolyA_DEIso	Salix_HiSeq_c483313_g1_i2	Salix_HiSeq_c483313_g1	21	2	1.94991	0.11456	Control	17.0209	tr|K2R3K3|K2R3K3_MACPH	Peptidase S54 rhomboid	Eukaryota	Fungi	Ascomycota	Botryosphaeriales	Botryosphaeriaceae	Macrophomina	Macrophomina	Eukaryota;Fungi;Dikarya;Ascomycota;Pezizomycotina;Leotiomyceta;Dothideomyceta;DothideomycetesDothideomycetes incertae sedis;Botryosphaeriales;Botryosphaeriaceae;Macrophomina	tr|K2R3K3|K2R3K3_MACPH;gi|407923843|gb|EKG16906.1|;tr|R1GHX9|R1GHX9_BOTPV;gi|615414583|ref|XP_007584627.1|;tr|A7EUH3|A7EUH3_SCLS1;gi|156048498|ref|XP_001590216.1|;gi|821059144|gb|KKY14767.1|	Macrophomina;Macrophomina phaseolina MS6;Neofusicoccum;Neofusicoccum parvum UCRNP2;Sclerotinia;Sclerotinia sclerotiorum 1980 UF-70;Diplodia seriata	73;73;69;69;64;64;62	29;29;26;26;21;21;20	[('rhomboid', 4), ('protease', 2), ('family', 2), ('integral', 2), ('S54', 2)]	Peptidase S54 rhomboid;Peptidase S54 rhomboid [Macrophomina phaseolina MS6];Putative integral membrane protease of the rhomboid family involved in different forms of regulated intramembrane proteolysis protein;putative integral membrane protease of the rhomboid family involved in different forms of regulated intramembrane proteolysis protein [Neofusicoccum parvum UCRNP2];Predicted protein;predict…	1.23098	0.0534821	1	34.13	3e-12	73	29	755	47.6821	K2R3K3	267	46.0674	GO:0016021;GO:0004252	PF01694;PF01694	PTHR22936	0	0	0	0	GO:0016021;GO:0004252;0;GO:0016021;GO:0005743;GO:0016485	PF01694;PF01694;0	PTHR22936;0;PTHR22936;PRESENILINS-ASSOCIATED RHOMBOID-LIKE PROTEIN, MITOCHONDRIAL (PTHR22936:SF13)	0;npa:UCRNP2_5353;ssl:SS1G_08980	0	0;K09650
PolyA_DEIso	Salix_HiSeq_c592715_g1_i1	Salix_HiSeq_c592715_g1	14	1	1.71637	0.0897393	Control	19.1262	tr|K2SAJ9|K2SAJ9_MACPH	Peptidase S10 serine carboxypeptidase	Eukaryota	Fungi	Ascomycota	Botryosphaeriales	Botryosphaeriaceae	Macrophomina	Macrophomina	Eukaryota;Fungi;Dikarya;Ascomycota;Pezizomycotina;Leotiomyceta;Dothideomyceta;DothideomycetesDothideomycetes incertae sedis;Botryosphaeriales;Botryosphaeriaceae;Macrophomina	tr|K2SAJ9|K2SAJ9_MACPH;sp|C5FTV7|KEX1_ARTOC;gi|407929078|gb|EKG21917.1|;gi|296811844|ref|XP_002846260.1|;sp|A2QPW5|KEX1_ASPNC;gi|342164958|sp|A2QPW5.1|KEX1_ASPNC;sp|Q0USX0|KEX1_PHANO;sp|C1G2I2|KEX1_PARBD;tr|M3CVT0|M3CVT0_SPHMS;tr|V5GAL1|V5GAL1_BYSSN	Macrophomina;Arthroderma;Macrophomina phaseolina MS6;Arthroderma otae CBS 113480;Aspergillus;Aspergillus niger CBS 513.88;Parastagonospora;Paracoccidioides;Sphaerulina;Byssochlamys	164;162;164;162;152;152;152;155;150;148	63;63;63;63;57;57;56;56;56;56	[('carboxypeptidase', 9), ('Pheromone-processing', 4), ('KEX1', 3), ('Kex1', 2), ('S10', 2)]	Peptidase S10 serine carboxypeptidase;Pheromone-processing carboxypeptidase KEX1;Peptidase S10 serine carboxypeptidase [Macrophomina phaseolina MS6];pheromone processing carboxypeptidase Kex1 [Arthroderma otae CBS 113480];Pheromone-processing carboxypeptidase kex1;RecName: Full=Pheromone-processing carboxypeptidase kex1;AltName: Full=Carboxypeptidase D;Flags: Precursor;Peptidase_S10-domain-contai…	1.28163	0.041841	0.999984	65.38	9e-44	164	63	643	60.6532	K2SAJ9	641	19.5008	GO:0016021;GO:0004185	PF00450	PTHR11802	0	0	0	0	GO:0016021;GO:0004185;GO:0005794;GO:0016021;GO:0006915;0;GO:0000324;GO:0005802;GO:0006915	PF00450;PF00450;0;PF00450	PTHR11802;PTHR11802;0;PTHR11802	0;pno:SNOG_05144;pbn:PADG_02348	0	0;K01288
PolyA_DEIso	Salix_HiSeq_c565183_g1_i2	Salix_HiSeq_c565183_g1	15	1	2.93791	0.0750435	Control	39.1495	tr|K2SBN5|K2SBN5_MACPH	VRR-NUC domain-containing protein	Eukaryota	Fungi	Ascomycota	Botryosphaeriales	Botryosphaeriaceae	Macrophomina	Macrophomina	Eukaryota;Fungi;Dikarya;Ascomycota;Pezizomycotina;Leotiomyceta;Dothideomyceta;DothideomycetesDothideomycetes incertae sedis;Botryosphaeriales;Botryosphaeriaceae;Macrophomina	tr|K2SBN5|K2SBN5_MACPH;gi|407929524|gb|EKG22342.1|;gi|821068504|gb|KKY23625.1|;gi|748555673|dbj|GAM37943.1|;tr|R7YKI4|R7YKI4_CONA1;gi|667826515|ref|XP_007777428.1|;tr|B8MFL4|B8MFL4_TALSN;gi|242803755|ref|XP_002484238.1|;gi|679989397|gb|KFX42365.1|;tr|B6QND3|B6QND3_PENMQ	Macrophomina;Macrophomina phaseolina MS6;Diplodia seriata;Talaromyces cellulolyticus;Coniosporium;Coniosporium apollinis CBS 100218;Talaromyces;Talaromyces stipitatus ATCC 10500;Talaromyces marneffei PM1;Talaromyces	156;156;154;153;154;154;152;152;149;149	77;77;76;75;75;75;74;74;72;72	[('domain-containing', 3), ('[Talaromyces', 3), ('Putative', 2), ('hypothetical', 2), ('VRR-NUC', 2)]	VRR-NUC domain-containing protein;VRR-NUC domain-containing protein [Macrophomina phaseolina MS6];putative coiled-coil domain-containing protein mtmr15 [Diplodia seriata];human MTMR15 homolog [Talaromyces cellulolyticus];Uncharacterized protein;hypothetical protein W97_01330 [Coniosporium apollinis CBS 100218];Putative uncharacterized protein;conserved hypothetical protein [Talaromyces stipitatus…	1.59273	0.0219429	1	71.28	2e-41	156	77	374	75.4011	K2SBN5	862	10.9049	GO:0016788	PF08774	0	0	0	0	0	GO:0016788;0;GO:0016788;GO:0016788	PF08774;0;PF08774;PF08774	0	0	0	0
PolyA_DEIso	Salix_HiSeq_c591137_g1_i3	Salix_HiSeq_c591137_g1	9	1	0.749063	0.0660064	Control	11.3483	tr|K2RC77|K2RC77_MACPH	Glucosamine-6-phosphate isomerase	Eukaryota	Fungi	Ascomycota	Botryosphaeriales	Botryosphaeriaceae	Macrophomina	Macrophomina	Eukaryota;Fungi;Dikarya;Ascomycota;Pezizomycotina;Leotiomyceta;Dothideomyceta;DothideomycetesDothideomycetes incertae sedis;Botryosphaeriales;Botryosphaeriaceae;Macrophomina	tr|K2RC77|K2RC77_MACPH;gi|407927227|gb|EKG20126.1|;tr|J5TUM6|J5TUM6_TRIAS;tr|K1V4H7|K1V4H7_TRIAC;gi|930419279|ref|XP_014183912.1|;tr|E3QH94|E3QH94_COLGM;gi|563295069|gb|ESZ95332.1|;tr|N4V088|N4V088_COLOR;gi|821065991|gb|KKY21189.1|;gi|588258255|ref|XP_006958288.1|	Macrophomina;Macrophomina phaseolina MS6;Trichosporon;Trichosporon;Trichosporon asahii var. asahii CBS 2479;Colletotrichum;Sclerotinia borealis F-4157;Colletotrichum;Diplodia seriata;Wallemia mellicola CBS 633.66	90;90;87;87;87;86;86;86;85;85	44;44;41;41;41;40;40;39;39;39	[('isomerase', 7), ('Glucosamine-6-phosphate', 6), ('glucosamine-6-phosphate', 4), ('deaminase', 2), ('asahii', 2)]	Glucosamine-6-phosphate isomerase;Glucosamine-6-phosphate isomerase [Macrophomina phaseolina MS6];Glucosamine-6-phosphate isomerase;glucosamine-6-phosphate isomerase [Trichosporon asahii var. asahii CBS 2479];glucosamine-6-phosphate deaminase [Sclerotinia borealis F-4157];Glucosamine-6-phosphate deaminase;putative glucosamine-6-phosphate isomerase [Diplodia seriata];glucosamine-6-phosphate isomer…	1.05493	0.0914052	0.998876	51.52	6e-35	90	44	1318	22.5341	K2RC77	408	19.8529	GO:0004342;GO:0005975;GO:0006044	PF01182;PF01182	PTHR11280	0	0	0	0	GO:0004342;GO:0005975;GO:0006044;0;GO:0004342;GO:0016787	PF01182;PF01182;0	PTHR11280;0;PTHR11280	0	0	0
PolyA_DEIso	Salix_HiSeq_c534105_g1_i1	Salix_HiSeq_c534105_g1	11	130	0.893853	6.64607	Treatment	7.43531	tr|R1G468|R1G468_BOTPV	formate dehydrogenase protein	Eukaryota	Fungi	Ascomycota	Botryosphaeriales	Botryosphaeriaceae	Neofusicoccum	Neofusicoccum	Eukaryota;Fungi;Dikarya;Ascomycota;Pezizomycotina;Leotiomyceta;Dothideomyceta;DothideomycetesDothideomycetes incertae sedis;Botryosphaeriales;Botryosphaeriaceae;Neofusicoccum	tr|R1G468|R1G468_BOTPV;gi|615430485|ref|XP_007589616.1|;tr|K2SX20|K2SX20_MACPH;gi|407928190|gb|EKG21060.1|;tr|V9DA21|V9DA21_9EURO;tr|B2W1X2|B2W1X2_PYRTR;gi|821068650|gb|KKY23767.1|;gi|671175162|ref|XP_008728045.1|;gi|189194830|ref|XP_001933753.1|;tr|E3S2L7|E3S2L7_PYRTT	Neofusicoccum;Neofusicoccum parvum UCRNP2;Macrophomina;Macrophomina phaseolina MS6;Cladophialophora;Pyrenophora;Diplodia seriata;Cladophialophora carrionii CBS 160.54;Pyrenophora tritici-repentis Pt-1C-BFP;Pyrenophora	331;331;328;328;326;325;326;326;325;326	96;96;95;95;94;94;94;94;94;94	[('dehydrogenase', 7), ('formate', 5), ('Putative', 2), ('Formate', 2), ('putative', 2)]	Putative formate dehydrogenase protein;putative formate dehydrogenase protein [Neofusicoccum parvum UCRNP2];Uncharacterized protein;hypothetical protein MPH_01604 [Macrophomina phaseolina MS6];Formate dehydrogenase;putative nad-dependent formate dehydrogenase fdh [Diplodia seriata];formate dehydrogenase [Cladophialophora carrionii CBS 160.54];formate dehydrogenase [Pyrenophora tritici-repentis Pt…	0.871299	6.25821	0.996485	96.3	6e-109	331	96	802	60.5985	R1G468	365	44.3836	GO:0051287;GO:0016616	PF00389;PF02826;PF00389;PF02826	0	npa:UCRNP2_10390	0	K00122	0	GO:0051287;GO:0016616;0;GO:0051287;GO:0005829;GO:0008863;GO:0042183;GO:0016616	PF00389;PF02826;PF00389;0;PF02826	0	npa:UCRNP2_10390;0;pte:PTT_16560	0	K00122;0;K00122
PolyA_DEIso	Salix_HiSeq_c586666_g1_i5	Salix_HiSeq_c586666_g1	3	43	0.686953	6.35372	Treatment	9.24914	tr|R1G9A7|R1G9A7_BOTPV	Putative-naphthalenetriol reductase protein	Eukaryota	Fungi	Ascomycota	Botryosphaeriales	Botryosphaeriaceae	Neofusicoccum	Neofusicoccum	Eukaryota;Fungi;Dikarya;Ascomycota;Pezizomycotina;Leotiomyceta;Dothideomyceta;DothideomycetesDothideomycetes incertae sedis;Botryosphaeriales;Botryosphaeriaceae;Neofusicoccum	tr|R1G9A7|R1G9A7_BOTPV;gi|615413743|ref|XP_007584356.1|;gi|821064910|gb|KKY20159.1|;tr|K2RKI0|K2RKI0_MACPH;tr|R7YTC7|R7YTC7_CONA1;gi|667832650|ref|XP_007780494.1|;tr|M3BSF2|M3BSF2_SPHMS;gi|453080973|gb|EMF09023.1|;gi|685226922|gb|AIO04500.1|;gi|759205627|gb|KIV83046.1|	Neofusicoccum;Neofusicoccum parvum UCRNP2;Diplodia seriata;Macrophomina;Coniosporium;Coniosporium apollinis CBS 100218;Sphaerulina;Sphaerulina musiva SO2202;Cercospora kikuchii;Exophiala sideris	62;62;62;60;61;61;60;60;60;60	100;100;100;96;95;95;94;94;94;94	[('reductase', 9), ('putative', 2), ('ESC', 2), ('UCRNP2]', 1), ('[Neofusicoccum', 1)]	Putative-naphthalenetriol reductase protein;putative -naphthalenetriol reductase protein [Neofusicoccum parvum UCRNP2];putative naphthalenetriol reductase [Diplodia seriata];Short-chain dehydrogenase/reductase SDR;Tetrahydroxynaphthalene reductase;tetrahydroxynaphthalene reductase [Coniosporium apollinis CBS 100218];ESC reductase;ESC reductase [Sphaerulina musiva SO2202];hydroxynaphthalene reduct…	0.966101	9.85162	0.999307	100	2e-09	62	100	286	30.4196	R1G9A7	271	10.7011	GO:0016491	PF00106	0	npa:UCRNP2_5079	0	K17739	0	GO:0016491;0;GO:0016491	PF00106;0;PF00106	0	npa:UCRNP2_5079;0	0	K17739;0
PolyA_DEIso	Salix_HiSeq_c332679_g1_i1	Salix_HiSeq_c332679_g1	1	22	0.314765	6.07044	Treatment	19.2856	tr|R1GCD6|R1GCD6_BOTPV	60s ribosomal protein l12 protein	Eukaryota	Fungi	Ascomycota	Botryosphaeriales	Botryosphaeriaceae	Neofusicoccum	Neofusicoccum	Eukaryota;Fungi;Dikarya;Ascomycota;Pezizomycotina;Leotiomyceta;Dothideomyceta;DothideomycetesDothideomycetes incertae sedis;Botryosphaeriales;Botryosphaeriaceae;Neofusicoccum	tr|R1GCD6|R1GCD6_BOTPV;tr|K2RVH6|K2RVH6_MACPH;gi|407921015|gb|EKG14184.1|;gi|615420879|ref|XP_007586635.1|;gi|821061052|gb|KKY16517.1|;gi|752280993|dbj|GAM84675.1|;tr|R7Z128|R7Z128_CONA1;tr|Q0U800|Q0U800_PHANO;gi|667838117|ref|XP_007783227.1|;gi|169617868|ref|XP_001802348.1|	Neofusicoccum;Macrophomina;Macrophomina phaseolina MS6;Neofusicoccum parvum UCRNP2;Diplodia seriata;fungal sp. No.11243;Coniosporium;Parastagonospora;Coniosporium apollinis CBS 100218;Parastagonospora nodorum SN15	125;125;125;125;123;122;120;120;120;120	94;94;94;94;91;90;87;87;87;87	[('ribosomal', 5), ('l12', 3), ('60s', 3), ('L11', 2), ('L12', 2)]	Putative 60s ribosomal protein l12 protein;Ribosomal protein L11;Ribosomal protein L11 [Macrophomina phaseolina MS6];putative 60s ribosomal protein l12 protein [Neofusicoccum parvum UCRNP2];putative 60s ribosomal protein l12 [Diplodia seriata];hypothetical protein ANO11243_026740 [fungal sp. No.11243];60S ribosomal protein L12;Putative uncharacterized protein;60S ribosomal protein L12 [Coniospori…	1.28523	19.8841	0.99995	93.85	5e-34	125	94	303	64.3564	R1GCD6	165	39.3939	GO:0005840;GO:0003735;GO:0006412	PF00298;PF03946;PF00298;PF03946	PTHR11661	npa:UCRNP2_7377	0	K02870	0	GO:0005840;GO:0003735;GO:0006412;GO:0005840;0	PF00298;PF03946;PF00298;0	PTHR11661;PTHR11661;0;60S RIBOSOMAL PROTEIN L12 (PTHR11661:SF2)	npa:UCRNP2_7377;0;pno:SNOG_12114	0	K02870;0;K02870
PolyA_DEIso	Salix_HiSeq_c594678_g7_i1	Salix_HiSeq_c594678_g7	199	35	29.9004	5.56554	Control	5.37243	tr|R1GKA4|R1GKA4_BOTPV	40s ribosomal protein s15 protein	Eukaryota	Fungi	Ascomycota	Botryosphaeriales	Botryosphaeriaceae	Neofusicoccum	Neofusicoccum	Eukaryota;Fungi;Dikarya;Ascomycota;Pezizomycotina;Leotiomyceta;Dothideomyceta;DothideomycetesDothideomycetes incertae sedis;Botryosphaeriales;Botryosphaeriaceae;Neofusicoccum	tr|R1GKA4|R1GKA4_BOTPV;tr|C7YHJ8|C7YHJ8_NECH7;tr|G4MYJ0|G4MYJ0_MAGO7;tr|R8BVI4|R8BVI4_TOGMI;tr|C5FX43|C5FX43_ARTOC;tr|K2SZM3|K2SZM3_MACPH;tr|D4NXI1|D4NXI1_MAGOR;tr|E4UY92|E4UY92_ARTGP;tr|J3PH67|J3PH67_GAGT3;tr|L2GBA7|L2GBA7_COLGN	Neofusicoccum;Fusarium solani species complex;Magnaporthe;Togninia;Arthroderma;Macrophomina;Magnaporthe;Microsporum;Gaeumannomyces;Colletotrichum	163;163;163;163;163;163;163;163;163;163	100;100;100;100;100;100;100;100;100;100	[('ribosomal', 8), ('S15', 5), ('40S', 5), ('s15', 3), ('40s', 3)]	Putative 40s ribosomal protein s15 protein;Predicted protein;40S ribosomal protein S15;Putative 40s ribosomal protein s15 protein;Ribosomal protein S19/S15;40s ribosomal protein s15	0.73017	0.228759	1	100	1e-47	163	100	518	45.1737	R1GKA4	153	50.9804	GO:0015935;GO:0003723;GO:0003735;GO:0006412	PF00203	PTHR11880	npa:UCRNP2_4509	0	K02958	0	GO:0015935;GO:0003723;GO:0003735;GO:0006412;GO:0015935;GO:0006407;GO:0043581;GO:0006412	PF00203;PF00203;PF00203	PTHR11880;PTHR11880;PTHR11880	npa:UCRNP2_4509;nhe:NECHADRAFT_73391;mgr:MGG_10370;tmn:UCRPA7_1092;0	0	K02958;K02958;0
PolyA_DEIso	Salix_HiSeq_c577066_g4_i1	Salix_HiSeq_c577066_g4	1	21	0.115435	2.38747	Treatment	20.6824	tr|R1GFE3|R1GFE3_BOTPV	40s ribosomal protein s9 protein	Eukaryota	Fungi	Ascomycota	Botryosphaeriales	Botryosphaeriaceae	Neofusicoccum	Neofusicoccum	Eukaryota;Fungi;Dikarya;Ascomycota;Pezizomycotina;Leotiomyceta;Dothideomyceta;DothideomycetesDothideomycetes incertae sedis;Botryosphaeriales;Botryosphaeriaceae;Neofusicoccum	tr|R1GFE3|R1GFE3_BOTPV;tr|R7Z0W5|R7Z0W5_CONA1;gi|615424990|ref|XP_007587858.1|;gi|628350650|ref|XP_007750565.1|;gi|759247637|gb|KIW24305.1|;gi|915072731|ref|XP_013273613.1|;gi|759230928|gb|KIW07901.1|;gi|452836738|gb|EME38681.1|;tr|K2RFG1|K2RFG1_MACPH;tr|V9DMN6|V9DMN6_9EURO	Neofusicoccum;Coniosporium;Neofusicoccum parvum UCRNP2;Cladophialophora psammophila CBS 110553;Cladophialophora immunda;Rhinocladiella mackenziei CBS 650.93;Verruconis gallopava;Dothistroma septosporum NZE10;Macrophomina;Cladophialophora	303;301;303;303;303;302;302;307;305;305	91;91;91;91;91;91;91;86;85;85	[('ribosomal', 9), ('40S', 6), ('[Cladophialophora', 2), ('CBS', 2), ('40s', 2)]	Putative 40s ribosomal protein s9 protein;40S ribosomal protein S9;putative 40s ribosomal protein s9 protein [Neofusicoccum parvum UCRNP2];40S ribosomal protein S9 [Cladophialophora psammophila CBS 110553];40S ribosomal protein S9 [Cladophialophora immunda];40S ribosomal protein S9 [Rhinocladiella mackenziei CBS 650.93];40S ribosomal protein S9 [Verruconis gallopava];ribosomal protein S9-like pro…	1.3156	26.488	0.999182	90.74	5e-100	303	91	858	56.6434	R1GFE3	191	84.8168	GO:0015935;GO:0019843;GO:0003735;GO:0006412	PF00163;PF01479	PTHR11831	npa:UCRNP2_8615	0	K02997	0	GO:0015935;GO:0019843;GO:0003735;GO:0006412;GO:0015935;0;GO:0006412	PF00163;PF01479;PF00163;0;PF01479	PTHR11831;PTHR11831;0;PTHR11831	npa:UCRNP2_8615;0	0	K02997;0
PolyA_DEIso	Salix_HiSeq_c491609_g1_i1	Salix_HiSeq_c491609_g1	338	46	16.0342	1.45158	Control	11.0461	tr|R1H1B9|R1H1B9_BOTPV	cytochrome p450 protein	Eukaryota	Fungi	Ascomycota	Botryosphaeriales	Botryosphaeriaceae	Neofusicoccum	Neofusicoccum	Eukaryota;Fungi;Dikarya;Ascomycota;Pezizomycotina;Leotiomyceta;Dothideomyceta;DothideomycetesDothideomycetes incertae sedis;Botryosphaeriales;Botryosphaeriaceae;Neofusicoccum	tr|R1H1B9|R1H1B9_BOTPV;gi|615401154|ref|XP_007580330.1|;gi|913772560|emb|CRK30750.1|;gi|630036324|ref|XP_007839344.1|;tr|R1GJI9|R1GJI9_BOTPV;gi|821073837|gb|KKY28744.1|;gi|615420060|ref|XP_007586372.1|;tr|R0J4B8|R0J4B8_SETT2;gi|636578791|ref|XP_008020734.1|;tr|K2RAH9|K2RAH9_MACPH	Neofusicoccum;Neofusicoccum parvum UCRNP2;Verticillium longisporum;Pestalotiopsis fici W106-1;Neofusicoccum;Diplodia seriata;Neofusicoccum parvum UCRNP2;Setosphaeria;Setosphaeria turcica Et28A;Macrophomina	371;371;394;380;370;372;370;357;357;354	40;40;40;39;36;36;36;36;36;34	[('cytochrome', 5), ('p450', 5), ('hypothetical', 3), ('putative', 3), ('UCRNP2]', 2)]	Putative cytochrome p450 protein;putative cytochrome p450 protein [Neofusicoccum parvum UCRNP2];hypothetical protein BN1708_015853 [Verticillium longisporum];hypothetical protein PFICI_12572 [Pestalotiopsis fici W106-1];Putative cytochrome p450 protein;putative cytochrome p450 [Diplodia seriata];Uncharacterized protein;hypothetical protein SETTUDRAFT_152660 [Setosphaeria turcica Et28A];Cytochrome…	1.04321	0.0911559	1	45.96	3e-118	371	40	1853	69.4549	R1H1B9	462	93.29	GO:0020037;GO:0005506;GO:0004497;GO:0016705	PF00067	0	npa:UCRNP2_1009	0	0	0	GO:0020037;GO:0005506;GO:0004497;GO:0016705;0;GO:0016021;GO:0020037;GO:0016705	PF00067;0;PF00067;PF00067	0	npa:UCRNP2_1009;0;npa:UCRNP2_7116	0	0
PolyA_DEIso	Salix_HiSeq_c525033_g2_i1	Salix_HiSeq_c525033_g2	54	11	6.00891	1.34329	Control	4.47329	tr|R1EY14|R1EY14_BOTPV	pre-mrna splicing factor ini1 protein	Eukaryota	Fungi	Ascomycota	Botryosphaeriales	Botryosphaeriaceae	Neofusicoccum	Neofusicoccum	Eukaryota;Fungi;Dikarya;Ascomycota;Pezizomycotina;Leotiomyceta;Dothideomyceta;DothideomycetesDothideomycetes incertae sedis;Botryosphaeriales;Botryosphaeriaceae;Neofusicoccum	tr|R1EY14|R1EY14_BOTPV;tr|K2RDG2|K2RDG2_MACPH;gi|615399683|ref|XP_007579865.1|;tr|R7YRG7|R7YRG7_CONA1;tr|G1X435|G1X435_ARTOA;tr|S8AAR6|S8AAR6_DACHA;gi|748490223|ref|XP_011119247.1|;gi|748514350|ref|XP_011113768.1|;tr|K1WWC7|K1WWC7_MARBU;gi|597587155|ref|XP_007296634.1|	Neofusicoccum;Macrophomina;Neofusicoccum parvum UCRNP2;Coniosporium;Orbilia;Dactylellina;Arthrobotrys oligospora ATCC 24927;Dactylellina haptotyla CBS 200.50;Marssonina;Marssonina brunnea f. sp. 'multigermtubi' MB_m1	225;225;225;225;225;229;225;229;223;223	98;98;98;98;98;98;98;98;97;97	[('splicing', 4), ('factor', 4), ('ini1', 4), ('Uncharacterized', 3), ('hypothetical', 2)]	Putative pre-mrna splicing factor ini1 protein;PHF5-like protein;putative pre-mrna splicing factor ini1 protein [Neofusicoccum parvum UCRNP2];Uncharacterized protein;hypothetical protein AOL_s00043g459 [Arthrobotrys oligospora ATCC 24927];hypothetical protein H072_8043 [Dactylellina haptotyla CBS 200.50];Pre-mRNA splicing factor ini1;pre-mRNA splicing factor ini1 [Marssonina brunnea f. sp. 'multi…	0.650627	0.261625	0.999275	100	6e-72	225	98	637	50.8634	R1EY14	108	100	0	PF03660	PTHR13120	npa:UCRNP2_538	0	K12834	0	0	PF03660;PF03660;0	PTHR13120;PTHR13120;0	npa:UCRNP2_538;0;mbe:MBM_08745	0	K12834;0;K12834
PolyA_DEIso	Salix_HiSeq_c515889_g1_i1	Salix_HiSeq_c515889_g1	148	21	11.5761	1.33221	Control	8.6894	tr|R1G3X5|R1G3X5_BOTPV	3-hydroxybutyryl-dehydrogenase protein	Eukaryota	Fungi	Ascomycota	Botryosphaeriales	Botryosphaeriaceae	Neofusicoccum	Neofusicoccum	Eukaryota;Fungi;Dikarya;Ascomycota;Pezizomycotina;Leotiomyceta;Dothideomyceta;DothideomycetesDothideomycetes incertae sedis;Botryosphaeriales;Botryosphaeriaceae;Neofusicoccum	tr|R1G3X5|R1G3X5_BOTPV;gi|615420188|ref|XP_007586413.1|;gi|682275844|gb|KFX98393.1|;tr|L8G3X8|L8G3X8_PSED2;gi|831337578|ref|XP_012738643.1|;gi|682398049|gb|KFY75617.1|;gi|682380273|gb|KFY63602.1|;tr|S3DCK3|S3DCK3_GLAL2;gi|636763333|ref|XP_008083840.1|;tr|E4ZHZ2|E4ZHZ2_LEPMJ	Neofusicoccum;Neofusicoccum parvum UCRNP2;Pseudogymnoascus sp. VKM F-3557;Pseudogymnoascus;Pseudogymnoascus destructans 20631-21;Pseudogymnoascus sp. VKM F-103;Pseudogymnoascus sp. VKM F-4515 (FW-2607);Glarea;Glarea lozoyensis ATCC 20868;Leptosphaeria maculans complex	401;401;401;408;408;408;406;405;405;402	68;68;68;66;66;66;66;65;65;65	[('[Pseudogymnoascus', 4), ('dehydrogenase', 3), ('hypothetical', 3), ('VKM', 3), ('sp.', 3)]	Putative 3-hydroxybutyryl-dehydrogenase protein;putative 3-hydroxybutyryl- dehydrogenase protein [Neofusicoccum parvum UCRNP2];hypothetical protein V490_02343 [Pseudogymnoascus sp. VKM F-3557];3-hydroxybutyryl-CoA dehydrogenase;3-hydroxybutyryl-CoA dehydrogenase [Pseudogymnoascus destructans 20631-21];hypothetical protein V499_04419 [Pseudogymnoascus sp. VKM F-103];hypothetical protein V496_03839…	0.93899	0.14317	1	72.32	2e-135	401	68	1165	72.8755	R1G3X5	297	97.3064	GO:0003857;GO:0070403;GO:0006631	PF00725;PF02737;PF00725;PF02737	0	npa:UCRNP2_7157	0	K00074	0	GO:0003857;GO:0070403;GO:0006631;0;GO:0003857;GO:0006631	PF00725;PF02737;PF00725;0;PF02737	0	npa:UCRNP2_7157;0	0	K00074;0
PolyA_DEIso	Salix_HiSeq_c566763_g1_i3	Salix_HiSeq_c566763_g1	5	46	0.205271	1.2783	Treatment	6.22737	tr|R1E600|R1E600_BOTPV	vacuolar atp synthase subunit d protein	Eukaryota	Fungi	Ascomycota	Botryosphaeriales	Botryosphaeriaceae	Neofusicoccum	Neofusicoccum	Eukaryota;Fungi;Dikarya;Ascomycota;Pezizomycotina;Leotiomyceta;Dothideomyceta;DothideomycetesDothideomycetes incertae sedis;Botryosphaeriales;Botryosphaeriaceae;Neofusicoccum	tr|R1E600|R1E600_BOTPV;gi|615429832|ref|XP_007589407.1|;gi|682414088|gb|KFY85606.1|;gi|682457744|gb|KFZ15182.1|;tr|F8MNI8|F8MNI8_NEUT8;sp|P53659|VA0D_NEUCR;tr|A7F2R5|A7F2R5_SCLS1;tr|G4UUF0|G4UUF0_NEUT9;tr|K2S6J9|K2S6J9_MACPH;tr|B2VYL9|B2VYL9_PYRTR	Neofusicoccum;Neofusicoccum parvum UCRNP2;Pseudogymnoascus sp. VKM F-4518 (FW-2643);Pseudogymnoascus sp. VKM F-4520 (FW-2644);Neurospora;Neurospora;Sclerotinia;Neurospora;Macrophomina;Pyrenophora	541;541;540;540;537;537;533;537;536;535	72;72;72;72;71;71;71;71;71;71	[('subunit', 8), ('synthase', 5), ('Vacuolar', 3), ('ATP', 3), ('ATPase', 3)]	Putative vacuolar atp synthase subunit d protein;putative vacuolar atp synthase subunit d protein [Neofusicoccum parvum UCRNP2];hypothetical protein V500_08260 [Pseudogymnoascus sp. VKM F-4518 (FW-2643)];hypothetical protein V502_05752 [Pseudogymnoascus sp. VKM F-4520 (FW-2644)];Vacuolar ATP synthase subunit D;V-type proton ATPase subunit d;Vacuolar ATP synthase subunit d1;Vacuolar, 41 kDa subuni…	0.794305	10.0284	0.994425	75.83	0	541	72	2228	47.1275	R1E600	365	98.6301	GO:0033179;GO:0015078;GO:0015991	PF01992	PTHR11028	npa:UCRNP2_10180	0	K02146	0	GO:0033179;GO:0015078;GO:0015991;0;GO:0033179;GO:0005634;GO:0005524;GO:0000329;GO:0046961;GO:0007034	PF01992;0;PF01992;PF01992	PTHR11028;0;PTHR11028;PTHR11028	npa:UCRNP2_10180;0;nte:NEUTE1DRAFT117541;ncr:NCU03395;ssl:SS1G_12213	0	K02146;0;K02146
PolyA_DEIso	Salix_HiSeq_c566974_g1_i1	Salix_HiSeq_c566974_g1	96	13	9.55534	1.25719	Control	7.60058	tr|R1G694|R1G694_BOTPV	mitochondrial ribosomal protein	Eukaryota	Fungi	Ascomycota	Botryosphaeriales	Botryosphaeriaceae	Neofusicoccum	Neofusicoccum	Eukaryota;Fungi;Dikarya;Ascomycota;Pezizomycotina;Leotiomyceta;Dothideomyceta;DothideomycetesDothideomycetes incertae sedis;Botryosphaeriales;Botryosphaeriaceae;Neofusicoccum	tr|R1G694|R1G694_BOTPV;gi|615417478|ref|XP_007585551.1|;gi|682388543|gb|KFY69779.1|;gi|682443466|gb|KFZ05103.1|;gi|682299016|gb|KFY11865.1|;gi|682351293|gb|KFY42751.1|;gi|682418303|gb|KFY88531.1|;gi|682449926|gb|KFZ09678.1|;gi|682327371|gb|KFY27976.1|;tr|U4L0V9|U4L0V9_PYROM	Neofusicoccum;Neofusicoccum parvum UCRNP2;Pseudogymnoascus sp. VKM F-103;Pseudogymnoascus sp. VKM F-4519 (FW-2642);Pseudogymnoascus sp. VKM F-4246;Pseudogymnoascus sp. VKM F-4513 (FW-928);Pseudogymnoascus sp. VKM F-4518 (FW-2643);Pseudogymnoascus sp. VKM F-4520 (FW-2644);Pseudogymnoascus sp. VKM F-3775;Pyronema	169;169;161;161;162;162;164;164;162;203	48;48;48;48;48;48;48;48;48;47	[('hypothetical', 7), ('VKM', 7), ('sp.', 7), ('[Pseudogymnoascus', 7), ('mitochondrial', 3)]	Putative mitochondrial ribosomal protein;putative mitochondrial ribosomal protein [Neofusicoccum parvum UCRNP2];hypothetical protein V499_09758 [Pseudogymnoascus sp. VKM F-103];hypothetical protein V501_08672 [Pseudogymnoascus sp. VKM F-4519 (FW-2642)];hypothetical protein V492_04218 [Pseudogymnoascus sp. VKM F-4246];hypothetical protein V494_02269 [Pseudogymnoascus sp. VKM F-4513 (FW-928)];hypot…	0.880847	0.143542	1	64.38	9e-48	169	48	784	55.8673	R1G694	226	64.6018	GO:0005840;GO:0003735;GO:0006412	PF01245	PTHR15680	npa:UCRNP2_6286	0	0	0	GO:0005840;GO:0003735;GO:0006412;0;GO:0005840;GO:0006412	PF01245;0;PF01245	PTHR15680;0;PTHR15680	npa:UCRNP2_6286;0	0	0
PolyA_DEIso	Salix_HiSeq_c531488_g1_i2	Salix_HiSeq_c531488_g1	1	17	0.284914	1.17854	Treatment	4.13649	tr|R1GRZ3|R1GRZ3_BOTPV	Glucose-6-phosphate isomerase	Eukaryota	Fungi	Ascomycota	Botryosphaeriales	Botryosphaeriaceae	Neofusicoccum	Neofusicoccum	Eukaryota;Fungi;Dikarya;Ascomycota;Pezizomycotina;Leotiomyceta;Dothideomyceta;DothideomycetesDothideomycetes incertae sedis;Botryosphaeriales;Botryosphaeriaceae;Neofusicoccum	tr|R1GRZ3|R1GRZ3_BOTPV;gi|615411712|ref|XP_007583706.1|;tr|K2SK59|K2SK59_MACPH;gi|407924143|gb|EKG17200.1|;tr|M2SBX8|M2SBX8_COCSN;tr|R0IFR1|R0IFR1_SETT2;tr|M2UJM6|M2UJM6_COCH5;tr|N4WP77|N4WP77_COCH4;gi|636593481|ref|XP_008028079.1|;gi|628068927|ref|XP_007699117.1|	Neofusicoccum;Neofusicoccum parvum UCRNP2;Macrophomina;Macrophomina phaseolina MS6;Bipolaris;Setosphaeria;Bipolaris;Bipolaris;Setosphaeria turcica Et28A;Bipolaris sorokiniana ND90Pr	188;188;187;187;187;188;187;187;188;187	73;73;72;72;71;71;71;71;71;71	[('isomerase', 7), ('Glucose-6-phosphate', 6), ('hypothetical', 3), ('UCRNP2]', 1), ('COCSADRAFT_36190', 1)]	Glucose-6-phosphate isomerase;putative glucose-6-phosphate isomerase protein [Neofusicoccum parvum UCRNP2];Glucose-6-phosphate isomerase;hypothetical protein MPH_05578 [Macrophomina phaseolina MS6];hypothetical protein SETTUDRAFT_32906 [Setosphaeria turcica Et28A];hypothetical protein COCSADRAFT_36190 [Bipolaris sorokiniana ND90Pr]	0.616632	3.25869	0.98323	79.53	8e-52	188	73	837	45.5197	R1GRZ3	554	22.9242	GO:0004347;GO:0006094;GO:0006096	PF00342	PTHR11469	npa:UCRNP2_4425	0	K01810	0	GO:0004347;GO:0006094;GO:0006096;0;GO:0005524;GO:0004347;GO:0004674	PF00342;0;PF00342;PF00069;PF00433	PTHR11469;0;PTHR11469	npa:UCRNP2_4425;0;bsc:COCSADRAFT_36190	0	K01810;0;K01810
PolyA_DEIso	Salix_HiSeq_c599940_g5_i1	Salix_HiSeq_c599940_g5	29	10	4.14568	1.07271	Control	3.86468	tr|R1GHH9|R1GHH9_BOTPV	Uncharacterized protein	Eukaryota	Fungi	Ascomycota	Botryosphaeriales	Botryosphaeriaceae	Neofusicoccum	Neofusicoccum	Eukaryota;Fungi;Dikarya;Ascomycota;Pezizomycotina;Leotiomyceta;Dothideomyceta;DothideomycetesDothideomycetes incertae sedis;Botryosphaeriales;Botryosphaeriaceae;Neofusicoccum	tr|R1GHH9|R1GHH9_BOTPV;gi|615422325|ref|XP_007587101.1|	Neofusicoccum;Neofusicoccum parvum UCRNP2	206;206	47;47	[('UCRNP2]', 1), ('Uncharacterized', 1), ('[Neofusicoccum', 1), ('UCRNP2_7863', 1), ('parvum', 1)]	Uncharacterized protein;hypothetical protein UCRNP2_7863 [Neofusicoccum parvum UCRNP2]	0.587113	0.263465	0.990686	45.85	4e-60	206	47	848	80.6604	R1GHH9	359	57.9387	GO:0016021	0	0	npa:UCRNP2_7863	0	0	0	GO:0016021	0	0	npa:UCRNP2_7863	0	0
PolyA_DEIso	Salix_HiSeq_c549934_g1_i1	Salix_HiSeq_c549934_g1	53	8	8.48133	0.959123	Control	8.8428	tr|R1ED26|R1ED26_BOTPV	atp-binding cassette sub-family f member 2 protein	Eukaryota	Fungi	Ascomycota	Botryosphaeriales	Botryosphaeriaceae	Neofusicoccum	Neofusicoccum	Eukaryota;Fungi;Dikarya;Ascomycota;Pezizomycotina;Leotiomyceta;Dothideomyceta;DothideomycetesDothideomycetes incertae sedis;Botryosphaeriales;Botryosphaeriaceae;Neofusicoccum	tr|R1ED26|R1ED26_BOTPV;gi|615421597|ref|XP_007586862.1|	Neofusicoccum;Neofusicoccum parvum UCRNP2	52;52	96;96	[('member', 2), ('sub-family', 2), ('atp-binding', 2), ('cassette', 2), ('UCRNP2]', 1)]	Putative atp-binding cassette sub-family f member 2 protein;putative atp-binding cassette sub-family f member 2 protein [Neofusicoccum parvum UCRNP2]	0.94659	0.113327	1	95.83	6e-05	52	96	488	14.7541	R1ED26	609	3.94089	GO:0005524;GO:0016887	PF00005	0	npa:UCRNP2_7608	0	K06185	0	GO:0005524;GO:0016887	PF00005	0	npa:UCRNP2_7608	0	K06185
PolyA_DEIso	Salix_HiSeq_c554880_g2_i1	Salix_HiSeq_c554880_g2	18	6	3.17385	0.925794	Control	3.42825	tr|R1E7T5|R1E7T5_BOTPV	copii-coated vesicle protein 4 protein	Eukaryota	Fungi	Ascomycota	Botryosphaeriales	Botryosphaeriaceae	Neofusicoccum	Neofusicoccum	Eukaryota;Fungi;Dikarya;Ascomycota;Pezizomycotina;Leotiomyceta;Dothideomyceta;DothideomycetesDothideomycetes incertae sedis;Botryosphaeriales;Botryosphaeriaceae;Neofusicoccum	tr|R1E7T5|R1E7T5_BOTPV;gi|615427636|ref|XP_007588702.1|;tr|E4UTT1|E4UTT1_ARTGP;tr|K2RX92|K2RX92_MACPH;gi|315050059|ref|XP_003174404.1|;gi|407926416|gb|EKG19383.1|;tr|C5FH44|C5FH44_ARTOC;tr|F2S8D5|F2S8D5_TRIT1;tr|F2SZM4|F2SZM4_TRIRC;tr|G7XN82|G7XN82_ASPKW	Neofusicoccum;Neofusicoccum parvum UCRNP2;Microsporum;Macrophomina;Microsporum gypseum CBS 118893;Macrophomina phaseolina MS6;Arthroderma;Trichophyton;Trichophyton;Aspergillus	124;124;124;123;124;123;124;124;124;123	83;83;82;82;82;82;81;81;81;81	[('vesicle', 5), ('ERV29', 3), ('COPII-coated', 3), ('vesicles', 3), ('ER-derived', 3)]	Putative copii-coated vesicle protein 4 protein;putative copii-coated vesicle protein 4 protein [Neofusicoccum parvum UCRNP2];ER-derived vesicles protein ERV29;Surfeit locus 4;ER-derived vesicles protein ERV29 [Microsporum gypseum CBS 118893];Surfeit locus 4 [Macrophomina phaseolina MS6];COPII-coated vesicle protein;COPII-coated vesicle protein SurF4/Erv29	0.535072	0.315283	0.98086	92.96	2e-31	124	83	456	46.7105	R1E7T5	303	23.4323	GO:0016021	PF02077	0	npa:UCRNP2_9471	0	0	0	GO:0016021;0;GO:0016021;GO:0016021	PF02077;0;PF02077;PF02077	0	npa:UCRNP2_9471;0	0	0
PolyA_DEIso	Salix_HiSeq_c571018_g1_i2	Salix_HiSeq_c571018_g1	29	13	1.83152	0.854617	Control	2.14309	tr|R1H1I1|R1H1I1_BOTPV	nadh-ubiquinone oxidoreductase b18 protein	Eukaryota	Fungi	Ascomycota	Botryosphaeriales	Botryosphaeriaceae	Neofusicoccum	Neofusicoccum	Eukaryota;Fungi;Dikarya;Ascomycota;Pezizomycotina;Leotiomyceta;Dothideomyceta;DothideomycetesDothideomycetes incertae sedis;Botryosphaeriales;Botryosphaeriaceae;Neofusicoccum	tr|R1H1I1|R1H1I1_BOTPV;tr|U4LX08|U4LX08_PYROM;pyronema|U4LX08|U4LX08_PYROM;gi|549043745|emb|CCX34178.1|;tr|E5R120|E5R120_ARTGP;gi|315054403|ref|XP_003176576.1|;tr|C4JKZ6|C4JKZ6_UNCRE;gi|662500687|gb|KEQ58324.1|;gi|258572979|ref|XP_002540671.1|;tr|R8BY23|R8BY23_TOGMI	Neofusicoccum;Pyronema;Pyronema omphalodes;Pyronema omphalodes CBS 100304;Microsporum;Microsporum gypseum CBS 118893;Uncinocarpus;Aureobasidium melanogenum CBS 110374;Uncinocarpus reesii 1704;Togninia	121;131;131;131;122;122;124;124;124;124	77;77;77;77;76;76;75;75;75;74	[('subunit', 6), ('oxidoreductase', 4), ('no.', 3), ('NADH', 3), ('subcomplex', 3)]	Putative nadh-ubiquinone oxidoreductase b18 protein;Similar to NADH dehydrogenase [ubiquinone] 1 beta subcomplex subunit 7 acc. no. Q9SKC9;Similar to NADH dehydrogenase [ubiquinone] 1 beta subcomplex subunit 7;acc. no. Q9SKC9 [Pyronema omphalodes CBS 100304];NADH-ubiquinone oxidoreductase B18 subunit family protein;NADH-ubiquinone oxidoreductase B18 subunit family protein [Microsporum gypseum CBS…	0.33104	0.704897	0.962102	77.14	3e-30	121	77	1093	19.2132	R1H1I1	91	76.9231	GO:0005739;GO:0008137	PF05676	PTHR20900	npa:UCRNP2_922	0	K03963	0	GO:0005739;GO:0008137;GO:0005739;0;GO:0008137	PF05676;PF05676;0;PF05676	PTHR20900;PTHR20900;0;PTHR20900	npa:UCRNP2_922;0;ure:UREG_00184;tmn:UCRPA7_294	0	K03963;0;K03963;K03963
PolyA_DEIso	Salix_HiSeq_c579487_g2_i2	Salix_HiSeq_c579487_g2	98	13	5.91029	0.729881	Control	8.0976	tr|R1GGL8|R1GGL8_BOTPV	vacuolar atp synthase subunit b protein	Eukaryota	Fungi	Ascomycota	Botryosphaeriales	Botryosphaeriaceae	Neofusicoccum	Neofusicoccum	Eukaryota;Fungi;Dikarya;Ascomycota;Pezizomycotina;Leotiomyceta;Dothideomyceta;DothideomycetesDothideomycetes incertae sedis;Botryosphaeriales;Botryosphaeriaceae;Neofusicoccum	tr|R1GGL8|R1GGL8_BOTPV;gi|615423365|ref|XP_007587424.1|;gi|821067301|gb|KKY22463.1|;tr|R7Z1U3|R7Z1U3_CONA1;tr|E4ZP45|E4ZP45_LEPMJ;gi|667838325|ref|XP_007783331.1|;gi|396464657|ref|XP_003836939.1|;tr|V5FND1|V5FND1_BYSSN;gi|759206449|gb|KIV83868.1|;gi|557728002|dbj|GAD93413.1|	Neofusicoccum;Neofusicoccum parvum UCRNP2;Diplodia seriata;Coniosporium;Leptosphaeria maculans complex;Coniosporium apollinis CBS 100218;Leptosphaeria maculans JN3;Byssochlamys;Exophiala sideris;Byssochlamys spectabilis No. 5	718;718;717;711;712;711;712;706;711;706	94;94;93;92;92;92;92;91;91;91	[('subunit', 10), ('proton', 5), ('V-type', 5), ('ATPase', 5), ('synthase', 5)]	Putative vacuolar atp synthase subunit b protein;putative vacuolar atp synthase subunit b protein [Neofusicoccum parvum UCRNP2];putative vacuolar atp synthase subunit b [Diplodia seriata];V-type proton ATPase subunit B;Similar to V-type proton ATPase subunit B;V-type proton ATPase subunit B [Coniosporium apollinis CBS 100218];similar to V-type proton ATPase subunit B [Leptosphaeria maculans JN3];…	0.908356	0.132691	1	93.3	0	718	94	1268	88.2492	R1GGL8	516	72.093	GO:0033180;GO:0005524;GO:0016820;GO:0015991;GO:0046034	PF00006;PF00306;PF02874;PF00006;PF00306;PF02874	0	npa:UCRNP2_8178	0	K02147	0	GO:0033180;GO:0005524;GO:0016820;GO:0015991;GO:0046034;0;GO:0033180;GO:0000329;GO:0000221;GO:0046961;GO:0006874;GO:1902906;GO:0007035	PF00006;PF00306;PF02874;PF00006;0	0	npa:UCRNP2_8178;0	0	K02147;0
PolyA_DEIso	Salix_HiSeq_c581173_g1_i1	Salix_HiSeq_c581173_g1	28	6	2.32516	0.608323	Control	3.82225	tr|R1EBD6|R1EBD6_BOTPV	Arginyl-tRNA--protein transferase 1	Eukaryota	Fungi	Ascomycota	Botryosphaeriales	Botryosphaeriaceae	Neofusicoccum	Neofusicoccum	Eukaryota;Fungi;Dikarya;Ascomycota;Pezizomycotina;Leotiomyceta;Dothideomyceta;DothideomycetesDothideomycetes incertae sedis;Botryosphaeriales;Botryosphaeriaceae;Neofusicoccum	tr|R1EBD6|R1EBD6_BOTPV;gi|615423377|ref|XP_007587428.1|;pyronema|U4L9Z4|U4L9Z4_PYROM	Neofusicoccum;Neofusicoccum parvum UCRNP2;Pyronema omphalodes	181;181;167	51;51;46	[('transferase', 3), ('Arginyl-tRNA--', 2), ('UCRNP2]', 1), ('no.', 1), ('acc.', 1)]	Arginyl-tRNA--protein transferase 1;putative arginine-trna-protein transferase protein [Neofusicoccum parvum UCRNP2];Similar to Arginyl-tRNA--protein transferase 1 acc. no. O14133	0.582319	0.302057	0.999999	64.19	3e-50	181	51	899	49.0545	R1EBD6	389	38.0463	GO:0004057;GO:0016598	PF04377;PF04377	PTHR21367	npa:UCRNP2_8182	0	K00685	0	GO:0004057;GO:0016598;0;GO:0004057;GO:0016598	PF04377;PF04377;0;PF04376 ;	PTHR21367;0;PTHR21367:SF0 ;	npa:UCRNP2_8182;0	0	K00685;0
PolyA_DEIso	Salix_HiSeq_c599940_g1_i3	Salix_HiSeq_c599940_g1	21	2	6.14203	0.470795	Control	13.0461	tr|R1GHH9|R1GHH9_BOTPV	Uncharacterized protein	Eukaryota	Fungi	Ascomycota	Botryosphaeriales	Botryosphaeriaceae	Neofusicoccum	Neofusicoccum	Eukaryota;Fungi;Dikarya;Ascomycota;Pezizomycotina;Leotiomyceta;Dothideomyceta;DothideomycetesDothideomycetes incertae sedis;Botryosphaeriales;Botryosphaeriaceae;Neofusicoccum	tr|R1GHH9|R1GHH9_BOTPV;tr|Q0U9T2|Q0U9T2_PHANO;gi|615422325|ref|XP_007587101.1|;tr|C7YZI5|C7YZI5_NECH7;gi|302901830|ref|XP_003048520.1|;gi|607894684|gb|EZF33526.1|;tr|D4AL90|D4AL90_ARTBC;gi|302509668|ref|XP_003016794.1|;tr|A1CCE1|A1CCE1_ASPCL;gi|121712018|ref|XP_001273624.1|	Neofusicoccum;Parastagonospora;Neofusicoccum parvum UCRNP2;Fusarium solani species complex;Nectria haematococca mpVI 77-13-4;Trichophyton interdigitale H6;Arthroderma;Arthroderma benhamiae CBS 112371;Aspergillus;Aspergillus clavatus NRRL 1	91;67;91;68;68;71;71;71;74;74	40;40;40;38;38;34;32;32;30;30	[('hypothetical', 5), ('Putative', 4), ('uncharacterized', 4), ('UCRNP2]', 1), ('[Neofusicoccum', 1)]	Uncharacterized protein;Putative uncharacterized protein;hypothetical protein UCRNP2_7863 [Neofusicoccum parvum UCRNP2];hypothetical protein NECHADRAFT_84041 [Nectria haematococca mpVI 77-13-4];hypothetical protein H101_02901 [Trichophyton interdigitale H6];hypothetical protein ARB_05087 [Arthroderma benhamiae CBS 112371];hypothetical protein ACLA_061600 [Aspergillus clavatus NRRL 1]	1.11548	0.083703	0.999993	45.45	3e-18	91	40	607	53.3773	R1GHH9	359	29.805	GO:0016021	0	0	npa:UCRNP2_7863	0	0	0	GO:0016021;0	0	0	npa:UCRNP2_7863;pno:SNOG_11482;0;nhe:NECHADRAFT_84041;abe:ARB_05087;act:ACLA_061600	0	0
PolyA_DEIso	Salix_HiSeq_c523491_g1_i1	Salix_HiSeq_c523491_g1	45	4	4.88983	0.378498	Control	12.919	tr|R1ERB9|R1ERB9_BOTPV	domain containing protein	Eukaryota	Fungi	Ascomycota	Botryosphaeriales	Botryosphaeriaceae	Neofusicoccum	Neofusicoccum	Eukaryota;Fungi;Dikarya;Ascomycota;Pezizomycotina;Leotiomyceta;Dothideomyceta;DothideomycetesDothideomycetes incertae sedis;Botryosphaeriales;Botryosphaeriaceae;Neofusicoccum	tr|R1ERB9|R1ERB9_BOTPV;gi|615407673|ref|XP_007582412.1|;tr|K1WAE3|K1WAE3_MARBU;gi|597584555|ref|XP_007295334.1|;tuber|D5GDQ3|D5GDQ3_TUBMM;tr|D5GDQ3|D5GDQ3_TUBMM;gi|296417629|ref|XP_002838455.1|;tr|S3DC54|S3DC54_GLAL2;gi|636749313|ref|XP_008076830.1|;gi|730179329|gb|KHJ32800.1|	Neofusicoccum;Neofusicoccum parvum UCRNP2;Marssonina;Marssonina brunnea f. sp. 'multigermtubi' MB_m1;Tuber melanosporum;Tuber;Tuber melanosporum Mel28;Glarea;Glarea lozoyensis ATCC 20868;Erysiphe necator	128;128;118;118;124;124;124;119;119;113	34;34;30;30;29;29;29;26;26;26	[('co-chaperone', 3), ('domain', 2), ('sequence', 2), ('strain', 2), ('containing', 2)]	Putative domain containing protein;putative domain containing protein [Neofusicoccum parvum UCRNP2];Hsp40 co-chaperone;hsp40 co-chaperone [Marssonina brunnea f. sp. 'multigermtubi' MB_m1];Whole genome shotgun sequence assembly, scaffold_25, strain Mel28;hypothetical protein [Tuber melanosporum Mel28];Chaperone J-domain-containing protein;Chaperone J-domain-containing protein [Glarea lozoyensis AT…	1.11123	0.0807168	0.999983	38.97	2e-31	128	34	837	69.1756	R1ERB9	297	61.2795	0	PF00226	0	npa:UCRNP2_3110	0	0	0	0	PF00226;0;PF00226	0	npa:UCRNP2_3110;0;mbe:MBM_07445;tml:GSTUM_00006224001	0	0
PolyA_DEIso	Salix_HiSeq_c567961_g1_i1	Salix_HiSeq_c567961_g1	26	5	2.7736	0.335791	Control	8.25992	tr|R1GGM4|R1GGM4_BOTPV	abc drug exporter protein	Eukaryota	Fungi	Ascomycota	Botryosphaeriales	Botryosphaeriaceae	Neofusicoccum	Neofusicoccum	Eukaryota;Fungi;Dikarya;Ascomycota;Pezizomycotina;Leotiomyceta;Dothideomyceta;DothideomycetesDothideomycetes incertae sedis;Botryosphaeriales;Botryosphaeriaceae;Neofusicoccum	tr|R1GGM4|R1GGM4_BOTPV;tr|K2S525|K2S525_MACPH;gi|407918574|gb|EKG11845.1|;gi|821065833|gb|KKY21038.1|;tr|A1CTD3|A1CTD3_ASPCL;gi|121699362|ref|XP_001267996.1|;gi|816187414|emb|CRG90696.1|;tr|B8N4H6|B8N4H6_ASPFN;tr|Q2UM62|Q2UM62_ASPOR;tr|Q4WN09|Q4WN09_ASPFU	Neofusicoccum;Macrophomina;Macrophomina phaseolina MS6;Diplodia seriata;Aspergillus;Aspergillus clavatus NRRL 1;Talaromyces islandicus;Aspergillus;Aspergillus;Aspergillus	343;360;360;355;360;360;354;359;359;352	61;61;61;61;60;60;60;59;59;59	[('ABC', 6), ('putative', 5), ('transporter,', 4), ('drug', 3), ('abc', 2)]	Putative abc drug exporter protein;ABC transporter-like protein;ABC transporter-like protein [Macrophomina phaseolina MS6];putative abc drug exporter [Diplodia seriata];ABC transporter, putative;ABC transporter, putative [Aspergillus clavatus NRRL 1];hypothetical protein PISL3812_07741 [Talaromyces islandicus];Pleiotropic drug resistance proteins;ABC transporter, putative	0.916976	0.112232	0.999544	61.39	9e-105	343	61	899	85.4283	R1GGM4	1374	18.7773	GO:0016021;GO:0005524;GO:0042626	PF01061;PF00005;PF14510;PF06422	0	npa:UCRNP2_5837	0	0	0	GO:0016021;GO:0005524;GO:0042626;GO:0016021;0;GO:0005789;GO:0042626	PF01061;PF00005;PF14510;PF06422;PF01061;0;PF06422	0;GLUTATHIONE S-TRANSFERASE THETA-2-RELATED (PTHR11260:SF126)	npa:UCRNP2_5837;0;act:ACLA_082610;afv:AFLA_036800;aor:AOR_1_2766154;afm:AFUA_6G08020	0	0
PolyA_DEIso	Salix_HiSeq_c492459_g1_i3	Salix_HiSeq_c492459_g1	33	9	1.59602	0.297097	Control	5.37203	tr|R1EDH2|R1EDH2_BOTPV	duf907 domain protein	Eukaryota	Fungi	Ascomycota	Botryosphaeriales	Botryosphaeriaceae	Neofusicoccum	Neofusicoccum	Eukaryota;Fungi;Dikarya;Ascomycota;Pezizomycotina;Leotiomyceta;Dothideomyceta;DothideomycetesDothideomycetes incertae sedis;Botryosphaeriales;Botryosphaeriaceae;Neofusicoccum	tr|R1EDH2|R1EDH2_BOTPV;gi|615421110|ref|XP_007586708.1|;tr|K2RCD7|K2RCD7_MACPH;gi|407918963|gb|EKG12223.1|;tr|M2M821|M2M821_BAUCO;gi|835894565|gb|KLU86492.1|;tr|J3PK93|J3PK93_GAGT3;gi|685422554|ref|XP_009230131.1|;tr|U4L930|U4L930_PYROM;pyronema|U4L930|U4L930_PYROM	Neofusicoccum;Neofusicoccum parvum UCRNP2;Macrophomina;Macrophomina phaseolina MS6;Baudoinia;Magnaporthiopsis poae ATCC 64411;Gaeumannomyces;Gaeumannomyces graminis var. tritici R3-111a-1;Pyronema;Pyronema omphalodes	270;270;269;269;266;271;269;269;286;286	42;42;42;42;41;40;39;39;35;35	[('hypothetical', 3), ('Uncharacterized', 3), ('domain', 2), ('no.', 2), ('acc.', 2)]	Putative duf907 domain protein;putative duf907 domain protein [Neofusicoccum parvum UCRNP2];Uncharacterized protein;hypothetical protein MPH_10706 [Macrophomina phaseolina MS6];hypothetical protein MAPG_05504 [Magnaporthiopsis poae ATCC 64411];hypothetical protein GGTG_13942 [Gaeumannomyces graminis var. tritici R3-111a-1];Similar to Flavin carrier protein 2 acc. no. P39719;Similar to Flavin carr…	0.730139	0.189412	1	55.28	2e-77	270	42	1687	50.1482	R1EDH2	729	38.6831	GO:0016021	PF06011	0	npa:UCRNP2_7453	0	0	0	GO:0016021;0;GO:0016021	PF06011;0;PF06011 ;	0	npa:UCRNP2_7453;0;bcom:BAUCODRAFT_292735	0	0
PolyA_DEIso	Salix_HiSeq_c492459_g1_i1	Salix_HiSeq_c492459_g1	50	4	2.74963	0.264187	Control	10.4079	tr|R1EDH2|R1EDH2_BOTPV	duf907 domain protein	Eukaryota	Fungi	Ascomycota	Botryosphaeriales	Botryosphaeriaceae	Neofusicoccum	Neofusicoccum	Eukaryota;Fungi;Dikarya;Ascomycota;Pezizomycotina;Leotiomyceta;Dothideomyceta;DothideomycetesDothideomycetes incertae sedis;Botryosphaeriales;Botryosphaeriaceae;Neofusicoccum	tr|R1EDH2|R1EDH2_BOTPV;gi|615421110|ref|XP_007586708.1|;tr|K2RCD7|K2RCD7_MACPH;gi|407918963|gb|EKG12223.1|;tr|M2M821|M2M821_BAUCO;gi|835894565|gb|KLU86492.1|;tr|J3PK93|J3PK93_GAGT3;gi|685422554|ref|XP_009230131.1|;tr|U4L930|U4L930_PYROM;pyronema|U4L930|U4L930_PYROM	Neofusicoccum;Neofusicoccum parvum UCRNP2;Macrophomina;Macrophomina phaseolina MS6;Baudoinia;Magnaporthiopsis poae ATCC 64411;Gaeumannomyces;Gaeumannomyces graminis var. tritici R3-111a-1;Pyronema;Pyronema omphalodes	270;270;269;269;266;271;269;269;286;286	42;42;42;42;41;40;39;39;35;35	[('hypothetical', 3), ('Uncharacterized', 3), ('domain', 2), ('no.', 2), ('acc.', 2)]	Putative duf907 domain protein;putative duf907 domain protein [Neofusicoccum parvum UCRNP2];Uncharacterized protein;hypothetical protein MPH_10706 [Macrophomina phaseolina MS6];hypothetical protein MAPG_05504 [Magnaporthiopsis poae ATCC 64411];hypothetical protein GGTG_13942 [Gaeumannomyces graminis var. tritici R3-111a-1];Similar to Flavin carrier protein 2 acc. no. P39719;Similar to Flavin carr…	1.01736	0.101862	1	55.28	2e-78	270	42	1456	58.1044	R1EDH2	729	38.6831	GO:0016021	PF06011	0	npa:UCRNP2_7453	0	0	0	GO:0016021;0;GO:0016021	PF06011;0;PF06011 ;	0	npa:UCRNP2_7453;0;bcom:BAUCODRAFT_292735	0	0
PolyA_DEIso	Salix_HiSeq_c540825_g1_i1	Salix_HiSeq_c540825_g1	55	4	3.99161	0.249807	Control	15.9787	tr|R1FY49|R1FY49_BOTPV	siroheme synthase protein	Eukaryota	Fungi	Ascomycota	Botryosphaeriales	Botryosphaeriaceae	Neofusicoccum	Neofusicoccum	Eukaryota;Fungi;Dikarya;Ascomycota;Pezizomycotina;Leotiomyceta;Dothideomyceta;DothideomycetesDothideomycetes incertae sedis;Botryosphaeriales;Botryosphaeriaceae;Neofusicoccum	tr|R1FY49|R1FY49_BOTPV;gi|615426980|ref|XP_007588495.1|;tr|K2RFH1|K2RFH1_MACPH;gi|821070189|gb|KKY25235.1|;gi|407918326|gb|EKG11597.1|;tr|M2LUI8|M2LUI8_BAUCO;gi|627803239|ref|XP_007674967.1|;tr|M2RFB5|M2RFB5_COCSN;tr|N4XDI1|N4XDI1_COCH4;tr|M2UQ17|M2UQ17_COCH5	Neofusicoccum;Neofusicoccum parvum UCRNP2;Macrophomina;Diplodia seriata;Macrophomina phaseolina MS6;Baudoinia;Baudoinia panamericana UAMH 10762;Bipolaris;Bipolaris;Bipolaris	359;359;356;356;356;350;350;342;342;342	73;73;71;71;71;69;69;68;68;68	[('Uncharacterized', 4), ('siroheme', 3), ('synthase', 3), ('putative', 2), ('methylase', 2)]	Putative siroheme synthase protein;putative siroheme synthase protein [Neofusicoccum parvum UCRNP2];Tetrapyrrole methylase;putative siroheme synthase [Diplodia seriata];Tetrapyrrole methylase [Macrophomina phaseolina MS6];Uncharacterized protein;hypothetical protein BAUCODRAFT_417635 [Baudoinia panamericana UAMH 10762];Uncharacterized protein	1.20354	0.0587658	0.999999	74.9	2e-112	359	73	982	73.6253	R1FY49	932	26.073	GO:0043115;GO:0004851;GO:0009086;GO:0019354;GO:0000103	PF13241;PF14823;PF14824;PF00590;PF00590;PF13241;PF14823;PF14824	PTHR21091:SF96	npa:UCRNP2_9260	0	K00589	0	GO:0043115;GO:0004851;GO:0009086;GO:0019354;GO:0000103;0;GO:0043115;GO:0000103	PF13241;PF14823;PF14824;PF00590;PF13241;0;PF14824	PTHR21091:SF96;0;PTHR21091:SF96;PTHR21091:SF96	npa:UCRNP2_9260;0;bcom:BAUCODRAFT_417635;bsc:COCSADRAFT_305745	0	K00589;0;K00589
PolyA_DEIso	Salix_HiSeq_c569700_g1_i1	Salix_HiSeq_c569700_g1	21	4	1.4073	0.228224	Control	6.1663	tr|R1GQX5|R1GQX5_BOTPV	mynd domain protein	Eukaryota	Fungi	Ascomycota	Botryosphaeriales	Botryosphaeriaceae	Neofusicoccum	Neofusicoccum	Eukaryota;Fungi;Dikarya;Ascomycota;Pezizomycotina;Leotiomyceta;Dothideomyceta;DothideomycetesDothideomycetes incertae sedis;Botryosphaeriales;Botryosphaeriaceae;Neofusicoccum	tr|R1GQX5|R1GQX5_BOTPV;gi|615406002|ref|XP_007581875.1|;gi|821069493|gb|KKY24582.1|;tr|K2RVS4|K2RVS4_MACPH;tr|U4L375|U4L375_PYROM;pyronema|U4L375|U4L375_PYROM;gi|407923773|gb|EKG16837.1|;gi|549051005|emb|CCX09978.1|;tr|S8AHV4|S8AHV4_DACHA;gi|748495271|ref|XP_011109533.1|	Neofusicoccum;Neofusicoccum parvum UCRNP2;Diplodia seriata;Macrophomina;Pyronema;Pyronema omphalodes;Macrophomina phaseolina MS6;Pyronema omphalodes CBS 100304;Dactylellina;Dactylellina haptotyla CBS 200.50	225;225;223;223;226;226;223;226;224;224	71;71;71;70;70;70;70;70;70;70	[('finger', 5), ('MYND-type', 5), ('domain', 3), ('samB', 3), ('no.', 3)]	Putative mynd domain protein;putative mynd domain protein [Neofusicoccum parvum UCRNP2];putative mynd domain protein [Diplodia seriata];Zinc finger MYND-type protein;Similar to MYND-type zinc finger protein samB acc. no. A2RA63;Zinc finger MYND-type protein [Macrophomina phaseolina MS6];Similar to MYND-type zinc finger protein samB;acc. no. A2RA63 [Pyronema omphalodes CBS 100304];Uncharacterized …	0.790024	0.182631	1	82.52	1e-62	225	71	1369	31.1176	R1GQX5	617	23.1767	GO:0046872	PF01753	0	npa:UCRNP2_2572	0	0	0	GO:0046872;0;GO:0046872	PF01753;0;PF01753	0	npa:UCRNP2_2572;0	0	0
PolyA_DEIso	Salix_HiSeq_c599940_g3_i1	Salix_HiSeq_c599940_g3	20	1	4.08913	0.0520414	Control	78.5746	tr|R1GHH9|R1GHH9_BOTPV	Uncharacterized protein	Eukaryota	Fungi	Ascomycota	Botryosphaeriales	Botryosphaeriaceae	Neofusicoccum	Neofusicoccum	Eukaryota;Fungi;Dikarya;Ascomycota;Pezizomycotina;Leotiomyceta;Dothideomyceta;DothideomycetesDothideomycetes incertae sedis;Botryosphaeriales;Botryosphaeriaceae;Neofusicoccum	tr|R1GHH9|R1GHH9_BOTPV;gi|615422325|ref|XP_007587101.1|;tr|F2PNB3|F2PNB3_TRIEC;tr|F2RVD5|F2RVD5_TRIT1	Neofusicoccum;Neofusicoccum parvum UCRNP2;Trichophyton;Trichophyton	101;101;69;69	45;45;36;36	[('Putative', 2), ('uncharacterized', 2), ('UCRNP2]', 1), ('Uncharacterized', 1), ('[Neofusicoccum', 1)]	Uncharacterized protein;hypothetical protein UCRNP2_7863 [Neofusicoccum parvum UCRNP2];Putative uncharacterized protein;Putative uncharacterized protein	1.89528	0.00803388	0.999999	46.36	1e-22	101	45	447	72.4832	R1GHH9	359	29.805	GO:0016021	0	0	npa:UCRNP2_7863	0	0	0	GO:0016021;0	0	0	npa:UCRNP2_7863;0	0	0
PolyA_DEIso	Salix_HiSeq_c521606_g1_i1	Salix_HiSeq_c521606_g1	21	6	1.59586	0.935332	Control	1.7062	tr|N1QK95|N1QK95_SPHMS	Clavaminate synthase-like protein	Eukaryota	Fungi	Ascomycota	Capnodiales	Mycosphaerellaceae	Sphaerulina	Sphaerulina	Eukaryota;Fungi;Dikarya;Ascomycota;Pezizomycotina;Leotiomyceta;Dothideomyceta;DothideomycetesDothideomycetidae;Capnodiales;Mycosphaerellaceae;Sphaerulina	tr|N1QK95|N1QK95_SPHMS;gi|453088632|gb|EMF16672.1|;gi|398410051|ref|XP_003856479.1|;gi|796711111|gb|KJY01993.1|;gi|918807231|ref|XP_013425930.1|;gi|662501814|gb|KEQ59443.1|;gi|915705529|ref|XP_013348129.1|;gi|628209092|ref|XP_007712802.1|;gi|628302790|ref|XP_007734266.1|;gi|859266762|emb|CEO61065.1|	Sphaerulina;Sphaerulina musiva SO2202;Zymoseptoria tritici IPO323;Zymoseptoria brevis;Aureobasidium namibiae CBS 147.97;Aureobasidium melanogenum CBS 110374;Aureobasidium subglaciale EXF-2481;Bipolaris zeicola 26-R-13;Capronia epimyces CBS 606.96;Penicillium brasilianum	79;79;75;75;74;73;74;73;76;72	28;28;25;24;23;23;23;23;23;23	[('hypothetical', 6), ('synthase-like', 4), ('Clavaminate', 4), ('[Aureobasidium', 3), ('CBS', 3)]	Clavaminate synthase-like protein;Clavaminate synthase-like protein [Sphaerulina musiva SO2202];hypothetical protein MYCGRDRAFT_83976 [Zymoseptoria tritici IPO323];hypothetical protein TI39_contig265g00015 [Zymoseptoria brevis];Clavaminate synthase-like protein [Aureobasidium namibiae CBS 147.97];Clavaminate synthase-like protein [Aureobasidium melanogenum CBS 110374];hypothetical protein AUEXF24…	0.232029	0.733726	0.974373	38.89	8e-14	79	28	961	39.334	N1QK95	283	49.8233	0	0	0	0	0	0	0	0	0	0	0	0	0
PolyA_DEIso	Salix_HiSeq_c564420_g1_i3	Salix_HiSeq_c564420_g1	17	2	2.19211	0.102958	Control	21.2912	tr|M3DC14|M3DC14_SPHMS	PLP-dependent transferase	Eukaryota	Fungi	Ascomycota	Capnodiales	Mycosphaerellaceae	Sphaerulina	Sphaerulina	Eukaryota;Fungi;Dikarya;Ascomycota;Pezizomycotina;Leotiomyceta;Dothideomyceta;DothideomycetesDothideomycetidae;Capnodiales;Mycosphaerellaceae;Sphaerulina	tr|M3DC14|M3DC14_SPHMS;tr|M7TPA3|M7TPA3_BOTF1;tr|G2XXX0|G2XXX0_BOTF4;gi|453087333|gb|EMF15374.1|;gi|472240618|gb|EMR85376.1|;gi|347829610|emb|CCD45307.1|;gi|154317238|ref|XP_001557939.1|;tr|U4KYT9|U4KYT9_PYROM;pyronema|U4KYT9|U4KYT9_PYROM;gi|549053512|emb|CCX07566.1|	Sphaerulina;Botrytis;Botrytis;Sphaerulina musiva SO2202;Botrytis cinerea BcDW1;Botrytis cinerea T4;Botrytis cinerea B05.10;Pyronema;Pyronema omphalodes;Pyronema omphalodes CBS 100304	191;187;187;191;187;187;187;175;175;175	41;41;41;41;41;41;41;38;38;38	[('aminotransferase', 7), ('family', 4), ('Similar', 4), ('no.', 3), ('[Botrytis', 3)]	PLP-dependent transferase;Putative aminotransferase family protein;Similar to aminotransferase family protein (LolT);PLP-dependent transferase [Sphaerulina musiva SO2202];putative aminotransferase family protein [Botrytis cinerea BcDW1];similar to aminotransferase family protein (LolT) [Botrytis cinerea T4];hypothetical protein BC1G_03521 [Botrytis cinerea B05.10];Similar to Uncharacterized amino…	1.3282	0.0384094	0.999998	44.34	7e-54	191	41	757	81.638	M3DC14	467	47.1092	GO:0016740	PF00266;PF00266	0	0	0	0	0	GO:0016740;GO:0008483;0	PF00266;PF00266;0	0	0	0	0
PolyA_DEIso	Salix_HiSeq_c585279_g1_i3	Salix_HiSeq_c585279_g1	28	0	3.42328	1.69545e-07	Control	2.0191e+07	tr|M3CGN1|M3CGN1_SPHMS	Uncharacterized protein	Eukaryota	Fungi	Ascomycota	Capnodiales	Mycosphaerellaceae	Sphaerulina	Sphaerulina	Eukaryota;Fungi;Dikarya;Ascomycota;Pezizomycotina;Leotiomyceta;Dothideomyceta;DothideomycetesDothideomycetidae;Capnodiales;Mycosphaerellaceae;Sphaerulina	tr|M3CGN1|M3CGN1_SPHMS;gi|453084904|gb|EMF12948.1|	Sphaerulina;Sphaerulina musiva SO2202	57;57	58;58	[('SEPMUDRAFT_126015', 1), ('Uncharacterized', 1), ('SO2202]', 1), ('musiva', 1), ('[Sphaerulina', 1)]	Uncharacterized protein;hypothetical protein SEPMUDRAFT_126015 [Sphaerulina musiva SO2202]	7.30516	0.000324744	1	54.9	7e-06	57	58	793	19.2938	M3CGN1	712	7.16292	0	0	0	0	0	0	0	0	0	0	0	0	0
PolyA_DEIso	Salix_HiSeq_c569433_g3_i2	Salix_HiSeq_c569433_g3	630	95	68.3778	10.6623	Control	6.41304	tr|M2LE94|M2LE94_BAUCO	Uncharacterized protein	Eukaryota	Fungi	Ascomycota	Capnodiales	Teratosphaeriaceae	Baudoinia	Baudoinia	Eukaryota;Fungi;Dikarya;Ascomycota;Pezizomycotina;Leotiomyceta;Dothideomyceta;DothideomycetesDothideomycetidae;Capnodiales;Teratosphaeriaceae;Baudoinia	tr|M2LE94|M2LE94_BAUCO;gi|627814717|ref|XP_007680706.1|;tr|R1EBV6|R1EBV6_BOTPV;tr|K2RIC4|K2RIC4_MACPH;gi|615423826|ref|XP_007587552.1|;gi|662509726|gb|KEQ67331.1|;gi|398407245|ref|XP_003855088.1|;gi|632913762|gb|KDB13450.1|;gi|908394777|gb|KND95372.1|;gi|407919321|gb|EKG12572.1|	Baudoinia;Baudoinia panamericana UAMH 10762;Neofusicoccum;Macrophomina;Neofusicoccum parvum UCRNP2;Aureobasidium melanogenum CBS 110374;Zymoseptoria tritici IPO323;Ustilaginoidea virens;Tolypocladium ophioglossoides CBS 100239;Macrophomina phaseolina MS6	276;276;275;275;275;275;275;275;275;275	97;97;96;96;96;96;96;96;96;96	[('ribosomal', 6), ('40S', 3), ('S13', 3), ('S18', 2), ('s18', 2)]	Uncharacterized protein;hypothetical protein BAUCODRAFT_126295 [Baudoinia panamericana UAMH 10762];Putative 40s ribosomal protein s18 protein;Ribosomal protein S13;putative 40s ribosomal protein s18 protein [Neofusicoccum parvum UCRNP2];ribosomal protein S13 [Aureobasidium melanogenum CBS 110374];40S ribosomal protein S18 [Zymoseptoria tritici IPO323];40S ribosomal protein S18 [Ustilaginoidea vir…	0.807064	0.183012	1	97.08	6e-91	276	97	708	58.0508	M2LE94	155	88.3871	GO:0005840;GO:0003723;GO:0003735;GO:0006412	PF00416	0	bcom:BAUCODRAFT_126295	0	K02964	0	GO:0005840;GO:0003723;GO:0003735;GO:0006412;0;GO:0005840	PF00416;0;PF00416	0	bcom:BAUCODRAFT_126295;0;npa:UCRNP2_8309	0	K02964;0;K02964
PolyA_DEIso	Salix_HiSeq_c563071_g1_i1	Salix_HiSeq_c563071_g1	5	49	0.558645	3.29413	Treatment	5.89664	tr|M2LUA3|M2LUA3_BAUCO	Uncharacterized protein	Eukaryota	Fungi	Ascomycota	Capnodiales	Teratosphaeriaceae	Baudoinia	Baudoinia	Eukaryota;Fungi;Dikarya;Ascomycota;Pezizomycotina;Leotiomyceta;Dothideomyceta;DothideomycetesDothideomycetidae;Capnodiales;Teratosphaeriaceae;Baudoinia	tr|M2LUA3|M2LUA3_BAUCO;gi|627802121|ref|XP_007674408.1|;gi|752277424|dbj|GAM87140.1|;tr|R1EA48|R1EA48_BOTPV;tr|Q0V4S8|Q0V4S8_PHANO;gi|615424970|ref|XP_007587852.1|;gi|169596446|ref|XP_001791647.1|;gi|627832666|ref|XP_007687329.1|	Baudoinia;Baudoinia panamericana UAMH 10762;fungal sp. No.11243;Neofusicoccum;Parastagonospora;Neofusicoccum parvum UCRNP2;Parastagonospora nodorum SN15;Bipolaris oryzae ATCC 44560	278;278;267;264;265;264;265;263	86;86;79;77;77;77;77;76	[('hypothetical', 4), ('ribosomal', 2), ('60s', 2), ('Putative', 2), ('l21', 2)]	Uncharacterized protein;hypothetical protein BAUCODRAFT_32134 [Baudoinia panamericana UAMH 10762];hypothetical protein ANO11243_051610 [fungal sp. No.11243];Putative 60s ribosomal protein l21 protein;Putative uncharacterized protein;putative 60s ribosomal protein l21 protein [Neofusicoccum parvum UCRNP2];hypothetical protein SNOG_00986 [Parastagonospora nodorum SN15];hypothetical protein COCMIDRA…	0.770605	5.33727	0.994563	84.38	7e-92	278	86	653	73.5069	M2LUA3	160	100	GO:0005840;GO:0003735;GO:0006412	PF01157	PTHR20981	bcom:BAUCODRAFT_32134	0	K02889	0	GO:0005840;GO:0003735;GO:0006412;0;GO:0005840	PF01157;0;PF01157	PTHR20981;0;PTHR20981;RIBOSOMAL PROTEIN L21 (PTHR20981:SF6)	bcom:BAUCODRAFT_32134;0;npa:UCRNP2_8614;pno:SNOG_00986	0	K02889;0;K02889
PolyA_DEIso	Salix_HiSeq_c551895_g1_i2	Salix_HiSeq_c551895_g1	69	25	5.91814	1.78389	Control	3.31754	tr|M2N9E3|M2N9E3_BAUCO	Uncharacterized protein	Eukaryota	Fungi	Ascomycota	Capnodiales	Teratosphaeriaceae	Baudoinia	Baudoinia	Eukaryota;Fungi;Dikarya;Ascomycota;Pezizomycotina;Leotiomyceta;Dothideomyceta;DothideomycetesDothideomycetidae;Capnodiales;Teratosphaeriaceae;Baudoinia	tr|M2N9E3|M2N9E3_BAUCO;gi|627808421|ref|XP_007677558.1|;tuber|D5GJ91|D5GJ91_TUBMM;tr|D5GJ91|D5GJ91_TUBMM;tr|S8AP69|S8AP69_DACHA;gi|296421681|ref|XP_002840393.1|;gi|748484371|ref|XP_011107349.1|;tr|R1EKA3|R1EKA3_BOTPV;tr|U4L463|U4L463_PYROM;pyronema|U4L463|U4L463_PYROM	Baudoinia;Baudoinia panamericana UAMH 10762;Tuber melanosporum;Tuber;Dactylellina;Tuber melanosporum Mel28;Dactylellina haptotyla CBS 200.50;Neofusicoccum;Pyronema;Pyronema omphalodes	366;366;368;368;363;368;363;368;362;362	94;94;93;93;93;93;93;92;92;92	[('alpha', 3), ('kinase', 3), ('hypothetical', 3), ('subunit', 3), ('no.', 2)]	Uncharacterized protein;hypothetical protein BAUCODRAFT_72340 [Baudoinia panamericana UAMH 10762];Whole genome shotgun sequence assembly, scaffold_5, strain Mel28;Uncharacterized protein;hypothetical protein [Tuber melanosporum Mel28];hypothetical protein H072_1357 [Dactylellina haptotyla CBS 200.50];Putative casein kinase ii subunit alpha protein;Similar to Casein kinase II subunit alpha acc. no…	0.520816	0.397103	1	93.01	2e-122	366	94	923	60.455	M2N9E3	336	55.3571	GO:0005524;GO:0004672	PF00069	0	bcom:BAUCODRAFT_72340	0	K03097	0	GO:0005524;GO:0004672;0;GO:0005524;GO:0031931;GO:0031932;GO:0005829;GO:0061246;GO:0005730;GO:0004672	PF00069;0;PF00069; ;	0	bcom:BAUCODRAFT_72340;0;tml:GSTUM_00008887001;npa:UCRNP2_5304	0	K03097;0;K03097
PolyA_DEIso	Salix_HiSeq_c566432_g1_i2	Salix_HiSeq_c566432_g1	226	23	18.4238	1.68677	Control	10.9225	tr|M2LH95|M2LH95_BAUCO	Glucose-6-phosphate isomerase	Eukaryota	Fungi	Ascomycota	Capnodiales	Teratosphaeriaceae	Baudoinia	Baudoinia	Eukaryota;Fungi;Dikarya;Ascomycota;Pezizomycotina;Leotiomyceta;Dothideomyceta;DothideomycetesDothideomycetidae;Capnodiales;Teratosphaeriaceae;Baudoinia	tr|M2LH95|M2LH95_BAUCO;tr|S8BU28|S8BU28_DACHA;gi|662505604|gb|KEQ63217.1|;gi|752275960|dbj|GAM88854.1|;gi|627812549|ref|XP_007679622.1|;gi|748512130|ref|XP_011113209.1|;tr|C5PAT7|C5PAT7_COCP7;tr|R1GRZ3|R1GRZ3_BOTPV;tr|G1XCH4|G1XCH4_ARTOA;tr|E9DJ86|E9DJ86_COCPS	Baudoinia;Dactylellina;Aureobasidium melanogenum CBS 110374;fungal sp. No.11243;Baudoinia panamericana UAMH 10762;Dactylellina haptotyla CBS 200.50;Coccidioides;Neofusicoccum;Orbilia;Coccidioides	553;551;552;553;553;551;546;548;550;546	86;86;86;86;86;86;85;85;85;85	[('isomerase', 7), ('Glucose-6-phosphate', 6), ('hypothetical', 3), ('CBS', 2), ('haptotyla', 1)]	Glucose-6-phosphate isomerase;Glucose-6-phosphate isomerase;Phosphoglucose isomerase [Aureobasidium melanogenum CBS 110374];hypothetical protein ANO11243_068880 [fungal sp. No.11243];hypothetical protein BAUCODRAFT_243737 [Baudoinia panamericana UAMH 10762];hypothetical protein H072_7455 [Dactylellina haptotyla CBS 200.50];Glucose-6-phosphate isomerase	1.03832	0.103878	1	83.5	0	553	86	1028	90.1751	M2LH95	553	55.877	GO:0004347;GO:0006094;GO:0006096	PF00342	PTHR11469	bcom:BAUCODRAFT_243737	0	K01810	0	GO:0004347;GO:0006094;GO:0006096;GO:0004347;0;GO:0006096	PF00342;PF00342;0;PF00342	PTHR11469;PTHR11469;0;PTHR11469	bcom:BAUCODRAFT_243737;0;cpw:CPC735_041650;npa:UCRNP2_4425	0	K01810;0;K01810
PolyA_DEIso	Salix_HiSeq_c548606_g1_i4	Salix_HiSeq_c548606_g1	82	18	13.3105	1.57484	Control	8.45196	tr|M2N397|M2N397_BAUCO	Uncharacterized protein	Eukaryota	Fungi	Ascomycota	Capnodiales	Teratosphaeriaceae	Baudoinia	Baudoinia	Eukaryota;Fungi;Dikarya;Ascomycota;Pezizomycotina;Leotiomyceta;Dothideomyceta;DothideomycetesDothideomycetidae;Capnodiales;Teratosphaeriaceae;Baudoinia	tr|M2N397|M2N397_BAUCO;gi|627812219|ref|XP_007679457.1|;gi|759293558|gb|KIW69973.1|;gi|629644466|ref|XP_007800879.1|;tr|V9DK41|V9DK41_9EURO;gi|628282863|ref|XP_007754320.1|;gi|671167322|ref|XP_008724127.1|;tr|S0E2N0|S0E2N0_GIBF5;gi|517318016|emb|CCT69089.1|;gi|829122810|gb|KLO98652.1|	Baudoinia;Baudoinia panamericana UAMH 10762;Capronia semiimmersa;Endocarpon pusillum Z07020;Cladophialophora;Cladophialophora yegresii CBS 114405;Cladophialophora carrionii CBS 160.54;Fusarium fujikuroi species complex;Fusarium fujikuroi IMI 58289;Fusarium fujikuroi	175;175;170;173;169;170;169;165;165;165	77;77;75;75;74;74;74;69;69;69	[('hypothetical', 5), ('feebly', 3), ('like', 3), ('[Cladophialophora', 2), ('[Fusarium', 2)]	Uncharacterized protein;hypothetical protein BAUCODRAFT_230055 [Baudoinia panamericana UAMH 10762];hypothetical protein PV04_02285 [Capronia semiimmersa];hypothetical protein EPUS_04074 [Endocarpon pusillum Z07020];Uncharacterized protein;hypothetical protein A1O7_02095 [Cladophialophora yegresii CBS 114405];hypothetical protein G647_09913 [Cladophialophora carrionii CBS 160.54];Related to feebly…	0.926958	0.145372	0.999991	75.7	5e-48	175	77	516	62.2093	M2N397	651	16.4363	GO:0020037;GO:0004601;GO:0006979	PF03098	0	bcom:BAUCODRAFT_230055	0	0	0	GO:0020037;GO:0004601;GO:0006979;0;GO:0020037	PF03098;0;PF03098	0	bcom:BAUCODRAFT_230055;0	0	0
PolyA_DEIso	Salix_HiSeq_c546900_g1_i3	Salix_HiSeq_c546900_g1	66	9	5.12872	0.853801	Control	6.00693	tr|M2NK28|M2NK28_BAUCO	Uncharacterized protein	Eukaryota	Fungi	Ascomycota	Capnodiales	Teratosphaeriaceae	Baudoinia	Baudoinia	Eukaryota;Fungi;Dikarya;Ascomycota;Pezizomycotina;Leotiomyceta;Dothideomyceta;DothideomycetesDothideomycetidae;Capnodiales;Teratosphaeriaceae;Baudoinia	tr|M2NK28|M2NK28_BAUCO;gi|627799235|ref|XP_007672965.1|;tr|E4ZJY4|E4ZJY4_LEPMJ;gi|396460344|ref|XP_003834784.1|;gi|615469680|ref|XP_007600622.1|;tr|A1CEZ5|A1CEZ5_ASPCL;gi|628198408|ref|XP_007710292.1|;tr|A1CZ11|A1CZ11_NEOFI;tr|M2UAW7|M2UAW7_COCH5;tr|N4XC64|N4XC64_COCH4	Baudoinia;Baudoinia panamericana UAMH 10762;Leptosphaeria maculans complex;Leptosphaeria maculans JN3;Colletotrichum fioriniae PJ7;Aspergillus;Bipolaris zeicola 26-R-13;Neosartorya;Bipolaris;Bipolaris	276;276;270;270;278;265;266;264;265;265	74;74;73;73;72;70;69;68;68;68	[('methionine', 3), ('hypothetical', 3), ('sulfoxide', 3), ('reductase', 3), ('Uncharacterized', 3)]	Uncharacterized protein;hypothetical protein BAUCODRAFT_30192 [Baudoinia panamericana UAMH 10762];Putative uncharacterized protein;hypothetical protein LEMA_P069270.1 [Leptosphaeria maculans JN3];peptide methionine sulfoxide reductase [Colletotrichum fioriniae PJ7];Peptide methionine sulfoxide reductase;hypothetical protein COCCADRAFT_3401 [Bipolaris zeicola 26-R-13];Uncharacterized protein;Uncha…	0.778652	0.197146	1	68.57	2e-88	276	74	1041	50.4323	M2NK28	202	86.1386	GO:0008113;GO:0030091;GO:0006979	PF01625;PF01625	PTHR10173	bcom:BAUCODRAFT_30192	0	K07304	0	GO:0008113;GO:0030091;GO:0006979;0;GO:0005737;GO:0016021;GO:0005634;GO:0008113;GO:0034599;GO:0005829;GO:0036456;GO:0070301;GO:1990355;GO:0006979	PF01625;PF01625;0;PF01625	PTHR10173;0;PTHR10173;PTHR10173	bcom:BAUCODRAFT_30192;0;act:ACLA_091420;nfi:NFIA_035490	0	K07304;0;K07304
PolyA_DEIso	Salix_HiSeq_c577255_g1_i1	Salix_HiSeq_c577255_g1	46	10	5.22766	0.79414	Control	6.5828	tr|M2MF52|M2MF52_BAUCO	Uncharacterized protein (Fragment)	Eukaryota	Fungi	Ascomycota	Capnodiales	Teratosphaeriaceae	Baudoinia	Baudoinia	Eukaryota;Fungi;Dikarya;Ascomycota;Pezizomycotina;Leotiomyceta;Dothideomyceta;DothideomycetesDothideomycetidae;Capnodiales;Teratosphaeriaceae;Baudoinia	tr|M2MF52|M2MF52_BAUCO;gi|627808331|ref|XP_007677513.1|;tr|N1QEQ6|N1QEQ6_SPHMS;gi|453082883|gb|EMF10930.1|;tr|C7YI87|C7YI87_NECH7;tr|G4UBM9|G4UBM9_NEUT9;tr|F8N1C0|F8N1C0_NEUT8;tr|Q7SHP8|Q7SHP8_NEUCR;tr|Q6MV66|Q6MV66_NEUCS;tr|I1RBI2|I1RBI2_GIBZE	Baudoinia;Baudoinia panamericana UAMH 10762;Sphaerulina;Sphaerulina musiva SO2202;Fusarium solani species complex;Neurospora;Neurospora;Neurospora;Neurospora;Fusarium	82;82;88;88;76;79;79;79;78;83	39;39;36;36;34;33;32;32;31;30	[('Uncharacterized', 5), ('Putative', 3), ('uncharacterized', 3), ('hypothetical', 2), ('musiva', 1)]	Uncharacterized protein (Fragment);hypothetical protein BAUCODRAFT_51935, partial [Baudoinia panamericana UAMH 10762];Uncharacterized protein;hypothetical protein SEPMUDRAFT_158002 [Sphaerulina musiva SO2202];Putative uncharacterized protein;Putative uncharacterized protein B5K2.180;Uncharacterized protein	0.81841	0.149841	0.999993	46.39	7e-16	82	39	796	36.5578	M2MF52	129	70.5426	0	0	0	bcom:BAUCODRAFT_51935	0	0	0	0	0	SORTING NEXIN-12 (PTHR10555:SF144);0	bcom:BAUCODRAFT_51935;0;nhe:NECHADRAFT_75232;nte:NEUTE1DRAFT126486;ncr:NCU02567;fgr:FGSG_00907	0	0
PolyA_DEIso	Salix_HiSeq_c582088_g1_i3	Salix_HiSeq_c582088_g1	11	2	1.657	0.394125	Control	4.20427	tr|M2MUM1|M2MUM1_BAUCO	Uncharacterized protein (Fragment)	Eukaryota	Fungi	Ascomycota	Capnodiales	Teratosphaeriaceae	Baudoinia	Baudoinia	Eukaryota;Fungi;Dikarya;Ascomycota;Pezizomycotina;Leotiomyceta;Dothideomyceta;DothideomycetesDothideomycetidae;Capnodiales;Teratosphaeriaceae;Baudoinia	tr|M2MUM1|M2MUM1_BAUCO;gi|627796927|ref|XP_007671811.1|;gi|729184761|emb|CEJ90615.1|;gi|672792988|gb|KFH43587.1|	Baudoinia;Baudoinia panamericana UAMH 10762;Torrubiella hemipterigena;Acremonium chrysogenum ATCC 11550	69;69;69;68	69;69;63;60	[('hypothetical', 2), ('11550]', 1), ('BAUCODRAFT_51391,', 1), ('hemipterigena]', 1), ('partial', 1)]	Uncharacterized protein (Fragment);hypothetical protein BAUCODRAFT_51391, partial [Baudoinia panamericana UAMH 10762];hypothetical protein VHEMI06384 [Torrubiella hemipterigena];tRNA-specific adenosine deaminase-like protein [Acremonium chrysogenum ATCC 11550]	0.62369	0.283075	0.994657	65.31	6e-11	69	69	480	30.625	M2MUM1	405	12.0988	GO:0004000;GO:0003723;GO:0006396	PF02137	0	bcom:BAUCODRAFT_51391	0	K15440	0	GO:0004000;GO:0003723;GO:0006396;0	PF02137;0	SMALL NUCLEAR RIBONUCLEOPROTEIN-ASSOCIATED PROTEIN B' (PTHR10701:SF0);0	bcom:BAUCODRAFT_51391;0	0	K15440;0
PolyA_DEIso	Salix_HiSeq_c564722_g1_i3	Salix_HiSeq_c564722_g1	20	4	1.28933	0.261941	Control	4.92219	tr|M2M3V9|M2M3V9_BAUCO	Uncharacterized protein (Fragment)	Eukaryota	Fungi	Ascomycota	Capnodiales	Teratosphaeriaceae	Baudoinia	Baudoinia	Eukaryota;Fungi;Dikarya;Ascomycota;Pezizomycotina;Leotiomyceta;Dothideomyceta;DothideomycetesDothideomycetidae;Capnodiales;Teratosphaeriaceae;Baudoinia	tr|M2M3V9|M2M3V9_BAUCO;gi|627816436|ref|XP_007681457.1|;tr|K2RWM5|K2RWM5_MACPH;tr|V5FSW0|V5FSW0_BYSSN;gi|407921411|gb|EKG14559.1|;gi|557729915|dbj|GAD91682.1|;gi|849270035|dbj|GAO87511.1|;tr|A1C7X6|A1C7X6_ASPCL;tr|A1DIK4|A1DIK4_NEOFI;tr|R7YYK8|R7YYK8_CONA1	Baudoinia;Baudoinia panamericana UAMH 10762;Macrophomina;Byssochlamys;Macrophomina phaseolina MS6;Byssochlamys spectabilis No. 5;Neosartorya udagawae;Aspergillus;Neosartorya;Coniosporium	89;89;82;81;82;81;81;78;79;78	19;19;16;16;16;16;16;15;15;15	[('hypothetical', 4), ('Uncharacterized', 4), ('Putative', 2), ('uncharacterized', 2), ('partial', 1)]	Uncharacterized protein (Fragment);hypothetical protein BAUCODRAFT_54366, partial [Baudoinia panamericana UAMH 10762];Uncharacterized protein;hypothetical protein MPH_08239 [Macrophomina phaseolina MS6];hypothetical protein PVAR5_0255 [Byssochlamys spectabilis No. 5];hypothetical protein AUD_6471 [Neosartorya udagawae];Putative uncharacterized protein;Uncharacterized protein	0.692159	0.229881	0.997856	36.11	5e-17	89	19	1062	70.6215	M2M3V9	277	90.9747	GO:0016021	0	0	bcom:BAUCODRAFT_54366	0	0	0	GO:0016021;0;GO:0016021;GO:0016021	0	0	bcom:BAUCODRAFT_54366;0;act:ACLA_075350;nfi:NFIA_091700	0	0
PolyA_DEIso	Salix_HiSeq_c564722_g1_i1	Salix_HiSeq_c564722_g1	10	1	1.15352	0.120579	Control	9.56653	tr|M2M3V9|M2M3V9_BAUCO	Uncharacterized protein (Fragment)	Eukaryota	Fungi	Ascomycota	Capnodiales	Teratosphaeriaceae	Baudoinia	Baudoinia	Eukaryota;Fungi;Dikarya;Ascomycota;Pezizomycotina;Leotiomyceta;Dothideomyceta;DothideomycetesDothideomycetidae;Capnodiales;Teratosphaeriaceae;Baudoinia	tr|M2M3V9|M2M3V9_BAUCO;gi|627816436|ref|XP_007681457.1|;gi|759295058|gb|KIW71473.1|;gi|628332550|ref|XP_007744811.1|;gi|821058126|gb|KKY13881.1|;tr|K2RWM5|K2RWM5_MACPH;tr|S8BYQ5|S8BYQ5_DACHA;gi|407921411|gb|EKG14559.1|;gi|748505393|ref|XP_011111523.1|;tr|F7W8X2|F7W8X2_SORMK	Baudoinia;Baudoinia panamericana UAMH 10762;Capronia semiimmersa;Cladophialophora psammophila CBS 110553;Diplodia seriata;Macrophomina;Dactylellina;Macrophomina phaseolina MS6;Dactylellina haptotyla CBS 200.50;Sordaria	78;78;73;69;70;69;69;69;69;67	26;26;23;22;21;20;20;20;20;19	[('hypothetical', 6), ('Uncharacterized', 3), ('CBS', 2), ('PV04_03633', 1), ('haptotyla', 1)]	Uncharacterized protein (Fragment);hypothetical protein BAUCODRAFT_54366, partial [Baudoinia panamericana UAMH 10762];hypothetical protein PV04_03633 [Capronia semiimmersa];hypothetical protein A1O5_06025 [Cladophialophora psammophila CBS 110553];hypothetical protein UCDDS831_g08707 [Diplodia seriata];Uncharacterized protein;hypothetical protein MPH_08239 [Macrophomina phaseolina MS6];hypothetica…	0.980754	0.111767	0.999594	32	5e-13	78	26	1115	39.8206	M2M3V9	277	54.1516	GO:0016021	0	0	bcom:BAUCODRAFT_54366	0	0	0	GO:0016021;0;GO:0016021;GO:0016021	0	0	bcom:BAUCODRAFT_54366;0;smp:SMAC_07751	0	0
PolyA_DEIso	Salix_HiSeq_c423034_g1_i1	Salix_HiSeq_c423034_g1	16	1	1.66466	0.0356835	Control	46.6506	uniparc|UPI0004D337BA	Uncharacterized protein;hypothetical protein	Eukaryota	Fungi	Ascomycota	Dothideales	Aureobasidiaceae	Aureobasidium	Aureobasidium melanogenum CBS 110374	Eukaryota;Fungi;Dikarya;Ascomycota;Pezizomycotina;Leotiomyceta;Dothideomyceta;DothideomycetesDothideomycetidae;Dothideales;Aureobasidiaceae;Aureobasidium;Aureobasidium melanogenum CBS 110374	uniparc|UPI0004D337BA	Aureobasidium melanogenum CBS 110374	50	36	[('hypothetical', 1), ('Uncharacterized', 1)]	Uncharacterized protein;hypothetical protein	1.66886	0.0147297	1	40.91	9e-05	50	36	710	26.1972	UPI0004D337BA	99	65.6566	0	0	0	0	0	0	0	0	0	0	0	0	0
PolyA_DEIso	Salix_HiSeq_c492413_g1_i1	Salix_HiSeq_c492413_g1	186	15	34.3774	2.85007	Control	12.062	uniparc|UPI0004D2A05C	Uncharacterized protein;hypothetical protein;hypothetical protein	Eukaryota	Fungi	Ascomycota	Dothideales	Aureobasidiaceae	Aureobasidium	Aureobasidium subglaciale EXF-2481	Eukaryota;Fungi;Dikarya;Ascomycota;Pezizomycotina;Leotiomyceta;Dothideomyceta;DothideomycetesDothideomycetidae;Dothideales;Aureobasidiaceae;Aureobasidium;Aureobasidium subglaciale EXF-2481	uniparc|UPI0004D2A05C;uniparc|UPI0004D32D8E;uniparc|UPI0004D27B1F	Aureobasidium subglaciale EXF-2481;Aureobasidium melanogenum CBS 110374;Aureobasidium pullulans EXF-150	56;54;54	52;45;45	[('hypothetical', 4), ('Uncharacterized', 3)]	Uncharacterized protein;hypothetical protein;Uncharacterized protein;hypothetical protein	1.08142	0.0926052	1	46	4e-06	56	52	428	35.0467	UPI0004D2A05C	496	10.0806	0	0	0	0	0	0	0	0.0;0.0;0.0	0.0;0.0;0.0	0.0;0.0;0.0	0.0;0.0;0.0	0	0.0;0.0;0.0
PolyA_DEIso	Salix_HiSeq_c470412_g1_i2	Salix_HiSeq_c470412_g1	6	46	0.665575	3.16847	Treatment	4.7605	tr|G9FXF0|G9FXF0_9PLEO	Heat shock protein 90a (Fragment)	Eukaryota	Fungi	Ascomycota	Pleosporales	Massarineae	Paraphaeosphaeria	Paraphaeosphaeria	Eukaryota;Fungi;Dikarya;Ascomycota;Pezizomycotina;Leotiomyceta;Dothideomyceta;DothideomycetesPleosporomycetidae;Pleosporales;Massarineae;Didymosphaeriaceae;Paraphaeosphaeria	tr|G9FXF0|G9FXF0_9PLEO;gi|357967091|gb|AET97610.1|;tr|Q0V537|Q0V537_PHANO;tr|E4ZSW0|E4ZSW0_LEPMJ;gi|169596240|ref|XP_001791544.1|;gi|396467618|ref|XP_003837992.1|;tr|B2WAS8|B2WAS8_PYRTR;tr|M2RFV0|M2RFV0_COCSN;tr|E3RS71|E3RS71_PYRTT;gi|189202774|ref|XP_001937723.1|	Paraphaeosphaeria;Paraphaeosphaeria minitans;Parastagonospora;Leptosphaeria maculans complex;Parastagonospora nodorum SN15;Leptosphaeria maculans JN3;Pyrenophora;Bipolaris;Pyrenophora;Pyrenophora tritici-repentis Pt-1C-BFP	157;157;156;156;156;156;153;153;153;153	84;84;83;83;83;83;80;80;80;80	[('shock', 4), ('Putative', 3), ('uncharacterized', 3), ('Heat', 2), ('hypothetical', 2)]	Heat shock protein 90a (Fragment);heat shock protein 90a, partial [Paraphaeosphaeria minitans];Putative uncharacterized protein;hypothetical protein SNOG_00877 [Parastagonospora nodorum SN15];hypothetical protein LEMA_P120390.1 [Leptosphaeria maculans JN3];Heat shock protein 90;Uncharacterized protein;heat shock protein 90 [Pyrenophora tritici-repentis Pt-1C-BFP]	0.677652	4.60916	0.98405	100	4e-41	157	84	654	42.2018	G9FXF0	661	13.9183	GO:0005524;GO:0006457;GO:0006950	PF02518;PF00183	PTHR11528	0	0	0	0	GO:0005524;GO:0006457;GO:0006950;0;GO:0005829;GO:0005524;GO:0016887	PF02518;PF00183;0;PF02518	PTHR11528;0;PTHR11528;HEAT SHOCK PROTEIN 83 (PTHR11528:SF34)	0;pno:SNOG_00877;bsc:COCSADRAFT_307957;pte:PTT_11723	0	0;K04079
PolyA_DEIso	Salix_HiSeq_c580940_g1_i1	Salix_HiSeq_c580940_g1	88	20	22.829	3.32159	Control	6.87292	tr|E4ZP67|E4ZP67_LEPMJ	stress responsive alpha-beta barrel domain-containing protein	Eukaryota	Fungi	Ascomycota	Pleosporales	Leptosphaeriaceae	Leptosphaeria	Leptosphaeria maculans	Eukaryota;Fungi;Dikarya;Ascomycota;Pezizomycotina;Leotiomyceta;Dothideomyceta;DothideomycetesPleosporomycetidae;Pleosporales;Pleosporineae;Leptosphaeriaceae;Leptosphaeria;Leptosphaeria maculans	tr|E4ZP67|E4ZP67_LEPMJ;gi|396463693|ref|XP_003836457.1|;tr|Q0TY44|Q0TY44_PHANO;gi|169624824|ref|XP_001805817.1|;gi|646289231|gb|KDQ10471.1|;tr|M2TIV7|M2TIV7_COCSN;tr|M2TF98|M2TF98_COCH5;tr|N4XDD1|N4XDD1_COCH4;tr|G9NB90|G9NB90_HYPVG;gi|928532202|ref|XP_014084898.1|	Leptosphaeria maculans complex;Leptosphaeria maculans JN3;Parastagonospora;Parastagonospora nodorum SN15;Botryobasidium botryosum FD-172 SS1;Bipolaris;Bipolaris;Bipolaris;Trichoderma;Bipolaris maydis ATCC 48331	102;102;99;99;97;96;96;96;96;96	44;44;43;43;41;40;40;40;40;40	[('Uncharacterized', 4), ('hypothetical', 3), ('alpha-beta', 2), ('domain-containing', 2), ('responsive', 2)]	Similar to stress responsive alpha-beta barrel domain-containing protein;similar to stress responsive alpha-beta barrel domain-containing protein [Leptosphaeria maculans JN3];Putative uncharacterized protein;hypothetical protein SNOG_15676 [Parastagonospora nodorum SN15];hypothetical protein BOTBODRAFT_163760 [Botryobasidium botryosum FD-172 SS1];Uncharacterized protein;hypothetical protein COCC4…	0.837141	0.156823	0.999816	46.09	8e-25	102	44	437	78.2609	E4ZP67	113	98.2301	0	PF07876	0	0	0	0	0	0	PF07876;0;PF07876	0;PROTEIN POP3-RELATED (PTHR33178:SF2)	0;pno:SNOG_15676;bsc:COCSADRAFT_77319	0	0
PolyA_DEIso	Salix_HiSeq_c570535_g1_i1	Salix_HiSeq_c570535_g1	9	67	0.536181	2.94518	Treatment	5.49288	tr|E5A3B3|E5A3B3_LEPMJ	glycoside hydrolase family 61 protein	Eukaryota	Fungi	Ascomycota	Pleosporales	Leptosphaeriaceae	Leptosphaeria	Leptosphaeria maculans	Eukaryota;Fungi;Dikarya;Ascomycota;Pezizomycotina;Leotiomyceta;Dothideomyceta;DothideomycetesPleosporomycetidae;Pleosporales;Pleosporineae;Leptosphaeriaceae;Leptosphaeria;Leptosphaeria maculans	tr|E5A3B3|E5A3B3_LEPMJ;gi|396482995|ref|XP_003841605.1|;tr|R0IYJ6|R0IYJ6_SETT2;gi|636582503|ref|XP_008022590.1|	Leptosphaeria maculans complex;Leptosphaeria maculans JN3;Setosphaeria;Setosphaeria turcica Et28A	323;323;306;306	70;70;63;63	[('family', 4), ('hydrolase', 4), ('glycoside', 3), ('Glycoside', 1), ('turcica', 1)]	Similar to glycoside hydrolase family 61 protein;similar to glycoside hydrolase family 61 protein [Leptosphaeria maculans JN3];Glycoside hydrolase family 61 protein;glycoside hydrolase family 61 protein [Setosphaeria turcica Et28A]	0.7398	5.71139	0.988136	70.43	2e-106	323	70	1044	65.8046	E5A3B3	244	93.4426	GO:0016787	PF03443	0	0	0	0	0	GO:0016787;0;GO:0016787	PF03443;0;PF03443	0	0	0	0
PolyA_DEIso	Salix_HiSeq_c580940_g1_i2	Salix_HiSeq_c580940_g1	26	12	6.65569	2.07884	Control	3.20163	tr|E4ZP67|E4ZP67_LEPMJ	stress responsive alpha-beta barrel domain-containing protein	Eukaryota	Fungi	Ascomycota	Pleosporales	Leptosphaeriaceae	Leptosphaeria	Leptosphaeria maculans	Eukaryota;Fungi;Dikarya;Ascomycota;Pezizomycotina;Leotiomyceta;Dothideomyceta;DothideomycetesPleosporomycetidae;Pleosporales;Pleosporineae;Leptosphaeriaceae;Leptosphaeria;Leptosphaeria maculans	tr|E4ZP67|E4ZP67_LEPMJ;gi|396463693|ref|XP_003836457.1|;tr|Q0TY44|Q0TY44_PHANO;gi|169624824|ref|XP_001805817.1|;gi|646289231|gb|KDQ10471.1|;tr|M2TIV7|M2TIV7_COCSN;tr|M2TF98|M2TF98_COCH5;tr|N4XDD1|N4XDD1_COCH4;tr|G9NB90|G9NB90_HYPVG;gi|928532202|ref|XP_014084898.1|	Leptosphaeria maculans complex;Leptosphaeria maculans JN3;Parastagonospora;Parastagonospora nodorum SN15;Botryobasidium botryosum FD-172 SS1;Bipolaris;Bipolaris;Bipolaris;Trichoderma;Bipolaris maydis ATCC 48331	102;102;100;100;97;96;96;96;96;96	44;44;43;43;41;40;40;40;40;40	[('Uncharacterized', 4), ('hypothetical', 3), ('alpha-beta', 2), ('domain-containing', 2), ('responsive', 2)]	Similar to stress responsive alpha-beta barrel domain-containing protein;similar to stress responsive alpha-beta barrel domain-containing protein [Leptosphaeria maculans JN3];Putative uncharacterized protein;hypothetical protein SNOG_15676 [Parastagonospora nodorum SN15];hypothetical protein BOTBODRAFT_163760 [Botryobasidium botryosum FD-172 SS1];Uncharacterized protein;hypothetical protein COCC4…	0.505372	0.341378	0.961543	46.09	9e-25	102	44	449	76.1693	E4ZP67	113	98.2301	0	PF07876	0	0	0	0	0	0	PF07876;0;PF07876	0;PROTEIN POP3-RELATED (PTHR33178:SF2)	0;pno:SNOG_15676;bsc:COCSADRAFT_77319	0	0
PolyA_DEIso	Salix_HiSeq_c589217_g1_i1	Salix_HiSeq_c589217_g1	3	27	0.209744	1.33528	Treatment	6.36625	tr|E4ZRQ2|E4ZRQ2_LEPMJ	HAD-superfamily hydrolase	Eukaryota	Fungi	Ascomycota	Pleosporales	Leptosphaeriaceae	Leptosphaeria	Leptosphaeria maculans	Eukaryota;Fungi;Dikarya;Ascomycota;Pezizomycotina;Leotiomyceta;Dothideomyceta;DothideomycetesPleosporomycetidae;Pleosporales;Pleosporineae;Leptosphaeriaceae;Leptosphaeria;Leptosphaeria maculans	tr|E4ZRQ2|E4ZRQ2_LEPMJ;gi|396465462|ref|XP_003837339.1|;tr|Q0UHI9|Q0UHI9_PHANO;gi|169611330|ref|XP_001799083.1|;tr|E3RZ61|E3RZ61_PYRTT;gi|330930159|ref|XP_003302916.1|;gi|909987589|gb|KNG45199.1|;tr|B2WGG2|B2WGG2_PYRTR;gi|189206031|ref|XP_001939350.1|;tr|R0KF63|R0KF63_SETT2	Leptosphaeria maculans complex;Leptosphaeria maculans JN3;Parastagonospora;Parastagonospora nodorum SN15;Pyrenophora;Pyrenophora teres f. teres 0-1;Stemphylium lycopersici;Pyrenophora;Pyrenophora tritici-repentis Pt-1C-BFP;Setosphaeria	385;385;385;385;382;382;379;377;377;371	75;75;74;74;73;73;72;71;71;71	[('hydrolase', 5), ('HAD-superfamily', 4), ('Putative', 2), ('teres', 2), ('hypothetical', 2)]	Similar to HAD-superfamily hydrolase;similar to HAD-superfamily hydrolase [Leptosphaeria maculans JN3];Putative uncharacterized protein;hypothetical protein SNOG_08775 [Parastagonospora nodorum SN15];hypothetical protein PTT_14913 [Pyrenophora teres f. teres 0-1];had-superfamily hydrolase [Stemphylium lycopersici];HAD-superfamily hydrolase;HAD-superfamily hydrolase [Pyrenophora tritici-repentis P…	0.803883	6.1927	0.990658	79.44	6e-131	385	75	1011	73.5905	E4ZRQ2	248	100	GO:0016787	PF13419;PF13419	0	0	0	0	0	GO:0016787;0;GO:0016787;GO:0016787	PF13419;PF13419;0;PF13419	0	0;pno:SNOG_08775;pte:PTT_14913	0	0
PolyA_DEIso	Salix_HiSeq_c507306_g1_i2	Salix_HiSeq_c507306_g1	33	298	3.15628	20.7609	Treatment	6.57766	tr|Q0UCE5|Q0UCE5_PHANO	Putative uncharacterized protein	Eukaryota	Fungi	Ascomycota	Pleosporales	Pleosporineae	Parastagonospora	Parastagonospora	Eukaryota;Fungi;Dikarya;Ascomycota;Pezizomycotina;Leotiomyceta;Dothideomyceta;DothideomycetesPleosporomycetidae;Pleosporales;Pleosporineae;Phaeosphaeriaceae;Parastagonospora	tr|Q0UCE5|Q0UCE5_PHANO;gi|169614838|ref|XP_001800835.1|;tr|F9GEQ8|F9GEQ8_FUSOF;gi|342867098|gb|EGU72349.1|;gi|627834378|ref|XP_007687864.1|;tr|G0RT56|G0RT56_HYPJQ;tr|U7PSE2|U7PSE2_SPOS1;gi|550805753|gb|ERS97669.1|;gi|589112969|ref|XP_006968507.1|;gi|729182730|emb|CEJ91660.1|	Parastagonospora;Parastagonospora nodorum SN15;Fusarium oxysporum species complex;Fusarium oxysporum Fo5176;Bipolaris oryzae ATCC 44560;Trichoderma;Sporothrix;Sporothrix schenckii ATCC 58251;Trichoderma reesei QM6a;Torrubiella hemipterigena	68;68;67;67;67;67;67;67;67;66	61;61;60;60;60;59;59;59;59;59	[('proteolipid', 3), ('hypothetical', 3), ('membrane', 3), ('Plasma', 2), ('Putative', 2)]	Putative uncharacterized protein;hypothetical protein SNOG_10569 [Parastagonospora nodorum SN15];Uncharacterized protein;hypothetical protein FOXB_17142 [Fusarium oxysporum Fo5176];hypothetical protein COCMIDRAFT_5223 [Bipolaris oryzae ATCC 44560];Predicted protein;Plasma membrane proteolipid 3;plasma membrane proteolipid 3 [Sporothrix schenckii ATCC 58251];predicted protein [Trichoderma reesei Q…	0.818071	12.142	0.987883	80.7	1e-11	68	61	833	20.5282	Q0UCE5	57	100	GO:0005737;GO:0016021	PF01679	PTHR21659	pno:SNOG_10569	0	0	0	GO:0005737;GO:0016021;0;GO:0005737	PF01679;0;PF01679	PTHR21659;PROTEIN W02A2.9-RELATED (PTHR21659:SF18);PTHR21659;0	pno:SNOG_10569;0;tre:TRIREDRAFT_81136	0	0
PolyA_DEIso	Salix_HiSeq_c580940_g1_i4	Salix_HiSeq_c580940_g1	253	39	36.7462	4.99201	Control	7.36101	tr|Q0TY44|Q0TY44_PHANO	Putative uncharacterized protein	Eukaryota	Fungi	Ascomycota	Pleosporales	Pleosporineae	Parastagonospora	Parastagonospora	Eukaryota;Fungi;Dikarya;Ascomycota;Pezizomycotina;Leotiomyceta;Dothideomyceta;DothideomycetesPleosporomycetidae;Pleosporales;Pleosporineae;Phaeosphaeriaceae;Parastagonospora	tr|Q0TY44|Q0TY44_PHANO;gi|169624824|ref|XP_001805817.1|;tr|E4ZP67|E4ZP67_LEPMJ;gi|396463693|ref|XP_003836457.1|;tr|C1G4J6|C1G4J6_PARBD;tr|C0S5G1|C0S5G1_PARBP;gi|734674658|ref|XP_010757610.1|;gi|225682781|gb|EEH21065.1|;gi|646289231|gb|KDQ10471.1|;gi|701693776|gb|EEH40857.2|	Parastagonospora;Parastagonospora nodorum SN15;Leptosphaeria maculans complex;Leptosphaeria maculans JN3;Paracoccidioides;Paracoccidioides;Paracoccidioides brasiliensis Pb18;Paracoccidioides brasiliensis Pb03;Botryobasidium botryosum FD-172 SS1;Paracoccidioides lutzii Pb01	98;98;99;99;96;96;96;96;96;94	43;43;42;42;41;41;41;41;41;39	[('domain-containing', 4), ('responsive', 4), ('hypothetical', 4), ('barrel', 4), ('[Paracoccidioides', 3)]	Putative uncharacterized protein;hypothetical protein SNOG_15676 [Parastagonospora nodorum SN15];Similar to stress responsive alpha-beta barrel domain-containing protein;similar to stress responsive alpha-beta barrel domain-containing protein [Leptosphaeria maculans JN3];Stress responsive A/B barrel domain-containing protein;Uncharacterized protein;hypothetical protein PADG_01862 [Paracoccidioide…	0.866938	0.174481	0.999999	45.54	1e-22	98	43	561	59.3583	Q0TY44	110	98.1818	0	PF07876	0	pno:SNOG_15676	0	0	0	0	PF07876;0;PF07876	PROTEIN POP3-RELATED (PTHR33178:SF2);0	pno:SNOG_15676;0;pbn:PADG_01862	0	0
PolyA_DEIso	Salix_HiSeq_c586940_g1_i3	Salix_HiSeq_c586940_g1	9	112	0.53795	4.54798	Treatment	8.45429	tr|Q0UY34|Q0UY34_PHANO	Putative uncharacterized protein	Eukaryota	Fungi	Ascomycota	Pleosporales	Pleosporineae	Parastagonospora	Parastagonospora	Eukaryota;Fungi;Dikarya;Ascomycota;Pezizomycotina;Leotiomyceta;Dothideomyceta;DothideomycetesPleosporomycetidae;Pleosporales;Pleosporineae;Phaeosphaeriaceae;Parastagonospora	tr|Q0UY34|Q0UY34_PHANO;gi|169600952|ref|XP_001793898.1|	Parastagonospora;Parastagonospora nodorum SN15	506;506	88;88	[('SN15]', 1), ('Putative', 1), ('uncharacterized', 1), ('SNOG_03330', 1), ('hypothetical', 1)]	Putative uncharacterized protein;hypothetical protein SNOG_03330 [Parastagonospora nodorum SN15]	0.927077	7.31576	0.998129	85.41	8e-178	506	88	1008	83.631	Q0UY34	276	99.6377	0	0	0	pno:SNOG_03330	0	0	0	0	0	0	pno:SNOG_03330	0	0
PolyA_DEIso	Salix_HiSeq_c583302_g1_i3	Salix_HiSeq_c583302_g1	9	100	0.518192	4.37875	Treatment	8.45005	tr|Q0V6D0|Q0V6D0_PHANO	Putative uncharacterized protein	Eukaryota	Fungi	Ascomycota	Pleosporales	Pleosporineae	Parastagonospora	Parastagonospora	Eukaryota;Fungi;Dikarya;Ascomycota;Pezizomycotina;Leotiomyceta;Dothideomyceta;DothideomycetesPleosporomycetidae;Pleosporales;Pleosporineae;Phaeosphaeriaceae;Parastagonospora	tr|Q0V6D0|Q0V6D0_PHANO;gi|169595394|ref|XP_001791121.1|;gi|949387532|dbj|GAP89579.1|	Parastagonospora;Parastagonospora nodorum SN15;Rosellinia necatrix	462;462;444	77;77;76	[('necatrix]', 1), ('SN15]', 1), ('putative', 1), ('Putative', 1), ('uncharacterized', 1)]	Putative uncharacterized protein;hypothetical protein SNOG_00434 [Parastagonospora nodorum SN15];putative feruloyl esterase b [Rosellinia necatrix]	0.926859	9.0633	0.999488	77.63	1e-159	462	77	1115	79.3722	Q0V6D0	296	99.6622	GO:0005576	PF10503	0	pno:SNOG_00434	0	0	0	GO:0005576;0	PF10503;0	0	pno:SNOG_00434;0	0	0
PolyA_DEIso	Salix_HiSeq_c601822_g3_i1	Salix_HiSeq_c601822_g3	384	40	41.2217	3.70415	Control	11.1285	sp|Q0USF2|YPI1_PHANO	Type 1 phosphatases regulator YPI1	Eukaryota	Fungi	Ascomycota	Pleosporales	Pleosporineae	Parastagonospora	Parastagonospora	Eukaryota;Fungi;Dikarya;Ascomycota;Pezizomycotina;Leotiomyceta;Dothideomyceta;DothideomycetesPleosporomycetidae;Pleosporales;Pleosporineae;Phaeosphaeriaceae;Parastagonospora	sp|Q0USF2|YPI1_PHANO;gi|169604596|ref|XP_001795719.1|;tr|E5R4H4|E5R4H4_LEPMJ;gi|396461391|ref|XP_003835307.1|;tr|R0KC37|R0KC37_SETT2;gi|636590501|ref|XP_008026589.1|;gi|909994946|gb|KNG52372.1|;tr|E3RE10|E3RE10_PYRTT;tr|M2STS2|M2STS2_COCSN;tr|M2UHB6|M2UHB6_COCH5	Parastagonospora;Parastagonospora nodorum SN15;Leptosphaeria maculans complex;Leptosphaeria maculans JN3;Setosphaeria;Setosphaeria turcica Et28A;Stemphylium lycopersici;Pyrenophora;Bipolaris;Bipolaris	75;75;73;73;74;74;74;73;73;73	59;59;58;58;57;57;56;56;56;56	[('hypothetical', 3), ('Uncharacterized', 3), ('Putative', 2), ('uncharacterized', 2), ('regulator', 2)]	Type 1 phosphatases regulator YPI1;hypothetical protein SNOG_05312 [Parastagonospora nodorum SN15];Putative uncharacterized protein;hypothetical protein LEMA_P046480.1 [Leptosphaeria maculans JN3];Uncharacterized protein;hypothetical protein SETTUDRAFT_169572 [Setosphaeria turcica Et28A];type 1 phosphatase regulator ypi1 protein [Stemphylium lycopersici];Uncharacterized protein	1.04644	0.10527	1	72.73	6e-15	75	59	915	14.4262	Q0USF2	168	26.1905	GO:0005634	PF07491	PTHR20835	pno:SNOG_05312	0	K17553	0	GO:0005634;0	PF07491;0;PF07491;PF07491	PTHR20835;PROTEIN PHOSPHATASE 1 REGULATORY SUBUNIT 11 (PTHR20835:SF0);PTHR20835;0;PTHR20835	pno:SNOG_05312;0;pte:PTT_03563;bsc:COCSADRAFT_249599	0	K17553;0;K17553
PolyA_DEIso	Salix_HiSeq_c546568_g1_i2	Salix_HiSeq_c546568_g1	70	27	9.00561	3.23597	Control	2.78297	tr|Q0U6H2|Q0U6H2_PHANO	Pectinesterase	Eukaryota	Fungi	Ascomycota	Pleosporales	Pleosporineae	Parastagonospora	Parastagonospora	Eukaryota;Fungi;Dikarya;Ascomycota;Pezizomycotina;Leotiomyceta;Dothideomyceta;DothideomycetesPleosporomycetidae;Pleosporales;Pleosporineae;Phaeosphaeriaceae;Parastagonospora	tr|Q0U6H2|Q0U6H2_PHANO;gi|169618900|ref|XP_001802863.1|;tr|B2WMK2|B2WMK2_PYRTR;tr|Q9SW71|Q9SW71_VITRI;gi|5802953|gb|AAD51853.1|AF178989_1	Parastagonospora;Parastagonospora nodorum SN15;Pyrenophora;Vitis;Vitis riparia	60;60;60;57;57	71;71;70;64;64	[('Pectinesterase', 3), ('SN15]', 1), ('[Vitis', 1), ('pectin', 1), ('SNOG_12642', 1)]	Pectinesterase;hypothetical protein SNOG_12642 [Parastagonospora nodorum SN15];Pectinesterase;pectin methylesterase [Vitis riparia]	0.444508	0.460274	0.97638	78.12	2e-07	60	71	580	16.5517	Q0U6H2	335	9.55224	GO:0005618;GO:0005576;GO:0045330;GO:0030599;GO:0042545;GO:0045490	PF01095;PF01095	0	pno:SNOG_12642	0	K01051	0	GO:0005618;GO:0005576;GO:0045330;GO:0030599;GO:0042545;GO:0045490;0;GO:0005618	PF01095;PF01095;0	PECTINESTERASE 67-RELATED (PTHR31321:SF1);0	pno:SNOG_12642;0	0	K01051;0
PolyA_DEIso	Salix_HiSeq_c600893_g1_i1	Salix_HiSeq_c600893_g1	4	30	0.41892	1.81628	Treatment	4.33563	tr|Q0V6B3|Q0V6B3_PHANO	Putative uncharacterized protein	Eukaryota	Fungi	Ascomycota	Pleosporales	Pleosporineae	Parastagonospora	Parastagonospora	Eukaryota;Fungi;Dikarya;Ascomycota;Pezizomycotina;Leotiomyceta;Dothideomyceta;DothideomycetesPleosporomycetidae;Pleosporales;Pleosporineae;Phaeosphaeriaceae;Parastagonospora	tr|Q0V6B3|Q0V6B3_PHANO;gi|169595424|ref|XP_001791136.1|;gi|909987573|gb|KNG45183.1|;gi|662508025|gb|KEQ65632.1|;gi|915695821|ref|XP_013344815.1|;tr|M2U3U7|M2U3U7_COCH5;tr|N4WK87|N4WK87_COCH4;gi|928511741|ref|XP_014074673.1|;tr|M2T457|M2T457_COCSN;gi|821064142|gb|KKY19421.1|	Parastagonospora;Parastagonospora nodorum SN15;Stemphylium lycopersici;Aureobasidium melanogenum CBS 110374;Aureobasidium subglaciale EXF-2481;Bipolaris;Bipolaris;Bipolaris maydis ATCC 48331;Bipolaris;Diplodia seriata	187;187;189;182;182;181;181;181;181;181	93;93;91;89;89;88;88;88;87;87	[('hypothetical', 3), ('Uncharacterized', 3), ('[Aureobasidium', 2), ('ribosomal', 2), ('SN15]', 1)]	Putative uncharacterized protein;hypothetical protein SNOG_00451 [Parastagonospora nodorum SN15];c6 transcription factor [Stemphylium lycopersici];ribosomal protein L34e [Aureobasidium melanogenum CBS 110374];hypothetical protein AUEXF2481DRAFT_3958 [Aureobasidium subglaciale EXF-2481];Uncharacterized protein (Fragment);Uncharacterized protein;hypothetical protein COCC4DRAFT_149701 [Bipolaris may…	0.637052	4.65238	0.974481	92.71	3e-56	187	93	756	38.0952	Q0V6B3	114	84.2105	GO:0005840;GO:0003735;GO:0006412	PF01199	PTHR10759	pno:SNOG_00451	0	K02915	0	GO:0005840;GO:0003735;GO:0006412;0;GO:0005840	PF01199;0;PF01199	PTHR10759;60S RIBOSOMAL PROTEIN L34 (PTHR10759:SF0);0;PTHR10759	pno:SNOG_00451;0;bsc:COCSADRAFT_36616	0	K02915;0;K02915
PolyA_DEIso	Salix_HiSeq_c595975_g1_i2	Salix_HiSeq_c595975_g1	4	28	0.362466	1.79021	Treatment	4.93898	tr|Q0UY52|Q0UY52_PHANO	Putative uncharacterized protein	Eukaryota	Fungi	Ascomycota	Pleosporales	Pleosporineae	Parastagonospora	Parastagonospora	Eukaryota;Fungi;Dikarya;Ascomycota;Pezizomycotina;Leotiomyceta;Dothideomyceta;DothideomycetesPleosporomycetidae;Pleosporales;Pleosporineae;Phaeosphaeriaceae;Parastagonospora	tr|Q0UY52|Q0UY52_PHANO;gi|169600915|ref|XP_001793880.1|;tr|E5AFF5|E5AFF5_LEPMJ;tr|Q8NJS2|Q8NJS2_LEPMC;gi|396499231|ref|XP_003845423.1|;tr|R0III9|R0III9_SETT2;gi|636592287|ref|XP_008027482.1|;tr|M2SGV5|M2SGV5_COCSN;gi|628064585|ref|XP_007697546.1|;tr|B2WNK4|B2WNK4_PYRTR	Parastagonospora;Parastagonospora nodorum SN15;Leptosphaeria maculans complex;Leptosphaeria maculans complex;Leptosphaeria maculans JN3;Setosphaeria;Setosphaeria turcica Et28A;Bipolaris;Bipolaris sorokiniana ND90Pr;Pyrenophora	364;364;363;363;363;363;363;357;357;355	87;87;86;86;86;85;85;84;84;83	[('protease', 3), ('Vacuolar', 3), ('hypothetical', 3), ('aspartyl', 2), ('Uncharacterized', 2)]	Putative uncharacterized protein;hypothetical protein SNOG_03312 [Parastagonospora nodorum SN15];Similar to Vacuolar aspartyl protease (Proteinase A);Aspartyl proteinase;similar to Vacuolar aspartyl protease (proteinase A) [Leptosphaeria maculans JN3];Uncharacterized protein;hypothetical protein SETTUDRAFT_163750 [Setosphaeria turcica Et28A];hypothetical protein COCSADRAFT_34972 [Bipolaris soroki…	0.693637	4.79458	0.966395	84.73	4e-122	364	87	815	74.7239	Q0UY52	347	58.5014	GO:0004190	PF00026	PTHR13683	pno:SNOG_03312	0	K01381	0	GO:0004190;0;GO:0000324;GO:0004190;GO:0009267;GO:0016237;GO:0051603;GO:0051603	PF00026;0;PF00026;PF00026	PTHR13683;SACCHAROPEPSIN (PTHR13683:SF307);PTHR13683;0;PTHR13683	pno:SNOG_03312;0;bsc:COCSADRAFT_34972	0	K01381;0;K01381
PolyA_DEIso	Salix_HiSeq_c594202_g1_i2	Salix_HiSeq_c594202_g1	4	43	0.234247	1.48476	Treatment	6.33842	tr|Q0U269|Q0U269_PHANO	Putative uncharacterized protein	Eukaryota	Fungi	Ascomycota	Pleosporales	Pleosporineae	Parastagonospora	Parastagonospora	Eukaryota;Fungi;Dikarya;Ascomycota;Pezizomycotina;Leotiomyceta;Dothideomyceta;DothideomycetesPleosporomycetidae;Pleosporales;Pleosporineae;Phaeosphaeriaceae;Parastagonospora	tr|Q0U269|Q0U269_PHANO;gi|169622059|ref|XP_001804439.1|;tr|E3RXH1|E3RXH1_PYRTT;gi|330928587|ref|XP_003302326.1|;gi|909993761|gb|KNG51197.1|	Parastagonospora;Parastagonospora nodorum SN15;Pyrenophora;Pyrenophora teres f. teres 0-1;Stemphylium lycopersici	246;246;240;240;244	61;61;57;57;51	[('Putative', 2), ('uncharacterized', 2), ('teres', 2), ('hypothetical', 2), ('carbohydrate', 1)]	Putative uncharacterized protein;hypothetical protein SNOG_14243 [Parastagonospora nodorum SN15];Putative uncharacterized protein;hypothetical protein PTT_14087 [Pyrenophora teres f. teres 0-1];carbohydrate esterase family 3 protein [Stemphylium lycopersici]	0.801981	5.72342	0.995306	61.39	3e-75	246	61	1241	48.5898	Q0U269	246	81.7073	0	PF13472	0	pno:SNOG_14243	0	0	0	0	PF13472;0;PF13472	0	pno:SNOG_14243;0;pte:PTT_14087	0	0
PolyA_DEIso	Salix_HiSeq_c559507_g1_i1	Salix_HiSeq_c559507_g1	42	17	2.65454	0.84392	Control	3.14549	tr|Q0URD7|Q0URD7_PHANO	Putative uncharacterized protein	Eukaryota	Fungi	Ascomycota	Pleosporales	Pleosporineae	Parastagonospora	Parastagonospora	Eukaryota;Fungi;Dikarya;Ascomycota;Pezizomycotina;Leotiomyceta;Dothideomyceta;DothideomycetesPleosporomycetidae;Pleosporales;Pleosporineae;Phaeosphaeriaceae;Parastagonospora	tr|Q0URD7|Q0URD7_PHANO;gi|169605307|ref|XP_001796074.1|;tr|M2ML90|M2ML90_BAUCO;gi|821074290|gb|KKY29170.1|;tr|R1G310|R1G310_BOTPV;gi|679998400|gb|KFX50645.1|;tr|B6Q5G5|B6Q5G5_PENMQ;tr|B8M5L0|B8M5L0_TALSN;gi|212527596|ref|XP_002143955.1|;gi|679998399|gb|KFX50644.1|	Parastagonospora;Parastagonospora nodorum SN15;Baudoinia;Phaeomoniella chlamydospora;Neofusicoccum;Talaromyces marneffei PM1;Talaromyces;Talaromyces;Talaromyces marneffei ATCC 18224;Talaromyces marneffei PM1	154;154;151;154;147;155;154;154;154;154	80;80;79;79;75;74;73;73;73;73	[('factor', 7), ('transcription', 5), ('putative', 4), ('(AtfA),', 3), ('[Talaromyces', 3)]	Putative uncharacterized protein;hypothetical protein SNOG_05677 [Parastagonospora nodorum SN15];Uncharacterized protein (Fragment);putative bzip transcription factor [Phaeomoniella chlamydospora];Putative bzip transcription factor protein;Transcription factor atf1 [Talaromyces marneffei PM1];BZIP transcription factor (AtfA), putative;bZIP transcription factor (AtfA), putative [Talaromyces marnef…	0.497689	0.460731	0.968289	82.14	9e-38	154	80	1348	18.6944	Q0URD7	566	14.841	GO:0043565;GO:0003700	PF11786;PF11787;PF11785;PF00170	0	pno:SNOG_05677	0	K09051	0	GO:0043565;GO:0003700;0;GO:0043565	PF11786;PF11787;PF11785;PF00170;0;PF11786	PROTEIN ATF-7, ISOFORM C (PTHR19304:SF5);0	pno:SNOG_05677;0;bcom:BAUCODRAFT_49676;npa:UCRNP2_7443	0	K09051;0;K09051
PolyA_DEIso	Salix_HiSeq_c578843_g7_i1	Salix_HiSeq_c578843_g7	51	7	4.33579	0.4461	Control	9.71932	tr|Q0U4I2|Q0U4I2_PHANO	Putative uncharacterized protein	Eukaryota	Fungi	Ascomycota	Pleosporales	Pleosporineae	Parastagonospora	Parastagonospora	Eukaryota;Fungi;Dikarya;Ascomycota;Pezizomycotina;Leotiomyceta;Dothideomyceta;DothideomycetesPleosporomycetidae;Pleosporales;Pleosporineae;Phaeosphaeriaceae;Parastagonospora	tr|Q0U4I2|Q0U4I2_PHANO;tr|R1FYG4|R1FYG4_BOTPV;tr|M2R5J3|M2R5J3_COCSN;tr|M2UDW3|M2UDW3_COCH5;tr|N4WRV0|N4WRV0_COCH4;tr|R0K3W6|R0K3W6_SETT2;sp|Q9HEV5|ASD4_NEUCR;sp|Q5A201|GZF3_CANAL	Parastagonospora;Neofusicoccum;Bipolaris;Bipolaris;Bipolaris;Setosphaeria;Neurospora;Candida	126;124;125;125;125;125;115;110	65;63;63;63;63;63;61;57	[('Uncharacterized', 4), ('Putative', 2), ('asd-4', 1), ('Transcriptional', 1), ('GZF3', 1)]	Putative uncharacterized protein;Putative gata transcription factor protein;Uncharacterized protein;GATA type zinc finger protein asd-4;Transcriptional regulator GZF3	0.987636	0.105134	1	87.88	5e-30	126	65	1058	18.7146	Q0U4I2	274	23.3577	GO:0043565;GO:0003700;GO:0008270	PF00320	0	pno:SNOG_13332	0	K09184	0	GO:0043565;GO:0003700;GO:0008270;GO:0043565;GO:0005634;GO:0006351;GO:0005667;GO:0003682;GO:0000977;GO:0001085;GO:0001228;GO:0030154;GO:0071280;GO:0035690;GO:0034605;GO:0071285;GO:0030447;GO:0045944;GO:0006357;GO:0006366	PF00320;PF00320;PF00320	0	pno:SNOG_13332;npa:UCRNP2_9112;bsc:COCSADRAFT_220844;0;ncr:NCU15829;cal:CaO19.10361;cal:CaO19.2842	0	K09184;K09184;0;K09184
PolyA_DEIso	Salix_HiSeq_c599916_g1_i1	Salix_HiSeq_c599916_g1	36	7	2.03958	0.321177	Control	6.35034	tr|Q0TXZ4|Q0TXZ4_PHANO	Putative uncharacterized protein	Eukaryota	Fungi	Ascomycota	Pleosporales	Pleosporineae	Parastagonospora	Parastagonospora	Eukaryota;Fungi;Dikarya;Ascomycota;Pezizomycotina;Leotiomyceta;Dothideomyceta;DothideomycetesPleosporomycetidae;Pleosporales;Pleosporineae;Phaeosphaeriaceae;Parastagonospora	tr|Q0TXZ4|Q0TXZ4_PHANO;tr|U4LQB4|U4LQB4_PYROM;pyronema|U4LQB4|U4LQB4_PYROM;gi|549044851|emb|CCX33759.1|	Parastagonospora;Pyronema;Pyronema omphalodes;Pyronema omphalodes CBS 100304	66;89;89;89	39;33;33;33	[('no.', 3), ('Meiotically', 3), ('up-regulated', 3), ('Q9Y7P6', 3), ('acc.', 3)]	Putative uncharacterized protein;Similar to Meiotically up-regulated gene 72 protein acc. no. Q9Y7P6;Similar to Meiotically up-regulated gene 72 protein;acc. no. Q9Y7P6 [Pyronema omphalodes CBS 100304]	0.802797	0.17963	0.999999	52.86	2e-08	66	39	1506	13.9442	Q0TXZ4	497	13.0785	GO:0032153;GO:0051286;GO:0005737;GO:0050661;GO:0016491	PF08546;PF08546	0	pno:SNOG_15621	0	0	0	GO:0032153;GO:0051286;GO:0005737;GO:0050661;GO:0016491;GO:0008677	PF08546;PF08546;PF02558	0	pno:SNOG_15621;0	0	0
PolyA_DEIso	Salix_HiSeq_c576626_g1_i1	Salix_HiSeq_c576626_g1	4	54	0.304127	2.88988	Treatment	9.50221	tr|F8R4X8|F8R4X8_ALTAL	Scytalone dehydratase	Eukaryota	Fungi	Ascomycota	Pleosporales	Pleosporineae	Alternaria	Alternaria	Eukaryota;Fungi;Dikarya;Ascomycota;Pezizomycotina;Leotiomyceta;Dothideomyceta;DothideomycetesPleosporomycetidae;Pleosporales;Pleosporineae;Pleosporaceae;Alternaria	tr|F8R4X8|F8R4X8_ALTAL;gi|335987387|gb|AEH76761.1|;gi|909994465|gb|KNG51892.1|;tr|T2C3X7|T2C3X7_SETTU;tr|R0KQC4|R0KQC4_SETT2;gi|636578403|ref|XP_008020540.1|;tr|Q7Z8L5|Q7Z8L5_COCMI;tr|A0SXQ9|A0SXQ9_COCHE;gi|32879677|dbj|BAC79365.1|;tr|M2UCA7|M2UCA7_COCH5	Alternaria;Alternaria alternata;Stemphylium lycopersici;Setosphaeria;Setosphaeria;Setosphaeria turcica Et28A;Bipolaris;Bipolaris;Bipolaris oryzae;Bipolaris	345;345;341;336;336;336;336;336;336;336	89;89;89;88;88;88;87;87;87;87	[('dehydratase', 6), ('Scytalone', 4), ('scytalone', 3), ('Uncharacterized', 2), ('[Setosphaeria', 1)]	Scytalone dehydratase;scytalone dehydratase [Alternaria alternata];scytalone dehydratase [Stemphylium lycopersici];Scytalone dehydrase;Uncharacterized protein;hypothetical protein SETTUDRAFT_162009 [Setosphaeria turcica Et28A];Scytalone dehydratase;scytalone dehydratase [Bipolaris oryzae];Uncharacterized protein	0.977824	14.1957	0.999942	85.87	4e-117	345	89	812	67.9803	F8R4X8	185	99.4595	GO:0030411;GO:0006582	PF02982	0	0	0	0	0	GO:0030411;GO:0006582;0;GO:0030411;GO:0006582	PF02982;0;PF02982;PF02982	0	0	0	0
PolyA_DEIso	Salix_HiSeq_c539695_g2_i1	Salix_HiSeq_c539695_g2	52	7	19.4593	2.36241	Control	8.23706	tr|M2RIX7|M2RIX7_COCSN	Uncharacterized protein	Eukaryota	Fungi	Ascomycota	Pleosporales	Pleosporineae	Bipolaris	Bipolaris	Eukaryota;Fungi;Dikarya;Ascomycota;Pezizomycotina;Leotiomyceta;Dothideomyceta;DothideomycetesPleosporomycetidae;Pleosporales;Pleosporineae;Pleosporaceae;Bipolaris	tr|M2RIX7|M2RIX7_COCSN;tr|M2VC43|M2VC43_COCH5;tr|N4XCL5|N4XCL5_COCH4;gi|627818407|ref|XP_007682043.1|;gi|628066344|ref|XP_007698095.1|;gi|928518776|ref|XP_014078185.1|;gi|909993219|gb|KNG50662.1|;gi|752278862|dbj|GAM85677.1|;tr|R1EDX9|R1EDX9_BOTPV;gi|615420603|ref|XP_007586545.1|	Bipolaris;Bipolaris;Bipolaris;Bipolaris oryzae ATCC 44560;Bipolaris sorokiniana ND90Pr;Bipolaris maydis ATCC 48331;Stemphylium lycopersici;fungal sp. No.11243;Neofusicoccum;Neofusicoccum parvum UCRNP2	67;67;67;67;67;67;66;64;64;64	92;92;92;92;92;92;87;85;84;84	[('hypothetical', 4), ('cytochrome', 3), ('Uncharacterized', 3), ('[Bipolaris', 3), ('ATCC', 2)]	Uncharacterized protein;Uncharacterized protein;hypothetical protein COCMIDRAFT_5 [Bipolaris oryzae ATCC 44560];hypothetical protein COCSADRAFT_158756 [Bipolaris sorokiniana ND90Pr];hypothetical protein COCC4DRAFT_32531 [Bipolaris maydis ATCC 48331];cytochrome b5 [Stemphylium lycopersici];hypothetical protein ANO11243_036840 [fungal sp. No.11243];Putative cytochrome protein;putative cytochrome pr…	0.915772	0.121532	1	85.71	2e-12	67	92	234	44.8718	M2RIX7	84	41.6667	GO:0020037;GO:0046872	PF00173	0	bsc:COCSADRAFT_158756	0	0	0	GO:0020037;GO:0046872;GO:0020037;0	PF00173;PF00173;0	0	bsc:COCSADRAFT_158756;0;npa:UCRNP2_7289	0	0
PolyA_DEIso	Salix_HiSeq_c326231_g1_i1	Salix_HiSeq_c326231_g1	39	8	3.95851	0.930153	Control	4.25576	tr|M2S626|M2S626_COCSN	Uncharacterized protein	Eukaryota	Fungi	Ascomycota	Pleosporales	Pleosporineae	Bipolaris	Bipolaris	Eukaryota;Fungi;Dikarya;Ascomycota;Pezizomycotina;Leotiomyceta;Dothideomyceta;DothideomycetesPleosporomycetidae;Pleosporales;Pleosporineae;Pleosporaceae;Bipolaris	tr|M2S626|M2S626_COCSN;tr|R0KI38|R0KI38_SETT2;gi|627837540|ref|XP_007688853.1|;gi|628074511|ref|XP_007701909.1|;gi|636586497|ref|XP_008024587.1|;tr|M2THU4|M2THU4_COCH5;tr|N4WSV3|N4WSV3_COCH4;gi|928508745|ref|XP_014073176.1|;gi|628216395|ref|XP_007714131.1|;gi|796691693|gb|KJX92145.1|	Bipolaris;Setosphaeria;Bipolaris oryzae ATCC 44560;Bipolaris sorokiniana ND90Pr;Setosphaeria turcica Et28A;Bipolaris;Bipolaris;Bipolaris maydis ATCC 48331;Bipolaris zeicola 26-R-13;Zymoseptoria brevis	291;291;290;291;291;290;290;290;289;291	65;65;65;65;65;64;64;64;64;64	[('hypothetical', 6), ('Uncharacterized', 4), ('[Bipolaris', 4), ('ATCC', 2), ('ND90Pr]', 1)]	Uncharacterized protein;Uncharacterized protein;hypothetical protein COCMIDRAFT_97648 [Bipolaris oryzae ATCC 44560];hypothetical protein COCSADRAFT_222291 [Bipolaris sorokiniana ND90Pr];hypothetical protein SETTUDRAFT_168833 [Setosphaeria turcica Et28A];hypothetical protein COCC4DRAFT_34909 [Bipolaris maydis ATCC 48331];hypothetical protein COCCADRAFT_27739 [Bipolaris zeicola 26-R-13];hypothetica…	0.628977	0.254615	0.999777	65.47	2e-94	291	65	955	69.7382	M2S626	229	96.0699	0	PF01965;PF01965	0	bsc:COCSADRAFT_222291	0	0	0	0	PF01965;PF01965;0	0	bsc:COCSADRAFT_222291;0	0	0
PolyA_DEIso	Salix_HiSeq_c132027_g1_i1	Salix_HiSeq_c132027_g1	30	9	2.69525	0.783271	Control	3.44102	tr|M2U006|M2U006_COCH5	Uncharacterized protein	Eukaryota	Fungi	Ascomycota	Pleosporales	Pleosporineae	Bipolaris	Bipolaris	Eukaryota;Fungi;Dikarya;Ascomycota;Pezizomycotina;Leotiomyceta;Dothideomyceta;DothideomycetesPleosporomycetidae;Pleosporales;Pleosporineae;Pleosporaceae;Bipolaris	tr|M2U006|M2U006_COCH5;gi|451999387|gb|EMD91849.1|;tr|N4X7Y3|N4X7Y3_COCH4;gi|928515556|ref|XP_014076575.1|;tr|Q5AQX9|Q5AQX9_EMENI;gi|67904628|ref|XP_682570.1|	Bipolaris;Bipolaris maydis C5;Bipolaris;Bipolaris maydis ATCC 48331;Aspergillus;Aspergillus nidulans FGSC A4	112;112;120;120;105;105	35;35;34;34;26;26	[('hypothetical', 3), ('[Bipolaris', 2), ('maydis', 2), ('Uncharacterized', 2), ('AN9301.2', 1)]	Uncharacterized protein;hypothetical protein COCHEDRAFT_1154873 [Bipolaris maydis C5];Uncharacterized protein (Fragment);hypothetical protein COCC4DRAFT_144972, partial [Bipolaris maydis ATCC 48331];Putative uncharacterized protein;hypothetical protein AN9301.2 [Aspergillus nidulans FGSC A4]	0.536687	0.353869	1	35.68	5e-25	112	35	865	69.0173	M2U006	376	38.5638	GO:0016021	0	0	0	0	0	0	GO:0016021;0;GO:0016021	0	0	0;ani:AN9301.2	0	0
PolyA_DEIso	Salix_HiSeq_c359268_g1_i1	Salix_HiSeq_c359268_g1	38	7	2.45914	0.60817	Control	4.0435	tr|M2SAN4|M2SAN4_COCSN	Uncharacterized protein	Eukaryota	Fungi	Ascomycota	Pleosporales	Pleosporineae	Bipolaris	Bipolaris	Eukaryota;Fungi;Dikarya;Ascomycota;Pezizomycotina;Leotiomyceta;Dothideomyceta;DothideomycetesPleosporomycetidae;Pleosporales;Pleosporineae;Pleosporaceae;Bipolaris	tr|M2SAN4|M2SAN4_COCSN;gi|628070141|ref|XP_007699724.1|;gi|751733823|gb|KIM82121.1|;tr|V5G6V6|V5G6V6_BYSSN;tr|A2QL66|A2QL66_ASPNC;gi|134075293|emb|CAK44927.1|;tr|L2FH58|L2FH58_COLGN;tr|L2FDX4|L2FDX4_COLGN;gi|596721898|ref|XP_007286404.1|;gi|953403462|ref|XP_014545397.1|	Bipolaris;Bipolaris sorokiniana ND90Pr;Piloderma croceum F 1598;Byssochlamys;Aspergillus;Aspergillus niger;Colletotrichum;Colletotrichum;Colletotrichum gloeosporioides Nara gc5;Metarhizium brunneum ARSEF 3297	90;90;114;81;106;106;81;107;107;93	25;25;24;23;23;23;20;20;20;20	[('hypothetical', 5), ('Uncharacterized', 3), ('domain', 1), ('ND90Pr]', 1), ('partial', 1)]	Uncharacterized protein;hypothetical protein COCSADRAFT_26547 [Bipolaris sorokiniana ND90Pr];hypothetical protein PILCRDRAFT_8360 [Piloderma croceum F 1598];Uncharacterized protein;Putative uncharacterized protein;hypothetical protein An06g00110 [Aspergillus niger];Nacht domain protein;hypothetical protein CGGC5_2146 [Colletotrichum gloeosporioides Nara gc5];hypothetical protein MBR_04160, partia…	0.606758	0.294858	1	36.2	4e-16	90	25	1222	39.2799	M2SAN4	516	27.1318	GO:0016021	0	0	bsc:COCSADRAFT_26547	0	0	0	GO:0016021;0;GO:0016021;GO:0055085	0;PF07690	0	bsc:COCSADRAFT_26547;0	0	0
PolyA_DEIso	Salix_HiSeq_c535531_g1_i1	Salix_HiSeq_c535531_g1	25	8	2.20361	0.511485	Control	4.30826	tr|N4XHE0|N4XHE0_COCH4	Uncharacterized protein	Eukaryota	Fungi	Ascomycota	Pleosporales	Pleosporineae	Bipolaris	Bipolaris	Eukaryota;Fungi;Dikarya;Ascomycota;Pezizomycotina;Leotiomyceta;Dothideomyceta;DothideomycetesPleosporomycetidae;Pleosporales;Pleosporineae;Pleosporaceae;Bipolaris	tr|N4XHE0|N4XHE0_COCH4;gi|928532504|ref|XP_014085049.1|;gi|628197301|ref|XP_007710031.1|;gi|953422985|ref|XP_014553564.1|;tr|K2S4U4|K2S4U4_MACPH;gi|407929109|gb|EKG21948.1|;tr|M2URT1|M2URT1_COCH5;gi|452003824|gb|EMD96281.1|;tr|E4ZNB2|E4ZNB2_LEPMJ;gi|396463451|ref|XP_003836336.1|	Bipolaris;Bipolaris maydis ATCC 48331;Bipolaris zeicola 26-R-13;Bipolaris victoriae FI3;Macrophomina;Macrophomina phaseolina MS6;Bipolaris;Bipolaris maydis C5;Leptosphaeria maculans complex;Leptosphaeria maculans JN3	373;373;373;372;362;362;361;361;371;371	80;80;79;79;78;78;77;77;76;76	[('hypothetical', 4), ('[Bipolaris', 4), ('Sodium/sulfate', 2), ('symporter', 2), ('Uncharacterized', 2)]	Uncharacterized protein;hypothetical protein COCC4DRAFT_157650 [Bipolaris maydis ATCC 48331];hypothetical protein COCCADRAFT_3172 [Bipolaris zeicola 26-R-13];hypothetical protein COCVIDRAFT_29231 [Bipolaris victoriae FI3];Sodium/sulfate symporter;Sodium/sulfate symporter [Macrophomina phaseolina MS6];Uncharacterized protein;hypothetical protein COCHEDRAFT_1127956 [Bipolaris maydis C5];Similar to …	0.634302	0.301103	0.999963	77.63	3e-114	373	80	980	69.4898	N4XHE0	1602	14.2322	GO:0016021;GO:0005215;GO:0004834;GO:0006814;GO:0055085	PF00939;PF00291;PF03105;PF00290	PTHR10314:SF3	0	0	0	0	GO:0016021;GO:0005215;GO:0004834;GO:0006814;GO:0055085;0;GO:0016021	PF00939;PF00291;PF03105;PF00290;0;PF00939	PTHR10314:SF3;0	0	0	0
PolyA_DEIso	Salix_HiSeq_c216539_g1_i1	Salix_HiSeq_c216539_g1	30	3	2.28308	0.152945	Control	14.9275	tr|M2TTP2|M2TTP2_COCH5	Uncharacterized protein	Eukaryota	Fungi	Ascomycota	Pleosporales	Pleosporineae	Bipolaris	Bipolaris	Eukaryota;Fungi;Dikarya;Ascomycota;Pezizomycotina;Leotiomyceta;Dothideomyceta;DothideomycetesPleosporomycetidae;Pleosporales;Pleosporineae;Pleosporaceae;Bipolaris	tr|M2TTP2|M2TTP2_COCH5;tr|N4XA64|N4XA64_COCH4;gi|928530052|ref|XP_014083823.1|;tr|M2LSK7|M2LSK7_BAUCO;gi|627804973|ref|XP_007675834.1|;tr|S8A3K3|S8A3K3_DACHA;gi|748516772|ref|XP_011114385.1|;gi|799248948|gb|KJZ77650.1|;tr|R0JZP4|R0JZP4_SETT2;gi|636598713|ref|XP_008030695.1|	Bipolaris;Bipolaris;Bipolaris maydis ATCC 48331;Baudoinia;Baudoinia panamericana UAMH 10762;Dactylellina;Dactylellina haptotyla CBS 200.50;Hirsutella minnesotensis 3608;Setosphaeria;Setosphaeria turcica Et28A	90;90;90;76;76;76;76;72;64;64	19;19;19;14;14;14;14;14;12;12	[('Uncharacterized', 5), ('hypothetical', 5), ('haptotyla', 1), ('BAUCODRAFT_453112', 1), ('turcica', 1)]	Uncharacterized protein;Uncharacterized protein;hypothetical protein COCC4DRAFT_185425 [Bipolaris maydis ATCC 48331];hypothetical protein BAUCODRAFT_453112 [Baudoinia panamericana UAMH 10762];hypothetical protein H072_8698 [Dactylellina haptotyla CBS 200.50];hypothetical protein HIM_02827 [Hirsutella minnesotensis 3608];hypothetical protein SETTUDRAFT_35466 [Setosphaeria turcica Et28A]	1.17399	0.0580107	1	27.07	4e-17	90	19	1031	62.5606	M2TTP2	361	62.3269	0	0	0	0	0	0	0	0	0	0	0;bcom:BAUCODRAFT_453112	0	0
PolyA_DEIso	Salix_HiSeq_c579423_g1_i2	Salix_HiSeq_c579423_g1	20	2	2.0398	0.0652337	Control	31.2691	tr|M2TKW9|M2TKW9_COCSN	Glycosyltransferase family 62 protein	Eukaryota	Fungi	Ascomycota	Pleosporales	Pleosporineae	Bipolaris	Bipolaris	Eukaryota;Fungi;Dikarya;Ascomycota;Pezizomycotina;Leotiomyceta;Dothideomyceta;DothideomycetesPleosporomycetidae;Pleosporales;Pleosporineae;Pleosporaceae;Bipolaris	tr|M2TKW9|M2TKW9_COCSN;tr|M2V6W4|M2V6W4_COCH5;tr|N4XVD2|N4XVD2_COCH4;gi|628201781|ref|XP_007711102.1|;tr|R0KC84|R0KC84_SETT2	Bipolaris;Bipolaris;Bipolaris;Bipolaris zeicola 26-R-13;Setosphaeria	238;238;238;238;237	85;85;85;85;84	[('family', 5), ('Glycosyltransferase', 4), ('zeicola', 1), ('[Bipolaris', 1), ('26-R-13]', 1)]	Glycosyltransferase family 62 protein;Glycosyltransferase family 62 protein;glycosyltransferase family 62 protein [Bipolaris zeicola 26-R-13];Glycosyltransferase family 62 protein	1.49511	0.0244356	0.999998	96.88	9e-71	238	85	937	40.9819	M2TKW9	484	26.4463	GO:0016021;GO:0016740	PF03452	0	bsc:COCSADRAFT_186613	0	K05533	0	GO:0016021;GO:0016740;GO:0016021;0;GO:0016740	PF03452;PF03452;0;PF03452	0	bsc:COCSADRAFT_186613;0	0	K05533;0
PolyA_DEIso	Salix_HiSeq_c595725_g1_i6	Salix_HiSeq_c595725_g1	18	1	2.19297	0.0565037	Control	38.8111	tr|M2SMS4|M2SMS4_COCSN	Uncharacterized protein	Eukaryota	Fungi	Ascomycota	Pleosporales	Pleosporineae	Bipolaris	Bipolaris	Eukaryota;Fungi;Dikarya;Ascomycota;Pezizomycotina;Leotiomyceta;Dothideomyceta;DothideomycetesPleosporomycetidae;Pleosporales;Pleosporineae;Pleosporaceae;Bipolaris	tr|M2SMS4|M2SMS4_COCSN;gi|628059963|ref|XP_007696067.1|;gi|849276085|dbj|GAO81557.1|	Bipolaris;Bipolaris sorokiniana ND90Pr;Neosartorya udagawae	304;304;295	86;86;81	[('ND90Pr]', 1), ('COCSADRAFT_178287', 1), ('[Bipolaris', 1), ('Uncharacterized', 1), ('udagawae]', 1)]	Uncharacterized protein;hypothetical protein COCSADRAFT_178287 [Bipolaris sorokiniana ND90Pr];nephrocystin-3 [Neosartorya udagawae]	1.58896	0.0213044	1	83.93	9e-94	304	86	612	82.3529	M2SMS4	926	18.1425	GO:0006629	PF01734;PF01734	0	bsc:COCSADRAFT_178287	0	0	0	GO:0006629;0	PF01734;PF01734;0	0	bsc:COCSADRAFT_178287;0	0	0
PolyA_DEIso	Salix_HiSeq_c583968_g4_i1	Salix_HiSeq_c583968_g4	9	103	1.97418	12.6576	Treatment	6.41157	tr|B2W3H8|B2W3H8_PYRTR	ATP synthase subunit 9	Eukaryota	Fungi	Ascomycota	Pleosporales	Pleosporineae	Pyrenophora	Pyrenophora	Eukaryota;Fungi;Dikarya;Ascomycota;Pezizomycotina;Leotiomyceta;Dothideomyceta;DothideomycetesPleosporomycetidae;Pleosporales;Pleosporineae;Pleosporaceae;Pyrenophora	tr|B2W3H8|B2W3H8_PYRTR;tr|Q0U4I0|Q0U4I0_PHANO;gi|189198047|ref|XP_001935361.1|;gi|759225501|gb|KIW02492.1|;tr|R0KIB8|R0KIB8_SETT2;gi|169620263|ref|XP_001803543.1|;gi|636586389|ref|XP_008024533.1|;tr|E3RY91|E3RY91_PYRTT;tr|M2SJB1|M2SJB1_COCSN;gi|909992508|gb|KNG49961.1|	Pyrenophora;Parastagonospora;Pyrenophora tritici-repentis Pt-1C-BFP;Verruconis gallopava;Setosphaeria;Parastagonospora nodorum SN15;Setosphaeria turcica Et28A;Pyrenophora;Bipolaris;Stemphylium lycopersici	66;66;66;66;66;66;66;65;65;65	100;100;100;100;100;100;100;99;99;99	[('subunit', 4), ('synthase', 4), ('ATP', 3), ('Putative', 2), ('hypothetical', 2)]	ATP synthase subunit 9;Putative uncharacterized protein;ATP synthase subunit 9 [Pyrenophora tritici-repentis Pt-1C-BFP];ATP synthase subunit 9, mitochondrial [Verruconis gallopava];Uncharacterized protein;hypothetical protein SNOG_13334 [Parastagonospora nodorum SN15];hypothetical protein SETTUDRAFT_28084 [Setosphaeria turcica Et28A];atp synthase subunit 9 [Stemphylium lycopersici]	0.806964	5.10893	0.996557	100	4e-11	66	100	324	30.5556	B2W3H8	133	24.812	GO:0016021;GO:0000276;GO:0008289;GO:0046933;GO:0046961;GO:0015991;GO:0015986	PF00137;PF00137	0	0	0	0	0	GO:0016021;GO:0000276;GO:0008289;GO:0046933;GO:0046961;GO:0015991;GO:0015986;GO:0016021;GO:0045263;GO:0015078;0	PF00137;PF00137;0	0;ATP SYNTHASE LIPID-BINDING PROTEIN, MITOCHONDRIAL (PTHR10031:SF0)	pno:SNOG_13334;0;pte:PTT_14474;bsc:COCSADRAFT_38374	0	K02128;0
PolyA_DEIso	Salix_HiSeq_c577868_g1_i2	Salix_HiSeq_c577868_g1	1	94	0.0551962	4.65281	Treatment	84.2958	tr|B2W802|B2W802_PYRTR	Cel1 protein	Eukaryota	Fungi	Ascomycota	Pleosporales	Pleosporineae	Pyrenophora	Pyrenophora	Eukaryota;Fungi;Dikarya;Ascomycota;Pezizomycotina;Leotiomyceta;Dothideomyceta;DothideomycetesPleosporomycetidae;Pleosporales;Pleosporineae;Pleosporaceae;Pyrenophora	tr|B2W802|B2W802_PYRTR;gi|189199872|ref|XP_001936273.1|;tr|E3S380|E3S380_PYRTT;gi|330933889|ref|XP_003304335.1|;tr|R0KDD6|R0KDD6_SETT2;gi|636587255|ref|XP_008024966.1|;tr|M2RDV2|M2RDV2_COCSN;gi|627828957|ref|XP_007686158.1|;gi|628069691|ref|XP_007699499.1|;gi|628228856|ref|XP_007716096.1|	Pyrenophora;Pyrenophora tritici-repentis Pt-1C-BFP;Pyrenophora;Pyrenophora teres f. teres 0-1;Setosphaeria;Setosphaeria turcica Et28A;Bipolaris;Bipolaris oryzae ATCC 44560;Bipolaris sorokiniana ND90Pr;Bipolaris zeicola 26-R-13	375;375;374;374;342;342;361;362;361;361	76;76;76;76;73;73;71;71;71;71	[('family', 4), ('hydrolase', 4), ('[Bipolaris', 3), ('Glycoside', 2), ('lytic', 2)]	Cel1 protein;cel1 protein precursor [Pyrenophora tritici-repentis Pt-1C-BFP];Putative uncharacterized protein;hypothetical protein PTT_16892 [Pyrenophora teres f. teres 0-1];Glycoside hydrolase family 61 protein;glycoside hydrolase family 61 protein [Setosphaeria turcica Et28A];lytic polysaccharide monooxygenase [Bipolaris oryzae ATCC 44560];glycoside hydrolase family 61 protein [Bipolaris soroki…	1.92581	73.3335	1	80.67	4e-128	375	76	844	84.5972	B2W802	238	100	0	PF03443	0	0	0	0	0	0;GO:0016787	PF03443;0;PF03443	0	0;pte:PTT_16892;pte:PTT_19315;bsc:COCSADRAFT_116210	0	0
PolyA_DEIso	Salix_HiSeq_c594116_g1_i3	Salix_HiSeq_c594116_g1	9	79	0.430887	2.60507	Treatment	6.04581	tr|B2WL19|B2WL19_PYRTR	GPI anchored serine-threonine rich protein	Eukaryota	Fungi	Ascomycota	Pleosporales	Pleosporineae	Pyrenophora	Pyrenophora	Eukaryota;Fungi;Dikarya;Ascomycota;Pezizomycotina;Leotiomyceta;Dothideomyceta;DothideomycetesPleosporomycetidae;Pleosporales;Pleosporineae;Pleosporaceae;Pyrenophora	tr|B2WL19|B2WL19_PYRTR;gi|189209355|ref|XP_001941010.1|;gi|816342884|gb|KKK20302.1|;tr|A2RAR3|A2RAR3_ASPNC;gi|145255109|ref|XP_001398865.1|;tr|E3RXF3|E3RXF3_PYRTT;tr|B4FSI8|B4FSI8_MAIZE;tr|G3YE26|G3YE26_ASPNA;gi|330928541|ref|XP_003302308.1|;gi|226492549|ref|NP_001140975.1|	Pyrenophora;Pyrenophora tritici-repentis Pt-1C-BFP;Aspergillus rambellii;Aspergillus;Aspergillus niger CBS 513.88;Pyrenophora;Zea;Aspergillus;Pyrenophora teres f. teres 0-1;Zea mays	122;122;114;113;113;117;112;113;117;112	46;46;46;45;45;45;45;45;45;45	[('serine-threonine', 3), ('uncharacterized', 3), ('rich', 3), ('anchored', 2), ('niger', 2)]	GPI anchored serine-threonine rich protein;GPI anchored serine-threonine rich protein [Pyrenophora tritici-repentis Pt-1C-BFP];hypothetical protein ARAM_002438 [Aspergillus rambellii];Differential expressed Balu-42 from patent US2003215950-A1-Aspergillus niger;extracellular serine-threonine rich protein [Aspergillus niger CBS 513.88];Putative uncharacterized protein;Uncharacterized protein;hypoth…	0.781455	5.37651	0.983531	52.73	9e-29	122	46	1205	26.639	B2WL19	240	45.8333	0	PF10342	0	0	0	0	0	0	PF10342;0;PF10342	0	0;ang:ANI_1_528164;pte:PTT_14065;zma:100273054	0	0
PolyA_DEIso	Salix_HiSeq_c490477_g1_i1	Salix_HiSeq_c490477_g1	151	28	11.2334	2.27565	Control	4.93636	tr|E3S6V0|E3S6V0_PYRTT	Putative uncharacterized protein	Eukaryota	Fungi	Ascomycota	Pleosporales	Pleosporineae	Pyrenophora	Pyrenophora	Eukaryota;Fungi;Dikarya;Ascomycota;Pezizomycotina;Leotiomyceta;Dothideomyceta;DothideomycetesPleosporomycetidae;Pleosporales;Pleosporineae;Pleosporaceae;Pyrenophora	tr|E3S6V0|E3S6V0_PYRTT;tr|E4ZUX4|E4ZUX4_LEPMJ;gi|396469377|ref|XP_003838390.1|;gi|330937633|ref|XP_003305605.1|;gi|628209458|ref|XP_007712894.1|;gi|751759184|gb|KIN07357.1|;tr|N1JM67|N1JM67_BLUG1;tr|M2QZW7|M2QZW7_COCSN;gi|528292790|emb|CCU81681.1|;tr|R0KLQ8|R0KLQ8_SETT2	Pyrenophora;Leptosphaeria maculans complex;Leptosphaeria maculans JN3;Pyrenophora teres f. teres 0-1;Bipolaris zeicola 26-R-13;Oidiodendron maius Zn;Blumeria;Bipolaris;Blumeria graminis f. sp. hordei DH14;Setosphaeria	368;370;370;368;368;368;366;367;366;366	79;79;79;79;79;79;78;78;78;78	[('hypothetical', 4), ('Putative', 2), ('synthase/BIO2', 2), ('teres', 2), ('Uncharacterized', 2)]	Putative uncharacterized protein;Putative uncharacterized protein;hypothetical protein LEMA_P113260.1 [Leptosphaeria maculans JN3];hypothetical protein PTT_18505 [Pyrenophora teres f. teres 0-1];hypothetical protein COCCADRAFT_37304 [Bipolaris zeicola 26-R-13];hypothetical protein OIDMADRAFT_111549 [Oidiodendron maius Zn];Biotin synthase/BIO2;Uncharacterized protein;biotin synthase/BIO2 [Blumeria…	0.693407	0.239889	1	81.98	1e-120	368	79	1232	54.0584	E3S6V0	402	55.2239	GO:0051537;GO:0051539;GO:0004076;GO:0046872;GO:0009102	PF06968;PF04055	0	pte:PTT_18505	0	K01012	0	GO:0051537;GO:0051539;GO:0004076;GO:0046872;GO:0009102;GO:0051536;0;GO:0009102	PF06968;PF04055;PF06968;0;PF04055	0	pte:PTT_18505;0;bsc:COCSADRAFT_98746	0	K01012;0;K01012
PolyA_DEIso	Salix_HiSeq_c599435_g3_i4	Salix_HiSeq_c599435_g3	28	6	2.23438	0.559575	Control	3.993	tr|B2VQT1|B2VQT1_PYRTR	Predicted protein	Eukaryota	Fungi	Ascomycota	Pleosporales	Pleosporineae	Pyrenophora	Pyrenophora	Eukaryota;Fungi;Dikarya;Ascomycota;Pezizomycotina;Leotiomyceta;Dothideomyceta;DothideomycetesPleosporomycetidae;Pleosporales;Pleosporineae;Pleosporaceae;Pyrenophora	tr|B2VQT1|B2VQT1_PYRTR;gi|189188838|ref|XP_001930758.1|;gi|628188677|ref|XP_007708059.1|;gi|953425043|ref|XP_014554593.1|;tr|Q4WTI4|Q4WTI4_ASPFU;tr|B0XQ41|B0XQ41_ASPFC;gi|70995040|ref|XP_752286.1|;tr|M2SWN0|M2SWN0_COCSN;gi|628081444|ref|XP_007702572.1|;tr|C5P606|C5P606_COCP7	Pyrenophora;Pyrenophora tritici-repentis Pt-1C-BFP;Bipolaris zeicola 26-R-13;Bipolaris victoriae FI3;Aspergillus;Aspergillus;Aspergillus fumigatus Af293;Bipolaris;Bipolaris sorokiniana ND90Pr;Coccidioides	67;67;66;66;66;66;66;65;65;64	66;66;64;64;63;63;63;62;62;61	[('domain', 4), ('finger', 3), ('hypothetical', 3), ('[Bipolaris', 3), ('putative', 2)]	Predicted protein;predicted protein [Pyrenophora tritici-repentis Pt-1C-BFP];hypothetical protein COCCADRAFT_33156 [Bipolaris zeicola 26-R-13];hypothetical protein COCVIDRAFT_17657 [Bipolaris victoriae FI3];C6 finger domain protein, putative;C6 finger domain protein [Aspergillus fumigatus Af293];Uncharacterized protein;hypothetical protein COCSADRAFT_39114 [Bipolaris sorokiniana ND90Pr];Fungal Zn…	0.601299	0.280021	0.99997	66.67	6e-09	67	66	1213	10.3875	B2VQT1	375	11.2	GO:0005634;GO:0000981;GO:0008270	PF00172	0	0	0	0	0	GO:0005634;GO:0000981;GO:0008270;0;GO:0005634;GO:0008270	PF00172;0;PF00172;PF00172	0	0;afm:AFUA_1G09190;bsc:COCSADRAFT_39114;cpw:CPC735_034820	0	0
PolyA_DEIso	Salix_HiSeq_c547216_g1_i2	Salix_HiSeq_c547216_g1	48	8	3.20681	0.311856	Control	10.283	tr|B2WMN2|B2WMN2_PYRTR	L-galactonate dehydratase	Eukaryota	Fungi	Ascomycota	Pleosporales	Pleosporineae	Pyrenophora	Pyrenophora	Eukaryota;Fungi;Dikarya;Ascomycota;Pezizomycotina;Leotiomyceta;Dothideomyceta;DothideomycetesPleosporomycetidae;Pleosporales;Pleosporineae;Pleosporaceae;Pyrenophora	tr|B2WMN2|B2WMN2_PYRTR;gi|189210483|ref|XP_001941573.1|;tr|E4ZHH9|E4ZHH9_LEPMJ;gi|396459129|ref|XP_003834177.1|;tr|E3S0G8|E3S0G8_PYRTT;tr|Q0U3R0|Q0U3R0_PHANO;gi|169620796|ref|XP_001803809.1|;gi|330931348|ref|XP_003303373.1|;gi|628196984|ref|XP_007709959.1|;gi|909994645|gb|KNG52071.1|	Pyrenophora;Pyrenophora tritici-repentis Pt-1C-BFP;Leptosphaeria maculans complex;Leptosphaeria maculans JN3;Pyrenophora;Parastagonospora;Parastagonospora nodorum SN15;Pyrenophora teres f. teres 0-1;Bipolaris zeicola 26-R-13;Stemphylium lycopersici	445;445;444;444;443;442;442;443;441;441	66;66;65;65;65;65;65;65;65;64	[('hypothetical', 3), ('dehydratase', 3), ('L-galactonate', 2), ('lactonizing', 2), ('racemase/muconate', 2)]	L-galactonate dehydratase;L-galactonate dehydratase [Pyrenophora tritici-repentis Pt-1C-BFP];Similar to mandelate racemase/muconate lactonizing protein;similar to mandelate racemase/muconate lactonizing protein [Leptosphaeria maculans JN3];Putative uncharacterized protein;hypothetical protein SNOG_13604 [Parastagonospora nodorum SN15];hypothetical protein PTT_15544 [Pyrenophora teres f. teres 0-1…	1.01212	0.0968836	1	66.77	3e-149	445	66	1385	71.2635	B2WMN2	448	73.8839	GO:0003824;GO:0009063	0	PTHR13794	0	0	0	0	GO:0003824;GO:0009063;0;GO:0003824	0	PTHR13794;0;PTHR13794;MITOCHONDRIAL ENOLASE SUPERFAMILY MEMBER 1 (PTHR13794:SF58)	0;pte:PTT_15544;pno:SNOG_13604	0	0;K18102
PolyA_DEIso	Salix_HiSeq_c568012_g3_i2	Salix_HiSeq_c568012_g3	16	2	1.18259	0.304011	Control	3.88996	tr|B2WP79|B2WP79_PYRTR	HMG box protein	Eukaryota	Fungi	Ascomycota	Pleosporales	Pleosporineae	Pyrenophora	Pyrenophora	Eukaryota;Fungi;Dikarya;Ascomycota;Pezizomycotina;Leotiomyceta;Dothideomyceta;DothideomycetesPleosporomycetidae;Pleosporales;Pleosporineae;Pleosporaceae;Pyrenophora	tr|B2WP79|B2WP79_PYRTR;gi|189211581|ref|XP_001942120.1|;tr|B2VXE4|B2VXE4_PYRTR;gi|189194369|ref|XP_001933523.1|;gi|682260957|gb|KFX88556.1|;tr|C1GRC8|C1GRC8_PARBA;gi|701695442|gb|EEH38152.2|;gi|682339918|gb|KFY35265.1|;gi|682366962|gb|KFY53126.1|;tr|C1G916|C1G916_PARBD	Pyrenophora;Pyrenophora tritici-repentis Pt-1C-BFP;Pyrenophora;Pyrenophora tritici-repentis Pt-1C-BFP;Pseudogymnoascus sp. VKM F-3557;Paracoccidioides;Paracoccidioides lutzii Pb01;Pseudogymnoascus sp. VKM F-4514 (FW-929);Pseudogymnoascus sp. VKM F-4516 (FW-969);Paracoccidioides	59;59;59;59;74;66;66;73;73;64	31;31;31;31;29;29;29;29;29;28	[('hypothetical', 5), ('VKM', 3), ('sp.', 3), ('[Pseudogymnoascus', 3), ('tritici-repentis', 2)]	HMG box protein;HMG box protein [Pyrenophora tritici-repentis Pt-1C-BFP];Putative uncharacterized protein;hypothetical protein PTRG_03190 [Pyrenophora tritici-repentis Pt-1C-BFP];hypothetical protein V490_07570 [Pseudogymnoascus sp. VKM F-3557];Uncharacterized protein;hypothetical protein PAAG_01073 [Paracoccidioides lutzii Pb01];hypothetical protein V495_08034 [Pseudogymnoascus sp. VKM F-4514 (F…	0.589946	0.290904	1	41.89	3e-06	59	31	1138	19.2443	B2WP79	679	10.8984	0	PF00505	0	0	0	0	0	0	PF00505;0	0	0;pbn:PADG_03752	0	0
PolyA_DEIso	Salix_HiSeq_c599435_g3_i2	Salix_HiSeq_c599435_g3	16	5	0.917956	0.285429	Control	3.21606	tr|B2VQT1|B2VQT1_PYRTR	Predicted protein	Eukaryota	Fungi	Ascomycota	Pleosporales	Pleosporineae	Pyrenophora	Pyrenophora	Eukaryota;Fungi;Dikarya;Ascomycota;Pezizomycotina;Leotiomyceta;Dothideomyceta;DothideomycetesPleosporomycetidae;Pleosporales;Pleosporineae;Pleosporaceae;Pyrenophora	tr|B2VQT1|B2VQT1_PYRTR;gi|189188838|ref|XP_001930758.1|;gi|628188677|ref|XP_007708059.1|;gi|953425043|ref|XP_014554593.1|;tr|Q4WTI4|Q4WTI4_ASPFU;tr|B0XQ41|B0XQ41_ASPFC;gi|70995040|ref|XP_752286.1|;tr|M2SWN0|M2SWN0_COCSN;gi|628081444|ref|XP_007702572.1|;tr|C5P606|C5P606_COCP7	Pyrenophora;Pyrenophora tritici-repentis Pt-1C-BFP;Bipolaris zeicola 26-R-13;Bipolaris victoriae FI3;Aspergillus;Aspergillus;Aspergillus fumigatus Af293;Bipolaris;Bipolaris sorokiniana ND90Pr;Coccidioides	67;67;66;66;66;66;66;65;65;64	66;66;64;64;63;63;63;62;62;61	[('domain', 4), ('finger', 3), ('hypothetical', 3), ('[Bipolaris', 3), ('putative', 2)]	Predicted protein;predicted protein [Pyrenophora tritici-repentis Pt-1C-BFP];hypothetical protein COCCADRAFT_33156 [Bipolaris zeicola 26-R-13];hypothetical protein COCVIDRAFT_17657 [Bipolaris victoriae FI3];C6 finger domain protein, putative;C6 finger domain protein [Aspergillus fumigatus Af293];Uncharacterized protein;hypothetical protein COCSADRAFT_39114 [Bipolaris sorokiniana ND90Pr];Fungal Zn…	0.507324	0.379023	0.9896	66.67	7e-09	67	66	1295	9.72973	B2VQT1	375	11.2	GO:0005634;GO:0000981;GO:0008270	PF00172	0	0	0	0	0	GO:0005634;GO:0000981;GO:0008270;0;GO:0005634;GO:0008270	PF00172;0;PF00172;PF00172	0	0;afm:AFUA_1G09190;bsc:COCSADRAFT_39114;cpw:CPC735_034820	0	0
PolyA_DEIso	Salix_HiSeq_c563110_g1_i1	Salix_HiSeq_c563110_g1	20	2	1.65365	0.204398	Control	8.09034	tr|B2VY20|B2VY20_PYRTR	Predicted protein	Eukaryota	Fungi	Ascomycota	Pleosporales	Pleosporineae	Pyrenophora	Pyrenophora	Eukaryota;Fungi;Dikarya;Ascomycota;Pezizomycotina;Leotiomyceta;Dothideomyceta;DothideomycetesPleosporomycetidae;Pleosporales;Pleosporineae;Pleosporaceae;Pyrenophora	tr|B2VY20|B2VY20_PYRTR;gi|189192609|ref|XP_001932643.1|;gi|849271327|dbj|GAO86050.1|;gi|628293761|ref|XP_007733405.1|;gi|695114338|emb|CEG03512.1|;gi|662523290|gb|KEQ80684.1|;gi|759241046|gb|KIW17987.1|	Pyrenophora;Pyrenophora tritici-repentis Pt-1C-BFP;Neosartorya udagawae;Capronia epimyces CBS 606.96;Fusarium pseudograminearum CS5834;Aureobasidium pullulans EXF-150;Exophiala spinifera	233;233;219;208;138;190;182	32;32;29;27;26;23;22	[('hypothetical', 4), ('[Aureobasidium', 1), ('pullulans', 1), ('epimyces', 1), ('[Neosartorya', 1)]	Predicted protein;predicted protein [Pyrenophora tritici-repentis Pt-1C-BFP];hypothetical protein AUD_5010 [Neosartorya udagawae];hypothetical protein A1O3_05087 [Capronia epimyces CBS 606.96];unnamed protein product [Fusarium pseudograminearum CS5834];hypothetical protein M438DRAFT_358584 [Aureobasidium pullulans EXF-150];hypothetical protein PV08_02273 [Exophiala spinifera]	0.907967	0.153783	1	41.57	7e-69	233	32	1024	91.1133	B2VY20	429	82.2844	GO:0016021	0	0	0	0	0	0	GO:0016021;0	0	0	0	0	0
PolyA_DEIso	Salix_HiSeq_c586119_g2_i1	Salix_HiSeq_c586119_g2	34	4	3.13735	0.158288	Control	19.8205	tr|E3RX02|E3RX02_PYRTT	Putative uncharacterized protein	Eukaryota	Fungi	Ascomycota	Pleosporales	Pleosporineae	Pyrenophora	Pyrenophora	Eukaryota;Fungi;Dikarya;Ascomycota;Pezizomycotina;Leotiomyceta;Dothideomyceta;DothideomycetesPleosporomycetidae;Pleosporales;Pleosporineae;Pleosporaceae;Pyrenophora	tr|E3RX02|E3RX02_PYRTT;gi|627823864|ref|XP_007684557.1|;gi|330928186|ref|XP_003302157.1|;tr|Q4WD93|Q4WD93_ASPFU;tr|B0YD56|B0YD56_ASPFC;tr|E5A054|E5A054_LEPMJ;gi|849273604|dbj|GAO84083.1|;gi|70984336|ref|XP_747683.1|;gi|846909250|gb|KMK55203.1|;gi|396477868|ref|XP_003840393.1|	Pyrenophora;Bipolaris oryzae ATCC 44560;Pyrenophora teres f. teres 0-1;Aspergillus;Aspergillus;Leptosphaeria maculans complex;Neosartorya udagawae;Aspergillus fumigatus Af293;Aspergillus fumigatus Z5;Leptosphaeria maculans JN3	402;401;402;397;397;399;397;397;397;399	79;79;79;78;78;78;78;78;78;78	[('activating', 4), ('GTPase', 4), ('GTPase-activating', 3), ('[Aspergillus', 2), ('hypothetical', 2)]	Putative uncharacterized protein;hypothetical protein COCMIDRAFT_85923 [Bipolaris oryzae ATCC 44560];hypothetical protein PTT_13880 [Pyrenophora teres f. teres 0-1];GTPase activating protein (Gyp7), putative;Similar to GTPase-activating protein gyp7;GTPase-activating protein GYP7 [Neosartorya udagawae];GTPase activating protein (Gyp7) [Aspergillus fumigatus Af293];GTPase activating protein (Gyp7)…	1.29711	0.0361427	0.999995	84.35	2e-129	402	79	1099	62.7843	E3RX02	812	28.3251	GO:0005829;GO:0005634	PF12068;PF00566	0	pte:PTT_13880	0	0	0	GO:0005829;GO:0005634;0;GO:0005829;GO:0032889;GO:0016192;GO:0005737	PF12068;PF00566;0;PF12068	0	pte:PTT_13880;0;afm:AFUA_6G03940	0	0
PolyA_DEIso	Salix_HiSeq_c571387_g1_i2	Salix_HiSeq_c571387_g1	22	0	1.79972	0.0159768	Control	112.646	tr|E3RL10|E3RL10_PYRTT	Putative uncharacterized protein	Eukaryota	Fungi	Ascomycota	Pleosporales	Pleosporineae	Pyrenophora	Pyrenophora	Eukaryota;Fungi;Dikarya;Ascomycota;Pezizomycotina;Leotiomyceta;Dothideomyceta;DothideomycetesPleosporomycetidae;Pleosporales;Pleosporineae;Pleosporaceae;Pyrenophora	tr|E3RL10|E3RL10_PYRTT;gi|330918683|ref|XP_003298315.1|;gi|759225100|gb|KIW02093.1|;tr|B2WHD3|B2WHD3_PYRTR;gi|189206780|ref|XP_001939724.1|;tr|E5A157|E5A157_LEPMJ;tr|R7YRH4|R7YRH4_CONA1;gi|396480419|ref|XP_003840992.1|;gi|667831212|ref|XP_007779775.1|;tr|A1C618|A1C618_ASPCL	Pyrenophora;Pyrenophora teres f. teres 0-1;Verruconis gallopava;Pyrenophora;Pyrenophora tritici-repentis Pt-1C-BFP;Leptosphaeria maculans complex;Coniosporium;Leptosphaeria maculans JN3;Coniosporium apollinis CBS 100218;Aspergillus	214;214;209;209;209;208;212;208;212;209	60;60;58;57;57;57;57;57;57;53	[('hypothetical', 4), ('regulator', 3), ('differentiation', 2), ('Putative', 2), ('teres', 2)]	Putative uncharacterized protein;hypothetical protein PTT_08983 [Pyrenophora teres f. teres 0-1];hypothetical protein PV09_06583 [Verruconis gallopava];Negative regulator of differentiation 1;negative regulator of differentiation 1 [Pyrenophora tritici-repentis Pt-1C-BFP];Putative uncharacterized protein;Uncharacterized protein;hypothetical protein LEMA_P106440.1 [Leptosphaeria maculans JN3];hypo…	2.05171	0.0087624	1	85.12	9e-59	214	60	1094	33.181	E3RL10	827	14.5103	GO:0005829;GO:0005634;GO:0000166;GO:0008266;GO:1902625	PF10378;PF00076	0	pte:PTT_08983	0	0	0	GO:0005829;GO:0005634;GO:0000166;GO:0008266;GO:1902625;0;GO:0000932;GO:0003676;GO:0006338;GO:0000398;GO:0005829;GO:1902625	PF10378;PF00076;0;PF10378;PF00076	0	pte:PTT_08983;0;act:ACLA_068670	0	0
PolyA_DEIso	Salix_HiSeq_c576614_g1_i1	Salix_HiSeq_c576614_g1	1	66	0.0959691	3.97755	Treatment	41.4462	tr|J9WV06|J9WV06_SETTU	Superoxide dismutase [Cu-Zn]	Eukaryota	Fungi	Ascomycota	Pleosporales	Pleosporineae	Setosphaeria	Setosphaeria	Eukaryota;Fungi;Dikarya;Ascomycota;Pezizomycotina;Leotiomyceta;Dothideomyceta;DothideomycetesPleosporomycetidae;Pleosporales;Pleosporineae;Pleosporaceae;Setosphaeria	tr|J9WV06|J9WV06_SETTU;tr|R0IDA9|R0IDA9_SETT2;gi|636595505|ref|XP_008029091.1|;tr|E3RJV3|E3RJV3_PYRTT;tr|M2S8N7|M2S8N7_COCSN;tr|B2VRY4|B2VRY4_PYRTR;gi|189188636|ref|XP_001930657.1|;gi|330917667|ref|XP_003297908.1|;gi|631381574|ref|XP_007925167.1|;gi|627844824|ref|XP_007689275.1|	Setosphaeria;Setosphaeria;Setosphaeria turcica Et28A;Pyrenophora;Bipolaris;Pyrenophora;Pyrenophora tritici-repentis Pt-1C-BFP;Pyrenophora teres f. teres 0-1;Pseudocercospora fijiensis CIRAD86;Bipolaris oryzae ATCC 44560	295;295;295;291;289;290;290;291;291;289	95;95;95;92;92;92;92;92;92;92	[('dismutase', 6), ('Superoxide', 5), ('[Cu-Zn]', 5), ('hypothetical', 4), ('teres', 2)]	Superoxide dismutase [Cu-Zn];Superoxide dismutase [Cu-Zn];hypothetical protein SETTUDRAFT_164773 [Setosphaeria turcica Et28A];superoxide dismutase [Pyrenophora tritici-repentis Pt-1C-BFP];hypothetical protein PTT_08464 [Pyrenophora teres f. teres 0-1];hypothetical protein MYCFIDRAFT_210905 [Pseudocercospora fijiensis CIRAD86];hypothetical protein COCMIDRAFT_37944 [Bipolaris oryzae ATCC 44560]	1.61748	36.1934	1	92.81	3e-98	295	95	715	64.1958	J9WV06	154	99.3506	GO:0046872;GO:0004784	PF00080;PF00080	PTHR10003	0	0	0	0	GO:0046872;GO:0004784;GO:0046872;0;GO:0005634;GO:0045454;GO:0006882;GO:0005829;GO:0005758;GO:0001320;GO:0006878;GO:0031505;GO:1901856;GO:0051091;GO:0036091;GO:0050821	PF00080;PF00080;0	PTHR10003;PTHR10003;0	0;pte:PTT_08464;bsc:COCSADRAFT_118858	0	0;K04565
PolyA_DEIso	Salix_HiSeq_c581463_g1_i1	Salix_HiSeq_c581463_g1	6	57	0.409096	2.40183	Treatment	5.87107	tr|R0JIL9|R0JIL9_SETT2	Uncharacterized protein	Eukaryota	Fungi	Ascomycota	Pleosporales	Pleosporineae	Setosphaeria	Setosphaeria	Eukaryota;Fungi;Dikarya;Ascomycota;Pezizomycotina;Leotiomyceta;Dothideomyceta;DothideomycetesPleosporomycetidae;Pleosporales;Pleosporineae;Pleosporaceae;Setosphaeria	tr|R0JIL9|R0JIL9_SETT2;tr|M2SCC0|M2SCC0_COCSN;gi|636600687|ref|XP_008031682.1|;gi|627821275|ref|XP_007683477.1|;gi|628084524|ref|XP_007704112.1|;gi|628217392|ref|XP_007714297.1|;gi|953418549|ref|XP_014551346.1|;tr|M2UH33|M2UH33_COCH5;gi|452005303|gb|EMD97759.1|;tr|N4X8H1|N4X8H1_COCH4	Setosphaeria;Bipolaris;Setosphaeria turcica Et28A;Bipolaris oryzae ATCC 44560;Bipolaris sorokiniana ND90Pr;Bipolaris zeicola 26-R-13;Bipolaris victoriae FI3;Bipolaris;Bipolaris maydis C5;Bipolaris	130;132;130;132;132;131;131;131;131;129	61;61;61;61;61;61;61;60;60;59	[('hypothetical', 6), ('[Bipolaris', 5), ('Uncharacterized', 4), ('ND90Pr]', 1), ('zeicola', 1)]	Uncharacterized protein;Uncharacterized protein;hypothetical protein SETTUDRAFT_100217 [Setosphaeria turcica Et28A];hypothetical protein COCMIDRAFT_82947 [Bipolaris oryzae ATCC 44560];hypothetical protein COCSADRAFT_40535 [Bipolaris sorokiniana ND90Pr];hypothetical protein COCCADRAFT_38488 [Bipolaris zeicola 26-R-13];hypothetical protein COCVIDRAFT_113109 [Bipolaris victoriae FI3];hypothetical pr…	0.768717	4.81376	0.991844	62.96	1e-33	130	61	1010	31.1881	R0JIL9	106	97.1698	0	PF03330;PF03330	0	0	0	0	0	0	PF03330;PF03330;0;PF03330	0	bsc:COCSADRAFT_40535;0	0	0
PolyA_DEIso	Salix_HiSeq_c601925_g2_i1	Salix_HiSeq_c601925_g2	2	39	0.089184	1.28717	Treatment	14.4327	tr|R0K7Q4|R0K7Q4_SETT2	Glycoside hydrolase family 7 protein	Eukaryota	Fungi	Ascomycota	Pleosporales	Pleosporineae	Setosphaeria	Setosphaeria	Eukaryota;Fungi;Dikarya;Ascomycota;Pezizomycotina;Leotiomyceta;Dothideomyceta;DothideomycetesPleosporomycetidae;Pleosporales;Pleosporineae;Pleosporaceae;Setosphaeria	tr|R0K7Q4|R0K7Q4_SETT2;gi|636593563|ref|XP_008028120.1|;tr|M2SXT9|M2SXT9_COCSN;gi|628062435|ref|XP_007696862.1|;tr|M2UWM8|M2UWM8_COCH5;tr|N4X8B2|N4X8B2_COCH4;gi|628220965|ref|XP_007714824.1|;gi|953433393|ref|XP_014558768.1|;gi|928526034|ref|XP_014081814.1|;gi|627837025|ref|XP_007688710.1|	Setosphaeria;Setosphaeria turcica Et28A;Bipolaris;Bipolaris sorokiniana ND90Pr;Bipolaris;Bipolaris;Bipolaris zeicola 26-R-13;Bipolaris victoriae FI3;Bipolaris maydis ATCC 48331;Bipolaris oryzae ATCC 44560	637;637;625;625;622;622;625;624;622;624	72;72;70;70;69;69;69;69;69;69	[('family', 10), ('hydrolase', 10), ('glycoside', 6), ('[Bipolaris', 5), ('Glycoside', 4)]	Glycoside hydrolase family 7 protein;glycoside hydrolase family 7 protein [Setosphaeria turcica Et28A];Glycoside hydrolase family 7 protein;glycoside hydrolase family 7 protein [Bipolaris sorokiniana ND90Pr];glycoside hydrolase family 7 protein [Bipolaris zeicola 26-R-13];glycoside hydrolase family 7 protein [Bipolaris victoriae FI3];glycoside hydrolase family 7 protein [Bipolaris maydis ATCC 483…	1.15935	18.5493	0.999969	70.38	0	637	72	1307	96.404	R0K7Q4	455	92.7473	GO:0004553;GO:0030245	PF00840	0	0	0	0	0	GO:0004553;GO:0030245;0;GO:0004553	PF00840;0;PF00840	0	0;bsc:COCSADRAFT_351877	0	0
PolyA_DEIso	Salix_HiSeq_c493642_g1_i1	Salix_HiSeq_c493642_g1	30	4	3.50071	0.607969	Control	5.75805	tr|R0IH05|R0IH05_SETT2	Glycosyltransferase family 32 protein	Eukaryota	Fungi	Ascomycota	Pleosporales	Pleosporineae	Setosphaeria	Setosphaeria	Eukaryota;Fungi;Dikarya;Ascomycota;Pezizomycotina;Leotiomyceta;Dothideomyceta;DothideomycetesPleosporomycetidae;Pleosporales;Pleosporineae;Pleosporaceae;Setosphaeria	tr|R0IH05|R0IH05_SETT2;gi|636591577|ref|XP_008027127.1|;tr|B2VUR0|B2VUR0_PYRTR;gi|189192316|ref|XP_001932497.1|;tr|E3RLG1|E3RLG1_PYRTT;tr|Q0UZ94|Q0UZ94_PHANO;tr|E5ADB3|E5ADB3_LEPMJ;gi|169600181|ref|XP_001793513.1|;gi|330919081|ref|XP_003298466.1|;gi|396501270|ref|XP_003845944.1|	Setosphaeria;Setosphaeria turcica Et28A;Pyrenophora;Pyrenophora tritici-repentis Pt-1C-BFP;Pyrenophora;Parastagonospora;Leptosphaeria maculans complex;Parastagonospora nodorum SN15;Pyrenophora teres f. teres 0-1;Leptosphaeria maculans JN3	190;190;189;189;188;188;187;188;188;187	72;72;71;71;71;71;71;71;71;71	[('Putative', 3), ('hypothetical', 3), ('uncharacterized', 3), ('family', 2), ('teres', 2)]	Glycosyltransferase family 32 protein;glycosyltransferase family 32 protein [Setosphaeria turcica Et28A];Initiation-specific alpha-1,6-mannosyltransferase;initiation-specific alpha-1,6-mannosyltransferase [Pyrenophora tritici-repentis Pt-1C-BFP];Putative uncharacterized protein;hypothetical protein SNOG_02920 [Parastagonospora nodorum SN15];hypothetical protein PTT_09202 [Pyrenophora teres f. ter…	0.760275	0.197084	1	70.87	4e-54	190	72	736	51.7663	R0IH05	402	31.592	GO:0016740	PF04488	0	0	0	0	0	GO:0016740;0;GO:0005829;GO:0005634;GO:0000009;GO:0000032;GO:0006491	PF04488;0;PF04488	0;INITIATION-SPECIFIC ALPHA-1,6-MANNOSYLTRANSFERASE (PTHR31834:SF1)	0;pte:PTT_09202;pno:SNOG_02920	0	0;K05528
PolyA_DEIso	Salix_HiSeq_c554554_g1_i2	Salix_HiSeq_c554554_g1	26	5	2.25168	0.284319	Control	7.91957	tr|R0JZK9|R0JZK9_SETT2	Uncharacterized protein	Eukaryota	Fungi	Ascomycota	Pleosporales	Pleosporineae	Setosphaeria	Setosphaeria	Eukaryota;Fungi;Dikarya;Ascomycota;Pezizomycotina;Leotiomyceta;Dothideomyceta;DothideomycetesPleosporomycetidae;Pleosporales;Pleosporineae;Pleosporaceae;Setosphaeria	tr|R0JZK9|R0JZK9_SETT2;gi|636597089|ref|XP_008029883.1|;tr|K1WUZ8|K1WUZ8_MARBU;gi|597588333|ref|XP_007297223.1|;tuber|D5GPX3|D5GPX3_TUBMM;tr|D5GPX3|D5GPX3_TUBMM;tr|U4L1P7|U4L1P7_PYROM;pyronema|U4L1P7|U4L1P7_PYROM;gi|296425663|ref|XP_002842359.1|;gi|549052655|emb|CCX08415.1|	Setosphaeria;Setosphaeria turcica Et28A;Marssonina;Marssonina brunnea f. sp. 'multigermtubi' MB_m1;Tuber melanosporum;Tuber;Pyronema;Pyronema omphalodes;Tuber melanosporum Mel28;Pyronema omphalodes CBS 100304	266;266;256;256;251;251;256;256;251;256	51;51;50;50;48;48;48;48;48;48	[('Uncharacterized', 4), ('no.', 3), ('YIR035C', 3), ('P40579', 3), ('Similar', 3)]	Uncharacterized protein;hypothetical protein SETTUDRAFT_95977 [Setosphaeria turcica Et28A];Short-chain dehydrogenase;short-chain dehydrogenase [Marssonina brunnea f. sp. 'multigermtubi' MB_m1];Whole genome shotgun sequence assembly, scaffold_95, strain Mel28;Similar to Uncharacterized oxidoreductase YIR035C acc. no. P40579;hypothetical protein [Tuber melanosporum Mel28];Similar to Uncharacterized…	0.898701	0.200531	0.999999	51.56	7e-84	266	51	1024	74.1211	R0JZK9	256	100	GO:0016491	PF00106	0	0	0	0	0	GO:0016491;0;GO:0016491;GO:0005829;GO:0005634	PF00106;0;PF00106	0	0;mbe:MBM_09334;tml:GSTUM_00012057001	0	0
PolyA_DEIso	Salix_HiSeq_c467149_g1_i3	Salix_HiSeq_c467149_g1	15	3	1.63923	0.203358	Control	8.06081	tr|R0KEY9|R0KEY9_SETT2	Uncharacterized protein	Eukaryota	Fungi	Ascomycota	Pleosporales	Pleosporineae	Setosphaeria	Setosphaeria	Eukaryota;Fungi;Dikarya;Ascomycota;Pezizomycotina;Leotiomyceta;Dothideomyceta;DothideomycetesPleosporomycetidae;Pleosporales;Pleosporineae;Pleosporaceae;Setosphaeria	tr|R0KEY9|R0KEY9_SETT2;gi|636577425|ref|XP_008020051.1|;tr|R0IFS3|R0IFS3_SETT2;gi|636594293|ref|XP_008028485.1|;tr|E3S613|E3S613_PYRTT;gi|330936271|ref|XP_003305318.1|;tr|R1EZH0|R1EZH0_BOTPV;gi|909991846|gb|KNG49310.1|;gi|759224599|gb|KIW01595.1|;tuber|D5GDL6|D5GDL6_TUBMM	Setosphaeria;Setosphaeria turcica Et28A;Setosphaeria;Setosphaeria turcica Et28A;Pyrenophora;Pyrenophora teres f. teres 0-1;Neofusicoccum;Stemphylium lycopersici;Verruconis gallopava;Tuber melanosporum	89;89;92;92;84;84;54;86;88;45	24;24;23;23;22;22;21;21;21;20	[('hypothetical', 4), ('[Setosphaeria', 2), ('turcica', 2), ('Putative', 2), ('Et28A]', 2)]	Uncharacterized protein;hypothetical protein SETTUDRAFT_18122 [Setosphaeria turcica Et28A];Uncharacterized protein;hypothetical protein SETTUDRAFT_138875 [Setosphaeria turcica Et28A];Putative uncharacterized protein;hypothetical protein PTT_18126 [Pyrenophora teres f. teres 0-1];Putative hsp70 family chaperone protein;actin-like atpase domain-containing protein [Stemphylium lycopersici];hypotheti…	0.906379	0.121088	0.999996	31.13	2e-16	89	24	837	73.4767	R0KEY9	653	27.5651	0	0	0	0	0	0	0	0	0;PF00012 ;	0	0;pte:PTT_18126;npa:UCRNP2_217;tml:GSTUM_00001078001 ;	0	0
PolyA_DEIso	Salix_HiSeq_c555430_g1_i2	Salix_HiSeq_c555430_g1	13	2	1.31753	0.111869	Control	11.7774	tr|R0KPB8|R0KPB8_SETT2	Uncharacterized protein	Eukaryota	Fungi	Ascomycota	Pleosporales	Pleosporineae	Setosphaeria	Setosphaeria	Eukaryota;Fungi;Dikarya;Ascomycota;Pezizomycotina;Leotiomyceta;Dothideomyceta;DothideomycetesPleosporomycetidae;Pleosporales;Pleosporineae;Pleosporaceae;Setosphaeria	tr|R0KPB8|R0KPB8_SETT2;tr|A1CMN3|A1CMN3_ASPCL	Setosphaeria;Aspergillus	97;96	58;51	[('Metalloreductase,', 1), ('putative', 1), ('Uncharacterized', 1)]	Uncharacterized protein;Metalloreductase, putative	1.07105	0.0979266	0.999932	61.43	6e-19	97	58	936	22.4359	R0KPB8	691	10.1302	GO:0016021;GO:0016491	PF08022;PF01794;PF08030	0	0	0	0	0	GO:0016021;GO:0016491;GO:0016021;GO:0016491	PF08022;PF01794;PF08030;PF08022;PF08030	0	act:ACLA_097610	0	0
PolyA_DEIso	Salix_HiSeq_c101577_g1_i2	Salix_HiSeq_c101577_g1	203	2254	20.9544	175.564	Treatment	8.37841	gi|671144314|ref|XP_008711578.1|	hypothetical protein HMPREF1541_01055 [Cyphellophora europaea CBS 101466]	Eukaryota	Fungi	Ascomycota	Chaetothyriales	Cyphellophoraceae	Cyphellophora	Cyphellophora europaea CBS 101466	Eukaryota;Fungi;Dikarya;Ascomycota;Pezizomycotina;Leotiomyceta;Dothideomyceta;Eurotiomycetes;Chaetothyriomycetidae;Chaetothyriales;Cyphellophoraceae;Cyphellophora;Cyphellophora europaea;Cyphellophora europaea CBS 101466	gi|671144314|ref|XP_008711578.1|;gi|759219711|gb|KIV97048.1|;gi|631383452|ref|XP_007926106.1|;tr|C1GCT4|C1GCT4_PARBD;tr|V9CYN2|V9CYN2_9EURO;gi|915064406|ref|XP_013259521.1|;gi|761333263|gb|KIX94878.1|;gi|671181670|ref|XP_008731296.1|;gi|734680305|ref|XP_010760388.1|;tr|B8LZ40|B8LZ40_TALSN	Cyphellophora europaea CBS 101466;Exophiala mesophila;Pseudocercospora fijiensis CIRAD86;Paracoccidioides;Cladophialophora;Exophiala aquamarina CBS 119918;Fonsecaea multimorphosa CBS 102226;Cladophialophora carrionii CBS 160.54;Paracoccidioides brasiliensis Pb18;Talaromyces	127;120;117;121;119;120;120;119;121;119	53;49;49;48;48;48;48;48;48;47	[('hypothetical', 7), ('CBS', 4), ('Uncharacterized', 2), ('[Exophiala', 2), ('carrionii', 1)]	hypothetical protein HMPREF1541_01055 [Cyphellophora europaea CBS 101466];hypothetical protein PV10_00850 [Exophiala mesophila];hypothetical protein MYCFIDRAFT_87614 [Pseudocercospora fijiensis CIRAD86];Uncharacterized protein;hypothetical protein A1O9_07121 [Exophiala aquamarina CBS 119918];hypothetical protein Z520_09568 [Fonsecaea multimorphosa CBS 102226];hypothetical protein G647_08767 [Clad…	0.923162	17.0008	0.981977	48.72	7e-33	127	53	769	45.6437	671144314	119	98.3193	0	0	0	0	0	0	0	0	0;PF01172;PF01172	0	0;pbn:PADG_04806	0	0
PolyA_DEIso	Salix_HiSeq_c510711_g2_i2	Salix_HiSeq_c510711_g2	87	19	9.90237	2.20301	Control	4.49493	gi|671158033|ref|XP_008717487.1|	hypothetical protein HMPREF1541_04923 [Cyphellophora europaea CBS 101466]	Eukaryota	Fungi	Ascomycota	Chaetothyriales	Cyphellophoraceae	Cyphellophora	Cyphellophora europaea CBS 101466	Eukaryota;Fungi;Dikarya;Ascomycota;Pezizomycotina;Leotiomyceta;Dothideomyceta;Eurotiomycetes;Chaetothyriomycetidae;Chaetothyriales;Cyphellophoraceae;Cyphellophora;Cyphellophora europaea;Cyphellophora europaea CBS 101466	gi|671158033|ref|XP_008717487.1|;gi|666431249|gb|KEY78858.1|;gi|759200404|gb|KIV77825.1|;tr|Q4WUB7|Q4WUB7_ASPFU;tr|B0Y3U1|B0Y3U1_ASPFC;gi|146324107|ref|XP_753847.2|;gi|759214018|gb|KIV91358.1|;tr|A1DF41|A1DF41_NEOFI;gi|119479733|ref|XP_001259895.1|;gi|849275506|dbj|GAO82425.1|	Cyphellophora europaea CBS 101466;Aspergillus fumigatus var. RP-2014;Exophiala sideris;Aspergillus;Aspergillus;Aspergillus fumigatus Af293;Exophiala mesophila;Neosartorya;Neosartorya fischeri NRRL 181;Neosartorya udagawae	120;120;119;120;120;120;117;116;116;115	52;51;51;50;50;50;50;48;48;48	[('DNA-binding', 4), ('binding', 3), ('Single-stranded', 3), ('ssDNA', 3), ('hypothetical', 3)]	hypothetical protein HMPREF1541_04923 [Cyphellophora europaea CBS 101466];ssDNA binding protein [Aspergillus fumigatus var. RP-2014];hypothetical protein PV11_09605 [Exophiala sideris];Single-stranded DNA-binding protein;ssDNA binding protein [Aspergillus fumigatus Af293];hypothetical protein PV10_05904 [Exophiala mesophila];ssDNA binding protein, putative [Neosartorya fischeri NRRL 181];single-s…	0.652723	0.263302	1	48.21	5e-30	120	52	717	46.4435	671158033	143	76.9231	0	0	0	0	0	0	0	0;GO:0042645;GO:0003697;GO:0006260;GO:0000002	0;PF00436	0;PTHR10302	0;afm:AFUA_5G07890;nfi:NFIA_079390	0	0
PolyA_DEIso	Salix_HiSeq_c572462_g1_i1	Salix_HiSeq_c572462_g1	47	14	4.65771	1.13681	Control	4.09719	gi|671380336|ref|XP_008720057.1|	hypothetical protein HMPREF1541_07511 [Cyphellophora europaea CBS 101466]	Eukaryota	Fungi	Ascomycota	Chaetothyriales	Cyphellophoraceae	Cyphellophora	Cyphellophora europaea CBS 101466	Eukaryota;Fungi;Dikarya;Ascomycota;Pezizomycotina;Leotiomyceta;Dothideomyceta;Eurotiomycetes;Chaetothyriomycetidae;Chaetothyriales;Cyphellophoraceae;Cyphellophora;Cyphellophora europaea;Cyphellophora europaea CBS 101466	gi|671380336|ref|XP_008720057.1|;tr|K2S7X4|K2S7X4_MACPH;gi|407925468|gb|EKG18479.1|;tuber|D5GDN0|D5GDN0_TUBMM;tr|D5GDN0|D5GDN0_TUBMM;gi|296417582|ref|XP_002838432.1|;tr|U4KUZ9|U4KUZ9_PYROM;pyronema|U4KUZ9|U4KUZ9_PYROM;gi|549056614|emb|CCX04661.1|;tr|Q0UAB8|Q0UAB8_PHANO	Cyphellophora europaea CBS 101466;Macrophomina;Macrophomina phaseolina MS6;Tuber melanosporum;Tuber;Tuber melanosporum Mel28;Pyronema;Pyronema omphalodes;Pyronema omphalodes CBS 100304;Parastagonospora	86;83;83;114;114;114;104;104;104;80	37;35;35;32;32;32;30;30;30;28	[('no.', 3), ('acc.', 3), ('SUMO-', 3), ('Similar', 3), ('pli1', 3)]	hypothetical protein HMPREF1541_07511 [Cyphellophora europaea CBS 101466];Zinc finger MIZ-type protein;Zinc finger MIZ-type protein [Macrophomina phaseolina MS6];Whole genome shotgun sequence assembly, scaffold_249, strain Mel28;hypothetical protein [Tuber melanosporum Mel28];Similar to E3 SUMO-protein ligase pli1 acc. no. O94451;Similar to E3 SUMO-protein ligase pli1;acc. no. O94451 [Pyronema om…	0.612486	0.255936	0.999229	45.88	8e-15	86	37	925	26.9189	671380336	1079	7.59963	0	0	0	0	0	0	0	GO:0008270;0;GO:0016874;GO:0003677;GO:0008270	PF02891;0;PF02891	0	0;tml:GSTUM_00001127001;pno:SNOG_11296	0	0
PolyA_DEIso	Salix_HiSeq_c589383_g1_i4	Salix_HiSeq_c589383_g1	14	4	2.50166	0.603052	Control	4.14833	gi|671152603|ref|XP_008715122.1|	hypothetical protein HMPREF1541_02545 [Cyphellophora europaea CBS 101466]	Eukaryota	Fungi	Ascomycota	Chaetothyriales	Cyphellophoraceae	Cyphellophora	Cyphellophora europaea CBS 101466	Eukaryota;Fungi;Dikarya;Ascomycota;Pezizomycotina;Leotiomyceta;Dothideomyceta;Eurotiomycetes;Chaetothyriomycetidae;Chaetothyriales;Cyphellophoraceae;Cyphellophora;Cyphellophora europaea;Cyphellophora europaea CBS 101466	gi|671152603|ref|XP_008715122.1|;gi|631385380|ref|XP_007927070.1|;gi|796709586|gb|KJY00629.1|;tr|K2S037|K2S037_MACPH;gi|407925334|gb|EKG18347.1|;gi|398393670|ref|XP_003850294.1|;gi|749768060|gb|KII92492.1|;tr|R1GUR8|R1GUR8_BOTPV;tr|N1QHM3|N1QHM3_SPHMS;gi|453083909|gb|EMF11954.1|	Cyphellophora europaea CBS 101466;Pseudocercospora fijiensis CIRAD86;Zymoseptoria brevis;Macrophomina;Macrophomina phaseolina MS6;Zymoseptoria tritici IPO323;Plicaturopsis crispa FD-325 SS-3;Neofusicoccum;Sphaerulina;Sphaerulina musiva SO2202	284;281;274;288;288;272;271;281;269;269	82;78;77;76;76;76;75;74;74;74	[('hypothetical', 4), ('transporter', 4), ('sugar', 2), ('[Zymoseptoria', 2), ('Sugar/inositol', 2)]	hypothetical protein HMPREF1541_02545 [Cyphellophora europaea CBS 101466];hypothetical protein MYCFIDRAFT_57129 [Pseudocercospora fijiensis CIRAD86];MFS sugar transporter like protein [Zymoseptoria brevis];Sugar/inositol transporter;Sugar/inositol transporter [Macrophomina phaseolina MS6];hypothetical protein MYCGRDRAFT_75012 [Zymoseptoria tritici IPO323];hypothetical protein PLICRDRAFT_172579 [P…	0.617873	0.273633	0.993843	81.33	1e-87	284	82	695	71.6547	671152603	661	25.1135	0	0	0	0	0	0	0	0;GO:0016021;GO:0022891;GO:0008643	0;PF00083	0	0;npa:UCRNP2_1124	0	0
PolyA_DEIso	Salix_HiSeq_c593781_g2_i1	Salix_HiSeq_c593781_g2	16	4	2.14017	0.525317	Control	4.07406	gi|671378995|ref|XP_008719388.1|	hypothetical protein HMPREF1541_06838 [Cyphellophora europaea CBS 101466]	Eukaryota	Fungi	Ascomycota	Chaetothyriales	Cyphellophoraceae	Cyphellophora	Cyphellophora europaea CBS 101466	Eukaryota;Fungi;Dikarya;Ascomycota;Pezizomycotina;Leotiomyceta;Dothideomyceta;Eurotiomycetes;Chaetothyriomycetidae;Chaetothyriales;Cyphellophoraceae;Cyphellophora;Cyphellophora europaea;Cyphellophora europaea CBS 101466	gi|671378995|ref|XP_008719388.1|;gi|662503766|gb|KEQ61385.1|;pyronema|U4LEI1|U4LEI1_PYROM	Cyphellophora europaea CBS 101466;Aureobasidium melanogenum CBS 110374;Pyronema omphalodes	57;54;49	19;13;11	[('CBS', 2), ('hypothetical', 2), ('europaea', 1), ('[Cyphellophora', 1), ('[Aureobasidium', 1)]	hypothetical protein HMPREF1541_06838 [Cyphellophora europaea CBS 101466];hypothetical protein M437DRAFT_52046 [Aureobasidium melanogenum CBS 110374];Uncharacterized protein	0.610028	0.275086	0.996538	30.77	3e-06	57	19	754	64.4562	671378995	230	62.1739	0	0	0	0	0	0	0	0	0	0	0	0	0
PolyA_DEIso	Salix_HiSeq_c597271_g2_i1	Salix_HiSeq_c597271_g2	27	9	2.24243	0.43318	Control	5.17668	gi|671158749|ref|XP_008717806.1|	hypothetical protein HMPREF1541_05243 [Cyphellophora europaea CBS 101466]	Eukaryota	Fungi	Ascomycota	Chaetothyriales	Cyphellophoraceae	Cyphellophora	Cyphellophora europaea CBS 101466	Eukaryota;Fungi;Dikarya;Ascomycota;Pezizomycotina;Leotiomyceta;Dothideomyceta;Eurotiomycetes;Chaetothyriomycetidae;Chaetothyriales;Cyphellophoraceae;Cyphellophora;Cyphellophora europaea;Cyphellophora europaea CBS 101466	gi|671158749|ref|XP_008717806.1|;gi|930435788|gb|KPI34398.1|;gi|814601554|gb|KKF96142.1|;gi|367031620|ref|XP_003665093.1|;gi|666864872|gb|KEZ41496.1|;gi|682333718|gb|KFY31591.1|;tr|K2S0A4|K2S0A4_MACPH;tr|M7SCX3|M7SCX3_EUTLA;gi|821077657|gb|KKY31369.1|;gi|629669783|ref|XP_007796843.1|	Cyphellophora europaea CBS 101466;Phialophora attae;Ceratocystis platani;Myceliophthora thermophila ATCC 42464;Scedosporium apiospermum;Pseudogymnoascus sp. VKM F-4281 (FW-2241);Macrophomina;Eutypa;Diaporthe ampelina;Eutypa lata UCREL1	79;78;71;69;77;67;63;72;71;72	43;42;39;39;38;37;37;34;34;34	[('hypothetical', 6), ('Uncharacterized', 3), ('(FW-2241)]', 1), ('attae]', 1), ('42464]', 1)]	hypothetical protein HMPREF1541_05243 [Cyphellophora europaea CBS 101466];hypothetical protein AB675_3882 [Phialophora attae];Collagen triple helix repeat (20 copies) [Ceratocystis platani];hypothetical protein MYCTH_2308437 [Myceliophthora thermophila ATCC 42464];Uncharacterized protein SAPIO_CDS7651 [Scedosporium apiospermum];hypothetical protein V493_00979 [Pseudogymnoascus sp. VKM F-4281 (FW-…	0.714052	0.1776	0.969364	50.53	8e-13	79	43	1027	27.7507	671158749	365	24.3836	0	0	0	0	0	0	0	0	0	0	0;ela:UCREL1_8979	0	0
PolyA_DEIso	Salix_HiSeq_c417952_g1_i1	Salix_HiSeq_c417952_g1	2	41	0.416732	6.83481	Treatment	16.401	gi|628254723|ref|XP_007725707.1|	60S ribosomal protein L43 [Capronia coronata CBS 617.96]	Eukaryota	Fungi	Ascomycota	Chaetothyriales	Herpotrichiellaceae	Capronia	Capronia coronata CBS 617.96	Eukaryota;Fungi;Dikarya;Ascomycota;Pezizomycotina;Leotiomyceta;Dothideomyceta;Eurotiomycetes;Chaetothyriomycetidae;Chaetothyriales;Herpotrichiellaceae;Capronia;Capronia coronata;Capronia coronata CBS 617.96	gi|628254723|ref|XP_007725707.1|;tr|A1DIQ3|A1DIQ3_NEOFI;tr|B8NPV3|B8NPV3_ASPFN;tr|Q4WZH8|Q4WZH8_ASPFU;tr|Q0C8B8|Q0C8B8_ASPTN;tr|B0XVB7|B0XVB7_ASPFC;tr|G7XVN6|G7XVN6_ASPKW;gi|115385643|ref|XP_001209368.1|;gi|119482257|ref|XP_001261157.1|;gi|71002688|ref|XP_756025.1|	Capronia coronata CBS 617.96;Neosartorya;Aspergillus;Aspergillus;Aspergillus;Aspergillus;Aspergillus;Aspergillus terreus NIH2624;Neosartorya fischeri NRRL 181;Aspergillus fumigatus Af293	121;120;120;120;120;120;120;120;120;120	82;81;81;81;81;81;81;81;81;81	[('60S', 10), ('ribosomal', 10), ('L43', 5), ('L37a', 5), ('[Aspergillus', 2)]	60S ribosomal protein L43 [Capronia coronata CBS 617.96];60S ribosomal protein L37a;60S ribosomal protein L43;60S ribosomal protein L43 [Aspergillus terreus NIH2624];60S ribosomal protein L43 [Neosartorya fischeri NRRL 181];60S ribosomal protein L37a [Aspergillus fumigatus Af293]	1.21487	15.9108	0.999997	81.08	2e-32	121	82	423	52.4823	628254723	92	78.2609	0	0	0	0	0	0	0	GO:0005840;GO:0003735;GO:0006412;0	PF01780;0	0	nfi:NFIA_092210;afv:AFLA_002560;afm:AFUA_2G16880;0	0	K02921;0
PolyA_DEIso	Salix_HiSeq_c480283_g1_i1	Salix_HiSeq_c480283_g1	27	9	2.78289	0.647756	Control	4.2962	gi|628254045|ref|XP_007725620.1|	formamidopyrimidine-DNA glycosylase [Capronia coronata CBS 617.96]	Eukaryota	Fungi	Ascomycota	Chaetothyriales	Herpotrichiellaceae	Capronia	Capronia coronata CBS 617.96	Eukaryota;Fungi;Dikarya;Ascomycota;Pezizomycotina;Leotiomyceta;Dothideomyceta;Eurotiomycetes;Chaetothyriomycetidae;Chaetothyriales;Herpotrichiellaceae;Capronia;Capronia coronata;Capronia coronata CBS 617.96	gi|628254045|ref|XP_007725620.1|;tr|H6BWN5|H6BWN5_EXODN;gi|628328543|ref|XP_007743905.1|;gi|684165363|ref|XP_009156557.1|;gi|759314755|gb|KIW91108.1|;gi|759202167|gb|KIV79587.1|;gi|759211227|gb|KIV88569.1|;gi|915163255|ref|XP_013313160.1|;gi|759269713|gb|KIW46232.1|;gi|915062619|ref|XP_013272154.1|	Capronia coronata CBS 617.96;Exophiala;Cladophialophora psammophila CBS 110553;Exophiala dermatitidis NIH/UT8656;Cladophialophora bantiana CBS 173.52;Exophiala sideris;Exophiala mesophila;Exophiala xenobiotica;Exophiala oligosperma;Rhinocladiella mackenziei CBS 650.93	148;147;147;147;146;145;145;144;144;144	68;66;66;66;66;65;65;65;65;64	[('glycosylase', 9), ('formamidopyrimidine-DNA', 8), ('[Exophiala', 5), ('CBS', 4), ('[Cladophialophora', 2)]	formamidopyrimidine-DNA glycosylase [Capronia coronata CBS 617.96];Formamidopyrimidine-DNA glycosylase;formamidopyrimidine-DNA glycosylase [Cladophialophora psammophila CBS 110553];formamidopyrimidine-DNA glycosylase [Exophiala dermatitidis NIH/UT8656];formamidopyrimidine-DNA glycosylase [Cladophialophora bantiana CBS 173.52];formamidopyrimidine-DNA glycosylase [Exophiala sideris];formamidopyrimi…	0.633085	0.484845	0.992929	65.35	5e-38	148	68	730	41.5068	628254045	423	23.8771	0	0	0	0	0	0	0	GO:0003684;GO:0003906;GO:0016799;GO:0008270;GO:0006284;GO:0006289;0	PF01149;PF06831;0	0	0	0	0
PolyA_DEIso	Salix_HiSeq_c518534_g1_i1	Salix_HiSeq_c518534_g1	24	2	2.95014	0.10265	Control	28.7398	gi|628274804|ref|XP_007727881.1|	hypothetical protein A1O1_08833 [Capronia coronata CBS 617.96]	Eukaryota	Fungi	Ascomycota	Chaetothyriales	Herpotrichiellaceae	Capronia	Capronia coronata CBS 617.96	Eukaryota;Fungi;Dikarya;Ascomycota;Pezizomycotina;Leotiomyceta;Dothideomyceta;Eurotiomycetes;Chaetothyriomycetidae;Chaetothyriales;Herpotrichiellaceae;Capronia;Capronia coronata;Capronia coronata CBS 617.96	gi|628274804|ref|XP_007727881.1|;tr|H6CBJ1|H6CBJ1_EXODN;gi|684175463|ref|XP_009161599.1|;tr|B8ML21|B8ML21_TALSN;gi|902265478|emb|CRL31075.1|;gi|242809537|ref|XP_002485390.1|;gi|628305591|ref|XP_007734648.1|;gi|915056283|ref|XP_013271247.1|;gi|761336418|gb|KIX97470.1|;gi|759264770|gb|KIW41293.1|	Capronia coronata CBS 617.96;Exophiala;Exophiala dermatitidis NIH/UT8656;Talaromyces;Penicillium camemberti;Talaromyces stipitatus ATCC 10500;Capronia epimyces CBS 606.96;Rhinocladiella mackenziei CBS 650.93;Fonsecaea multimorphosa CBS 102226;Exophiala oligosperma	192;189;189;187;187;187;187;187;187;186	38;37;37;36;36;36;36;36;36;36	[('hypothetical', 6), ('CBS', 4), ('[Capronia', 2), ('sec17', 2), ('[Exophiala', 2)]	hypothetical protein A1O1_08833 [Capronia coronata CBS 617.96];Putative uncharacterized protein;hypothetical protein HMPREF1120_09074 [Exophiala dermatitidis NIH/UT8656];Vesicular-fusion protein sec17;NSF attachment protein [Penicillium camemberti];vesicular-fusion protein sec17 [Talaromyces stipitatus ATCC 10500];hypothetical protein A1O3_06338 [Capronia epimyces CBS 606.96];hypothetical protein…	1.45848	0.030373	0.999993	46.22	3e-55	192	38	846	88.2979	628274804	292	84.589	0	0	0	0	0	0	0	GO:0005622;GO:0006886;0	0	PTHR13768;0	0	0	0
PolyA_DEIso	Salix_HiSeq_c589716_g1_i1	Salix_HiSeq_c589716_g1	17	4	1.30337	0.359204	Control	3.6285	gi|628316668|ref|XP_007736181.1|	glycoprotein endopeptidase kae1 [Capronia epimyces CBS 606.96]	Eukaryota	Fungi	Ascomycota	Chaetothyriales	Herpotrichiellaceae	Capronia	Capronia epimyces CBS 606.96	Eukaryota;Fungi;Dikarya;Ascomycota;Pezizomycotina;Leotiomyceta;Dothideomyceta;Eurotiomycetes;Chaetothyriomycetidae;Chaetothyriales;Herpotrichiellaceae;Capronia;Capronia epimyces;Capronia epimyces CBS 606.96	gi|628316668|ref|XP_007736181.1|;tr|H6BQC9|H6BQC9_EXODN;gi|759203092|gb|KIV80512.1|;gi|628248901|ref|XP_007724839.1|;gi|684162211|ref|XP_009154983.1|;tuber|D5GA80|D5GA80_TUBMM;tr|D5GA80|D5GA80_TUBMM;gi|915073282|ref|XP_013273691.1|;gi|296415127|ref|XP_002837243.1|;tr|G0SGV8|G0SGV8_CHATD	Capronia epimyces CBS 606.96;Exophiala;Exophiala sideris;Capronia coronata CBS 617.96;Exophiala dermatitidis NIH/UT8656;Tuber melanosporum;Tuber;Rhinocladiella mackenziei CBS 650.93;Tuber melanosporum Mel28;Chaetomium	473;468;469;469;468;466;466;466;466;459	86;84;84;84;84;83;83;83;83;82	[('threonylcarbamoyltransferase', 5), ('N6-adenosine', 5), ('tRNA', 5), ('endopeptidase', 3), ('glyco', 3)]	glycoprotein endopeptidase kae1 [Capronia epimyces CBS 606.96];tRNA N6-adenosine threonylcarbamoyltransferase;tRNA N6-adenosine threonylcarbamoyltransferase [Exophiala sideris];glycoprotein endopeptidase kae1 [Capronia coronata CBS 617.96];glycoprotein endopeptidase kae1 [Exophiala dermatitidis NIH/UT8656];Whole genome shotgun sequence assembly, scaffold_18, strain Mel28;tRNA N6-adenosine threony…	0.559727	0.297992	0.998303	86.14	2e-162	473	86	1198	66.3606	628316668	349	76.5043	0	0	0	0	0	0	0	0;GO:0005829;GO:0000784	PF00814;0;PF00814	0	0;tml:GSTUM_00005175001;cthr:CTHT_0067740	0	0;K01409;K01409
PolyA_DEIso	Salix_HiSeq_c559649_g1_i3	Salix_HiSeq_c559649_g1	27	8	2.54924	0.440239	Control	5.79057	gi|759289631|gb|KIW66124.1|	hypothetical protein PV04_08327 [Capronia semiimmersa]	Eukaryota	Fungi	Ascomycota	Chaetothyriales	Herpotrichiellaceae	Capronia	Capronia semiimmersa	Eukaryota;Fungi;Dikarya;Ascomycota;Pezizomycotina;Leotiomyceta;Dothideomyceta;Eurotiomycetes;Chaetothyriomycetidae;Chaetothyriales;Herpotrichiellaceae;Capronia;Capronia semiimmersa	gi|759289631|gb|KIW66124.1|;gi|759235654|gb|KIW12602.1|;tr|V9DF21|V9DF21_9EURO;gi|671168658|ref|XP_008724795.1|;gi|599155068|gb|EYE94289.1|;gi|628305027|ref|XP_007760030.1|;gi|915096291|ref|XP_013263961.1|;tr|A1D6C3|A1D6C3_NEOFI;gi|119491007|ref|XP_001263164.1|;tr|Q0CQD3|Q0CQD3_ASPTN	Capronia semiimmersa;Exophiala spinifera;Cladophialophora;Cladophialophora carrionii CBS 160.54;Aspergillus ruber CBS 135680;Cladophialophora yegresii CBS 114405;Exophiala aquamarina CBS 119918;Neosartorya;Neosartorya fischeri NRRL 181;Aspergillus	327;321;319;319;315;316;317;309;309;311	65;63;62;62;61;61;61;60;60;60	[('hypothetical', 5), ('CBS', 4), ('family', 3), ('putative', 3), ('hydrolase/oxidoreductase', 3)]	hypothetical protein PV04_08327 [Capronia semiimmersa];hypothetical protein PV08_09880 [Exophiala spinifera];Uncharacterized protein;hypothetical protein G647_02223 [Cladophialophora carrionii CBS 160.54];putative Zn-dependent hydrolase/oxidoreductase family protein [Aspergillus ruber CBS 135680];hypothetical protein A1O7_07844 [Cladophialophora yegresii CBS 114405];hypothetical protein A1O9_0293…	0.762722	0.170435	0.994303	61.73	8e-106	327	65	859	84.5169	759289631	443	54.8533	0	0	0	0	0	0	0	0;GO:0070290;GO:0008270;GO:0031305;GO:0070291;GO:0070292	0;PF12706;PF12706	0	0;nfi:NFIA_064310	0	0
PolyA_DEIso	Salix_HiSeq_c468292_g1_i1	Salix_HiSeq_c468292_g1	102	5	5.71481	0.31569	Control	18.1026	gi|759293931|gb|KIW70346.1|	hypothetical protein PV04_02622 [Capronia semiimmersa]	Eukaryota	Fungi	Ascomycota	Chaetothyriales	Herpotrichiellaceae	Capronia	Capronia semiimmersa	Eukaryota;Fungi;Dikarya;Ascomycota;Pezizomycotina;Leotiomyceta;Dothideomyceta;Eurotiomycetes;Chaetothyriomycetidae;Chaetothyriales;Herpotrichiellaceae;Capronia;Capronia semiimmersa	gi|759293931|gb|KIW70346.1|;gi|628284059|ref|XP_007754682.1|;gi|759258295|gb|KIW34957.1|;tr|V9CZZ6|V9CZZ6_9EURO;gi|761341440|gb|KIY02349.1|;gi|671182084|ref|XP_008731503.1|;gi|759218585|gb|KIV95923.1|;tr|L8FRG7|L8FRG7_PSED2;gi|628331438|ref|XP_007744484.1|;gi|915096897|ref|XP_013285136.1|	Capronia semiimmersa;Cladophialophora yegresii CBS 114405;Cladophialophora immunda;Cladophialophora;Fonsecaea multimorphosa CBS 102226;Cladophialophora carrionii CBS 160.54;Exophiala mesophila;Pseudogymnoascus;Cladophialophora psammophila CBS 110553;Fonsecaea pedrosoi CBS 271.37	121;120;119;119;119;119;119;118;118;118	46;45;45;44;44;44;44;43;43;43	[('hypothetical', 8), ('CBS', 5), ('[Cladophialophora', 4), ('[Fonsecaea', 2), ('Uncharacterized', 2)]	hypothetical protein PV04_02622 [Capronia semiimmersa];hypothetical protein A1O7_02461 [Cladophialophora yegresii CBS 114405];hypothetical protein PV07_01687 [Cladophialophora immunda];Uncharacterized protein;hypothetical protein Z520_02487 [Fonsecaea multimorphosa CBS 102226];hypothetical protein G647_08976 [Cladophialophora carrionii CBS 160.54];hypothetical protein PV10_03519 [Exophiala mesoph…	1.25774	0.062072	1	45.38	2e-28	121	46	1242	29.9517	759293931	190	68.4211	0	0	0	0	0	0	0	0;GO:0016021	0	0	0	0	0
PolyA_DEIso	Salix_HiSeq_c438994_g1_i1	Salix_HiSeq_c438994_g1	313	96	27.3187	11.0045	Control	2.4825	tr|V9DMV9|V9DMV9_9EURO	Uncharacterized protein	Eukaryota	Fungi	Ascomycota	Chaetothyriales	Herpotrichiellaceae	Cladophialophora	Cladophialophora	Eukaryota;Fungi;Dikarya;Ascomycota;Pezizomycotina;Leotiomyceta;Dothideomyceta;Eurotiomycetes;Chaetothyriomycetidae;Chaetothyriales;Herpotrichiellaceae;Cladophialophora;Cladophialophora	tr|V9DMV9|V9DMV9_9EURO;gi|628276017|ref|XP_007752626.1|;gi|671163177|ref|XP_008722055.1|;gi|628216042|ref|XP_007719590.1|;gi|759203591|gb|KIV81011.1|;gi|761331813|gb|KIX93479.1|;gi|759297157|gb|KIW73571.1|;gi|662507652|gb|KEQ65260.1|;gi|759213258|gb|KIV90599.1|;gi|662524835|gb|KEQ82221.1|	Cladophialophora;Cladophialophora yegresii CBS 114405;Cladophialophora carrionii CBS 160.54;Capronia coronata CBS 617.96;Exophiala sideris;Fonsecaea multimorphosa CBS 102226;Capronia semiimmersa;Aureobasidium melanogenum CBS 110374;Exophiala mesophila;Aureobasidium pullulans EXF-150	147;147;147;147;146;146;145;146;144;145	70;70;70;69;68;68;68;67;67;66	[('hypothetical', 8), ('CBS', 5), ('[Cladophialophora', 2), ('[Aureobasidium', 2), ('[Capronia', 2)]	Uncharacterized protein;hypothetical protein A1O7_00395 [Cladophialophora yegresii CBS 114405];hypothetical protein G647_00430 [Cladophialophora carrionii CBS 160.54];hypothetical protein A1O1_00482 [Capronia coronata CBS 617.96];hypothetical protein PV11_08465 [Exophiala sideris];hypothetical protein Z520_10899 [Fonsecaea multimorphosa CBS 102226];hypothetical protein PV04_01676 [Capronia semiim…	0.39489	0.62557	0.998001	64.71	1e-40	147	70	820	37.3171	V9DMV9	115	87.8261	0	PF01910;PF01910	0	0	0	0	0	0	PF01910;PF01910;0	0	0	0	0
PolyA_DEIso	Salix_HiSeq_c581298_g3_i1	Salix_HiSeq_c581298_g3	494	66	46.1667	6.02942	Control	7.6569	tr|V9DJ37|V9DJ37_9EURO	40S ribosomal protein S26E	Eukaryota	Fungi	Ascomycota	Chaetothyriales	Herpotrichiellaceae	Cladophialophora	Cladophialophora	Eukaryota;Fungi;Dikarya;Ascomycota;Pezizomycotina;Leotiomyceta;Dothideomyceta;Eurotiomycetes;Chaetothyriomycetidae;Chaetothyriales;Herpotrichiellaceae;Cladophialophora;Cladophialophora	tr|V9DJ37|V9DJ37_9EURO;gi|628282000|ref|XP_007754068.1|;tuber|D5G9E5|D5G9E5_TUBMM;tr|D5G9E5|D5G9E5_TUBMM;tr|B2VXZ7|B2VXZ7_PYRTR;tr|B6Q822|B6Q822_PENMQ;tr|B8LU26|B8LU26_TALSN;tr|E3S1Q5|E3S1Q5_PYRTT;tr|M2T375|M2T375_COCSN;tr|Q0U7R9|Q0U7R9_PHANO	Cladophialophora;Cladophialophora yegresii CBS 114405;Tuber melanosporum;Tuber;Pyrenophora;Talaromyces;Talaromyces;Pyrenophora;Bipolaris;Parastagonospora	187;187;184;184;185;186;186;185;185;185	79;79;78;78;78;78;78;78;78;78	[('40S', 5), ('ribosomal', 5), ('S26E', 3), ('assembly,', 2), ('scaffold_166,', 2)]	40S ribosomal protein S26E;40S ribosomal protein S26E [Cladophialophora yegresii CBS 114405];Whole genome shotgun sequence assembly, scaffold_166, strain Mel28;40S ribosomal protein S26E;40S ribosomal protein S26;Putative uncharacterized protein;Uncharacterized protein;Putative uncharacterized protein	0.884053	0.1396	1	95.76	7e-56	187	79	834	42.446	V9DJ37	121	97.5207	GO:0005840;GO:0003735;GO:0006412	PF01283	PTHR12538	0	0	0	0	GO:0005840;GO:0003735;GO:0006412;0;GO:0005840;GO:0006412	PF01283;0;PF01283;PF01283	PTHR12538;0;PTHR12538;PTHR12538	0;tml:GSTUM_00003271001;pte:PTT_16171;bsc:COCSADRAFT_79823;pno:SNOG_12195	0	0;K02976;K02976
PolyA_DEIso	Salix_HiSeq_c552095_g2_i1	Salix_HiSeq_c552095_g2	40	6	8.05921	1.71905	Control	4.68819	tr|V9D2B8|V9D2B8_9EURO	Uncharacterized protein	Eukaryota	Fungi	Ascomycota	Chaetothyriales	Herpotrichiellaceae	Cladophialophora	Cladophialophora	Eukaryota;Fungi;Dikarya;Ascomycota;Pezizomycotina;Leotiomyceta;Dothideomyceta;Eurotiomycetes;Chaetothyriomycetidae;Chaetothyriales;Herpotrichiellaceae;Cladophialophora;Cladophialophora	tr|V9D2B8|V9D2B8_9EURO;gi|671180488|ref|XP_008730705.1|;gi|759285690|gb|KIW62186.1|;gi|628255409|ref|XP_007725795.1|;gi|628319884|ref|XP_007762273.1|;gi|915066130|ref|XP_013272658.1|;gi|915051571|ref|XP_013257727.1|;gi|759237423|gb|KIW14368.1|;tr|T5BSG6|T5BSG6_AJEDE;gi|531981217|gb|EQL31804.1|	Cladophialophora;Cladophialophora carrionii CBS 160.54;Capronia semiimmersa;Capronia coronata CBS 617.96;Cladophialophora yegresii CBS 114405;Rhinocladiella mackenziei CBS 650.93;Exophiala aquamarina CBS 119918;Exophiala spinifera;Blastomyces;Blastomyces dermatitidis ATCC 26199	86;86;86;86;85;84;83;84;82;82	84;84;84;84;82;79;78;78;76;76	[('hypothetical', 8), ('CBS', 5), ('[Cladophialophora', 2), ('[Capronia', 2), ('[Exophiala', 2)]	Uncharacterized protein;hypothetical protein G647_08171 [Cladophialophora carrionii CBS 160.54];hypothetical protein PV04_10384 [Capronia semiimmersa];hypothetical protein A1O1_06728 [Capronia coronata CBS 617.96];hypothetical protein A1O7_10099 [Cladophialophora yegresii CBS 114405];hypothetical protein Z518_06394 [Rhinocladiella mackenziei CBS 650.93];hypothetical protein A1O9_08790 [Exophiala …	0.671005	0.233192	1	80.39	1e-18	86	84	361	42.3823	V9D2B8	157	32.4841	0	PF08555	PTHR13282	0	0	0	0	0	PF08555;0;PF08555	PTHR13282;0;PTHR13282	0	0	0
PolyA_DEIso	Salix_HiSeq_c576908_g1_i1	Salix_HiSeq_c576908_g1	12	1	1.05104	0.0360688	Control	29.14	tr|V9DHC1|V9DHC1_9EURO	Uncharacterized protein	Eukaryota	Fungi	Ascomycota	Chaetothyriales	Herpotrichiellaceae	Cladophialophora	Cladophialophora	Eukaryota;Fungi;Dikarya;Ascomycota;Pezizomycotina;Leotiomyceta;Dothideomyceta;Eurotiomycetes;Chaetothyriomycetidae;Chaetothyriales;Herpotrichiellaceae;Cladophialophora;Cladophialophora	tr|V9DHC1|V9DHC1_9EURO;gi|671169910|ref|XP_008725421.1|;gi|631372436|ref|XP_007920598.1|;gi|761342575|gb|KIY03445.1|;gi|759246740|gb|KIW23409.1|;gi|759202099|gb|KIV79519.1|;tuber|D5GEA7|D5GEA7_TUBMM;tr|D5GEA7|D5GEA7_TUBMM;laccaria|A0A0C9XD20|A0A0C9XD20_9AGAR;gi|759217414|gb|KIV94752.1|	Cladophialophora;Cladophialophora carrionii CBS 160.54;Pseudocercospora fijiensis CIRAD86;Fonsecaea multimorphosa CBS 102226;Cladophialophora immunda;Exophiala sideris;Tuber melanosporum;Tuber;Laccaria amethystina;Exophiala mesophila	111;111;105;108;106;105;112;112;57;105	24;24;23;22;22;22;21;21;21;21	[('hypothetical', 6), ('sequence', 3), ('genome', 3), ('shotgun', 3), ('[Cladophialophora', 2)]	Uncharacterized protein;hypothetical protein G647_02853 [Cladophialophora carrionii CBS 160.54];hypothetical protein MYCFIDRAFT_85054 [Pseudocercospora fijiensis CIRAD86];hypothetical protein Z520_00136 [Fonsecaea multimorphosa CBS 102226];hypothetical protein PV07_11609 [Cladophialophora immunda];hypothetical protein PV11_07076 [Exophiala sideris];Whole genome shotgun sequence assembly, scaffold…	1.46449	0.0331687	0.999998	39.74	1e-24	111	24	990	62.1212	V9DHC1	337	67.6558	0	PF13300	0	0	0	0	0	0;GO:0005634;GO:0032210	PF13300;0;PF13300	0	0;tml:GSTUM_00001205001	0	0
PolyA_DEIso	Salix_HiSeq_c592132_g1_i2	Salix_HiSeq_c592132_g1	17	0	1.82128	0.024011	Control	75.8518	tr|V9D6C6|V9D6C6_9EURO	Uncharacterized protein	Eukaryota	Fungi	Ascomycota	Chaetothyriales	Herpotrichiellaceae	Cladophialophora	Cladophialophora	Eukaryota;Fungi;Dikarya;Ascomycota;Pezizomycotina;Leotiomyceta;Dothideomyceta;Eurotiomycetes;Chaetothyriomycetidae;Chaetothyriales;Herpotrichiellaceae;Cladophialophora;Cladophialophora	tr|V9D6C6|V9D6C6_9EURO;gi|671177216|ref|XP_008729071.1|;tr|T0KD85|T0KD85_COLGC;gi|530469817|gb|EQB50898.1|;tr|C9SLA7|C9SLA7_VERA1;gi|302413277|ref|XP_003004471.1|;tr|L2FZ28|L2FZ28_COLGN;gi|640925344|gb|KDN69247.1|;gi|759290699|gb|KIW67117.1|;gi|682299595|gb|KFY12200.1|	Cladophialophora;Cladophialophora carrionii CBS 160.54;Colletotrichum;Colletotrichum gloeosporioides Cg-14;Verticillium;Verticillium alfalfae VaMs.102;Colletotrichum;Colletotrichum sublineola;Capronia semiimmersa;Pseudogymnoascus sp. VKM F-4246	66;66;59;59;59;59;57;73;60;60	38;38;36;36;35;35;35;33;32;31	[('hypothetical', 5), ('Uncharacterized', 3), ('[Colletotrichum', 2), ('carrionii', 1), ('[Cladophialophora', 1)]	Uncharacterized protein;hypothetical protein G647_06529 [Cladophialophora carrionii CBS 160.54];Uncharacterized protein;hypothetical protein CGLO_09618 [Colletotrichum gloeosporioides Cg-14];Predicted protein;predicted protein [Verticillium alfalfae VaMs.102];hypothetical protein CSUB01_05191 [Colletotrichum sublineola];hypothetical protein PV04_06390 [Capronia semiimmersa];hypothetical protein V…	1.87997	0.0122648	1	40.24	6e-10	66	38	793	31.0214	V9D6C6	186	43.5484	0	0	0	0	0	0	0	0;GO:0016021	0	0	0;val:VDBG_05584	0	0
PolyA_DEIso	Salix_HiSeq_c18599_g2_i1	Salix_HiSeq_c18599_g2	2255	284	149.034	16.5736	Control	8.99223	gi|759256940|gb|KIW33602.1|	hypothetical protein PV07_00438 [Cladophialophora immunda]	Eukaryota	Fungi	Ascomycota	Chaetothyriales	Herpotrichiellaceae	Cladophialophora	Cladophialophora immunda	Eukaryota;Fungi;Dikarya;Ascomycota;Pezizomycotina;Leotiomyceta;Dothideomyceta;Eurotiomycetes;Chaetothyriomycetidae;Chaetothyriales;Herpotrichiellaceae;Cladophialophora;Cladophialophora immunda	gi|759256940|gb|KIW33602.1|;gi|629652075|ref|XP_007802662.1|	Cladophialophora immunda;Endocarpon pusillum Z07020	186;167	66;61	[('hypothetical', 2), ('pusillum', 1), ('EPUS_05612', 1), ('Z07020]', 1), ('[Cladophialophora', 1)]	hypothetical protein PV07_00438 [Cladophialophora immunda];hypothetical protein EPUS_05612 [Endocarpon pusillum Z07020]	0.953867	0.140964	0.999996	68.29	1e-49	186	66	1321	27.9334	759256940	427	28.8056	0	0	0	0	0	0	0	0	0	0	0	0	0
PolyA_DEIso	Salix_HiSeq_c401859_g1_i1	Salix_HiSeq_c401859_g1	26	3	3.40118	0.240757	Control	14.127	gi|759253496|gb|KIW30160.1|	hypothetical protein PV07_05926 [Cladophialophora immunda]	Eukaryota	Fungi	Ascomycota	Chaetothyriales	Herpotrichiellaceae	Cladophialophora	Cladophialophora immunda	Eukaryota;Fungi;Dikarya;Ascomycota;Pezizomycotina;Leotiomyceta;Dothideomyceta;Eurotiomycetes;Chaetothyriomycetidae;Chaetothyriales;Herpotrichiellaceae;Cladophialophora;Cladophialophora immunda	gi|759253496|gb|KIW30160.1|;gi|759322460|gb|KIW98801.1|;gi|628295751|ref|XP_007739266.1|;gi|761332175|gb|KIX93826.1|;gi|930447277|gb|KPI45827.1|;gi|915154788|ref|XP_013311469.1|;gi|915036828|ref|XP_013255200.1|;gi|915090626|ref|XP_013284291.1|;tr|G4MWK4|G4MWK4_MAGO7;tr|L7IAA8|L7IAA8_MAGOY	Cladophialophora immunda;Cladophialophora bantiana CBS 173.52;Cladophialophora psammophila CBS 110553;Fonsecaea multimorphosa CBS 102226;Phialophora attae;Exophiala xenobiotica;Exophiala aquamarina CBS 119918;Fonsecaea pedrosoi CBS 271.37;Magnaporthe;Magnaporthe	56;55;54;55;56;54;53;53;54;54	47;47;46;46;44;44;43;43;42;42	[('hypothetical', 5), ('CBS', 5), ('[Cladophialophora', 3), ('family', 2), ('[Fonsecaea', 2)]	hypothetical protein PV07_05926 [Cladophialophora immunda];hypothetical protein Z519_00464 [Cladophialophora bantiana CBS 173.52];kinesin family member 11 [Cladophialophora psammophila CBS 110553];hypothetical protein Z520_10451 [Fonsecaea multimorphosa CBS 102226];Kinesin-like protein bimC [Phialophora attae];hypothetical protein PV05_09664 [Exophiala xenobiotica];kinesin family member 11 [Exoph…	1.15005	0.145557	1	56.1	1e-05	56	47	635	19.3701	759253496	1209	3.39123	0	0	0	0	0	0	0	0;GO:0005871;GO:0072687;GO:1990023;GO:0044732;GO:0005634;GO:0005876;GO:0005524;GO:0003777;GO:0007018;GO:0051256;GO:0005874;GO:0007018	0;PF00225;PF13931;PF13931	0;PTHR24115;PTHR24115	0;mgr:MGG_01175	0	0;K10398
PolyA_DEIso	Salix_HiSeq_c580012_g1_i2	Salix_HiSeq_c580012_g1	315	0	18.0382	0	Control	inf	gi|759254034|gb|KIW30697.1|	hypothetical protein PV07_02405 [Cladophialophora immunda]	Eukaryota	Fungi	Ascomycota	Chaetothyriales	Herpotrichiellaceae	Cladophialophora	Cladophialophora immunda	Eukaryota;Fungi;Dikarya;Ascomycota;Pezizomycotina;Leotiomyceta;Dothideomyceta;Eurotiomycetes;Chaetothyriomycetidae;Chaetothyriales;Herpotrichiellaceae;Cladophialophora;Cladophialophora immunda	gi|759254034|gb|KIW30697.1|;gi|628355848|ref|XP_007752211.1|;gi|759293372|gb|KIW69787.1|;gi|759310345|gb|KIW86719.1|	Cladophialophora immunda;Cladophialophora psammophila CBS 110553;Capronia semiimmersa;Cladophialophora bantiana CBS 173.52	144;140;137;137	41;38;37;36	[('hypothetical', 4), ('[Cladophialophora', 3), ('CBS', 2), ('PV07_02405', 1), ('Z519_12705', 1)]	hypothetical protein PV07_02405 [Cladophialophora immunda];hypothetical protein A1O5_13456 [Cladophialophora psammophila CBS 110553];hypothetical protein PV04_02119 [Capronia semiimmersa];hypothetical protein Z519_12705 [Cladophialophora bantiana CBS 173.52]	inf	5.08755e-05	1	44.57	1e-37	144	41	1062	47.1751	759254034	179	97.2067	0	0	0	0	0	0	0	0	0	0	0	0	0
PolyA_DEIso	Salix_HiSeq_c551057_g1_i1	Salix_HiSeq_c551057_g1	86	15	6.68199	1.19016	Control	5.61436	gi|628345632|ref|XP_007748966.1|	hypothetical protein A1O5_10198 [Cladophialophora psammophila CBS 110553]	Eukaryota	Fungi	Ascomycota	Chaetothyriales	Cladophialophora	Cladophialophora	Cladophialophora psammophila CBS 110553	Eukaryota;Fungi;Dikarya;Ascomycota;Pezizomycotina;Leotiomyceta;Dothideomyceta;Eurotiomycetes;Chaetothyriomycetidae;Chaetothyriales;Herpotrichiellaceae;Cladophialophora;Cladophialophora psammophila;Cladophialophora psammophila CBS 110553	gi|628345632|ref|XP_007748966.1|;gi|915062703|ref|XP_013259278.1|;gi|759218664|gb|KIV96002.1|;tr|B6HJJ4|B6HJJ4_PENCW;gi|255956385|ref|XP_002568945.1|;gi|584412517|emb|CDM31285.1|;gi|700455587|gb|KGO45309.1|;gi|700475256|gb|KGO63208.1|;gi|768697677|gb|KJJ26677.1|;gi|902268230|emb|CRL28153.1|	Cladophialophora psammophila CBS 110553;Exophiala aquamarina CBS 119918;Exophiala mesophila;Penicillium chrysogenum complex;Penicillium rubens Wisconsin 54-1255;Penicillium roqueforti FM164;Penicillium expansum;Penicillium expansum;Penicillium solitum;Penicillium camemberti	63;64;73;66;66;66;66;66;66;66	52;52;49;45;45;45;45;45;45;45	[('[Penicillium', 6), ('Zinc', 4), ('hypothetical', 3), ('PHD-finger', 3), ('finger,', 3)]	hypothetical protein A1O5_10198 [Cladophialophora psammophila CBS 110553];hypothetical protein A1O9_06877 [Exophiala aquamarina CBS 119918];hypothetical protein PV10_03586 [Exophiala mesophila];Pc21g19540 protein;Pc21g19540 [Penicillium rubens Wisconsin 54-1255];Probable transposable element [Penicillium roqueforti FM164];Zinc finger, PHD-finger [Penicillium expansum];Zinc finger PHD-finger [Peni…	0.7493	0.187971	1	50	2e-07	63	52	1077	13.9276	628345632	644	7.76398	0	0	0	0	0	0	0	0;GO:0008270	0;PF00628;PF13639	0	0;pcs:Pc21g19540	0	0
PolyA_DEIso	Salix_HiSeq_c430660_g1_i1	Salix_HiSeq_c430660_g1	29	12	2.44417	1.02673	Control	2.38053	gi|628350822|ref|XP_007750621.1|	hypothetical protein A1O5_11861 [Cladophialophora psammophila CBS 110553]	Eukaryota	Fungi	Ascomycota	Chaetothyriales	Cladophialophora	Cladophialophora	Cladophialophora psammophila CBS 110553	Eukaryota;Fungi;Dikarya;Ascomycota;Pezizomycotina;Leotiomyceta;Dothideomyceta;Eurotiomycetes;Chaetothyriomycetidae;Chaetothyriales;Herpotrichiellaceae;Cladophialophora;Cladophialophora psammophila;Cladophialophora psammophila CBS 110553	gi|628350822|ref|XP_007750621.1|;tr|V9DPE9|V9DPE9_9EURO;gi|628279468|ref|XP_007753394.1|;gi|671164763|ref|XP_008722848.1|;gi|759320231|gb|KIW96574.1|;gi|915154128|ref|XP_013311337.1|;gi|761331645|gb|KIX93318.1|;gi|915113554|ref|XP_013288371.1|;gi|768696649|gb|KJJ25714.1|;gi|700457248|gb|KGO46834.1|	Cladophialophora psammophila CBS 110553;Cladophialophora;Cladophialophora yegresii CBS 114405;Cladophialophora carrionii CBS 160.54;Cladophialophora bantiana CBS 173.52;Exophiala xenobiotica;Fonsecaea multimorphosa CBS 102226;Fonsecaea pedrosoi CBS 271.37;Penicillium solitum;Penicillium expansum	134;132;132;132;132;132;131;129;125;125	45;44;44;44;44;44;43;42;41;41	[('hypothetical', 7), ('CBS', 6), ('[Cladophialophora', 4), ('[Fonsecaea', 2), ('[Penicillium', 2)]	hypothetical protein A1O5_11861 [Cladophialophora psammophila CBS 110553];Uncharacterized protein;hypothetical protein A1O7_01165 [Cladophialophora yegresii CBS 114405];hypothetical protein G647_01225 [Cladophialophora carrionii CBS 160.54];hypothetical protein Z519_01965 [Cladophialophora bantiana CBS 173.52];hypothetical protein PV05_09541 [Exophiala xenobiotica];hypothetical protein Z520_10961…	0.376673	0.553131	0.979448	50.36	5e-31	134	45	947	41.8163	628350822	822	16.545	0	0	0	0	0	0	0	GO:0008270;0	0	0	0	0	0
PolyA_DEIso	Salix_HiSeq_c885474_g1_i1	Salix_HiSeq_c885474_g1	47	8	2.78491	0.408169	Control	6.82293	gi|628303730|ref|XP_007740100.1|	hypothetical protein A1O5_01291 [Cladophialophora psammophila CBS 110553]	Eukaryota	Fungi	Ascomycota	Chaetothyriales	Cladophialophora	Cladophialophora	Cladophialophora psammophila CBS 110553	Eukaryota;Fungi;Dikarya;Ascomycota;Pezizomycotina;Leotiomyceta;Dothideomyceta;Eurotiomycetes;Chaetothyriomycetidae;Chaetothyriales;Herpotrichiellaceae;Cladophialophora;Cladophialophora psammophila;Cladophialophora psammophila CBS 110553	gi|628303730|ref|XP_007740100.1|;tr|M2V8T8|M2V8T8_COCH5;gi|953420629|ref|XP_014552386.1|;gi|452003920|gb|EMD96377.1|;gi|682334092|gb|KFY31802.1|;tr|M2TG30|M2TG30_COCH5;tr|Q2H112|Q2H112_CHAGB;gi|452003918|gb|EMD96375.1|;gi|835901199|gb|KLU92398.1|;gi|116195872|ref|XP_001223748.1|	Cladophialophora psammophila CBS 110553;Bipolaris;Bipolaris victoriae FI3;Bipolaris maydis C5;Pseudogymnoascus sp. VKM F-4281 (FW-2241);Bipolaris;Chaetomium;Bipolaris maydis C5;Magnaporthiopsis poae ATCC 64411;Chaetomium globosum CBS 148.51	302;292;290;292;289;283;279;283;278;279	48;45;45;45;44;43;43;43;43;43	[('hypothetical', 7), ('[Bipolaris', 3), ('maydis', 2), ('Uncharacterized', 2), ('C5]', 2)]	hypothetical protein A1O5_01291 [Cladophialophora psammophila CBS 110553];Uncharacterized protein;hypothetical protein COCVIDRAFT_110441 [Bipolaris victoriae FI3];hypothetical protein COCHEDRAFT_1201158 [Bipolaris maydis C5];hypothetical protein V493_00785 [Pseudogymnoascus sp. VKM F-4281 (FW-2241)];Putative uncharacterized protein;hypothetical protein COCHEDRAFT_1167485 [Bipolaris maydis C5];hyp…	0.833971	0.163228	1	49.68	2e-95	302	48	1303	70.683	628303730	339	90.8555	0	0	0	0	0	0	0	GO:0005871;GO:0003777;GO:0006629;0	PF01734;PF13374;0	0	0	0	0
PolyA_DEIso	Salix_HiSeq_c561738_g1_i2	Salix_HiSeq_c561738_g1	14	3	1.33935	0.274871	Control	4.87267	gi|628351951|ref|XP_007750974.1|	hypothetical protein A1O5_12215 [Cladophialophora psammophila CBS 110553]	Eukaryota	Fungi	Ascomycota	Chaetothyriales	Cladophialophora	Cladophialophora	Cladophialophora psammophila CBS 110553	Eukaryota;Fungi;Dikarya;Ascomycota;Pezizomycotina;Leotiomyceta;Dothideomyceta;Eurotiomycetes;Chaetothyriomycetidae;Chaetothyriales;Herpotrichiellaceae;Cladophialophora;Cladophialophora psammophila;Cladophialophora psammophila CBS 110553	gi|628351951|ref|XP_007750974.1|;tr|S7Q3Z6|S7Q3Z6_GLOTA;gi|630356409|ref|XP_007867505.1|	Cladophialophora psammophila CBS 110553;Gloeophyllum;Gloeophyllum trabeum ATCC 11539	103;87;87	27;20;20	[('hypothetical', 2), ('[Gloeophyllum', 1), ('[Cladophialophora', 1), ('Uncharacterized', 1), ('GLOTRDRAFT_130571', 1)]	hypothetical protein A1O5_12215 [Cladophialophora psammophila CBS 110553];Uncharacterized protein;hypothetical protein GLOTRDRAFT_130571 [Gloeophyllum trabeum ATCC 11539]	0.687767	0.253702	0.994639	34.55	3e-21	103	27	840	66.4286	628351951	540	34.6296	0	0	0	0	0	0	0	0	0	0	gtr:GLOTRDRAFT_130571	0	0
PolyA_DEIso	Salix_HiSeq_c545905_g2_i1	Salix_HiSeq_c545905_g2	29	5	1.95119	0.243031	Control	8.02857	gi|628353009|ref|XP_007751301.1|	hypothetical protein A1O5_12542 [Cladophialophora psammophila CBS 110553]	Eukaryota	Fungi	Ascomycota	Chaetothyriales	Cladophialophora	Cladophialophora	Cladophialophora psammophila CBS 110553	Eukaryota;Fungi;Dikarya;Ascomycota;Pezizomycotina;Leotiomyceta;Dothideomyceta;Eurotiomycetes;Chaetothyriomycetidae;Chaetothyriales;Herpotrichiellaceae;Cladophialophora;Cladophialophora psammophila;Cladophialophora psammophila CBS 110553	gi|628353009|ref|XP_007751301.1|;gi|759317842|gb|KIW94190.1|;tr|U4LLI2|U4LLI2_PYROM;pyronema|U4LLI2|U4LLI2_PYROM;gi|549052346|emb|CCX30215.1|;gi|759207484|gb|KIV84830.1|;tr|R7YMR3|R7YMR3_CONA1;gi|667828187|ref|XP_007778263.1|	Cladophialophora psammophila CBS 110553;Cladophialophora bantiana CBS 173.52;Pyronema;Pyronema omphalodes;Pyronema omphalodes CBS 100304;Exophiala sideris;Coniosporium;Coniosporium apollinis CBS 100218	62;61;74;74;74;57;60;60	22;21;19;19;19;16;14;14	[('hypothetical', 5), ('CBS', 4), ('Uncharacterized', 3), ('[Cladophialophora', 2), ('teres', 2)]	hypothetical protein A1O5_12542 [Cladophialophora psammophila CBS 110553];hypothetical protein Z519_05506 [Cladophialophora bantiana CBS 173.52];Uncharacterized protein;Similar to hypothetical protein PTT_18127 [Pyrenophora teres f. teres 0-1];acc. no. XP_003305319 [Pyronema omphalodes CBS 100304];hypothetical protein PV11_00584 [Exophiala sideris];hypothetical protein W97_02172 [Coniosporium apo…	0.904638	0.127388	1	32.61	4e-07	62	22	1184	34.7128	628353009	443	27.088	0	0	0	0	0	0	0	0;GO:0016021	0	0	0	0	0
PolyA_DEIso	Salix_HiSeq_c589666_g1_i2	Salix_HiSeq_c589666_g1	23	4	1.29202	0.0964497	Control	13.3958	gi|628341645|ref|XP_007747692.1|	hypothetical protein A1O5_08921 [Cladophialophora psammophila CBS 110553]	Eukaryota	Fungi	Ascomycota	Chaetothyriales	Cladophialophora	Cladophialophora	Cladophialophora psammophila CBS 110553	Eukaryota;Fungi;Dikarya;Ascomycota;Pezizomycotina;Leotiomyceta;Dothideomyceta;Eurotiomycetes;Chaetothyriomycetidae;Chaetothyriales;Herpotrichiellaceae;Cladophialophora;Cladophialophora psammophila;Cladophialophora psammophila CBS 110553	gi|628341645|ref|XP_007747692.1|;gi|759318801|gb|KIW95147.1|;gi|770307794|gb|KJK65176.1|;tr|Q2UJY7|Q2UJY7_ASPOR;tr|G7X8F2|G7X8F2_ASPKW;gi|358367008|dbj|GAA83628.1|;tr|A2Q9A8|A2Q9A8_ASPNC;tr|I8A6Y5|I8A6Y5_ASPO3;gi|816344685|gb|KKK21505.1|;gi|169771321|ref|XP_001820130.1|	Cladophialophora psammophila CBS 110553;Cladophialophora bantiana CBS 173.52;Aspergillus parasiticus SU-1;Aspergillus;Aspergillus;Aspergillus kawachii IFO 4308;Aspergillus;Aspergillus;Aspergillus ochraceoroseus;Aspergillus oryzae RIB40	179;179;166;165;167;167;166;165;167;165	37;37;35;34;34;34;34;34;34;34	[('hypothetical', 5), ('[Aspergillus', 4), ('[Cladophialophora', 2), ('Uncharacterized', 2), ('BCS1', 2)]	hypothetical protein A1O5_08921 [Cladophialophora psammophila CBS 110553];hypothetical protein Z519_03731 [Cladophialophora bantiana CBS 173.52];Uncharacterized protein conserved in bacteria DUF2263 [Aspergillus parasiticus SU-1];Predicted protein;Mitochondrial chaperone BCS1;mitochondrial chaperone BCS1 [Aspergillus kawachii IFO 4308];Similarity to hypothetical protein DRB0099 -Deinococcus radio…	1.12697	0.0678016	1	42.8	1e-47	179	37	1640	40.4268	628341645	317	72.8707	0	0	0	0	0	0	0	0	0;PF10021	0	0;aor:AOR_1_1822154;ang:ANI_1_958014	0	0
PolyA_DEIso	Salix_HiSeq_c706923_g1_i1	Salix_HiSeq_c706923_g1	172	19	28.6953	1.9135	Control	14.9962	uniparc|UPI000434602C	Uncharacterized protein;hypothetical protein;hypothetical protein	Eukaryota	Fungi	Ascomycota	Chaetothyriales	Herpotrichiellaceae	Cladophialophora	Cladophialophora yegresii CBS 114405	Eukaryota;Fungi;Dikarya;Ascomycota;Pezizomycotina;Leotiomyceta;Dothideomyceta;Eurotiomycetes;Chaetothyriomycetidae;Chaetothyriales;Herpotrichiellaceae;Cladophialophora;Cladophialophora yegresii CBS 114405	uniparc|UPI000434602C	Cladophialophora yegresii CBS 114405	59	31	[('hypothetical', 2), ('Uncharacterized', 1)]	Uncharacterized protein;hypothetical protein;hypothetical protein	1.17598	0.0654136	1	43.01	1e-07	59	31	631	40.8875	UPI000434602C	124	73.3871	0	0	0	0	0	0	0	0	0	0	0	0	0
PolyA_DEIso	Salix_HiSeq_c597937_g3_i1	Salix_HiSeq_c597937_g3	565	137	51.4762	11.9565	Control	4.30529	tr|R7YXV1|R7YXV1_CONA1	Uncharacterized protein	Eukaryota	Fungi	Ascomycota	Chaetothyriales	Herpotrichiellaceae	Coniosporium	Coniosporium	Eukaryota;Fungi;Dikarya;Ascomycota;Pezizomycotina;Leotiomyceta;Dothideomyceta;Eurotiomycetes;Chaetothyriomycetidae;Chaetothyriales;Herpotrichiellaceae;Coniosporium	tr|R7YXV1|R7YXV1_CONA1;gi|667835760|ref|XP_007782049.1|;gi|584130893|gb|EWG40287.1|;gi|814602537|gb|KKF97084.1|	Coniosporium;Coniosporium apollinis CBS 100218;Fusarium verticillioides 7600;Ceratocystis platani	54;54;57;55	65;65;58;56	[('hypothetical', 3), ('FVEG_02740', 1), ('W97_05978', 1), ('apollinis', 1), ('Uncharacterized', 1)]	Uncharacterized protein;hypothetical protein W97_05978 [Coniosporium apollinis CBS 100218];hypothetical protein FVEG_02740 [Fusarium verticillioides 7600];hypothetical protein CFO_g579 [Ceratocystis platani]	0.634002	0.258413	0.998802	53.85	4e-06	54	65	1078	10.8534	R7YXV1	63	61.9048	GO:0016021	0	0	0	0	0	0	GO:0016021;0	0	0	0	0	0
PolyA_DEIso	Salix_HiSeq_c518862_g1_i1	Salix_HiSeq_c518862_g1	6	48	1.24181	5.98617	Treatment	4.82053	tr|R7YK68|R7YK68_CONA1	40S ribosomal protein S22	Eukaryota	Fungi	Ascomycota	Chaetothyriales	Herpotrichiellaceae	Coniosporium	Coniosporium	Eukaryota;Fungi;Dikarya;Ascomycota;Pezizomycotina;Leotiomyceta;Dothideomyceta;Eurotiomycetes;Chaetothyriomycetidae;Chaetothyriales;Herpotrichiellaceae;Coniosporium	tr|R7YK68|R7YK68_CONA1;tr|E5A7V2|E5A7V2_LEPMJ;tr|E3S6I4|E3S6I4_PYRTT;tr|Q0V1W1|Q0V1W1_PHANO;gi|667826883|ref|XP_007777612.1|;gi|330936680|ref|XP_003305489.1|;gi|396489723|ref|XP_003843176.1|;gi|759264237|gb|KIW40761.1|;gi|915174643|ref|XP_013315226.1|;gi|169598398|ref|XP_001792622.1|	Coniosporium;Leptosphaeria maculans complex;Pyrenophora;Parastagonospora;Coniosporium apollinis CBS 100218;Pyrenophora teres f. teres 0-1;Leptosphaeria maculans JN3;Exophiala oligosperma;Exophiala xenobiotica;Parastagonospora nodorum SN15	169;169;169;169;169;169;169;169;169;169	98;98;98;98;98;98;98;98;98;98	[('ribosomal', 7), ('40S', 7), ('S22', 7), ('Putative', 2), ('teres', 2)]	40S ribosomal protein S22;Similar to 40S ribosomal protein S22;Putative uncharacterized protein;40S ribosomal protein S22 [Coniosporium apollinis CBS 100218];40S ribosomal protein S22 [Pyrenophora teres f. teres 0-1];similar to 40S ribosomal protein S22 [Leptosphaeria maculans JN3];40S ribosomal protein S22 [Exophiala oligosperma];40S ribosomal protein S22 [Exophiala xenobiotica];hypothetical pro…	0.683095	5.92947	0.994475	96.34	5e-51	169	98	359	68.5237	R7YK68	130	63.0769	GO:0005840;GO:0003735;GO:0006412	PF00410	PTHR11758	0	0	0	0	GO:0005840;GO:0003735;GO:0006412;GO:0005840;0	PF00410;PF00410;0	PTHR11758;PTHR11758;0;RIBOSOMAL PROTEIN S15A (PTHR11758:SF16)	0;pte:PTT_18343;pno:SNOG_02003	0	0;K02957
PolyA_DEIso	Salix_HiSeq_c568986_g3_i1	Salix_HiSeq_c568986_g3	134	28	25.3001	4.76963	Control	5.3044	tr|R7Z217|R7Z217_CONA1	Blocked early in transport 1	Eukaryota	Fungi	Ascomycota	Chaetothyriales	Herpotrichiellaceae	Coniosporium	Coniosporium	Eukaryota;Fungi;Dikarya;Ascomycota;Pezizomycotina;Leotiomyceta;Dothideomyceta;Eurotiomycetes;Chaetothyriomycetidae;Chaetothyriales;Herpotrichiellaceae;Coniosporium	tr|R7Z217|R7Z217_CONA1;gi|667838692|ref|XP_007783514.1|;tr|K2RUB5|K2RUB5_MACPH;gi|407923246|gb|EKG16327.1|;tr|R1GRH1|R1GRH1_BOTPV;gi|615405393|ref|XP_007581683.1|;tr|G3JHU8|G3JHU8_CORMM;tr|R8BWD7|R8BWD7_TOGMI;gi|573984797|ref|XP_006670319.1|;gi|631233287|ref|XP_007911566.1|	Coniosporium;Coniosporium apollinis CBS 100218;Macrophomina;Macrophomina phaseolina MS6;Neofusicoccum;Neofusicoccum parvum UCRNP2;Cordyceps;Togninia;Cordyceps militaris CM01;Phaeoacremonium minimum UCRPA7	119;119;122;122;118;118;113;114;113;114	73;73;72;72;68;68;63;63;63;63	[('subunit', 6), ('complex', 4), ('snare', 4), ('p29', 2), ('transport', 2)]	Blocked early in transport 1;blocked early in transport 1 [Coniosporium apollinis CBS 100218];Ribonuclease P/MRP subunit p29;Ribonuclease P/MRP subunit p29 [Macrophomina phaseolina MS6];Putative snare complex subunit protein;putative snare complex subunit protein [Neofusicoccum parvum UCRNP2];SNARE protein;SNARE protein [Cordyceps militaris CM01];putative snare complex subunit protein [Phaeoacrem…	0.724636	0.282391	1	72.5	1e-31	119	73	413	58.1114	R7Z217	97	82.4742	GO:0016021	0	0	0	0	0	0	GO:0016021;0;GO:0016021	0	0	0;npa:UCRNP2_2379;cmt:CCM_05110;tmn:UCRPA7_782	0	0;K08504
PolyA_DEIso	Salix_HiSeq_c599441_g1_i1	Salix_HiSeq_c599441_g1	0	61	0	3.76116	Treatment	inf	tr|R7Z309|R7Z309_CONA1	Uncharacterized protein	Eukaryota	Fungi	Ascomycota	Chaetothyriales	Herpotrichiellaceae	Coniosporium	Coniosporium	Eukaryota;Fungi;Dikarya;Ascomycota;Pezizomycotina;Leotiomyceta;Dothideomyceta;Eurotiomycetes;Chaetothyriomycetidae;Chaetothyriales;Herpotrichiellaceae;Coniosporium	tr|R7Z309|R7Z309_CONA1;gi|667839255|ref|XP_007783795.1|;gi|961962829|gb|KTB36687.1|;tr|V2WNT5|V2WNT5_MONRO;gi|630218530|ref|XP_007857473.1|;tr|K9I8A5|K9I8A5_AGABB;gi|568451641|ref|XP_006459670.1|;gi|763722400|gb|KJA19856.1|;tuber|D5GER7|D5GER7_TUBMM;tr|D5GER7|D5GER7_TUBMM	Coniosporium;Coniosporium apollinis CBS 100218;Moniliophthora roreri;Moniliophthora;Moniliophthora roreri MCA 2997;Agaricus;Agaricus bisporus var. bisporus H97;Hypholoma sublateritium FD-334 SS-4;Tuber melanosporum;Tuber	259;259;265;264;264;258;258;254;244;244	46;46;46;45;45;43;43;42;41;41	[('hypothetical', 5), ('Uncharacterized', 3), ('scaffold_279,', 2), ('sequence', 2), ('strain', 2)]	Uncharacterized protein;hypothetical protein W97_07688 [Coniosporium apollinis CBS 100218];hypothetical protein WG66_10736 [Moniliophthora roreri];Uncharacterized protein;hypothetical protein Moror_3279 [Moniliophthora roreri MCA 2997];hypothetical protein AGABI2DRAFT_202013 [Agaricus bisporus var. bisporus H97];hypothetical protein HYPSUDRAFT_143249 [Hypholoma sublateritium FD-334 SS-4];Whole ge…	inf	5932.06	1	48.56	3e-81	259	46	952	84.7689	R7Z309	285	95.0877	0	0	0	0	0	0	0	0	0	0	0;mrr:Moror_3279;abv:AGABI2DRAFT202013;tml:GSTUM_00001345001;tml:GSTUM_00001345001	0	0
PolyA_DEIso	Salix_HiSeq_c594764_g1_i1	Salix_HiSeq_c594764_g1	5	56	0.375117	2.76775	Treatment	7.37836	tr|R7YYS3|R7YYS3_CONA1	1,3-beta-glucan synthase component FKS1	Eukaryota	Fungi	Ascomycota	Chaetothyriales	Herpotrichiellaceae	Coniosporium	Coniosporium	Eukaryota;Fungi;Dikarya;Ascomycota;Pezizomycotina;Leotiomyceta;Dothideomyceta;Eurotiomycetes;Chaetothyriomycetidae;Chaetothyriales;Herpotrichiellaceae;Coniosporium	tr|R7YYS3|R7YYS3_CONA1;gi|667836293|ref|XP_007782315.1|	Coniosporium;Coniosporium apollinis CBS 100218	289;289	91;91	[('1,3-beta-glucan', 2), ('component', 2), ('synthase', 2), ('FKS1', 2), ('apollinis', 1)]	1,3-beta-glucan synthase component FKS1;1,3-beta-glucan synthase component FKS1 [Coniosporium apollinis CBS 100218]	0.86796	12.9913	0.997888	86.84	2e-84	289	91	915	49.8361	R7YYS3	1927	7.88791	GO:0000148;GO:0016021;GO:0003843;GO:0006075	PF14288;PF02364;PF14288	0	0	0	0	0	GO:0000148;GO:0016021;GO:0003843;GO:0006075	PF14288;PF02364;PF14288	0	0	0	0
PolyA_DEIso	Salix_HiSeq_c479286_g1_i1	Salix_HiSeq_c479286_g1	1	25	0.205813	2.29326	Treatment	11.1424	tr|R7YXB8|R7YXB8_CONA1	Uncharacterized protein	Eukaryota	Fungi	Ascomycota	Chaetothyriales	Herpotrichiellaceae	Coniosporium	Coniosporium	Eukaryota;Fungi;Dikarya;Ascomycota;Pezizomycotina;Leotiomyceta;Dothideomyceta;Eurotiomycetes;Chaetothyriomycetidae;Chaetothyriales;Herpotrichiellaceae;Coniosporium	tr|R7YXB8|R7YXB8_CONA1;gi|667835194|ref|XP_007781766.1|	Coniosporium;Coniosporium apollinis CBS 100218	182;182	62;62	[('apollinis', 1), ('Uncharacterized', 1), ('CBS', 1), ('hypothetical', 1), ('100218]', 1)]	Uncharacterized protein;hypothetical protein W97_05547 [Coniosporium apollinis CBS 100218]	1.04698	14.2836	0.999973	62.33	5e-54	182	62	730	59.589	R7YXB8	148	98.6486	GO:0005840;GO:0003735;GO:0006412	PF00467;PF01929	0	0	0	0	0	GO:0005840;GO:0003735;GO:0006412	PF00467;PF01929	0	0	0	0
PolyA_DEIso	Salix_HiSeq_c561451_g1_i2	Salix_HiSeq_c561451_g1	68	20	12.4341	2.17089	Control	5.72764	tr|R7YGW9|R7YGW9_CONA1	Transaldolase	Eukaryota	Fungi	Ascomycota	Chaetothyriales	Herpotrichiellaceae	Coniosporium	Coniosporium	Eukaryota;Fungi;Dikarya;Ascomycota;Pezizomycotina;Leotiomyceta;Dothideomyceta;Eurotiomycetes;Chaetothyriomycetidae;Chaetothyriales;Herpotrichiellaceae;Coniosporium	tr|R7YGW9|R7YGW9_CONA1;gi|667824575|ref|XP_007776459.1|;gi|914755243|gb|KOC09408.1|;gi|816332403|gb|KKK13382.1|;tr|B8NTJ0|B8NTJ0_ASPFN;gi|238504948|ref|XP_002383703.1|;gi|317029872|ref|XP_001391399.2|;tr|M7SNY5|M7SNY5_EUTLA;tr|G7XGV7|G7XGV7_ASPKW;tr|A2QMS6|A2QMS6_ASPNC	Coniosporium;Coniosporium apollinis CBS 100218;Aspergillus flavus AF70;Aspergillus ochraceoroseus;Aspergillus;Aspergillus flavus NRRL3357;Aspergillus niger CBS 513.88;Eutypa;Aspergillus;Aspergillus	155;155;150;150;149;149;147;149;147;146	48;48;45;45;43;43;42;41;41;41	[('Transaldolase', 5), ('[Aspergillus', 4), ('transaldolase', 3), ('CBS', 2), ('flavus', 2)]	Transaldolase;hypothetical protein W97_00353 [Coniosporium apollinis CBS 100218];transaldolase [Aspergillus flavus AF70];transaldolase [Aspergillus ochraceoroseus];Transaldolase;transaldolase, putative [Aspergillus flavus NRRL3357];transaldolase [Aspergillus niger CBS 513.88];Transaldolase	0.757976	0.160546	0.999036	50	5e-42	155	48	655	71.9084	R7YGW9	330	47.8788	GO:0004801;GO:0005975;GO:0006098	PF00923	PTHR10683	0	0	0	0	GO:0004801;GO:0005975;GO:0006098;0;GO:0004801;GO:0006098	PF00923;0;PF00923;PF00923	PTHR10683;0;PTHR10683;PTHR10683	0;afv:AFLA_098300;ela:UCREL1_7079	0	0
PolyA_DEIso	Salix_HiSeq_c501014_g1_i1	Salix_HiSeq_c501014_g1	154	29	17.5637	2.13089	Control	8.24242	tr|R7Z3M1|R7Z3M1_CONA1	Uncharacterized protein	Eukaryota	Fungi	Ascomycota	Chaetothyriales	Herpotrichiellaceae	Coniosporium	Coniosporium	Eukaryota;Fungi;Dikarya;Ascomycota;Pezizomycotina;Leotiomyceta;Dothideomyceta;Eurotiomycetes;Chaetothyriomycetidae;Chaetothyriales;Herpotrichiellaceae;Coniosporium	tr|R7Z3M1|R7Z3M1_CONA1;gi|667839341|ref|XP_007783838.1|;tr|B0XYD3|B0XYD3_ASPFC;gi|159127764|gb|EDP52879.1|;gi|666431161|gb|KEY78771.1|;gi|902276157|emb|CRL20559.1|;tr|A1D7J0|A1D7J0_NEOFI;gi|119492331|ref|XP_001263581.1|;tr|S8BAI1|S8BAI1_DACHA;gi|748521934|ref|XP_011115719.1|	Coniosporium;Coniosporium apollinis CBS 100218;Aspergillus;Aspergillus fumigatus A1163;Aspergillus fumigatus var. RP-2014;Penicillium camemberti;Neosartorya;Neosartorya fischeri NRRL 181;Dactylellina;Dactylellina haptotyla CBS 200.50	74;74;75;75;75;76;74;74;76;76	48;48;48;48;48;47;47;47;47;47	[('hypothetical', 5), ('Putative', 2), ('[Aspergillus', 2), ('Uncharacterized', 2), ('fumigatus', 2)]	Uncharacterized protein;hypothetical protein W97_07779 [Coniosporium apollinis CBS 100218];Putative uncharacterized protein;conserved hypothetical protein [Aspergillus fumigatus A1163];hypothetical protein BA78_8444 [Aspergillus fumigatus var. RP-2014];unnamed protein product [Penicillium camemberti];hypothetical protein NFIA_068540 [Neosartorya fischeri NRRL 181];Uncharacterized protein;hypothet…	0.916055	0.195937	1	62.71	4e-13	74	48	732	24.1803	R7Z3M1	134	44.0299	0	0	0	0	0	0	0	0	0	0	0;nfi:NFIA_068540	0	0
PolyA_DEIso	Salix_HiSeq_c561451_g1_i1	Salix_HiSeq_c561451_g1	170	32	11.355	1.97107	Control	5.76083	tr|R7YGW9|R7YGW9_CONA1	Transaldolase	Eukaryota	Fungi	Ascomycota	Chaetothyriales	Herpotrichiellaceae	Coniosporium	Coniosporium	Eukaryota;Fungi;Dikarya;Ascomycota;Pezizomycotina;Leotiomyceta;Dothideomyceta;Eurotiomycetes;Chaetothyriomycetidae;Chaetothyriales;Herpotrichiellaceae;Coniosporium	tr|R7YGW9|R7YGW9_CONA1;gi|667824575|ref|XP_007776459.1|;gi|914755243|gb|KOC09408.1|;gi|317029872|ref|XP_001391399.2|;gi|816332403|gb|KKK13382.1|;tr|M7SNY5|M7SNY5_EUTLA;tr|G7XGV7|G7XGV7_ASPKW;gi|629664819|ref|XP_007794965.1|;gi|358369552|dbj|GAA86166.1|;gi|599150814|gb|EYE90308.1|	Coniosporium;Coniosporium apollinis CBS 100218;Aspergillus flavus AF70;Aspergillus niger CBS 513.88;Aspergillus ochraceoroseus;Eutypa;Aspergillus;Eutypa lata UCREL1;Aspergillus kawachii IFO 4308;Aspergillus ruber CBS 135680	305;305;287;285;284;288;283;288;283;281	48;48;42;41;41;40;40;40;40;40	[('transaldolase', 6), ('[Aspergillus', 5), ('Transaldolase', 3), ('CBS', 3), ('AF70]', 1)]	Transaldolase;hypothetical protein W97_00353 [Coniosporium apollinis CBS 100218];transaldolase [Aspergillus flavus AF70];transaldolase [Aspergillus niger CBS 513.88];transaldolase [Aspergillus ochraceoroseus];Transaldolase;putative transaldolase protein [Eutypa lata UCREL1];transaldolase [Aspergillus kawachii IFO 4308];transaldolase [Aspergillus ruber CBS 135680]	0.760485	0.18202	1	52.73	1e-97	305	48	1148	80.4878	R7YGW9	330	93.9394	GO:0004801;GO:0005975;GO:0006098	PF00923	PTHR10683	0	0	0	0	GO:0004801;GO:0005975;GO:0006098;0;GO:0004801	PF00923;0;PF00923	PTHR10683;0;PTHR10683	0;ela:UCREL1_7079	0	0
PolyA_DEIso	Salix_HiSeq_c552132_g1_i1	Salix_HiSeq_c552132_g1	21	4	6.21964	1.6743	Control	3.71477	tr|R7YZN1|R7YZN1_CONA1	Mago nashi protein	Eukaryota	Fungi	Ascomycota	Chaetothyriales	Herpotrichiellaceae	Coniosporium	Coniosporium	Eukaryota;Fungi;Dikarya;Ascomycota;Pezizomycotina;Leotiomyceta;Dothideomyceta;Eurotiomycetes;Chaetothyriomycetidae;Chaetothyriales;Herpotrichiellaceae;Coniosporium	tr|R7YZN1|R7YZN1_CONA1;tr|M2M1C1|M2M1C1_BAUCO;gi|667837137|ref|XP_007782737.1|;gi|627797369|ref|XP_007672032.1|;tr|H1VFM1|H1VFM1_COLHI;tr|U4LVF8|U4LVF8_PYROM;pyronema|U4LVF8|U4LVF8_PYROM;tr|E3QYW5|E3QYW5_COLGM;tr|L2G499|L2G499_COLGN;tr|N1QL47|N1QL47_SPHMS	Coniosporium;Baudoinia;Coniosporium apollinis CBS 100218;Baudoinia panamericana UAMH 10762;Colletotrichum;Pyronema;Pyronema omphalodes;Colletotrichum;Colletotrichum;Sphaerulina	128;128;128;128;128;131;131;128;127;127	89;89;89;89;88;88;88;88;88;88	[('nashi', 8), ('Mago', 5), ('mago', 3), ('O43037', 2), ('no.', 2)]	Mago nashi protein;Uncharacterized protein;mago nashi protein [Coniosporium apollinis CBS 100218];hypothetical protein BAUCODRAFT_29225 [Baudoinia panamericana UAMH 10762];Mago nashi;Similar to Protein mago nashi homolog acc. no. O43037;Mago nashi protein;Mago nashi domain protein;Mago nashi domain-containing protein	0.569931	0.323591	0.995603	92.31	4e-35	128	89	270	72.2222	R7YZN1	174	37.3563	GO:0005634	PF02792	PTHR12638	0	0	0	0	GO:0005634;GO:0005634;0;GO:0005634	PF02792;PF02792;0;PF02792	PTHR12638;PTHR12638;0;PTHR12638	bcom:BAUCODRAFT_29225;0	0	K12877;0
PolyA_DEIso	Salix_HiSeq_c563415_g1_i1	Salix_HiSeq_c563415_g1	86	12	8.97116	1.67382	Control	5.35969	tr|R7YZH3|R7YZH3_CONA1	Uncharacterized protein	Eukaryota	Fungi	Ascomycota	Chaetothyriales	Herpotrichiellaceae	Coniosporium	Coniosporium	Eukaryota;Fungi;Dikarya;Ascomycota;Pezizomycotina;Leotiomyceta;Dothideomyceta;Eurotiomycetes;Chaetothyriomycetidae;Chaetothyriales;Herpotrichiellaceae;Coniosporium	tr|R7YZH3|R7YZH3_CONA1;gi|667836655|ref|XP_007782496.1|;gi|628256518|ref|XP_007729559.1|;gi|759293716|gb|KIW70131.1|;tr|B2W534|B2W534_PYRTR;gi|189197459|ref|XP_001935067.1|;gi|628239183|ref|XP_007723284.1|;gi|759219708|gb|KIV97045.1|;tr|H6C8F4|H6C8F4_EXODN;gi|684173947|ref|XP_009160842.1|	Coniosporium;Coniosporium apollinis CBS 100218;Capronia epimyces CBS 606.96;Capronia semiimmersa;Pyrenophora;Pyrenophora tritici-repentis Pt-1C-BFP;Capronia coronata CBS 617.96;Exophiala mesophila;Exophiala;Exophiala dermatitidis NIH/UT8656	214;214;215;216;226;226;213;214;211;211	50;50;49;49;48;48;48;48;47;47	[('proteasome', 5), ('26S', 5), ('subunit', 5), ('regulatory', 5), ('non-ATPase', 5)]	Uncharacterized protein;hypothetical protein W97_06432 [Coniosporium apollinis CBS 100218];26S proteasome non-ATPase regulatory subunit 9 [Capronia epimyces CBS 606.96];hypothetical protein PV04_02432 [Capronia semiimmersa];26S proteasome non-ATPase regulatory subunit 9;26S proteasome non-ATPase regulatory subunit 9 [Pyrenophora tritici-repentis Pt-1C-BFP];hypothetical protein A1O1_04197 [Caproni…	0.72914	0.220425	1	57.28	3e-65	214	50	778	77.5064	R7YZH3	230	86.087	0	PF13180	0	0	0	0	0	0;GO:0005829;GO:0005634;GO:0000502;GO:0070682	PF13180;0;PF13180	0	0	0	0
PolyA_DEIso	Salix_HiSeq_c527171_g1_i1	Salix_HiSeq_c527171_g1	71	18	8.12728	1.66483	Control	4.88174	tr|R7Z2Z1|R7Z2Z1_CONA1	Uncharacterized protein	Eukaryota	Fungi	Ascomycota	Chaetothyriales	Herpotrichiellaceae	Coniosporium	Coniosporium	Eukaryota;Fungi;Dikarya;Ascomycota;Pezizomycotina;Leotiomyceta;Dothideomyceta;Eurotiomycetes;Chaetothyriomycetidae;Chaetothyriales;Herpotrichiellaceae;Coniosporium	tr|R7Z2Z1|R7Z2Z1_CONA1;gi|667839399|ref|XP_007783867.1|;tr|B2VRD1|B2VRD1_PYRTR;gi|189188212|ref|XP_001930445.1|;tr|M2SDS4|M2SDS4_COCSN;tr|M2TUN5|M2TUN5_COCH5;tr|N4XWL4|N4XWL4_COCH4;gi|628084130|ref|XP_007703915.1|;gi|627835218|ref|XP_007688131.1|;gi|915684402|ref|XP_013340965.1|	Coniosporium;Coniosporium apollinis CBS 100218;Pyrenophora;Pyrenophora tritici-repentis Pt-1C-BFP;Bipolaris;Bipolaris;Bipolaris;Bipolaris sorokiniana ND90Pr;Bipolaris oryzae ATCC 44560;Aureobasidium subglaciale EXF-2481	187;187;189;189;189;189;189;189;189;187	67;67;63;63;63;63;63;63;62;62	[('hypothetical', 4), ('Uncharacterized', 4), ('membrane', 2), ('[Bipolaris', 2), ('ND90Pr]', 1)]	Uncharacterized protein;hypothetical protein W97_07808 [Coniosporium apollinis CBS 100218];Integral membrane protein;integral membrane protein [Pyrenophora tritici-repentis Pt-1C-BFP];Uncharacterized protein;hypothetical protein COCSADRAFT_99401 [Bipolaris sorokiniana ND90Pr];hypothetical protein COCMIDRAFT_36906 [Bipolaris oryzae ATCC 44560];hypothetical protein AUEXF2481DRAFT_42880 [Aureobasidi…	0.688575	0.263599	0.999991	64.23	8e-56	187	67	755	54.4371	R7Z2Z1	151	90.7285	GO:0016021	PF10639	0	0	0	0	0	GO:0016021;0;GO:0016021	PF10639;0;PF10639	0	0;bsc:COCSADRAFT_99401	0	0
PolyA_DEIso	Salix_HiSeq_c584720_g3_i1	Salix_HiSeq_c584720_g3	54	13	7.69788	1.17811	Control	6.53407	tr|R7Z5V2|R7Z5V2_CONA1	Uncharacterized protein	Eukaryota	Fungi	Ascomycota	Chaetothyriales	Herpotrichiellaceae	Coniosporium	Coniosporium	Eukaryota;Fungi;Dikarya;Ascomycota;Pezizomycotina;Leotiomyceta;Dothideomyceta;Eurotiomycetes;Chaetothyriomycetidae;Chaetothyriales;Herpotrichiellaceae;Coniosporium	tr|R7Z5V2|R7Z5V2_CONA1;gi|667841373|ref|XP_007784854.1|;tr|H6C317|H6C317_EXODN;gi|684169244|ref|XP_009158493.1|;tr|E3RT03|E3RT03_PYRTT;gi|330924735|ref|XP_003300758.1|;tr|E4ZUU6|E4ZUU6_LEPMJ;gi|396470482|ref|XP_003838654.1|;gi|662500699|gb|KEQ58336.1|;tr|B2WAJ0|B2WAJ0_PYRTR	Coniosporium;Coniosporium apollinis CBS 100218;Exophiala;Exophiala dermatitidis NIH/UT8656;Pyrenophora;Pyrenophora teres f. teres 0-1;Leptosphaeria maculans complex;Leptosphaeria maculans JN3;Aureobasidium melanogenum CBS 110374;Pyrenophora	95;95;93;93;92;92;92;92;92;92	67;67;64;64;64;64;63;63;63;63	[('transporter', 5), ('chromate', 4), ('Putative', 2), ('hypothetical', 2), ('teres', 2)]	Uncharacterized protein;hypothetical protein W97_08797 [Coniosporium apollinis CBS 100218];Chromate transporter;chromate transporter [Exophiala dermatitidis NIH/UT8656];Putative uncharacterized protein;hypothetical protein PTT_12099 [Pyrenophora teres f. teres 0-1];Similar to chromate ion transporter;similar to chromate ion transporter [Leptosphaeria maculans JN3];chromate transporter [Aureobasid…	0.815184	0.147534	0.999988	73.97	2e-19	95	67	575	38.087	R7Z5V2	527	13.852	GO:0016021;GO:0015109	PF02417	0	0	0	0	0	GO:0016021;GO:0015109;0;GO:0016021;GO:0015109	PF02417;0;PF02417;PF02417	0	0;pte:PTT_12099	0	0
PolyA_DEIso	Salix_HiSeq_c583152_g1_i2	Salix_HiSeq_c583152_g1	7	35	0.344055	1.14402	Treatment	3.32511	tr|R7Z183|R7Z183_CONA1	Uncharacterized protein	Eukaryota	Fungi	Ascomycota	Chaetothyriales	Herpotrichiellaceae	Coniosporium	Coniosporium	Eukaryota;Fungi;Dikarya;Ascomycota;Pezizomycotina;Leotiomyceta;Dothideomyceta;Eurotiomycetes;Chaetothyriomycetidae;Chaetothyriales;Herpotrichiellaceae;Coniosporium	tr|R7Z183|R7Z183_CONA1;gi|667838003|ref|XP_007783170.1|;tr|U4LAD2|U4LAD2_PYROM;pyronema|U4LAD2|U4LAD2_PYROM;gi|549050226|emb|CCX10693.1|;gi|154296804|ref|XP_001548831.1|;gi|682456419|gb|KFZ14253.1|	Coniosporium;Coniosporium apollinis CBS 100218;Pyronema;Pyronema omphalodes;Pyronema omphalodes CBS 100304;Botrytis cinerea B05.10;Pseudogymnoascus sp. VKM F-4519 (FW-2642)	214;214;232;232;232;246;261	48;48;45;45;45;38;38	[('no.', 3), ('hypothetical', 3), ('Q12090', 3), ('acc.', 3), ('Similar', 3)]	Uncharacterized protein;hypothetical protein W97_07350 [Coniosporium apollinis CBS 100218];Similar to RNA exonuclease 3 acc. no. Q12090;Similar to RNA exonuclease 3;acc. no. Q12090 [Pyronema omphalodes CBS 100304];hypothetical protein BC1G_12491 [Botrytis cinerea B05.10];hypothetical protein V501_03330, partial [Pseudogymnoascus sp. VKM F-4519 (FW-2642)]	0.521806	3.68085	0.997528	57.39	2e-60	214	48	1766	29.7282	R7Z183	323	54.4892	GO:0003676	PF00929	0	0	0	0	0	GO:0003676;0;GO:0004527;GO:0003676	PF00929;0;PF00929	0	0	0	0
PolyA_DEIso	Salix_HiSeq_c449907_g1_i2	Salix_HiSeq_c449907_g1	40	7	4.53814	0.766104	Control	5.92365	tr|R7YTD9|R7YTD9_CONA1	Uncharacterized protein	Eukaryota	Fungi	Ascomycota	Chaetothyriales	Herpotrichiellaceae	Coniosporium	Coniosporium	Eukaryota;Fungi;Dikarya;Ascomycota;Pezizomycotina;Leotiomyceta;Dothideomyceta;Eurotiomycetes;Chaetothyriomycetidae;Chaetothyriales;Herpotrichiellaceae;Coniosporium	tr|R7YTD9|R7YTD9_CONA1;gi|667832472|ref|XP_007780405.1|;gi|629639256|ref|XP_007799703.1|;gi|299750309|ref|XP_001836672.2|	Coniosporium;Coniosporium apollinis CBS 100218;Endocarpon pusillum Z07020;Coprinopsis cinerea okayama7#130	152;152;144;136	54;54;51;44	[('hypothetical', 2), ('pusillum', 1), ('Z07020]', 1), ('apollinis', 1), ('Uncharacterized', 1)]	Uncharacterized protein;hypothetical protein W97_04323 [Coniosporium apollinis CBS 100218];hypothetical protein EPUS_00732 [Endocarpon pusillum Z07020];secreted protein [Coprinopsis cinerea okayama7#130]	0.77259	0.184688	1	52.21	2e-42	152	54	748	54.5455	R7YTD9	140	97.1429	0	0	0	0	0	0	0	0	0	0	0	0	0
PolyA_DEIso	Salix_HiSeq_c595643_g3_i2	Salix_HiSeq_c595643_g3	25	5	2.59848	0.741482	Control	3.50444	tr|R7YUJ5|R7YUJ5_CONA1	Uncharacterized protein	Eukaryota	Fungi	Ascomycota	Chaetothyriales	Herpotrichiellaceae	Coniosporium	Coniosporium	Eukaryota;Fungi;Dikarya;Ascomycota;Pezizomycotina;Leotiomyceta;Dothideomyceta;Eurotiomycetes;Chaetothyriomycetidae;Chaetothyriales;Herpotrichiellaceae;Coniosporium	tr|R7YUJ5|R7YUJ5_CONA1;gi|667833440|ref|XP_007780889.1|;tr|K2SMW8|K2SMW8_MACPH;gi|407925084|gb|EKG18105.1|;tr|U4LGZ7|U4LGZ7_PYROM;pyronema|U4LGZ7|U4LGZ7_PYROM;gi|549044689|emb|CCX15588.1|;gi|628182504|ref|XP_007706596.1|;gi|627822385|ref|XP_007684032.1|;gi|953426161|ref|XP_014555152.1|	Coniosporium;Coniosporium apollinis CBS 100218;Macrophomina;Macrophomina phaseolina MS6;Pyronema;Pyronema omphalodes;Pyronema omphalodes CBS 100304;Bipolaris zeicola 26-R-13;Bipolaris oryzae ATCC 44560;Bipolaris victoriae FI3	256;256;242;242;241;241;241;238;238;237	56;56;49;49;48;48;48;48;48;48	[('Ubiquinone', 5), ('biosynthesis', 5), ('hypothetical', 4), ('O13850', 3), ('no.', 3)]	Uncharacterized protein;hypothetical protein W97_04810 [Coniosporium apollinis CBS 100218];Ubiquinone biosynthesis protein COQ9;Ubiquinone biosynthesis protein COQ9 [Macrophomina phaseolina MS6];Similar to Ubiquinone biosynthesis protein coq9, mitochondrial acc. no. O13850;Similar to Ubiquinone biosynthesis protein coq9, mitochondrial;acc. no. O13850 [Pyronema omphalodes CBS 100304];hypothetical …	0.544619	0.297434	0.998309	56.31	1e-80	256	56	865	76.3006	R7YUJ5	249	88.755	GO:0006744	PF08511;PF08511	0	0	0	0	0	GO:0006744;0;GO:0006744	PF08511;PF08511;0	0	0	0	0
PolyA_DEIso	Salix_HiSeq_c557730_g1_i1	Salix_HiSeq_c557730_g1	40	7	3.92981	0.711639	Control	5.52219	tr|R7YV28|R7YV28_CONA1	D-3-phosphoglycerate dehydrogenase	Eukaryota	Fungi	Ascomycota	Chaetothyriales	Herpotrichiellaceae	Coniosporium	Coniosporium	Eukaryota;Fungi;Dikarya;Ascomycota;Pezizomycotina;Leotiomyceta;Dothideomyceta;Eurotiomycetes;Chaetothyriomycetidae;Chaetothyriales;Herpotrichiellaceae;Coniosporium	tr|R7YV28|R7YV28_CONA1;gi|701691446|gb|EEH34329.2|;gi|667833682|ref|XP_007781010.1|;gi|914759317|gb|KOC13165.1|;gi|734683665|ref|XP_010762068.1|;gi|770308660|gb|KJK65923.1|;gi|910292083|gb|KNG83861.1|;tr|I7ZVN5|I7ZVN5_ASPO3;tr|C1H3N5|C1H3N5_PARBA;gi|391866834|gb|EIT76102.1|	Coniosporium;Paracoccidioides lutzii Pb01;Coniosporium apollinis CBS 100218;Aspergillus flavus AF70;Paracoccidioides brasiliensis Pb18;Aspergillus parasiticus SU-1;Aspergillus nomius NRRL 13137;Aspergillus;Paracoccidioides;Aspergillus oryzae 3.042	244;245;244;241;242;240;239;234;228;234	59;59;59;58;58;57;57;54;54;54	[('dehydrogenase', 7), ('[Aspergillus', 4), ('2-hydroxyacid', 4), ('[Paracoccidioides', 2), ('D-3-phosphoglycerate', 2)]	D-3-phosphoglycerate dehydrogenase;2-hydroxyacid dehydrogenase [Paracoccidioides lutzii Pb01];D-3-phosphoglycerate dehydrogenase [Coniosporium apollinis CBS 100218];putative 2-hydroxyacid dehydrogenase [Aspergillus flavus AF70];hypothetical protein PADG_06725 [Paracoccidioides brasiliensis Pb18];D-Mandelate Dehydrogenase-like dehydrogenase [Aspergillus parasiticus SU-1];putative 2-hydroxyacid deh…	0.742111	0.200728	1	58.21	3e-75	244	59	808	74.2574	R7YV28	332	60.5422	GO:0051287;GO:0016616	PF00389;PF02826;PF00389;PF02826	0	0	0	0	0	GO:0051287;GO:0016616;0;GO:0051287	PF00389;PF02826;PF00389;0	0	0	0	0
PolyA_DEIso	Salix_HiSeq_c537086_g1_i1	Salix_HiSeq_c537086_g1	23	6	2.4586	0.534644	Control	4.59858	tr|R7YRW7|R7YRW7_CONA1	Uncharacterized protein	Eukaryota	Fungi	Ascomycota	Chaetothyriales	Herpotrichiellaceae	Coniosporium	Coniosporium	Eukaryota;Fungi;Dikarya;Ascomycota;Pezizomycotina;Leotiomyceta;Dothideomyceta;Eurotiomycetes;Chaetothyriomycetidae;Chaetothyriales;Herpotrichiellaceae;Coniosporium	tr|R7YRW7|R7YRW7_CONA1;gi|667831128|ref|XP_007779733.1|;tr|U4KW07|U4KW07_PYROM;pyronema|U4KW07|U4KW07_PYROM;gi|549055604|emb|CCX05552.1|;tuber|D5G8Y6|D5G8Y6_TUBMM;tr|D5G8Y6|D5G8Y6_TUBMM;gi|296414195|ref|XP_002836788.1|;tr|R1GLJ1|R1GLJ1_BOTPV;gi|821068111|gb|KKY23243.1|	Coniosporium;Coniosporium apollinis CBS 100218;Pyronema;Pyronema omphalodes;Pyronema omphalodes CBS 100304;Tuber melanosporum;Tuber;Tuber melanosporum Mel28;Neofusicoccum;Diplodia seriata	199;199;203;203;203;191;191;191;195;198	41;41;39;39;39;37;37;37;35;35	[('no.', 3), ('acc.', 3), ("Bis(5'-nucleosyl)-tetraphosphatase", 3), ('Similar', 3), ('B2VGQ8', 3)]	Uncharacterized protein;hypothetical protein W97_03647 [Coniosporium apollinis CBS 100218];Similar to Bis(5'-nucleosyl)-tetraphosphatase acc. no. B2VGQ8;Similar to Bis(5'-nucleosyl)-tetraphosphatase;acc. no. B2VGQ8 [Pyronema omphalodes CBS 100304];Whole genome shotgun sequence assembly, scaffold_16, strain Mel28;hypothetical protein [Tuber melanosporum Mel28];Putative ser thr protein phosphatase …	0.662624	0.249879	0.996257	48.74	1e-56	199	41	1002	59.5808	R7YRW7	402	58.7065	GO:0016021;GO:0016787	PF00149;PF00149	0	0	0	0	0	GO:0016021;GO:0016787;0;GO:0016021	PF00149;PF00149;0	0	0;tml:GSTUM_00004898001;npa:UCRNP2_6387	0	0
PolyA_DEIso	Salix_HiSeq_c594840_g5_i3	Salix_HiSeq_c594840_g5	25	9	3.03158	0.471898	Control	6.42424	tr|R7YWU9|R7YWU9_CONA1	60S ribosomal protein L24	Eukaryota	Fungi	Ascomycota	Chaetothyriales	Herpotrichiellaceae	Coniosporium	Coniosporium	Eukaryota;Fungi;Dikarya;Ascomycota;Pezizomycotina;Leotiomyceta;Dothideomyceta;Eurotiomycetes;Chaetothyriomycetidae;Chaetothyriales;Herpotrichiellaceae;Coniosporium	tr|R7YWU9|R7YWU9_CONA1;gi|667835116|ref|XP_007781727.1|;gi|909992737|gb|KNG50189.1|;gi|824374391|gb|KLJ12839.1|;tr|C5P6U9|C5P6U9_COCP7;tr|I1RWK3|I1RWK3_GIBZE;tr|J3K7D3|J3K7D3_COCIM;tr|E9DAK2|E9DAK2_COCPS;tr|C0SFL5|C0SFL5_PARBP;tr|C1GKR7|C1GKR7_PARBD	Coniosporium;Coniosporium apollinis CBS 100218;Stemphylium lycopersici;Emmonsia parva UAMH 139;Coccidioides;Fusarium;Coccidioides;Coccidioides;Paracoccidioides;Paracoccidioides	213;213;215;210;209;209;209;209;208;208	66;66;65;65;64;64;64;64;64;64	[('ribosomal', 9), ('60S', 8), ('L24', 6), ('l24', 1), ('60s', 1)]	60S ribosomal protein L24;60S ribosomal protein L24 [Coniosporium apollinis CBS 100218];60s ribosomal protein l24 [Stemphylium lycopersici];60S ribosomal protein L24 [Emmonsia parva UAMH 139];60S ribosomal protein L24, putative;60S ribosomal protein L24;60S ribosomal protein L24a;Uncharacterized protein	0.807821	0.119245	0.989014	86.25	4e-65	213	66	921	51.4658	R7YWU9	160	100	GO:0005840	PF01246	PTHR10792	0	0	0	0	GO:0005840;0;GO:0005840;GO:0005739;GO:0005525;GO:0003924;GO:0003746;GO:0032790;GO:0005840	PF01246;0;PF01246;PF00679;PF14492;PF01246	PTHR10792;0;PTHR10792;PTHR10792	0;cpw:CPC735_024850;fgr:FGSG_08676;cim:CIMG_06080;pbn:PADG_07924	0	0;K02896;K02355;K02896
PolyA_DEIso	Salix_HiSeq_c572277_g2_i3	Salix_HiSeq_c572277_g2	36	4	6.58437	0.434939	Control	15.1386	tr|R7YPE6|R7YPE6_CONA1	Uncharacterized protein	Eukaryota	Fungi	Ascomycota	Chaetothyriales	Herpotrichiellaceae	Coniosporium	Coniosporium	Eukaryota;Fungi;Dikarya;Ascomycota;Pezizomycotina;Leotiomyceta;Dothideomyceta;Eurotiomycetes;Chaetothyriomycetidae;Chaetothyriales;Herpotrichiellaceae;Coniosporium	tr|R7YPE6|R7YPE6_CONA1;gi|667829840|ref|XP_007779089.1|;tr|B8LT75|B8LT75_TALSN;gi|242765414|ref|XP_002340970.1|;tr|B6Q387|B6Q387_PENMQ;gi|212528818|ref|XP_002144566.1|;tr|Q5AW81|Q5AW81_EMENI;tr|M2LMS5|M2LMS5_BAUCO;gi|67900924|ref|XP_680718.1|;gi|627807459|ref|XP_007677077.1|	Coniosporium;Coniosporium apollinis CBS 100218;Talaromyces;Talaromyces stipitatus ATCC 10500;Talaromyces;Talaromyces marneffei ATCC 18224;Aspergillus;Baudoinia;Aspergillus nidulans FGSC A4;Baudoinia panamericana UAMH 10762	112;112;110;110;108;108;109;108;109;108	76;76;72;72;70;70;69;69;69;69	[('ribosomal', 5), ('37S', 5), ('hypothetical', 3), ('putative', 3), ('S18,', 3)]	Uncharacterized protein;hypothetical protein W97_03000 [Coniosporium apollinis CBS 100218];37S ribosomal protein S18, putative;mitochondrial 37S ribosomal protein RSM18 [Talaromyces stipitatus ATCC 10500];mitochondrial 37S ribosomal protein RSM18 [Talaromyces marneffei ATCC 18224];37S ribosomal protein S18, putative (AFU_orthologue;AFUA_2G06030);Uncharacterized protein;hypothetical protein AN7449…	1.18009	0.0682646	0.999998	71.01	2e-27	112	76	391	52.9412	R7YPE6	253	27.2727	GO:0005840;GO:0003735;GO:0006412	PF01084	0	0	0	0	0	GO:0005840;GO:0003735;GO:0006412;0;GO:0005840;GO:0005763;GO:0032543	PF01084;0;PF01084	0;28S RIBOSOMAL PROTEIN S18A, MITOCHONDRIAL (PTHR13479:SF40)	0;ani:AN7449.2;bcom:BAUCODRAFT_148523	0	0;K02963
PolyA_DEIso	Salix_HiSeq_c447759_g1_i2	Salix_HiSeq_c447759_g1	26	6	2.06607	0.398093	Control	5.18992	tr|R7YQQ1|R7YQQ1_CONA1	Uncharacterized protein	Eukaryota	Fungi	Ascomycota	Chaetothyriales	Herpotrichiellaceae	Coniosporium	Coniosporium	Eukaryota;Fungi;Dikarya;Ascomycota;Pezizomycotina;Leotiomyceta;Dothideomyceta;Eurotiomycetes;Chaetothyriomycetidae;Chaetothyriales;Herpotrichiellaceae;Coniosporium	tr|R7YQQ1|R7YQQ1_CONA1;gi|667830796|ref|XP_007779567.1|	Coniosporium;Coniosporium apollinis CBS 100218	284;284	65;65	[('W97_03481', 1), ('apollinis', 1), ('Uncharacterized', 1), ('CBS', 1), ('hypothetical', 1)]	Uncharacterized protein;hypothetical protein W97_03481 [Coniosporium apollinis CBS 100218]	0.715161	0.248681	1	62.39	6e-87	284	65	950	71.3684	R7YQQ1	617	34.846	0	PF05686	0	0	0	0	0	0	PF05686	0	0	0	0
PolyA_DEIso	Salix_HiSeq_c510871_g1_i2	Salix_HiSeq_c510871_g1	28	5	2.05378	0.31972	Control	6.42367	tr|R7YV03|R7YV03_CONA1	Uncharacterized protein	Eukaryota	Fungi	Ascomycota	Chaetothyriales	Herpotrichiellaceae	Coniosporium	Coniosporium	Eukaryota;Fungi;Dikarya;Ascomycota;Pezizomycotina;Leotiomyceta;Dothideomyceta;Eurotiomycetes;Chaetothyriomycetidae;Chaetothyriales;Herpotrichiellaceae;Coniosporium	tr|R7YV03|R7YV03_CONA1;gi|667833816|ref|XP_007781077.1|;tuber|D5GL25|D5GL25_TUBMM;tr|D5GL25|D5GL25_TUBMM;gi|296422964|ref|XP_002841027.1|;tr|Q0UXL2|Q0UXL2_PHANO;gi|927758421|gb|KPA41611.1|;tr|G1X936|G1X936_ARTOA;gi|169601282|ref|XP_001794063.1|;gi|748499429|ref|XP_011120998.1|	Coniosporium;Coniosporium apollinis CBS 100218;Tuber melanosporum;Tuber;Tuber melanosporum Mel28;Parastagonospora;Fusarium langsethiae;Orbilia;Parastagonospora nodorum SN15;Arthrobotrys oligospora ATCC 24927	163;163;162;162;162;153;156;160;153;160	71;71;69;69;69;65;65;65;65;65	[('hypothetical', 4), ('sequence', 2), ('scaffold_63,', 2), ('strain', 2), ('genome', 2)]	Uncharacterized protein;hypothetical protein W97_04999 [Coniosporium apollinis CBS 100218];Whole genome shotgun sequence assembly, scaffold_63, strain Mel28;hypothetical protein [Tuber melanosporum Mel28];Putative uncharacterized protein;u2 small nuclear ribonucleoprotein b [Fusarium langsethiae];Uncharacterized protein;hypothetical protein SNOG_03502 [Parastagonospora nodorum SN15];hypothetical …	0.807783	0.176554	0.99999	76.53	4e-45	163	71	904	32.5221	R7YV03	224	43.75	GO:0000166;GO:0017069;GO:0000398	PF00076	PTHR10501	0	0	0	0	GO:0000166;GO:0017069;GO:0000398;0;GO:0005829;GO:0000166;GO:0005681	PF00076;0;PF00076	PTHR10501;0;PTHR10501	0;tml:GSTUM_00009927001;pno:SNOG_03502	0	0
PolyA_DEIso	Salix_HiSeq_c542124_g1_i1	Salix_HiSeq_c542124_g1	20	3	1.68477	0.290807	Control	5.79342	tr|R7Z1E5|R7Z1E5_CONA1	Uncharacterized protein	Eukaryota	Fungi	Ascomycota	Chaetothyriales	Herpotrichiellaceae	Coniosporium	Coniosporium	Eukaryota;Fungi;Dikarya;Ascomycota;Pezizomycotina;Leotiomyceta;Dothideomyceta;Eurotiomycetes;Chaetothyriomycetidae;Chaetothyriales;Herpotrichiellaceae;Coniosporium	tr|R7Z1E5|R7Z1E5_CONA1;gi|667838123|ref|XP_007783230.1|;tr|R1GE16|R1GE16_BOTPV;tr|K2SLN3|K2SLN3_MACPH;gi|407924627|gb|EKG17660.1|;gi|821073387|gb|KKY28311.1|;gi|615408308|ref|XP_007582618.1|;gi|759226121|gb|KIW03109.1|;gi|759226122|gb|KIW03110.1|;tr|C5PF12|C5PF12_COCP7	Coniosporium;Coniosporium apollinis CBS 100218;Neofusicoccum;Macrophomina;Macrophomina phaseolina MS6;Diplodia seriata;Neofusicoccum parvum UCRNP2;Verruconis gallopava;Verruconis gallopava;Coccidioides	307;307;297;297;297;296;297;292;291;289	73;73;68;68;68;68;68;66;66;65	[('acid', 3), ('amino', 3), ('putative', 3), ('hypothetical', 3), ('permease', 3)]	Uncharacterized protein;hypothetical protein W97_07410 [Coniosporium apollinis CBS 100218];Putative amino acid permease protein;Amino acid/polyamine transporter I;Amino acid/polyamine transporter I [Macrophomina phaseolina MS6];putative amino acid permease [Diplodia seriata];putative amino acid permease protein [Neofusicoccum parvum UCRNP2];hypothetical protein PV09_05754 [Verruconis gallopava];h…	0.762935	0.190453	0.999896	70.59	3e-97	307	73	795	76.9811	R7Z1E5	548	37.2263	GO:0016021;GO:0015171	PF13520	PTHR11785	0	0	0	0	GO:0016021;GO:0015171;0;GO:0016021;GO:0015171	PF13520;0;PF13520;PF13520	PTHR11785;0;PTHR11785;PTHR11785	0;npa:UCRNP2_3321;cpw:CPC735_046000	0	0
PolyA_DEIso	Salix_HiSeq_c552984_g1_i2	Salix_HiSeq_c552984_g1	64	7	3.29559	0.222234	Control	14.8294	tr|R7YNR7|R7YNR7_CONA1	Uncharacterized protein	Eukaryota	Fungi	Ascomycota	Chaetothyriales	Herpotrichiellaceae	Coniosporium	Coniosporium	Eukaryota;Fungi;Dikarya;Ascomycota;Pezizomycotina;Leotiomyceta;Dothideomyceta;Eurotiomycetes;Chaetothyriomycetidae;Chaetothyriales;Herpotrichiellaceae;Coniosporium	tr|R7YNR7|R7YNR7_CONA1;gi|667829214|ref|XP_007778776.1|;tr|U4LFL3|U4LFL3_PYROM;pyronema|U4LFL3|U4LFL3_PYROM;gi|549050539|emb|CCX10408.1|;tr|H6BNU7|H6BNU7_EXODN;gi|684157730|ref|XP_009152743.1|;gi|628220112|ref|XP_007720231.1|;gi|628315961|ref|XP_007736086.1|;gi|915144078|ref|XP_013309548.1|	Coniosporium;Coniosporium apollinis CBS 100218;Pyronema;Pyronema omphalodes;Pyronema omphalodes CBS 100304;Exophiala;Exophiala dermatitidis NIH/UT8656;Capronia coronata CBS 617.96;Capronia epimyces CBS 606.96;Exophiala xenobiotica	281;281;324;324;324;284;284;280;279;275	64;64;62;62;62;62;62;60;60;60	[('hypothetical', 5), ('CBS', 4), ('no.', 3), ('Q5RKH7', 3), ('Transmembrane', 3)]	Uncharacterized protein;hypothetical protein W97_02687 [Coniosporium apollinis CBS 100218];Similar to Transmembrane protein C2orf18 homolog acc. no. Q5RKH7;Similar to Transmembrane protein C2orf18 homolog;acc. no. Q5RKH7 [Pyronema omphalodes CBS 100304];Putative uncharacterized protein;hypothetical protein HMPREF1120_00496 [Exophiala dermatitidis NIH/UT8656];hypothetical protein A1O1_01128 [Capro…	1.17112	0.065807	0.999976	68.34	5e-85	281	64	1582	37.737	R7YNR7	445	42.2472	GO:0000139;GO:0016021;GO:0005351	PF04142	0	0	0	0	0	GO:0000139;GO:0016021;GO:0005351;0;GO:0000139	PF04142;0;PF04142	0	0	0	0
PolyA_DEIso	Salix_HiSeq_c510871_g1_i1	Salix_HiSeq_c510871_g1	27	1	2.66631	0.203639	Control	13.0934	tr|R7YV03|R7YV03_CONA1	Uncharacterized protein	Eukaryota	Fungi	Ascomycota	Chaetothyriales	Herpotrichiellaceae	Coniosporium	Coniosporium	Eukaryota;Fungi;Dikarya;Ascomycota;Pezizomycotina;Leotiomyceta;Dothideomyceta;Eurotiomycetes;Chaetothyriomycetidae;Chaetothyriales;Herpotrichiellaceae;Coniosporium	tr|R7YV03|R7YV03_CONA1;gi|667833816|ref|XP_007781077.1|;tuber|D5GL25|D5GL25_TUBMM;tr|D5GL25|D5GL25_TUBMM;gi|296422964|ref|XP_002841027.1|;tr|Q0UXL2|Q0UXL2_PHANO;gi|927758421|gb|KPA41611.1|;tr|G1X936|G1X936_ARTOA;gi|169601282|ref|XP_001794063.1|;gi|748499429|ref|XP_011120998.1|	Coniosporium;Coniosporium apollinis CBS 100218;Tuber melanosporum;Tuber;Tuber melanosporum Mel28;Parastagonospora;Fusarium langsethiae;Orbilia;Parastagonospora nodorum SN15;Arthrobotrys oligospora ATCC 24927	163;163;162;162;162;153;155;159;153;159	72;72;69;69;69;65;65;65;65;65	[('hypothetical', 4), ('sequence', 2), ('scaffold_63,', 2), ('strain', 2), ('genome', 2)]	Uncharacterized protein;hypothetical protein W97_04999 [Coniosporium apollinis CBS 100218];Whole genome shotgun sequence assembly, scaffold_63, strain Mel28;hypothetical protein [Tuber melanosporum Mel28];Putative uncharacterized protein;u2 small nuclear ribonucleoprotein b [Fusarium langsethiae];Uncharacterized protein;hypothetical protein SNOG_03502 [Parastagonospora nodorum SN15];hypothetical …	1.11705	0.0823913	1	76.53	7e-45	163	72	959	30.6569	R7YV03	224	43.75	GO:0000166;GO:0017069;GO:0000398	PF00076	PTHR10501	0	0	0	0	GO:0000166;GO:0017069;GO:0000398;0;GO:0005829;GO:0000166;GO:0005681	PF00076;0;PF00076	PTHR10501;0;PTHR10501	0;tml:GSTUM_00009927001;pno:SNOG_03502	0	0
PolyA_DEIso	Salix_HiSeq_c593868_g1_i1	Salix_HiSeq_c593868_g1	16	1	1.0916	0.132125	Control	8.26187	tr|R7YKH0|R7YKH0_CONA1	Ferrooxidoreductase Fet3	Eukaryota	Fungi	Ascomycota	Chaetothyriales	Herpotrichiellaceae	Coniosporium	Coniosporium	Eukaryota;Fungi;Dikarya;Ascomycota;Pezizomycotina;Leotiomyceta;Dothideomyceta;Eurotiomycetes;Chaetothyriomycetidae;Chaetothyriales;Herpotrichiellaceae;Coniosporium	tr|R7YKH0|R7YKH0_CONA1;gi|667827069|ref|XP_007777705.1|	Coniosporium;Coniosporium apollinis CBS 100218	401;401	70;70	[('Fet3', 2), ('ferrooxidoreductase', 1), ('apollinis', 1), ('CBS', 1), ('Ferrooxidoreductase', 1)]	Ferrooxidoreductase Fet3;ferrooxidoreductase Fet3 [Coniosporium apollinis CBS 100218]	0.917078	0.139152	1	69.42	1e-130	401	70	1313	63.5187	R7YKH0	586	47.099	GO:0016021;GO:0005507;GO:0016491	PF00394;PF07731;PF07732;PF00394;PF07731;PF07732	0	0	0	0	0	GO:0016021;GO:0005507;GO:0016491	PF00394;PF07731;PF07732;PF00394	0	0	0	0
PolyA_DEIso	Salix_HiSeq_c552984_g1_i1	Salix_HiSeq_c552984_g1	29	3	1.35681	0.101984	Control	13.3042	tr|R7YNR7|R7YNR7_CONA1	Uncharacterized protein	Eukaryota	Fungi	Ascomycota	Chaetothyriales	Herpotrichiellaceae	Coniosporium	Coniosporium	Eukaryota;Fungi;Dikarya;Ascomycota;Pezizomycotina;Leotiomyceta;Dothideomyceta;Eurotiomycetes;Chaetothyriomycetidae;Chaetothyriales;Herpotrichiellaceae;Coniosporium	tr|R7YNR7|R7YNR7_CONA1;gi|667829214|ref|XP_007778776.1|;tr|U4LFL3|U4LFL3_PYROM;pyronema|U4LFL3|U4LFL3_PYROM;gi|549050539|emb|CCX10408.1|;tr|H6BNU7|H6BNU7_EXODN;gi|684157730|ref|XP_009152743.1|;gi|628220112|ref|XP_007720231.1|;gi|628315961|ref|XP_007736086.1|;gi|915144078|ref|XP_013309548.1|	Coniosporium;Coniosporium apollinis CBS 100218;Pyronema;Pyronema omphalodes;Pyronema omphalodes CBS 100304;Exophiala;Exophiala dermatitidis NIH/UT8656;Capronia coronata CBS 617.96;Capronia epimyces CBS 606.96;Exophiala xenobiotica	281;281;324;324;324;284;284;280;279;275	64;64;62;62;62;62;62;60;60;60	[('hypothetical', 5), ('CBS', 4), ('no.', 3), ('Q5RKH7', 3), ('Transmembrane', 3)]	Uncharacterized protein;hypothetical protein W97_02687 [Coniosporium apollinis CBS 100218];Similar to Transmembrane protein C2orf18 homolog acc. no. Q5RKH7;Similar to Transmembrane protein C2orf18 homolog;acc. no. Q5RKH7 [Pyronema omphalodes CBS 100304];Putative uncharacterized protein;hypothetical protein HMPREF1120_00496 [Exophiala dermatitidis NIH/UT8656];hypothetical protein A1O1_01128 [Capro…	1.12399	0.0738636	1	68.34	2e-84	281	64	1731	34.4887	R7YNR7	445	42.2472	GO:0000139;GO:0016021;GO:0005351	PF04142	0	0	0	0	0	GO:0000139;GO:0016021;GO:0005351;0;GO:0000139	PF04142;0;PF04142	0	0	0	0
PolyA_DEIso	Salix_HiSeq_c572277_g2_i2	Salix_HiSeq_c572277_g2	25	1	2.67988	0.0730226	Control	36.6994	tr|R7YPE6|R7YPE6_CONA1	Uncharacterized protein	Eukaryota	Fungi	Ascomycota	Chaetothyriales	Herpotrichiellaceae	Coniosporium	Coniosporium	Eukaryota;Fungi;Dikarya;Ascomycota;Pezizomycotina;Leotiomyceta;Dothideomyceta;Eurotiomycetes;Chaetothyriomycetidae;Chaetothyriales;Herpotrichiellaceae;Coniosporium	tr|R7YPE6|R7YPE6_CONA1;gi|667829840|ref|XP_007779089.1|	Coniosporium;Coniosporium apollinis CBS 100218	103;103	74;74	[('apollinis', 1), ('Uncharacterized', 1), ('CBS', 1), ('hypothetical', 1), ('100218]', 1)]	Uncharacterized protein;hypothetical protein W97_03000 [Coniosporium apollinis CBS 100218]	1.56466	0.0167395	1	71.88	6e-23	103	74	724	26.5193	R7YPE6	253	25.2964	GO:0005840;GO:0003735;GO:0006412	PF01084	0	0	0	0	0	GO:0005840;GO:0003735;GO:0006412	PF01084	0	0	0	0
PolyA_DEIso	Salix_HiSeq_c536347_g2_i1	Salix_HiSeq_c536347_g2	255	41	54.3201	6.89045	Control	7.8834	tr|H6C4T2|H6C4T2_EXODN	40S ribosomal protein S6	Eukaryota	Fungi	Ascomycota	Chaetothyriales	Herpotrichiellaceae	Exophiala	Exophiala	Eukaryota;Fungi;Dikarya;Ascomycota;Pezizomycotina;Leotiomyceta;Dothideomyceta;Eurotiomycetes;Chaetothyriomycetidae;Chaetothyriales;Herpotrichiellaceae;Exophiala	tr|H6C4T2|H6C4T2_EXODN	Exophiala	59	63	[('40S', 1), ('ribosomal', 1)]	40S ribosomal protein S6	0.896714	0.149982	1	91.11	3e-08	59	63	350	38.5714	H6C4T2	239	18.8285	GO:0005840;GO:0003735;GO:0006412	PF01092	PTHR11502	0	0	0	0	GO:0005840;GO:0003735;GO:0006412	PF01092	PTHR11502	0	0	0
PolyA_DEIso	Salix_HiSeq_c589729_g4_i1	Salix_HiSeq_c589729_g4	46	12	5.1697	1.19383	Control	4.33036	tr|H6BXM3|H6BXM3_EXODN	Putative uncharacterized protein	Eukaryota	Fungi	Ascomycota	Chaetothyriales	Herpotrichiellaceae	Exophiala	Exophiala	Eukaryota;Fungi;Dikarya;Ascomycota;Pezizomycotina;Leotiomyceta;Dothideomyceta;Eurotiomycetes;Chaetothyriomycetidae;Chaetothyriales;Herpotrichiellaceae;Exophiala	tr|H6BXM3|H6BXM3_EXODN;gi|684166276|ref|XP_009157011.1|;gi|761333176|gb|KIX94791.1|;gi|759293766|gb|KIW70181.1|;gi|628283483|ref|XP_007754515.1|;tr|D4B1A1|D4B1A1_ARTBC;gi|915114736|ref|XP_013288764.1|;gi|302499360|ref|XP_003011676.1|;tr|F2S8L0|F2S8L0_TRIT1;tr|F2T071|F2T071_TRIRC	Exophiala;Exophiala dermatitidis NIH/UT8656;Fonsecaea multimorphosa CBS 102226;Capronia semiimmersa;Cladophialophora yegresii CBS 114405;Arthroderma;Fonsecaea pedrosoi CBS 271.37;Arthroderma benhamiae CBS 112371;Trichophyton;Trichophyton	69;69;69;68;68;66;67;66;65;65	63;63;61;61;60;59;59;59;58;58	[('hypothetical', 6), ('Putative', 4), ('uncharacterized', 4), ('CBS', 4), ('[Fonsecaea', 2)]	Putative uncharacterized protein;hypothetical protein HMPREF1120_04628 [Exophiala dermatitidis NIH/UT8656];hypothetical protein Z520_09481 [Fonsecaea multimorphosa CBS 102226];hypothetical protein PV04_02475 [Capronia semiimmersa];hypothetical protein A1O7_02291 [Cladophialophora yegresii CBS 114405];Putative uncharacterized protein;hypothetical protein Z517_00344 [Fonsecaea pedrosoi CBS 271.37];…	0.636524	0.357486	0.999997	58.82	4e-10	69	63	705	21.2766	H6BXM3	567	8.99471	GO:0051260	PF02214;PF02214	0	0	0	0	0	GO:0051260;0;GO:0051260;GO:0051260	PF02214;PF02214;0;PF02214	0	0;abe:ARB_02230	0	0
PolyA_DEIso	Salix_HiSeq_c587062_g7_i1	Salix_HiSeq_c587062_g7	51	15	4.64513	1.17674	Control	3.94745	tr|H6C5Q0|H6C5Q0_EXODN	Sterol 3beta-glucosyltransferase	Eukaryota	Fungi	Ascomycota	Chaetothyriales	Herpotrichiellaceae	Exophiala	Exophiala	Eukaryota;Fungi;Dikarya;Ascomycota;Pezizomycotina;Leotiomyceta;Dothideomyceta;Eurotiomycetes;Chaetothyriomycetidae;Chaetothyriales;Herpotrichiellaceae;Exophiala	tr|H6C5Q0|H6C5Q0_EXODN;gi|684171275|ref|XP_009159507.1|;gi|759231580|gb|KIW08551.1|;gi|759231581|gb|KIW08552.1|	Exophiala;Exophiala dermatitidis NIH/UT8656;Verruconis gallopava;Verruconis gallopava	114;114;113;112	63;63;60;60	[('gallopava]', 2), ('3beta-glucosyltransferase', 2), ('[Verruconis', 2), ('hypothetical', 2), ('[Exophiala', 1)]	Sterol 3beta-glucosyltransferase;sterol 3beta-glucosyltransferase [Exophiala dermatitidis NIH/UT8656];hypothetical protein PV09_00519 [Verruconis gallopava];hypothetical protein, variant 1 [Verruconis gallopava]	0.596317	0.280538	0.996882	61.63	3e-24	114	63	963	26.7913	H6C5Q0	1362	6.31424	GO:0016758;GO:0030259	PF03033;PF00201;PF03033	PTHR11926	0	0	0	0	GO:0016758;GO:0030259;0	PF03033;PF00201;PF03033;0	PTHR11926;0	0	0	0
PolyA_DEIso	Salix_HiSeq_c385568_g1_i1	Salix_HiSeq_c385568_g1	43	9	6.39014	1.10889	Control	5.76266	tr|H6CAU3|H6CAU3_EXODN	Putative uncharacterized protein	Eukaryota	Fungi	Ascomycota	Chaetothyriales	Herpotrichiellaceae	Exophiala	Exophiala	Eukaryota;Fungi;Dikarya;Ascomycota;Pezizomycotina;Leotiomyceta;Dothideomyceta;Eurotiomycetes;Chaetothyriomycetidae;Chaetothyriales;Herpotrichiellaceae;Exophiala	tr|H6CAU3|H6CAU3_EXODN;gi|684174967|ref|XP_009161351.1|;gi|628329476|ref|XP_007738426.1|;gi|628267522|ref|XP_007726988.1|;gi|759285650|gb|KIW62146.1|;tr|V9D244|V9D244_9EURO;gi|915188802|ref|XP_013319596.1|;gi|671180338|ref|XP_008730630.1|;gi|628352284|ref|XP_007751076.1|;tr|B6GYR3|B6GYR3_PENCW	Exophiala;Exophiala dermatitidis NIH/UT8656;Capronia epimyces CBS 606.96;Capronia coronata CBS 617.96;Capronia semiimmersa;Cladophialophora;Exophiala xenobiotica;Cladophialophora carrionii CBS 160.54;Cladophialophora psammophila CBS 110553;Penicillium chrysogenum complex	71;71;71;71;71;70;71;70;71;68	80;80;79;78;78;77;77;77;75;74	[('hypothetical', 7), ('CBS', 4), ('[Capronia', 3), ('[Cladophialophora', 2), ('[Exophiala', 2)]	Putative uncharacterized protein;hypothetical protein HMPREF1120_08834 [Exophiala dermatitidis NIH/UT8656];hypothetical protein A1O3_10145 [Capronia epimyces CBS 606.96];hypothetical protein A1O1_07932 [Capronia coronata CBS 617.96];hypothetical protein PV04_10347 [Capronia semiimmersa];Uncharacterized protein;hypothetical protein PV05_03496 [Exophiala xenobiotica];hypothetical protein G647_08096…	0.760623	0.281037	0.999929	73.17	4e-11	71	80	588	20.9184	H6CAU3	680	6.02941	GO:0005506;GO:0031418;GO:0016706	PF13640;PF10637	0	0	0	0	0	GO:0005506;GO:0031418;GO:0016706;0;GO:0005506;GO:0016706	PF13640;PF10637;0;PF13640;PF10637	0	0;pcs:Pc12g01240	0	0
PolyA_DEIso	Salix_HiSeq_c577928_g1_i2	Salix_HiSeq_c577928_g1	111	16	5.20541	0.753757	Control	6.90595	tr|H6BUZ8|H6BUZ8_EXODN	ABC transporter	Eukaryota	Fungi	Ascomycota	Chaetothyriales	Herpotrichiellaceae	Exophiala	Exophiala	Eukaryota;Fungi;Dikarya;Ascomycota;Pezizomycotina;Leotiomyceta;Dothideomyceta;Eurotiomycetes;Chaetothyriomycetidae;Chaetothyriales;Herpotrichiellaceae;Exophiala	tr|H6BUZ8|H6BUZ8_EXODN;gi|684163107|ref|XP_009155429.1|;gi|671148209|ref|XP_008713226.1|;gi|759252594|gb|KIW29258.1|;gi|761338561|gb|KIX99550.1|;tr|Q4WUS3|Q4WUS3_ASPFU;tr|B0Y4A1|B0Y4A1_ASPFC;gi|70997918|ref|XP_753691.1|;gi|628335868|ref|XP_007745837.1|;gi|846913759|gb|KMK59587.1|	Exophiala;Exophiala dermatitidis NIH/UT8656;Cyphellophora europaea CBS 101466;Cladophialophora immunda;Fonsecaea multimorphosa CBS 102226;Aspergillus;Aspergillus;Aspergillus fumigatus Af293;Cladophialophora psammophila CBS 110553;Aspergillus fumigatus Z5	567;567;560;563;558;561;561;561;553;561	55;55;53;52;52;51;51;51;51;51	[('ABC', 6), ('transporter', 4), ('hypothetical', 3), ('CBS', 3), ('[Cladophialophora', 2)]	ABC transporter;ABC transporter [Exophiala dermatitidis NIH/UT8656];hypothetical protein HMPREF1541_10333 [Cyphellophora europaea CBS 101466];hypothetical protein PV07_05083 [Cladophialophora immunda];hypothetical protein Z520_05126 [Fonsecaea multimorphosa CBS 102226];ABC transporter, putative;ABC transporter [Aspergillus fumigatus Af293];ATPase [Cladophialophora psammophila CBS 110553];ABC tran…	0.839224	0.175524	1	57.09	0	567	55	1835	81.7439	H6BUZ8	1618	31.3968	GO:0016021;GO:0005524;GO:0016887;GO:0005215	PF00005	PTHR19229	0	0	0	0	GO:0016021;GO:0005524;GO:0016887;GO:0005215;0;GO:0016021	PF00005;0;PF00005	PTHR19229;0;PTHR19229;GLUTATHIONE S-TRANSFERASE D2-RELATED (PTHR11260:SF166)	0;afm:AFUA_5G09480	0	0
PolyA_DEIso	Salix_HiSeq_c588391_g2_i1	Salix_HiSeq_c588391_g2	20	5	1.74735	0.572711	Control	3.05101	tr|H6BU87|H6BU87_EXODN	Putative uncharacterized protein	Eukaryota	Fungi	Ascomycota	Chaetothyriales	Herpotrichiellaceae	Exophiala	Exophiala	Eukaryota;Fungi;Dikarya;Ascomycota;Pezizomycotina;Leotiomyceta;Dothideomyceta;Eurotiomycetes;Chaetothyriomycetidae;Chaetothyriales;Herpotrichiellaceae;Exophiala	tr|H6BU87|H6BU87_EXODN;gi|684164499|ref|XP_009156125.1|;tr|C5FU45|C5FU45_ARTOC;gi|296807891|ref|XP_002844284.1|;tr|F2T0V7|F2T0V7_TRIRC;tr|D4D398|D4D398_TRIVH;gi|327292897|ref|XP_003231146.1|;tr|D4AW91|D4AW91_ARTBC;tr|E4V0W3|E4V0W3_ARTGP;gi|315042620|ref|XP_003170686.1|	Exophiala;Exophiala dermatitidis NIH/UT8656;Arthroderma;Arthroderma otae CBS 113480;Trichophyton;Trichophyton;Trichophyton rubrum CBS 118892;Arthroderma;Microsporum;Microsporum gypseum CBS 118893	391;391;397;397;393;395;393;394;394;394	77;77;76;76;74;74;74;74;74;74	[('Putative', 4), ('uncharacterized', 4), ('CBS', 3), ('family', 2), ('integral', 2)]	Putative uncharacterized protein;hypothetical protein HMPREF1120_03793 [Exophiala dermatitidis NIH/UT8656];Erythrocyte band 7 integral membrane protein;erythrocyte band 7 integral membrane protein [Arthroderma otae CBS 113480];Stomatin family protein;Putative uncharacterized protein;stomatin family protein [Trichophyton rubrum CBS 118892];hypothetical protein MGYG_06674 [Microsporum gypseum CBS 1…	0.484444	0.372897	0.999628	77.87	2e-130	391	77	1022	73.6791	H6BU87	427	59.2506	GO:0016020	PF01145;PF16200	PTHR10264	0	0	0	0	GO:0016020;0;GO:0016020	PF01145;PF16200;0;PF01145	PTHR10264;0;PTHR10264	0;tve:TRV_01557;abe:ARB_00456	0	0
PolyA_DEIso	Salix_HiSeq_c596927_g1_i2	Salix_HiSeq_c596927_g1	60	10	3.06761	0.505364	Control	6.07011	tr|H6BMK6|H6BMK6_EXODN	Peptidyl-prolyl cis-trans isomerase	Eukaryota	Fungi	Ascomycota	Chaetothyriales	Herpotrichiellaceae	Exophiala	Exophiala	Eukaryota;Fungi;Dikarya;Ascomycota;Pezizomycotina;Leotiomyceta;Dothideomyceta;Eurotiomycetes;Chaetothyriomycetidae;Chaetothyriales;Herpotrichiellaceae;Exophiala	tr|H6BMK6|H6BMK6_EXODN;gi|684159232|ref|XP_009153494.1|;gi|915091095|ref|XP_013263240.1|;gi|628278212|ref|XP_007728190.1|;tr|E3QVR9|E3QVR9_COLGM;tr|V9DA16|V9DA16_9EURO;gi|759261735|gb|KIW38263.1|;gi|761335096|gb|KIX96645.1|;gi|915060127|ref|XP_013280040.1|;gi|759243609|gb|KIW20549.1|	Exophiala;Exophiala dermatitidis NIH/UT8656;Exophiala aquamarina CBS 119918;Capronia coronata CBS 617.96;Colletotrichum;Cladophialophora;Exophiala oligosperma;Fonsecaea multimorphosa CBS 102226;Fonsecaea pedrosoi CBS 271.37;Exophiala spinifera	214;214;212;213;208;210;211;211;211;210	72;72;72;72;70;70;70;70;70;70	[('cis-trans', 10), ('isomerase-like', 7), ('peptidyl-prolyl', 7), ('[Exophiala', 4), ('CBS', 4)]	Peptidyl-prolyl cis-trans isomerase;peptidyl-prolyl cis-trans isomerase-like 1 [Exophiala dermatitidis NIH/UT8656];peptidyl-prolyl cis-trans isomerase-like 1 [Exophiala aquamarina CBS 119918];peptidyl-prolyl cis-trans isomerase-like 1 [Capronia coronata CBS 617.96];Peptidyl-prolyl cis-trans isomerase;peptidyl-prolyl cis-trans isomerase-like 1 [Exophiala oligosperma];peptidyl-prolyl cis-trans isom…	0.783196	0.181256	1	78.01	2e-62	214	72	1717	24.636	H6BMK6	162	87.037	GO:0003755;GO:0006457	PF00160	PTHR11071	0	0	0	0	GO:0003755;GO:0006457;0;GO:0003755	PF00160;0;PF00160	PTHR11071;0;PTHR11071	0	0	0
PolyA_DEIso	Salix_HiSeq_c549104_g1_i1	Salix_HiSeq_c549104_g1	75	9	5.73181	0.488566	Control	11.7319	tr|H6C5B5|H6C5B5_EXODN	Putative uncharacterized protein	Eukaryota	Fungi	Ascomycota	Chaetothyriales	Herpotrichiellaceae	Exophiala	Exophiala	Eukaryota;Fungi;Dikarya;Ascomycota;Pezizomycotina;Leotiomyceta;Dothideomyceta;Eurotiomycetes;Chaetothyriomycetidae;Chaetothyriales;Herpotrichiellaceae;Exophiala	tr|H6C5B5|H6C5B5_EXODN;tr|A1C3V6|A1C3V6_ASPCL;gi|684171106|ref|XP_009159423.1|;tr|Q5BDF8|Q5BDF8_EMENI;gi|67521930|ref|XP_659026.1|;tr|C4JJ47|C4JJ47_UNCRE;tr|B6QD14|B6QD14_PENMQ	Exophiala;Aspergillus;Exophiala dermatitidis NIH/UT8656;Aspergillus;Aspergillus nidulans FGSC A4;Uncinocarpus;Talaromyces	102;102;102;100;100;98;105	60;60;60;59;59;56;52	[('Putative', 3), ('uncharacterized', 3), ('hypothetical', 2), ('HMPREF1120_06963', 1), ('AN1422.2', 1)]	Putative uncharacterized protein;Putative uncharacterized protein;hypothetical protein HMPREF1120_06963 [Exophiala dermatitidis NIH/UT8656];Uncharacterized protein;hypothetical protein AN1422.2 [Aspergillus nidulans FGSC A4];MFS transporter, putative	1.06937	0.115904	1	63.24	2e-21	102	60	1043	19.559	H6C5B5	275	24.7273	GO:0016021	0	0	0	0	0	0	GO:0016021;0;GO:0016021;GO:0003674;GO:0005575;GO:0008150;GO:0055085	0;PF07690	0	act:ACLA_057520;0;ani:AN1422.2;ure:UREG_01654	0	0
PolyA_DEIso	Salix_HiSeq_c385568_g1_i2	Salix_HiSeq_c385568_g1	12	3	1.75601	0.430316	Control	4.08074	tr|H6CAU3|H6CAU3_EXODN	Putative uncharacterized protein	Eukaryota	Fungi	Ascomycota	Chaetothyriales	Herpotrichiellaceae	Exophiala	Exophiala	Eukaryota;Fungi;Dikarya;Ascomycota;Pezizomycotina;Leotiomyceta;Dothideomyceta;Eurotiomycetes;Chaetothyriomycetidae;Chaetothyriales;Herpotrichiellaceae;Exophiala	tr|H6CAU3|H6CAU3_EXODN;gi|684174967|ref|XP_009161351.1|;gi|628329476|ref|XP_007738426.1|;gi|628267522|ref|XP_007726988.1|;gi|759285650|gb|KIW62146.1|;tr|V9D244|V9D244_9EURO;gi|915188802|ref|XP_013319596.1|;gi|671180338|ref|XP_008730630.1|;gi|628352284|ref|XP_007751076.1|;tr|B6GYR3|B6GYR3_PENCW	Exophiala;Exophiala dermatitidis NIH/UT8656;Capronia epimyces CBS 606.96;Capronia coronata CBS 617.96;Capronia semiimmersa;Cladophialophora;Exophiala xenobiotica;Cladophialophora carrionii CBS 160.54;Cladophialophora psammophila CBS 110553;Penicillium chrysogenum complex	71;71;71;71;71;70;71;70;71;68	80;80;79;78;78;77;77;77;75;74	[('hypothetical', 7), ('CBS', 4), ('[Capronia', 3), ('[Cladophialophora', 2), ('[Exophiala', 2)]	Putative uncharacterized protein;hypothetical protein HMPREF1120_08834 [Exophiala dermatitidis NIH/UT8656];hypothetical protein A1O3_10145 [Capronia epimyces CBS 606.96];hypothetical protein A1O1_07932 [Capronia coronata CBS 617.96];hypothetical protein PV04_10347 [Capronia semiimmersa];Uncharacterized protein;hypothetical protein PV05_03496 [Exophiala xenobiotica];hypothetical protein G647_08096…	0.610739	0.303953	0.988259	73.17	5e-11	71	80	653	18.8361	H6CAU3	680	6.02941	GO:0005506;GO:0031418;GO:0016706	PF13640;PF10637	0	0	0	0	0	GO:0005506;GO:0031418;GO:0016706;0;GO:0005506;GO:0016706	PF13640;PF10637;0;PF13640;PF10637	0	0;pcs:Pc12g01240	0	0
PolyA_DEIso	Salix_HiSeq_c551085_g1_i1	Salix_HiSeq_c551085_g1	53	4	3.73144	0.222427	Control	16.776	tr|H6BXN7|H6BXN7_EXODN	Putative uncharacterized protein	Eukaryota	Fungi	Ascomycota	Chaetothyriales	Herpotrichiellaceae	Exophiala	Exophiala	Eukaryota;Fungi;Dikarya;Ascomycota;Pezizomycotina;Leotiomyceta;Dothideomyceta;Eurotiomycetes;Chaetothyriomycetidae;Chaetothyriales;Herpotrichiellaceae;Exophiala	tr|H6BXN7|H6BXN7_EXODN;gi|684166304|ref|XP_009157025.1|;tr|F2SN21|F2SN21_TRIRC;gi|327301169|ref|XP_003235277.1|;tr|C5FIJ2|C5FIJ2_ARTOC;tr|F2PU88|F2PU88_TRIEC;tr|F2RNE5|F2RNE5_TRIT1;tr|D4D0R8|D4D0R8_TRIVH;tr|D4AX43|D4AX43_ARTBC;gi|296817619|ref|XP_002849146.1|	Exophiala;Exophiala dermatitidis NIH/UT8656;Trichophyton;Trichophyton rubrum CBS 118892;Arthroderma;Trichophyton;Trichophyton;Trichophyton;Arthroderma;Arthroderma otae CBS 113480	185;185;182;182;181;181;181;182;181;181	47;47;46;46;45;45;45;45;45;45	[('Putative', 3), ('uncharacterized', 3), ('domain-containing', 3), ('factor', 3), ('Nuclease', 2)]	Putative uncharacterized protein;hypothetical protein HMPREF1120_04642 [Exophiala dermatitidis NIH/UT8656];Transcription factor;transcription factor [Trichophyton rubrum CBS 118892];Nuclease domain-containing protein 1;Putative uncharacterized protein;nuclease domain-containing protein 1 [Arthroderma otae CBS 113480]	1.22469	0.0975811	1	52.74	3e-48	185	47	1160	51.4655	H6BXN7	880	22.0455	GO:0016442;GO:0003712;GO:0035194	PF00565;PF00567	PTHR12302:SF2	0	0	0	0	GO:0016442;GO:0003712;GO:0035194;0;GO:0016442	PF00565;PF00567;0;PF00565	PTHR12302:SF2;0;PTHR12302:SF2	0;tve:TRV_00663;abe:ARB_00770	0	0;K15979
[truncated: 8,002 more rows]
[truncated: 1 more columns]

## Sheet: Column Guide
Column	description
group	Experimental Condition (relevant for differrential expression spreadsheets)
queryid	Assembly contig/Query sequence unique identifier - Trinity isoform
geneid	Assembly gene unique identifier - Trinity putative gene
C_RawCounts	control (non-contaminated) raw counts
T_RawCounts	Treatment (contaminated) raw counts
C_Meantpm	control (non-contaminated) relative abundance - tpm
T_Meantpm	Treatment (contaminated) relative abundance - tpm
regulation	Regulation with respect to condition
FoldChange	Fold change
subjectid	Primary annotation (Blast return) unique identifier (nr, SwissProt, and TrEMBL)
subjectdescription	Primary annotation (Blast return) functional description
[truncated: 40 more rows]
