# Supplementary material for: Trees, fungi and bacteria: tripartite metatranscriptomics of a root microbiome responding to soil contamination
Source: Microbiome. 2018 Mar 21;6:53. doi: 10.1186/s40168-018-0432-5 (PMC5863371; doi:10.1186/s40168-018-0432-5)
Supplement: Supplementary file 7 — Upregulated DE Basidiomycota spreadsheet. (XLSX 1898 kb) [file 40168_2018_432_MOESM7_ESM.xlsx]

## Sheet: Sheet1
group	queryid	geneid	C_RawCounts	T_RawCounts	C_Meantpm	T_Meantpm	regulation	FoldChange	subjectid	subjectdescription	taxon1	taxon2	taxon5	taxon6	subjectid_2	taxon6_2	bitscore_2	bitscore2_2	keywords_2	subjectdescription_2	FoldChange(log)	FoldChange(EBSeq)	PPDE	identity	evalue	bitscore	bitscore2	querylength	Alignment_vs_Q_SeqLength	ID	subjectlength	Alignment_vs_S_SeqLength	GO	PFAM	Panther	KEGG	KEGGec	KO	KOGAnnotation	taxon3	taxon4	Taxonomy	GO_2	PFAM_2	Panther_2	KEGG_2	KEGGec_2	KO_2	KOGAnnotation_2
PolyA_DEIso	Salix_HiSeq_c553133_g5_i1	Salix_HiSeq_c553133_g5	1	1785	0.14163	301.416	Treatment	2128.2	tr|V2XCE3|V2XCE3_MONRO	Plasma membrane proteolipid 3	Eukaryota	Fungi	mitosporic Marasmiaceae	Moniliophthora	tr|V2XCE3|V2XCE3_MONRO;gi|630175943|ref|XP_007843695.1|;tr|D8PWY0|D8PWY0_SCHCM;gi|302691044|ref|XP_003035201.1|;gi|598016003|ref|XP_007338654.1|;gi|695538783|ref|XP_009542596.1|;tr|L8FXP5|L8FXP5_PSED2;gi|831351736|ref|XP_012745712.1|;gi|599115115|ref|XP_007385752.1|;tr|H0ED56|H0ED56_GLAL7	Moniliophthora;Moniliophthora roreri MCA 2997;Schizophyllum;Schizophyllum commune H4-8;Auricularia subglabra TFB-10046 SS5;Heterobasidion irregulare TC 32-1;Pseudogymnoascus;Pseudogymnoascus destructans 20631-21;Punctularia strigosozonata HHB-11173 SS5;Glarea	104;104;103;103;102;101;101;101;100;100	91;91;90;90;89;89;88;88;88;87	[('proteolipid', 5), ('membrane', 5), ('Plasma', 3), ('Putative', 2), ('SS5]', 2)]	Plasma membrane proteolipid 3;plasma membrane proteolipid 3 [Moniliophthora roreri MCA 2997];Putative uncharacterized protein;hypothetical protein SCHCODRAFT_50913 [Schizophyllum commune H4-8];UPF0057-domain-containing protein [Auricularia subglabra TFB-10046 SS5];putative stress-induced hydrophobic peptide [Heterobasidion irregulare TC 32-1];Plasma membrane proteolipid 3;plasma membrane proteoli…	3.32801	3527.86	1	87.72	2e-26	104	91	406	42.1182	V2XCE3	57	100	GO:0016021	PF01679	PTHR21659	mrr:Moror_6441	0	0	0	Dikarya	Marasmiaceae	Eukaryota;Fungi;Dikarya;Basidiomycota;Agaricomycotina;Agaricomycetes;Agaricomycetidae;Agaricales;Marasmiaceae;mitosporic Marasmiaceae;Moniliophthora	GO:0016021;0;GO:0016021;GO:0016021	PF01679;0;PF01679;PF01679	PTHR21659;0;PTHR21659;PTHR21659	mrr:Moror_6441;0;scm:SCHCODRAFT_50913	0	0	0
PolyA_DEIso	Salix_HiSeq_c589413_g1_i2	Salix_HiSeq_c589413_g1	1	919	0.192507	296.537	Treatment	1540.39	gi|751022441|gb|KIK64145.1|	hypothetical protein GYMLUDRAFT_433712 [Gymnopus luxurians FD-317 M1]	Eukaryota	Fungi	Gymnopus luxurians	Gymnopus luxurians FD-317 M1	gi|751022441|gb|KIK64145.1|;tr|B0DS73|B0DS73_LACBS;laccaria|B0DS73|B0DS73_LACBS;gi|170111156|ref|XP_001886782.1|;gi|752365279|gb|KIO23138.1|;gi|961963036|gb|KTB36838.1|;tr|E2M6L8|E2M6L8_MONPE;gi|215435687|gb|EEB86683.1|	Gymnopus luxurians FD-317 M1;Laccaria;Laccaria bicolor;Laccaria bicolor S238N-H82;Tulasnella calospora MUT 4182;Moniliophthora roreri;Moniliophthora;Moniliophthora perniciosa FA553	47;47;47;47;51;49;47;47	51;49;49;49;48;43;42;42	[('hypothetical', 4), ('Predicted', 2), ('[Moniliophthora', 2), ('MUT', 1), ('WG66_10575', 1)]	hypothetical protein GYMLUDRAFT_433712 [Gymnopus luxurians FD-317 M1];Predicted protein;predicted protein [Laccaria bicolor S238N-H82];hypothetical protein M407DRAFT_27374 [Tulasnella calospora MUT 4182];hypothetical protein WG66_10575 [Moniliophthora roreri];Uncharacterized protein (Fragment);hypothetical protein MPER_16276 [Moniliophthora perniciosa FA553]	3.18763	2512.25	1	75	9e-05	47	51	235	61.2766	751022441	70	68.5714	0	0	0	0	0	0	0	Fungi	Gymnopus	Eukaryota;Fungi;Dikarya;Basidiomycota;Agaricomycotina;Agaricomycetes;Agaricomycetidae;Agaricales;Omphalotaceae;Gymnopus;Gymnopus luxurians;Gymnopus luxurians FD-317 M1	GO:0016021;0	0	0	lbc:LACBIDRAFT_309389;0	0	0	0
PolyA_DEIso	Salix_HiSeq_c601571_g1_i1	Salix_HiSeq_c601571_g1	1	1272	0.331753	275.433	Treatment	830.235	gi|751683823|gb|KIM33975.1|	hypothetical protein M408DRAFT_18942 [Serendipita vermifera MAFF 305830]	Eukaryota	Fungi	Serendipita vermifera	Serendipita vermifera MAFF 305830	gi|751683823|gb|KIM33975.1|;tr|G4TCE1|G4TCE1_PIRID;gi|353237012|emb|CCA68995.1|	Serendipita vermifera MAFF 305830;Piriformospora;Piriformospora indica DSM 11827	96;92;92	87;82;82	[('monosaccharide', 2), ('transporter', 2), ('11827]', 1), ('M408DRAFT_18942', 1), ('Probable', 1)]	hypothetical protein M408DRAFT_18942 [Serendipita vermifera MAFF 305830];Probable monosaccharide transporter;probable monosaccharide transporter [Piriformospora indica DSM 11827]	2.9192	1070.73	1	80.85	2e-20	96	87	317	44.4795	751683823	536	8.76866	0	0	0	0	0	0	0	Fungi	Serendipita	Eukaryota;Fungi;Dikarya;Basidiomycota;Agaricomycotina;Agaricomycetes;Agaricomycetes incertae sedis;Sebacinales;Sebacinales group B;Serendipita;Serendipita vermifera;Serendipita vermifera MAFF 305830	GO:0016021;GO:0022891	PF00083	0	0	0	0	0
PolyA_DEIso	Salix_HiSeq_c601855_g5_i1	Salix_HiSeq_c601855_g5	1	1616	0.176671	248.381	Treatment	1405.89	gi|749768324|gb|KII92756.1|	hypothetical protein PLICRDRAFT_37554 [Plicaturopsis crispa FD-325 SS-3]	Eukaryota	Fungi	Plicaturopsis crispa	Plicaturopsis crispa FD-325 SS-3	gi|749768324|gb|KII92756.1|;gi|646393161|gb|KDQ57650.1|;gi|751695331|gb|KIM45311.1|;tr|B0D0Q6|B0D0Q6_LACBS;laccaria|B0D0Q6|B0D0Q6_LACBS;gi|170092359|ref|XP_001877401.1|;laccaria|A0A0C9YI44|A0A0C9YI44_9AGAR;tr|S7QCR9|S7QCR9_GLOTA;gi|750952097|gb|KIK09962.1|;gi|630349185|ref|XP_007863893.1|	Plicaturopsis crispa FD-325 SS-3;Jaapia argillacea MUCL 33604;Hebeloma cylindrosporum h7;Laccaria;Laccaria bicolor;Laccaria bicolor S238N-H82;Laccaria amethystina;Gloeophyllum;Laccaria amethystina LaAM-08-1;Gloeophyllum trabeum ATCC 11539	71;73;72;71;71;71;70;70;70;70	78;78;75;73;73;73;72;72;72;72	[('hypothetical', 5), ('[Laccaria', 2), ('Predicted', 2), ('argillacea', 1), ('crispa', 1)]	hypothetical protein PLICRDRAFT_37554 [Plicaturopsis crispa FD-325 SS-3];hypothetical protein JAAARDRAFT_270990 [Jaapia argillacea MUCL 33604];hypothetical protein M413DRAFT_441993 [Hebeloma cylindrosporum h7];Predicted protein;predicted protein [Laccaria bicolor S238N-H82];Unplaced genomic scaffold K443scaffold_2, whole genome shotgun sequence;Uncharacterized protein;hypothetical protein K443DRA…	3.14795	1814.14	1	67.44	2e-12	71	78	371	34.7709	749768324	155	27.7419	0	0	0	0	0	0	0	Fungi	Plicaturopsis	Eukaryota;Fungi;Dikarya;Basidiomycota;Agaricomycotina;Agaricomycetes;Agaricomycetidae;Agaricales;Agaricales incertae sedis;Plicaturopsis;Plicaturopsis crispa;Plicaturopsis crispa FD-325 SS-3	0;GO:0016021	0	0	0;lbc:LACBIDRAFT_313742;gtr:GLOTRDRAFT_37644	0	0	0
PolyA_DEIso	Salix_HiSeq_c598626_g2_i3	Salix_HiSeq_c598626_g2	1	2990	0.0496568	207.934	Treatment	4187.43	gi|691794532|emb|CDO70514.1|	hypothetical protein BN946_scf184569.g57 [Trametes cinnabarina]	Eukaryota	Fungi	Trametes	Trametes cinnabarina	gi|691794532|emb|CDO70514.1|;gi|636622647|ref|XP_008042458.1|;tr|B0CTR4|B0CTR4_LACBS;laccaria|B0CTR4|B0CTR4_LACBS;gi|170086598|ref|XP_001874522.1|;tr|R7SMJ3|R7SMJ3_DICSQ;gi|598005917|ref|XP_007369898.1|;laccaria|A0A0C9Y0A7|A0A0C9Y0A7_9AGAR;tr|R7SSJ4|R7SSJ4_DICSQ;tr|R7SVB4|R7SVB4_DICSQ	Trametes cinnabarina;Trametes versicolor FP-101664 SS1;Laccaria;Laccaria bicolor;Laccaria bicolor S238N-H82;Dichomitus;Dichomitus squalens LYAD-421 SS1;Laccaria amethystina;Dichomitus;Dichomitus	161;157;147;147;147;147;147;143;142;143	40;37;33;33;33;33;33;32;32;32	[('hypothetical', 3), ('Uncharacterized', 3), ('SS1]', 2), ('Predicted', 2), ('[Trametes', 2)]	hypothetical protein BN946_scf184569.g57 [Trametes cinnabarina];hypothetical protein TRAVEDRAFT_131759 [Trametes versicolor FP-101664 SS1];Predicted protein;predicted protein [Laccaria bicolor S238N-H82];Uncharacterized protein;hypothetical protein DICSQDRAFT_163451 [Dichomitus squalens LYAD-421 SS1];Unplaced genomic scaffold K443scaffold_71, whole genome shotgun sequence;Uncharacterized protein	3.62195	5326.25	1	44.5	1e-44	161	40	747	82.7309	691794532	244	83.1967	0	0	0	0	0	0	0	Fungi	Coriolaceae	Eukaryota;Fungi;Dikarya;Basidiomycota;Agaricomycotina;Agaricomycetes;Agaricomycetes incertae sedis;Polyporales;Coriolaceae;Trametes;Trametes cinnabarina	0	0;PF11937;PF11937	0	0;lbc:LACBIDRAFT_305233;dsq:DICSQDRAFT_163451;dsq:DICSQDRAFT_129212;dsq:DICSQDRAFT_64658	0	0	0
PolyA_DEIso	Salix_HiSeq_c454584_g1_i1	Salix_HiSeq_c454584_g1	2	2443	0.371527	207.613	Treatment	558.81	tr|S7PXL4|S7PXL4_GLOTA	Ubiquitin-conjugating enzyme	Eukaryota	Fungi	Gloeophyllaceae	Gloeophyllum	tr|S7PXL4|S7PXL4_GLOTA;tr|R7SUR1|R7SUR1_DICSQ;tr|K5X3X9|K5X3X9_PHACS;gi|597909476|ref|XP_007302037.1|;gi|597996917|ref|XP_007367508.1|;tr|M2R9L1|M2R9L1_CERS8;tr|S8FL38|S8FL38_FOMPI;tr|B0DBM3|B0DBM3_LACBS;laccaria|B0DBM3|B0DBM3_LACBS;tr|D8QH70|D8QH70_SCHCM	Gloeophyllum;Dichomitus;Phanerochaete;Stereum hirsutum FP-91666 SS1;Dichomitus squalens LYAD-421 SS1;Gelatoporia;Fomitopsis;Laccaria;Laccaria bicolor;Schizophyllum	303;303;303;303;303;303;303;302;302;301	99;99;99;99;99;99;99;98;98;98	[('enzyme', 5), ('Uncharacterized', 3), ('Ubiquitin-conjugating', 3), ('ubiquitin-conjugating', 2), ('SS1]', 2)]	Ubiquitin-conjugating enzyme;Ubiquitin-conjugating enzyme;Uncharacterized protein;ubiquitin-conjugating enzyme E2 [Stereum hirsutum FP-91666 SS1];ubiquitin-conjugating enzyme [Dichomitus squalens LYAD-421 SS1];Predicted protein;Ubiquitin-conjugating enzyme E2	2.74726	760.916	1	98.64	1e-101	303	99	710	62.1127	S7PXL4	147	100	GO:0005524;GO:0016874	PF00179	0	gtr:GLOTRDRAFT_80505	0	K06689	0	Dikarya	Gloeophyllales	Eukaryota;Fungi;Dikarya;Basidiomycota;Agaricomycotina;Agaricomycetes;Gloeophyllales;Gloeophyllaceae;Gloeophyllum	GO:0005524;GO:0016874;GO:0005524;0;GO:0016874	PF00179;PF00179;0;PF00179	0	gtr:GLOTRDRAFT_80505;dsq:DICSQDRAFT_138257;pco:PHACADRAFT_251208;0;lbc:LACBIDRAFT_294356;scm:SCHCODRAFT_70582	0	K06689;K06689;0;K06689	0
PolyA_DEIso	Salix_HiSeq_c582074_g3_i3	Salix_HiSeq_c582074_g3	42	1710	11.9254	200.321	Treatment	16.7979	tr|R7S653|R7S653_TRAVS	Uncharacterized protein (Fragment)	Eukaryota	Fungi	Trametes	Trametes	tr|R7S653|R7S653_TRAVS;gi|636629399|ref|XP_008045834.1|;tr|M2QWR3|M2QWR3_CERS8;gi|449538699|gb|EMD30280.1|	Trametes;Trametes versicolor FP-101664 SS1;Gelatoporia;Gelatoporia subvermispora B	96;96;105;105	81;81;73;73	[('partial', 2), ('hypothetical', 2), ('Uncharacterized', 2), ('(Fragment)', 2), ('subvermispora', 1)]	Uncharacterized protein (Fragment);hypothetical protein TRAVEDRAFT_137643, partial [Trametes versicolor FP-101664 SS1];Uncharacterized protein (Fragment);hypothetical protein CERSUDRAFT_146047, partial [Gelatoporia subvermispora B]	1.22525	25.3796	1	85.19	6e-23	96	81	447	36.2416	R7S653	62	87.0968	0	0	0	0	0	0	0	Dikarya	Polyporales	Eukaryota;Fungi;Dikarya;Basidiomycota;Agaricomycotina;Agaricomycetes;Polyporales;Trametes;Trametes	0	0	0	0	0	0	0
PolyA_DEIso	Salix_HiSeq_c578200_g4_i2	Salix_HiSeq_c578200_g4	6	1694	0.886435	191.257	Treatment	215.76	sp|O94739|CALM_PLEOS	Calmodulin	Eukaryota	Fungi	Pleurotus	Pleurotus	sp|O94739|CALM_PLEOS;gi|20137620|sp|O94739.3|CALM_PLEOS;tr|R7S4C2|R7S4C2_PUNST;sp|P11120|CALM_PLECO;gi|122063214|sp|P11120.2|CALM_PLECO;gi|599121744|ref|XP_007388040.1|;gi|751731840|gb|KIM80147.1|;gi|751693705|gb|KIM43688.1|;tr|A8NMQ1|A8NMQ1_COPC7;tr|B0D6G4|B0D6G4_LACBS	Pleurotus;Pleurotus ostreatus;Punctularia;Pleurotus;Pleurotus cornucopiae;Punctularia strigosozonata HHB-11173 SS5;Piloderma croceum F 1598;Hebeloma cylindrosporum h7;Coprinopsis;Laccaria	296;296;295;295;295;295;295;294;293;293	99;99;98;98;98;98;98;98;97;97	[('Calmodulin', 4), ('Short=CaM', 2), ('hypothetical', 2), ('Full=Calmodulin', 2), ('RecName:', 2)]	Calmodulin;RecName: Full=Calmodulin;Short=CaM;Calmodulin;calmodulin [Punctularia strigosozonata HHB-11173 SS5];hypothetical protein PILCRDRAFT_822664 [Piloderma croceum F 1598];hypothetical protein M413DRAFT_443596 [Hebeloma cylindrosporum h7];Predicted protein	2.33397	289.848	1	97.99	2e-101	296	99	595	75.1261	O94739	149	100	GO:0005509	PF13499	0	0	0	0	0	Dikarya	Pleurotaceae	Eukaryota;Fungi;Dikarya;Basidiomycota;Agaricomycotina;Agaricomycetes;Agaricomycetidae;Agaricales;Pleurotaceae;Pleurotus;Pleurotus	GO:0005509;0;GO:0005509;GO:0005509	PF13499;0;PF13499;PF13499	0	0;psq:PUNSTDRAFT_146315;cci:CC1G_11477;lbc:LACBIDRAFT_318312	0	0;K02183;K02183	0
PolyA_DEIso	Salix_HiSeq_c583460_g1_i1	Salix_HiSeq_c583460_g1	2	1107	0.752537	184.69	Treatment	245.423	tr|F8P1M4|F8P1M4_SERL9	Histone H4 (Fragment)	Eukaryota	Fungi	Serpulaceae	Serpula	tr|F8P1M4|F8P1M4_SERL9;tr|R7S2Y0|R7S2Y0_PUNST;tr|F8Q2Q0|F8Q2Q0_SERL3;gi|599123014|ref|XP_007388675.1|;gi|597931898|ref|XP_007320293.1|;gi|691791465|emb|CDO73081.1|;tr|A8NA29|A8NA29_COPC7;tr|B0DIG0|B0DIG0_LACBS;tr|B8PD36|B8PD36_POSPM;tr|F8NG34|F8NG34_SERL9	Serpula;Punctularia;Serpula;Punctularia strigosozonata HHB-11173 SS5;Serpula lacrymans var. lacrymans S7.9;Trametes cinnabarina;Coprinopsis;Laccaria;Postia;Serpula	171;171;171;171;171;171;170;170;170;170	100;100;100;100;100;100;99;99;99;99	[('Histone', 7), ('(Fragment)', 3), ('hypothetical', 2), ('lacrymans', 2), ('SERLADRAFT_471727', 1)]	Histone H4 (Fragment);Histone H4 (Fragment);HIST2H4B protein, partial [Punctularia strigosozonata HHB-11173 SS5];hypothetical protein SERLADRAFT_471727 [Serpula lacrymans var. lacrymans S7.9];hypothetical protein BN946_scf185007.g135 [Trametes cinnabarina];Histone H4;Histone H4	2.38992	310.104	1	100	2e-51	171	100	425	60.7059	F8P1M4	125	68.8	GO:0000786;GO:0005634;GO:0003677	0	0	sla:SERLADRAFT_471727	0	K11254	0	Dikarya	Coniophorineae	Eukaryota;Fungi;Dikarya;Basidiomycota;Agaricomycotina;Agaricomycetes;Agaricomycetidae;Boletales;Coniophorineae;Serpulaceae;Serpula	GO:0000786;GO:0005634;GO:0003677;GO:0000786;GO:0006334;0;GO:0006334	0	0	sla:SERLADRAFT_471727;psq:PUNSTDRAFT_93289;0;cci:CC1G_05458;cci:CC1G_05756;cci:CC1G_05765;lbc:LACBIDRAFT_191132;lbc:LACBIDRAFT_191150;lbc:LACBIDRAFT_291419;lbc:LACBIDRAFT_306722;ppl:POSPLDRAFT_90613;sla:SERLADRAFT_353681;sla:SERLADRAFT_477211;sla:SERLADRAFT_477230	0	K11254;K11254;0;K11254	0
PolyA_DEIso	Salix_HiSeq_c561570_g2_i2	Salix_HiSeq_c561570_g2	1	1406	0.149016	171.143	Treatment	1148.49	gi|618811371|ref|XP_007308369.1|	hypothetical protein STEHIDRAFT_114166 [Stereum hirsutum FP-91666 SS1]	Eukaryota	Fungi	Stereum hirsutum	Stereum hirsutum FP-91666 SS1	gi|618811371|ref|XP_007308369.1|;gi|628837093|ref|XP_007768850.1|;gi|646393179|gb|KDQ57668.1|	Stereum hirsutum FP-91666 SS1;Coniophora puteana RWD-64-598 SS2;Jaapia argillacea MUCL 33604	102;95;95	64;56;56	[('hypothetical', 2), ('and', 1), ('argillacea', 1), ('hirsutum', 1), ('[Coniophora', 1)]	hypothetical protein STEHIDRAFT_114166 [Stereum hirsutum FP-91666 SS1];mismatched base pair and cruciform DNA recognition protein [Coniophora puteana RWD-64-598 SS2];hypothetical protein JAAARDRAFT_35357 [Jaapia argillacea MUCL 33604]	3.06013	2036.88	1	62.96	8e-25	102	64	464	52.3707	618811371	102	79.4118	0	0	0	0	0	0	0	Fungi	Stereum	Eukaryota;Fungi;Dikarya;Basidiomycota;Agaricomycotina;Agaricomycetes;Agaricomycetes incertae sedis;Russulales;Stereaceae;Stereum;Stereum hirsutum;Stereum hirsutum FP-91666 SS1	0	0	0	0	0	0	0
PolyA_DEIso	Salix_HiSeq_c596914_g1_i1	Salix_HiSeq_c596914_g1	3	3175	0.181056	168.755	Treatment	932.063	gi|695537517|ref|XP_009542275.1|	hypothetical protein HETIRDRAFT_240092, partial [Heterobasidion irregulare TC 32-1]	Eukaryota	Fungi	Heterobasidion irregulare	Heterobasidion irregulare TC 32-1	gi|695537517|ref|XP_009542275.1|;tr|V2YRL2|V2YRL2_MONRO;gi|630184497|ref|XP_007846448.1|;gi|750994997|gb|KIK37394.1|;gi|749764555|gb|KII89230.1|;tr|K5WZM7|K5WZM7_PHACS;tr|F8Q6F6|F8Q6F6_SERL3;gi|336367850|gb|EGN96194.1|;gi|599376805|ref|XP_007396268.1|;gi|646312798|gb|KDQ33939.1|	Heterobasidion irregulare TC 32-1;Moniliophthora;Moniliophthora roreri MCA 2997;Suillus luteus UH-Slu-Lm8-n1;Plicaturopsis crispa FD-325 SS-3;Phanerochaete;Serpula;Serpula lacrymans var. lacrymans S7.3;Phanerochaete carnosa HHB-10118-sp;Pleurotus ostreatus PC15	284;280;280;273;263;273;275;275;273;267	52;49;49;48;47;46;46;46;46;45	[('hypothetical', 7), ('lacrymans', 2), ('Uncharacterized', 2), ('partial', 1), ('SS-3]', 1)]	hypothetical protein HETIRDRAFT_240092, partial [Heterobasidion irregulare TC 32-1];Uncharacterized protein;hypothetical protein Moror_8289 [Moniliophthora roreri MCA 2997];hypothetical protein CY34DRAFT_461159 [Suillus luteus UH-Slu-Lm8-n1];hypothetical protein PLICRDRAFT_29570 [Plicaturopsis crispa FD-325 SS-3];Putative uncharacterized protein;hypothetical protein SERLA73DRAFT_94255 [Serpula la…	2.96945	1239.14	1	55.64	8e-89	284	52	1257	60.6205	695537517	303	90.099	0	0	0	0	0	0	0	Fungi	Heterobasidion annosum species complex	Eukaryota;Fungi;Dikarya;Basidiomycota;Agaricomycotina;Agaricomycetes;Agaricomycetes incertae sedis;Russulales;Bondarzewiaceae;Heterobasidion;Heterobasidion annosum species complex;Heterobasidion irregulare;Heterobasidion irregulare TC 32-1	0	0	0	mrr:Moror_8289;0;pco:PHACADRAFT_122015	0	0	0
PolyA_DEIso	Salix_HiSeq_c588640_g2_i1	Salix_HiSeq_c588640_g2	1	761	0.564958	151.466	Treatment	268.101	gi|807749787|ref|XP_012179688.1|	predicted protein [Fibroporia radiculosa]	Eukaryota	Fungi	Fibroporia	Fibroporia radiculosa	gi|807749787|ref|XP_012179688.1|;gi|636606541|ref|XP_008034405.1|;tr|B8P7D4|B8P7D4_POSPM;gi|242211474|ref|XP_002471575.1|;tr|V2YML1|V2YML1_MONRO;gi|630188495|ref|XP_007847737.1|;gi|749767900|gb|KII92332.1|;gi|695558651|ref|XP_009547721.1|	Fibroporia radiculosa;Trametes versicolor FP-101664 SS1;Postia;Postia placenta Mad-698-R;Moniliophthora;Moniliophthora roreri MCA 2997;Plicaturopsis crispa FD-325 SS-3;Heterobasidion irregulare TC 32-1	94;93;85;85;89;89;89;88	56;54;51;51;50;50;48;47	[('hypothetical', 3), ('repeat', 2), ('predicted', 2), ('crispa', 1), ('SS-3]', 1)]	predicted protein [Fibroporia radiculosa];hypothetical protein TRAVEDRAFT_141711 [Trametes versicolor FP-101664 SS1];Predicted protein (Fragment);predicted protein [Postia placenta Mad-698-R];Rpel repeat protein;rpel repeat protein [Moniliophthora roreri MCA 2997];hypothetical protein PLICRDRAFT_467812 [Plicaturopsis crispa FD-325 SS-3];hypothetical protein HETIRDRAFT_427857 [Heterobasidion irreg…	2.4283	308.427	1	64.71	2e-21	94	56	345	73.913	807749787	134	63.4328	0	0	0	0	0	0	0	Fungi	Polyporaceae	Eukaryota;Fungi;Dikarya;Basidiomycota;Agaricomycotina;Agaricomycetes;Agaricomycetes incertae sedis;Polyporales;Polyporaceae;Fibroporia;Fibroporia radiculosa	0	0;PF02755	0	0;ppl:POSPLDRAFT_28140;mrr:Moror_9002	0	0	0
PolyA_DEIso	Salix_HiSeq_c587835_g1_i1	Salix_HiSeq_c587835_g1	1	1592	0.107004	144.48	Treatment	1350.23	gi|618806005|ref|XP_007305762.1|	ricin B-like lectin [Stereum hirsutum FP-91666 SS1]	Eukaryota	Fungi	Stereum hirsutum	Stereum hirsutum FP-91666 SS1	gi|618806005|ref|XP_007305762.1|;gi|695571601|ref|XP_009551173.1|;gi|595783378|ref|XP_007270232.1|;gi|646384452|gb|KDQ49766.1|;gi|749759931|gb|KII84906.1|	Stereum hirsutum FP-91666 SS1;Heterobasidion irregulare TC 32-1;Fomitiporia mediterranea MF3/22;Jaapia argillacea MUCL 33604;Plicaturopsis crispa FD-325 SS-3	106;97;96;88;94	39;32;31;31;30	[('family', 3), ('module', 3), ('carbohydrate-binding', 3), ('ricin', 2), ('B-like', 2)]	ricin B-like lectin [Stereum hirsutum FP-91666 SS1];carbohydrate-binding module family 13 protein [Heterobasidion irregulare TC 32-1];ricin B-like lectin, partial [Fomitiporia mediterranea MF3/22];carbohydrate-binding module family 13 protein [Jaapia argillacea MUCL 33604];carbohydrate-binding module family 13 protein [Plicaturopsis crispa FD-325 SS-3]	3.13041	2029.28	1	40.14	3e-24	106	39	731	57.0451	618806005	189	70.8995	0	0	0	0	0	0	0	Fungi	Stereum	Eukaryota;Fungi;Dikarya;Basidiomycota;Agaricomycotina;Agaricomycetes;Agaricomycetes incertae sedis;Russulales;Stereaceae;Stereum;Stereum hirsutum;Stereum hirsutum FP-91666 SS1	0	0	0	0	0	0	0
PolyA_DEIso	Salix_HiSeq_c592075_g2_i3	Salix_HiSeq_c592075_g2	1	453	0.216837	138.064	Treatment	636.716	tr|K5WJM2|K5WJM2_PHACS	Uncharacterized protein	Eukaryota	Fungi	Phanerochaetaceae	Phanerochaete	tr|K5WJM2|K5WJM2_PHACS;gi|599399297|ref|XP_007400719.1|;gi|749891262|gb|KIJ59214.1|;gi|752351881|gb|KIO10932.1|;gi|749885869|gb|KIJ55237.1|;gi|646397498|gb|KDQ61704.1|;tr|F4RFE2|F4RFE2_MELLP;gi|599376287|ref|XP_007407923.1|;gi|639572237|gb|KDN49636.1|;gi|751064787|gb|KIK99354.1|	Phanerochaete;Phanerochaete carnosa HHB-10118-sp;Hydnomerulius pinastri MD-312;Pisolithus tinctorius Marx 270;Sphaerobolus stellatus SS14;Jaapia argillacea MUCL 33604;Melampsora;Melampsora larici-populina 98AG31;Rhizoctonia solani AG-8 WAC10335;Paxillus rubicundulus Ve08.2h10	108;108;108;107;107;107;106;106;106;106	92;92;91;90;90;89;88;88;87;87	[('hypothetical', 8), ('larici-populina', 1), ('argillacea', 1), ('partial', 1), ('rubicundulus', 1)]	Uncharacterized protein;hypothetical protein PHACADRAFT_263746 [Phanerochaete carnosa HHB-10118-sp];hypothetical protein HYDPIDRAFT_177886 [Hydnomerulius pinastri MD-312];hypothetical protein M404DRAFT_995360 [Pisolithus tinctorius Marx 270];hypothetical protein M422DRAFT_23846 [Sphaerobolus stellatus SS14];hypothetical protein JAAARDRAFT_31164 [Jaapia argillacea MUCL 33604];Putative uncharacteri…	2.80395	776.405	1	89.66	1e-28	108	92	222	78.3784	K5WJM2	92	63.0435	GO:0005840;GO:0003735;GO:0006412	PF01780	0	pco:PHACADRAFT_263746	0	K02921	0	Dikarya	Polyporales	Eukaryota;Fungi;Dikarya;Basidiomycota;Agaricomycotina;Agaricomycetes;Polyporales;Phanerochaetaceae;Phanerochaete	GO:0005840;GO:0003735;GO:0006412;0;GO:0005840	PF01780;0;PF01780	0	pco:PHACADRAFT_263746;0;mlr:MELLADRAFT_84341	0	K02921;0;K02921	0
PolyA_DEIso	Salix_HiSeq_c566811_g1_i1	Salix_HiSeq_c566811_g1	0	735	0.0389009	119.766	Treatment	3078.74	tr|S7QGC8|S7QGC8_GLOTA	Uncharacterized protein	Eukaryota	Fungi	Gloeophyllaceae	Gloeophyllum	tr|S7QGC8|S7QGC8_GLOTA;gi|630345537|ref|XP_007862069.1|;tr|R7T1V0|R7T1V0_DICSQ;gi|597987463|ref|XP_007365058.1|;tr|F8NMV7|F8NMV7_SERL9;tr|F8PQB5|F8PQB5_SERL3;gi|597923358|ref|XP_007316023.1|	Gloeophyllum;Gloeophyllum trabeum ATCC 11539;Dichomitus;Dichomitus squalens LYAD-421 SS1;Serpula;Serpula;Serpula lacrymans var. lacrymans S7.9	80;80;81;81;76;76;76	61;61;58;58;53;53;53	[('hypothetical', 3), ('uncharacterized', 2), ('Putative', 2), ('Uncharacterized', 2), ('lacrymans', 2)]	Uncharacterized protein;hypothetical protein GLOTRDRAFT_125270 [Gloeophyllum trabeum ATCC 11539];Uncharacterized protein;hypothetical protein DICSQDRAFT_104800 [Dichomitus squalens LYAD-421 SS1];Putative uncharacterized protein;hypothetical protein SERLADRAFT_462226 [Serpula lacrymans var. lacrymans S7.9]	3.48837	3919.17	1	57.14	8e-17	80	61	425	44.4706	S7QGC8	66	95.4545	GO:0016021	0	0	gtr:GLOTRDRAFT_125270	0	K02269	0	Dikarya	Gloeophyllales	Eukaryota;Fungi;Dikarya;Basidiomycota;Agaricomycotina;Agaricomycetes;Gloeophyllales;Gloeophyllaceae;Gloeophyllum	GO:0016021;0;GO:0016021	0	0	gtr:GLOTRDRAFT_125270;0;dsq:DICSQDRAFT_104800;sla:SERLADRAFT_462226	0	K02269;0;K02269	0
PolyA_DEIso	Salix_HiSeq_c599894_g1_i2	Salix_HiSeq_c599894_g1	0	762	0.0852349	110.428	Treatment	1295.58	tr|K5XEQ4|K5XEQ4_AGABU	Uncharacterized protein	Eukaryota	Fungi	Agaricaceae	Agaricus	tr|K5XEQ4|K5XEQ4_AGABU;tr|K9I1X7|K9I1X7_AGABB;gi|597971757|ref|XP_007327529.1|;gi|568458024|ref|XP_006461791.1|;tr|B0CU89|B0CU89_LACBS;laccaria|B0CU89|B0CU89_LACBS;gi|628842801|ref|XP_007770811.1|;gi|170086778|ref|XP_001874612.1|;gi|749762693|gb|KII87477.1|;laccaria|A0A0C9X3U7|A0A0C9X3U7_9AGAR	Agaricus;Agaricus;Agaricus bisporus var. burnettii JB137-S8;Agaricus bisporus var. bisporus H97;Laccaria;Laccaria bicolor;Coniophora puteana RWD-64-598 SS2;Laccaria bicolor S238N-H82;Plicaturopsis crispa FD-325 SS-3;Laccaria amethystina	94;94;94;94;94;94;94;94;94;91	66;66;66;66;65;65;65;65;65;64	[('ZIP-like', 4), ('iron-zinc', 4), ('transporter', 4), ('bisporus', 3), ('hypothetical', 3)]	Uncharacterized protein;Uncharacterized protein;hypothetical protein AGABI1DRAFT_111933 [Agaricus bisporus var. burnettii JB137-S8];hypothetical protein AGABI2DRAFT_193175 [Agaricus bisporus var. bisporus H97];ZIP-like iron-zinc transporter;ZIP-like iron-zinc transporter [Coniophora puteana RWD-64-598 SS2];ZIP-like iron-zinc transporter [Laccaria bicolor S238N-H82];hypothetical protein PLICRDRAFT…	3.11246	1694.42	1	70.83	5e-20	94	66	440	49.0909	K5XEQ4	342	21.0526	GO:0016021;GO:0005385	PF02535	0	abp:AGABI1DRAFT111933	0	K14709	0	Dikarya	Agaricales	Eukaryota;Fungi;Dikarya;Basidiomycota;Agaricomycotina;Agaricomycetes;Agaricomycetidae;Agaricales;Agaricaceae;Agaricus	GO:0016021;GO:0005385;GO:0016021;0;GO:0005385	PF02535;PF02535;0; ;	0	abp:AGABI1DRAFT111933;abv:AGABI2DRAFT193175;0;lbc:LACBIDRAFT_305445	0	K14709;K14709;0	0
PolyA_DEIso	Salix_HiSeq_c598880_g1_i5	Salix_HiSeq_c598880_g1	0	1030	0.0398446	104.281	Treatment	2617.19	gi|660966484|gb|KEP50967.1|	rare lipoprotein A-like double-psi beta-barrel protein [Rhizoctonia solani 123E] (endo glucanase)	Eukaryota	Fungi	Rhizoctonia solani AG-3	Rhizoctonia solani 123E	gi|660966484|gb|KEP50967.1|;gi|751020712|gb|KIK62421.1|;tr|M5GAY9|M5GAY9_DACSP;tr|C5NN48|C5NN48_LENED;gi|242389890|dbj|BAH80468.1|;gi|751691902|gb|KIM41889.1|;tr|B0CSJ6|B0CSJ6_LACBS;laccaria|B0CSJ6|B0CSJ6_LACBS;gi|170088380|ref|XP_001875413.1|;gi|646396692|gb|KDQ60944.1|	Rhizoctonia solani 123E;Gymnopus luxurians FD-317 M1;Dacryopinax;Lentinula;Lentinula edodes;Hebeloma cylindrosporum h7;Laccaria;Laccaria bicolor;Laccaria bicolor S238N-H82;Jaapia argillacea MUCL 33604	65;63;59;63;63;60;62;62;62;58	56;54;51;51;51;50;49;49;49;48	[('hypothetical', 4), ('family', 3), ('Expansin', 2), ('edodes]', 1), ('argillacea', 1)]	rare lipoprotein A-like double-psi beta-barrel protein [Rhizoctonia solani 123E];hypothetical protein GYMLUDRAFT_72655 [Gymnopus luxurians FD-317 M1];Barwin-like endoglucanase;Putative uncharacterized protein lup66;hypothetical protein [Lentinula edodes];hypothetical protein M413DRAFT_410304 [Hebeloma cylindrosporum h7];Expansin family protein;expansin family protein [Laccaria bicolor S238N-H82];…	3.41783	2813.76	1	54.39	9e-10	65	56	583	28.3019	660966484	215	26.0465	0	0	0	0	0	0	0	Fungi	Rhizoctonia solani	Eukaryota;Fungi;Dikarya;Basidiomycota;Agaricomycotina;Agaricomycetes;Agaricomycetes incertae sedis;Cantharellales;Ceratobasidiaceae;mitosporic Ceratobasidiaceae;Rhizoctonia;Rhizoctonia solani;Rhizoctonia solani AG-3;Rhizoctonia solani 123E	0	0;PF03330	0	0;lbc:LACBIDRAFT_306030	0	0	0
PolyA_DEIso	Salix_HiSeq_c586610_g1_i2	Salix_HiSeq_c586610_g1	1	1365	0.163352	102.915	Treatment	630.016	gi|914266333|gb|KNZ81053.1|	hypothetical protein J132_03043 [Termitomyces sp. J132]	Eukaryota	Fungi	Termitomyces	Termitomyces sp. J132	gi|914266333|gb|KNZ81053.1|;tr|A8NZR6|A8NZR6_COPC7;gi|299746093|ref|XP_001837731.2|;tr|B0D4J0|B0D4J0_LACBS;laccaria|B0D4J0|B0D4J0_LACBS;laccaria|A0A0C9YA72|A0A0C9YA72_9AGAR;gi|170095601|ref|XP_001879021.1|;gi|750949260|gb|KIK07137.1|;tr|D8Q7T6|D8Q7T6_SCHCM;gi|302683406|ref|XP_003031384.1|	Termitomyces sp. J132;Coprinopsis;Coprinopsis cinerea okayama7#130;Laccaria;Laccaria bicolor;Laccaria amethystina;Laccaria bicolor S238N-H82;Laccaria amethystina LaAM-08-1;Schizophyllum;Schizophyllum commune H4-8	153;145;145;147;147;147;147;147;145;145	66;62;62;61;61;61;61;61;59;59	[('hypothetical', 4), ('Putative', 2), ('[Laccaria', 2), ('Predicted', 2), ('uncharacterized', 2)]	hypothetical protein J132_03043 [Termitomyces sp. J132];Putative uncharacterized protein;hypothetical protein CC1G_06937 [Coprinopsis cinerea okayama7#130];Predicted protein;Unplaced genomic scaffold K443scaffold_14, whole genome shotgun sequence;predicted protein [Laccaria bicolor S238N-H82];hypothetical protein K443DRAFT_673694 [Laccaria amethystina LaAM-08-1];hypothetical protein SCHCODRAFT_82…	2.79935	653.108	1	62.61	4e-41	153	66	916	37.6638	914266333	216	52.3148	0	0	0	0	0	0	0	Fungi	Lyophyllaceae	Eukaryota;Fungi;Dikarya;Basidiomycota;Agaricomycotina;Agaricomycetes;Agaricomycetidae;Agaricales;Lyophyllaceae;Termitomyces;Termitomyces sp. J132	0	PF10342;0	0	cci:CC1G_06937;0;lbc:LACBIDRAFT_293601;scm:SCHCODRAFT_82504	0	0	0
PolyA_DEIso	Salix_HiSeq_c568928_g1_i6	Salix_HiSeq_c568928_g1	2	1126	0.272612	101.059	Treatment	370.708	tr|S7RLJ3|S7RLJ3_GLOTA	Peptidyl-prolyl cis-trans isomerase	Eukaryota	Fungi	Gloeophyllaceae	Gloeophyllum	tr|S7RLJ3|S7RLJ3_GLOTA;gi|630357117|ref|XP_007867859.1|;gi|648158982|gb|KDR72718.1|;gi|749896124|gb|KIJ63814.1|;tr|A8P981|A8P981_COPC7;gi|597981609|ref|XP_007363549.1|;gi|169866255|ref|XP_001839717.1|;gi|749759574|gb|KII84573.1|;gi|745991739|dbj|BAQ19359.1|;gi|646304228|gb|KDQ25375.1|	Gloeophyllum;Gloeophyllum trabeum ATCC 11539;Galerina marginata CBS 339.88;Hydnomerulius pinastri MD-312;Coprinopsis;Dichomitus squalens LYAD-421 SS1;Coprinopsis cinerea okayama7#130;Plicaturopsis crispa FD-325 SS-3;Grifola frondosa;Pleurotus ostreatus PC15	291;291;288;283;280;281;280;278;278;279	88;88;87;83;82;82;82;82;81;81	[('hypothetical', 5), ('cyclophilin', 3), ('cis-trans', 2), ('Peptidyl-prolyl', 2), ('isomerase', 2)]	Peptidyl-prolyl cis-trans isomerase;hypothetical protein GLOTRDRAFT_122161 [Gloeophyllum trabeum ATCC 11539];hypothetical protein GALMADRAFT_252929 [Galerina marginata CBS 339.88];hypothetical protein HYDPIDRAFT_112779 [Hydnomerulius pinastri MD-312];Peptidyl-prolyl cis-trans isomerase;cyclophilin [Dichomitus squalens LYAD-421 SS1];cyclophilin [Coprinopsis cinerea okayama7#130];hypothetical prote…	2.56903	469.289	1	85.19	3e-96	291	88	755	64.3709	S7RLJ3	162	100	GO:0003755;GO:0006457	PF00160	PTHR11071	gtr:GLOTRDRAFT_122161	0	0	0	Dikarya	Gloeophyllales	Eukaryota;Fungi;Dikarya;Basidiomycota;Agaricomycotina;Agaricomycetes;Gloeophyllales;Gloeophyllaceae;Gloeophyllum	GO:0003755;GO:0006457;0;GO:0003755	PF00160;0;PF00160	PTHR11071;0;PTHR11071	gtr:GLOTRDRAFT_122161;0;cci:CC1G_09572	0	0	0
PolyA_DEIso	Salix_HiSeq_c531187_g1_i1	Salix_HiSeq_c531187_g1	0	630	0.0479055	99.6577	Treatment	2080.3	gi|827759554|gb|KLO14198.1|	hypothetical protein SCHPADRAFT_873022 [Schizopora paradoxa]	Eukaryota	Fungi	Schizopora	Schizopora paradoxa	gi|827759554|gb|KLO14198.1|;gi|646311947|gb|KDQ33088.1|	Schizopora paradoxa;Pleurotus ostreatus PC15	97;102	78;71	[('hypothetical', 2), ('PLEOSDRAFT_1091324', 1), ('[Schizopora', 1), ('paradoxa]', 1), ('ostreatus', 1)]	hypothetical protein SCHPADRAFT_873022 [Schizopora paradoxa];hypothetical protein PLEOSDRAFT_1091324 [Pleurotus ostreatus PC15]	3.31813	3845.25	1	77.19	4e-23	97	78	384	44.5312	827759554	73	78.0822	0	0	0	0	0	0	0	Fungi	Corticiaceae	Eukaryota;Fungi;Dikarya;Basidiomycota;Agaricomycotina;Agaricomycetes;Agaricomycetes incertae sedis;Corticiales;Corticiaceae;Schizopora;Schizopora paradoxa	0	0	0	0	0	0	0
PolyA_DEIso	Salix_HiSeq_c589735_g2_i3	Salix_HiSeq_c589735_g2	0	1241	0.0315388	98.7017	Treatment	3129.54	tr|S7S116|S7S116_GLOTA	Carbonic anhydrase	Eukaryota	Fungi	Gloeophyllaceae	Gloeophyllum	tr|S7S116|S7S116_GLOTA;gi|630344063|ref|XP_007861332.1|;gi|914264805|gb|KNZ79632.1|	Gloeophyllum;Gloeophyllum trabeum ATCC 11539;Termitomyces sp. J132	81;81;79	77;77;72	[('anhydrase', 2), ('J132]', 1), ('[Gloeophyllum', 1), ('J132_08934', 1), ('hypothetical', 1)]	Carbonic anhydrase;carbonic anhydrase [Gloeophyllum trabeum ATCC 11539];hypothetical protein J132_08934 [Termitomyces sp. J132]	3.49548	2813.88	1	67.31	4e-15	81	77	872	17.8899	S7S116	171	30.4094	GO:0004089;GO:0008270	PF00484	PTHR11002	gtr:GLOTRDRAFT_102744	0	K01673	0	Dikarya	Gloeophyllales	Eukaryota;Fungi;Dikarya;Basidiomycota;Agaricomycotina;Agaricomycetes;Gloeophyllales;Gloeophyllaceae;Gloeophyllum	GO:0004089;GO:0008270;0	PF00484;0	PTHR11002;0	gtr:GLOTRDRAFT_102744;0	0	K01673;0	0
PolyA_DEIso	Salix_HiSeq_c587835_g1_i2	Salix_HiSeq_c587835_g1	2	747	0.280154	98.0465	Treatment	349.974	gi|618806005|ref|XP_007305762.1|	ricin B-like lectin [Stereum hirsutum FP-91666 SS1]	Eukaryota	Fungi	Stereum hirsutum	Stereum hirsutum FP-91666 SS1	gi|618806005|ref|XP_007305762.1|;gi|595783378|ref|XP_007270232.1|;gi|595783404|ref|XP_007270245.1|;gi|646384452|gb|KDQ49766.1|	Stereum hirsutum FP-91666 SS1;Fomitiporia mediterranea MF3/22;Fomitiporia mediterranea MF3/22;Jaapia argillacea MUCL 33604	75;67;70;64	42;39;35;32	[('B-like', 3), ('ricin', 3), ('[Fomitiporia', 2), ('mediterranea', 2), ('MF3/22]', 2)]	ricin B-like lectin [Stereum hirsutum FP-91666 SS1];ricin B-like lectin, partial [Fomitiporia mediterranea MF3/22];ricin B-like lectin [Fomitiporia mediterranea MF3/22];carbohydrate-binding module family 13 protein [Jaapia argillacea MUCL 33604]	2.54404	626.293	1	39.78	1e-13	75	42	403	66.9975	618806005	189	45.5026	0	0	0	0	0	0	0	Fungi	Stereum	Eukaryota;Fungi;Dikarya;Basidiomycota;Agaricomycotina;Agaricomycetes;Agaricomycetes incertae sedis;Russulales;Stereaceae;Stereum;Stereum hirsutum;Stereum hirsutum FP-91666 SS1	0	0	0	0	0	0	0
PolyA_DEIso	Salix_HiSeq_c540213_g1_i1	Salix_HiSeq_c540213_g1	0	511	0.0709839	94.9678	Treatment	1337.88	gi|646396509|gb|KDQ60761.1|	hypothetical protein JAAARDRAFT_31733 [Jaapia argillacea MUCL 33604]	Eukaryota	Fungi	Jaapia argillacea	Jaapia argillacea MUCL 33604	gi|646396509|gb|KDQ60761.1|;gi|598040761|ref|XP_007349753.1|;gi|691795720|emb|CDO69530.1|;gi|754376967|gb|KIP09590.1|;tr|D8PSH0|D8PSH0_SCHCM;laccaria|A0A0C9WSM4|A0A0C9WSM4_9AGAR;tr|M5CEQ8|M5CEQ8_THACB;tr|R7S9U2|R7S9U2_TRAVS;gi|302691114|ref|XP_003035236.1|;gi|471866109|emb|CCO37931.1|	Jaapia argillacea MUCL 33604;Auricularia subglabra TFB-10046 SS5;Trametes cinnabarina;Phlebiopsis gigantea 11061_1 CR5-6;Schizophyllum;Laccaria amethystina;Rhizoctonia;Trametes;Schizophyllum commune H4-8;Rhizoctonia solani AG-1 IB	153;152;152;151;152;151;151;150;152;151	87;85;85;85;84;84;84;84;84;84	[('ribosomal', 7), ('S21', 6), ('40S', 6), ('hypothetical', 3), ('argillacea', 1)]	hypothetical protein JAAARDRAFT_31733 [Jaapia argillacea MUCL 33604];40S ribosomal protein S21 [Auricularia subglabra TFB-10046 SS5];hypothetical protein BN946_scf184785.g35 [Trametes cinnabarina];hypothetical protein PHLGIDRAFT_86426 [Phlebiopsis gigantea 11061_1 CR5-6];40S ribosomal protein S21;40S ribosomal protein S21 [Schizophyllum commune H4-8];small subunit ribosomal protein S21e [Rhizocto…	3.12642	2374.33	1	83.72	2e-45	153	87	344	75	646396509	86	100	0	0	0	0	0	0	0	Fungi	Jaapia	Eukaryota;Fungi;Dikarya;Basidiomycota;Agaricomycotina;Agaricomycetes;Agaricomycetidae;Jaapiales;Jaapiaceae;Jaapia;Jaapia argillacea;Jaapia argillacea MUCL 33604	0;GO:0005840;GO:0003735;GO:0006364;GO:0006412	0;PF01249	0;PTHR10442	0;scm:SCHCODRAFT_74640	0	0;K02971	0
PolyA_DEIso	Salix_HiSeq_c590384_g1_i2	Salix_HiSeq_c590384_g1	1	1175	0.0591652	85.9261	Treatment	1452.31	gi|751730316|gb|KIM78633.1|	hypothetical protein PILCRDRAFT_586269 [Piloderma croceum F 1598]	Eukaryota	Fungi	Piloderma croceum	Piloderma croceum F 1598	gi|751730316|gb|KIM78633.1|;tr|M5CB77|M5CB77_THACB;tr|M5CC56|M5CC56_THACB;gi|471871369|emb|CCO36676.1|;gi|471871419|emb|CCO36665.1|;gi|695566061|ref|XP_009549692.1|;gi|630959566|ref|XP_007876191.1|;tr|G4TBX8|G4TBX8_PIRID;gi|598008889|ref|XP_007336470.1|;gi|353236835|emb|CCA68821.1|	Piloderma croceum F 1598;Rhizoctonia;Rhizoctonia;Rhizoctonia solani AG-1 IB;Rhizoctonia solani AG-1 IB;Heterobasidion irregulare TC 32-1;Anthracocystis flocculosa PF-1;Piriformospora;Auricularia subglabra TFB-10046 SS5;Piriformospora indica DSM 11827	137;130;130;130;130;129;127;126;127;126	34;32;32;32;32;31;31;30;30;30	[('hypothetical', 4), ('acetate', 3), ('IB]', 2), ('for', 2), ('ADY2-', 2)]	hypothetical protein PILCRDRAFT_586269 [Piloderma croceum F 1598];Uncharacterized protein;hypothetical protein BN14_10818 [Rhizoctonia solani AG-1 IB];hypothetical protein BN14_10807 [Rhizoctonia solani AG-1 IB];putative acetate transporter [Heterobasidion irregulare TC 32-1];hypothetical protein PFL1_00506 [Anthracocystis flocculosa PF-1];Related to ADY2-protein essential for the acetate permeas…	3.16206	1453.46	1	42.08	5e-35	137	34	932	64.6996	751730316	211	95.7346	0	0	0	0	0	0	0	Fungi	Piloderma	Eukaryota;Fungi;Dikarya;Basidiomycota;Agaricomycotina;Agaricomycetes;Agaricomycetidae;Atheliales;Atheliaceae;Piloderma;Piloderma croceum;Piloderma croceum F 1598	GO:0016021;0	PF01184;0	0	0	0	0	0
PolyA_DEIso	Salix_HiSeq_c588677_g1_i1	Salix_HiSeq_c588677_g1	0	1307	0.0272848	85.781	Treatment	3143.92	tr|S7RLJ0|S7RLJ0_GLOTA	Uncharacterized protein (Fragment)	Eukaryota	Fungi	Gloeophyllaceae	Gloeophyllum	tr|S7RLJ0|S7RLJ0_GLOTA;gi|630356761|ref|XP_007867681.1|;gi|807749875|ref|XP_012179732.1|;gi|827761526|gb|KLO16143.1|;gi|646396075|gb|KDQ60385.1|;gi|597981617|ref|XP_007363551.1|;gi|599108176|ref|XP_007383471.1|;tr|F8NGN5|F8NGN5_SERL9;tr|F8PKL0|F8PKL0_SERL3;gi|597918029|ref|XP_007313359.1|	Gloeophyllum;Gloeophyllum trabeum ATCC 11539;Fibroporia radiculosa;Schizopora paradoxa;Jaapia argillacea MUCL 33604;Dichomitus squalens LYAD-421 SS1;Punctularia strigosozonata HHB-11173 SS5;Serpula;Serpula;Serpula lacrymans var. lacrymans S7.9	92;92;92;92;90;90;88;88;88;88	42;42;41;41;41;39;38;37;37;37	[('hypothetical', 6), ('Putative', 2), ('lacrymans', 2), ('uncharacterized', 2), ('[Gloeophyllum', 1)]	Uncharacterized protein (Fragment);hypothetical protein GLOTRDRAFT_17384, partial [Gloeophyllum trabeum ATCC 11539];predicted protein [Fibroporia radiculosa];hypothetical protein SCHPADRAFT_848588 [Schizopora paradoxa];hypothetical protein JAAARDRAFT_46100 [Jaapia argillacea MUCL 33604];hypothetical protein DICSQDRAFT_55076 [Dichomitus squalens LYAD-421 SS1];hypothetical protein PUNSTDRAFT_52260 …	3.49747	3170.58	1	51.35	3e-19	92	42	979	34.0143	S7RLJ0	132	84.0909	0	PF10342	0	gtr:GLOTRDRAFT_17384	0	0	0	Dikarya	Gloeophyllales	Eukaryota;Fungi;Dikarya;Basidiomycota;Agaricomycotina;Agaricomycetes;Gloeophyllales;Gloeophyllaceae;Gloeophyllum	0;GO:0016021	PF10342;0	0	gtr:GLOTRDRAFT_17384;0;sla:SERLADRAFT_456456	0	0	0
PolyA_DEIso	Salix_HiSeq_c582074_g3_i1	Salix_HiSeq_c582074_g3	18	550	3.80691	84.9714	Treatment	22.3203	gi|648151318|gb|KDR65248.1|	hypothetical protein GALMADRAFT_82091, partial [Galerina marginata CBS 339.88]	Eukaryota	Fungi	Galerina marginata	Galerina marginata CBS 339.88	gi|648151318|gb|KDR65248.1|;tr|K1W4A5|K1W4A5_MARBU;gi|597589715|ref|XP_007297914.1|;tr|G9MVY4|G9MVY4_HYPVG;gi|927419638|ref|XP_013955650.1|	Galerina marginata CBS 339.88;Marssonina;Marssonina brunnea f. sp. 'multigermtubi' MB_m1;Trichoderma;Trichoderma virens Gv29-8	136;137;137;127;127	79;75;75;71;71	[('hypothetical', 3), ('partial', 2), ('Uncharacterized', 2), ('marginata', 1), ('MBM_10038', 1)]	hypothetical protein GALMADRAFT_82091, partial [Galerina marginata CBS 339.88];Uncharacterized protein;hypothetical protein MBM_10038 [Marssonina brunnea f. sp. 'multigermtubi' MB_m1];Uncharacterized protein (Fragment);hypothetical protein TRIVIDRAFT_53758, partial [Trichoderma virens Gv29-8]	1.3487	31.8161	0.999999	82.93	4e-38	136	79	449	54.7884	648151318	82	100	0	0	0	0	0	0	0	Fungi	Galerina	Eukaryota;Fungi;Dikarya;Basidiomycota;Agaricomycotina;Agaricomycetes;Agaricomycetidae;Agaricales;Strophariaceae;Galerina;Galerina marginata;Galerina marginata CBS 339.88	0	0	0	mbe:MBM_10038;0	0	0	0
PolyA_DEIso	Salix_HiSeq_c549245_g2_i1	Salix_HiSeq_c549245_g2	0	396	0.0576238	82.144	Treatment	1425.52	tr|D6RMV2|D6RMV2_COPC7	Putative uncharacterized protein	Eukaryota	Fungi	Psathyrellaceae	Coprinopsis	tr|D6RMV2|D6RMV2_COPC7;gi|299747354|ref|XP_002911157.1|;tr|V2XX35|V2XX35_MONRO;gi|630174367|ref|XP_007843183.1|;gi|961958740|gb|KTB33953.1|;gi|597984833|ref|XP_007364383.1|;gi|749845100|gb|KIJ19917.1|	Coprinopsis;Coprinopsis cinerea okayama7#130;Moniliophthora;Moniliophthora roreri MCA 2997;Moniliophthora roreri;Dichomitus squalens LYAD-421 SS1;Paxillus involutus ATCC 200175	89;89;86;86;87;92;92	84;84;79;79;79;76;75	[('ribosomal', 3), ('hypothetical', 3), ('60s', 2), ('l29', 2), ('[Moniliophthora', 2)]	Putative uncharacterized protein;60S ribosomal protein L29 [Coprinopsis cinerea okayama7#130];60s ribosomal protein l29;60s ribosomal protein l29 [Moniliophthora roreri MCA 2997];hypothetical protein WG66_13379 [Moniliophthora roreri];hypothetical protein DICSQDRAFT_103514 [Dichomitus squalens LYAD-421 SS1];hypothetical protein PAXINDRAFT_166112 [Paxillus involutus ATCC 200175]	3.15397	1557.25	1	84	2e-20	89	84	374	40.107	D6RMV2	63	79.3651	GO:0005840;GO:0003735;GO:0006412	PF01779	PTHR12884	cci:CC1G_14588	0	K02905	0	Dikarya	Agaricales	Eukaryota;Fungi;Dikarya;Basidiomycota;Agaricomycotina;Agaricomycetes;Agaricomycetidae;Agaricales;Psathyrellaceae;Coprinopsis	GO:0005840;GO:0003735;GO:0006412;0;GO:0005840	PF01779;0;PF01779	PTHR12884;0;PTHR12884	cci:CC1G_14588;0;mrr:Moror_17610	0	K02905;0;K02905	0
PolyA_DEIso	Salix_HiSeq_c525474_g1_i1	Salix_HiSeq_c525474_g1	1	583	0.132061	80.7441	Treatment	611.415	gi|691793744|emb|CDO71199.1|	hypothetical protein BN946_scf184845.g70 [Trametes cinnabarina]	Eukaryota	Fungi	Trametes	Trametes cinnabarina	gi|691793744|emb|CDO71199.1|;gi|636620385|ref|XP_008041327.1|;gi|914266906|gb|KNZ81602.1|;tr|S8F8H0|S8F8H0_FOMPI;tr|K5WBC0|K5WBC0_PHACS;gi|761922711|gb|KIY44111.1|;gi|924115390|emb|CUA76450.1|;tr|S7Q226|S7Q226_GLOTA;gi|630356755|ref|XP_007867678.1|;tr|K9HBH5|K9HBH5_AGABB	Trametes cinnabarina;Trametes versicolor FP-101664 SS1;Termitomyces sp. J132;Fomitopsis;Phanerochaete;Fistulina hepatica ATCC 64428;Rhizoctonia solani;Gloeophyllum;Gloeophyllum trabeum ATCC 11539;Agaricus	155;154;152;153;150;151;151;150;150;148	80;79;78;77;76;76;76;75;75;73	[('ribosomal', 7), ('40S', 6), ('partial', 3), ('S26', 3), ('S26,', 3)]	hypothetical protein BN946_scf184845.g70 [Trametes cinnabarina];40S ribosomal protein S26, partial [Trametes versicolor FP-101664 SS1];40S ribosomal protein S26, partial [Termitomyces sp. J132];Uncharacterized protein;Uncharacterized protein (Fragment);ribosomal protein S26e [Fistulina hepatica ATCC 64428];40S ribosomal protein S26 [Schizophyllum commune] [Rhizoctonia solani];40S ribosomal protei…	2.78634	659.587	1	92.63	4e-44	155	80	538	52.974	691793744	152	62.5	0	0	0	0	0	0	0	Fungi	Coriolaceae	Eukaryota;Fungi;Dikarya;Basidiomycota;Agaricomycotina;Agaricomycetes;Agaricomycetes incertae sedis;Polyporales;Coriolaceae;Trametes;Trametes cinnabarina	0;GO:0005840;GO:0003884;GO:0071949;GO:0003735;GO:0046416;GO:0006412;GO:0006412	0;PF01266;PF01283;PF01283	0;PTHR11530;PTHR12538;PTHR12538	0;pco:PHACADRAFT_91294;gtr:GLOTRDRAFT_14700;abv:AGABI2DRAFT75211	0	0;K02976;K02976	0
PolyA_DEIso	Salix_HiSeq_c570949_g1_i1	Salix_HiSeq_c570949_g1	1	488	0.146894	74.3181	Treatment	505.93	tr|R7RZJ9|R7RZJ9_PUNST	Uncharacterized protein (Fragment)	Eukaryota	Fungi	Punctularia	Punctularia	tr|R7RZJ9|R7RZJ9_PUNST;gi|599124384|ref|XP_007389360.1|;tr|K5VRA3|K5VRA3_PHACS;tr|M2QWX2|M2QWX2_CERS8;gi|599406447|ref|XP_007402183.1|;tr|R7S8W0|R7S8W0_TRAVS;gi|636629133|ref|XP_008045701.1|;gi|914255164|gb|KNZ71353.1|;tr|K5WU92|K5WU92_AGABU;tr|K9HXM9|K9HXM9_AGABB	Punctularia;Punctularia strigosozonata HHB-11173 SS5;Phanerochaete;Gelatoporia;Phanerochaete carnosa HHB-10118-sp;Trametes;Trametes versicolor FP-101664 SS1;Termitomyces sp. J132;Agaricus;Agaricus	111;111;101;101;101;99;99;98;96;96	89;89;84;84;84;82;82;80;79;79	[('Uncharacterized', 6), ('(Fragment)', 6), ('partial', 4), ('hypothetical', 3), ('sp.', 1)]	Uncharacterized protein (Fragment);hypothetical protein PUNSTDRAFT_78207, partial [Punctularia strigosozonata HHB-11173 SS5];Uncharacterized protein (Fragment);hypothetical protein PHACADRAFT_107117, partial [Phanerochaete carnosa HHB-10118-sp];hypothetical protein TRAVEDRAFT_137431, partial [Trametes versicolor FP-101664 SS1];Protein TAR1, partial [Termitomyces sp. J132];Uncharacterized protein …	2.70409	733.437	1	89.83	3e-28	111	89	466	37.9828	R7RZJ9	90	65.5556	0	0	0	psq:PUNSTDRAFT_78207	0	0	0	Dikarya	Punctulariaceae	Eukaryota;Fungi;Dikarya;Basidiomycota;Agaricomycotina;Agaricomycetes;Corticiales;Punctulariaceae;Punctularia;Punctularia	0	0	0	psq:PUNSTDRAFT_78207;0;pco:PHACADRAFT_107117;abp:AGABI1DRAFT48203;abv:AGABI2DRAFT75872;abv:AGABI2DRAFT80166	0	0	0
PolyA_DEIso	Salix_HiSeq_c580502_g5_i1	Salix_HiSeq_c580502_g5	0	246	0	72.986	Treatment	inf	tr|R7S2Y0|R7S2Y0_PUNST	Histone H4 (Fragment)	Eukaryota	Fungi	Punctularia	Punctularia	tr|R7S2Y0|R7S2Y0_PUNST;tr|A8NA29|A8NA29_COPC7;tr|B0DIG0|B0DIG0_LACBS;tr|B8PD36|B8PD36_POSPM;tr|F8NG34|F8NG34_SERL9;tr|K5X277|K5X277_AGABU;tr|K5XEB5|K5XEB5_PHACS;tr|K9HKG7|K9HKG7_AGABB;tr|R7STV3|R7STV3_DICSQ;tr|S7QKJ2|S7QKJ2_GLOTA	Punctularia;Coprinopsis;Laccaria;Postia;Serpula;Agaricus;Phanerochaete;Agaricus;Dichomitus;Gloeophyllum	103;103;103;103;103;103;103;103;103;103	100;100;100;100;100;100;100;100;100;100	[('Histone', 10), ('(Fragment)', 1)]	Histone H4 (Fragment);Histone H4;Histone H4	inf	26897.2	1	100	4e-26	103	100	261	58.6207	R7S2Y0	119	42.8571	GO:0000786;GO:0005634;GO:0003677;GO:0006334	0	0	psq:PUNSTDRAFT_93289	0	K11254	0	Dikarya	Punctulariaceae	Eukaryota;Fungi;Dikarya;Basidiomycota;Agaricomycotina;Agaricomycetes;Corticiales;Punctulariaceae;Punctularia;Punctularia	GO:0000786;GO:0005634;GO:0003677;GO:0006334;GO:0000786;GO:0006334	0	0	psq:PUNSTDRAFT_93289;cci:CC1G_05458;cci:CC1G_05756;cci:CC1G_05765;lbc:LACBIDRAFT_191132;lbc:LACBIDRAFT_191150;lbc:LACBIDRAFT_291419;lbc:LACBIDRAFT_306722;ppl:POSPLDRAFT_90613;sla:SERLADRAFT_353681;sla:SERLADRAFT_477211;sla:SERLADRAFT_477230;abp:AGABI1DRAFT83316;pco:PHACADRAFT_132468;pco:PHACADRAFT_200041;pco:PHACADRAFT_247942;pco:PHACADRAFT_264704;pco:PHACADRAFT_264749;abv:AGABI2DRAFT136892;dsq:D…	0	K11254;K11254;K11254	0
PolyA_DEIso	Salix_HiSeq_c599130_g2_i1	Salix_HiSeq_c599130_g2	0	360	0.0622058	71.3132	Treatment	1146.41	gi|646291675|gb|KDQ12859.1|	hypothetical protein BOTBODRAFT_34011 [Botryobasidium botryosum FD-172 SS1]	Eukaryota	Fungi	Botryobasidium botryosum	Botryobasidium botryosum FD-172 SS1	gi|646291675|gb|KDQ12859.1|;gi|639565407|gb|KDN42973.1|;gi|752375890|gb|KIO33604.1|;gi|695530516|ref|XP_009540389.1|;gi|749875397|gb|KIJ45273.1|;gi|646399392|gb|KDQ63527.1|;tr|L8WTQ0|L8WTQ0_THACA;gi|598008719|ref|XP_007336426.1|;gi|443922010|gb|ELU41526.1|;gi|924114057|emb|CUA77517.1|	Botryobasidium botryosum FD-172 SS1;Rhizoctonia solani AG-8 WAC10335;Tulasnella calospora MUT 4182;Heterobasidion irregulare TC 32-1;Sphaerobolus stellatus SS14;Jaapia argillacea MUCL 33604;Rhizoctonia;Auricularia subglabra TFB-10046 SS5;Rhizoctonia solani AG-1 IA;Rhizoctonia solani	142;145;142;140;140;140;139;140;139;139	97;97;97;95;95;95;94;94;94;94	[('hypothetical', 5), ('carrier', 5), ('ADP/ATP', 3), ('[Rhizoctonia', 3), ('mitochondrial', 2)]	hypothetical protein BOTBODRAFT_34011 [Botryobasidium botryosum FD-172 SS1];hypothetical protein RSAG8_06499, partial [Rhizoctonia solani AG-8 WAC10335];hypothetical protein M407DRAFT_240986 [Tulasnella calospora MUT 4182];mitochondrial carrier protein [Heterobasidion irregulare TC 32-1];hypothetical protein M422DRAFT_30122 [Sphaerobolus stellatus SS14];hypothetical protein JAAARDRAFT_29546 [Jaap…	3.05934	1239.64	1	98.61	9e-39	142	97	322	67.0807	646291675	294	24.4898	0	0	0	0	0	0	0	Fungi	Botryobasidium	Eukaryota;Fungi;Dikarya;Basidiomycota;Agaricomycotina;Agaricomycetes;Agaricomycetes incertae sedis;Cantharellales;Botryobasidiaceae;Botryobasidium;Botryobasidium botryosum;Botryobasidium botryosum FD-172 SS1	0;GO:0016021;GO:0005743;GO:0005215;GO:0055085	0;PF00153	0	0	0	0	0
PolyA_DEIso	Salix_HiSeq_c595453_g1_i1	Salix_HiSeq_c595453_g1	1	1559	0.0476934	70.0642	Treatment	1469.05	gi|599115132|ref|XP_007385758.1|	hypothetical protein PUNSTDRAFT_136145 [Punctularia strigosozonata HHB-11173 SS5]	Eukaryota	Fungi	Punctularia strigosozonata	Punctularia strigosozonata HHB-11173 SS5	gi|599115132|ref|XP_007385758.1|;gi|749901495|gb|KIJ68986.1|;tr|E2LCS7|E2LCS7_MONPE;gi|215467266|gb|EEB96775.1|;gi|750966535|gb|KIK23376.1|;gi|961957042|gb|KTB32742.1|;tr|V2XVG1|V2XVG1_MONRO;gi|630175936|ref|XP_007843693.1|;gi|751699288|gb|KIM49220.1|;gi|646312067|gb|KDQ33208.1|	Punctularia strigosozonata HHB-11173 SS5;Hydnomerulius pinastri MD-312;Moniliophthora;Moniliophthora perniciosa FA553;Pisolithus microcarpus 441;Moniliophthora roreri;Moniliophthora;Moniliophthora roreri MCA 2997;Hebeloma cylindrosporum h7;Pleurotus ostreatus PC15	82;77;71;71;71;71;71;71;67;71	71;71;64;64;63;63;62;62;62;62	[('hypothetical', 8), ('[Moniliophthora', 3), ('Uncharacterized', 2), ('PISMIDRAFT_458579', 1), ('partial', 1)]	hypothetical protein PUNSTDRAFT_136145 [Punctularia strigosozonata HHB-11173 SS5];hypothetical protein HYDPIDRAFT_172489 [Hydnomerulius pinastri MD-312];Uncharacterized protein (Fragment);hypothetical protein MPER_04035 [Moniliophthora perniciosa FA553];hypothetical protein PISMIDRAFT_458579 [Pisolithus microcarpus 441];hypothetical protein WG66_14545, partial [Moniliophthora roreri];Uncharacteri…	3.16704	1827.94	1	68.85	8e-14	82	71	1389	13.1749	599115132	302	20.1987	0	0	0	0	0	0	0	Fungi	Punctularia	Eukaryota;Fungi;Dikarya;Basidiomycota;Agaricomycotina;Agaricomycetes;Agaricomycetes incertae sedis;Corticiales;Punctulariaceae;Punctularia;Punctularia strigosozonata;Punctularia strigosozonata HHB-11173 SS5	0	0	0	0;mrr:Moror_6439	0	0	0
PolyA_DEIso	Salix_HiSeq_c585961_g2_i1	Salix_HiSeq_c585961_g2	0	361	0.0229646	69.2212	Treatment	3014.25	tr|M2R5F2|M2R5F2_CERS8	Uncharacterized protein	Eukaryota	Fungi	Polyporales	Gelatoporia	tr|M2R5F2|M2R5F2_CERS8;gi|449548849|gb|EMD39815.1|;gi|646398023|gb|KDQ62174.1|;gi|646300981|gb|KDQ22132.1|	Gelatoporia;Gelatoporia subvermispora B;Jaapia argillacea MUCL 33604;Pleurotus ostreatus PC15	145;145;143;141	75;75;72;69	[('hypothetical', 3), ('argillacea', 1), ('subvermispora', 1), ('[Jaapia', 1), ('Uncharacterized', 1)]	Uncharacterized protein;hypothetical protein CERSUDRAFT_112076 [Gelatoporia subvermispora B];hypothetical protein JAAARDRAFT_189534 [Jaapia argillacea MUCL 33604];hypothetical protein PLEOSDRAFT_1114477 [Pleurotus ostreatus PC15]	3.47918	4586.75	1	70.53	8e-42	145	75	419	68.0191	M2R5F2	95	100	0	PF04248	0	0	0	0	0	Dikarya	Agaricomycetes	Eukaryota;Fungi;Dikarya;Basidiomycota;Agaricomycotina;Agaricomycetes;Polyporales;Gelatoporia	0	PF04248;0	0	0	0	0	0
PolyA_DEIso	Salix_HiSeq_c587345_g1_i1	Salix_HiSeq_c587345_g1	0	930	0.0181953	68.7741	Treatment	3779.77	tr|B0CQ69|B0CQ69_LACBS	Expansin family protein	Eukaryota	Fungi	Laccaria	Laccaria	tr|B0CQ69|B0CQ69_LACBS;laccaria|B0CQ69|B0CQ69_LACBS;gi|170084011|ref|XP_001873229.1|;gi|763731759|gb|KJA29161.1|;gi|646399532|gb|KDQ63667.1|;laccaria|A0A0C9XZ17|A0A0C9XZ17_9AGAR;gi|750949041|gb|KIK06919.1|;tr|S7S073|S7S073_GLOTA;gi|630343559|ref|XP_007861080.1|;gi|749870036|gb|KIJ40170.1|	Laccaria;Laccaria bicolor;Laccaria bicolor S238N-H82;Hypholoma sublateritium FD-334 SS-4;Jaapia argillacea MUCL 33604;Laccaria amethystina;Laccaria amethystina LaAM-08-1;Gloeophyllum;Gloeophyllum trabeum ATCC 11539;Sphaerobolus stellatus SS14	106;106;106;103;101;102;102;99;99;101	77;77;77;74;69;68;68;67;67;67	[('hypothetical', 5), ('family', 3), ('Expansin', 2), ('[Laccaria', 2), ('argillacea', 1)]	Expansin family protein;Expansin family protein;expansin family protein [Laccaria bicolor S238N-H82];hypothetical protein HYPSUDRAFT_127841 [Hypholoma sublateritium FD-334 SS-4];hypothetical protein JAAARDRAFT_29698 [Jaapia argillacea MUCL 33604];Unplaced genomic scaffold K443scaffold_15, whole genome shotgun sequence;hypothetical protein K443DRAFT_673811 [Laccaria amethystina LaAM-08-1];Uncharac…	3.57747	5051.82	1	69.7	3e-24	106	77	834	23.741	B0CQ69	170	38.8235	0	PF03330;PF03330	0	lbc:LACBIDRAFT_243825	0	0	0	Dikarya	Tricholomataceae	Eukaryota;Fungi;Dikarya;Basidiomycota;Agaricomycotina;Agaricomycetes;Agaricomycetidae;Agaricales;Tricholomataceae;Laccaria;Laccaria	0	PF03330;PF03330;0	0	lbc:LACBIDRAFT_243825;lbc:LACBIDRAFT_243825;0;gtr:GLOTRDRAFT_135372	0	0	0
PolyA_DEIso	Salix_HiSeq_c594492_g1_i3	Salix_HiSeq_c594492_g1	0	424	0.0348345	67.1981	Treatment	1929.07	gi|595775580|ref|XP_007266333.1|	hypothetical protein FOMMEDRAFT_107554 [Fomitiporia mediterranea MF3/22]	Eukaryota	Fungi	Fomitiporia mediterranea	Fomitiporia mediterranea MF3_22	gi|595775580|ref|XP_007266333.1|;tr|S8FAY9|S8FAY9_FOMPI;gi|527297963|gb|EPS98775.1|;gi|807745497|ref|XP_012177543.1|;gi|628840223|ref|XP_007770002.1|;gi|827754000|gb|KLO08775.1|;gi|752352281|gb|KIO11331.1|;gi|751044656|gb|KIK80564.1|;gi|749841388|gb|KIJ16414.1|;gi|646311779|gb|KDQ32920.1|	Fomitiporia mediterranea MF3/22;Fomitopsis;Fomitopsis pinicola FP-58527 SS1;Fibroporia radiculosa;Coniophora puteana RWD-64-598 SS2;Schizopora paradoxa;Pisolithus tinctorius Marx 270;Paxillus rubicundulus Ve08.2h10;Paxillus involutus ATCC 200175;Pleurotus ostreatus PC15	69;66;66;63;64;60;60;61;59;56	35;34;34;32;32;29;28;28;27;26	[('hypothetical', 8), ('[Paxillus', 2), ('rubicundulus', 1), ('PAXRUDRAFT_833455', 1), ('CONPUDRAFT_137915', 1)]	hypothetical protein FOMMEDRAFT_107554 [Fomitiporia mediterranea MF3/22];Uncharacterized protein;hypothetical protein FOMPIDRAFT_1024506 [Fomitopsis pinicola FP-58527 SS1];predicted protein [Fibroporia radiculosa];hypothetical protein CONPUDRAFT_137915 [Coniophora puteana RWD-64-598 SS2];hypothetical protein SCHPADRAFT_908368 [Schizopora paradoxa];hypothetical protein M404DRAFT_13432 [Pisolithus …	3.28535	2810.13	1	51	1e-11	69	35	422	61.8483	595775580	143	67.8322	0	0	0	0	0	0	0	Fungi	Fomitiporia	Eukaryota;Fungi;Dikarya;Basidiomycota;Agaricomycotina;Agaricomycetes;Agaricomycetes incertae sedis;Hymenochaetales;Hymenochaetaceae;Fomitiporia;Fomitiporia mediterranea;Fomitiporia mediterranea MF3_22	0	0	0	0	0	0	0
PolyA_DEIso	Salix_HiSeq_c596378_g2_i3	Salix_HiSeq_c596378_g2	2	1361	0.139167	66.3913	Treatment	477.06	gi|749759516|gb|KII84515.1|	hypothetical protein PLICRDRAFT_45863 [Plicaturopsis crispa FD-325 SS-3] (ammonium transporter)	Eukaryota	Fungi	Plicaturopsis crispa	Plicaturopsis crispa FD-325 SS-3	gi|749759516|gb|KII84515.1|;tr|Q8NKD5|Q8NKD5_HEBCY;gi|20501863|gb|AAM21926.1|;gi|749896177|gb|KIJ63867.1|;gi|628849084|ref|XP_007772788.1|;gi|648152771|gb|KDR66616.1|;gi|749879145|gb|KIJ48778.1|;gi|751042597|gb|KIK78941.1|;tr|B0DFJ4|B0DFJ4_LACBS;laccaria|B0DFJ4|B0DFJ4_LACBS	Plicaturopsis crispa FD-325 SS-3;Hebeloma;Hebeloma cylindrosporum;Hydnomerulius pinastri MD-312;Coniophora puteana RWD-64-598 SS2;Galerina marginata CBS 339.88;Sphaerobolus stellatus SS14;Paxillus rubicundulus Ve08.2h10;Laccaria;Laccaria bicolor	655;646;646;652;637;655;642;644;639;639	75;73;73;73;72;72;72;72;71;71	[('hypothetical', 5), ('transporter', 5), ('Ammonium', 3), ('ammonium', 2), ('cylindrosporum]', 1)]	hypothetical protein PLICRDRAFT_45863 [Plicaturopsis crispa FD-325 SS-3];Ammonium transporter;ammonium transporter [Hebeloma cylindrosporum];hypothetical protein HYDPIDRAFT_168291 [Hydnomerulius pinastri MD-312];ammonium transporter [Coniophora puteana RWD-64-598 SS2];hypothetical protein GALMADRAFT_147829 [Galerina marginata CBS 339.88];hypothetical protein M422DRAFT_205495 [Sphaerobolus stellat…	2.67857	479.108	1	76.62	0	655	75	1452	89.2562	749759516	488	88.3197	0	0	0	0	0	0	0	Fungi	Plicaturopsis	Eukaryota;Fungi;Dikarya;Basidiomycota;Agaricomycotina;Agaricomycetes;Agaricomycetidae;Agaricales;Agaricales incertae sedis;Plicaturopsis;Plicaturopsis crispa;Plicaturopsis crispa FD-325 SS-3	GO:0016021;GO:0008519;0;GO:0016021	PF00909;0 ;	PTHR11730;0 ;	0;lbc:LACBIDRAFT_190906 ;	0	0;K03320 ;	0
PolyA_DEIso	Salix_HiSeq_c596378_g2_i2	Salix_HiSeq_c596378_g2	2	1315	0.139848	64.1775	Treatment	458.909	tr|Q8NKD5|Q8NKD5_HEBCY	Ammonium transporter	Eukaryota	Fungi	Hebeloma	Hebeloma	tr|Q8NKD5|Q8NKD5_HEBCY;gi|20501863|gb|AAM21926.1|;gi|749759516|gb|KII84515.1|;gi|648152771|gb|KDR66616.1|;gi|749896177|gb|KIJ63867.1|;tr|B0DFJ4|B0DFJ4_LACBS;laccaria|B0DFJ4|B0DFJ4_LACBS;tr|D8QEL0|D8QEL0_SCHCM;gi|170103013|ref|XP_001882722.1|;gi|749879145|gb|KIJ48778.1|	Hebeloma;Hebeloma cylindrosporum;Plicaturopsis crispa FD-325 SS-3;Galerina marginata CBS 339.88;Hydnomerulius pinastri MD-312;Laccaria;Laccaria bicolor;Schizophyllum;Laccaria bicolor S238N-H82;Sphaerobolus stellatus SS14	567;567;567;578;570;559;559;566;559;563	72;72;71;71;71;70;70;70;70;70	[('transporter', 5), ('hypothetical', 4), ('Ammonium', 3), ('ammonium', 2), ('cylindrosporum]', 1)]	Ammonium transporter;ammonium transporter [Hebeloma cylindrosporum];hypothetical protein PLICRDRAFT_45863 [Plicaturopsis crispa FD-325 SS-3];hypothetical protein GALMADRAFT_147829 [Galerina marginata CBS 339.88];hypothetical protein HYDPIDRAFT_168291 [Hydnomerulius pinastri MD-312];Ammonium transporter;Putative uncharacterized protein;ammonium transporter [Laccaria bicolor S238N-H82];hypothetical…	2.66173	459.574	1	75.06	0	567	72	1454	80.055	Q8NKD5	477	81.1321	GO:0016021;GO:0008519	PF00909;PF00909	PTHR11730	0	0	0	0	Dikarya	Cortinariaceae	Eukaryota;Fungi;Dikarya;Basidiomycota;Agaricomycotina;Agaricomycetes;Agaricomycetidae;Agaricales;Cortinariaceae;Hebeloma;Hebeloma	GO:0016021;GO:0008519;0;GO:0016021	PF00909;PF00909;0	PTHR11730;0;PTHR11730	0;lbc:LACBIDRAFT_190906;scm:SCHCODRAFT_70174	0	0;K03320	0
PolyA_DEIso	Salix_HiSeq_c583802_g1_i1	Salix_HiSeq_c583802_g1	1	401	0.20569	62.9544	Treatment	306.065	laccaria|A0A0C9XRF1|A0A0C9XRF1_9AGAR	Unplaced genomic scaffold K443scaffold_11, whole genome shotgun sequence	Eukaryota	Fungi	Laccaria	Laccaria amethystina	laccaria|A0A0C9XRF1|A0A0C9XRF1_9AGAR	Laccaria amethystina	46	46	[('sequence', 1), ('shotgun', 1), ('scaffold', 1), ('K443scaffold_11,', 1), ('genome', 1)]	Unplaced genomic scaffold K443scaffold_11, whole genome shotgun sequence	2.48581	398.799	1	51.02	4e-07	46	46	505	26.1386	A0A0C9XRF1_9AGAR	72	68.0556	0	0	0	0	0	0	0	Dikarya	Tricholomataceae	Eukaryota;Fungi;Dikarya;Basidiomycota;Agaricomycotina;Agaricomycetes;Agaricomycetidae;Agaricales;Tricholomataceae;Laccaria;Laccaria amethystina	0	0	0	0	0	0	0
PolyA_DEIso	Salix_HiSeq_c591867_g1_i2	Salix_HiSeq_c591867_g1	1	498	0.117105	61.5492	Treatment	525.589	gi|763726445|gb|KJA23868.1|	hypothetical protein HYPSUDRAFT_137139 [Hypholoma sublateritium FD-334 SS-4]	Eukaryota	Fungi	Hypholoma sublateritium	Hypholoma sublateritium FD-334 SS-4	gi|763726445|gb|KJA23868.1|;gi|763726447|gb|KJA23870.1|;gi|648163374|gb|KDR77065.1|;tr|D6RN62|D6RN62_COPC7;gi|299746209|ref|XP_002911017.1|;gi|761924784|gb|KIY46132.1|;gi|761924786|gb|KIY46134.1|;gi|749873180|gb|KIJ43185.1|;gi|648160298|gb|KDR74016.1|;gi|763719860|gb|KJA17348.1|	Hypholoma sublateritium FD-334 SS-4;Hypholoma sublateritium FD-334 SS-4;Galerina marginata CBS 339.88;Coprinopsis;Coprinopsis cinerea okayama7#130;Fistulina hepatica ATCC 64428;Fistulina hepatica ATCC 64428;Sphaerobolus stellatus SS14;Galerina marginata CBS 339.88;Hypholoma sublateritium FD-334 SS-4	209;206;198;196;196;197;196;190;190;189	54;52;48;47;47;47;47;46;44;44	[('hypothetical', 6), ('[Hypholoma', 3), ('sublateritium', 3), ('FD-334', 3), ('SS-4]', 3)]	hypothetical protein HYPSUDRAFT_137139 [Hypholoma sublateritium FD-334 SS-4];hypothetical protein HYPSUDRAFT_184566 [Hypholoma sublateritium FD-334 SS-4];hypothetical protein GALMADRAFT_225200 [Galerina marginata CBS 339.88];O-methyltransferase family 3 protein;O-methyltransferase family 3 protein [Coprinopsis cinerea okayama7#130];S-adenosyl-L-methionine-dependent methyltransferase [Fistulina he…	2.72065	656.103	1	53.61	1e-63	209	54	640	90.9375	763726445	229	84.7162	0	0	0	0	0	0	0	Fungi	Hypholoma	Eukaryota;Fungi;Dikarya;Basidiomycota;Agaricomycotina;Agaricomycetes;Agaricomycetidae;Agaricales;Strophariaceae;Hypholoma;Hypholoma sublateritium;Hypholoma sublateritium FD-334 SS-4	0;GO:0008171	0;PF01596	0	0;cci:CC1G_15559	0	0	0
PolyA_DEIso	Salix_HiSeq_c594862_g1_i1	Salix_HiSeq_c594862_g1	1	651	0.16422	61.3468	Treatment	373.566	gi|646308318|gb|KDQ29462.1|	hypothetical protein PLEOSDRAFT_1103481 [Pleurotus ostreatus PC15]	Eukaryota	Fungi	Pleurotus ostreatus	Pleurotus ostreatus PC15	gi|646308318|gb|KDQ29462.1|;gi|749770612|gb|KII94942.1|;tr|E2LJY3|E2LJY3_MONPE;gi|215460680|gb|EEB94268.1|;gi|763732441|gb|KJA29842.1|	Pleurotus ostreatus PC15;Plicaturopsis crispa FD-325 SS-3;Moniliophthora;Moniliophthora perniciosa FA553;Hypholoma sublateritium FD-334 SS-4	79;77;68;68;67	59;56;52;52;50	[('hypothetical', 4), ('HYPSUDRAFT_152903', 1), ('sublateritium', 1), ('[Moniliophthora', 1), ('crispa', 1)]	hypothetical protein PLEOSDRAFT_1103481 [Pleurotus ostreatus PC15];hypothetical protein PLICRDRAFT_33769 [Plicaturopsis crispa FD-325 SS-3];Uncharacterized protein;hypothetical protein MPER_06940 [Moniliophthora perniciosa FA553];hypothetical protein HYPSUDRAFT_152903 [Hypholoma sublateritium FD-334 SS-4]	2.57237	524.319	1	55.22	1e-13	79	59	817	23.8678	646308318	304	22.0395	0	0	0	0	0	0	0	Fungi	Pleurotus	Eukaryota;Fungi;Dikarya;Basidiomycota;Agaricomycotina;Agaricomycetes;Agaricomycetidae;Agaricales;Pleurotaceae;Pleurotus;Pleurotus ostreatus;Pleurotus ostreatus PC15	0	0	0	0	0	0	0
PolyA_DEIso	Salix_HiSeq_c575727_g3_i1	Salix_HiSeq_c575727_g3	0	189	0	60.489	Treatment	inf	sp|Q9HDF6|EF1A_PIRIN	Elongation factor 1-alpha	Eukaryota	Fungi	Sebacinales group B	Piriformospora	sp|Q9HDF6|EF1A_PIRIN;sp|P32186|EF1A_PUCGR;laccaria|A0A0C9Y9Q8|A0A0C9Y9Q8_9AGAR;SapurV1A.0209s0190.1.p;SapurV1A.2368s0020.1.p;SapurV1A.2448s0030.1.p;Potri.006G130900.1;Potri.006G130900.2;Potri.010G218600.1;Potri.010G218600.2	Piriformospora;Puccinia;Laccaria amethystina;Salix purpurea;Salix purpurea;Salix purpurea;Populus trichocarpa;Populus trichocarpa;Populus trichocarpa;Populus trichocarpa	45;45;44;43;43;43;43;43;43;43	74;74;73;71;71;71;71;71;71;71	[('1-alpha', 6), ('factor', 6), ('NoDescription', 4), ('Elongation', 3), ('elongation', 3)]	Elongation factor 1-alpha;Elongation factor 1-alpha;elongation factor 1-alpha;NoDescription;NoDescription	inf	19717.8	1	78.57	3e-05	45	74	219	38.3562	Q9HDF6	462	5.84416	GO:0005737;GO:0005525;GO:0003924;GO:0003746	PF03144;PF03143	0	0	0	0	0	Dikarya	Sebacinales	Eukaryota;Fungi;Dikarya;Basidiomycota;Agaricomycotina;Agaricomycetes;Sebacinales;Sebacinales group B;Piriformospora	GO:0005737;GO:0005525;GO:0003924;GO:0003746;GO:0005737;GO:0005525	PF03144;PF03143;PF03144;PF00009;PF03143	0;PTHR23115:SF57;PTHR23115:SF57	0	0;3.6.5.3;3.6.5.3	0;K03231;K03231	0;KOG0052;KOG0052
PolyA_DEIso	Salix_HiSeq_c558892_g3_i1	Salix_HiSeq_c558892_g3	1	549	0.0804143	59.5855	Treatment	740.981	tr|R7SI12|R7SI12_DICSQ	Actin 1	Eukaryota	Fungi	Polyporaceae	Dichomitus	tr|R7SI12|R7SI12_DICSQ;tr|M2QI81|M2QI81_CERS8;tr|V5W5W4|V5W5W4_GANLU;tr|K5V887|K5V887_PHACS;gi|564733409|gb|AHC00627.1|;gi|598012397|ref|XP_007371494.1|;gi|636607227|ref|XP_008034748.1|;gi|691794684|emb|CDO70356.1|;gi|754377937|gb|KIP10549.1|;gi|599352100|ref|XP_007391592.1|	Dichomitus;Gelatoporia;Ganoderma;Phanerochaete;Ganoderma lucidum;Dichomitus squalens LYAD-421 SS1;Trametes versicolor FP-101664 SS1;Trametes cinnabarina;Phlebiopsis gigantea 11061_1 CR5-6;Phanerochaete carnosa HHB-10118-sp	290;290;290;290;290;290;290;290;290;290	97;97;97;97;97;97;97;97;97;97	[('hypothetical', 3), ('SS1]', 2), ('actin', 2), ('[Trametes', 2), ('HHB-10118-sp]', 1)]	Actin 1;Beta-actin-like protein;Beta-actin;Uncharacterized protein;beta-actin [Ganoderma lucidum];actin 1 [Dichomitus squalens LYAD-421 SS1];actin 1 [Trametes versicolor FP-101664 SS1];hypothetical protein BN946_scf184613.g6 [Trametes cinnabarina];hypothetical protein PHLGIDRAFT_28381 [Phlebiopsis gigantea 11061_1 CR5-6];hypothetical protein PHACADRAFT_249164 [Phanerochaete carnosa HHB-10118-sp]	2.86981	946.331	1	97.18	1e-93	290	97	668	63.7725	R7SI12	375	37.8667	GO:0005524	PF00022	PTHR11937	dsq:DICSQDRAFT_141804	0	K05692	0	Dikarya	Polyporales	Eukaryota;Fungi;Dikarya;Basidiomycota;Agaricomycotina;Agaricomycetes;Polyporales;Polyporaceae;Dichomitus	GO:0005524;GO:0005524;0	PF00022;PF00022;0	PTHR11937;PTHR11937;0	dsq:DICSQDRAFT_141804;0;pco:PHACADRAFT_249164	0	K05692;0;K05692	0
PolyA_DEIso	Salix_HiSeq_c333720_g1_i1	Salix_HiSeq_c333720_g1	0	191	0	59.2503	Treatment	inf	tr|C7DJP9|C7DJP9_PIRIN	Polyubiquitin protein (Fragment)	Eukaryota	Fungi	Sebacinales group B	Piriformospora	tr|C7DJP9|C7DJP9_PIRIN;gi|254540256|gb|ACT66230.1|;tr|Q7LW93|Q7LW93_ARTOT;tr|Q9Y736|Q9Y736_9EURO;gi|4589760|dbj|BAA76889.1|;Potri.017G135600.1;Potri.017G135600.1;Potri.017G135600.1;Potri.017G135600.2;Potri.017G135600.2	Piriformospora;Piriformospora indica;Arthroderma;Trichophyton;Trichophyton mentagrophytes;Populus trichocarpa;Populus trichocarpa;Populus trichocarpa;Populus trichocarpa;Populus trichocarpa	159;159;158;158;158;157;157;157;157;157	100;100;99;99;99;98;98;98;98;98	[('AAF31707,', 5), ('co-ortholog', 5), ('melo]', 5), ('AAP31578,', 5), ('polyubiquitin.', 5)]	Polyubiquitin protein (Fragment);polyubiquitin protein, partial [Piriformospora indica];Ubiquitin;ubiquitin [Trichophyton mentagrophytes];similar to polyubiquitin. [ORG:Cucumis melo];[ co-ortholog (9of11) of CAA10056, CAA38256, P03993, BAA76429, BAA05670, AAQ08998, AAL33551, AAF31707, BAA85750, AAP31578, AAF70460, AAQ08999, BAA05085, CAA06197, ];[ co-ortholog (9of11) of CAA10056, CAA38256, P03993…	inf	19895.9	1	100	6e-47	159	100	238	99.5798	C7DJP9	196	40.3061	0	PF00240	0	0	0	0	0	Dikarya	Sebacinales	Eukaryota;Fungi;Dikarya;Basidiomycota;Agaricomycotina;Agaricomycetes;Sebacinales;Sebacinales group B;Piriformospora	0;GO:0005515;GO:0005515	PF00240;0;PF00240;PF00240	0;PTHR10666;PTHR10666	0	0	0;K04551;K04551	0;KOG0005;KOG0005
PolyA_DEIso	Salix_HiSeq_c587240_g1_i1	Salix_HiSeq_c587240_g1	0	384	0.0557442	59.0809	Treatment	1059.86	gi|691788074|emb|CDO75626.1|	hypothetical protein BN946_scf184840.g9 [Trametes cinnabarina]	Eukaryota	Fungi	Trametes	Trametes cinnabarina	gi|691788074|emb|CDO75626.1|;tr|B0DZY8|B0DZY8_LACBS;laccaria|B0DZY8|B0DZY8_LACBS;gi|170116616|ref|XP_001889498.1|;gi|749766032|gb|KII90565.1|;gi|599106548|ref|XP_007382932.1|;gi|695556472|ref|XP_009547150.1|;gi|914260593|gb|KNZ75734.1|;gi|749896978|gb|KIJ64635.1|;tr|R7ST94|R7ST94_DICSQ	Trametes cinnabarina;Laccaria;Laccaria bicolor;Laccaria bicolor S238N-H82;Plicaturopsis crispa FD-325 SS-3;Punctularia strigosozonata HHB-11173 SS5;Heterobasidion irregulare TC 32-1;Termitomyces sp. J132;Hydnomerulius pinastri MD-312;Dichomitus	191;191;191;191;190;193;189;189;188;188	87;86;86;86;85;85;85;84;84;83	[('hypothetical', 5), ('cis-trans', 3), ('Peptidyl-prolyl', 3), ('isomerase', 3), ('crispa', 1)]	hypothetical protein BN946_scf184840.g9 [Trametes cinnabarina];Peptidyl-prolyl cis-trans isomerase;predicted protein [Laccaria bicolor S238N-H82];hypothetical protein PLICRDRAFT_537566 [Plicaturopsis crispa FD-325 SS-3];hypothetical protein PUNSTDRAFT_66164 [Punctularia strigosozonata HHB-11173 SS5];hypothetical protein HETIRDRAFT_384908 [Heterobasidion irregulare TC 32-1];FK506-binding protein […	3.02525	1184.26	1	85.05	6e-59	191	87	505	63.5644	691788074	109	98.1651	0	0	0	0	0	0	0	Fungi	Coriolaceae	Eukaryota;Fungi;Dikarya;Basidiomycota;Agaricomycotina;Agaricomycetes;Agaricomycetes incertae sedis;Polyporales;Coriolaceae;Trametes;Trametes cinnabarina	GO:0003755;GO:0006457;0;GO:0006457	PF00254;0;PF00254	PTHR10516;0;PTHR10516	lbc:LACBIDRAFT_175463;0;dsq:DICSQDRAFT_109431	0	K09568;0;K09568	0
PolyA_DEIso	Salix_HiSeq_c595655_g1_i1	Salix_HiSeq_c595655_g1	0	539	0.159933	58.4492	Treatment	365.46	gi|646392961|gb|KDQ57450.1|	hypothetical protein JAAARDRAFT_193779 [Jaapia argillacea MUCL 33604]	Eukaryota	Fungi	Jaapia argillacea	Jaapia argillacea MUCL 33604	gi|646392961|gb|KDQ57450.1|;gi|751734954|gb|KIM83247.1|;tr|S7QCX7|S7QCX7_GLOTA;gi|630349323|ref|XP_007863962.1|;gi|646306635|gb|KDQ27780.1|;gi|618810617|ref|XP_007307992.1|;gi|749768339|gb|KII92771.1|;tr|F8NTI3|F8NTI3_SERL9;gi|597926866|ref|XP_007317777.1|;tr|F8PV13|F8PV13_SERL3	Jaapia argillacea MUCL 33604;Piloderma croceum F 1598;Gloeophyllum;Gloeophyllum trabeum ATCC 11539;Pleurotus ostreatus PC15;Stereum hirsutum FP-91666 SS1;Plicaturopsis crispa FD-325 SS-3;Serpula;Serpula lacrymans var. lacrymans S7.9;Serpula	258;258;255;255;254;256;248;247;247;247	79;78;77;77;76;76;73;72;72;72	[('subunit', 6), ('synthase', 4), ('domain-containing', 3), ('mitochondrial', 3), ('ATP', 3)]	hypothetical protein JAAARDRAFT_193779 [Jaapia argillacea MUCL 33604];hypothetical protein PILCRDRAFT_819488 [Piloderma croceum F 1598];Epsilon subunit of F1F0-ATP synthase N-terminal domain-containing protein;epsilon subunit of F1F0-ATP synthase N-terminal domain-containing protein [Gloeophyllum trabeum ATCC 11539];delta subunit of the central stalk of mitochondrial F1F0 ATP synthase [Pleurotus …	2.56284	480.633	1	81.1	5e-84	258	79	627	78.4689	646392961	163	100	0	0	0	0	0	0	0	Fungi	Jaapia	Eukaryota;Fungi;Dikarya;Basidiomycota;Agaricomycotina;Agaricomycetes;Agaricomycetidae;Jaapiales;Jaapiaceae;Jaapia;Jaapia argillacea;Jaapia argillacea MUCL 33604	0;GO:0045261;GO:0046933;GO:0046961;GO:0015986;GO:0015986	0;PF02823;PF02823	0;PTHR13822;PTHR13822	0;gtr:GLOTRDRAFT_38666;sla:SERLADRAFT_466154	0	0;K02134	0
PolyA_DEIso	Salix_HiSeq_c599446_g2_i1	Salix_HiSeq_c599446_g2	0	355	0.141248	57.2765	Treatment	405.505	gi|660970957|gb|KEP54657.1|	Rab GTPase family protein [Rhizoctonia solani 123E]	Eukaryota	Fungi	Rhizoctonia solani AG-3	Rhizoctonia solani 123E	gi|660970957|gb|KEP54657.1|;gi|752347867|gb|KIO06928.1|;gi|576983954|gb|EUC56697.1|;tr|V2YX21|V2YX21_MONRO;gi|630178373|ref|XP_007844483.1|;gi|961966396|gb|KTB39082.1|;tr|E2LYN6|E2LYN6_MONPE;gi|750973251|gb|KIK30053.1|;gi|215449908|gb|EEB89466.1|;gi|751721101|gb|KIM70089.1|	Rhizoctonia solani 123E;Pisolithus tinctorius Marx 270;Rhizoctonia solani AG-3 Rhs1AP;Moniliophthora;Moniliophthora roreri MCA 2997;Moniliophthora roreri;Moniliophthora;Pisolithus microcarpus 441;Moniliophthora perniciosa FA553;Scleroderma citrinum Foug A	57;57;56;56;56;56;54;56;54;54	56;56;55;54;54;54;53;53;53;50	[('hypothetical', 5), ('[Moniliophthora', 3), ('[Pisolithus', 2), ('ypt5', 2), ('solani', 2)]	Rab GTPase family protein [Rhizoctonia solani 123E];hypothetical protein M404DRAFT_14903 [Pisolithus tinctorius Marx 270];GTP-binding protein Rab5, partial [Rhizoctonia solani AG-3 Rhs1AP];Gtp-binding protein ypt5;gtp-binding protein ypt5 [Moniliophthora roreri MCA 2997];hypothetical protein WG66_8340 [Moniliophthora roreri];Uncharacterized protein;hypothetical protein PISMIDRAFT_87726 [Pisolithu…	2.608	504.234	1	54	2e-07	57	56	409	36.6748	660970957	206	23.301	0	0	0	0	0	0	0	Fungi	Rhizoctonia solani	Eukaryota;Fungi;Dikarya;Basidiomycota;Agaricomycotina;Agaricomycetes;Agaricomycetes incertae sedis;Cantharellales;Ceratobasidiaceae;mitosporic Ceratobasidiaceae;Rhizoctonia;Rhizoctonia solani;Rhizoctonia solani AG-3;Rhizoctonia solani 123E	0;GO:0005622;GO:0005525;GO:0015031;GO:0007264	0;PF00071	0	0;mrr:Moror_7229	0	0;K07889	0
PolyA_DEIso	Salix_HiSeq_c584618_g1_i1	Salix_HiSeq_c584618_g1	2	299	0.254251	56.8113	Treatment	223.446	tr|R7SJH0|R7SJH0_DICSQ	Oxidoreductase	Eukaryota	Fungi	Polyporaceae	Dichomitus	tr|R7SJH0|R7SJH0_DICSQ;gi|598011981|ref|XP_007371395.1|;gi|691792468|emb|CDO72214.1|;gi|648168914|gb|KDR82554.1|;tr|A8NQM5|A8NQM5_COPC7;gi|299743245|ref|XP_001835630.2|;gi|751726454|gb|KIM74811.1|;gi|646386297|gb|KDQ51357.1|;tr|K5VTD4|K5VTD4_PHACS;gi|599404750|ref|XP_007401851.1|	Dichomitus;Dichomitus squalens LYAD-421 SS1;Trametes cinnabarina;Galerina marginata CBS 339.88;Coprinopsis;Coprinopsis cinerea okayama7#130;Piloderma croceum F 1598;Jaapia argillacea MUCL 33604;Phanerochaete;Phanerochaete carnosa HHB-10118-sp	90;90;86;87;87;87;87;87;84;84	57;57;53;53;52;52;52;51;49;49	[('hypothetical', 5), ('oxidoreductase', 2), ('Oxidoreductase', 2), ('argillacea', 1), ('[Galerina', 1)]	Oxidoreductase;oxidoreductase [Dichomitus squalens LYAD-421 SS1];hypothetical protein BN946_scf184970.g66 [Trametes cinnabarina];hypothetical protein GALMADRAFT_237926 [Galerina marginata CBS 339.88];Oxidoreductase;oxidoreductase [Coprinopsis cinerea okayama7#130];hypothetical protein PILCRDRAFT_694130 [Piloderma croceum F 1598];hypothetical protein JAAARDRAFT_73654 [Jaapia argillacea MUCL 33604]…	2.34917	231.259	1	67.05	1e-18	90	57	355	74.3662	R7SJH0	450	19.5556	GO:0010181;GO:0016491	PF01070;PF01070	0	dsq:DICSQDRAFT_141721	0	0	0	Dikarya	Polyporales	Eukaryota;Fungi;Dikarya;Basidiomycota;Agaricomycotina;Agaricomycetes;Polyporales;Polyporaceae;Dichomitus	GO:0010181;GO:0016491;0;GO:0010181	PF01070;PF01070;0	0	dsq:DICSQDRAFT_141721;0;cci:CC1G_03412;pco:PHACADRAFT_265499	0	0	0
PolyA_DEIso	Salix_HiSeq_c600180_g4_i1	Salix_HiSeq_c600180_g4	1	311	0.112802	56.3794	Treatment	499.811	tr|K5VFQ2|K5VFQ2_PHACS	Histone H2A	Eukaryota	Fungi	Phanerochaetaceae	Phanerochaete	tr|K5VFQ2|K5VFQ2_PHACS;gi|599401552|ref|XP_007401194.1|;tr|K5X3T9|K5X3T9_PHACS;gi|599358292|ref|XP_007392833.1|;gi|754371754|gb|KIP04485.1|;gi|754373775|gb|KIP06451.1|;gi|754377411|gb|KIP10029.1|;gi|749762427|gb|KII87211.1|;tr|R7SX30|R7SX30_DICSQ;tr|R7SZY3|R7SZY3_DICSQ	Phanerochaete;Phanerochaete carnosa HHB-10118-sp;Phanerochaete;Phanerochaete carnosa HHB-10118-sp;Phlebiopsis gigantea 11061_1 CR5-6;Phlebiopsis gigantea 11061_1 CR5-6;Phlebiopsis gigantea 11061_1 CR5-6;Plicaturopsis crispa FD-325 SS-3;Dichomitus;Dichomitus	147;147;146;146;146;145;145;143;142;142	79;79;78;78;78;77;77;75;74;74	[('hypothetical', 6), ('Histone', 4), ('H2A', 4), ('CR5-6]', 3), ('gigantea', 3)]	Histone H2A;hypothetical protein PHACADRAFT_264472 [Phanerochaete carnosa HHB-10118-sp];Histone H2A;hypothetical protein PHACADRAFT_251151 [Phanerochaete carnosa HHB-10118-sp];hypothetical protein PHLGIDRAFT_109484 [Phlebiopsis gigantea 11061_1 CR5-6];hypothetical protein PHLGIDRAFT_90826 [Phlebiopsis gigantea 11061_1 CR5-6];hypothetical protein PHLGIDRAFT_22550 [Phlebiopsis gigantea 11061_1 CR5-…	2.69881	680.877	1	98.94	3e-42	147	79	347	81.268	K5VFQ2	141	66.6667	GO:0000786;GO:0005634;GO:0003677	PF00125;PF16211;PF00125;PF16211	0	pco:PHACADRAFT_264472	0	K11251	0	Dikarya	Polyporales	Eukaryota;Fungi;Dikarya;Basidiomycota;Agaricomycotina;Agaricomycetes;Polyporales;Phanerochaetaceae;Phanerochaete	GO:0000786;GO:0005634;GO:0003677;0;GO:0000786;GO:0003677	PF00125;PF16211;PF00125;0;PF16211	0	pco:PHACADRAFT_264472;0;pco:PHACADRAFT_251151;dsq:DICSQDRAFT_137361;dsq:DICSQDRAFT_107259	0	K11251;0;K11251;K11251	0
PolyA_DEIso	Salix_HiSeq_c592341_g2_i1	Salix_HiSeq_c592341_g2	0	621	0.0261052	54.0852	Treatment	2071.82	laccaria|A0A0C9Y4J7|A0A0C9Y4J7_9AGAR	Unplaced genomic scaffold K443scaffold_29, whole genome shotgun sequence	Eukaryota	Fungi	Laccaria	Laccaria amethystina	laccaria|A0A0C9Y4J7|A0A0C9Y4J7_9AGAR;gi|750947110|gb|KIK05002.1|	Laccaria amethystina;Laccaria amethystina LaAM-08-1	67;67	42;42	[('hypothetical', 1), ('[Laccaria', 1), ('sequence', 1), ('shotgun', 1), ('scaffold', 1)]	Unplaced genomic scaffold K443scaffold_29, whole genome shotgun sequence;hypothetical protein K443DRAFT_378941 [Laccaria amethystina LaAM-08-1]	3.31635	2877.51	1	42.5	1e-13	67	42	719	32.5452	A0A0C9Y4J7_9AGAR	149	53.6913	0	0	0	0	0	0	0	Dikarya	Tricholomataceae	Eukaryota;Fungi;Dikarya;Basidiomycota;Agaricomycotina;Agaricomycetes;Agaricomycetidae;Agaricales;Tricholomataceae;Laccaria;Laccaria amethystina	0	0	0	0	0	0	0
PolyA_DEIso	Salix_HiSeq_c572773_g2_i1	Salix_HiSeq_c572773_g2	0	261	0	51.6574	Treatment	inf	gi|695531349|ref|XP_009540596.1|	hypothetical protein HETIRDRAFT_406576 [Heterobasidion irregulare TC 32-1]	Eukaryota	Fungi	Heterobasidion irregulare	Heterobasidion irregulare TC 32-1	gi|695531349|ref|XP_009540596.1|;tr|V2XKS1|V2XKS1_MONRO;gi|630186999|ref|XP_007847255.1|;tr|M2QKK8|M2QKK8_CERS8;gi|449541692|gb|EMD32675.1|;gi|599098875|ref|XP_007380413.1|;tr|G4TYF4|G4TYF4_PIRID;tr|G4TYK8|G4TYK8_PIRID;gi|353245332|emb|CCA76347.1|;gi|353245411|emb|CCA76401.1|	Heterobasidion irregulare TC 32-1;Moniliophthora;Moniliophthora roreri MCA 2997;Gelatoporia;Gelatoporia subvermispora B;Punctularia strigosozonata HHB-11173 SS5;Piriformospora;Piriformospora;Piriformospora indica DSM 11827;Piriformospora indica DSM 11827	107;107;107;107;107;105;103;103;103;103	88;86;86;85;85;82;80;80;80;80	[('Enolase', 3), ('partial', 2), ('indica', 2), ('probable', 2), ('DSM', 2)]	hypothetical protein HETIRDRAFT_406576 [Heterobasidion irregulare TC 32-1];Enolase;enolase [Moniliophthora roreri MCA 2997];Uncharacterized protein;hypothetical protein CERSUDRAFT_87979 [Gelatoporia subvermispora B];enolase [Punctularia strigosozonata HHB-11173 SS5];Enolase (Fragment);probable ENO1-enolase I (2-phosphoglycerate dehydratase), partial [Piriformospora indica DSM 11827];probable ENO1…	inf	25992.4	1	84.13	8e-25	107	88	340	55.5882	695531349	443	14.2212	0	0	0	0	0	0	0	Fungi	Heterobasidion annosum species complex	Eukaryota;Fungi;Dikarya;Basidiomycota;Agaricomycotina;Agaricomycetes;Agaricomycetes incertae sedis;Russulales;Bondarzewiaceae;Heterobasidion;Heterobasidion annosum species complex;Heterobasidion irregulare;Heterobasidion irregulare TC 32-1	GO:0000015;GO:0000287;GO:0004634;GO:0006096;0	PF00113;PF03952;0	PTHR11902;0	mrr:Moror_1732;0	0	K01689;0	0
PolyA_DEIso	Salix_HiSeq_c597292_g1_i3	Salix_HiSeq_c597292_g1	0	997	0.0107182	51.6123	Treatment	4815.37	gi|751729059|gb|KIM77386.1|	hypothetical protein PILCRDRAFT_825345 [Piloderma croceum F 1598]	Eukaryota	Fungi	Piloderma croceum	Piloderma croceum F 1598	gi|751729059|gb|KIM77386.1|;gi|751729053|gb|KIM77380.1|;laccaria|A0A0C9WZ31|A0A0C9WZ31_9AGAR;gi|750947133|gb|KIK05025.1|;gi|750998715|gb|KIK40943.1|;gi|761948167|gb|KIY67882.1|;gi|749761194|gb|KII86096.1|;gi|827764312|gb|KLO18899.1|;tr|K5W161|K5W161_PHACS;gi|599390689|ref|XP_007398980.1|	Piloderma croceum F 1598;Piloderma croceum F 1598;Laccaria amethystina;Laccaria amethystina LaAM-08-1;Suillus luteus UH-Slu-Lm8-n1;Cylindrobasidium torrendii FP15055 ss-10;Plicaturopsis crispa FD-325 SS-3;Schizopora paradoxa;Phanerochaete;Phanerochaete carnosa HHB-10118-sp	137;136;135;135;132;132;133;130;129;129	52;51;49;49;49;48;48;47;47;47	[('hypothetical', 6), ('1598]', 2), ('croceum', 2), ('[Piloderma', 2), ('CY34DRAFT_806668', 1)]	hypothetical protein PILCRDRAFT_825345 [Piloderma croceum F 1598];hypothetical protein PILCRDRAFT_825339 [Piloderma croceum F 1598];Unplaced genomic scaffold K443scaffold_29, whole genome shotgun sequence;hypothetical protein K443DRAFT_675494 [Laccaria amethystina LaAM-08-1];hypothetical protein CY34DRAFT_806668 [Suillus luteus UH-Slu-Lm8-n1];clathrin-coated vesicle protein [Cylindrobasidium torr…	3.68263	4259.19	1	58.21	9e-35	137	52	1253	31.8436	751729059	170	78.8235	0	0	0	0	0	0	0	Fungi	Piloderma	Eukaryota;Fungi;Dikarya;Basidiomycota;Agaricomycotina;Agaricomycetes;Agaricomycetidae;Atheliales;Atheliaceae;Piloderma;Piloderma croceum;Piloderma croceum F 1598	0	0	0	0;pco:PHACADRAFT_186750	0	0	0
PolyA_DEIso	Salix_HiSeq_c594633_g1_i2	Salix_HiSeq_c594633_g1	0	411	0.113305	50.9006	Treatment	449.235	gi|751693072|gb|KIM43056.1|	glycoside hydrolase family 131 protein, partial [Hebeloma cylindrosporum h7] (CBM1, cellulose binding, with broad glucanse activity)	Eukaryota	Fungi	Hebeloma cylindrosporum	Hebeloma cylindrosporum h7	gi|751693072|gb|KIM43056.1|;gi|749766478|gb|KII91011.1|;tr|B0CV08|B0CV08_LACBS;laccaria|B0CV08|B0CV08_LACBS;gi|170089883|ref|XP_001876164.1|;gi|646383810|gb|KDQ49236.1|;gi|752362292|gb|KIO20240.1|;tr|M2R4U9|M2R4U9_CERS8;gi|449548629|gb|EMD39595.1|;laccaria|A0A0C9Y7K6|A0A0C9Y7K6_9AGAR	Hebeloma cylindrosporum h7;Plicaturopsis crispa FD-325 SS-3;Laccaria;Laccaria bicolor;Laccaria bicolor S238N-H82;Jaapia argillacea MUCL 33604;Tulasnella calospora MUT 4182;Gelatoporia;Gelatoporia subvermispora B;Laccaria amethystina	137;137;127;127;127;127;132;129;129;127	65;65;61;61;61;61;61;60;60;58	[('hypothetical', 4), ('Predicted', 2), ('argillacea', 1), ('partial', 1), ('SS-3]', 1)]	glycoside hydrolase family 131 protein, partial [Hebeloma cylindrosporum h7];hypothetical protein PLICRDRAFT_90720 [Plicaturopsis crispa FD-325 SS-3];Predicted protein;predicted protein [Laccaria bicolor S238N-H82];hypothetical protein JAAARDRAFT_63810 [Jaapia argillacea MUCL 33604];hypothetical protein M407DRAFT_221102 [Tulasnella calospora MUT 4182];Uncharacterized protein;hypothetical protein …	2.65247	459.983	1	67.33	7e-36	137	65	509	59.5285	751693072	290	34.8276	0	0	0	0	0	0	0	Fungi	Hebeloma	Eukaryota;Fungi;Dikarya;Basidiomycota;Agaricomycotina;Agaricomycetes;Agaricomycetidae;Agaricales;Cortinariaceae;Hebeloma;Hebeloma cylindrosporum;Hebeloma cylindrosporum h7	0	0	0	0;lbc:LACBIDRAFT_308894	0	0	0
PolyA_DEIso	Salix_HiSeq_c601821_g2_i1	Salix_HiSeq_c601821_g2	0	489	0.034776	50.1673	Treatment	1442.58	laccaria|B0D6A7|B0D6A7_LACBS	Predicted protein	Eukaryota	Fungi	Laccaria	Laccaria bicolor	laccaria|B0D6A7|B0D6A7_LACBS;laccaria|A0A0C9WLF9|A0A0C9WLF9_9AGAR	Laccaria bicolor;Laccaria amethystina	45;45	89;89	[('sequence', 1), ('shotgun', 1), ('scaffold', 1), ('K443scaffold_164,', 1), ('Predicted', 1)]	Predicted protein;Unplaced genomic scaffold K443scaffold_164, whole genome shotgun sequence	3.15914	1715.8	1	84	2e-06	45	89	609	12.3153	B0D6A7_LACBS	97	25.7732	GO:0005784;GO:0006886	PF03911;	PTHR13509;	lbc:LACBIDRAFT_318251	0	K09481	0	Dikarya	Tricholomataceae	Eukaryota;Fungi;Dikarya;Basidiomycota;Agaricomycotina;Agaricomycetes;Agaricomycetidae;Agaricales;Tricholomataceae;Laccaria;Laccaria bicolor	GO:0005784;GO:0006886;GO:0005784;GO:0006886	PF03911;PF03911 ;	PTHR13509;PTHR13509 ;	lbc:LACBIDRAFT_318251	0	K09481	0
PolyA_DEIso	Salix_HiSeq_c598989_g3_i1	Salix_HiSeq_c598989_g3	0	145	0	49.5226	Treatment	inf	tr|S7R9Z0|S7R9Z0_GLOTA	Actin depolymerizing factor (Fragment)	Eukaryota	Fungi	Gloeophyllaceae	Gloeophyllum	tr|S7R9Z0|S7R9Z0_GLOTA;gi|630362223|ref|XP_007870386.1|;tr|V2XRS0|V2XRS0_MONRO;gi|630181306|ref|XP_007845436.1|;gi|961953422|gb|KTB30359.1|;tr|M2QT41|M2QT41_CERS8;gi|763722706|gb|KJA20159.1|;gi|449549242|gb|EMD40208.1|;gi|636612195|ref|XP_008037232.1|;gi|648169509|gb|KDR83149.1|	Gloeophyllum;Gloeophyllum trabeum ATCC 11539;Moniliophthora;Moniliophthora roreri MCA 2997;Moniliophthora roreri;Gelatoporia;Hypholoma sublateritium FD-334 SS-4;Gelatoporia subvermispora B;Trametes versicolor FP-101664 SS1;Galerina marginata CBS 339.88	93;93;89;89;89;88;88;88;86;87	66;66;63;63;63;60;60;60;58;58	[('depolymerizing', 4), ('actin', 3), ('hypothetical', 3), ('factor', 3), ('Actin', 2)]	Actin depolymerizing factor (Fragment);actin depolymerizing factor, partial [Gloeophyllum trabeum ATCC 11539];Actin depolymerizing factor;actin depolymerizing factor [Moniliophthora roreri MCA 2997];putative actin cross-linking [Moniliophthora roreri];Uncharacterized protein;hypothetical protein HYPSUDRAFT_68743 [Hypholoma sublateritium FD-334 SS-4];hypothetical protein CERSUDRAFT_81493 [Gelatopo…	inf	13633.9	1	67.16	4e-22	93	66	204	97.0588	S7R9Z0	130	50.7692	GO:0015629;GO:0030042	PF00241	PTHR11913	gtr:GLOTRDRAFT_49414	0	K05765	0	Dikarya	Gloeophyllales	Eukaryota;Fungi;Dikarya;Basidiomycota;Agaricomycotina;Agaricomycetes;Gloeophyllales;Gloeophyllaceae;Gloeophyllum	GO:0015629;GO:0030042;0;GO:0015629	PF00241;0;PF00241	PTHR11913;0;PTHR11913	gtr:GLOTRDRAFT_49414;0;mrr:Moror_3983	0	K05765;0;K05765	0
PolyA_DEIso	Salix_HiSeq_c565655_g1_i1	Salix_HiSeq_c565655_g1	0	490	0.00881268	48.9437	Treatment	5553.79	gi|646386869|gb|KDQ51864.1|	hypothetical protein JAAARDRAFT_62226 [Jaapia argillacea MUCL 33604]	Eukaryota	Fungi	Jaapia argillacea	Jaapia argillacea MUCL 33604	gi|646386869|gb|KDQ51864.1|;tr|A8NNV6|A8NNV6_COPC7;gi|299739322|ref|XP_001835206.2|;gi|763725152|gb|KJA22584.1|;gi|648165638|gb|KDR79315.1|;gi|646302320|gb|KDQ23470.1|;tr|E6Y2H0|E6Y2H0_TAICA;gi|156066428|gb|ABU43073.1|;tr|S7RBR4|S7RBR4_GLOTA;gi|630361705|ref|XP_007870127.1|	Jaapia argillacea MUCL 33604;Coprinopsis;Coprinopsis cinerea okayama7#130;Hypholoma sublateritium FD-334 SS-4;Galerina marginata CBS 339.88;Pleurotus ostreatus PC15;Taiwanofungus;Taiwanofungus camphoratus;Gloeophyllum;Gloeophyllum trabeum ATCC 11539	269;259;259;256;258;253;251;251;257;257	77;72;72;72;71;71;69;69;69;69	[('hypothetical', 5), ('peroxidase', 2), ('1-Cys', 2), ('isozyme', 2), ('peroxiredoxin', 2)]	hypothetical protein JAAARDRAFT_62226 [Jaapia argillacea MUCL 33604];Thioredoxin-dependent peroxidase;thioredoxin-dependent peroxidase [Coprinopsis cinerea okayama7#130];hypothetical protein HYPSUDRAFT_67045 [Hypholoma sublateritium FD-334 SS-4];hypothetical protein GALMADRAFT_243269 [Galerina marginata CBS 339.88];hypothetical protein PLEOSDRAFT_1059662 [Pleurotus ostreatus PC15];1-Cys peroxired…	3.74459	6145.08	1	70.93	9e-88	269	77	652	79.1411	646386869	172	100	0	0	0	0	0	0	0	Fungi	Jaapia	Eukaryota;Fungi;Dikarya;Basidiomycota;Agaricomycotina;Agaricomycetes;Agaricomycetidae;Jaapiales;Jaapiaceae;Jaapia;Jaapia argillacea;Jaapia argillacea MUCL 33604	GO:0004601;0;GO:0016491	PF08534;0	0	cci:CC1G_07749;0;gtr:GLOTRDRAFT_132872	0	K14171;0	0
PolyA_DEIso	Salix_HiSeq_c569047_g1_i1	Salix_HiSeq_c569047_g1	0	188	0	48.9364	Treatment	inf	gi|636619829|ref|XP_008041049.1|	hypothetical protein TRAVEDRAFT_49942 [Trametes versicolor FP-101664 SS1]	Eukaryota	Fungi	Trametes versicolor	Trametes versicolor FP-101664 SS1	gi|636619829|ref|XP_008041049.1|;gi|691790630|emb|CDO73692.1|;tr|B0DER5|B0DER5_LACBS;laccaria|B0DER5|B0DER5_LACBS;gi|170102288|ref|XP_001882360.1|;gi|750997110|gb|KIK39397.1|	Trametes versicolor FP-101664 SS1;Trametes cinnabarina;Laccaria;Laccaria bicolor;Laccaria bicolor S238N-H82;Suillus luteus UH-Slu-Lm8-n1	59;59;57;57;57;54	42;41;38;38;38;35	[('hypothetical', 3), ('Predicted', 2), ('[Trametes', 2), ('cinnabarina]', 1), ('versicolor', 1)]	hypothetical protein TRAVEDRAFT_49942 [Trametes versicolor FP-101664 SS1];hypothetical protein BN946_scf185015.g20 [Trametes cinnabarina];Predicted protein;predicted protein [Laccaria bicolor S238N-H82];hypothetical protein CY34DRAFT_14406 [Suillus luteus UH-Slu-Lm8-n1]	inf	18899.7	1	61.97	3e-09	59	42	239	85.3556	636619829	107	66.3551	0	0	0	0	0	0	0	Fungi	Trametes	Eukaryota;Fungi;Dikarya;Basidiomycota;Agaricomycotina;Agaricomycetes;Agaricomycetes incertae sedis;Polyporales;Coriolaceae;Trametes;Trametes versicolor;Trametes versicolor FP-101664 SS1	0	0;PF11022	0	0;lbc:LACBIDRAFT_294585	0	0;K02143	0
PolyA_DEIso	Salix_HiSeq_c584766_g3_i1	Salix_HiSeq_c584766_g3	0	648	0.0193636	48.6788	Treatment	2513.94	gi|646301760|gb|KDQ22911.1|	hypothetical protein PLEOSDRAFT_1091106 [Pleurotus ostreatus PC15]	Eukaryota	Fungi	Pleurotus ostreatus	Pleurotus ostreatus PC15	gi|646301760|gb|KDQ22911.1|;gi|749759879|gb|KII84854.1|	Pleurotus ostreatus PC15;Plicaturopsis crispa FD-325 SS-3	83;78	50;43	[('hypothetical', 2), ('crispa', 1), ('SS-3]', 1), ('PLICRDRAFT_45673', 1), ('FD-325', 1)]	hypothetical protein PLEOSDRAFT_1091106 [Pleurotus ostreatus PC15];hypothetical protein PLICRDRAFT_45673 [Plicaturopsis crispa FD-325 SS-3]	3.40036	4167.78	1	46.51	1e-15	83	50	707	36.4922	646301760	222	37.3874	0	0	0	0	0	0	0	Fungi	Pleurotus	Eukaryota;Fungi;Dikarya;Basidiomycota;Agaricomycotina;Agaricomycetes;Agaricomycetidae;Agaricales;Pleurotaceae;Pleurotus;Pleurotus ostreatus;Pleurotus ostreatus PC15	0	0	0	0	0	0	0
PolyA_DEIso	Salix_HiSeq_c586830_g2_i1	Salix_HiSeq_c586830_g2	1	416	0.21525	48.2665	Treatment	224.234	gi|961972079|gb|KTB42487.1|	manganese superoxide dismutase [Moniliophthora roreri]	Eukaryota	Fungi	Moniliophthora	Moniliophthora roreri	gi|961972079|gb|KTB42487.1|;tr|V2XBP5|V2XBP5_MONRO;tr|F5HC13|F5HC13_CRYNB;tr|Q5KBS3|Q5KBS3_CRYNJ;tr|J9VWW9|J9VWW9_CRYNH;tr|Q5IFQ6|Q5IFQ6_CRYNV;gi|58271032|ref|XP_572672.1|;gi|630197926|ref|XP_007850771.1|;gi|57813149|gb|AAW56834.1|;gi|799338878|ref|XP_012051781.1|	Moniliophthora roreri;Moniliophthora;Filobasidiella/Cryptococcus neoformans species complex;Filobasidiella/Cryptococcus neoformans species complex;Filobasidiella/Cryptococcus neoformans species complex;Filobasidiella/Cryptococcus neoformans species complex;Cryptococcus neoformans var. neoformans JEC21;Moniliophthora roreri MCA 2997;Cryptococcus neoformans var. grubii;Cryptococcus neoformans var. …	168;166;127;127;127;127;127;166;127;127	60;59;59;59;59;59;59;59;59;59	[('dismutase', 10), ('Superoxide', 5), ('superoxide', 5), ('neoformans', 4), ('[Cryptococcus', 3)]	putative manganese superoxide dismutase [Moniliophthora roreri];Superoxide dismutase;manganese superoxide dismutase [Cryptococcus neoformans var. neoformans JEC21];manganese superoxide dismutase [Moniliophthora roreri MCA 2997];mitochondrial superoxide dismutase Sod2 [Cryptococcus neoformans var. grubii];Fe-Mn family superoxide dismutase [Cryptococcus neoformans var. grubii H99]	2.3507	316.625	1	62.96	2e-48	168	60	552	65.7609	961972079	203	66.5025	0	0	0	0	0	0	0	Fungi	mitosporic Marasmiaceae	Eukaryota;Fungi;Dikarya;Basidiomycota;Agaricomycotina;Agaricomycetes;Agaricomycetidae;Agaricales;Marasmiaceae;mitosporic Marasmiaceae;Moniliophthora;Moniliophthora roreri	GO:0046872;GO:0004784;GO:0005739;GO:0030145;GO:0005759;0	PF02777;PF00081;0	PTHR11404;SUPEROXIDE DISMUTASE [MN], MITOCHONDRIAL (PTHR11404:SF6);0	mrr:Moror_778;cnb:CNBH1510;cne:CNI01590;0	0	K04564;0	0
PolyA_DEIso	Salix_HiSeq_c529683_g1_i1	Salix_HiSeq_c529683_g1	1	430	0.0702168	48.226	Treatment	686.815	laccaria|A0A0C9WRA7|A0A0C9WRA7_9AGAR	Unplaced genomic scaffold K443scaffold_79, whole genome shotgun sequence	Eukaryota	Fungi	Laccaria	Laccaria amethystina	laccaria|A0A0C9WRA7|A0A0C9WRA7_9AGAR;gi|750943078|gb|KIK01020.1|;tr|B0D470|B0D470_LACBS;laccaria|B0D470|B0D470_LACBS;gi|170095505|ref|XP_001878973.1|;gi|761947729|gb|KIY67454.1|;tr|K5VSQ0|K5VSQ0_AGABU;tr|K9HYA9|K9HYA9_AGABB;tr|S8F302|S8F302_FOMPI;gi|527292370|gb|EPS93304.1|	Laccaria amethystina;Laccaria amethystina LaAM-08-1;Laccaria;Laccaria bicolor;Laccaria bicolor S238N-H82;Cylindrobasidium torrendii FP15055 ss-10;Agaricus;Agaricus;Fomitopsis;Fomitopsis pinicola FP-58527 SS1	204;204;203;203;203;199;202;202;199;199	87;87;86;86;86;85;85;85;85;85	[('Uncharacterized', 3), ('hypothetical', 2), ('[Laccaria', 2), ('Predicted', 2), ('sequence', 1)]	Unplaced genomic scaffold K443scaffold_79, whole genome shotgun sequence;hypothetical protein K443DRAFT_678799 [Laccaria amethystina LaAM-08-1];Predicted protein;predicted protein [Laccaria bicolor S238N-H82];Rbx1 protein [Cylindrobasidium torrendii FP15055 ss-10];Uncharacterized protein;hypothetical protein FOMPIDRAFT_1026580 [Fomitopsis pinicola FP-58527 SS1]	2.83684	1292.95	1	86.73	2e-67	204	87	535	62.8037	A0A0C9WRA7_9AGAR	113	100	GO:0008270	PF12678;	0	0	0	0	0	Dikarya	Tricholomataceae	Eukaryota;Fungi;Dikarya;Basidiomycota;Agaricomycotina;Agaricomycetes;Agaricomycetidae;Agaricales;Tricholomataceae;Laccaria;Laccaria amethystina	GO:0008270;0;GO:0008270	PF12678;0;PF12678	0	0;lbc:LACBIDRAFT_317013;abp:AGABI1DRAFT130185;abv:AGABI2DRAFT139777	0	0;K03868	0
PolyA_DEIso	Salix_HiSeq_c555426_g1_i1	Salix_HiSeq_c555426_g1	0	514	0.0411655	47.8342	Treatment	1162	gi|646294952|gb|KDQ16118.1|	hypothetical protein BOTBODRAFT_65040 [Botryobasidium botryosum FD-172 SS1]	Eukaryota	Fungi	Botryobasidium botryosum	Botryobasidium botryosum FD-172 SS1	gi|646294952|gb|KDQ16118.1|;gi|751026742|gb|KIK68436.1|;gi|749765992|gb|KII90525.1|;tr|A8PF61|A8PF61_COPC7;tr|R7S8J0|R7S8J0_TRAVS;gi|636627363|ref|XP_008044816.1|;gi|636627365|ref|XP_008044817.1|;gi|636629415|ref|XP_008045842.1|;gi|299744194|ref|XP_001840937.2|;gi|691787564|emb|CDO75977.1|	Botryobasidium botryosum FD-172 SS1;Gymnopus luxurians FD-317 M1;Plicaturopsis crispa FD-325 SS-3;Coprinopsis;Trametes;Trametes versicolor FP-101664 SS1;Trametes versicolor FP-101664 SS1;Trametes versicolor FP-101664 SS1;Coprinopsis cinerea okayama7#130;Trametes cinnabarina	330;327;324;324;325;326;326;325;324;325	92;91;90;89;89;89;89;89;89;89	[('GTPase-binding', 6), ('SS1]', 4), ('hypothetical', 4), ('small', 4), ('[Trametes', 4)]	hypothetical protein BOTBODRAFT_65040 [Botryobasidium botryosum FD-172 SS1];hypothetical protein GYMLUDRAFT_153577 [Gymnopus luxurians FD-317 M1];hypothetical protein PLICRDRAFT_39089 [Plicaturopsis crispa FD-325 SS-3];Small GTPase-binding protein;Small GTPase-binding protein (Fragment);small GTPase-binding protein, partial [Trametes versicolor FP-101664 SS1];small GTPase-binding protein [Tramete…	3.0652	1230.92	1	89.53	5e-111	330	92	742	69.5418	646294952	194	88.6598	0	0	0	0	0	0	0	Fungi	Botryobasidium	Eukaryota;Fungi;Dikarya;Basidiomycota;Agaricomycotina;Agaricomycetes;Agaricomycetes incertae sedis;Cantharellales;Botryobasidiaceae;Botryobasidium;Botryobasidium botryosum;Botryobasidium botryosum FD-172 SS1	0;GO:0005622;GO:0016020;GO:0005525;GO:0007264	0;PF00071	0	0;cci:CC1G_03166	0	0;K04513	0
PolyA_DEIso	Salix_HiSeq_c406016_g1_i2	Salix_HiSeq_c406016_g1	5	169	0.987821	47.8051	Treatment	48.3944	tr|M2R2Y3|M2R2Y3_CERS8	Uncharacterized protein (Fragment)	Eukaryota	Fungi	Polyporales	Gelatoporia	tr|M2R2Y3|M2R2Y3_CERS8;gi|449542281|gb|EMD33261.1|;tr|S7Q889|S7Q889_GLOTA;gi|630352501|ref|XP_007865551.1|	Gelatoporia;Gelatoporia subvermispora B;Gloeophyllum;Gloeophyllum trabeum ATCC 11539	80;80;80;80	87;87;81;81	[('partial', 2), ('hypothetical', 2), ('Uncharacterized', 2), ('(Fragment)', 2), ('[Gloeophyllum', 1)]	Uncharacterized protein (Fragment);hypothetical protein CERSUDRAFT_57211, partial [Gelatoporia subvermispora B];Uncharacterized protein (Fragment);hypothetical protein GLOTRDRAFT_41397, partial [Gloeophyllum trabeum ATCC 11539]	1.6848	76.1796	1	88.89	1e-17	80	87	231	58.4416	M2R2Y3	65	69.2308	0	0	0	0	0	0	0	Dikarya	Agaricomycetes	Eukaryota;Fungi;Dikarya;Basidiomycota;Agaricomycotina;Agaricomycetes;Polyporales;Gelatoporia	0	0	0	0;gtr:GLOTRDRAFT_41397	0	0	0
PolyA_DEIso	Salix_HiSeq_c572209_g1_i3	Salix_HiSeq_c572209_g1	0	740	3.1614e-07	47.2089	Treatment	1.49329e+08	gi|695543964|ref|XP_009543938.1|	hypothetical protein HETIRDRAFT_170740 [Heterobasidion irregulare TC 32-1]	Eukaryota	Fungi	Heterobasidion irregulare	Heterobasidion irregulare TC 32-1	gi|695543964|ref|XP_009543938.1|;gi|599102889|ref|XP_007381734.1|;gi|750973307|gb|KIK30109.1|	Heterobasidion irregulare TC 32-1;Punctularia strigosozonata HHB-11173 SS5;Pisolithus microcarpus 441	112;100;96	34;27;25	[('hypothetical', 3), ('microcarpus', 1), ('irregulare', 1), ('strigosozonata', 1), ('32-1]', 1)]	hypothetical protein HETIRDRAFT_170740 [Heterobasidion irregulare TC 32-1];hypothetical protein PUNSTDRAFT_119274 [Punctularia strigosozonata HHB-11173 SS5];hypothetical protein PISMIDRAFT_26636 [Pisolithus microcarpus 441]	8.17414	58092.8	1	41.1	1e-25	112	34	880	52.1591	695543964	220	74.0909	0	0	0	0	0	0	0	Fungi	Heterobasidion annosum species complex	Eukaryota;Fungi;Dikarya;Basidiomycota;Agaricomycotina;Agaricomycetes;Agaricomycetes incertae sedis;Russulales;Bondarzewiaceae;Heterobasidion;Heterobasidion annosum species complex;Heterobasidion irregulare;Heterobasidion irregulare TC 32-1	0	0	0	0	0	0	0
PolyA_DEIso	Salix_HiSeq_c572068_g1_i2	Salix_HiSeq_c572068_g1	0	464	0.00788556	47.1077	Treatment	5973.92	gi|749769004|gb|KII93433.1|	hypothetical protein PLICRDRAFT_131191 [Plicaturopsis crispa FD-325 SS-3]	Eukaryota	Fungi	Plicaturopsis crispa	Plicaturopsis crispa FD-325 SS-3	gi|749769004|gb|KII93433.1|;tr|M2PXS6|M2PXS6_CERS8;tr|F8NLD5|F8NLD5_SERL9;tr|F8PMM6|F8PMM6_SERL3;tr|S8FC05|S8FC05_FOMPI;tr|M5FS26|M5FS26_DACSP;gi|597920814|ref|XP_007314751.1|;gi|527298331|gb|EPS99140.1|;gi|751004169|gb|KIK46272.1|;gi|751717974|gb|KIM66971.1|	Plicaturopsis crispa FD-325 SS-3;Gelatoporia;Serpula;Serpula;Fomitopsis;Dacryopinax;Serpula lacrymans var. lacrymans S7.9;Fomitopsis pinicola FP-58527 SS1;Suillus luteus UH-Slu-Lm8-n1;Scleroderma citrinum Foug A	110;108;117;117;116;102;117;116;116;116	76;74;68;68;68;68;68;68;67;67	[('hypothetical', 5), ('Uncharacterized', 3), ('Putative', 2), ('lacrymans', 2), ('uncharacterized', 2)]	hypothetical protein PLICRDRAFT_131191 [Plicaturopsis crispa FD-325 SS-3];Uncharacterized protein (Fragment);Putative uncharacterized protein;Uncharacterized protein;hypothetical protein SERLADRAFT_459099 [Serpula lacrymans var. lacrymans S7.9];hypothetical protein FOMPIDRAFT_1031051 [Fomitopsis pinicola FP-58527 SS1];hypothetical protein CY34DRAFT_22132 [Suillus luteus UH-Slu-Lm8-n1];hypothetica…	3.77626	6175.64	1	75.38	6e-27	110	76	715	27.2727	749769004	99	65.6566	0	0	0	0	0	0	0	Fungi	Plicaturopsis	Eukaryota;Fungi;Dikarya;Basidiomycota;Agaricomycotina;Agaricomycetes;Agaricomycetidae;Agaricales;Agaricales incertae sedis;Plicaturopsis;Plicaturopsis crispa;Plicaturopsis crispa FD-325 SS-3	GO:0005739;GO:0046872;GO:0045039;GO:0042719;GO:0008565;0	PF02953;0	PTHR11038;PTHR11038:SF16;0	0;sla:SERLADRAFT_459099	0	0;K17778	0
PolyA_DEIso	Salix_HiSeq_c590384_g1_i3	Salix_HiSeq_c590384_g1	2	365	0.36126	47.026	Treatment	130.172	tr|R7RZR8|R7RZR8_PUNST	Uncharacterized protein	Eukaryota	Fungi	Punctularia	Punctularia	tr|R7RZR8|R7RZR8_PUNST;gi|599124282|ref|XP_007389309.1|;tr|R7S0Z4|R7S0Z4_PUNST;gi|939400609|emb|CEH13373.1|;gi|599124260|ref|XP_007389298.1|;tr|K5VBP1|K5VBP1_PHACS;gi|599345855|ref|XP_007389786.1|;tr|A9S0T7|A9S0T7_PHYPA;gi|168015002|ref|XP_001760040.1|;tr|M5G1D7|M5G1D7_DACSP	Punctularia;Punctularia strigosozonata HHB-11173 SS5;Punctularia;Ceraceosorus bombacis;Punctularia strigosozonata HHB-11173 SS5;Phanerochaete;Phanerochaete carnosa HHB-10118-sp;Physcomitrella;Physcomitrella patens;Dacryopinax	56;56;53;50;53;52;52;51;51;52	49;49;46;46;46;45;45;44;44;44	[('Uncharacterized', 4), ('hypothetical', 3), ('SS5]', 2), ('HHB-11173', 2), ('strigosozonata', 2)]	Uncharacterized protein;hypothetical protein PUNSTDRAFT_56213 [Punctularia strigosozonata HHB-11173 SS5];Uncharacterized protein;probable fun34-transmembrane protein involved in ammonia production [Ceraceosorus bombacis];hypothetical protein PUNSTDRAFT_128761 [Punctularia strigosozonata HHB-11173 SS5];hypothetical protein PHACADRAFT_246175 [Phanerochaete carnosa HHB-10118-sp];Predicted protein;pr…	2.11452	259.784	1	47.27	3e-07	56	49	380	43.4211	R7RZR8	244	22.541	GO:0016021	PF01184	0	psq:PUNSTDRAFT_56213	0	K07034	0	Dikarya	Punctulariaceae	Eukaryota;Fungi;Dikarya;Basidiomycota;Agaricomycotina;Agaricomycetes;Corticiales;Punctulariaceae;Punctularia;Punctularia	GO:0016021;0;GO:0016021;GO:0003824;GO:0006281;GO:0016021	PF01184;0;PF01035;PF01184;PF01184	0;ACCUMULATION OF DYADS PROTEIN 2-RELATED (PTHR31123:SF1)	psq:PUNSTDRAFT_56213;0;psq:PUNSTDRAFT_128761;pco:PHACADRAFT_246175;ppp:PHYPADRAFT_122591	0	K07034;0;K07034	0
PolyA_DEIso	Salix_HiSeq_c584405_g1_i2	Salix_HiSeq_c584405_g1	0	469	0.0232481	46.973	Treatment	2020.51	tr|F8PAT5|F8PAT5_SERL9	Putative uncharacterized protein	Eukaryota	Fungi	Serpulaceae	Serpula	tr|F8PAT5|F8PAT5_SERL9;tr|F8QB51|F8QB51_SERL3;gi|750958942|gb|KIK15929.1|;gi|597938028|ref|XP_007323358.1|;gi|751731840|gb|KIM80147.1|;tr|L8GLW9|L8GLW9_ACACA;sp|Q8X187|CALM_PAXIN;gi|49035529|sp|Q8X187.3|CALM_PAXIN;gi|470407818|ref|XP_004336073.1|;gi|749894508|gb|KIJ62263.1|	Serpula;Serpula;Pisolithus microcarpus 441;Serpula lacrymans var. lacrymans S7.9;Piloderma croceum F 1598;Acanthamoeba;Paxillus;Paxillus involutus;Acanthamoeba castellanii str. Neff;Hydnomerulius pinastri MD-312	197;197;198;197;197;195;196;196;195;196	66;66;66;66;66;65;65;65;65;65	[('hypothetical', 4), ('Calmodulin,', 2), ('Putative', 2), ('lacrymans', 2), ('putative', 2)]	Putative uncharacterized protein;Putative uncharacterized protein;hypothetical protein PISMIDRAFT_686871 [Pisolithus microcarpus 441];hypothetical protein SERLADRAFT_401260 [Serpula lacrymans var. lacrymans S7.9];hypothetical protein PILCRDRAFT_822664 [Piloderma croceum F 1598];Calmodulin, putative;Calmodulin;RecName: Full=Calmodulin;Short=CaM;Calmodulin, putative [Acanthamoeba castellanii str. N…	3.30546	2572.88	1	63.76	1e-59	197	66	752	59.4415	F8PAT5	149	100	GO:0005509	PF13499	0	sla:SERLADRAFT_401260	0	K02183	0	Dikarya	Coniophorineae	Eukaryota;Fungi;Dikarya;Basidiomycota;Agaricomycotina;Agaricomycetes;Agaricomycetidae;Boletales;Coniophorineae;Serpulaceae;Serpula	GO:0005509;GO:0005509;0	PF13499;PF13499;0	0	sla:SERLADRAFT_401260;0;acan:ACA1_366720	0	K02183;0;K02183	0
PolyA_DEIso	Salix_HiSeq_c600593_g1_i1	Salix_HiSeq_c600593_g1	0	163	0	46.8159	Treatment	inf	gi|751695527|gb|KIM45507.1|	hypothetical protein M413DRAFT_442174 [Hebeloma cylindrosporum h7]	Eukaryota	Fungi	Hebeloma cylindrosporum	Hebeloma cylindrosporum h7	gi|751695527|gb|KIM45507.1|;gi|751027404|gb|KIK69097.1|;laccaria|A0A0C9XY87|A0A0C9XY87_9AGAR;gi|750944745|gb|KIK02662.1|	Hebeloma cylindrosporum h7;Gymnopus luxurians FD-317 M1;Laccaria amethystina;Laccaria amethystina LaAM-08-1	51;51;49;49	90;88;83;83	[('hypothetical', 3), ('K443scaffold_54,', 1), ('sequence', 1), ('luxurians', 1), ('Unplaced', 1)]	hypothetical protein M413DRAFT_442174 [Hebeloma cylindrosporum h7];hypothetical protein GYMLUDRAFT_80457 [Gymnopus luxurians FD-317 M1];Unplaced genomic scaffold K443scaffold_54, whole genome shotgun sequence;hypothetical protein K443DRAFT_677392 [Laccaria amethystina LaAM-08-1]	inf	19840	1	88.89	4e-06	51	90	261	31.0345	751695527	114	23.6842	0	0	0	0	0	0	0	Fungi	Hebeloma	Eukaryota;Fungi;Dikarya;Basidiomycota;Agaricomycotina;Agaricomycetes;Agaricomycetidae;Agaricales;Cortinariaceae;Hebeloma;Hebeloma cylindrosporum;Hebeloma cylindrosporum h7	0	0;PF09649	0	0	0	0	0
PolyA_DEIso	Salix_HiSeq_c588373_g4_i1	Salix_HiSeq_c588373_g4	0	493	0.0303985	46.3999	Treatment	1526.39	gi|691792461|emb|CDO72207.1|	hypothetical protein BN946_scf184970.g59 [Trametes cinnabarina]	Eukaryota	Fungi	Trametes	Trametes cinnabarina	gi|691792461|emb|CDO72207.1|;tr|S7Q495|S7Q495_GLOTA;gi|630355551|ref|XP_007867076.1|;gi|636627619|ref|XP_008044944.1|;tr|R7SI90|R7SI90_DICSQ;gi|598011957|ref|XP_007371389.1|;tr|S8E5E0|S8E5E0_FOMPI;gi|527299461|gb|EPT00262.1|;gi|695554924|ref|XP_009546769.1|;tr|V2YMR1|V2YMR1_MONRO	Trametes cinnabarina;Gloeophyllum;Gloeophyllum trabeum ATCC 11539;Trametes versicolor FP-101664 SS1;Dichomitus;Dichomitus squalens LYAD-421 SS1;Fomitopsis;Fomitopsis pinicola FP-58527 SS1;Heterobasidion irregulare TC 32-1;Moniliophthora	261;257;257;242;243;243;230;230;236;233	81;78;78;75;73;73;72;72;72;71	[('synthase', 5), ('ATP', 4), ('vacuolar', 4), ('proteolipid', 3), ('SS1]', 3)]	hypothetical protein BN946_scf184970.g59 [Trametes cinnabarina];Uncharacterized protein;hypothetical protein GLOTRDRAFT_121814 [Gloeophyllum trabeum ATCC 11539];vacuolar ATP synthase 16 kDa proteolipid subunit [Trametes versicolor FP-101664 SS1];V-type ATPase;V-type ATPase [Dichomitus squalens LYAD-421 SS1];VATL_NEUCR vacuolar ATP synthase;VATL_NEUCR vacuolar ATP synthase [Fomitopsis pinicola FP-…	3.18366	1993.36	1	90.51	3e-77	261	81	651	72.8111	691792461	1028	15.3696	0	0	0	0	0	0	0	Fungi	Coriolaceae	Eukaryota;Fungi;Dikarya;Basidiomycota;Agaricomycotina;Agaricomycetes;Agaricomycetes incertae sedis;Polyporales;Coriolaceae;Trametes;Trametes cinnabarina	GO:0016021;GO:0033179;GO:0015078;GO:0015991;0;GO:0015991	PF00137;PF07738;0;PF00137	0	gtr:GLOTRDRAFT_121814;0;dsq:DICSQDRAFT_113769;mrr:Moror_8987	0	0;K02155;K02155	0
PolyA_DEIso	Salix_HiSeq_c588525_g1_i1	Salix_HiSeq_c588525_g1	0	239	0	45.6229	Treatment	inf	tr|R7SID3|R7SID3_DICSQ	Uncharacterized protein	Eukaryota	Fungi	Polyporaceae	Dichomitus	tr|R7SID3|R7SID3_DICSQ;gi|598011811|ref|XP_007371353.1|;gi|691795189|emb|CDO69957.1|	Dichomitus;Dichomitus squalens LYAD-421 SS1;Trametes cinnabarina	49;49;48	94;94;91	[('hypothetical', 2), ('BN946_scf184836.g31', 1), ('squalens', 1), ('cinnabarina]', 1), ('[Dichomitus', 1)]	Uncharacterized protein;hypothetical protein DICSQDRAFT_158119 [Dichomitus squalens LYAD-421 SS1];hypothetical protein BN946_scf184836.g31 [Trametes cinnabarina]	inf	22792.9	1	92	2e-05	49	94	340	22.0588	R7SID3	80	31.25	GO:0005739;GO:0004857;GO:0045980	PF04568	0	dsq:DICSQDRAFT_158119	0	0	0	Dikarya	Polyporales	Eukaryota;Fungi;Dikarya;Basidiomycota;Agaricomycotina;Agaricomycetes;Polyporales;Polyporaceae;Dichomitus	GO:0005739;GO:0004857;GO:0045980;0	PF04568;0	0	dsq:DICSQDRAFT_158119;0	0	0	0
PolyA_DEIso	Salix_HiSeq_c588421_g1_i1	Salix_HiSeq_c588421_g1	1	453	0.18108	45.4884	Treatment	251.207	gi|807752515|ref|XP_012181052.1|	predicted protein [Fibroporia radiculosa]	Eukaryota	Fungi	Fibroporia	Fibroporia radiculosa	gi|807752515|ref|XP_012181052.1|;gi|754377973|gb|KIP10585.1|;tr|V2X9Y3|V2X9Y3_MONRO;gi|630178717|ref|XP_007844597.1|;gi|636609155|ref|XP_008035712.1|;tr|E2M413|E2M413_MONPE;gi|695543328|ref|XP_009543778.1|;gi|215439172|gb|EEB87588.1|;gi|749903100|gb|KIJ70565.1|;gi|750973886|gb|KIK30687.1|	Fibroporia radiculosa;Phlebiopsis gigantea 11061_1 CR5-6;Moniliophthora;Moniliophthora roreri MCA 2997;Trametes versicolor FP-101664 SS1;Moniliophthora;Heterobasidion irregulare TC 32-1;Moniliophthora perniciosa FA553;Hydnomerulius pinastri MD-312;Pisolithus microcarpus 441	211;207;206;206;206;205;206;205;205;205	86;83;82;82;82;81;81;81;81;81	[('hypothetical', 5), ('l35', 2), ('ribosomal', 2), ('[Moniliophthora', 2), ('PHLGIDRAFT_65447', 1)]	predicted protein [Fibroporia radiculosa];hypothetical protein PHLGIDRAFT_65447 [Phlebiopsis gigantea 11061_1 CR5-6];Ribosomal protein l35;ribosomal protein l35 [Moniliophthora roreri MCA 2997];ribosomal protein L35 [Trametes versicolor FP-101664 SS1];Uncharacterized protein;hypothetical protein HETIRDRAFT_415779 [Heterobasidion irregulare TC 32-1];hypothetical protein MPER_15013 [Moniliophthora …	2.40003	320.041	1	86.29	8e-66	211	86	649	57.319	807752515	125	99.2	0	0	0	0	0	0	0	Fungi	Polyporaceae	Eukaryota;Fungi;Dikarya;Basidiomycota;Agaricomycotina;Agaricomycetes;Agaricomycetes incertae sedis;Polyporales;Polyporaceae;Fibroporia;Fibroporia radiculosa	0;GO:0005840;GO:0003735;GO:0006412	0;PF00831	0	0;mrr:Moror_7343	0	0;K02918	0
PolyA_DEIso	Salix_HiSeq_c574368_g1_i2	Salix_HiSeq_c574368_g1	0	264	0.0558296	45.1207	Treatment	808.186	gi|761953716|gb|KIY73352.1|	ubiquitin-like protein [Cylindrobasidium torrendii FP15055 ss-10]	Eukaryota	Fungi	Cylindrobasidium torrendii	Cylindrobasidium torrendii FP15055 ss-10	gi|761953716|gb|KIY73352.1|;tr|R7SNM4|R7SNM4_DICSQ;gi|598005357|ref|XP_007369739.1|;tr|B0D8K8|B0D8K8_LACBS;laccaria|B0D8K8|B0D8K8_LACBS;tr|M5BUT6|M5BUT6_THACB;gi|170098368|ref|XP_001880403.1|;tr|M2Q8G9|M2Q8G9_CERS8;gi|449542173|gb|EMD33153.1|;gi|639557738|gb|KDN35801.1|	Cylindrobasidium torrendii FP15055 ss-10;Dichomitus;Dichomitus squalens LYAD-421 SS1;Laccaria;Laccaria bicolor;Rhizoctonia;Laccaria bicolor S238N-H82;Gelatoporia;Gelatoporia subvermispora B;Rhizoctonia solani AG-8 WAC10335	139;139;139;138;138;137;138;137;137;137	96;95;95;94;94;94;94;94;94;93	[('Ubiquitin-like', 3), ('Predicted', 2), ('ubiquitin-like', 2), ('modifier', 2), ('partial', 1)]	ubiquitin-like protein [Cylindrobasidium torrendii FP15055 ss-10];Ubiquitin-like protein;ubiquitin-like protein [Dichomitus squalens LYAD-421 SS1];Predicted protein;Ubiquitin-like modifier hub1;predicted protein [Laccaria bicolor S238N-H82];Uncharacterized protein;hypothetical protein CERSUDRAFT_118215 [Gelatoporia subvermispora B];Ubiquitin-like modifier hub1, partial [Rhizoctonia solani AG-8 WA…	2.90751	1081.61	1	95.77	9e-40	139	96	346	61.5607	761953716	73	97.2603	0	0	0	0	0	0	0	Fungi	Cylindrobasidium	Eukaryota;Fungi;Dikarya;Basidiomycota;Agaricomycotina;Agaricomycetes;Agaricomycetes incertae sedis;Corticiales;Corticiaceae;Cylindrobasidium;Cylindrobasidium torrendii;Cylindrobasidium torrendii FP15055 ss-10	0	PF00240;0	0	dsq:DICSQDRAFT_92137;0;lbc:LACBIDRAFT_296355	0	K13113;0	0
PolyA_DEIso	Salix_HiSeq_c598586_g1_i3	Salix_HiSeq_c598586_g1	0	774	0.0176113	44.972	Treatment	2553.59	gi|628827381|ref|XP_007763994.1|	eukaryotic translation initiation factor SUI1 [Coniophora puteana RWD-64-598 SS2]	Eukaryota	Fungi	Coniophora puteana	Coniophora puteana RWD-64-598 SS2	gi|628827381|ref|XP_007763994.1|;tr|F8P630|F8P630_SERL9;tr|F8Q725|F8Q725_SERL3;gi|597935020|ref|XP_007321854.1|;tr|S8EQ65|S8EQ65_FOMPI;gi|527305420|gb|EPT06193.1|;tr|K5W9E0|K5W9E0_PHACS;gi|597906560|ref|XP_007300579.1|;gi|599375007|ref|XP_007395917.1|;gi|751007235|gb|KIK49310.1|	Coniophora puteana RWD-64-598 SS2;Serpula;Serpula;Serpula lacrymans var. lacrymans S7.9;Fomitopsis;Fomitopsis pinicola FP-58527 SS1;Phanerochaete;Stereum hirsutum FP-91666 SS1;Phanerochaete carnosa HHB-10118-sp;Suillus luteus UH-Slu-Lm8-n1	159;152;152;152;149;149;149;150;149;149	70;63;63;63;62;62;61;61;61;61	[('hypothetical', 4), ('Putative', 2), ('lacrymans', 2), ('initiation', 2), ('factor', 2)]	eukaryotic translation initiation factor SUI1 [Coniophora puteana RWD-64-598 SS2];Putative uncharacterized protein;hypothetical protein SERLADRAFT_475242 [Serpula lacrymans var. lacrymans S7.9];Uncharacterized protein;hypothetical protein FOMPIDRAFT_1021218 [Fomitopsis pinicola FP-58527 SS1];eukaryotic translation initiation factor 1 [Stereum hirsutum FP-91666 SS1];hypothetical protein PHACADRAFT…	3.40715	2923.97	1	79.09	9e-44	159	70	1224	26.9608	628827381	112	98.2143	0	0	0	0	0	0	0	Fungi	Coniophora	Eukaryota;Fungi;Dikarya;Basidiomycota;Agaricomycotina;Agaricomycetes;Agaricomycetidae;Boletales;Coniophorineae;Coniophoraceae;Coniophora;Coniophora puteana;Coniophora puteana RWD-64-598 SS2	GO:0003743;0	PF01253;0	0	sla:SERLADRAFT_475242;0;pco:PHACADRAFT_173745	0	K03113;0	0
PolyA_DEIso	Salix_HiSeq_c584766_g3_i3	Salix_HiSeq_c584766_g3	1	484	0.179611	44.8369	Treatment	249.633	gi|646301760|gb|KDQ22911.1|	hypothetical protein PLEOSDRAFT_1091106 [Pleurotus ostreatus PC15]	Eukaryota	Fungi	Pleurotus ostreatus	Pleurotus ostreatus PC15	gi|646301760|gb|KDQ22911.1|;gi|646387592|gb|KDQ52510.1|;gi|749759879|gb|KII84854.1|	Pleurotus ostreatus PC15;Jaapia argillacea MUCL 33604;Plicaturopsis crispa FD-325 SS-3	81;83;76	44;39;36	[('hypothetical', 3), ('argillacea', 1), ('crispa', 1), ('SS-3]', 1), ('[Jaapia', 1)]	hypothetical protein PLEOSDRAFT_1091106 [Pleurotus ostreatus PC15];hypothetical protein JAAARDRAFT_40111 [Jaapia argillacea MUCL 33604];hypothetical protein PLICRDRAFT_45673 [Plicaturopsis crispa FD-325 SS-3]	2.3973	618.858	1	44.09	3e-15	81	44	542	50.9225	646301760	222	40.5405	0	0	0	0	0	0	0	Fungi	Pleurotus	Eukaryota;Fungi;Dikarya;Basidiomycota;Agaricomycotina;Agaricomycetes;Agaricomycetidae;Agaricales;Pleurotaceae;Pleurotus;Pleurotus ostreatus;Pleurotus ostreatus PC15	0	0	0	0	0	0	0
PolyA_DEIso	Salix_HiSeq_c577720_g1_i2	Salix_HiSeq_c577720_g1	1	301	0.0759807	44.5625	Treatment	586.498	gi|751064056|gb|KIK98646.1|	hypothetical protein PAXRUDRAFT_133774 [Paxillus rubicundulus Ve08.2h10]	Eukaryota	Fungi	Paxillus rubicundulus	Paxillus rubicundulus Ve08.2h10	gi|751064056|gb|KIK98646.1|;gi|749843742|gb|KIJ18657.1|;gi|807760361|ref|XP_012184975.1|;tr|B8P3I0|B8P3I0_POSPM;gi|646393191|gb|KDQ57680.1|;tr|R7SR76|R7SR76_DICSQ	Paxillus rubicundulus Ve08.2h10;Paxillus involutus ATCC 200175;Fibroporia radiculosa;Postia;Jaapia argillacea MUCL 33604;Dichomitus	83;82;82;76;81;74	95;94;92;91;91;86	[('hypothetical', 3), ('[Paxillus', 2), ('rubicundulus', 1), ('[Jaapia', 1), ('involutus', 1)]	hypothetical protein PAXRUDRAFT_133774 [Paxillus rubicundulus Ve08.2h10];hypothetical protein PAXINDRAFT_161493 [Paxillus involutus ATCC 200175];predicted protein [Fibroporia radiculosa];Predicted protein;hypothetical protein JAAARDRAFT_35366 [Jaapia argillacea MUCL 33604];Uncharacterized protein	2.76827	652.038	1	95.12	1e-16	83	95	541	22.7357	751064056	115	35.6522	0	0	0	0	0	0	0	Fungi	Paxillus	Eukaryota;Fungi;Dikarya;Basidiomycota;Agaricomycotina;Agaricomycetes;Agaricomycetidae;Boletales;Paxilineae;Paxillaceae;Paxillus;Paxillus rubicundulus;Paxillus rubicundulus Ve08.2h10	0;GO:0005743;GO:0006850;GO:0006850	0;PF03650;PF03650	0	0;ppl:POSPLDRAFT_88522;dsq:DICSQDRAFT_67509	0	0	0
PolyA_DEIso	Salix_HiSeq_c596045_g1_i4	Salix_HiSeq_c596045_g1	0	152	0	44.2638	Treatment	inf	gi|914267595|gb|KNZ82272.1|	L-threonine 3-dehydrogenase [Termitomyces sp. J132]	Eukaryota	Fungi	Termitomyces	Termitomyces sp. J132	gi|914267595|gb|KNZ82272.1|;gi|646395865|gb|KDQ60175.1|;gi|695575472|ref|XP_009552092.1|;gi|599108396|ref|XP_007383544.1|;tr|S7Q256|S7Q256_GLOTA;gi|630357307|ref|XP_007867954.1|;gi|751003905|gb|KIK46011.1|;gi|749895446|gb|KIJ63163.1|;gi|751177530|gb|KIL63501.1|;gi|691787915|emb|CDO75736.1|	Termitomyces sp. J132;Jaapia argillacea MUCL 33604;Heterobasidion irregulare TC 32-1;Punctularia strigosozonata HHB-11173 SS5;Gloeophyllum;Gloeophyllum trabeum ATCC 11539;Suillus luteus UH-Slu-Lm8-n1;Hydnomerulius pinastri MD-312;Amanita muscaria Koide BX008;Trametes cinnabarina	89;89;87;86;85;85;84;85;84;84	91;91;88;85;84;84;83;83;82;82	[('hypothetical', 6), ('GroES-like', 2), ('argillacea', 1), ('[Gloeophyllum', 1), ('32-1]', 1)]	L-threonine 3-dehydrogenase [Termitomyces sp. J132];hypothetical protein JAAARDRAFT_32547 [Jaapia argillacea MUCL 33604];hypothetical protein HETIRDRAFT_461044 [Heterobasidion irregulare TC 32-1];NADP+-dependent D-mannitol dehydrogenase [Punctularia strigosozonata HHB-11173 SS5];GroES-like protein;GroES-like protein [Gloeophyllum trabeum ATCC 11539];hypothetical protein CY34DRAFT_800887 [Suillus …	inf	14326.1	1	85.11	8e-19	89	91	265	53.2075	914267595	351	13.3903	0	0	0	0	0	0	0	Fungi	Lyophyllaceae	Eukaryota;Fungi;Dikarya;Basidiomycota;Agaricomycotina;Agaricomycetes;Agaricomycetidae;Agaricales;Lyophyllaceae;Termitomyces;Termitomyces sp. J132	0;GO:0016491;GO:0008270	0;PF08240;PF00107	0;PTHR11695	0;gtr:GLOTRDRAFT_111731	0	0;K17818	0
PolyA_DEIso	Salix_HiSeq_c588721_g1_i2	Salix_HiSeq_c588721_g1	0	249	0	43.18	Treatment	inf	gi|751176811|gb|KIL62790.1|	hypothetical protein M378DRAFT_165258 [Amanita muscaria Koide BX008]	Eukaryota	Fungi	Amanita muscaria	Amanita muscaria Koide BX008	gi|751176811|gb|KIL62790.1|;tr|B0DZY0|B0DZY0_LACBS;laccaria|B0DZY0|B0DZY0_LACBS;tr|S7PVB1|S7PVB1_GLOTA;laccaria|A0A0C9XSV8|A0A0C9XSV8_9AGAR;gi|618808639|ref|XP_007307032.1|;gi|170116680|ref|XP_001889530.1|;gi|630361483|ref|XP_007870016.1|;tr|D8QLR7|D8QLR7_SCHCM;gi|302672745|ref|XP_003026060.1|	Amanita muscaria Koide BX008;Laccaria;Laccaria bicolor;Gloeophyllum;Laccaria amethystina;Stereum hirsutum FP-91666 SS1;Laccaria bicolor S238N-H82;Gloeophyllum trabeum ATCC 11539;Schizophyllum;Schizophyllum commune H4-8	195;194;194;193;194;195;194;193;193;193	99;98;98;98;98;98;98;98;97;97	[('ribosomal', 4), ('L14b/L23e', 3), ('L23', 2), ('Predicted', 2), ('60S', 2)]	hypothetical protein M378DRAFT_165258 [Amanita muscaria Koide BX008];Predicted protein;Ribosomal protein L14b/L23e;Unplaced genomic scaffold K443scaffold_122, whole genome shotgun sequence;ribosomal protein L14b/L23e [Stereum hirsutum FP-91666 SS1];60S ribosomal protein L23 [Laccaria bicolor S238N-H82];ribosomal protein L14b/L23e [Gloeophyllum trabeum ATCC 11539];Putative uncharacterized protein;…	inf	23998.8	1	97.92	7e-61	195	99	394	73.0964	751176811	138	69.5652	0	0	0	0	0	0	0	Fungi	Amanita	Eukaryota;Fungi;Dikarya;Basidiomycota;Agaricomycotina;Agaricomycetes;Agaricomycetidae;Agaricales;Amanitaceae;Amanita;Amanita muscaria;Amanita muscaria Koide BX008	GO:0005840;GO:0003735;GO:0006412;0	PF00238;0	PTHR11761;0	lbc:LACBIDRAFT_186549;gtr:GLOTRDRAFT_65739;0;scm:SCHCODRAFT_86294	0	K02894;0	0
PolyA_DEIso	Salix_HiSeq_c601367_g4_i1	Salix_HiSeq_c601367_g4	0	154	0	43.0993	Treatment	inf	gi|599105966|ref|XP_007382741.1|	UBC-like protein [Punctularia strigosozonata HHB-11173 SS5]	Eukaryota	Fungi	Punctularia strigosozonata	Punctularia strigosozonata HHB-11173 SS5	gi|599105966|ref|XP_007382741.1|;gi|636615103|ref|XP_008038686.1|;gi|691792595|emb|CDO72079.1|;gi|597978791|ref|XP_007362830.1|;gi|807752637|ref|XP_012181113.1|;gi|761944245|gb|KIY64099.1|;tr|K5WIZ7|K5WIZ7_PHACS;gi|599402582|ref|XP_007401409.1|;gi|754368451|gb|KIP01408.1|;tr|S7QBC6|S7QBC6_GLOTA	Punctularia strigosozonata HHB-11173 SS5;Trametes versicolor FP-101664 SS1;Trametes cinnabarina;Dichomitus squalens LYAD-421 SS1;Fibroporia radiculosa;Cylindrobasidium torrendii FP15055 ss-10;Phanerochaete;Phanerochaete carnosa HHB-10118-sp;Phlebiopsis gigantea 11061_1 CR5-6;Gloeophyllum	144;140;140;139;137;137;137;137;137;136	89;86;85;84;82;81;81;81;81;80	[('UBC-like', 5), ('hypothetical', 3), ('SS1]', 2), ('[Trametes', 2), ('HHB-10118-sp]', 1)]	UBC-like protein [Punctularia strigosozonata HHB-11173 SS5];UBC-like protein [Trametes versicolor FP-101664 SS1];hypothetical protein BN946_scf184962.g22 [Trametes cinnabarina];UBC-like protein [Dichomitus squalens LYAD-421 SS1];predicted protein [Fibroporia radiculosa];UBC-like protein [Cylindrobasidium torrendii FP15055 ss-10];Uncharacterized protein;hypothetical protein PHACADRAFT_264835 [Phan…	inf	16563.6	1	84.21	1e-41	144	89	229	99.5633	599105966	139	54.6763	0	0	0	0	0	0	0	Fungi	Punctularia	Eukaryota;Fungi;Dikarya;Basidiomycota;Agaricomycotina;Agaricomycetes;Agaricomycetes incertae sedis;Corticiales;Punctulariaceae;Punctularia;Punctularia strigosozonata;Punctularia strigosozonata HHB-11173 SS5	0	0;PF00179;PF00179	0	0;pco:PHACADRAFT_264835;gtr:GLOTRDRAFT_60025	0	0;K10704;K10704	0
PolyA_DEIso	Salix_HiSeq_c578670_g1_i1	Salix_HiSeq_c578670_g1	0	413	0.0380514	42.0594	Treatment	1105.33	gi|648159873|gb|KDR73595.1|	hypothetical protein GALMADRAFT_251337 [Galerina marginata CBS 339.88]	Eukaryota	Fungi	Galerina marginata	Galerina marginata CBS 339.88	gi|648159873|gb|KDR73595.1|;gi|751698860|gb|KIM48792.1|;tr|D8PSU2|D8PSU2_SCHCM;gi|749764459|gb|KII89134.1|;gi|595770580|ref|XP_007263833.1|;tr|A8NEX2|A8NEX2_COPC7;gi|299753246|ref|XP_001833153.2|;laccaria|A0A0C9X945|A0A0C9X945_9AGAR;tr|M5BVA4|M5BVA4_THACB;gi|471910853|emb|CCO27687.1|	Galerina marginata CBS 339.88;Hebeloma cylindrosporum h7;Schizophyllum;Plicaturopsis crispa FD-325 SS-3;Fomitiporia mediterranea MF3/22;Coprinopsis;Coprinopsis cinerea okayama7#130;Laccaria amethystina;Rhizoctonia;Rhizoctonia solani AG-1 IB	145;145;136;144;143;142;142;142;142;142	86;85;84;84;83;82;82;81;81;81	[('subunit', 6), ('gamma', 6), ('nucleotide-binding', 5), ('Guanine', 4), ('hypothetical', 3)]	hypothetical protein GALMADRAFT_251337 [Galerina marginata CBS 339.88];hypothetical protein M413DRAFT_59806 [Hebeloma cylindrosporum h7];Guanine nucleotide-binding protein subunit gamma;hypothetical protein PLICRDRAFT_109469 [Plicaturopsis crispa FD-325 SS-3];G-protein gamma subunit [Fomitiporia mediterranea MF3/22];guanine nucleotide-binding protein subunit gamma [Coprinopsis cinerea okayama7#13…	3.04349	1198.49	1	85.19	9e-41	145	86	669	36.3229	648159873	81	100	0	0	0	0	0	0	0	Fungi	Galerina	Eukaryota;Fungi;Dikarya;Basidiomycota;Agaricomycotina;Agaricomycetes;Agaricomycetidae;Agaricales;Strophariaceae;Galerina;Galerina marginata;Galerina marginata CBS 339.88	0;GO:0005834;GO:0004871;GO:0007186	0;PF00631	0	0;scm:SCHCODRAFT_10566;cci:CC1G_01215	0	0;K07973	0
PolyA_DEIso	Salix_HiSeq_c595295_g4_i2	Salix_HiSeq_c595295_g4	0	373	1.97434e-07	41.8132	Treatment	2.11783e+08	gi|807758409|ref|XP_012183999.1|	predicted protein [Fibroporia radiculosa]	Eukaryota	Fungi	Fibroporia	Fibroporia radiculosa	gi|807758409|ref|XP_012183999.1|;tr|S8DKN2|S8DKN2_FOMPI;gi|646396520|gb|KDQ60772.1|;gi|754379679|gb|KIP12278.1|;gi|527292389|gb|EPS93322.1|;gi|597973029|ref|XP_007361353.1|;tr|M2QML4|M2QML4_CERS8;gi|599114207|ref|XP_007385452.1|;gi|449547315|gb|EMD38283.1|;gi|636610927|ref|XP_008036598.1|	Fibroporia radiculosa;Fomitopsis;Jaapia argillacea MUCL 33604;Phlebiopsis gigantea 11061_1 CR5-6;Fomitopsis pinicola FP-58527 SS1;Dichomitus squalens LYAD-421 SS1;Gelatoporia;Punctularia strigosozonata HHB-11173 SS5;Gelatoporia subvermispora B;Trametes versicolor FP-101664 SS1	311;311;310;311;311;310;310;308;310;309	95;95;95;95;95;94;94;94;94;93	[('hypothetical', 5), ('SS1]', 3), ('S-phase', 2), ('kinase-associated', 2), ('Uncharacterized', 2)]	predicted protein [Fibroporia radiculosa];Uncharacterized protein;hypothetical protein JAAARDRAFT_31743 [Jaapia argillacea MUCL 33604];hypothetical protein PHLGIDRAFT_98201 [Phlebiopsis gigantea 11061_1 CR5-6];hypothetical protein FOMPIDRAFT_1026577 [Fomitopsis pinicola FP-58527 SS1];S-phase kinase-associated protein 1A-like protein [Dichomitus squalens LYAD-421 SS1];hypothetical protein PUNSTDRA…	8.32589	42254.9	1	95.65	6e-104	311	95	758	63.3245	807758409	161	100	0	0	0	0	0	0	0	Fungi	Polyporaceae	Eukaryota;Fungi;Dikarya;Basidiomycota;Agaricomycotina;Agaricomycetes;Agaricomycetes incertae sedis;Polyporales;Polyporaceae;Fibroporia;Fibroporia radiculosa	GO:0006511;0	PF01466;PF03931;0	0	0	0	0	0
PolyA_DEIso	Salix_HiSeq_c487420_g2_i1	Salix_HiSeq_c487420_g2	45	363	6.95525	41.2123	Treatment	5.92535	laccaria|A0A0C9XGB3|A0A0C9XGB3_9AGAR	Unplaced genomic scaffold K443scaffold_86, whole genome shotgun sequence	Eukaryota	Fungi	Laccaria	Laccaria amethystina	laccaria|A0A0C9XGB3|A0A0C9XGB3_9AGAR;gi|750942685|gb|KIK00634.1|;gi|549054461|emb|CCX29659.1|;tr|U4LC36|U4LC36_PYROM;pyronema|U4LC36|U4LC36_PYROM;tr|B0DGN3|B0DGN3_LACBS;laccaria|B0DGN3|B0DGN3_LACBS;gi|170103659|ref|XP_001883044.1|	Laccaria amethystina;Laccaria amethystina LaAM-08-1;Pyronema omphalodes CBS 100304;Pyronema;Pyronema omphalodes;Laccaria;Laccaria bicolor;Laccaria bicolor S238N-H82	88;88;79;79;79;76;76;76	36;36;32;32;32;29;29;29	[('[Laccaria', 3), ('bicolor', 2), ('S238N-H82]', 2), ('Uncharacterized', 2), ('Predicted', 2)]	Unplaced genomic scaffold K443scaffold_86, whole genome shotgun sequence;hypothetical protein K443DRAFT_99919 [Laccaria amethystina LaAM-08-1];Similar to predicted protein [Laccaria bicolor S238N-H82];acc. no. XP_001883044 [Pyronema omphalodes CBS 100304];Uncharacterized protein;Predicted protein;predicted protein [Laccaria bicolor S238N-H82]	0.772714	7.6899	0.990773	36.21	2e-20	88	36	636	54.2453	A0A0C9XGB3_9AGAR	292	39.726	0	0	0	0	0	0	0	Dikarya	Tricholomataceae	Eukaryota;Fungi;Dikarya;Basidiomycota;Agaricomycotina;Agaricomycetes;Agaricomycetidae;Agaricales;Tricholomataceae;Laccaria;Laccaria amethystina	0	0	0	0;lbc:LACBIDRAFT_294690	0	0	0
PolyA_DEIso	Salix_HiSeq_c568623_g1_i1	Salix_HiSeq_c568623_g1	1	299	0.190774	41.1902	Treatment	215.911	tr|A9UKK4|A9UKK4_TAICA	Thioredoxin	Eukaryota	Fungi	Polyporales	Taiwanofungus	tr|A9UKK4|A9UKK4_TAICA;gi|61225285|gb|AAX40949.1|;tr|M2R1A9|M2R1A9_CERS8;gi|449541683|gb|EMD32666.1|;laccaria|A0A0C9X582|A0A0C9X582_9AGAR;tr|Q1RQI9|Q1RQI9_MALSM;tr|M5E6V3|M5E6V3_MALS4;gi|91680611|emb|CAI78451.1|;gi|119390335|pdb|2J23|A;gi|465793078|emb|CCU98198.1|	Taiwanofungus;Taiwanofungus camphoratus;Gelatoporia;Gelatoporia subvermispora B;Laccaria amethystina;Malassezia;Malassezia;Malassezia sympodialis;Malassezia sympodialis;Malassezia sympodialis ATCC 42132	77;77;76;76;77;73;72;73;72;72	69;69;67;67;63;63;63;63;63;63	[('Thioredoxin', 6), ('[Malassezia', 2), ('partial', 1), ('42132]', 1), ('Member', 1)]	Thioredoxin;thioredoxin [Taiwanofungus camphoratus];Thioredoxin;hypothetical protein CERSUDRAFT_118691 [Gelatoporia subvermispora B];Thioredoxin (Fragment);thioredoxin, partial [Malassezia sympodialis];Chain A, Cross-Reactivity And Crystal Structure Of Malassezia Sympodialis Thioredoxin (Mala S 13), A Member Of A New Pan- Allergen Family;allergen [Malassezia sympodialis ATCC 42132]	2.33427	414.555	1	62.26	4e-15	77	69	366	43.4426	A9UKK4	135	39.2593	GO:0005623;GO:0015035;GO:0045454;GO:0006662	PF00085	PTHR10438	0	0	0	0	Dikarya	Agaricomycetes	Eukaryota;Fungi;Dikarya;Basidiomycota;Agaricomycotina;Agaricomycetes;Polyporales;Taiwanofungus	GO:0005623;GO:0015035;GO:0045454;GO:0006662;0;GO:0005623	PF00085;0;PF00085	PTHR10438;0;PTHR10438	0	0	0	0
PolyA_DEIso	Salix_HiSeq_c602012_g1_i1	Salix_HiSeq_c602012_g1	2	384	0.328955	41.0945	Treatment	124.924	tr|M5BTH7|M5BTH7_THACB	Uncharacterized protein	Eukaryota	Fungi	mitosporic Ceratobasidiaceae	Rhizoctonia	tr|M5BTH7|M5BTH7_THACB;gi|471899045|emb|CCO30526.1|;gi|751832900|emb|CEL61335.1|;tr|L8WNY5|L8WNY5_THACA;gi|443917857|gb|ELU38487.1|;tr|D8Q5Y7|D8Q5Y7_SCHCM;gi|302685425|ref|XP_003032393.1|;gi|660966872|gb|KEP51264.1|;gi|576985484|gb|EUC58220.1|;tr|D8Q5Y0|D8Q5Y0_SCHCM	Rhizoctonia;Rhizoctonia solani AG-1 IB;Rhizoctonia solani AG-1 IB;Rhizoctonia;Rhizoctonia solani AG-1 IA;Schizophyllum;Schizophyllum commune H4-8;Rhizoctonia solani 123E;Rhizoctonia solani AG-3 Rhs1AP;Schizophyllum	71;71;71;70;70;69;69;67;67;68	86;86;86;85;85;80;80;78;78;78	[('solani', 5), ('[Rhizoctonia', 5), ('hypothetical', 3), ('AG-1', 3), ('manno', 3)]	Uncharacterized protein;hypothetical protein BN14_04555 [Rhizoctonia solani AG-1 IB];hypothetical protein RSOLAG1IB_09948 [Rhizoctonia solani AG-1 IB];Mannoprotein;mannoprotein [Rhizoctonia solani AG-1 IA];Putative uncharacterized protein;hypothetical protein SCHCODRAFT_85274 [Schizophyllum commune H4-8];mannoprotein [Rhizoctonia solani 123E];mannoprotein [Rhizoctonia solani AG-3 Rhs1AP];Putative…	2.09665	257.689	1	78.95	1e-11	71	86	528	21.5909	M5BTH7	297	12.7946	0	0	0	0	0	0	0	Dikarya	Ceratobasidiaceae	Eukaryota;Fungi;Dikarya;Basidiomycota;Agaricomycotina;Agaricomycetes;Cantharellales;Ceratobasidiaceae;mitosporic Ceratobasidiaceae;Rhizoctonia	0;GO:0016021;GO:0016021	0	0	0;scm:SCHCODRAFT_85274;scm:SCHCODRAFT_76887	0	0	0
PolyA_DEIso	Salix_HiSeq_c584898_g1_i1	Salix_HiSeq_c584898_g1	0	391	0.0314267	40.706	Treatment	1295.27	tr|S7QMZ1|S7QMZ1_GLOTA	ATPase, V1 complex, subunit C	Eukaryota	Fungi	Gloeophyllaceae	Gloeophyllum	tr|S7QMZ1|S7QMZ1_GLOTA;gi|630343843|ref|XP_007861222.1|;gi|695534424|ref|XP_009541390.1|;gi|749769010|gb|KII93439.1|;gi|754378876|gb|KIP11481.1|;gi|751736270|gb|KIM84559.1|;tr|K5XJ77|K5XJ77_AGABU;tr|K9HX26|K9HX26_AGABB;gi|597903518|ref|XP_007299058.1|;tr|A8N0V6|A8N0V6_COPC7	Gloeophyllum;Gloeophyllum trabeum ATCC 11539;Heterobasidion irregulare TC 32-1;Plicaturopsis crispa FD-325 SS-3;Phlebiopsis gigantea 11061_1 CR5-6;Piloderma croceum F 1598;Agaricus;Agaricus;Stereum hirsutum FP-91666 SS1;Coprinopsis	66;66;66;59;105;64;57;57;62;61	45;45;43;42;42;41;40;40;40;39	[('subunit', 5), ('hypothetical', 3), ('ATPase,', 2), ('complex,', 2), ('Uncharacterized', 2)]	ATPase, V1 complex, subunit C;ATPase, V1 complex, subunit C [Gloeophyllum trabeum ATCC 11539];vacuolar H+-ATPase V1 sector, subunit C [Heterobasidion irregulare TC 32-1];hypothetical protein PLICRDRAFT_49486 [Plicaturopsis crispa FD-325 SS-3];hypothetical protein PHLGIDRAFT_18012 [Phlebiopsis gigantea 11061_1 CR5-6];hypothetical protein PILCRDRAFT_818133 [Piloderma croceum F 1598];Uncharacterized…	3.11236	2089.74	1	70.45	2e-09	66	45	631	19.9683	S7QMZ1	392	11.2245	GO:0033180;GO:0015078;GO:0015991	PF03223	PTHR10137	gtr:GLOTRDRAFT_102624	0	K02148	0	Dikarya	Gloeophyllales	Eukaryota;Fungi;Dikarya;Basidiomycota;Agaricomycotina;Agaricomycetes;Gloeophyllales;Gloeophyllaceae;Gloeophyllum	GO:0033180;GO:0015078;GO:0015991;0;GO:0033180;GO:0015991	PF03223;0;PF03223;PF03223	PTHR10137;0;PTHR10137;PTHR10137	gtr:GLOTRDRAFT_102624;0;abp:AGABI1DRAFT81175;abv:AGABI2DRAFT190041;cci:CC1G_08653	0	K02148;0;K02148;K02148	0
PolyA_DEIso	Salix_HiSeq_c597292_g1_i5	Salix_HiSeq_c597292_g1	0	577	0.0114302	40.6962	Treatment	3560.43	gi|751729059|gb|KIM77386.1|	hypothetical protein PILCRDRAFT_825345 [Piloderma croceum F 1598]	Eukaryota	Fungi	Piloderma croceum	Piloderma croceum F 1598	gi|751729059|gb|KIM77386.1|	Piloderma croceum F 1598	137	52	[('[Piloderma', 1), ('1598]', 1), ('PILCRDRAFT_825345', 1), ('hypothetical', 1), ('croceum', 1)]	hypothetical protein PILCRDRAFT_825345 [Piloderma croceum F 1598]	3.5515	6123	1	57.46	2e-35	137	52	843	47.331	751729059	170	78.8235	0	0	0	0	0	0	0	Fungi	Piloderma	Eukaryota;Fungi;Dikarya;Basidiomycota;Agaricomycotina;Agaricomycetes;Agaricomycetidae;Atheliales;Atheliaceae;Piloderma;Piloderma croceum;Piloderma croceum F 1598	0	0	0	0	0	0	0
PolyA_DEIso	Salix_HiSeq_c545674_g1_i1	Salix_HiSeq_c545674_g1	0	86	0	40.6706	Treatment	inf	gi|695570061|ref|XP_009550796.1|	hypothetical protein HETIRDRAFT_454609 [Heterobasidion irregulare TC 32-1]	Eukaryota	Fungi	Heterobasidion irregulare	Heterobasidion irregulare TC 32-1	gi|695570061|ref|XP_009550796.1|;gi|628840827|ref|XP_007770193.1|;gi|750970466|gb|KIK27278.1|	Heterobasidion irregulare TC 32-1;Coniophora puteana RWD-64-598 SS2;Pisolithus microcarpus 441	68;62;57	73;73;72	[('hypothetical', 3), ('microcarpus', 1), ('irregulare', 1), ('CONPUDRAFT_166549', 1), ('[Coniophora', 1)]	hypothetical protein HETIRDRAFT_454609 [Heterobasidion irregulare TC 32-1];hypothetical protein CONPUDRAFT_166549 [Coniophora puteana RWD-64-598 SS2];hypothetical protein PISMIDRAFT_204534 [Pisolithus microcarpus 441]	inf	12666.1	1	69.57	9e-13	68	73	213	64.7887	695570061	78	58.9744	0	0	0	0	0	0	0	Fungi	Heterobasidion annosum species complex	Eukaryota;Fungi;Dikarya;Basidiomycota;Agaricomycotina;Agaricomycetes;Agaricomycetes incertae sedis;Russulales;Bondarzewiaceae;Heterobasidion;Heterobasidion annosum species complex;Heterobasidion irregulare;Heterobasidion irregulare TC 32-1	0	0	0	0	0	0	0
PolyA_DEIso	Salix_HiSeq_c599564_g2_i2	Salix_HiSeq_c599564_g2	0	586	0.0229971	40.5233	Treatment	1762.11	gi|691793161|emb|CDO71534.1|	hypothetical protein BN946_scf184911.g4 [Trametes cinnabarina]	Eukaryota	Fungi	Trametes	Trametes cinnabarina	gi|691793161|emb|CDO71534.1|;gi|599093399|ref|XP_007378627.1|;gi|636602671|ref|XP_008032470.1|;gi|597968475|ref|XP_007360183.1|;gi|695533579|ref|XP_009541170.1|;tr|S8FSV0|S8FSV0_FOMPI;gi|527303518|gb|EPT04296.1|;gi|749769903|gb|KII94332.1|;gi|752349173|gb|KIO08230.1|;tr|B0CQ32|B0CQ32_LACBS	Trametes cinnabarina;Punctularia strigosozonata HHB-11173 SS5;Trametes versicolor FP-101664 SS1;Dichomitus squalens LYAD-421 SS1;Heterobasidion irregulare TC 32-1;Fomitopsis;Fomitopsis pinicola FP-58527 SS1;Plicaturopsis crispa FD-325 SS-3;Pisolithus tinctorius Marx 270;Laccaria	240;238;237;231;229;220;220;211;219;214	52;52;51;49;48;44;44;43;43;42	[('hypothetical', 8), ('SS1]', 3), ('[Trametes', 2), ('FOMPIDRAFT_1140773', 1), ('partial', 1)]	hypothetical protein BN946_scf184911.g4 [Trametes cinnabarina];hypothetical protein PUNSTDRAFT_48642 [Punctularia strigosozonata HHB-11173 SS5];hypothetical protein TRAVEDRAFT_62188 [Trametes versicolor FP-101664 SS1];hypothetical protein DICSQDRAFT_95295 [Dichomitus squalens LYAD-421 SS1];hypothetical protein HETIRDRAFT_378052 [Heterobasidion irregulare TC 32-1];Uncharacterized protein;hypotheti…	3.24603	1791.7	1	60.76	9e-74	240	52	1039	68.4312	691793161	236	99.5763	0	0	0	0	0	0	0	Fungi	Coriolaceae	Eukaryota;Fungi;Dikarya;Basidiomycota;Agaricomycotina;Agaricomycetes;Agaricomycetes incertae sedis;Polyporales;Coriolaceae;Trametes;Trametes cinnabarina	0;GO:0016021;GO:0016021	0	0	0;lbc:LACBIDRAFT_291495	0	0	0
PolyA_DEIso	Salix_HiSeq_c600442_g2_i3	Salix_HiSeq_c600442_g2	0	193	0	39.19	Treatment	inf	gi|914257464|gb|KNZ72834.1|	Phenylalanine ammonia-lyase [Termitomyces sp. J132]	Eukaryota	Fungi	Termitomyces	Termitomyces sp. J132	gi|914257464|gb|KNZ72834.1|;gi|763731522|gb|KJA28925.1|;tr|B0D8P9|B0D8P9_LACBS;laccaria|B0D8P9|B0D8P9_LACBS;laccaria|A0A0C9XW48|A0A0C9XW48_9AGAR;gi|170097946|ref|XP_001880192.1|;gi|750951409|gb|KIK09276.1|;gi|751180324|gb|KIL66274.1|;tr|S8EH39|S8EH39_FOMPI;gi|751690313|gb|KIM40304.1|	Termitomyces sp. J132;Hypholoma sublateritium FD-334 SS-4;Laccaria;Laccaria bicolor;Laccaria amethystina;Laccaria bicolor S238N-H82;Laccaria amethystina LaAM-08-1;Amanita muscaria Koide BX008;Fomitopsis;Hebeloma cylindrosporum h7	64;62;61;61;61;61;61;60;60;60	62;58;57;57;57;57;57;56;55;55	[('ammonia-lyase', 5), ('Phenylalanine', 5), ('hypothetical', 4), ('[Laccaria', 2), ('h7]', 1)]	Phenylalanine ammonia-lyase [Termitomyces sp. J132];hypothetical protein HYPSUDRAFT_33381 [Hypholoma sublateritium FD-334 SS-4];Phenylalanine ammonia-lyase;predicted protein [Laccaria bicolor S238N-H82];hypothetical protein K443DRAFT_671769 [Laccaria amethystina LaAM-08-1];hypothetical protein M378DRAFT_186083 [Amanita muscaria Koide BX008];hypothetical protein M413DRAFT_446481 [Hebeloma cylindro…	inf	15482.6	1	57.14	5e-09	64	62	326	51.5337	914257464	689	6.96662	0	0	0	0	0	0	0	Fungi	Lyophyllaceae	Eukaryota;Fungi;Dikarya;Basidiomycota;Agaricomycotina;Agaricomycetes;Agaricomycetidae;Agaricales;Lyophyllaceae;Termitomyces;Termitomyces sp. J132	0;GO:0005737;GO:0045548;GO:0009800;GO:0006559	0;PF00221	0	0;lbc:LACBIDRAFT_291120	0	0;K10775	0
PolyA_DEIso	Salix_HiSeq_c581007_g5_i1	Salix_HiSeq_c581007_g5	0	209	0	38.4625	Treatment	inf	gi|599106644|ref|XP_007382964.1|	hypothetical protein PUNSTDRAFT_86159 [Punctularia strigosozonata HHB-11173 SS5]	Eukaryota	Fungi	Punctularia strigosozonata	Punctularia strigosozonata HHB-11173 SS5	gi|599106644|ref|XP_007382964.1|;gi|754375555|gb|KIP08197.1|;tr|S7RID9|S7RID9_GLOTA;gi|630356229|ref|XP_007867415.1|;gi|691796512|emb|CDO68947.1|	Punctularia strigosozonata HHB-11173 SS5;Phlebiopsis gigantea 11061_1 CR5-6;Gloeophyllum;Gloeophyllum trabeum ATCC 11539;Trametes cinnabarina	110;109;106;106;106	77;72;67;67;67	[('hypothetical', 4), ('[Gloeophyllum', 1), ('strigosozonata', 1), ('CR5-6]', 1), ('PUNSTDRAFT_86159', 1)]	hypothetical protein PUNSTDRAFT_86159 [Punctularia strigosozonata HHB-11173 SS5];hypothetical protein PHLGIDRAFT_117408 [Phlebiopsis gigantea 11061_1 CR5-6];Uncharacterized protein;hypothetical protein GLOTRDRAFT_77982 [Gloeophyllum trabeum ATCC 11539];hypothetical protein BN946_scf185000.g90 [Trametes cinnabarina]	inf	20589.5	1	71.83	1e-26	110	77	353	60.3399	599106644	266	26.6917	0	0	0	0	0	0	0	Fungi	Punctularia	Eukaryota;Fungi;Dikarya;Basidiomycota;Agaricomycotina;Agaricomycetes;Agaricomycetes incertae sedis;Corticiales;Punctulariaceae;Punctularia;Punctularia strigosozonata;Punctularia strigosozonata HHB-11173 SS5	0	0;PF11901	0	0;gtr:GLOTRDRAFT_77982	0	0	0
PolyA_DEIso	Salix_HiSeq_c598405_g1_i2	Salix_HiSeq_c598405_g1	0	250	0	38.3327	Treatment	inf	tr|M2R1A4|M2R1A4_CERS8	Uncharacterized protein	Eukaryota	Fungi	Polyporales	Gelatoporia	tr|M2R1A4|M2R1A4_CERS8;gi|449541036|gb|EMD32022.1|;gi|749844151|gb|KIJ19041.1|;gi|750970241|gb|KIK27054.1|;gi|636604831|ref|XP_008033550.1|;gi|827765778|gb|KLO20357.1|;gi|807755631|ref|XP_012182610.1|;gi|751003013|gb|KIK45133.1|;gi|751182892|gb|KIL68832.1|;tr|A8N5F6|A8N5F6_COPC7	Gelatoporia;Gelatoporia subvermispora B;Paxillus involutus ATCC 200175;Pisolithus microcarpus 441;Trametes versicolor FP-101664 SS1;Schizopora paradoxa;Fibroporia radiculosa;Suillus luteus UH-Slu-Lm8-n1;Amanita muscaria Koide BX008;Coprinopsis	172;172;169;167;168;167;167;165;167;166	90;90;88;87;86;86;86;86;86;85	[('hypothetical', 4), ('uridylyltransferase', 4), ('UTP--glucose-1-phosphate', 2), ('PISMIDRAFT_219459', 1), ('UTP-glucose-1-phosphate', 1)]	Uncharacterized protein;hypothetical protein CERSUDRAFT_58921 [Gelatoporia subvermispora B];UTP---glucose-1-phosphate uridylyltransferase [Paxillus involutus ATCC 200175];hypothetical protein PISMIDRAFT_219459 [Pisolithus microcarpus 441];UTP--glucose-1-phosphate uridylyltransferase [Trametes versicolor FP-101664 SS1];UTP--glucose-1-phosphate uridylyltransferase [Schizopora paradoxa];predicted pr…	inf	21875.4	1	86.96	5e-48	172	90	434	63.5945	M2R1A4	504	18.254	GO:0003983;GO:0006011	PF01704	PTHR11952	0	0	0	0	Dikarya	Agaricomycetes	Eukaryota;Fungi;Dikarya;Basidiomycota;Agaricomycotina;Agaricomycetes;Polyporales;Gelatoporia	GO:0003983;GO:0006011;0;GO:0003983;GO:0006011	PF01704;0;PF01704	PTHR11952;0;PTHR11952	0;cci:CC1G_04534	0	0;K00963	0
PolyA_DEIso	Salix_HiSeq_c595724_g3_i1	Salix_HiSeq_c595724_g3	0	136	0	38.2879	Treatment	inf	uniparc|UPI000440D641	hypothetical protein	Eukaryota	Fungi	Stereum	Stereum hirsutum	uniparc|UPI000440D641	Stereum hirsutum (strain FP-91666)	51	42	[('hypothetical', 1)]	hypothetical protein	inf	13853.2	1	50.85	2e-05	51	42	262	64.1221	UPI000440D641	283	20.4947	0	0	0	0	0	0	0	Dikarya	Stereaceae	Eukaryota;Fungi;Dikarya;Basidiomycota;Agaricomycotina;Agaricomycetes;Russulales;Stereaceae;Stereum;Stereum hirsutum	0	0	0	0	0	0	0
PolyA_DEIso	Salix_HiSeq_c595635_g1_i2	Salix_HiSeq_c595635_g1	0	295	0.0298788	38.2197	Treatment	1279.16	gi|636607597|ref|XP_008034933.1|	60S ribosomal protein L9 [Trametes versicolor FP-101664 SS1]	Eukaryota	Fungi	Trametes versicolor	Trametes versicolor FP-101664 SS1	gi|636607597|ref|XP_008034933.1|;tr|S7S174|S7S174_GLOTA;gi|630346297|ref|XP_007862449.1|;gi|595779916|ref|XP_007268501.1|;gi|807755287|ref|XP_012182438.1|;gi|646400528|gb|KDQ64607.1|;tr|R7SYG0|R7SYG0_DICSQ;tr|B8P339|B8P339_POSPM;gi|597991149|ref|XP_007366008.1|;gi|576993711|gb|EUC66377.1|	Trametes versicolor FP-101664 SS1;Gloeophyllum;Gloeophyllum trabeum ATCC 11539;Fomitiporia mediterranea MF3/22;Fibroporia radiculosa;Jaapia argillacea MUCL 33604;Dichomitus;Postia;Dichomitus squalens LYAD-421 SS1;Rhizoctonia solani AG-3 Rhs1AP	214;207;207;209;209;210;208;206;208;208	89;86;86;85;85;85;84;84;84;84	[('ribosomal', 8), ('60S', 7), ('SS1]', 2), ('[Gloeophyllum', 1), ('argillacea', 1)]	60S ribosomal protein L9 [Trametes versicolor FP-101664 SS1];60S ribosomal protein L9;60S ribosomal protein L9 [Gloeophyllum trabeum ATCC 11539];ribosomal protein L6 [Fomitiporia mediterranea MF3/22];predicted protein [Fibroporia radiculosa];hypothetical protein JAAARDRAFT_28246 [Jaapia argillacea MUCL 33604];60S ribosomal protein L9 [Dichomitus squalens LYAD-421 SS1];60S ribosomal protein l9 [Rh…	3.10692	1714.03	1	86.44	4e-67	214	89	470	75.3191	636607597	190	62.1053	0	0	0	0	0	0	0	Fungi	Trametes	Eukaryota;Fungi;Dikarya;Basidiomycota;Agaricomycotina;Agaricomycetes;Agaricomycetes incertae sedis;Polyporales;Coriolaceae;Trametes;Trametes versicolor;Trametes versicolor FP-101664 SS1	GO:0005840;GO:0019843;GO:0003735;GO:0006412;0	PF00347;0	PTHR11655;0	gtr:GLOTRDRAFT_109707;0;dsq:DICSQDRAFT_61105;ppl:POSPLDRAFT_134685	0	K02940;0	0
PolyA_DEIso	Salix_HiSeq_c597585_g1_i1	Salix_HiSeq_c597585_g1	0	155	0	37.5869	Treatment	inf	tr|S8DJ81|S8DJ81_FOMPI	Uncharacterized protein	Eukaryota	Fungi	Polyporales	Fomitopsis	tr|S8DJ81|S8DJ81_FOMPI;gi|527292749|gb|EPS93661.1|;gi|691788388|emb|CDO75390.1|;gi|691785071|emb|CDO77766.1|	Fomitopsis;Fomitopsis pinicola FP-58527 SS1;Trametes cinnabarina;Trametes cinnabarina	92;92;92;91	85;85;79;77	[('hypothetical', 3), ('cinnabarina]', 2), ('[Trametes', 2), ('pinicola', 1), ('Uncharacterized', 1)]	Uncharacterized protein;hypothetical protein FOMPIDRAFT_1026456 [Fomitopsis pinicola FP-58527 SS1];hypothetical protein BN946_scf185012.g7 [Trametes cinnabarina];hypothetical protein BN946_scf185025.g4 [Trametes cinnabarina]	inf	16358.9	1	77.78	7e-21	92	85	318	50.9434	S8DJ81	167	32.3353	GO:0000276;GO:0015078;GO:0015986	PF04718	PTHR12386	0	0	0	0	Dikarya	Agaricomycetes	Eukaryota;Fungi;Dikarya;Basidiomycota;Agaricomycotina;Agaricomycetes;Polyporales;Fomitopsis	GO:0000276;GO:0015078;GO:0015986;0	PF04718;0	PTHR12386;0	0	0	0	0
PolyA_DEIso	Salix_HiSeq_c599207_g1_i1	Salix_HiSeq_c599207_g1	0	861	0.0123365	37.5724	Treatment	3045.64	gi|595782554|ref|XP_007269820.1|	Metalloprotease [Fomitiporia mediterranea MF3/22]	Eukaryota	Fungi	Fomitiporia mediterranea	Fomitiporia mediterranea MF3_22	gi|595782554|ref|XP_007269820.1|;gi|754376282|gb|KIP08913.1|;tr|D8PNL6|D8PNL6_SCHCM;tr|D8QBI3|D8QBI3_SCHCM;laccaria|B0DDS9|B0DDS9_LACBS;laccaria|B0DX29|B0DX29_LACBS;laccaria|A0A0C9XRE0|A0A0C9XRE0_9AGAR;laccaria|A0A0C9X007|A0A0C9X007_9AGAR;gi|695551072|ref|XP_009545785.1|;gi|646398227|gb|KDQ62378.1|	Fomitiporia mediterranea MF3/22;Phlebiopsis gigantea 11061_1 CR5-6;Schizophyllum;Schizophyllum;Laccaria bicolor;Laccaria bicolor;Laccaria amethystina;Laccaria amethystina;Heterobasidion irregulare TC 32-1;Jaapia argillacea MUCL 33604	332;330;242;242;242;241;242;241;320;320	74;72;70;70;70;70;70;70;69;69	[('Histone', 6), ('hypothetical', 2), ('argillacea', 1), ('32-1]', 1), ('Metalloprotease', 1)]	Metalloprotease [Fomitiporia mediterranea MF3/22];hypothetical protein PHLGIDRAFT_68434 [Phlebiopsis gigantea 11061_1 CR5-6];Histone H3;Histone H3 (Fragment);Metallo peptidase M3A [Heterobasidion irregulare TC 32-1];hypothetical protein JAAARDRAFT_189705 [Jaapia argillacea MUCL 33604]	3.48368	3845.05	1	78.04	5e-102	332	74	1504	42.6862	595782554	673	31.7979	0	0	0	0	0	0	0	Fungi	Fomitiporia	Eukaryota;Fungi;Dikarya;Basidiomycota;Agaricomycotina;Agaricomycetes;Agaricomycetes incertae sedis;Hymenochaetales;Hymenochaetaceae;Fomitiporia;Fomitiporia mediterranea;Fomitiporia mediterranea MF3_22	0;GO:0000786;GO:0005634;GO:0003677	0;PF00125	0;PTHR11426	0;scm:SCHCODRAFT_47315;scm:SCHCODRAFT_27888;lbc:LACBIDRAFT_294559;lbc:LACBIDRAFT_191988	0	0;K11253	0
PolyA_DEIso	Salix_HiSeq_c600240_g5_i1	Salix_HiSeq_c600240_g5	0	535	0.04298	37.0525	Treatment	862.087	gi|597903192|ref|XP_007298895.1|	hypothetical protein STEHIDRAFT_117496 [Stereum hirsutum FP-91666 SS1]	Eukaryota	Fungi	Stereum hirsutum	Stereum hirsutum FP-91666 SS1	gi|597903192|ref|XP_007298895.1|;gi|691794817|emb|CDO70235.1|;gi|648171651|gb|KDR85267.1|;tr|B0CQY9|B0CQY9_LACBS;laccaria|B0CQY9|B0CQY9_LACBS;laccaria|A0A0C9X5X5|A0A0C9X5X5_9AGAR;gi|170085411|ref|XP_001873929.1|;gi|750938678|gb|KIJ96718.1|;gi|636603669|ref|XP_008032969.1|;tr|S7QNI8|S7QNI8_GLOTA	Stereum hirsutum FP-91666 SS1;Trametes cinnabarina;Galerina marginata CBS 339.88;Laccaria;Laccaria bicolor;Laccaria amethystina;Laccaria bicolor S238N-H82;Laccaria amethystina LaAM-08-1;Trametes versicolor FP-101664 SS1;Gloeophyllum	135;147;148;144;144;144;144;144;147;144	54;52;52;51;51;51;51;51;51;50	[('family', 4), ('Glycoside', 3), ('hypothetical', 3), ('hydrolase', 3), ('1,3-beta-glucanosyltransferase', 2)]	hypothetical protein STEHIDRAFT_117496 [Stereum hirsutum FP-91666 SS1];Glycoside Hydrolase Family 72 / Carbohydrate-Binding Module Family 43 protein [Trametes cinnabarina];hypothetical protein GALMADRAFT_52377 [Galerina marginata CBS 339.88];Glycoside hydrolase family 72 protein;1,3-beta-glucanosyltransferase;glycoside hydrolase family 72 protein [Laccaria bicolor S238N-H82];carbohydrate-binding …	2.93555	968.829	1	59.13	2e-32	135	54	905	38.1215	597903192	555	19.8198	0	0	0	0	0	0	0	Fungi	Stereum	Eukaryota;Fungi;Dikarya;Basidiomycota;Agaricomycotina;Agaricomycetes;Agaricomycetes incertae sedis;Russulales;Stereaceae;Stereum;Stereum hirsutum;Stereum hirsutum FP-91666 SS1	0;GO:0031225;GO:0005886;GO:0016787;GO:0016740;GO:0005975;GO:0016021;GO:0005975	0;PF03198;PF07983;PF07983	0	0;lbc:LACBIDRAFT_187145;gtr:GLOTRDRAFT_113553	0	0	0
PolyA_DEIso	Salix_HiSeq_c565630_g1_i1	Salix_HiSeq_c565630_g1	0	307	0.0227144	36.8412	Treatment	1621.93	gi|691796775|emb|CDO68646.1|	hypothetical protein BN946_scf184382.g3 [Trametes cinnabarina]	Eukaryota	Fungi	Trametes	Trametes cinnabarina	gi|691796775|emb|CDO68646.1|;tr|M5C103|M5C103_THACB;gi|761925439|gb|KIY46767.1|;gi|646389264|gb|KDQ54035.1|;gi|751011197|gb|KIK52974.1|;gi|763727925|gb|KJA25340.1|;tr|V2YGZ7|V2YGZ7_MONRO;gi|749766163|gb|KII90696.1|;gi|630194676|ref|XP_007849719.1|;gi|646309186|gb|KDQ30329.1|	Trametes cinnabarina;Rhizoctonia;Fistulina hepatica ATCC 64428;Jaapia argillacea MUCL 33604;Gymnopus luxurians FD-317 M1;Hypholoma sublateritium FD-334 SS-4;Moniliophthora;Plicaturopsis crispa FD-325 SS-3;Moniliophthora roreri MCA 2997;Pleurotus ostreatus PC15	141;102;134;134;130;130;129;129;129;129	47;47;43;43;42;41;40;40;40;40	[('hypothetical', 8), ('Uncharacterized', 2), ('argillacea', 1), ('64428]', 1), ('crispa', 1)]	hypothetical protein BN946_scf184382.g3 [Trametes cinnabarina];Uncharacterized protein;hypothetical protein FISHEDRAFT_66303 [Fistulina hepatica ATCC 64428];hypothetical protein JAAARDRAFT_38626 [Jaapia argillacea MUCL 33604];hypothetical protein GYMLUDRAFT_179561 [Gymnopus luxurians FD-317 M1];hypothetical protein HYPSUDRAFT_85467 [Hypholoma sublateritium FD-334 SS-4];hypothetical protein PLICRD…	3.21003	1880.72	1	51.7	9e-39	141	47	543	76.2431	691796775	148	98.6486	0	0	0	0	0	0	0	Fungi	Coriolaceae	Eukaryota;Fungi;Dikarya;Basidiomycota;Agaricomycotina;Agaricomycetes;Agaricomycetes incertae sedis;Polyporales;Coriolaceae;Trametes;Trametes cinnabarina	0	0	0	0;mrr:Moror_16377	0	0	0
PolyA_DEIso	Salix_HiSeq_c600486_g3_i3	Salix_HiSeq_c600486_g3	0	116	0	36.4313	Treatment	inf	gi|648159485|gb|KDR73213.1|	hypothetical protein GALMADRAFT_270075 [Galerina marginata CBS 339.88]	Eukaryota	Fungi	Galerina marginata	Galerina marginata CBS 339.88	gi|648159485|gb|KDR73213.1|;gi|648159489|gb|KDR73217.1|;gi|751687631|gb|KIM37635.1|;gi|827761667|gb|KLO16282.1|;tr|R9NZ62|R9NZ62_PSEHS;tr|A8N4K9|A8N4K9_COPC7;tr|Q92460|Q92460_USTMD;gi|299750720|ref|XP_001829778.2|;tr|R7RZC4|R7RZC4_PUNST;gi|599124266|ref|XP_007389301.1|	Galerina marginata CBS 339.88;Galerina marginata CBS 339.88;Hebeloma cylindrosporum h7;Schizopora paradoxa;Pseudozyma;Coprinopsis;Ustilago;Coprinopsis cinerea okayama7#130;Punctularia;Punctularia strigosozonata HHB-11173 SS5	55;55;53;52;52;52;52;52;55;55	99;99;94;93;93;92;92;92;91;91	[('dehydrogenase', 6), ('aldehyde', 3), ('hypothetical', 3), ('[Galerina', 2), ('Aldehyde', 2)]	hypothetical protein GALMADRAFT_270075 [Galerina marginata CBS 339.88];hypothetical protein GALMADRAFT_251806 [Galerina marginata CBS 339.88];hypothetical protein M413DRAFT_448419 [Hebeloma cylindrosporum h7];NAD-dependent aldehyde dehydrogenase [Schizopora paradoxa];Uncharacterized protein;Aldehyde dehydrogenase;Indole-3-acetaldehyde dehydrogenase;aldehyde dehydrogenase [Coprinopsis cinerea okay…	inf	11468.9	1	100	2e-06	55	99	252	29.7619	648159485	470	5.31915	0	0	0	0	0	0	0	Fungi	Galerina	Eukaryota;Fungi;Dikarya;Basidiomycota;Agaricomycotina;Agaricomycetes;Agaricomycetidae;Agaricales;Strophariaceae;Galerina;Galerina marginata;Galerina marginata CBS 339.88	0;GO:0016620;GO:0004029;GO:0004030;GO:0006081	0;PF00171	0	0;cci:CC1G_05987;psq:PUNSTDRAFT_109421	0	0;K00128	0
PolyA_DEIso	Salix_HiSeq_c574579_g2_i1	Salix_HiSeq_c574579_g2	0	131	0	36.4214	Treatment	inf	tr|F8PVI8|F8PVI8_SERL3	Putative uncharacterized protein	Eukaryota	Fungi	Serpulaceae	Serpula	tr|F8PVI8|F8PVI8_SERL3;gi|336371466|gb|EGN99805.1|;gi|595775968|ref|XP_007266527.1|;gi|749900419|gb|KIJ67957.1|;tr|M2QLH1|M2QLH1_CERS8;gi|749768462|gb|KII92894.1|;gi|449546904|gb|EMD37873.1|;gi|628832473|ref|XP_007766540.1|;gi|646388634|gb|KDQ53462.1|	Serpula;Serpula lacrymans var. lacrymans S7.3;Fomitiporia mediterranea MF3/22;Hydnomerulius pinastri MD-312;Gelatoporia;Plicaturopsis crispa FD-325 SS-3;Gelatoporia subvermispora B;Coniophora puteana RWD-64-598 SS2;Jaapia argillacea MUCL 33604	83;83;84;82;84;86;84;79;80	79;79;79;78;77;77;77;73;71	[('hypothetical', 7), ('lacrymans', 2), ('argillacea', 1), ('crispa', 1), ('SS-3]', 1)]	Putative uncharacterized protein;hypothetical protein SERLA73DRAFT_167687 [Serpula lacrymans var. lacrymans S7.3];hypothetical protein FOMMEDRAFT_107810 [Fomitiporia mediterranea MF3/22];hypothetical protein HYDPIDRAFT_37535 [Hydnomerulius pinastri MD-312];Uncharacterized protein;hypothetical protein PLICRDRAFT_172925 [Plicaturopsis crispa FD-325 SS-3];hypothetical protein CERSUDRAFT_114510 [Gela…	inf	12658.3	1	77.36	3e-16	83	79	237	67.0886	F8PVI8	1246	4.25361	GO:0003723	PF00013	0	0	0	0	0	Dikarya	Coniophorineae	Eukaryota;Fungi;Dikarya;Basidiomycota;Agaricomycotina;Agaricomycetes;Agaricomycetidae;Boletales;Coniophorineae;Serpulaceae;Serpula	GO:0003723;0;GO:0003723	PF00013;0;PF00013	0	0	0	0	0
PolyA_DEIso	Salix_HiSeq_c596433_g3_i1	Salix_HiSeq_c596433_g3	1	107	1.37925	36.0606	Treatment	26.145	gi|595780496|ref|XP_007268791.1|	AFG1-like ATPase, partial [Fomitiporia mediterranea MF3/22]	Eukaryota	Fungi	Fomitiporia mediterranea	Fomitiporia mediterranea MF3_22	gi|595780496|ref|XP_007268791.1|;tr|F8NNW2|F8NNW2_SERL9;tr|F8PPD4|F8PPD4_SERL3;gi|597922762|ref|XP_007315725.1|;tr|S7RWB9|S7RWB9_GLOTA;gi|827760364|gb|KLO14997.1|;gi|630345867|ref|XP_007862234.1|;gi|749887750|gb|KIJ57068.1|;gi|646400352|gb|KDQ64431.1|;gi|636608825|ref|XP_008035547.1|	Fomitiporia mediterranea MF3/22;Serpula;Serpula;Serpula lacrymans var. lacrymans S7.9;Gloeophyllum;Schizopora paradoxa;Gloeophyllum trabeum ATCC 11539;Sphaerobolus stellatus SS14;Jaapia argillacea MUCL 33604;Trametes versicolor FP-101664 SS1	76;77;77;77;78;75;78;76;74;75	90;89;89;89;88;88;88;88;87;83	[('AFG1-like', 5), ('ATPase', 4), ('hypothetical', 3), ('lacrymans', 2), ('Putative', 2)]	AFG1-like ATPase, partial [Fomitiporia mediterranea MF3/22];Putative uncharacterized protein;hypothetical protein SERLADRAFT_461437 [Serpula lacrymans var. lacrymans S7.9];AFG1-like ATPase;AFG1-like ATPase [Schizopora paradoxa];AFG1-like ATPase [Gloeophyllum trabeum ATCC 11539];hypothetical protein M422DRAFT_218928 [Sphaerobolus stellatus SS14];hypothetical protein JAAARDRAFT_28064 [Jaapia argill…	1.41739	29.7489	1	86.11	8e-14	76	90	236	45.7627	595780496	497	7.24346	0	0	0	0	0	0	0	Fungi	Fomitiporia	Eukaryota;Fungi;Dikarya;Basidiomycota;Agaricomycotina;Agaricomycetes;Agaricomycetes incertae sedis;Hymenochaetales;Hymenochaetaceae;Fomitiporia;Fomitiporia mediterranea;Fomitiporia mediterranea MF3_22	GO:0005524;0	PF03969;0	PTHR12169;0	sla:SERLADRAFT_461437;0;gtr:GLOTRDRAFT_125481	0	K18798;0	0
PolyA_DEIso	Salix_HiSeq_c518836_g1_i2	Salix_HiSeq_c518836_g1	0	321	0.0118667	35.6394	Treatment	3003.31	gi|752349241|gb|KIO08298.1|	hypothetical protein M404DRAFT_997229 [Pisolithus tinctorius Marx 270]	Eukaryota	Fungi	Pisolithus tinctorius	Pisolithus tinctorius Marx 270	gi|752349241|gb|KIO08298.1|;gi|750971752|gb|KIK28559.1|;gi|618809835|ref|XP_007307613.1|;laccaria|A0A0C9XZF4|A0A0C9XZF4_9AGAR;gi|646399427|gb|KDQ63562.1|;gi|749847057|gb|KIJ21768.1|;gi|749847058|gb|KIJ21769.1|;gi|749900954|gb|KIJ68470.1|;gi|750949131|gb|KIK07009.1|;tr|M5FNY1|M5FNY1_DACSP	Pisolithus tinctorius Marx 270;Pisolithus microcarpus 441;Stereum hirsutum FP-91666 SS1;Laccaria amethystina;Jaapia argillacea MUCL 33604;Paxillus involutus ATCC 200175;Paxillus involutus ATCC 200175;Hydnomerulius pinastri MD-312;Laccaria amethystina LaAM-08-1;Dacryopinax	177;171;172;169;171;169;169;169;169;167	78;74;73;72;72;72;72;72;72;71	[('hypothetical', 7), ('involutus', 2), ('[Pisolithus', 2), ('200175]', 2), ('UPF0041-domain-containing', 2)]	hypothetical protein M404DRAFT_997229 [Pisolithus tinctorius Marx 270];hypothetical protein PISMIDRAFT_587622 [Pisolithus microcarpus 441];UPF0041-domain-containing protein [Stereum hirsutum FP-91666 SS1];Unplaced genomic scaffold K443scaffold_15, whole genome shotgun sequence;hypothetical protein JAAARDRAFT_29583 [Jaapia argillacea MUCL 33604];hypothetical protein PAXINDRAFT_159790 [Paxillus inv…	3.4776	4150.66	1	86.79	5e-53	177	78	496	64.1129	752349241	136	77.9412	0	0	0	0	0	0	0	Fungi	Pisolithus	Eukaryota;Fungi;Dikarya;Basidiomycota;Agaricomycotina;Agaricomycetes;Agaricomycetidae;Boletales;Sclerodermatineae;Pisolithaceae;Pisolithus;Pisolithus tinctorius;Pisolithus tinctorius Marx 270	0;GO:0005743;GO:0006850;GO:0006850	0;PF03650;PF03650	0	0	0	0	0
PolyA_DEIso	Salix_HiSeq_c599681_g1_i2	Salix_HiSeq_c599681_g1	0	112	0	35.1669	Treatment	inf	gi|754371969|gb|KIP04693.1|	hypothetical protein PHLGIDRAFT_109219 [Phlebiopsis gigantea 11061_1 CR5-6]	Eukaryota	Fungi	Phlebiopsis gigantea	Phlebiopsis gigantea 11061_1 CR5-6	gi|754371969|gb|KIP04693.1|;tr|L8X6J9|L8X6J9_THACA;tr|M2QNU1|M2QNU1_CERS8;gi|449547756|gb|EMD38723.1|;tr|S8FSZ0|S8FSZ0_FOMPI;gi|751734817|gb|KIM83111.1|;gi|527300506|gb|EPT01300.1|;tr|A8N949|A8N949_COPC7;gi|299744955|ref|XP_001831377.2|;tr|K1Q947|K1Q947_CRAGI	Phlebiopsis gigantea 11061_1 CR5-6;Rhizoctonia;Gelatoporia;Gelatoporia subvermispora B;Fomitopsis;Piloderma croceum F 1598;Fomitopsis pinicola FP-58527 SS1;Coprinopsis;Coprinopsis cinerea okayama7#130;Crassostrea	83;79;98;98;97;99;97;91;91;75	70;68;68;68;67;67;67;65;65;63	[('chain', 4), ('hypothetical', 4), ('light', 4), ('arm', 2), ('Uncharacterized', 2)]	hypothetical protein PHLGIDRAFT_109219 [Phlebiopsis gigantea 11061_1 CR5-6];Dynein light chain type 1 domain-containing protein;Uncharacterized protein;hypothetical protein CERSUDRAFT_81533 [Gelatoporia subvermispora B];hypothetical protein PILCRDRAFT_819872 [Piloderma croceum F 1598];hypothetical protein FOMPIDRAFT_1023375 [Fomitopsis pinicola FP-58527 SS1];Outer dynein arm light chain 8;outer d…	inf	12677.7	1	79.59	4e-18	83	70	236	62.2881	754371969	108	44.4444	0	0	0	0	0	0	0	Fungi	Phlebiopsis	Eukaryota;Fungi;Dikarya;Basidiomycota;Agaricomycotina;Agaricomycetes;Agaricomycetes incertae sedis;Polyporales;Phanerochaetaceae;Phlebiopsis;Phlebiopsis gigantea;Phlebiopsis gigantea 11061_1 CR5-6	GO:0005875;GO:0007017;0;GO:0007017	PF01221;0;PF01221	PTHR11886;0;PTHR11886	0;cci:CC1G_00924;crg:105323463	0	0;K10418;K10418	0
PolyA_DEIso	Salix_HiSeq_c537714_g2_i1	Salix_HiSeq_c537714_g2	0	197	0	34.9617	Treatment	inf	tr|L8B9I5|L8B9I5_PHLRA	Uncharacterized protein	Eukaryota	Fungi	Corticiaceae	Phlebia	tr|L8B9I5|L8B9I5_PHLRA;gi|442769875|ref|YP_007374945.1|;tr|L8B9I5|L8B9I5_PHLRA;gi|442769875|ref|YP_007374945.1|	Phlebia;Phlebia radiata;Phlebia;Phlebia radiata	41;41;39;39	83;83;77;77	[('(mitochondrion)', 4), ('Pra_mt0317', 2), ('[Phlebia', 2), ('Uncharacterized', 2), ('hypothetical', 2)]	Uncharacterized protein;hypothetical protein Pra_mt0317 (mitochondrion) (mitochondrion) [Phlebia radiata];Uncharacterized protein;hypothetical protein Pra_mt0317 (mitochondrion) (mitochondrion) [Phlebia radiata]	inf	18451.5	1	90.91	5e-07	41	83	329	20.0608	L8B9I5	60	36.6667	GO:0016021;GO:0005739	0	0	0	0	0	0	Dikarya	Corticiales	Eukaryota;Fungi;Dikarya;Basidiomycota;Agaricomycotina;Agaricomycetes;Corticiales;Corticiaceae;Phlebia	GO:0016021;GO:0005739;0;GO:0016021	0	0	0	0	0	0
PolyA_DEIso	Salix_HiSeq_c599164_g2_i1	Salix_HiSeq_c599164_g2	0	138	0	34.8826	Treatment	inf	gi|628849097|ref|XP_007772792.1|	hypothetical protein CONPUDRAFT_139306 [Coniophora puteana RWD-64-598 SS2]	Eukaryota	Fungi	Coniophora puteana	Coniophora puteana RWD-64-598 SS2	gi|628849097|ref|XP_007772792.1|;tr|S8DQI6|S8DQI6_FOMPI;gi|527292555|gb|EPS93478.1|;gi|691796252|emb|CDO69068.1|;gi|599109984|ref|XP_007384070.1|;tr|F8NI63|F8NI63_SERL9;tr|F8PJ21|F8PJ21_SERL3;gi|597917715|ref|XP_007313202.1|;tr|B8P570|B8P570_POSPM;gi|242209966|ref|XP_002470828.1|	Coniophora puteana RWD-64-598 SS2;Fomitopsis;Fomitopsis pinicola FP-58527 SS1;Trametes cinnabarina;Punctularia strigosozonata HHB-11173 SS5;Serpula;Serpula;Serpula lacrymans var. lacrymans S7.9;Postia;Postia placenta Mad-698-R	66;65;65;67;65;64;64;64;64;64	89;87;87;86;86;84;84;84;82;82	[('hypothetical', 5), ('Putative', 2), ('lacrymans', 2), ('uncharacterized', 2), ('PUNSTDRAFT_126308', 1)]	hypothetical protein CONPUDRAFT_139306 [Coniophora puteana RWD-64-598 SS2];Uncharacterized protein;hypothetical protein FOMPIDRAFT_1026536 [Fomitopsis pinicola FP-58527 SS1];hypothetical protein BN946_scf184992.g17 [Trametes cinnabarina];hypothetical protein PUNSTDRAFT_126308 [Punctularia strigosozonata HHB-11173 SS5];Putative uncharacterized protein;hypothetical protein SERLADRAFT_456245 [Serpul…	inf	10766.5	1	86.11	2e-10	66	89	237	45.5696	628849097	450	8	0	0	0	0	0	0	0	Fungi	Coniophora	Eukaryota;Fungi;Dikarya;Basidiomycota;Agaricomycotina;Agaricomycetes;Agaricomycetidae;Boletales;Coniophorineae;Coniophoraceae;Coniophora;Coniophora puteana;Coniophora puteana RWD-64-598 SS2	GO:0003824;GO:0030170;0	PF01053;0	PTHR11808;0	0;sla:SERLADRAFT_456245;ppl:POSPLDRAFT_88894	0	0;K01758	0
PolyA_DEIso	Salix_HiSeq_c590390_g1_i1	Salix_HiSeq_c590390_g1	0	210	0	34.7008	Treatment	inf	gi|752354966|gb|KIO14011.1|	hypothetical protein M404DRAFT_992274 [Pisolithus tinctorius Marx 270]	Eukaryota	Fungi	Pisolithus tinctorius	Pisolithus tinctorius Marx 270	gi|752354966|gb|KIO14011.1|;gi|751718347|gb|KIM67343.1|;tr|K5WF82|K5WF82_PHACS;gi|599360894|ref|XP_007393278.1|;gi|754373655|gb|KIP06334.1|;gi|750961120|gb|KIK18049.1|;tr|F8NII0|F8NII0_SERL9;gi|597908426|ref|XP_007301512.1|;tr|F8PL19|F8PL19_SERL3;gi|597918852|ref|XP_007313770.1|	Pisolithus tinctorius Marx 270;Scleroderma citrinum Foug A;Phanerochaete;Phanerochaete carnosa HHB-10118-sp;Phlebiopsis gigantea 11061_1 CR5-6;Pisolithus microcarpus 441;Serpula;Stereum hirsutum FP-91666 SS1;Serpula;Serpula lacrymans var. lacrymans S7.9	64;64;63;63;63;63;63;63;63;63	94;93;92;92;92;92;91;91;91;91	[('hypothetical', 6), ('[Pisolithus', 2), ('Putative', 2), ('lacrymans', 2), ('uncharacterized', 2)]	hypothetical protein M404DRAFT_992274 [Pisolithus tinctorius Marx 270];hypothetical protein SCLCIDRAFT_1210401 [Scleroderma citrinum Foug A];Uncharacterized protein;hypothetical protein PHACADRAFT_251865 [Phanerochaete carnosa HHB-10118-sp];hypothetical protein PHLGIDRAFT_30512 [Phlebiopsis gigantea 11061_1 CR5-6];hypothetical protein PISMIDRAFT_684638 [Pisolithus microcarpus 441];Putative unchar…	inf	20470	1	87.88	8e-10	64	94	394	25.1269	752354966	216	15.2778	0	0	0	0	0	0	0	Fungi	Pisolithus	Eukaryota;Fungi;Dikarya;Basidiomycota;Agaricomycotina;Agaricomycetes;Agaricomycetidae;Boletales;Sclerodermatineae;Pisolithaceae;Pisolithus;Pisolithus tinctorius;Pisolithus tinctorius Marx 270	0;GO:0005840;GO:0003735;GO:0006412	0;PF00252	0	0;pco:PHACADRAFT_251865;sla:SERLADRAFT_457384	0	0;K02866	0
PolyA_DEIso	Salix_HiSeq_c549858_g1_i2	Salix_HiSeq_c549858_g1	0	211	0	34.6315	Treatment	inf	gi|628844907|ref|XP_007771466.1|	hypothetical protein CONPUDRAFT_128055 [Coniophora puteana RWD-64-598 SS2]	Eukaryota	Fungi	Coniophora puteana	Coniophora puteana RWD-64-598 SS2	gi|628844907|ref|XP_007771466.1|;gi|751004861|gb|KIK46955.1|;gi|751061961|gb|KIK96642.1|;gi|749833423|gb|KIJ11194.1|;gi|751721650|gb|KIM70637.1|;gi|691793894|emb|CDO71120.1|;tr|F8NIM1|F8NIM1_SERL9;tr|R7T007|R7T007_DICSQ;tr|F8PKE4|F8PKE4_SERL3;gi|597993727|ref|XP_007366691.1|	Coniophora puteana RWD-64-598 SS2;Suillus luteus UH-Slu-Lm8-n1;Paxillus rubicundulus Ve08.2h10;Paxillus involutus ATCC 200175;Scleroderma citrinum Foug A;Trametes cinnabarina;Serpula;Dichomitus;Serpula;Dichomitus squalens LYAD-421 SS1	155;152;149;149;149;146;146;146;146;146	79;78;74;74;73;72;71;71;71;71	[('hypothetical', 7), ('Putative', 2), ('uncharacterized', 2), ('[Paxillus', 2), ('[Scleroderma', 1)]	hypothetical protein CONPUDRAFT_128055 [Coniophora puteana RWD-64-598 SS2];hypothetical protein CY34DRAFT_21691 [Suillus luteus UH-Slu-Lm8-n1];hypothetical protein PAXRUDRAFT_292966 [Paxillus rubicundulus Ve08.2h10];hypothetical protein PAXINDRAFT_164150 [Paxillus involutus ATCC 200175];hypothetical protein SCLCIDRAFT_159012 [Scleroderma citrinum Foug A];hypothetical protein BN946_scf184844.g124 …	inf	20248.5	1	77.42	2e-45	155	79	421	65.5582	628844907	99	93.9394	0	0	0	0	0	0	0	Fungi	Coniophora	Eukaryota;Fungi;Dikarya;Basidiomycota;Agaricomycotina;Agaricomycetes;Agaricomycetidae;Boletales;Coniophorineae;Coniophoraceae;Coniophora;Coniophora puteana;Coniophora puteana RWD-64-598 SS2	0	0;PF10200	0	0;sla:SERLADRAFT_458040;dsq:DICSQDRAFT_137386	0	0;K03938	0
PolyA_DEIso	Salix_HiSeq_c601912_g2_i1	Salix_HiSeq_c601912_g2	0	134	2.44e-38	33.9742	Treatment	1.39239e+39	gi|646294127|gb|KDQ15297.1|	hypothetical protein BOTBODRAFT_174141 [Botryobasidium botryosum FD-172 SS1]	Eukaryota	Fungi	Botryobasidium botryosum	Botryobasidium botryosum FD-172 SS1	gi|646294127|gb|KDQ15297.1|;gi|691788557|emb|CDO75287.1|;gi|646397785|gb|KDQ61991.1|;gi|750991629|gb|KIK34340.1|	Botryobasidium botryosum FD-172 SS1;Trametes cinnabarina;Jaapia argillacea MUCL 33604;Suillus luteus UH-Slu-Lm8-n1	108;107;107;102	80;72;72;70	[('hypothetical', 4), ('argillacea', 1), ('cinnabarina]', 1), ('[Jaapia', 1), ('UH-Slu-Lm8-n1]', 1)]	hypothetical protein BOTBODRAFT_174141 [Botryobasidium botryosum FD-172 SS1];hypothetical protein BN946_scf184334.g5 [Trametes cinnabarina];hypothetical protein JAAARDRAFT_76835 [Jaapia argillacea MUCL 33604];hypothetical protein CY34DRAFT_812989 [Suillus luteus UH-Slu-Lm8-n1]	39.1438	12953.6	1	73.13	6e-25	108	80	307	65.4723	646294127	682	9.82405	0	0	0	0	0	0	0	Fungi	Botryobasidium	Eukaryota;Fungi;Dikarya;Basidiomycota;Agaricomycotina;Agaricomycetes;Agaricomycetes incertae sedis;Cantharellales;Botryobasidiaceae;Botryobasidium;Botryobasidium botryosum;Botryobasidium botryosum FD-172 SS1	0	0	0	0	0	0	0
PolyA_DEIso	Salix_HiSeq_c593342_g2_i1	Salix_HiSeq_c593342_g2	0	161	0	33.5939	Treatment	inf	gi|754372083|gb|KIP04804.1|	glycosyltransferase family 4 protein [Phlebiopsis gigantea 11061_1 CR5-6]	Eukaryota	Fungi	Phlebiopsis gigantea	Phlebiopsis gigantea 11061_1 CR5-6	gi|754372083|gb|KIP04804.1|;tr|S7QFJ5|S7QFJ5_GLOTA;gi|691789148|emb|CDO74881.1|;gi|630348891|ref|XP_007863746.1|;gi|646395215|gb|KDQ59546.1|;gi|597985985|ref|XP_007364678.1|;gi|636609997|ref|XP_008036133.1|;tr|K5WZK1|K5WZK1_PHACS;gi|599376656|ref|XP_007396234.1|	Phlebiopsis gigantea 11061_1 CR5-6;Gloeophyllum;Trametes cinnabarina;Gloeophyllum trabeum ATCC 11539;Jaapia argillacea MUCL 33604;Dichomitus squalens LYAD-421 SS1;Trametes versicolor FP-101664 SS1;Phanerochaete;Phanerochaete carnosa HHB-10118-sp	83;84;84;84;82;81;82;80;80	86;84;84;84;82;80;80;76;76	[('family', 4), ('synthase', 4), ('trehalose', 3), ('glycosyltransferase', 3), ('SS1]', 2)]	glycosyltransferase family 4 protein [Phlebiopsis gigantea 11061_1 CR5-6];Trehalose synthase;Glycosyltransferase Family 4 protein [Trametes cinnabarina];trehalose synthase [Gloeophyllum trabeum ATCC 11539];glycosyltransferase family 4 protein [Jaapia argillacea MUCL 33604];trehalose synthase [Dichomitus squalens LYAD-421 SS1];trehalose synthase [Trametes versicolor FP-101664 SS1];Glycosyltransfer…	inf	16989.5	1	79.07	8e-16	83	86	315	40.9524	754372083	732	5.87432	0	0	0	0	0	0	0	Fungi	Phlebiopsis	Eukaryota;Fungi;Dikarya;Basidiomycota;Agaricomycotina;Agaricomycetes;Agaricomycetes incertae sedis;Polyporales;Phanerochaetaceae;Phlebiopsis;Phlebiopsis gigantea;Phlebiopsis gigantea 11061_1 CR5-6	0;GO:0016740	PF00534;0	0	gtr:GLOTRDRAFT_137277;0;pco:PHACADRAFT_144860	0	0	0
PolyA_DEIso	Salix_HiSeq_c578670_g1_i2	Salix_HiSeq_c578670_g1	0	187	0.0573463	33.2516	Treatment	579.838	tr|D8PSU2|D8PSU2_SCHCM	Guanine nucleotide-binding protein subunit gamma	Eukaryota	Fungi	Schizophyllaceae	Schizophyllum	tr|D8PSU2|D8PSU2_SCHCM;gi|302692842|ref|XP_003036100.1|;gi|648159873|gb|KDR73595.1|;gi|751698860|gb|KIM48792.1|;tr|M5BVA4|M5BVA4_THACB;gi|471910853|emb|CCO27687.1|;gi|751017835|gb|KIK59556.1|;gi|749764459|gb|KII89134.1|;gi|763729635|gb|KJA27043.1|;tr|F8P6J8|F8P6J8_SERL9	Schizophyllum;Schizophyllum commune H4-8;Galerina marginata CBS 339.88;Hebeloma cylindrosporum h7;Rhizoctonia;Rhizoctonia solani AG-1 IB;Gymnopus luxurians FD-317 M1;Plicaturopsis crispa FD-325 SS-3;Hypholoma sublateritium FD-334 SS-4;Serpula	81;81;81;81;80;80;80;80;80;79	80;80;80;79;78;78;78;78;78;77	[('hypothetical', 5), ('subunit', 4), ('nucleotide-binding', 4), ('gamma', 4), ('Guanine', 3)]	Guanine nucleotide-binding protein subunit gamma;guanine nucleotide-binding protein subunit gamma [Schizophyllum commune H4-8];hypothetical protein GALMADRAFT_251337 [Galerina marginata CBS 339.88];hypothetical protein M413DRAFT_59806 [Hebeloma cylindrosporum h7];Guanine nucleotide-binding protein subunit gamma;Guanine nucleotide-binding protein subunit gamma [Rhizoctonia solani AG-1 IB];hypothet…	2.76331	547.709	1	75.56	6e-17	81	80	436	30.9633	D8PSU2	72	62.5	GO:0005834;GO:0004871;GO:0007186	PF00631	0	scm:SCHCODRAFT_10566	0	K07973	0	Dikarya	Agaricales	Eukaryota;Fungi;Dikarya;Basidiomycota;Agaricomycotina;Agaricomycetes;Agaricomycetidae;Agaricales;Schizophyllaceae;Schizophyllum	GO:0005834;GO:0004871;GO:0007186;0;GO:0005834;GO:0007186	PF00631;0;PF00631;PF00631	0	scm:SCHCODRAFT_10566;0;sla:SERLADRAFT_475739	0	K07973;0;K07973	0
PolyA_DEIso	Salix_HiSeq_c600213_g2_i1	Salix_HiSeq_c600213_g2	0	223	0.0868534	33.1414	Treatment	381.579	gi|595774594|ref|XP_007265840.1|	Pkinase-domain-containing protein [Fomitiporia mediterranea MF3/22]	Eukaryota	Fungi	Fomitiporia mediterranea	Fomitiporia mediterranea MF3_22	gi|595774594|ref|XP_007265840.1|;gi|749769980|gb|KII94409.1|;gi|807756409|ref|XP_012182999.1|;gi|646308778|gb|KDQ29921.1|;gi|646388127|gb|KDQ52998.1|;gi|691793050|emb|CDO71751.1|;gi|636604383|ref|XP_008033326.1|;tr|M2RAG0|M2RAG0_CERS8;gi|449550436|gb|EMD41400.1|;gi|751024297|gb|KIK65996.1|	Fomitiporia mediterranea MF3/22;Plicaturopsis crispa FD-325 SS-3;Fibroporia radiculosa;Pleurotus ostreatus PC15;Jaapia argillacea MUCL 33604;Trametes cinnabarina;Trametes versicolor FP-101664 SS1;Gelatoporia;Gelatoporia subvermispora B;Gymnopus luxurians FD-317 M1	230;223;217;221;218;216;211;218;218;215	74;70;67;66;66;66;65;65;65;65	[('hypothetical', 6), ('Pkinase-domain-containing', 2), ('[Trametes', 2), ('argillacea', 1), ('crispa', 1)]	Pkinase-domain-containing protein [Fomitiporia mediterranea MF3/22];hypothetical protein PLICRDRAFT_100772 [Plicaturopsis crispa FD-325 SS-3];predicted protein [Fibroporia radiculosa];hypothetical protein PLEOSDRAFT_1037101 [Pleurotus ostreatus PC15];hypothetical protein JAAARDRAFT_197785 [Jaapia argillacea MUCL 33604];hypothetical protein BN946_scf184920.g35 [Trametes cinnabarina];Pkinase-domain…	2.58158	415.328	1	76.35	8e-70	230	74	462	96.1039	595774594	482	30.7054	0	0	0	0	0	0	0	Fungi	Fomitiporia	Eukaryota;Fungi;Dikarya;Basidiomycota;Agaricomycotina;Agaricomycetes;Agaricomycetes incertae sedis;Hymenochaetales;Hymenochaetaceae;Fomitiporia;Fomitiporia mediterranea;Fomitiporia mediterranea MF3_22	0;GO:0005524;GO:0004674	0;PF00069	0	0	0	0	0
PolyA_DEIso	Salix_HiSeq_c600648_g2_i2	Salix_HiSeq_c600648_g2	0	144	0	33.0715	Treatment	inf	tr|E6ZUV4|E6ZUV4_SPORE	Putative uncharacterized protein	Eukaryota	Fungi	Ustilaginaceae	Sporisorium	tr|E6ZUV4|E6ZUV4_SPORE;gi|343427484|emb|CBQ71011.1|;tr|B9WAL2|B9WAL2_CANDC;tr|G8BDP8|G8BDP8_CANPC;tr|D7FJ56|D7FJ56_ECTSI;tr|Q5ALU9|Q5ALU9_CANAL;tr|C4YJC5|C4YJC5_CANAW;gi|695544024|ref|XP_009543954.1|;tr|F8NLY4|F8NLY4_SERL9;tr|R9PC30|R9PC30_PSEHS	Sporisorium;Sporisorium reilianum SRZ2;Candida;Candida;Ectocarpus;Candida;Candida;Heterobasidion irregulare TC 32-1;Serpula;Pseudozyma	62;62;57;57;55;55;55;70;68;56	35;35;34;34;33;32;32;30;29;29	[('Putative', 6), ('uncharacterized', 6), ('hypothetical', 2), ('reticulum', 1), ('32-1]', 1)]	Putative uncharacterized protein;conserved hypothetical protein [Sporisorium reilianum SRZ2];Endoplasmic reticulum membrane protein, putative;Putative uncharacterized protein;hypothetical protein HETIRDRAFT_439100 [Heterobasidion irregulare TC 32-1];Uncharacterized protein	inf	15435.7	1	63.51	3e-09	62	35	367	60.4905	E6ZUV4	219	33.79	GO:0016021	PF06127	0	0	0	0	0	Dikarya	Ustilaginales	Eukaryota;Fungi;Dikarya;Basidiomycota;Ustilaginomycotina;Ustilaginomycetes;Ustilaginales;Ustilaginaceae;Sporisorium	GO:0016021;0;GO:0005783;GO:0016021;GO:0046521;GO:0016021	PF06127;0;PF06127;PF06127	0	0;cdu:CD36_16520;cal:CaO19.1477;cal:CaO19.9052;sla:SERLADRAFT_460452	0	0	0
PolyA_DEIso	Salix_HiSeq_c589481_g2_i3	Salix_HiSeq_c589481_g2	0	616	0.00779251	32.9918	Treatment	4233.79	gi|597974913|ref|XP_007361837.1|	G-protein alpha subunit [Dichomitus squalens LYAD-421 SS1]	Eukaryota	Fungi	Dichomitus squalens	Dichomitus squalens LYAD-421 SS1	gi|597974913|ref|XP_007361837.1|;tr|S7RUD8|S7RUD8_GLOTA;gi|630349429|ref|XP_007864015.1|;gi|599099698|ref|XP_007380681.1|;gi|646383703|gb|KDQ49160.1|;tr|B8P1U9|B8P1U9_POSPM;tr|M2R6C7|M2R6C7_CERS8;gi|449542744|gb|EMD33722.1|;gi|242207580|ref|XP_002469643.1|;gi|761926891|gb|KIY48053.1|	Dichomitus squalens LYAD-421 SS1;Gloeophyllum;Gloeophyllum trabeum ATCC 11539;Punctularia strigosozonata HHB-11173 SS5;Jaapia argillacea MUCL 33604;Postia;Gelatoporia;Gelatoporia subvermispora B;Postia placenta Mad-698-R;Fistulina hepatica ATCC 64428	511;507;507;505;505;504;506;506;504;503	96;94;94;94;94;93;93;93;93;93	[('alpha', 7), ('subunit', 6), ('heterotrimeric', 3), ('alpha-subunit', 2), ('ATCC', 2)]	G-protein alpha subunit [Dichomitus squalens LYAD-421 SS1];G protein alpha-subunit;G protein alpha-subunit [Gloeophyllum trabeum ATCC 11539];heterotrimeric G protein alpha subunit B [Punctularia strigosozonata HHB-11173 SS5];hypothetical protein JAAARDRAFT_681271 [Jaapia argillacea MUCL 33604];Candidate G-protein alpha subunit;Heterotrimeric G-protein alpha subunit;heterotrimeric G-protein alpha …	3.62673	4491.58	1	92.97	5e-177	511	96	1249	61.4892	597974913	354	72.3164	0	0	0	0	0	0	0	Fungi	Dichomitus	Eukaryota;Fungi;Dikarya;Basidiomycota;Agaricomycotina;Agaricomycetes;Agaricomycetes incertae sedis;Polyporales;Polyporaceae;Dichomitus;Dichomitus squalens;Dichomitus squalens LYAD-421 SS1	GO:0005525;GO:0003924;GO:0004871;GO:0007189;0	PF00503;0	PTHR10218;0	gtr:GLOTRDRAFT_137341;0;ppl:POSPLDRAFT_122782	0	K04640;0	0
PolyA_DEIso	Salix_HiSeq_c601013_g2_i1	Salix_HiSeq_c601013_g2	0	103	0	32.9795	Treatment	inf	tr|M2R0V5|M2R0V5_CERS8	Uncharacterized protein	Eukaryota	Fungi	Polyporales	Gelatoporia	tr|M2R0V5|M2R0V5_CERS8;gi|961976925|gb|KTB44794.1|;gi|449540890|gb|EMD31877.1|;tr|E2LC04|E2LC04_MONPE;gi|215468054|gb|EEB97047.1|;tr|V2XAH1|V2XAH1_MONRO;gi|630178600|ref|XP_007844558.1|;tr|K9HVI9|K9HVI9_AGABB;gi|695532034|ref|XP_009540772.1|;gi|568435357|ref|XP_006454265.1|	Gelatoporia;Moniliophthora roreri;Gelatoporia subvermispora B;Moniliophthora;Moniliophthora perniciosa FA553;Moniliophthora;Moniliophthora roreri MCA 2997;Agaricus;Heterobasidion irregulare TC 32-1;Agaricus bisporus var. bisporus H97	54;55;54;54;54;53;53;52;51;52	82;82;82;81;81;79;79;74;74;74	[('hypothetical', 4), ('Uncharacterized', 3), ('[Moniliophthora', 3), ('oxidoreductase', 3), ('bisporus', 2)]	Uncharacterized protein;hypothetical protein WG66_2637 [Moniliophthora roreri];hypothetical protein CERSUDRAFT_88457 [Gelatoporia subvermispora B];Uncharacterized protein;hypothetical protein MPER_03715 [Moniliophthora perniciosa FA553];Quinone oxidoreductase;quinone oxidoreductase [Moniliophthora roreri MCA 2997];quinone oxidoreductase 1 [Heterobasidion irregulare TC 32-1];hypothetical protein A…	inf	13741.9	1	81.25	9e-07	54	82	215	44.6512	M2R0V5	336	9.52381	GO:0016491;GO:0008270	PF08240;PF00107;PF00107;PF08240	PTHR11695	0	0	0	0	Dikarya	Agaricomycetes	Eukaryota;Fungi;Dikarya;Basidiomycota;Agaricomycotina;Agaricomycetes;Polyporales;Gelatoporia	GO:0016491;GO:0008270;0;GO:0016491	PF08240;PF00107;PF08240;0	PTHR11695;0;PTHR11695	0;mrr:Moror_7304;abv:AGABI2DRAFT189537	0	0	0
PolyA_DEIso	Salix_HiSeq_c600666_g2_i2	Salix_HiSeq_c600666_g2	0	275	0.0716748	32.9407	Treatment	459.586	tr|B8P5N8|B8P5N8_POSPM	60S ribosomal protein L11	Eukaryota	Fungi	Polyporales	Postia	tr|B8P5N8|B8P5N8_POSPM;gi|242210356|ref|XP_002471021.1|;tr|S8FXH3|S8FXH3_FOMPI;gi|527302177|gb|EPT02960.1|;gi|646397592|gb|KDQ61798.1|;tr|S7Q9L2|S7Q9L2_GLOTA;tr|M5G4K7|M5G4K7_DACSP;gi|630351347|ref|XP_007864974.1|;tr|D8Q1U5|D8Q1U5_SCHCM;gi|302687568|ref|XP_003033464.1|	Postia;Postia placenta Mad-698-R;Fomitopsis;Fomitopsis pinicola FP-58527 SS1;Jaapia argillacea MUCL 33604;Gloeophyllum;Dacryopinax;Gloeophyllum trabeum ATCC 11539;Schizophyllum;Schizophyllum commune H4-8	296;296;297;297;292;290;289;290;289;289	86;86;86;86;84;83;83;83;83;83	[('ribosomal', 5), ('L11', 4), ('60S', 4), ('hypothetical', 2), ('[Gloeophyllum', 1)]	60S ribosomal protein L11;60S ribosomal protein L11 [Postia placenta Mad-698-R];Uncharacterized protein;hypothetical protein FOMPIDRAFT_1159520 [Fomitopsis pinicola FP-58527 SS1];hypothetical protein JAAARDRAFT_150757 [Jaapia argillacea MUCL 33604];Ribosomal protein L5;60S ribosomal protein L11;ribosomal protein L5 [Gloeophyllum trabeum ATCC 11539];Putative uncharacterized protein;60S ribosomal p…	2.66237	540.545	1	93.49	5e-99	296	86	627	80.8612	B8P5N8	177	95.4802	GO:0005840;GO:0003735;GO:0006412	PF00281;PF00673;PF00281;PF00673	0	ppl:POSPLDRAFT_114008;ppl:POSPLDRAFT_117179	0	K02868	0	Dikarya	Agaricomycetes	Eukaryota;Fungi;Dikarya;Basidiomycota;Agaricomycotina;Agaricomycetes;Polyporales;Postia	GO:0005840;GO:0003735;GO:0006412;0;GO:0005840	PF00281;PF00673;PF00281;0	0	ppl:POSPLDRAFT_114008;ppl:POSPLDRAFT_117179;0;gtr:GLOTRDRAFT_74748;scm:SCHCODRAFT_76226	0	K02868;0;K02868	0
PolyA_DEIso	Salix_HiSeq_c600127_g1_i3	Salix_HiSeq_c600127_g1	0	109	0	32.5275	Treatment	inf	gi|961969072|gb|KTB40785.1|	Mn superoxide dismutase [Moniliophthora roreri]	Eukaryota	Fungi	Moniliophthora	Moniliophthora roreri	gi|961969072|gb|KTB40785.1|;gi|827758903|gb|KLO13557.1|;tr|V2YK41|V2YK41_MONRO;gi|630191119|ref|XP_007848580.1|;tr|A8NZV3|A8NZV3_COPC7;gi|299746131|ref|XP_001837757.2|;tr|R7RWP5|R7RWP5_STEHR;gi|807755845|ref|XP_012182717.1|;gi|618818224|ref|XP_007311687.1|;gi|751726035|gb|KIM74398.1|	Moniliophthora roreri;Schizopora paradoxa;Moniliophthora;Moniliophthora roreri MCA 2997;Coprinopsis;Coprinopsis cinerea okayama7#130;Stereum;Fibroporia radiculosa;Stereum hirsutum FP-91666 SS1;Piloderma croceum F 1598	128;128;127;127;126;126;123;124;123;125	97;95;93;93;92;92;89;89;89;89	[('dismutase', 7), ('superoxide', 5), ('manganese', 4), ('Superoxide', 3), ('and', 2)]	putative Mn superoxide dismutase [Moniliophthora roreri];manganese and iron superoxide dismutase [Schizopora paradoxa];Superoxide dismutase (Fragment);manganese superoxide dismutase, partial [Moniliophthora roreri MCA 2997];Superoxide dismutase;manganese superoxide dismutase [Coprinopsis cinerea okayama7#130];predicted protein [Fibroporia radiculosa];manganese and iron superoxide dismutase [Stere…	inf	15138	1	93.55	3e-34	128	97	267	69.6629	961969072	220	28.1818	0	0	0	0	0	0	0	Fungi	mitosporic Marasmiaceae	Eukaryota;Fungi;Dikarya;Basidiomycota;Agaricomycotina;Agaricomycetes;Agaricomycetidae;Agaricales;Marasmiaceae;mitosporic Marasmiaceae;Moniliophthora;Moniliophthora roreri	0;GO:0046872;GO:0004784	0;PF02777;PF00081	0;PTHR11404	0;mrr:Moror_10241;cci:CC1G_06963;shs:STEHIDRAFT_106354	0	0;K04564	0
PolyA_DEIso	Salix_HiSeq_c586453_g1_i2	Salix_HiSeq_c586453_g1	0	124	0	32.409	Treatment	inf	tr|R7SKW2|R7SKW2_DICSQ	Uncharacterized protein	Eukaryota	Fungi	Polyporaceae	Dichomitus	tr|R7SKW2|R7SKW2_DICSQ;gi|598008411|ref|XP_007370542.1|;tr|F2SW75|F2SW75_TRIRC;gi|327296221|ref|XP_003232805.1|;tr|S7RDC9|S7RDC9_GLOTA;tr|Q6WGQ6|Q6WGQ6_GLOTR;tr|Q6WGQ7|Q6WGQ7_GLOTR;gi|33668045|gb|AAQ24592.1|;gi|630363745|ref|XP_007871147.1|;tr|D4AVW1|D4AVW1_ARTBC	Dichomitus;Dichomitus squalens LYAD-421 SS1;Trichophyton;Trichophyton rubrum CBS 118892;Gloeophyllum;Gloeophyllum;Gloeophyllum;Gloeophyllum trabeum;Gloeophyllum trabeum ATCC 11539;Arthroderma	75;75;75;75;74;74;74;74;74;73	88;88;86;86;83;83;83;83;83;82	[('NADH-quinone', 5), ('oxidoreductase', 5), ('[Gloeophyllum', 2), ('rubrum', 1), ('118892]', 1)]	Uncharacterized protein;hypothetical protein DICSQDRAFT_150233 [Dichomitus squalens LYAD-421 SS1];Flavodoxin;flavodoxin [Trichophyton rubrum CBS 118892];NADH-quinone oxidoreductase;NADH-quinone oxidoreductase [Gloeophyllum trabeum];NADH-quinone oxidoreductase [Gloeophyllum trabeum ATCC 11539];Putative uncharacterized protein	inf	12003.5	1	83.33	4e-14	75	88	306	41.1765	R7SKW2	249	16.8675	GO:0010181;GO:0016491;GO:0045892	PF03358	0	dsq:DICSQDRAFT_150233	0	K03809	0	Dikarya	Polyporales	Eukaryota;Fungi;Dikarya;Basidiomycota;Agaricomycotina;Agaricomycetes;Polyporales;Polyporaceae;Dichomitus	GO:0010181;GO:0016491;GO:0045892;0;GO:0010181;GO:0045892	PF03358;0;PF03358;PF03358	0	dsq:DICSQDRAFT_150233;0;gtr:GLOTRDRAFT_101783;abe:ARB_00325	0	K03809;0;K03809;K03809	0
PolyA_DEIso	Salix_HiSeq_c581813_g1_i3	Salix_HiSeq_c581813_g1	0	227	0.000368335	31.8617	Treatment	86501.9	gi|597984969|ref|XP_007364417.1|	60S ribosomal protein L18 [Dichomitus squalens LYAD-421 SS1]	Eukaryota	Fungi	Dichomitus squalens	Dichomitus squalens LYAD-421 SS1	gi|597984969|ref|XP_007364417.1|;tr|K5WK85|K5WK85_PHACS;gi|751065943|gb|KIL00482.1|;gi|599354669|ref|XP_007392123.1|;tr|V2X374|V2X374_MONRO;gi|630186568|ref|XP_007847122.1|;gi|749902911|gb|KIJ70376.1|;gi|754377201|gb|KIP09821.1|;gi|749845011|gb|KIJ19828.1|;tr|B8PDC6|B8PDC6_POSPM	Dichomitus squalens LYAD-421 SS1;Phanerochaete;Paxillus rubicundulus Ve08.2h10;Phanerochaete carnosa HHB-10118-sp;Moniliophthora;Moniliophthora roreri MCA 2997;Hydnomerulius pinastri MD-312;Phlebiopsis gigantea 11061_1 CR5-6;Paxillus involutus ATCC 200175;Postia	159;157;157;157;157;157;156;155;155;154	92;90;90;90;88;88;88;87;87;86	[('hypothetical', 5), ('ribosomal', 4), ('L18', 2), ('l18', 2), ('60s', 2)]	60S ribosomal protein L18 [Dichomitus squalens LYAD-421 SS1];Uncharacterized protein;hypothetical protein PAXRUDRAFT_821678 [Paxillus rubicundulus Ve08.2h10];hypothetical protein PHACADRAFT_181562 [Phanerochaete carnosa HHB-10118-sp];60s ribosomal protein l18;60s ribosomal protein l18 [Moniliophthora roreri MCA 2997];hypothetical protein HYDPIDRAFT_143674 [Hydnomerulius pinastri MD-312];hypotheti…	4.93703	15202.2	1	89.41	1e-45	159	92	442	57.6923	597984969	186	45.6989	0	0	0	0	0	0	0	Fungi	Dichomitus	Eukaryota;Fungi;Dikarya;Basidiomycota;Agaricomycotina;Agaricomycetes;Agaricomycetes incertae sedis;Polyporales;Polyporaceae;Dichomitus;Dichomitus squalens;Dichomitus squalens LYAD-421 SS1	GO:0005840;GO:0003735;GO:0006412;0;GO:0006412	0	PTHR10934;0;PTHR10934	pco:PHACADRAFT_181562;0;mrr:Moror_1599;ppl:POSPLDRAFT_118007	0	K02883;0;K02883	0
PolyA_DEIso	Salix_HiSeq_c597663_g1_i3	Salix_HiSeq_c597663_g1	0	445	0.0249379	31.8578	Treatment	1277.49	tr|R7S8J0|R7S8J0_TRAVS	Small GTPase-binding protein (Fragment)	Eukaryota	Fungi	Trametes	Trametes	tr|R7S8J0|R7S8J0_TRAVS;gi|636627363|ref|XP_008044816.1|;gi|636627365|ref|XP_008044817.1|;gi|636629415|ref|XP_008045842.1|;tr|K5VSY5|K5VSY5_PHACS;gi|599405103|ref|XP_007401925.1|;tr|V2X8E2|V2X8E2_MONRO;tr|E2LZE7|E2LZE7_MONPE;gi|761948077|gb|KIY67794.1|;gi|691787564|emb|CDO75977.1|	Trametes;Trametes versicolor FP-101664 SS1;Trametes versicolor FP-101664 SS1;Trametes versicolor FP-101664 SS1;Phanerochaete;Phanerochaete carnosa HHB-10118-sp;Moniliophthora;Moniliophthora;Cylindrobasidium torrendii FP15055 ss-10;Trametes cinnabarina	164;164;164;164;163;163;162;162;169;167	92;92;92;92;91;91;90;90;85;83	[('GTPase-binding', 5), ('small', 4), ('[Trametes', 4), ('SS1]', 3), ('FP-101664', 3)]	Small GTPase-binding protein (Fragment);small GTPase-binding protein, partial [Trametes versicolor FP-101664 SS1];small GTPase-binding protein [Trametes versicolor FP-101664 SS1];Uncharacterized protein;hypothetical protein PHACADRAFT_265622 [Phanerochaete carnosa HHB-10118-sp];Small gtpase-binding protein;small GTPase-binding protein [Cylindrobasidium torrendii FP15055 ss-10];hypothetical protei…	3.10636	2195.46	1	92.77	3e-45	164	92	990	25.1515	R7S8J0	192	43.2292	GO:0005622;GO:0005525;GO:0007264	PF00071	0	0	0	0	0	Dikarya	Polyporales	Eukaryota;Fungi;Dikarya;Basidiomycota;Agaricomycotina;Agaricomycetes;Polyporales;Trametes;Trametes	GO:0005622;GO:0005525;GO:0007264;0;GO:0005622;GO:0016020	PF00071;0;PF00071	0	0;pco:PHACADRAFT_265622;mrr:Moror_5336	0	0;K04513	0
PolyA_DEIso	Salix_HiSeq_c594100_g2_i2	Salix_HiSeq_c594100_g2	0	425	0.0223227	31.8365	Treatment	1426.2	gi|914266756|gb|KNZ81457.1|	CEN-like protein 1 [Termitomyces sp. J132]	Eukaryota	Fungi	Termitomyces	Termitomyces sp. J132	gi|914266756|gb|KNZ81457.1|;gi|646312473|gb|KDQ33614.1|;gi|648167700|gb|KDR81353.1|;gi|749764052|gb|KII88786.1|;gi|827752546|gb|KLO07385.1|;laccaria|A0A0C9X7D6|A0A0C9X7D6_9AGAR;gi|749902038|gb|KIJ69529.1|;gi|749842334|gb|KIJ17319.1|;gi|750950259|gb|KIK08130.1|;gi|751699023|gb|KIM48955.1|	Termitomyces sp. J132;Pleurotus ostreatus PC15;Galerina marginata CBS 339.88;Plicaturopsis crispa FD-325 SS-3;Schizopora paradoxa;Laccaria amethystina;Hydnomerulius pinastri MD-312;Paxillus involutus ATCC 200175;Laccaria amethystina LaAM-08-1;Hebeloma cylindrosporum h7	199;201;196;185;204;191;192;189;191;196	48;47;47;46;45;44;44;44;44;44	[('hypothetical', 7), ('crispa', 1), ('Unplaced', 1), ('SS-3]', 1), ('sequence', 1)]	CEN-like protein 1 [Termitomyces sp. J132];hypothetical protein PLEOSDRAFT_1110657 [Pleurotus ostreatus PC15];hypothetical protein GALMADRAFT_239202 [Galerina marginata CBS 339.88];hypothetical protein PLICRDRAFT_92481 [Plicaturopsis crispa FD-325 SS-3];PEBP-like protein [Schizopora paradoxa];Unplaced genomic scaffold K443scaffold_8, whole genome shotgun sequence;hypothetical protein HYDPIDRAFT_8…	3.15418	1521.88	1	52.97	5e-58	199	48	922	65.7267	914266756	273	73.6264	0	0	0	0	0	0	0	Fungi	Lyophyllaceae	Eukaryota;Fungi;Dikarya;Basidiomycota;Agaricomycotina;Agaricomycetes;Agaricomycetidae;Agaricales;Lyophyllaceae;Termitomyces;Termitomyces sp. J132	0	0;PF01161	0	0	0	0	0
PolyA_DEIso	Salix_HiSeq_c601169_g3_i1	Salix_HiSeq_c601169_g3	0	196	0	31.4047	Treatment	inf	gi|749897972|gb|KIJ65589.1|	hypothetical protein HYDPIDRAFT_39518 [Hydnomerulius pinastri MD-312]	Eukaryota	Fungi	Hydnomerulius pinastri	Hydnomerulius pinastri MD-312	gi|749897972|gb|KIJ65589.1|;gi|751183353|gb|KIL69292.1|;tr|R7STE5|R7STE5_DICSQ;tr|A8N901|A8N901_COPC7;tr|B0CTY4|B0CTY4_LACBS;laccaria|B0CTY4|B0CTY4_LACBS;tr|U3PLF0|U3PLF0_GANLU;laccaria|A0A0C9YEG0|A0A0C9YEG0_9AGAR;gi|597999403|ref|XP_007368145.1|;gi|636614447|ref|XP_008038358.1|	Hydnomerulius pinastri MD-312;Amanita muscaria Koide BX008;Dichomitus;Coprinopsis;Laccaria;Laccaria bicolor;Ganoderma;Laccaria amethystina;Dichomitus squalens LYAD-421 SS1;Trametes versicolor FP-101664 SS1	124;123;122;122;122;122;122;122;122;122	97;95;94;94;94;94;94;94;94;94	[('ribosomal', 3), ('fusion', 3), ('S27a', 3), ('ubiquitin/40s', 2), ('SS1]', 2)]	hypothetical protein HYDPIDRAFT_39518 [Hydnomerulius pinastri MD-312];hypothetical protein M378DRAFT_775165 [Amanita muscaria Koide BX008];Ubiquitin/40s ribosomal protein S27a fusion;Ubiquitin;Predicted protein;Polyubiquitin;Unplaced genomic scaffold K443scaffold_5, whole genome shotgun sequence (Fragment);ubiquitin/40s ribosomal protein S27a fusion [Dichomitus squalens LYAD-421 SS1];ubiquitin/40…	inf	17830.7	1	93.22	9e-33	124	97	394	44.9239	749897972	159	37.1069	0	0	0	0	0	0	0	Fungi	Hydnomerulius	Eukaryota;Fungi;Dikarya;Basidiomycota;Agaricomycotina;Agaricomycetes;Agaricomycetidae;Boletales;Paxilineae;Paxillaceae;Hydnomerulius;Hydnomerulius pinastri;Hydnomerulius pinastri MD-312	0;GO:0005840;GO:0003735;GO:0006412	0;PF01599;PF00240	0	0;dsq:DICSQDRAFT_65828;cci:CC1G_00876;lbc:LACBIDRAFT_290725	0	0;K02977	0
PolyA_DEIso	Salix_HiSeq_c588896_g1_i2	Salix_HiSeq_c588896_g1	0	245	0.000568011	30.4236	Treatment	53561.7	gi|749766647|gb|KII91133.1|	hypothetical protein PLICRDRAFT_37829 [Plicaturopsis crispa FD-325 SS-3]	Eukaryota	Fungi	Plicaturopsis crispa	Plicaturopsis crispa FD-325 SS-3	gi|749766647|gb|KII91133.1|;tr|D8QDU8|D8QDU8_SCHCM;gi|302677927|ref|XP_003028646.1|;gi|751692140|gb|KIM42126.1|;laccaria|A0A0C9Y5C2|A0A0C9Y5C2_9AGAR;gi|750945353|gb|KIK03263.1|;tr|K5WY97|K5WY97_AGABU;tr|K9HEE4|K9HEE4_AGABB;gi|568464341|ref|XP_006463876.1|;tr|B0D6M5|B0D6M5_LACBS	Plicaturopsis crispa FD-325 SS-3;Schizophyllum;Schizophyllum commune H4-8;Hebeloma cylindrosporum h7;Laccaria amethystina;Laccaria amethystina LaAM-08-1;Agaricus;Agaricus;Agaricus bisporus var. bisporus H97;Laccaria	114;113;113;113;112;112;110;110;110;110	86;85;85;85;84;84;83;83;83;81	[('Adenosylhomocysteinase', 5), ('hypothetical', 4), ('bisporus', 2), ('PLICRDRAFT_37829', 1), ('crispa', 1)]	hypothetical protein PLICRDRAFT_37829 [Plicaturopsis crispa FD-325 SS-3];Adenosylhomocysteinase;S-adenosyl-L-homocysteine hydrolase [Schizophyllum commune H4-8];hypothetical protein M413DRAFT_444595 [Hebeloma cylindrosporum h7];hypothetical protein K443DRAFT_131487 [Laccaria amethystina LaAM-08-1];hypothetical protein AGABI2DRAFT_138150 [Agaricus bisporus var. bisporus H97];Adenosylhomocysteinase	4.72885	15603.1	1	85.25	5e-27	114	86	465	39.3548	749766647	430	14.186	0	0	0	0	0	0	0	Fungi	Plicaturopsis	Eukaryota;Fungi;Dikarya;Basidiomycota;Agaricomycotina;Agaricomycetes;Agaricomycetidae;Agaricales;Agaricales incertae sedis;Plicaturopsis;Plicaturopsis crispa;Plicaturopsis crispa FD-325 SS-3	GO:0004013;GO:0006730;0;GO:0006730	PF05221;PF00670;0;PF00670	PTHR23420;0;PTHR23420	scm:SCHCODRAFT_85868;0;abp:AGABI1DRAFT87567;abv:AGABI2DRAFT138150;lbc:LACBIDRAFT_318390	0	K01251;0;K01251	0
PolyA_DEIso	Salix_HiSeq_c590662_g1_i1	Salix_HiSeq_c590662_g1	0	279	0.0196909	29.9822	Treatment	1522.64	gi|646384336|gb|KDQ49666.1|	hypothetical protein JAAARDRAFT_143114 [Jaapia argillacea MUCL 33604]	Eukaryota	Fungi	Jaapia argillacea	Jaapia argillacea MUCL 33604	gi|646384336|gb|KDQ49666.1|;gi|751026129|gb|KIK67824.1|;gi|750996613|gb|KIK38923.1|;gi|628847743|ref|XP_007772360.1|;gi|750968927|gb|KIK25748.1|;gi|827752537|gb|KLO07377.1|;gi|749896188|gb|KIJ63878.1|;tr|F8NI50|F8NI50_SERL9;tr|F8PJ03|F8PJ03_SERL3;gi|597917689|ref|XP_007313189.1|	Jaapia argillacea MUCL 33604;Gymnopus luxurians FD-317 M1;Suillus luteus UH-Slu-Lm8-n1;Coniophora puteana RWD-64-598 SS2;Pisolithus microcarpus 441;Schizopora paradoxa;Hydnomerulius pinastri MD-312;Serpula;Serpula;Serpula lacrymans var. lacrymans S7.9	53;62;60;62;52;52;56;56;56;56	25;25;25;24;22;22;21;19;19;19	[('hypothetical', 8), ('Putative', 2), ('lacrymans', 2), ('uncharacterized', 2), ('argillacea', 1)]	hypothetical protein JAAARDRAFT_143114 [Jaapia argillacea MUCL 33604];hypothetical protein GYMLUDRAFT_238026 [Gymnopus luxurians FD-317 M1];hypothetical protein CY34DRAFT_363838 [Suillus luteus UH-Slu-Lm8-n1];hypothetical protein CONPUDRAFT_62253 [Coniophora puteana RWD-64-598 SS2];hypothetical protein PISMIDRAFT_677064 [Pisolithus microcarpus 441];hypothetical protein SCHPADRAFT_836848 [Schizopo…	3.1826	1814.03	1	40.78	6e-05	53	25	645	46.0465	646384336	295	32.8814	0	0	0	0	0	0	0	Fungi	Jaapia	Eukaryota;Fungi;Dikarya;Basidiomycota;Agaricomycotina;Agaricomycetes;Agaricomycetidae;Jaapiales;Jaapiaceae;Jaapia;Jaapia argillacea;Jaapia argillacea MUCL 33604	0	0;PF12223	0	0;sla:SERLADRAFT_432953	0	0	0
PolyA_DEIso	Salix_HiSeq_c582853_g1_i1	Salix_HiSeq_c582853_g1	0	282	0.0478128	29.8758	Treatment	624.851	gi|597968845|ref|XP_007360278.1|	ribosomal protein S9 [Dichomitus squalens LYAD-421 SS1]	Eukaryota	Fungi	Dichomitus squalens	Dichomitus squalens LYAD-421 SS1	gi|597968845|ref|XP_007360278.1|;tr|K5WAY9|K5WAY9_PHACS;gi|636601698|ref|XP_008031984.1|;gi|754378792|gb|KIP11397.1|;gi|599348557|ref|XP_007390557.1|;gi|749847097|gb|KIJ21808.1|;tr|B8P5A8|B8P5A8_POSPM;gi|242210049|ref|XP_002470869.1|;gi|751029229|gb|KIK70920.1|;gi|751046744|gb|KIK82309.1|	Dichomitus squalens LYAD-421 SS1;Phanerochaete;Trametes versicolor FP-101664 SS1;Phlebiopsis gigantea 11061_1 CR5-6;Phanerochaete carnosa HHB-10118-sp;Paxillus involutus ATCC 200175;Postia;Postia placenta Mad-698-R;Gymnopus luxurians FD-317 M1;Paxillus rubicundulus Ve08.2h10	196;196;196;197;196;196;194;194;196;195	79;78;78;78;78;76;75;75;75;75	[('hypothetical', 5), ('ribosomal', 4), ('S16', 2), ('SS1]', 2), ('40S', 2)]	ribosomal protein S9 [Dichomitus squalens LYAD-421 SS1];Uncharacterized protein;ribosomal protein S9 [Trametes versicolor FP-101664 SS1];hypothetical protein PHLGIDRAFT_114531 [Phlebiopsis gigantea 11061_1 CR5-6];hypothetical protein PHACADRAFT_204276 [Phanerochaete carnosa HHB-10118-sp];hypothetical protein PAXINDRAFT_165191 [Paxillus involutus ATCC 200175];40S ribosomal protein S16;40S ribosoma…	2.79578	692.013	1	85.48	9e-60	196	79	605	61.4876	597968845	144	86.1111	0	0	0	0	0	0	0	Fungi	Dichomitus	Eukaryota;Fungi;Dikarya;Basidiomycota;Agaricomycotina;Agaricomycetes;Agaricomycetes incertae sedis;Polyporales;Polyporaceae;Dichomitus;Dichomitus squalens;Dichomitus squalens LYAD-421 SS1	GO:0005840;GO:0003735;GO:0006412;0	PF00380;0	PTHR21569;0	pco:PHACADRAFT_204276;0;ppl:POSPLDRAFT_109226;ppl:POSPLDRAFT_117809	0	K02960;0	0
PolyA_DEIso	Salix_HiSeq_c593616_g2_i1	Salix_HiSeq_c593616_g2	0	437	0.00936372	29.5152	Treatment	3152.08	tr|F8NVS7|F8NVS7_SERL9	Putative uncharacterized protein	Eukaryota	Fungi	Serpulaceae	Serpula	tr|F8NVS7|F8NVS7_SERL9;tr|F8QH50|F8QH50_SERL3;gi|597927826|ref|XP_007318257.1|;tr|A8P378|A8P378_COPC7;gi|299749076|ref|XP_001838488.2|;gi|754373590|gb|KIP06271.1|;gi|636616639|ref|XP_008039454.1|;gi|749892482|gb|KIJ60343.1|;tr|B0DBW2|B0DBW2_LACBS;laccaria|B0DBW2|B0DBW2_LACBS	Serpula;Serpula;Serpula lacrymans var. lacrymans S7.9;Coprinopsis;Coprinopsis cinerea okayama7#130;Phlebiopsis gigantea 11061_1 CR5-6;Trametes versicolor FP-101664 SS1;Hydnomerulius pinastri MD-312;Laccaria;Laccaria bicolor	221;221;221;218;218;215;217;216;213;213	78;78;78;76;76;74;74;74;73;73	[('hypothetical', 4), ('ribosomal', 2), ('Putative', 2), ('lacrymans', 2), ('s10', 2)]	Putative uncharacterized protein;Putative uncharacterized protein;hypothetical protein SERLADRAFT_467197 [Serpula lacrymans var. lacrymans S7.9];40s ribosomal protein s10;40s ribosomal protein s10 [Coprinopsis cinerea okayama7#130];hypothetical protein PHLGIDRAFT_107226 [Phlebiopsis gigantea 11061_1 CR5-6];hypothetical protein TRAVEDRAFT_72344 [Trametes versicolor FP-101664 SS1];hypothetical prot…	3.4986	3456.25	1	79.29	2e-68	221	78	948	43.9873	F8NVS7	146	94.5205	0	PF03501;PF03501	0	sla:SERLADRAFT_467197	0	K02947	0	Dikarya	Coniophorineae	Eukaryota;Fungi;Dikarya;Basidiomycota;Agaricomycotina;Agaricomycetes;Agaricomycetidae;Boletales;Coniophorineae;Serpulaceae;Serpula	0;GO:0005840	PF03501;PF03501;0 ;	0	sla:SERLADRAFT_467197;0;cci:CC1G_10730;lbc:LACBIDRAFT_297944 ;	0	K02947;0;K02947 ;	0
PolyA_DEIso	Salix_HiSeq_c599261_g6_i1	Salix_HiSeq_c599261_g6	2	90	0.401403	29.5022	Treatment	73.4978	laccaria|B0DN26|B0DN26_LACBS	Transketolase	Eukaryota	Fungi	Laccaria	Laccaria bicolor	laccaria|B0DN26|B0DN26_LACBS;laccaria|A0A0C9XSB1|A0A0C9XSB1_9AGAR	Laccaria bicolor;Laccaria amethystina	42;40	91;85	[('sequence', 1), ('shotgun', 1), ('scaffold', 1), ('Transketolase', 1), ('genome', 1)]	Transketolase;Unplaced genomic scaffold K443scaffold_33, whole genome shotgun sequence	1.86627	77.4391	1	80.95	2e-05	42	91	220	28.6364	B0DN26_LACBS	633	3.31754	GO:0004802	PF02779;PF02780;PF00456;	0	lbc:LACBIDRAFT_252781	0	0	0	Dikarya	Tricholomataceae	Eukaryota;Fungi;Dikarya;Basidiomycota;Agaricomycotina;Agaricomycetes;Agaricomycetidae;Agaricales;Tricholomataceae;Laccaria;Laccaria bicolor	GO:0004802;GO:0003824	PF02779;PF02780;PF00456;PF02779 ;	0	lbc:LACBIDRAFT_252781	0	0	0
PolyA_DEIso	Salix_HiSeq_c589300_g1_i2	Salix_HiSeq_c589300_g1	0	126	0	29.0489	Treatment	inf	tr|K5VZ09|K5VZ09_PHACS	Uncharacterized protein	Eukaryota	Fungi	Phanerochaetaceae	Phanerochaete	tr|K5VZ09|K5VZ09_PHACS;gi|599393976|ref|XP_007399615.1|;gi|931139855|pdb|4ZB7|A;tr|K5VFR0|K5VFR0_PHACS;gi|754370401|gb|KIP03189.1|;gi|599401605|ref|XP_007401204.1|;tr|K5UGH4|K5UGH4_PHACS;gi|599410237|ref|XP_007402866.1|;gi|807762163|ref|XP_012185876.1|;tr|F4S838|F4S838_MELLP	Phanerochaete;Phanerochaete carnosa HHB-10118-sp;Phanerochaete chrysosporium;Phanerochaete;Phlebiopsis gigantea 11061_1 CR5-6;Phanerochaete carnosa HHB-10118-sp;Phanerochaete;Phanerochaete carnosa HHB-10118-sp;Fibroporia radiculosa;Melampsora	90;90;88;89;90;89;88;88;91;87	58;58;56;56;56;56;55;55;54;52	[('hypothetical', 4), ('HHB-10118-sp]', 3), ('carnosa', 3), ('[Phanerochaete', 3), ('Uncharacterized', 3)]	Uncharacterized protein;hypothetical protein PHACADRAFT_262181 [Phanerochaete carnosa HHB-10118-sp];Chain A, Phanerochaete Chrysosporium Ure2p6 In Apo Form.;Uncharacterized protein;hypothetical protein PHLGIDRAFT_31921 [Phlebiopsis gigantea 11061_1 CR5-6];hypothetical protein PHACADRAFT_264485 [Phanerochaete carnosa HHB-10118-sp];Uncharacterized protein (Fragment);hypothetical protein PHACADRAFT_…	inf	13568.6	1	52.56	2e-19	90	58	353	66.289	K5VZ09	223	34.9776	0	PF00043;PF02798	0	pco:PHACADRAFT_262181	0	K00799	0	Dikarya	Polyporales	Eukaryota;Fungi;Dikarya;Basidiomycota;Agaricomycotina;Agaricomycetes;Polyporales;Phanerochaetaceae;Phanerochaete	0	PF00043;PF02798;0;PF00043;PF02798	0	pco:PHACADRAFT_262181;0;pco:PHACADRAFT_264485;pco:PHACADRAFT_108699;mlr:MELLADRAFT_40377	0	K00799;0;K00799;K00799	0
PolyA_DEIso	Salix_HiSeq_c550196_g1_i1	Salix_HiSeq_c550196_g1	1	264	0.128505	29.0074	Treatment	225.73	tr|B0DMH8|B0DMH8_LACBS	Predicted protein	Eukaryota	Fungi	Laccaria	Laccaria	tr|B0DMH8|B0DMH8_LACBS;laccaria|B0DMH8|B0DMH8_LACBS;gi|170107947|ref|XP_001885183.1|;gi|598018559|ref|XP_007339664.1|;laccaria|A0A0C9XM57|A0A0C9XM57_9AGAR;gi|646311507|gb|KDQ32648.1|;gi|750940614|gb|KIJ98606.1|;gi|749767071|gb|KII91557.1|;gi|599096368|ref|XP_007379589.1|;gi|754370499|gb|KIP03282.1|	Laccaria;Laccaria bicolor;Laccaria bicolor S238N-H82;Auricularia subglabra TFB-10046 SS5;Laccaria amethystina;Pleurotus ostreatus PC15;Laccaria amethystina LaAM-08-1;Plicaturopsis crispa FD-325 SS-3;Punctularia strigosozonata HHB-11173 SS5;Phlebiopsis gigantea 11061_1 CR5-6	220;220;220;210;216;217;216;209;207;213	85;85;85;85;83;83;83;83;82;81	[('hypothetical', 5), ('ribosomal', 2), ('SS5]', 2), ('[Laccaria', 2), ('Predicted', 2)]	Predicted protein;Predicted protein;60S ribosomal protein L31 [Laccaria bicolor S238N-H82];ribosomal protein L31e, partial [Auricularia subglabra TFB-10046 SS5];Unplaced genomic scaffold K443scaffold_130, whole genome shotgun sequence;hypothetical protein PLEOSDRAFT_1060402 [Pleurotus ostreatus PC15];hypothetical protein K443DRAFT_627661 [Laccaria amethystina LaAM-08-1];hypothetical protein PLICR…	2.35359	308.796	1	84.13	6e-70	220	85	591	63.4518	B0DMH8	126	100	GO:0005840;GO:0003735;GO:0006412	PF01198	PTHR10956	lbc:LACBIDRAFT_185678	0	K02910	0	Dikarya	Tricholomataceae	Eukaryota;Fungi;Dikarya;Basidiomycota;Agaricomycotina;Agaricomycetes;Agaricomycetidae;Agaricales;Tricholomataceae;Laccaria;Laccaria	GO:0005840;GO:0003735;GO:0006412;GO:0005840;0	PF01198;PF01198;0	PTHR10956;PTHR10956;0	lbc:LACBIDRAFT_185678;lbc:LACBIDRAFT_185678;0	0	K02910;K02910;0	0
PolyA_DEIso	Salix_HiSeq_c594032_g3_i2	Salix_HiSeq_c594032_g3	0	206	0	28.999	Treatment	inf	gi|695530606|ref|XP_009540411.1|	NADPH oxidase [Heterobasidion irregulare TC 32-1]	Eukaryota	Fungi	Heterobasidion irregulare	Heterobasidion irregulare TC 32-1	gi|695530606|ref|XP_009540411.1|;tr|K5WNU4|K5WNU4_PHACS;gi|914263529|gb|KNZ78534.1|;tr|S7QLZ8|S7QLZ8_GLOTA;gi|599348574|ref|XP_007390559.1|;gi|630342147|ref|XP_007860374.1|;gi|749769468|gb|KII93897.1|;gi|599094724|ref|XP_007379049.1|;tr|B0CPG0|B0CPG0_LACBS;laccaria|B0CPG0|B0CPG0_LACBS	Heterobasidion irregulare TC 32-1;Phanerochaete;Termitomyces sp. J132;Gloeophyllum;Phanerochaete carnosa HHB-10118-sp;Gloeophyllum trabeum ATCC 11539;Plicaturopsis crispa FD-325 SS-3;Punctularia strigosozonata HHB-11173 SS5;Laccaria;Laccaria bicolor	142;140;139;138;140;138;138;137;136;136	81;77;77;77;77;77;75;74;73;73	[('NADPH', 5), ('oxidase', 5), ('hypothetical', 3), ('Uncharacterized', 2), ('heavy', 1)]	putative NADPH oxidase [Heterobasidion irregulare TC 32-1];Uncharacterized protein;Superoxide-generating NADPH oxidase heavy chain subunit A [Termitomyces sp. J132];hypothetical protein PHACADRAFT_247509 [Phanerochaete carnosa HHB-10118-sp];hypothetical protein GLOTRDRAFT_52896 [Gloeophyllum trabeum ATCC 11539];hypothetical protein PLICRDRAFT_171599 [Plicaturopsis crispa FD-325 SS-3];NADPH oxidas…	inf	17107.6	1	75.9	7e-37	142	81	447	55.7047	695530606	558	14.8746	0	0	0	0	0	0	0	Fungi	Heterobasidion annosum species complex	Eukaryota;Fungi;Dikarya;Basidiomycota;Agaricomycotina;Agaricomycetes;Agaricomycetes incertae sedis;Russulales;Bondarzewiaceae;Heterobasidion;Heterobasidion annosum species complex;Heterobasidion irregulare;Heterobasidion irregulare TC 32-1	GO:0016021;GO:0016491;0;GO:0016491	PF08022;PF01794;PF08030;0 ;	0	pco:PHACADRAFT_247509;0;gtr:GLOTRDRAFT_52896;lbc:LACBIDRAFT_243586 ;	0	K08008;0 ;	0
PolyA_DEIso	Salix_HiSeq_c587240_g1_i2	Salix_HiSeq_c587240_g1	0	195	0.0554695	28.7834	Treatment	518.904	gi|691788074|emb|CDO75626.1|	hypothetical protein BN946_scf184840.g9 [Trametes cinnabarina]	Eukaryota	Fungi	Trametes	Trametes cinnabarina	gi|691788074|emb|CDO75626.1|;tr|B0DZY8|B0DZY8_LACBS;laccaria|B0DZY8|B0DZY8_LACBS;gi|170116616|ref|XP_001889498.1|;gi|749766032|gb|KII90565.1|;gi|599106548|ref|XP_007382932.1|;gi|695556472|ref|XP_009547150.1|;gi|914260593|gb|KNZ75734.1|;gi|749896978|gb|KIJ64635.1|;tr|R7ST94|R7ST94_DICSQ	Trametes cinnabarina;Laccaria;Laccaria bicolor;Laccaria bicolor S238N-H82;Plicaturopsis crispa FD-325 SS-3;Punctularia strigosozonata HHB-11173 SS5;Heterobasidion irregulare TC 32-1;Termitomyces sp. J132;Hydnomerulius pinastri MD-312;Dichomitus	191;191;191;191;191;194;190;189;189;189	87;86;86;86;85;85;85;84;84;83	[('hypothetical', 5), ('cis-trans', 3), ('Peptidyl-prolyl', 3), ('isomerase', 3), ('crispa', 1)]	hypothetical protein BN946_scf184840.g9 [Trametes cinnabarina];Peptidyl-prolyl cis-trans isomerase;predicted protein [Laccaria bicolor S238N-H82];hypothetical protein PLICRDRAFT_537566 [Plicaturopsis crispa FD-325 SS-3];hypothetical protein PUNSTDRAFT_66164 [Punctularia strigosozonata HHB-11173 SS5];hypothetical protein HETIRDRAFT_384908 [Heterobasidion irregulare TC 32-1];FK506-binding protein […	2.71509	553.192	1	85.05	4e-59	191	87	513	62.5731	691788074	109	98.1651	0	0	0	0	0	0	0	Fungi	Coriolaceae	Eukaryota;Fungi;Dikarya;Basidiomycota;Agaricomycotina;Agaricomycetes;Agaricomycetes incertae sedis;Polyporales;Coriolaceae;Trametes;Trametes cinnabarina	GO:0003755;GO:0006457;0;GO:0006457	PF00254;0;PF00254	PTHR10516;0;PTHR10516	lbc:LACBIDRAFT_175463;0;dsq:DICSQDRAFT_109431	0	K09568;0;K09568	0
PolyA_DEIso	Salix_HiSeq_c588430_g3_i3	Salix_HiSeq_c588430_g3	0	213	0	28.4519	Treatment	inf	gi|751737025|gb|KIM85312.1|	hypothetical protein PILCRDRAFT_49370, partial [Piloderma croceum F 1598]	Eukaryota	Fungi	Piloderma croceum	Piloderma croceum F 1598	gi|751737025|gb|KIM85312.1|;tr|K5WPJ3|K5WPJ3_PHACS;gi|749900841|gb|KIJ68357.1|;gi|599348696|ref|XP_007390596.1|;gi|646399500|gb|KDQ63635.1|;tr|M2RUU4|M2RUU4_CERS8;gi|449551273|gb|EMD42237.1|;tr|S7QMC0|S7QMC0_GLOTA;gi|628824951|ref|XP_007762779.1|;gi|750998360|gb|KIK40599.1|	Piloderma croceum F 1598;Phanerochaete;Hydnomerulius pinastri MD-312;Phanerochaete carnosa HHB-10118-sp;Jaapia argillacea MUCL 33604;Gelatoporia;Gelatoporia subvermispora B;Gloeophyllum;Coniophora puteana RWD-64-598 SS2;Suillus luteus UH-Slu-Lm8-n1	123;140;121;140;140;140;140;113;134;134	63;58;58;58;58;57;57;54;54;54	[('hypothetical', 6), ('carrier', 4), ('Acyl', 3), ('partial', 2), ('argillacea', 1)]	hypothetical protein PILCRDRAFT_49370, partial [Piloderma croceum F 1598];Acyl carrier protein;hypothetical protein HYDPIDRAFT_73395, partial [Hydnomerulius pinastri MD-312];hypothetical protein PHACADRAFT_247597 [Phanerochaete carnosa HHB-10118-sp];hypothetical protein JAAARDRAFT_29661 [Jaapia argillacea MUCL 33604];hypothetical protein CERSUDRAFT_110769 [Gelatoporia subvermispora B];Acyl carrie…	inf	18872.5	1	84.88	1e-32	123	63	525	49.1429	751737025	86	100	0	0	0	0	0	0	0	Fungi	Piloderma	Eukaryota;Fungi;Dikarya;Basidiomycota;Agaricomycotina;Agaricomycetes;Agaricomycetidae;Atheliales;Atheliaceae;Piloderma;Piloderma croceum;Piloderma croceum F 1598	GO:0006633;0	PF00550;0	0	pco:PHACADRAFT_247597;0;gtr:GLOTRDRAFT_28900	0	K03955;0	0
PolyA_DEIso	Salix_HiSeq_c594836_g1_i1	Salix_HiSeq_c594836_g1	0	590	0.017543	27.8039	Treatment	1584.9	tr|B0D8X8|B0D8X8_LACBS	Predicted protein	Eukaryota	Fungi	Laccaria	Laccaria	tr|B0D8X8|B0D8X8_LACBS;tr|B0D8X8|B0D8X8_LACBS;laccaria|B0D8X8|B0D8X8_LACBS;laccaria|B0D8X8|B0D8X8_LACBS;laccaria|A0A0C9YN24|A0A0C9YN24_9AGAR;laccaria|A0A0C9YN24|A0A0C9YN24_9AGAR;gi|170098488|ref|XP_001880463.1|;gi|170098488|ref|XP_001880463.1|;gi|750951511|gb|KIK09378.1|;gi|750951511|gb|KIK09378.1|	Laccaria;Laccaria;Laccaria bicolor;Laccaria bicolor;Laccaria amethystina;Laccaria amethystina;Laccaria bicolor S238N-H82;Laccaria bicolor S238N-H82;Laccaria amethystina LaAM-08-1;Laccaria amethystina LaAM-08-1	152;152;152;152;152;152;152;152;152;152	92;92;92;92;92;92;92;92;92;92	[('[Laccaria', 4), ('Predicted', 4), ('K443scaffold_4,', 2), ('hypothetical', 2), ('sequence', 2)]	Predicted protein;Predicted protein;Unplaced genomic scaffold K443scaffold_4, whole genome shotgun sequence;predicted protein [Laccaria bicolor S238N-H82];hypothetical protein K443DRAFT_455767 [Laccaria amethystina LaAM-08-1];hypothetical protein K443DRAFT_455767 [Laccaria amethystina LaAM-08-1]	3.2	1952.35	1	90.24	4e-40	152	92	1482	16.5992	B0D8X8	154	53.2468	GO:0003676;GO:0000166	PF00076	0	lbc:LACBIDRAFT_296486	0	0	0	Dikarya	Tricholomataceae	Eukaryota;Fungi;Dikarya;Basidiomycota;Agaricomycotina;Agaricomycetes;Agaricomycetidae;Agaricales;Tricholomataceae;Laccaria;Laccaria	GO:0003676;GO:0000166;GO:0003676;0	PF00076;PF00076;0	0	lbc:LACBIDRAFT_296486;lbc:LACBIDRAFT_296486;0	0	0	0
PolyA_DEIso	Salix_HiSeq_c577654_g1_i1	Salix_HiSeq_c577654_g1	0	158	0	27.7724	Treatment	inf	tr|F8NP82|F8NP82_SERL9	GRIM-19 protein	Eukaryota	Fungi	Serpulaceae	Serpula	tr|F8NP82|F8NP82_SERL9;tr|F8PPE7|F8PPE7_SERL3;gi|597922788|ref|XP_007315738.1|;gi|751004581|gb|KIK46679.1|;gi|646400333|gb|KDQ64412.1|;gi|628834763|ref|XP_007767685.1|;gi|749902484|gb|KIJ69949.1|;gi|752353524|gb|KIO12571.1|;tr|K5W5W9|K5W5W9_PHACS;tr|S8DTR8|S8DTR8_FOMPI	Serpula;Serpula;Serpula lacrymans var. lacrymans S7.9;Suillus luteus UH-Slu-Lm8-n1;Jaapia argillacea MUCL 33604;Coniophora puteana RWD-64-598 SS2;Hydnomerulius pinastri MD-312;Pisolithus tinctorius Marx 270;Phanerochaete;Fomitopsis	207;207;207;208;208;201;198;197;204;194	84;84;84;84;84;81;79;79;77;77	[('hypothetical', 5), ('lacrymans', 2), ('Uncharacterized', 2), ('GRIM-19', 2), ('argillacea', 1)]	GRIM-19 protein;B16.6 subunit of GRIM-19, NADH:ubiquinone oxidoreductase;GRIM-19 protein [Serpula lacrymans var. lacrymans S7.9];hypothetical protein CY34DRAFT_800199 [Suillus luteus UH-Slu-Lm8-n1];hypothetical protein JAAARDRAFT_28038, partial [Jaapia argillacea MUCL 33604];hypothetical protein CONPUDRAFT_81807 [Coniophora puteana RWD-64-598 SS2];hypothetical protein HYDPIDRAFT_171885 [Hydnomeru…	inf	17194.4	1	81.67	2e-65	207	84	446	80.7175	F8NP82	132	90.9091	GO:0016021	PF06212	PTHR12966	sla:SERLADRAFT_461468	0	K11353	0	Dikarya	Coniophorineae	Eukaryota;Fungi;Dikarya;Basidiomycota;Agaricomycotina;Agaricomycetes;Agaricomycetidae;Boletales;Coniophorineae;Serpulaceae;Serpula	GO:0016021;GO:0016021;0;GO:0016021	PF06212;PF06212;0;PF06212	PTHR12966;PTHR12966;0;PTHR12966	sla:SERLADRAFT_461468;0;pco:PHACADRAFT_249697	0	K11353;0;K11353	0
PolyA_DEIso	Salix_HiSeq_c595603_g4_i1	Salix_HiSeq_c595603_g4	0	89	0	27.7358	Treatment	inf	tr|F8NM10|F8NM10_SERL9	Putative uncharacterized protein	Eukaryota	Fungi	Serpulaceae	Serpula	tr|F8NM10|F8NM10_SERL9;tr|F8PQ74|F8PQ74_SERL3;gi|336373837|gb|EGO02175.1|;gi|597923090|ref|XP_007315889.1|;tr|V2XPG3|V2XPG3_MONRO;tr|K9HMP5|K9HMP5_AGABB;tr|A8NYL8|A8NYL8_COPC7;tr|Q7Z9L9|Q7Z9L9_COPCI;tr|V5M3F7|V5M3F7_9AGAR;tr|K5WX38|K5WX38_AGABU	Serpula;Serpula;Serpula lacrymans var. lacrymans S7.3;Serpula lacrymans var. lacrymans S7.9;Moniliophthora;Agaricus;Coprinopsis;Coprinopsis;Volvariella;Agaricus	179;179;179;179;178;177;177;177;177;177	98;98;98;98;97;97;97;97;97;97	[('lacrymans', 4), ('[Serpula', 2), ('Putative', 2), ('uncharacterized', 2), ('tubulin', 2)]	Putative uncharacterized protein;Putative uncharacterized protein;hypothetical protein SERLA73DRAFT_177979 [Serpula lacrymans var. lacrymans S7.3];hypothetical protein SERLADRAFT_461866 [Serpula lacrymans var. lacrymans S7.9];Alpha tubulin;Tubulin alpha;Alpha-tubulin;Alpha1 tubulin;Uncharacterized protein	inf	9530.16	1	96.55	5e-52	179	98	262	99.6183	F8NM10	438	19.863	GO:0005737;GO:0005874;GO:0005525;GO:0003924;GO:0005200;GO:0007017;GO:0051258	PF00091;PF03953	PTHR11588	sla:SERLADRAFT_461866	0	K07374	0	Dikarya	Coniophorineae	Eukaryota;Fungi;Dikarya;Basidiomycota;Agaricomycotina;Agaricomycetes;Agaricomycetidae;Boletales;Coniophorineae;Serpulaceae;Serpula	GO:0005737;GO:0005874;GO:0005525;GO:0003924;GO:0005200;GO:0007017;GO:0051258;GO:0005737;0;GO:0051258	PF00091;PF03953;PF00091;0;PF03953	PTHR11588;PTHR11588;0;PTHR11588	sla:SERLADRAFT_461866;0;mrr:Moror_8093;abv:AGABI2DRAFT135559;cci:CC1G_01375;abp:AGABI1DRAFT84548	0	K07374;0;K07374;K07374	0
PolyA_DEIso	Salix_HiSeq_c599766_g1_i1	Salix_HiSeq_c599766_g1	0	405	0.024763	27.715	Treatment	1119.21	gi|646301625|gb|KDQ22776.1|	hypothetical protein PLEOSDRAFT_1109874 [Pleurotus ostreatus PC15]	Eukaryota	Fungi	Pleurotus ostreatus	Pleurotus ostreatus PC15	gi|646301625|gb|KDQ22776.1|;gi|749759822|gb|KII84797.1|;tr|S7Q1A7|S7Q1A7_GLOTA;tr|M2RAY6|M2RAY6_CERS8;gi|630358567|ref|XP_007868558.1|;gi|449544954|gb|EMD35926.1|;gi|807749379|ref|XP_012179484.1|;tr|R7SXE1|R7SXE1_DICSQ;gi|751739540|gb|KIM87820.1|;gi|646393407|gb|KDQ57864.1|	Pleurotus ostreatus PC15;Plicaturopsis crispa FD-325 SS-3;Gloeophyllum;Gelatoporia;Gloeophyllum trabeum ATCC 11539;Gelatoporia subvermispora B;Fibroporia radiculosa;Dichomitus;Piloderma croceum F 1598;Jaapia argillacea MUCL 33604	431;427;424;424;424;424;419;416;420;412	78;76;75;75;75;75;73;73;73;73	[('hypothetical', 6), ('Uncharacterized', 3), ('[Gloeophyllum', 1), ('crispa', 1), ('SS-3]', 1)]	hypothetical protein PLEOSDRAFT_1109874 [Pleurotus ostreatus PC15];hypothetical protein PLICRDRAFT_45604 [Plicaturopsis crispa FD-325 SS-3];Uncharacterized protein;hypothetical protein GLOTRDRAFT_140141 [Gloeophyllum trabeum ATCC 11539];hypothetical protein CERSUDRAFT_115831 [Gelatoporia subvermispora B];predicted protein [Fibroporia radiculosa];hypothetical protein PILCRDRAFT_814533 [Piloderma c…	3.04891	1186.72	1	80.97	5e-141	431	78	1050	76.5714	646301625	799	33.5419	0	0	0	0	0	0	0	Fungi	Pleurotus	Eukaryota;Fungi;Dikarya;Basidiomycota;Agaricomycotina;Agaricomycetes;Agaricomycetidae;Agaricales;Pleurotaceae;Pleurotus;Pleurotus ostreatus;Pleurotus ostreatus PC15	0;GO:0005615;GO:0004222;GO:0008270	0;PF07504;PF02128	0	0;gtr:GLOTRDRAFT_140141;dsq:DICSQDRAFT_106906	0	0;K01417	0
PolyA_DEIso	Salix_HiSeq_c593642_g1_i3	Salix_HiSeq_c593642_g1	0	307	0.0418658	27.6396	Treatment	660.197	gi|628842923|ref|XP_007770849.1|	ATP synthase F1 alpha subunit [Coniophora puteana RWD-64-598 SS2]	Eukaryota	Fungi	Coniophora puteana	Coniophora puteana RWD-64-598 SS2	gi|628842923|ref|XP_007770849.1|;gi|599117400|ref|XP_007386504.1|;gi|751019916|gb|KIK61628.1|;gi|646397463|gb|KDQ61669.1|;tr|F8P3Z4|F8P3Z4_SERL9;tr|F8QHF9|F8QHF9_SERL3;gi|597932872|ref|XP_007320780.1|;tr|V2XVJ5|V2XVJ5_MONRO;gi|597979541|ref|XP_007363023.1|;gi|630173554|ref|XP_007842915.1|	Coniophora puteana RWD-64-598 SS2;Punctularia strigosozonata HHB-11173 SS5;Gymnopus luxurians FD-317 M1;Jaapia argillacea MUCL 33604;Serpula;Serpula;Serpula lacrymans var. lacrymans S7.9;Moniliophthora;Dichomitus squalens LYAD-421 SS1;Moniliophthora roreri MCA 2997	423;424;422;425;423;423;423;419;419;419	91;91;91;91;90;90;90;89;89;89	[('subunit', 7), ('alpha', 7), ('ATP', 6), ('synthase', 5), ('hypothetical', 3)]	ATP synthase F1 alpha subunit [Coniophora puteana RWD-64-598 SS2];hypothetical protein PUNSTDRAFT_136829 [Punctularia strigosozonata HHB-11173 SS5];hypothetical protein GYMLUDRAFT_73138 [Gymnopus luxurians FD-317 M1];hypothetical protein JAAARDRAFT_31135 [Jaapia argillacea MUCL 33604];ATP synthase subunit alpha;alpha subunit of the F1 sector of mitochondrial F1F0 ATP synthase,ATP1 [Serpula lacrym…	2.81967	621.696	1	88.65	3e-142	423	91	851	80.7286	628842923	539	42.4861	0	0	0	0	0	0	0	Fungi	Coniophora	Eukaryota;Fungi;Dikarya;Basidiomycota;Agaricomycotina;Agaricomycetes;Agaricomycetidae;Boletales;Coniophorineae;Coniophoraceae;Coniophora;Coniophora puteana;Coniophora puteana RWD-64-598 SS2	0;GO:0045261;GO:0005524;GO:0046933;GO:0046961;GO:0015991;GO:0015986	0;PF00006;PF00306;PF02874	0;PTHR15184:SF3	0;sla:SERLADRAFT_472792;mrr:Moror_17342	0	0;K02132	0
PolyA_DEIso	Salix_HiSeq_c598072_g1_i1	Salix_HiSeq_c598072_g1	1	394	0.049355	27.3376	Treatment	553.897	sp|A8N1T1|LIPA_COPC7	Lipoyl synthase, mitochondrial	Eukaryota	Fungi	Psathyrellaceae	Coprinopsis	sp|A8N1T1|LIPA_COPC7;gi|169844218|ref|XP_001828830.1|;gi|749900803|gb|KIJ68319.1|;tr|V2Y0N6|V2Y0N6_MONRO;gi|630171509|ref|XP_007842255.1|;gi|749846920|gb|KIJ21631.1|;gi|695533841|ref|XP_009541237.1|;gi|751029471|gb|KIK71162.1|;gi|751061670|gb|KIK96365.1|;gi|597968173|ref|XP_007360108.1|	Coprinopsis;Coprinopsis cinerea okayama7#130;Hydnomerulius pinastri MD-312;Moniliophthora;Moniliophthora roreri MCA 2997;Paxillus involutus ATCC 200175;Heterobasidion irregulare TC 32-1;Gymnopus luxurians FD-317 M1;Paxillus rubicundulus Ve08.2h10;Dichomitus squalens LYAD-421 SS1	355;355;357;352;352;352;353;353;348;349	91;91;90;88;88;88;88;88;87;86	[('hypothetical', 5), ('acid', 3), ('lipoic', 3), ('mitochondrial', 2), ('synthase,', 2)]	Lipoyl synthase, mitochondrial;lipoic acid synthase [Coprinopsis cinerea okayama7#130];hypothetical protein HYDPIDRAFT_106495 [Hydnomerulius pinastri MD-312];Lipoyl synthase, mitochondrial;lipoic acid synthetase [Moniliophthora roreri MCA 2997];hypothetical protein PAXINDRAFT_104929 [Paxillus involutus ATCC 200175];hypothetical protein HETIRDRAFT_306330 [Heterobasidion irregulare TC 32-1];hypothe…	2.74343	902.497	1	91.01	1e-118	355	91	1018	55.4028	A8N1T1	390	48.4615	GO:0005739;GO:0051539;GO:0016992;GO:0046872	PF16881;PF04055	PTHR10949	cci:CC1G_03624	0	K03644	0	Dikarya	Agaricales	Eukaryota;Fungi;Dikarya;Basidiomycota;Agaricomycotina;Agaricomycetes;Agaricomycetidae;Agaricales;Psathyrellaceae;Coprinopsis	GO:0005739;GO:0051539;GO:0016992;GO:0046872;0	PF16881;PF04055;0;PF16881	PTHR10949;0;PTHR10949	cci:CC1G_03624;0;mrr:Moror_70	0	K03644;0;K03644	0
PolyA_DEIso	Salix_HiSeq_c600679_g1_i1	Salix_HiSeq_c600679_g1	0	328	0.0789341	27.1552	Treatment	344.023	gi|751740053|gb|KIM88332.1|	hypothetical protein PILCRDRAFT_254085 [Piloderma croceum F 1598]	Eukaryota	Fungi	Piloderma croceum	Piloderma croceum F 1598	gi|751740053|gb|KIM88332.1|;gi|751731416|gb|KIM79726.1|;gi|751733885|gb|KIM82182.1|;gi|751732801|gb|KIM81104.1|;gi|751730326|gb|KIM78643.1|;gi|751730244|gb|KIM78561.1|;gi|751725628|gb|KIM73999.1|;gi|751729929|gb|KIM78249.1|;laccaria|A0A0C9Y116|A0A0C9Y116_9AGAR;gi|750949685|gb|KIK07559.1|	Piloderma croceum F 1598;Piloderma croceum F 1598;Piloderma croceum F 1598;Piloderma croceum F 1598;Piloderma croceum F 1598;Piloderma croceum F 1598;Piloderma croceum F 1598;Piloderma croceum F 1598;Laccaria amethystina;Laccaria amethystina LaAM-08-1	159;155;150;149;149;148;143;143;146;146	41;37;36;36;36;36;35;35;34;34	[('hypothetical', 9), ('1598]', 8), ('croceum', 8), ('[Piloderma', 8), ('partial', 4)]	hypothetical protein PILCRDRAFT_254085 [Piloderma croceum F 1598];hypothetical protein PILCRDRAFT_10209 [Piloderma croceum F 1598];hypothetical protein PILCRDRAFT_820552 [Piloderma croceum F 1598];hypothetical protein PILCRDRAFT_788291 [Piloderma croceum F 1598];hypothetical protein PILCRDRAFT_11100 [Piloderma croceum F 1598];hypothetical protein PILCRDRAFT_824209, partial [Piloderma croceum F 15…	2.53659	479.678	1	43.55	2e-39	159	41	905	59.337	751740053	1081	17.2063	0	0	0	0	0	0	0	Fungi	Piloderma	Eukaryota;Fungi;Dikarya;Basidiomycota;Agaricomycotina;Agaricomycetes;Agaricomycetidae;Atheliales;Atheliaceae;Piloderma;Piloderma croceum;Piloderma croceum F 1598	0	0;PF00400	0	0	0	0	0
PolyA_DEIso	Salix_HiSeq_c598825_g3_i3	Salix_HiSeq_c598825_g3	0	124	0	27.0147	Treatment	inf	gi|750968149|gb|KIK24976.1|	hypothetical protein PISMIDRAFT_369456 [Pisolithus microcarpus 441]	Eukaryota	Fungi	Pisolithus microcarpus	Pisolithus microcarpus 441	gi|750968149|gb|KIK24976.1|;tr|K5W7M9|K5W7M9_AGABU;gi|754376621|gb|KIP09248.1|	Pisolithus microcarpus 441;Agaricus;Phlebiopsis gigantea 11061_1 CR5-6	50;49;50	88;87;86	[('hypothetical', 2), ('microcarpus', 1), ('441]', 1), ('CR5-6]', 1), ('PHLGIDRAFT_126410', 1)]	hypothetical protein PISMIDRAFT_369456 [Pisolithus microcarpus 441];Proteasome subunit alpha type;hypothetical protein PHLGIDRAFT_126410 [Phlebiopsis gigantea 11061_1 CR5-6]	inf	12633.6	1	82.14	0.0001	50	88	314	26.7516	750968149	270	10.3704	0	0	0	0	0	0	0	Fungi	Pisolithus	Eukaryota;Fungi;Dikarya;Basidiomycota;Agaricomycotina;Agaricomycetes;Agaricomycetidae;Boletales;Sclerodermatineae;Pisolithaceae;Pisolithus;Pisolithus microcarpus;Pisolithus microcarpus 441	GO:0005737;GO:0005634;GO:0019773;GO:0004298;GO:0006511	PF00227;PF10584	0	abp:AGABI1DRAFT111423	0	K02731	0
PolyA_DEIso	Salix_HiSeq_c599834_g2_i2	Salix_HiSeq_c599834_g2	0	125	0	26.7962	Treatment	inf	gi|763732343|gb|KJA29744.1|	hypothetical protein HYPSUDRAFT_31731 [Hypholoma sublateritium FD-334 SS-4]	Eukaryota	Fungi	Hypholoma sublateritium	Hypholoma sublateritium FD-334 SS-4	gi|763732343|gb|KJA29744.1|;tr|F8PBK3|F8PBK3_SERL9;gi|597938860|ref|XP_007323774.1|;gi|648209068|gb|AIC33792.1|;tr|D8Q4B9|D8Q4B9_SCHCM;gi|302684849|ref|XP_003032105.1|;gi|751696503|gb|KIM46482.1|	Hypholoma sublateritium FD-334 SS-4;Serpula;Serpula lacrymans var. lacrymans S7.9;Puccinia cf. psidii AE-2014;Schizophyllum;Schizophyllum commune H4-8;Hebeloma cylindrosporum h7	70;66;66;66;66;66;66	77;73;73;69;68;68;68	[('hypothetical', 4), ('Putative', 2), ('lacrymans', 2), ('uncharacterized', 2), ('partial', 1)]	hypothetical protein HYPSUDRAFT_31731 [Hypholoma sublateritium FD-334 SS-4];Putative uncharacterized protein;hypothetical protein SERLADRAFT_402216 [Serpula lacrymans var. lacrymans S7.9];peptidase C14, partial [Puccinia cf. psidii AE-2014];hypothetical protein SCHCODRAFT_67867 [Schizophyllum commune H4-8];hypothetical protein M413DRAFT_441570 [Hebeloma cylindrosporum h7]	inf	14549.3	1	72.73	1e-11	70	77	270	48.8889	763732343	532	8.27068	0	0	0	0	0	0	0	Fungi	Hypholoma	Eukaryota;Fungi;Dikarya;Basidiomycota;Agaricomycotina;Agaricomycetes;Agaricomycetidae;Agaricales;Strophariaceae;Hypholoma;Hypholoma sublateritium;Hypholoma sublateritium FD-334 SS-4	GO:0004197;0	PF00656;0	0	sla:SERLADRAFT_402216;0;scm:SCHCODRAFT_67867	0	0	0
PolyA_DEIso	Salix_HiSeq_c582074_g3_i6	Salix_HiSeq_c582074_g3	9	120	3.7869	26.7574	Treatment	7.06577	tr|R7S653|R7S653_TRAVS	Uncharacterized protein (Fragment)	Eukaryota	Fungi	Trametes	Trametes	tr|R7S653|R7S653_TRAVS;gi|636629399|ref|XP_008045834.1|;gi|646311144|gb|KDQ32286.1|	Trametes;Trametes versicolor FP-101664 SS1;Pleurotus ostreatus PC15	92;92;86	80;80;73	[('partial', 2), ('hypothetical', 2), ('Uncharacterized', 1), ('FP-101664', 1), ('ostreatus', 1)]	Uncharacterized protein (Fragment);hypothetical protein TRAVEDRAFT_137643, partial [Trametes versicolor FP-101664 SS1];hypothetical protein PLEOSDRAFT_22346, partial [Pleurotus ostreatus PC15]	0.84916	11.3044	0.999216	86	3e-22	92	80	236	63.5593	R7S653	62	80.6452	0	0	0	0	0	0	0	Dikarya	Polyporales	Eukaryota;Fungi;Dikarya;Basidiomycota;Agaricomycotina;Agaricomycetes;Polyporales;Trametes;Trametes	0	0	0	0	0	0	0
PolyA_DEIso	Salix_HiSeq_c599665_g2_i1	Salix_HiSeq_c599665_g2	0	164	0.0190995	26.6804	Treatment	1396.92	tr|V2WXJ8|V2WXJ8_MONRO	Uncharacterized protein	Eukaryota	Fungi	mitosporic Marasmiaceae	Moniliophthora	tr|V2WXJ8|V2WXJ8_MONRO;gi|630212322|ref|XP_007855461.1|;tr|M2RBB0|M2RBB0_CERS8;gi|646393058|gb|KDQ57547.1|;gi|449550776|gb|EMD41740.1|;gi|749879804|gb|KIJ49402.1|;gi|695557639|ref|XP_009547430.1|;tr|S7RRZ6|S7RRZ6_GLOTA;gi|628833117|ref|XP_007766862.1|;gi|630350427|ref|XP_007864514.1|	Moniliophthora;Moniliophthora roreri MCA 2997;Gelatoporia;Jaapia argillacea MUCL 33604;Gelatoporia subvermispora B;Sphaerobolus stellatus SS14;Heterobasidion irregulare TC 32-1;Gloeophyllum;Coniophora puteana RWD-64-598 SS2;Gloeophyllum trabeum ATCC 11539	79;79;75;77;75;74;71;70;69;70	33;33;30;30;30;28;26;25;25;25	[('hypothetical', 7), ('Uncharacterized', 3), ('argillacea', 1), ('[Gloeophyllum', 1), ('32-1]', 1)]	Uncharacterized protein;hypothetical protein Moror_11388 [Moniliophthora roreri MCA 2997];Uncharacterized protein;hypothetical protein JAAARDRAFT_58152 [Jaapia argillacea MUCL 33604];hypothetical protein CERSUDRAFT_90314 [Gelatoporia subvermispora B];hypothetical protein M422DRAFT_27764 [Sphaerobolus stellatus SS14];hypothetical protein HETIRDRAFT_445244 [Heterobasidion irregulare TC 32-1];hypoth…	3.14517	2222.62	1	38.84	4e-15	79	33	454	70.0441	V2WXJ8	248	48.7903	GO:0016021	0	0	mrr:Moror_11388	0	0	0	Dikarya	Marasmiaceae	Eukaryota;Fungi;Dikarya;Basidiomycota;Agaricomycotina;Agaricomycetes;Agaricomycetidae;Agaricales;Marasmiaceae;mitosporic Marasmiaceae;Moniliophthora	GO:0016021;0;GO:0016021;GO:0005852;GO:0003743;GO:0008270	0;PF01302;PF16641;PF05470;PF01399	0	mrr:Moror_11388;0;gtr:GLOTRDRAFT_92447	0	0;K03252	0
PolyA_DEIso	Salix_HiSeq_c598234_g2_i1	Salix_HiSeq_c598234_g2	0	338	0.0325752	26.6783	Treatment	818.978	tr|S7PUM4|S7PUM4_GLOTA	Uncharacterized protein	Eukaryota	Fungi	Gloeophyllaceae	Gloeophyllum	tr|S7PUM4|S7PUM4_GLOTA;gi|595784550|ref|XP_007270818.1|;gi|630362519|ref|XP_007870534.1|;tr|M2RML2|M2RML2_CERS8;gi|449549125|gb|EMD40091.1|;gi|597983653|ref|XP_007364082.1|;gi|754375987|gb|KIP08623.1|;gi|636613251|ref|XP_008037760.1|;laccaria|A0A0C9XK58|A0A0C9XK58_9AGAR;tr|A8NRH9|A8NRH9_COPC7	Gloeophyllum;Fomitiporia mediterranea MF3/22;Gloeophyllum trabeum ATCC 11539;Gelatoporia;Gelatoporia subvermispora B;Dichomitus squalens LYAD-421 SS1;Phlebiopsis gigantea 11061_1 CR5-6;Trametes versicolor FP-101664 SS1;Laccaria amethystina;Coprinopsis	127;141;127;140;140;135;133;135;99;97	52;52;52;51;51;51;51;50;49;47	[('hypothetical', 6), ('SS1]', 2), ('Uncharacterized', 2), ('[Gloeophyllum', 1), ('partial', 1)]	Uncharacterized protein;hypothetical protein FOMMEDRAFT_170744 [Fomitiporia mediterranea MF3/22];hypothetical protein GLOTRDRAFT_112557 [Gloeophyllum trabeum ATCC 11539];Uncharacterized protein;hypothetical protein CERSUDRAFT_112299 [Gelatoporia subvermispora B];hypothetical protein DICSQDRAFT_41795, partial [Dichomitus squalens LYAD-421 SS1];hypothetical protein PHLGIDRAFT_373753 [Phlebiopsis gi…	2.91327	781.631	1	50	3e-30	127	52	864	43.75	S7PUM4	354	31.6384	GO:0016021	0	0	gtr:GLOTRDRAFT_112557	0	0	0	Dikarya	Gloeophyllales	Eukaryota;Fungi;Dikarya;Basidiomycota;Agaricomycotina;Agaricomycetes;Gloeophyllales;Gloeophyllaceae;Gloeophyllum	GO:0016021;0;GO:0016021;GO:0016021	0	0	gtr:GLOTRDRAFT_112557;0;cci:CC1G_11692	0	0	0
PolyA_DEIso	Salix_HiSeq_c601855_g5_i2	Salix_HiSeq_c601855_g5	0	140	0.0974737	26.5519	Treatment	272.401	gi|646393161|gb|KDQ57650.1|	hypothetical protein JAAARDRAFT_270990 [Jaapia argillacea MUCL 33604]	Eukaryota	Fungi	Jaapia argillacea	Jaapia argillacea MUCL 33604	gi|646393161|gb|KDQ57650.1|;gi|749768324|gb|KII92756.1|;gi|763730487|gb|KJA27893.1|;gi|751695331|gb|KIM45311.1|;tr|B0D0Q6|B0D0Q6_LACBS;laccaria|B0D0Q6|B0D0Q6_LACBS;laccaria|A0A0C9YI44|A0A0C9YI44_9AGAR;gi|170092359|ref|XP_001877401.1|;gi|750952097|gb|KIK09962.1|;tr|S7QCR9|S7QCR9_GLOTA	Jaapia argillacea MUCL 33604;Plicaturopsis crispa FD-325 SS-3;Hypholoma sublateritium FD-334 SS-4;Hebeloma cylindrosporum h7;Laccaria;Laccaria bicolor;Laccaria amethystina;Laccaria bicolor S238N-H82;Laccaria amethystina LaAM-08-1;Gloeophyllum	76;72;74;76;73;73;73;73;73;72	76;74;74;73;70;70;70;70;70;68	[('hypothetical', 5), ('[Laccaria', 2), ('Predicted', 2), ('argillacea', 1), ('crispa', 1)]	hypothetical protein JAAARDRAFT_270990 [Jaapia argillacea MUCL 33604];hypothetical protein PLICRDRAFT_37554 [Plicaturopsis crispa FD-325 SS-3];hypothetical protein HYPSUDRAFT_51824 [Hypholoma sublateritium FD-334 SS-4];hypothetical protein M413DRAFT_441993 [Hebeloma cylindrosporum h7];Predicted protein;Unplaced genomic scaffold K443scaffold_2, whole genome shotgun sequence;predicted protein [Lacc…	2.43521	601.808	1	64.58	1e-14	76	76	316	45.5696	646393161	155	30.9677	0	0	0	0	0	0	0	Fungi	Jaapia	Eukaryota;Fungi;Dikarya;Basidiomycota;Agaricomycotina;Agaricomycetes;Agaricomycetidae;Jaapiales;Jaapiaceae;Jaapia;Jaapia argillacea;Jaapia argillacea MUCL 33604	0;GO:0016021;GO:0016021	0	0	0;lbc:LACBIDRAFT_313742;gtr:GLOTRDRAFT_37644	0	0	0
PolyA_DEIso	Salix_HiSeq_c593857_g1_i1	Salix_HiSeq_c593857_g1	0	393	0.0104776	26.3843	Treatment	2518.16	gi|749769144|gb|KII93573.1|	hypothetical protein PLICRDRAFT_100762 [Plicaturopsis crispa FD-325 SS-3]	Eukaryota	Fungi	Plicaturopsis crispa	Plicaturopsis crispa FD-325 SS-3	gi|749769144|gb|KII93573.1|;gi|751737010|gb|KIM85297.1|;gi|595785292|ref|XP_007271189.1|;gi|749900847|gb|KIJ68363.1|;tr|F8NVT7|F8NVT7_SERL9;tr|F8QH59|F8QH59_SERL3;gi|597927846|ref|XP_007318267.1|;laccaria|A0A0C9Y9L8|A0A0C9Y9L8_9AGAR;gi|589270348|ref|XP_007000904.1|;gi|750949039|gb|KIK06917.1|	Plicaturopsis crispa FD-325 SS-3;Piloderma croceum F 1598;Fomitiporia mediterranea MF3/22;Hydnomerulius pinastri MD-312;Serpula;Serpula;Serpula lacrymans var. lacrymans S7.9;Laccaria amethystina;Tremella mesenterica DSM 1558;Laccaria amethystina LaAM-08-1	202;197;191;208;212;212;212;204;185;204	63;60;59;59;58;58;58;56;56;56	[('hypothetical', 7), ('Putative', 2), ('lacrymans', 2), ('uncharacterized', 2), ('crispa', 1)]	hypothetical protein PLICRDRAFT_100762 [Plicaturopsis crispa FD-325 SS-3];hypothetical protein PILCRDRAFT_817296 [Piloderma croceum F 1598];hypothetical protein FOMMEDRAFT_143165 [Fomitiporia mediterranea MF3/22];hypothetical protein HYDPIDRAFT_24649 [Hydnomerulius pinastri MD-312];Putative uncharacterized protein;hypothetical protein SERLADRAFT_467241 [Serpula lacrymans var. lacrymans S7.9];Unpl…	3.40108	3105.88	1	61.74	1e-60	202	63	911	49.067	749769144	171	87.1345	0	0	0	0	0	0	0	Fungi	Plicaturopsis	Eukaryota;Fungi;Dikarya;Basidiomycota;Agaricomycotina;Agaricomycetes;Agaricomycetidae;Agaricales;Agaricales incertae sedis;Plicaturopsis;Plicaturopsis crispa;Plicaturopsis crispa FD-325 SS-3	0	0;PF02221	0	0;sla:SERLADRAFT_467241	0	0	0
PolyA_DEIso	Salix_HiSeq_c564481_g1_i1	Salix_HiSeq_c564481_g1	0	258	0.0587612	26.2428	Treatment	446.6	tr|B8PBC9|B8PBC9_POSPM	40S ribosomal protein S19	Eukaryota	Fungi	Polyporales	Postia	tr|B8PBC9|B8PBC9_POSPM;gi|242214314|ref|XP_002472980.1|;gi|751027891|gb|KIK69583.1|;tr|V2XML1|V2XML1_MONRO;gi|630182146|ref|XP_007845703.1|;gi|751002243|gb|KIK44377.1|;tr|F8NYC9|F8NYC9_SERL9;gi|807758859|ref|XP_012184224.1|;tr|F8Q131|F8Q131_SERL3;gi|597930036|ref|XP_007319362.1|	Postia;Postia placenta Mad-698-R;Gymnopus luxurians FD-317 M1;Moniliophthora;Moniliophthora roreri MCA 2997;Suillus luteus UH-Slu-Lm8-n1;Serpula;Fibroporia radiculosa;Serpula;Serpula lacrymans var. lacrymans S7.9	274;274;276;273;273;274;273;269;273;273	96;96;96;94;94;94;93;93;93;93	[('ribosomal', 4), ('hypothetical', 3), ('S19', 2), ('Putative', 2), ('lacrymans', 2)]	40S ribosomal protein S19;40S ribosomal protein S19 [Postia placenta Mad-698-R];hypothetical protein GYMLUDRAFT_33959 [Gymnopus luxurians FD-317 M1];40s ribosomal protein s19;40s ribosomal protein s19 [Moniliophthora roreri MCA 2997];hypothetical protein CY34DRAFT_802780 [Suillus luteus UH-Slu-Lm8-n1];Putative uncharacterized protein;predicted protein [Fibroporia radiculosa];hypothetical protein …	2.64992	568.809	1	95.62	4e-90	274	96	704	58.3807	B8PBC9	157	87.2611	GO:0005840;GO:0003735;GO:0006412	PF01090	PTHR11710	ppl:POSPLDRAFT_118341	0	K02966	0	Dikarya	Agaricomycetes	Eukaryota;Fungi;Dikarya;Basidiomycota;Agaricomycotina;Agaricomycetes;Polyporales;Postia	GO:0005840;GO:0003735;GO:0006412;0;GO:0005840	PF01090;0;PF01090	PTHR11710;0;PTHR11710	ppl:POSPLDRAFT_118341;0;mrr:Moror_13987;sla:SERLADRAFT_469697	0	K02966;0;K02966	0
PolyA_DEIso	Salix_HiSeq_c579131_g1_i3	Salix_HiSeq_c579131_g1	0	119	0.164746	26.1824	Treatment	158.925	gi|576989234|gb|EUC61953.1|	endoribonuclease L-PSP protein [Rhizoctonia solani AG-3 Rhs1AP]	Eukaryota	Fungi	Rhizoctonia solani AG-3	Rhizoctonia solani AG-3 Rhs1AP	gi|576989234|gb|EUC61953.1|;tr|L8WWZ2|L8WWZ2_THACA;gi|443921095|gb|ELU40864.1|;gi|628826321|ref|XP_007763464.1|;gi|924120737|emb|CUA71749.1|;gi|754371202|gb|KIP03953.1|;gi|749900973|gb|KIJ68489.1|;gi|646399453|gb|KDQ63588.1|	Rhizoctonia solani AG-3 Rhs1AP;Rhizoctonia;Rhizoctonia solani AG-1 IA;Coniophora puteana RWD-64-598 SS2;Rhizoctonia solani;Phlebiopsis gigantea 11061_1 CR5-6;Hydnomerulius pinastri MD-312;Jaapia argillacea MUCL 33604	89;88;88;89;87;85;86;91	74;72;72;72;70;69;66;64	[('hypothetical', 4), ('[Rhizoctonia', 3), ('L-PSP', 2), ('endoribonuclease', 2), ('domain-containing', 2)]	endoribonuclease L-PSP protein [Rhizoctonia solani AG-3 Rhs1AP];Endoribonuclease l-PSP domain-containing protein;endoribonuclease l-PSP domain-containing protein [Rhizoctonia solani AG-1 IA];Endoribonuclease L-PSP [Coniophora puteana RWD-64-598 SS2];hypothetical protein RSOLAG22IIIB_09787 [Rhizoctonia solani];hypothetical protein PHLGIDRAFT_25853 [Phlebiopsis gigantea 11061_1 CR5-6];hypothetical …	2.20119	167.716	1	71.43	1e-19	89	74	374	44.9198	576989234	126	44.4444	0	0	0	0	0	0	0	Fungi	Rhizoctonia solani	Eukaryota;Fungi;Dikarya;Basidiomycota;Agaricomycotina;Agaricomycetes;Agaricomycetes incertae sedis;Cantharellales;Ceratobasidiaceae;mitosporic Ceratobasidiaceae;Rhizoctonia;Rhizoctonia solani;Rhizoctonia solani AG-3;Rhizoctonia solani AG-3 Rhs1AP	GO:0019239;0	PF01042;0	PTHR11803;0	0	0	0	0
PolyA_DEIso	Salix_HiSeq_c595869_g1_i1	Salix_HiSeq_c595869_g1	0	136	0	26.1738	Treatment	inf	tr|F8Q8B4|F8Q8B4_SERL3	ATP18, subunit J of the mitochondrial F1F0 ATP synthase	Eukaryota	Fungi	Serpulaceae	Serpula	tr|F8Q8B4|F8Q8B4_SERL3;tr|F8P7A7|F8P7A7_SERL9;gi|597935872|ref|XP_007322280.1|;gi|750998072|gb|KIK40321.1|;gi|628827281|ref|XP_007763944.1|;gi|751043217|gb|KIK79424.1|;gi|646313105|gb|KDQ34246.1|;gi|749899055|gb|KIJ66639.1|	Serpula;Serpula;Serpula lacrymans var. lacrymans S7.9;Suillus luteus UH-Slu-Lm8-n1;Coniophora puteana RWD-64-598 SS2;Paxillus rubicundulus Ve08.2h10;Pleurotus ostreatus PC15;Hydnomerulius pinastri MD-312	84;84;84;83;81;80;79;79	89;89;89;87;82;81;80;79	[('hypothetical', 5), ('mitochondrial', 2), ('ATP', 2), ('lacrymans', 2), ('subunit', 2)]	ATP18, subunit J of the mitochondrial F1F0 ATP synthase;Putative uncharacterized protein;hypothetical protein SERLADRAFT_410752 [Serpula lacrymans var. lacrymans S7.9];hypothetical protein CY34DRAFT_24866 [Suillus luteus UH-Slu-Lm8-n1];hypothetical protein CONPUDRAFT_96915 [Coniophora puteana RWD-64-598 SS2];hypothetical protein PAXRUDRAFT_161335 [Paxillus rubicundulus Ve08.2h10];ATP18 subunit of…	inf	13241.9	1	86.36	2e-18	84	89	308	42.8571	F8Q8B4	100	44	GO:0045263;GO:0015078;GO:0015986	PF04911	0	0	0	0	0	Dikarya	Coniophorineae	Eukaryota;Fungi;Dikarya;Basidiomycota;Agaricomycotina;Agaricomycetes;Agaricomycetidae;Boletales;Coniophorineae;Serpulaceae;Serpula	GO:0045263;GO:0015078;GO:0015986;GO:0045263;0	PF04911;PF04911;0	0	sla:SERLADRAFT_410752;0	0	0	0
PolyA_DEIso	Salix_HiSeq_c601571_g1_i3	Salix_HiSeq_c601571_g1	0	126	7.40011e-28	25.7076	Treatment	3.47395e+28	gi|751683823|gb|KIM33975.1|	hypothetical protein M408DRAFT_18942 [Serendipita vermifera MAFF 305830]	Eukaryota	Fungi	Serendipita vermifera	Serendipita vermifera MAFF 305830	gi|751683823|gb|KIM33975.1|;tr|G4TCE1|G4TCE1_PIRID;gi|353237012|emb|CCA68995.1|	Serendipita vermifera MAFF 305830;Piriformospora;Piriformospora indica DSM 11827	91;87;87	83;77;77	[('monosaccharide', 2), ('transporter', 2), ('11827]', 1), ('M408DRAFT_18942', 1), ('Probable', 1)]	hypothetical protein M408DRAFT_18942 [Serendipita vermifera MAFF 305830];Probable monosaccharide transporter;probable monosaccharide transporter [Piriformospora indica DSM 11827]	28.5408	9875.03	1	76.6	1e-18	91	83	317	44.4795	751683823	536	8.76866	0	0	0	0	0	0	0	Fungi	Serendipita	Eukaryota;Fungi;Dikarya;Basidiomycota;Agaricomycotina;Agaricomycetes;Agaricomycetes incertae sedis;Sebacinales;Sebacinales group B;Serendipita;Serendipita vermifera;Serendipita vermifera MAFF 305830	GO:0016021;GO:0022891	PF00083	0	0	0	0	0
PolyA_DEIso	Salix_HiSeq_c601855_g4_i1	Salix_HiSeq_c601855_g4	0	319	0.0582683	25.5226	Treatment	438.019	gi|646306610|gb|KDQ27755.1|	hypothetical protein PLEOSDRAFT_1089460 [Pleurotus ostreatus PC15]	Eukaryota	Fungi	Pleurotus ostreatus	Pleurotus ostreatus PC15	gi|646306610|gb|KDQ27755.1|;gi|751735110|gb|KIM83403.1|;gi|695558125|ref|XP_009547562.1|	Pleurotus ostreatus PC15;Piloderma croceum F 1598;Heterobasidion irregulare TC 32-1	159;151;149	70;63;61	[('hypothetical', 3), ('irregulare', 1), ('32-1]', 1), ('[Piloderma', 1), ('ostreatus', 1)]	hypothetical protein PLEOSDRAFT_1089460 [Pleurotus ostreatus PC15];hypothetical protein PILCRDRAFT_97228 [Piloderma croceum F 1598];hypothetical protein HETIRDRAFT_418810 [Heterobasidion irregulare TC 32-1]	2.64149	513.519	1	67.26	2e-44	159	70	791	42.8571	646306610	155	72.9032	0	0	0	0	0	0	0	Fungi	Pleurotus	Eukaryota;Fungi;Dikarya;Basidiomycota;Agaricomycotina;Agaricomycetes;Agaricomycetidae;Agaricales;Pleurotaceae;Pleurotus;Pleurotus ostreatus;Pleurotus ostreatus PC15	0	0	0	0	0	0	0
PolyA_DEIso	Salix_HiSeq_c547991_g1_i1	Salix_HiSeq_c547991_g1	0	145	0	25.5034	Treatment	inf	gi|636606031|ref|XP_008034150.1|	hypothetical protein TRAVEDRAFT_114259 [Trametes versicolor FP-101664 SS1]	Eukaryota	Fungi	Trametes versicolor	Trametes versicolor FP-101664 SS1	gi|636606031|ref|XP_008034150.1|;tr|F8NUY3|F8NUY3_SERL9;tr|F8PUW9|F8PUW9_SERL3;gi|691796083|emb|CDO69137.1|;gi|749879961|gb|KIJ49559.1|;tr|S7QB92|S7QB92_GLOTA;gi|630350093|ref|XP_007864347.1|;gi|751690107|gb|KIM40098.1|;gi|827764877|gb|KLO19460.1|;tr|B0D0M0|B0D0M0_LACBS	Trametes versicolor FP-101664 SS1;Serpula;Serpula;Trametes cinnabarina;Sphaerobolus stellatus SS14;Gloeophyllum;Gloeophyllum trabeum ATCC 11539;Hebeloma cylindrosporum h7;Schizopora paradoxa;Laccaria	91;86;86;93;90;92;92;93;92;92	80;78;78;76;76;75;75;75;73;72	[('hypothetical', 6), ('Putative', 2), ('[Trametes', 2), ('uncharacterized', 2), ('[Gloeophyllum', 1)]	hypothetical protein TRAVEDRAFT_114259 [Trametes versicolor FP-101664 SS1];Putative uncharacterized protein;hypothetical protein BN946_scf185042.g39 [Trametes cinnabarina];hypothetical protein M422DRAFT_27925 [Sphaerobolus stellatus SS14];Uncharacterized protein;hypothetical protein GLOTRDRAFT_99286 [Gloeophyllum trabeum ATCC 11539];hypothetical protein M413DRAFT_446251 [Hebeloma cylindrosporum h…	inf	13404.1	1	74.07	4e-21	91	80	391	41.4322	636606031	64	84.375	0	0	0	0	0	0	0	Fungi	Trametes	Eukaryota;Fungi;Dikarya;Basidiomycota;Agaricomycotina;Agaricomycetes;Agaricomycetes incertae sedis;Polyporales;Coriolaceae;Trametes;Trametes versicolor;Trametes versicolor FP-101664 SS1	GO:0016021;GO:0005747;GO:0022900;0;GO:0022900	PF08122;0;PF08122	PTHR15082;0;PTHR15082	sla:SERLADRAFT_465229;0;gtr:GLOTRDRAFT_99286;lbc:LACBIDRAFT_313705	0	K03959;0;K03959	0
PolyA_DEIso	Salix_HiSeq_c579675_g1_i3	Salix_HiSeq_c579675_g1	0	111	0	25.4849	Treatment	inf	tr|D8QDV6|D8QDV6_SCHCM	Putative uncharacterized protein	Eukaryota	Fungi	Schizophyllaceae	Schizophyllum	tr|D8QDV6|D8QDV6_SCHCM;gi|302678545|ref|XP_003028955.1|;tr|M5FT76|M5FT76_DACSP;gi|749864817|gb|KIJ35275.1|;gi|402219134|gb|EJT99208.1|;tr|S8FHV3|S8FHV3_FOMPI;gi|527297164|gb|EPS97984.1|;tr|M2R7X6|M2R7X6_CERS8;gi|449543821|gb|EMD34796.1|;gi|597981569|ref|XP_007363539.1|	Schizophyllum;Schizophyllum commune H4-8;Dacryopinax;Sphaerobolus stellatus SS14;Dacryopinax sp. DJM-731 SS1;Fomitopsis;Fomitopsis pinicola FP-58527 SS1;Gelatoporia;Gelatoporia subvermispora B;Dichomitus squalens LYAD-421 SS1	133;133;137;135;137;140;140;138;138;137	76;76;71;71;71;69;69;68;68;67	[('hypothetical', 6), ('SS1]', 3), ('Uncharacterized', 3), ('[Schizophyllum', 1), ('pinicola', 1)]	Putative uncharacterized protein;hypothetical protein SCHCODRAFT_70004 [Schizophyllum commune H4-8];Uncharacterized protein;hypothetical protein M422DRAFT_180963 [Sphaerobolus stellatus SS14];hypothetical protein DACRYDRAFT_117975 [Dacryopinax sp. DJM-731 SS1];hypothetical protein FOMPIDRAFT_1051889 [Fomitopsis pinicola FP-58527 SS1];hypothetical protein CERSUDRAFT_116980 [Gelatoporia subvermispo…	inf	15447.8	1	72.5	7e-37	133	76	457	52.5164	D8QDV6	101	79.2079	GO:0016021	PF01679	PTHR21659	scm:SCHCODRAFT_70004	0	0	0	Dikarya	Agaricales	Eukaryota;Fungi;Dikarya;Basidiomycota;Agaricomycotina;Agaricomycetes;Agaricomycetidae;Agaricales;Schizophyllaceae;Schizophyllum	GO:0016021;0;GO:0016021	PF01679;0;PF13532;PF01679	PTHR21659;0;PTHR21659	scm:SCHCODRAFT_70004;0	0	0	0
PolyA_DEIso	Salix_HiSeq_c565853_g1_i1	Salix_HiSeq_c565853_g1	0	176	0	25.4716	Treatment	inf	tr|K5X6P9|K5X6P9_AGABU	Uncharacterized protein	Eukaryota	Fungi	Agaricaceae	Agaricus	tr|K5X6P9|K5X6P9_AGABU;tr|K9I546|K9I546_AGABB;gi|568450368|ref|XP_006459247.1|;gi|749760267|gb|KII85221.1|;gi|691794323|emb|CDO70654.1|;gi|597978251|ref|XP_007362695.1|;tr|A8NU93|A8NU93_COPC7;tr|S7PZ13|S7PZ13_GLOTA;gi|169859530|ref|XP_001836403.1|;gi|630359693|ref|XP_007869121.1|	Agaricus;Agaricus;Agaricus bisporus var. bisporus H97;Plicaturopsis crispa FD-325 SS-3;Trametes cinnabarina;Dichomitus squalens LYAD-421 SS1;Coprinopsis;Gloeophyllum;Coprinopsis cinerea okayama7#130;Gloeophyllum trabeum ATCC 11539	94;94;94;90;92;89;94;89;94;89	63;63;63;61;59;58;57;57;57;57	[('hypothetical', 6), ('Uncharacterized', 3), ('bisporus', 2), ('[Gloeophyllum', 1), ('[Agaricus', 1)]	Uncharacterized protein;Uncharacterized protein;hypothetical protein AGABI2DRAFT_201290 [Agaricus bisporus var. bisporus H97];hypothetical protein PLICRDRAFT_116875 [Plicaturopsis crispa FD-325 SS-3];hypothetical protein BN946_scf184756.g21 [Trametes cinnabarina];hypothetical protein DICSQDRAFT_51978 [Dichomitus squalens LYAD-421 SS1];Putative uncharacterized protein;hypothetical protein CC1G_070…	inf	18747	1	61.64	2e-21	94	63	531	41.2429	K5X6P9	81	90.1235	0	0	0	abp:AGABI1DRAFT74968	0	0	0	Dikarya	Agaricales	Eukaryota;Fungi;Dikarya;Basidiomycota;Agaricomycotina;Agaricomycetes;Agaricomycetidae;Agaricales;Agaricaceae;Agaricus	0	0	0	abp:AGABI1DRAFT74968;abv:AGABI2DRAFT201290;0;cci:CC1G_07050;gtr:GLOTRDRAFT_101127	0	0	0
PolyA_DEIso	Salix_HiSeq_c594647_g2_i1	Salix_HiSeq_c594647_g2	0	119	0.199429	25.3761	Treatment	127.244	gi|752370879|gb|KIO28638.1|	carbohydrate esterase family 12 protein [Tulasnella calospora MUT 4182]	Eukaryota	Fungi	Tulasnella calospora	Tulasnella calospora MUT 4182	gi|752370879|gb|KIO28638.1|	Tulasnella calospora MUT 4182	105	55	[('MUT', 1), ('family', 1), ('carbohydrate', 1), ('4182]', 1), ('[Tulasnella', 1)]	carbohydrate esterase family 12 protein [Tulasnella calospora MUT 4182]	2.10464	164.157	1	52.04	9e-25	105	55	296	99.3243	752370879	311	31.1897	0	0	0	0	0	0	0	Fungi	Tulasnella	Eukaryota;Fungi;Dikarya;Basidiomycota;Agaricomycotina;Agaricomycetes;Agaricomycetes incertae sedis;Cantharellales;Tulasnellaceae;Tulasnella;Tulasnella calospora;Tulasnella calospora MUT 4182	0	0	0	0	0	0	0
PolyA_DEIso	Salix_HiSeq_c598226_g3_i1	Salix_HiSeq_c598226_g3	1	158	0.0774863	25.1471	Treatment	324.537	gi|749763742|gb|KII88476.1|	hypothetical protein PLICRDRAFT_110173 [Plicaturopsis crispa FD-325 SS-3]	Eukaryota	Fungi	Plicaturopsis crispa	Plicaturopsis crispa FD-325 SS-3	gi|749763742|gb|KII88476.1|;gi|749842448|gb|KIJ17433.1|	Plicaturopsis crispa FD-325 SS-3;Paxillus involutus ATCC 200175	155;147	87;80	[('hypothetical', 2), ('involutus', 1), ('crispa', 1), ('PLICRDRAFT_110173', 1), ('SS-3]', 1)]	hypothetical protein PLICRDRAFT_110173 [Plicaturopsis crispa FD-325 SS-3];hypothetical protein PAXINDRAFT_112432 [Paxillus involutus ATCC 200175]	2.51126	546.246	1	81.61	2e-45	155	87	409	63.8142	749763742	104	83.6538	0	0	0	0	0	0	0	Fungi	Plicaturopsis	Eukaryota;Fungi;Dikarya;Basidiomycota;Agaricomycotina;Agaricomycetes;Agaricomycetidae;Agaricales;Agaricales incertae sedis;Plicaturopsis;Plicaturopsis crispa;Plicaturopsis crispa FD-325 SS-3	0	0	0	0	0	0	0
PolyA_DEIso	Salix_HiSeq_c599083_g3_i1	Salix_HiSeq_c599083_g3	0	163	0	24.9964	Treatment	inf	gi|636619969|ref|XP_008041119.1|	profilin [Trametes versicolor FP-101664 SS1]	Eukaryota	Fungi	Trametes versicolor	Trametes versicolor FP-101664 SS1	gi|636619969|ref|XP_008041119.1|;gi|807748207|ref|XP_012178898.1|;tr|S7RFY1|S7RFY1_GLOTA;tr|S8G3B7|S8G3B7_FOMPI;gi|595766550|ref|XP_007261818.1|;gi|630361267|ref|XP_007869908.1|;gi|527303984|gb|EPT04760.1|;gi|749894543|gb|KIJ62298.1|;tr|F8P9Y4|F8P9Y4_SERL9;tr|M2RDR6|M2RDR6_CERS8	Trametes versicolor FP-101664 SS1;Fibroporia radiculosa;Gloeophyllum;Fomitopsis;Fomitiporia mediterranea MF3/22;Gloeophyllum trabeum ATCC 11539;Fomitopsis pinicola FP-58527 SS1;Hydnomerulius pinastri MD-312;Serpula;Gelatoporia	145;140;138;139;140;138;139;138;136;135	72;68;65;65;65;65;65;64;63;63	[('Profilin', 4), ('profilin', 3), ('SS1]', 2), ('hypothetical', 2), ('[Gloeophyllum', 1)]	profilin [Trametes versicolor FP-101664 SS1];predicted protein [Fibroporia radiculosa];Profilin;profilin [Fomitiporia mediterranea MF3/22];profilin [Gloeophyllum trabeum ATCC 11539];hypothetical protein FOMPIDRAFT_1021623 [Fomitopsis pinicola FP-58527 SS1];hypothetical protein HYDPIDRAFT_114791 [Hydnomerulius pinastri MD-312];Profilin	inf	17439.5	1	67.33	7e-41	145	72	465	65.1613	636619969	126	80.1587	0	0	0	0	0	0	0	Fungi	Trametes	Eukaryota;Fungi;Dikarya;Basidiomycota;Agaricomycotina;Agaricomycetes;Agaricomycetes incertae sedis;Polyporales;Coriolaceae;Trametes;Trametes versicolor;Trametes versicolor FP-101664 SS1	0;GO:0005856;GO:0005856	0;PF00235;PF00235	0;PTHR11604;PTHR11604	0;gtr:GLOTRDRAFT_81017;sla:SERLADRAFT_478552	0	0;K05759	0
PolyA_DEIso	Salix_HiSeq_c602170_g4_i1	Salix_HiSeq_c602170_g4	0	150	0	24.9689	Treatment	inf	tr|S7Q1C3|S7Q1C3_GLOTA	Glutathione S-transferase	Eukaryota	Fungi	Gloeophyllaceae	Gloeophyllum	tr|S7Q1C3|S7Q1C3_GLOTA;gi|630357489|ref|XP_007868045.1|;gi|599109142|ref|XP_007383792.1|	Gloeophyllum;Gloeophyllum trabeum ATCC 11539;Punctularia strigosozonata HHB-11173 SS5	92;92;84	47;47;40	[('S-transferase', 2), ('PUNSTDRAFT_87214', 1), ('[Gloeophyllum', 1), ('Glutathione', 1), ('HHB-11173', 1)]	Glutathione S-transferase;glutathione S-transferase [Gloeophyllum trabeum ATCC 11539];hypothetical protein PUNSTDRAFT_87214 [Punctularia strigosozonata HHB-11173 SS5]	inf	9099.34	1	47.96	1e-20	92	47	297	97.9798	S7Q1C3	247	39.2713	GO:0005737;GO:0004364	PF13417	0	gtr:GLOTRDRAFT_117074	0	K00799	0	Dikarya	Gloeophyllales	Eukaryota;Fungi;Dikarya;Basidiomycota;Agaricomycotina;Agaricomycetes;Gloeophyllales;Gloeophyllaceae;Gloeophyllum	GO:0005737;GO:0004364;0	PF13417;0	0	gtr:GLOTRDRAFT_117074;0	0	K00799;0	0
PolyA_DEIso	Salix_HiSeq_c599401_g2_i1	Salix_HiSeq_c599401_g2	0	91	0	24.9525	Treatment	inf	gi|695558449|ref|XP_009547663.1|	hypothetical protein HETIRDRAFT_155003 [Heterobasidion irregulare TC 32-1]	Eukaryota	Fungi	Heterobasidion irregulare	Heterobasidion irregulare TC 32-1	gi|695558449|ref|XP_009547663.1|;gi|618814628|ref|XP_007309953.1|;gi|628833439|ref|XP_007767023.1|;tr|V2X493|V2X493_MONRO;gi|630201953|ref|XP_007852083.1|;gi|961983424|gb|KTB47276.1|;gi|646391236|gb|KDQ55851.1|;tr|K5UWJ3|K5UWJ3_PHACS;tr|S8EIM5|S8EIM5_FOMPI;gi|599381272|ref|XP_007397100.1|	Heterobasidion irregulare TC 32-1;Stereum hirsutum FP-91666 SS1;Coniophora puteana RWD-64-598 SS2;Moniliophthora;Moniliophthora roreri MCA 2997;Moniliophthora roreri;Jaapia argillacea MUCL 33604;Phanerochaete;Fomitopsis;Phanerochaete carnosa HHB-10118-sp	108;108;106;104;104;104;105;105;105;105	96;95;93;92;92;92;92;91;91;91	[('hypothetical', 3), ('hob3', 2), ('Uncharacterized', 2), ('BAR-domain-containing', 2), ('adaptor', 2)]	hypothetical protein HETIRDRAFT_155003 [Heterobasidion irregulare TC 32-1];BAR-domain-containing protein [Stereum hirsutum FP-91666 SS1];BAR-domain-containing protein [Coniophora puteana RWD-64-598 SS2];Bar adaptor protein hob3;bar adaptor protein hob3 [Moniliophthora roreri MCA 2997];putative Hob3p [Moniliophthora roreri];hypothetical protein JAAARDRAFT_37275 [Jaapia argillacea MUCL 33604];Uncha…	inf	8320.09	1	94.44	1e-26	108	96	254	63.7795	695558449	264	20.4545	0	0	0	0	0	0	0	Fungi	Heterobasidion annosum species complex	Eukaryota;Fungi;Dikarya;Basidiomycota;Agaricomycotina;Agaricomycetes;Agaricomycetes incertae sedis;Russulales;Bondarzewiaceae;Heterobasidion;Heterobasidion annosum species complex;Heterobasidion irregulare;Heterobasidion irregulare TC 32-1	0;GO:0005737	0;PF03114	0	0;mrr:Moror_3105;pco:PHACADRAFT_258233	0	0;K12562	0
PolyA_DEIso	Salix_HiSeq_c600253_g1_i4	Salix_HiSeq_c600253_g1	1	101	0.145863	24.9454	Treatment	171.02	gi|749766730|gb|KII91216.1|	hypothetical protein PLICRDRAFT_105192 [Plicaturopsis crispa FD-325 SS-3]	Eukaryota	Fungi	Plicaturopsis crispa	Plicaturopsis crispa FD-325 SS-3	gi|749766730|gb|KII91216.1|;gi|749893634|gb|KIJ61428.1|;gi|750997994|gb|KIK40247.1|;tr|A8PCE3|A8PCE3_COPC7;tr|S7RHA2|S7RHA2_GLOTA;gi|914258186|gb|KNZ73526.1|;gi|599108420|ref|XP_007383552.1|;gi|169867595|ref|XP_001840376.1|;gi|597981717|ref|XP_007363578.1|;gi|630357301|ref|XP_007867951.1|	Plicaturopsis crispa FD-325 SS-3;Hydnomerulius pinastri MD-312;Suillus luteus UH-Slu-Lm8-n1;Coprinopsis;Gloeophyllum;Termitomyces sp. J132;Punctularia strigosozonata HHB-11173 SS5;Coprinopsis cinerea okayama7#130;Dichomitus squalens LYAD-421 SS1;Gloeophyllum trabeum ATCC 11539	122;122;122;120;120;121;120;120;120;120	100;100;99;98;98;98;98;98;98;98	[('SURF4-domain-containing', 4), ('hypothetical', 3), ('Surf4', 2), ('[Gloeophyllum', 1), ('crispa', 1)]	hypothetical protein PLICRDRAFT_105192 [Plicaturopsis crispa FD-325 SS-3];hypothetical protein HYDPIDRAFT_115895 [Hydnomerulius pinastri MD-312];hypothetical protein CY34DRAFT_277187 [Suillus luteus UH-Slu-Lm8-n1];Surf4;SURF4-domain-containing protein;Surfeit locus protein 4 like protein [Termitomyces sp. J132];SURF4-domain-containing protein [Punctularia strigosozonata HHB-11173 SS5];Surf4 [Copr…	2.23305	188.481	1	98.28	1e-30	122	100	368	47.2826	749766730	311	18.6495	0	0	0	0	0	0	0	Fungi	Plicaturopsis	Eukaryota;Fungi;Dikarya;Basidiomycota;Agaricomycotina;Agaricomycetes;Agaricomycetidae;Agaricales;Agaricales incertae sedis;Plicaturopsis;Plicaturopsis crispa;Plicaturopsis crispa FD-325 SS-3	0;GO:0016021	0;PF02077	0	0;cci:CC1G_05262;gtr:GLOTRDRAFT_63275	0	0	0
PolyA_DEIso	Salix_HiSeq_c599834_g2_i1	Salix_HiSeq_c599834_g2	0	164	0	24.9062	Treatment	inf	gi|763732343|gb|KJA29744.1|	hypothetical protein HYPSUDRAFT_31731 [Hypholoma sublateritium FD-334 SS-4]	Eukaryota	Fungi	Hypholoma sublateritium	Hypholoma sublateritium FD-334 SS-4	gi|763732343|gb|KJA29744.1|;gi|648159334|gb|KDR73066.1|;tr|F8PBK3|F8PBK3_SERL9;gi|597938860|ref|XP_007323774.1|;tr|D8Q4B9|D8Q4B9_SCHCM;tr|K5W3A1|K5W3A1_PHACS;gi|302684849|ref|XP_003032105.1|;gi|599362806|ref|XP_007393642.1|;gi|751696503|gb|KIM46482.1|;gi|758370112|emb|CEP07573.1|	Hypholoma sublateritium FD-334 SS-4;Galerina marginata CBS 339.88;Serpula;Serpula lacrymans var. lacrymans S7.9;Schizophyllum;Phanerochaete;Schizophyllum commune H4-8;Phanerochaete carnosa HHB-10118-sp;Hebeloma cylindrosporum h7;Parasitella parasitica	72;72;66;66;69;67;69;67;68;68	76;75;71;71;69;69;69;69;68;67	[('hypothetical', 7), ('Putative', 2), ('lacrymans', 2), ('uncharacterized', 2), ('SCHCODRAFT_67867', 1)]	hypothetical protein HYPSUDRAFT_31731 [Hypholoma sublateritium FD-334 SS-4];hypothetical protein GALMADRAFT_252495 [Galerina marginata CBS 339.88];Putative uncharacterized protein;hypothetical protein SERLADRAFT_402216 [Serpula lacrymans var. lacrymans S7.9];Uncharacterized protein;hypothetical protein SCHCODRAFT_67867 [Schizophyllum commune H4-8];hypothetical protein PHACADRAFT_252552 [Phaneroch…	inf	14429.9	1	73.33	2e-11	72	76	469	28.7846	763732343	532	8.45865	0	0	0	0	0	0	0	Fungi	Hypholoma	Eukaryota;Fungi;Dikarya;Basidiomycota;Agaricomycotina;Agaricomycetes;Agaricomycetidae;Agaricales;Strophariaceae;Hypholoma;Hypholoma sublateritium;Hypholoma sublateritium FD-334 SS-4	0;GO:0004197	0;PF00656	0	0;sla:SERLADRAFT_402216;scm:SCHCODRAFT_67867;pco:PHACADRAFT_252552	0	0	0
PolyA_DEIso	Salix_HiSeq_c588353_g2_i1	Salix_HiSeq_c588353_g2	0	261	0.0452491	24.8066	Treatment	548.224	gi|751029320|gb|KIK71011.1|	hypothetical protein GYMLUDRAFT_33116 [Gymnopus luxurians FD-317 M1]	Eukaryota	Fungi	Gymnopus luxurians	Gymnopus luxurians FD-317 M1	gi|751029320|gb|KIK71011.1|;gi|914264706|gb|KNZ79551.1|;gi|595773928|ref|XP_007265507.1|;gi|751833329|emb|CEL60288.1|;gi|597901404|ref|XP_007298001.1|;gi|660961465|gb|KEP47630.1|;gi|695533515|ref|XP_009541154.1|;gi|749769928|gb|KII94357.1|;tr|D8PPV7|D8PPV7_SCHCM;tr|V2X8T2|V2X8T2_MONRO	Gymnopus luxurians FD-317 M1;Termitomyces sp. J132;Fomitiporia mediterranea MF3/22;Rhizoctonia solani AG-1 IB;Stereum hirsutum FP-91666 SS1;Rhizoctonia solani 123E;Heterobasidion irregulare TC 32-1;Plicaturopsis crispa FD-325 SS-3;Schizophyllum;Moniliophthora	203;199;204;200;201;199;200;200;196;201	82;81;81;80;80;79;79;79;78;78	[('ribosomal', 5), ('hypothetical', 5), ('40S', 5), ('S24', 3), ('partial', 2)]	hypothetical protein GYMLUDRAFT_33116 [Gymnopus luxurians FD-317 M1];40S ribosomal protein S24-2, partial [Termitomyces sp. J132];hypothetical protein FOMMEDRAFT_19233 [Fomitiporia mediterranea MF3/22];40S ribosomal protein S24-2;hypothetical protein STEHIDRAFT_46412 [Stereum hirsutum FP-91666 SS1];40S ribosomal protein S24 [Rhizoctonia solani 123E];hypothetical protein HETIRDRAFT_378024 [Heterob…	2.73896	633.586	1	81.3	2e-62	203	82	680	53.8235	751029320	136	90.4412	0	0	0	0	0	0	0	Fungi	Gymnopus	Eukaryota;Fungi;Dikarya;Basidiomycota;Agaricomycotina;Agaricomycetes;Agaricomycetidae;Agaricales;Omphalotaceae;Gymnopus;Gymnopus luxurians;Gymnopus luxurians FD-317 M1	0;GO:0005840;GO:0000166;GO:0003735;GO:0006412;GO:0006412	0;PF01282;PF01282	0;PTHR10496;PTHR10496	0;scm:SCHCODRAFT_64447;mrr:Moror_13252	0	0;K02974;K02974	0
PolyA_DEIso	Salix_HiSeq_c575325_g1_i3	Salix_HiSeq_c575325_g1	0	204	0.0538595	24.7693	Treatment	459.888	tr|K5WCI6|K5WCI6_PHACS	Uncharacterized protein	Eukaryota	Fungi	Phanerochaetaceae	Phanerochaete	tr|K5WCI6|K5WCI6_PHACS;gi|599350363|ref|XP_007391087.1|;gi|750994708|gb|KIK37125.1|;gi|646398816|gb|KDQ62951.1|;gi|749899033|gb|KIJ66617.1|;tr|B8P5U6|B8P5U6_POSPM;gi|242210411|ref|XP_002471048.1|;gi|749769790|gb|KII94219.1|;gi|646310382|gb|KDQ31525.1|;tr|B8PFM3|B8PFM3_POSPM	Phanerochaete;Phanerochaete carnosa HHB-10118-sp;Suillus luteus UH-Slu-Lm8-n1;Jaapia argillacea MUCL 33604;Hydnomerulius pinastri MD-312;Postia;Postia placenta Mad-698-R;Plicaturopsis crispa FD-325 SS-3;Pleurotus ostreatus PC15;Postia	132;132;141;131;129;129;129;129;129;128	60;60;59;59;57;56;56;56;56;55	[('hypothetical', 6), ('argillacea', 1), ('partial', 1), ('SS-3]', 1), ('pinastri', 1)]	Uncharacterized protein;hypothetical protein PHACADRAFT_248441 [Phanerochaete carnosa HHB-10118-sp];hypothetical protein CY34DRAFT_810666 [Suillus luteus UH-Slu-Lm8-n1];hypothetical protein JAAARDRAFT_96662, partial [Jaapia argillacea MUCL 33604];hypothetical protein HYDPIDRAFT_174650 [Hydnomerulius pinastri MD-312];Predicted protein;predicted protein [Postia placenta Mad-698-R];hypothetical prot…	2.66265	571.778	1	62.75	5e-36	132	60	472	64.8305	K5WCI6	142	71.831	GO:0005840;GO:0003735;GO:0006412	PF01778;PF01778	PTHR10544	pco:PHACADRAFT_248441	0	K02903	0	Dikarya	Polyporales	Eukaryota;Fungi;Dikarya;Basidiomycota;Agaricomycotina;Agaricomycetes;Polyporales;Phanerochaetaceae;Phanerochaete	GO:0005840;GO:0003735;GO:0006412;0;GO:0005840;GO:0006412	PF01778;PF01778;0;PF01778	PTHR10544;0;PTHR10544;PTHR10544	pco:PHACADRAFT_248441;0;ppl:POSPLDRAFT_87004;ppl:POSPLDRAFT_130371	0	K02903;0;K02903;K02903	0
PolyA_DEIso	Salix_HiSeq_c569025_g1_i1	Salix_HiSeq_c569025_g1	0	113	0	24.7276	Treatment	inf	tr|B0DAC5|B0DAC5_LACBS	Predicted protein	Eukaryota	Fungi	Laccaria	Laccaria	tr|B0DAC5|B0DAC5_LACBS;laccaria|B0DAC5|B0DAC5_LACBS;gi|170099027|ref|XP_001880732.1|;laccaria|A0A0C9Y891|A0A0C9Y891_9AGAR;gi|750952390|gb|KIK10254.1|;gi|751181633|gb|KIL67577.1|;gi|589279196|ref|XP_007005328.1|;tr|B8PJS5|B8PJS5_POSPM;tr|A8NUC8|A8NUC8_COPC7;tr|S8FCT6|S8FCT6_FOMPI	Laccaria;Laccaria bicolor;Laccaria bicolor S238N-H82;Laccaria amethystina;Laccaria amethystina LaAM-08-1;Amanita muscaria Koide BX008;Tremella mesenterica DSM 1558;Postia;Coprinopsis;Fomitopsis	113;113;113;111;111;109;102;99;107;107	78;78;78;76;76;74;72;71;71;71	[('hypothetical', 3), ('[Laccaria', 2), ('Predicted', 2), ('kDa', 1), ('sequence', 1)]	Predicted protein;Predicted protein;predicted protein [Laccaria bicolor S238N-H82];Unplaced genomic scaffold K443scaffold_1, whole genome shotgun sequence;hypothetical protein K443DRAFT_670876 [Laccaria amethystina LaAM-08-1];hypothetical protein M378DRAFT_122649 [Amanita muscaria Koide BX008];hypothetical protein TREMEDRAFT_32065 [Tremella mesenterica DSM 1558];NADH-ubiquinone oxidoreductase 9.5…	inf	10739.8	1	68.57	6e-30	113	78	358	58.6592	B0DAC5	77	90.9091	GO:0016021	0	0	lbc:LACBIDRAFT_297246	0	0	0	Dikarya	Tricholomataceae	Eukaryota;Fungi;Dikarya;Basidiomycota;Agaricomycotina;Agaricomycetes;Agaricomycetidae;Agaricales;Tricholomataceae;Laccaria;Laccaria	GO:0016021;0;GO:0016021;GO:0016021	0	0	lbc:LACBIDRAFT_297246;lbc:LACBIDRAFT_297246;0;ppl:POSPLDRAFT_47099;cci:CC1G_07073	0	0	0
PolyA_DEIso	Salix_HiSeq_c594618_g3_i1	Salix_HiSeq_c594618_g3	0	144	0	24.6647	Treatment	inf	gi|754370268|gb|KIP03063.1|	hypothetical protein PHLGIDRAFT_16131 [Phlebiopsis gigantea 11061_1 CR5-6]	Eukaryota	Fungi	Phlebiopsis gigantea	Phlebiopsis gigantea 11061_1 CR5-6	gi|754370268|gb|KIP03063.1|;gi|660972060|gb|KEP55652.1|;gi|924120785|emb|CUA71681.1|;gi|590028524|gb|EXK30382.1|	Phlebiopsis gigantea 11061_1 CR5-6;Rhizoctonia solani 123E;Rhizoctonia solani;Fusarium oxysporum f. sp. melonis 26406	56;57;57;56	47;41;38;38	[('hypothetical', 3), ('[Rhizoctonia', 2), ('domain', 1), ('CR5-6]', 1), ('solani]', 1)]	hypothetical protein PHLGIDRAFT_16131 [Phlebiopsis gigantea 11061_1 CR5-6];CFEM domain protein [Rhizoctonia solani 123E];hypothetical protein RSOLAG22IIIB_04727 [Rhizoctonia solani];hypothetical protein FOMG_13195 [Fusarium oxysporum f. sp. melonis 26406]	inf	19388.8	1	55.77	3e-06	56	47	611	25.5319	754370268	212	24.5283	0	0	0	0	0	0	0	Fungi	Phlebiopsis	Eukaryota;Fungi;Dikarya;Basidiomycota;Agaricomycotina;Agaricomycetes;Agaricomycetes incertae sedis;Polyporales;Phanerochaetaceae;Phlebiopsis;Phlebiopsis gigantea;Phlebiopsis gigantea 11061_1 CR5-6	0	0	0	0	0	0	0
PolyA_DEIso	Salix_HiSeq_c584701_g1_i2	Salix_HiSeq_c584701_g1	0	136	0	24.6211	Treatment	inf	tr|L8X393|L8X393_THACA	60S ribosomal protein L7	Eukaryota	Fungi	mitosporic Ceratobasidiaceae	Rhizoctonia	tr|L8X393|L8X393_THACA;gi|443926008|gb|ELU44756.1|;tr|S8E162|S8E162_FOMPI;gi|527297723|gb|EPS98537.1|;tr|G4TNZ9|G4TNZ9_PIRID;gi|353241213|emb|CCA73042.1|;gi|646296831|gb|KDQ17990.1|;gi|754376925|gb|KIP09549.1|;gi|646396715|gb|KDQ60967.1|;gi|599114562|ref|XP_007385570.1|	Rhizoctonia;Rhizoctonia solani AG-1 IA;Fomitopsis;Fomitopsis pinicola FP-58527 SS1;Piriformospora;Piriformospora indica DSM 11827;Botryobasidium botryosum FD-172 SS1;Phlebiopsis gigantea 11061_1 CR5-6;Jaapia argillacea MUCL 33604;Punctularia strigosozonata HHB-11173 SS5	132;132;129;129;129;129;129;127;127;128	92;92;92;92;90;90;90;89;89;88	[('ribosomal', 5), ('hypothetical', 4), ('60S', 3), ('SS1]', 2), ('60s', 2)]	60S ribosomal protein L7;60S ribosomal protein L7 [Rhizoctonia solani AG-1 IA];Uncharacterized protein;hypothetical protein FOMPIDRAFT_1024565 [Fomitopsis pinicola FP-58527 SS1];Probable 60s ribosomal protein L7 subunit;probable 60s ribosomal protein L7 subunit [Piriformospora indica DSM 11827];hypothetical protein BOTBODRAFT_29303 [Botryobasidium botryosum FD-172 SS1];hypothetical protein PHLGID…	inf	11277	1	93.55	5e-33	132	92	357	52.1008	L8X393	771	8.0415	GO:0005840	PF00327;PF08079;PF00327;PF08079	0	0	0	0	0	Dikarya	Ceratobasidiaceae	Eukaryota;Fungi;Dikarya;Basidiomycota;Agaricomycotina;Agaricomycetes;Cantharellales;Ceratobasidiaceae;mitosporic Ceratobasidiaceae;Rhizoctonia	GO:0005840;0;GO:0005840	PF00327;PF08079;PF00327;0	0	0	0	0	0
PolyA_DEIso	Salix_HiSeq_c557071_g1_i3	Salix_HiSeq_c557071_g1	0	295	0.00794876	24.5793	Treatment	3092.21	gi|597967117|ref|XP_007359836.1|	60S ribosomal protein L13a [Dichomitus squalens LYAD-421 SS1]	Eukaryota	Fungi	Dichomitus squalens	Dichomitus squalens LYAD-421 SS1	gi|597967117|ref|XP_007359836.1|;gi|597901582|ref|XP_007298090.1|;gi|636601329|ref|XP_008031827.1|;gi|807759297|ref|XP_012184443.1|;tr|M2RTG1|M2RTG1_CERS8;gi|449551272|gb|EMD42236.1|;tr|B8P9T4|B8P9T4_POSPM;gi|242213173|ref|XP_002472416.1|;tr|S8G0M7|S8G0M7_FOMPI;gi|691791608|emb|CDO73224.1|	Dichomitus squalens LYAD-421 SS1;Stereum hirsutum FP-91666 SS1;Trametes versicolor FP-101664 SS1;Fibroporia radiculosa;Gelatoporia;Gelatoporia subvermispora B;Postia;Postia placenta Mad-698-R;Fomitopsis;Trametes cinnabarina	388;387;387;386;387;387;385;385;384;384	95;95;94;94;94;94;93;93;93;93	[('ribosomal', 5), ('L13a', 5), ('60S', 5), ('SS1]', 3), ('hypothetical', 2)]	60S ribosomal protein L13a [Dichomitus squalens LYAD-421 SS1];60S ribosomal protein L13a [Stereum hirsutum FP-91666 SS1];60S ribosomal protein L13a [Trametes versicolor FP-101664 SS1];predicted protein [Fibroporia radiculosa];Uncharacterized protein;hypothetical protein CERSUDRAFT_79830 [Gelatoporia subvermispora B];60S ribosomal protein L13a;60S ribosomal protein L13a [Postia placenta Mad-698-R]…	3.49027	4187.59	1	93	2e-133	388	95	791	75.8534	597967117	200	100	0	0	0	0	0	0	0	Fungi	Dichomitus	Eukaryota;Fungi;Dikarya;Basidiomycota;Agaricomycotina;Agaricomycetes;Agaricomycetes incertae sedis;Polyporales;Polyporaceae;Dichomitus;Dichomitus squalens;Dichomitus squalens LYAD-421 SS1	0;GO:0015934;GO:0003735;GO:0006412	0;PF00572	0;PTHR11545;PTHR11545:SF3	0;ppl:POSPLDRAFT_119976	0	0;K02872	0
PolyA_DEIso	Salix_HiSeq_c600822_g1_i3	Salix_HiSeq_c600822_g1	0	154	0.0686425	24.3868	Treatment	355.273	tr|S8ESI2|S8ESI2_FOMPI	Uncharacterized protein	Eukaryota	Fungi	Polyporales	Fomitopsis	tr|S8ESI2|S8ESI2_FOMPI;gi|527305111|gb|EPT05884.1|;gi|807754733|ref|XP_012182161.1|;gi|636611443|ref|XP_008036856.1|;tr|M2RJH3|M2RJH3_CERS8;gi|449547654|gb|EMD38622.1|	Fomitopsis;Fomitopsis pinicola FP-58527 SS1;Fibroporia radiculosa;Trametes versicolor FP-101664 SS1;Gelatoporia;Gelatoporia subvermispora B	132;132;126;124;121;121	69;69;63;62;60;60	[('Uncharacterized', 2), ('hypothetical', 2), ('SS1]', 2), ('pinicola', 1), ('FOMPIDRAFT_1056929', 1)]	Uncharacterized protein;hypothetical protein FOMPIDRAFT_1056929 [Fomitopsis pinicola FP-58527 SS1];predicted protein [Fibroporia radiculosa];glutamate decarboxylase [Trametes versicolor FP-101664 SS1];Uncharacterized protein;hypothetical protein CERSUDRAFT_123187 [Gelatoporia subvermispora B]	2.55056	764.095	1	68.75	9e-34	132	69	382	75.3927	S8ESI2	535	17.1963	GO:0004351;GO:0030170;GO:0006536	PF00282	0	0	0	0	0	Dikarya	Agaricomycetes	Eukaryota;Fungi;Dikarya;Basidiomycota;Agaricomycotina;Agaricomycetes;Polyporales;Fomitopsis	GO:0004351;GO:0030170;GO:0006536;0;GO:0004351	PF00282;0;PF00282	0	0	0	0	0
PolyA_DEIso	Salix_HiSeq_c592215_g1_i1	Salix_HiSeq_c592215_g1	0	99	0	24.3161	Treatment	inf	tr|G4TB13|G4TB13_PIRID	ATP5-F1F0-ATPase complex, OSCP subunit	Eukaryota	Fungi	Sebacinales group B	Piriformospora	tr|G4TB13|G4TB13_PIRID;gi|353236529|emb|CCA68522.1|;gi|749843868|gb|KIJ18783.1|;tr|F8NT02|F8NT02_SERL9;tr|F8PWA4|F8PWA4_SERL3;gi|597926506|ref|XP_007317597.1|;gi|749893551|gb|KIJ61353.1|;gi|751715964|gb|KIM64972.1|;tr|M2PM35|M2PM35_CERS8;gi|449546450|gb|EMD37419.1|	Piriformospora;Piriformospora indica DSM 11827;Paxillus involutus ATCC 200175;Serpula;Serpula;Serpula lacrymans var. lacrymans S7.9;Hydnomerulius pinastri MD-312;Scleroderma citrinum Foug A;Gelatoporia;Gelatoporia subvermispora B	98;98;99;98;98;98;97;98;97;97	89;89;89;88;88;88;88;87;85;85	[('hypothetical', 4), ('subunit', 4), ('stator', 3), ('mitochondrial', 3), ('synthase', 3)]	Probable ATP5-F1F0-ATPase complex, OSCP subunit;probable ATP5-F1F0-ATPase complex, OSCP subunit [Piriformospora indica DSM 11827];hypothetical protein PAXINDRAFT_129198 [Paxillus involutus ATCC 200175];Subunit 5 of the stator stalk of mitochondrial F1F0 ATP synthase;OSCP, subunit 5 of the stator stalk of mitochondrial F1F0 ATP synthase;subunit 5 of the stator stalk of mitochondrial F1F0 ATP synth…	inf	9862.68	1	87.27	7e-23	98	89	278	59.3525	G4TB13	207	26.57	GO:0046933;GO:0015986	PF00213	PTHR11910	0	0	0	0	Dikarya	Sebacinales	Eukaryota;Fungi;Dikarya;Basidiomycota;Agaricomycotina;Agaricomycetes;Sebacinales;Sebacinales group B;Piriformospora	GO:0046933;GO:0015986;0;GO:0046933	PF00213;0;PF00213	PTHR11910;0;PTHR11910	0;sla:SERLADRAFT_465711	0	0;K02137	0
PolyA_DEIso	Salix_HiSeq_c576345_g1_i2	Salix_HiSeq_c576345_g1	0	109	0	24.3079	Treatment	inf	gi|648166916|gb|KDR80580.1|	hypothetical protein GALMADRAFT_60688, partial [Galerina marginata CBS 339.88]	Eukaryota	Fungi	Galerina marginata	Galerina marginata CBS 339.88	gi|648166916|gb|KDR80580.1|;gi|749886297|gb|KIJ55665.1|;tr|K5XKI3|K5XKI3_AGABU;tr|K9I386|K9I386_AGABB;gi|568463450|ref|XP_006463583.1|;gi|754369868|gb|KIP02686.1|;gi|595766032|ref|XP_007261559.1|;tr|V2XZ32|V2XZ32_MONRO;gi|646297836|gb|KDQ18993.1|;gi|630173563|ref|XP_007842918.1|	Galerina marginata CBS 339.88;Sphaerobolus stellatus SS14;Agaricus;Agaricus;Agaricus bisporus var. bisporus H97;Phlebiopsis gigantea 11061_1 CR5-6;Fomitiporia mediterranea MF3/22;Moniliophthora;Botryobasidium botryosum FD-172 SS1;Moniliophthora roreri MCA 2997	92;92;91;91;91;89;89;88;91;88	56;55;54;54;54;54;53;52;52;52	[('hypothetical', 7), ('Uncharacterized', 3), ('partial', 2), ('bisporus', 2), ('M422DRAFT_41596', 1)]	hypothetical protein GALMADRAFT_60688, partial [Galerina marginata CBS 339.88];hypothetical protein M422DRAFT_41596 [Sphaerobolus stellatus SS14];Uncharacterized protein;hypothetical protein AGABI2DRAFT_194365 [Agaricus bisporus var. bisporus H97];hypothetical protein PHLGIDRAFT_78763, partial [Phlebiopsis gigantea 11061_1 CR5-6];hypothetical protein FOMMEDRAFT_16251 [Fomitiporia mediterranea MF3…	inf	12801.7	1	60	5e-21	92	56	419	60.8592	648166916	103	82.5243	0	0	0	0	0	0	0	Fungi	Galerina	Eukaryota;Fungi;Dikarya;Basidiomycota;Agaricomycotina;Agaricomycetes;Agaricomycetidae;Agaricales;Strophariaceae;Galerina;Galerina marginata;Galerina marginata CBS 339.88	0;GO:0016021	0;PF03647	0	0;abp:AGABI1DRAFT116595;abv:AGABI2DRAFT194365;mrr:Moror_17345	0	0	0
PolyA_DEIso	Salix_HiSeq_c601447_g1_i3	Salix_HiSeq_c601447_g1	0	143	1.03447e-09	24.2696	Treatment	2.34609e+10	tr|S7PZV3|S7PZV3_GLOTA	Glycogen synthase	Eukaryota	Fungi	Gloeophyllaceae	Gloeophyllum	tr|S7PZV3|S7PZV3_GLOTA;gi|630358427|ref|XP_007868488.1|;tr|S8E491|S8E491_FOMPI;gi|527299133|gb|EPS99936.1|;tr|M2QFI8|M2QFI8_CERS8;gi|449544841|gb|EMD35813.1|;gi|807749053|ref|XP_012179321.1|;gi|749765787|gb|KII90320.1|;gi|754369208|gb|KIP02073.1|;tr|R7S2M9|R7S2M9_PUNST	Gloeophyllum;Gloeophyllum trabeum ATCC 11539;Fomitopsis;Fomitopsis pinicola FP-58527 SS1;Gelatoporia;Gelatoporia subvermispora B;Fibroporia radiculosa;Plicaturopsis crispa FD-325 SS-3;Phlebiopsis gigantea 11061_1 CR5-6;Punctularia	76;76;73;73;76;76;73;74;74;73	80;80;80;80;79;79;76;75;74;73	[('family', 4), ('glycosyltransferase', 3), ('synthase', 3), ('Glycogen', 2), ('[Gloeophyllum', 1)]	Glycogen synthase;glycogen synthase [Gloeophyllum trabeum ATCC 11539];Uncharacterized protein;hypothetical protein FOMPIDRAFT_1024034 [Fomitopsis pinicola FP-58527 SS1];Glycosyltransferase family 3 protein;glycosyltransferase family 3 protein [Gelatoporia subvermispora B];predicted protein [Fibroporia radiculosa];glycosyltransferase family 3 protein [Plicaturopsis crispa FD-325 SS-3];glycosyltran…	10.3703	15940.5	1	78.26	7e-13	76	80	519	26.5896	S7PZV3	735	6.2585	GO:0004373;GO:0005978	PF05693	PTHR10176	gtr:GLOTRDRAFT_63876	0	K00693	0	Dikarya	Gloeophyllales	Eukaryota;Fungi;Dikarya;Basidiomycota;Agaricomycotina;Agaricomycetes;Gloeophyllales;Gloeophyllaceae;Gloeophyllum	GO:0004373;GO:0005978;0;GO:0004373;GO:0005978	PF05693;0;PF05693;PF05693	PTHR10176;0;PTHR10176;PTHR10176	gtr:GLOTRDRAFT_63876;0;psq:PUNSTDRAFT_55501	0	K00693;0;K00693	0
PolyA_DEIso	Salix_HiSeq_c587234_g1_i1	Salix_HiSeq_c587234_g1	0	196	0.00864071	24.0784	Treatment	2786.62	gi|754379174|gb|KIP11777.1|	hypothetical protein PHLGIDRAFT_17917 [Phlebiopsis gigantea 11061_1 CR5-6]	Eukaryota	Fungi	Phlebiopsis gigantea	Phlebiopsis gigantea 11061_1 CR5-6	gi|754379174|gb|KIP11777.1|;gi|646310107|gb|KDQ31250.1|;gi|751731499|gb|KIM79808.1|;tr|S7QKK7|S7QKK7_GLOTA;gi|630342085|ref|XP_007860343.1|;gi|761929704|gb|KIY50684.1|;tr|F8NES9|F8NES9_SERL9;tr|F8QF15|F8QF15_SERL3;gi|597917233|ref|XP_007312961.1|;gi|646399049|gb|KDQ63184.1|	Phlebiopsis gigantea 11061_1 CR5-6;Pleurotus ostreatus PC15;Piloderma croceum F 1598;Gloeophyllum;Gloeophyllum trabeum ATCC 11539;Fistulina hepatica ATCC 64428;Serpula;Serpula;Serpula lacrymans var. lacrymans S7.9;Jaapia argillacea MUCL 33604	171;169;168;168;168;166;167;167;167;166	93;92;91;90;90;90;90;90;90;89	[('hypothetical', 5), ('factor', 3), ('subunit', 3), ('3B,', 3), ('splicing', 2)]	hypothetical protein PHLGIDRAFT_17917 [Phlebiopsis gigantea 11061_1 CR5-6];hypothetical protein PLEOSDRAFT_1063165 [Pleurotus ostreatus PC15];hypothetical protein PILCRDRAFT_822985 [Piloderma croceum F 1598];Splicing factor 3B, subunit 5;splicing factor 3B, subunit 5 [Gloeophyllum trabeum ATCC 11539];splicing factor 3B, subunit 5, partial [Fistulina hepatica ATCC 64428];Putative uncharacterized p…	3.44508	3237.79	1	91.86	2e-51	171	93	483	53.4161	754379174	86	100	0	0	0	0	0	0	0	Fungi	Phlebiopsis	Eukaryota;Fungi;Dikarya;Basidiomycota;Agaricomycotina;Agaricomycetes;Agaricomycetes incertae sedis;Polyporales;Phanerochaetaceae;Phlebiopsis;Phlebiopsis gigantea;Phlebiopsis gigantea 11061_1 CR5-6	0	0;PF07189	0;PTHR20978	0;gtr:GLOTRDRAFT_52339;sla:SERLADRAFT_455695	0	0;K12832	0
PolyA_DEIso	Salix_HiSeq_c597580_g1_i2	Salix_HiSeq_c597580_g1	0	170	0	24.0414	Treatment	inf	gi|691789304|emb|CDO74741.1|	hypothetical protein BN946_scf184968.g1 [Trametes cinnabarina]	Eukaryota	Fungi	Trametes	Trametes cinnabarina	gi|691789304|emb|CDO74741.1|;tr|S8F767|S8F767_FOMPI;gi|754375979|gb|KIP08615.1|;gi|527296675|gb|EPS97500.1|;gi|636613239|ref|XP_008037754.1|;tr|K5VJX0|K5VJX0_PHACS;gi|599393280|ref|XP_007399470.1|;tr|S7RP30|S7RP30_GLOTA;gi|630355079|ref|XP_007866840.1|;gi|751002149|gb|KIK44284.1|	Trametes cinnabarina;Fomitopsis;Phlebiopsis gigantea 11061_1 CR5-6;Fomitopsis pinicola FP-58527 SS1;Trametes versicolor FP-101664 SS1;Phanerochaete;Phanerochaete carnosa HHB-10118-sp;Gloeophyllum;Gloeophyllum trabeum ATCC 11539;Suillus luteus UH-Slu-Lm8-n1	119;118;120;118;117;117;117;111;111;115	84;83;83;83;82;81;81;77;77;77	[('hypothetical', 5), ('DUF500-domain-containing', 3), ('SS1]', 2), ('Uncharacterized', 2), ('[Trametes', 2)]	hypothetical protein BN946_scf184968.g1 [Trametes cinnabarina];Uncharacterized protein;hypothetical protein PHLGIDRAFT_29493 [Phlebiopsis gigantea 11061_1 CR5-6];hypothetical protein FOMPIDRAFT_1024983 [Fomitopsis pinicola FP-58527 SS1];DUF500-domain-containing protein [Trametes versicolor FP-101664 SS1];hypothetical protein PHACADRAFT_261932 [Phanerochaete carnosa HHB-10118-sp];DUF500-domain-con…	inf	17583.2	1	85.29	2e-29	119	84	462	44.1558	691789304	280	24.2857	0	0	0	0	0	0	0	Fungi	Coriolaceae	Eukaryota;Fungi;Dikarya;Basidiomycota;Agaricomycotina;Agaricomycetes;Agaricomycetes incertae sedis;Polyporales;Coriolaceae;Trametes;Trametes cinnabarina	0	PF04366;0	0	0;pco:PHACADRAFT_261932;gtr:GLOTRDRAFT_139115	0	0	0
PolyA_DEIso	Salix_HiSeq_c591608_g3_i2	Salix_HiSeq_c591608_g3	0	112	0	24.0022	Treatment	inf	gi|807748161|ref|XP_012178875.1|	predicted protein [Fibroporia radiculosa]	Eukaryota	Fungi	Fibroporia	Fibroporia radiculosa	gi|807748161|ref|XP_012178875.1|;gi|749891455|gb|KIJ59389.1|	Fibroporia radiculosa;Hydnomerulius pinastri MD-312	66;58	51;42	[('[Hydnomerulius', 1), ('pinastri', 1), ('radiculosa]', 1), ('hypothetical', 1), ('predicted', 1)]	predicted protein [Fibroporia radiculosa];hypothetical protein HYDPIDRAFT_118615 [Hydnomerulius pinastri MD-312]	inf	10477.4	1	46.03	9e-10	66	51	353	53.5411	807748161	622	10.1286	0	0	0	0	0	0	0	Fungi	Polyporaceae	Eukaryota;Fungi;Dikarya;Basidiomycota;Agaricomycotina;Agaricomycetes;Agaricomycetes incertae sedis;Polyporales;Polyporaceae;Fibroporia;Fibroporia radiculosa	0	0	0	0	0	0	0
PolyA_DEIso	Salix_HiSeq_c571307_g1_i1	Salix_HiSeq_c571307_g1	1	249	0.100306	23.9484	Treatment	238.753	tr|M2RSM1|M2RSM1_CERS8	Uncharacterized protein	Eukaryota	Fungi	Polyporales	Gelatoporia	tr|M2RSM1|M2RSM1_CERS8;gi|807755255|ref|XP_012182422.1|	Gelatoporia;Fibroporia radiculosa	100;111	74;70	[('radiculosa]', 1), ('[Fibroporia', 1), ('predicted', 1), ('Uncharacterized', 1)]	Uncharacterized protein;predicted protein [Fibroporia radiculosa]	2.37795	290.727	1	85.71	1e-22	100	74	675	24.8889	M2RSM1	135	41.4815	0	PF08555	PTHR13282	0	0	0	0	Dikarya	Agaricomycetes	Eukaryota;Fungi;Dikarya;Basidiomycota;Agaricomycotina;Agaricomycetes;Polyporales;Gelatoporia	0	PF08555	PTHR13282	0	0	0	0
PolyA_DEIso	Salix_HiSeq_c575862_g1_i1	Salix_HiSeq_c575862_g1	0	197	0.0303019	23.824	Treatment	786.222	gi|597979283|ref|XP_007362956.1|	60S ribosomal protein L30 [Dichomitus squalens LYAD-421 SS1]	Eukaryota	Fungi	Dichomitus squalens	Dichomitus squalens LYAD-421 SS1	gi|597979283|ref|XP_007362956.1|;gi|636615547|ref|XP_008038908.1|;tr|B8P099|B8P099_POSPM;gi|242206611|ref|XP_002469161.1|;gi|807749713|ref|XP_012179651.1|;tr|S8E8F3|S8E8F3_FOMPI;gi|691787809|emb|CDO75826.1|;gi|527300122|gb|EPT00918.1|;tr|G4TCB9|G4TCB9_PIRID;gi|628843055|ref|XP_007770890.1|	Dichomitus squalens LYAD-421 SS1;Trametes versicolor FP-101664 SS1;Postia;Postia placenta Mad-698-R;Fibroporia radiculosa;Fomitopsis;Trametes cinnabarina;Fomitopsis pinicola FP-58527 SS1;Piriformospora;Coniophora puteana RWD-64-598 SS2	191;190;189;189;187;187;187;187;187;187	96;96;95;95;95;95;95;95;93;93	[('ribosomal', 6), ('L30', 5), ('60S', 5), ('SS1]', 3), ('hypothetical', 2)]	60S ribosomal protein L30 [Dichomitus squalens LYAD-421 SS1];60S ribosomal protein L30 [Trametes versicolor FP-101664 SS1];60S ribosomal protein L30;60S ribosomal protein L30 [Postia placenta Mad-698-R];predicted protein [Fibroporia radiculosa];Uncharacterized protein;hypothetical protein BN946_scf184951.g24 [Trametes cinnabarina];hypothetical protein FOMPIDRAFT_1162233 [Fomitopsis pinicola FP-58…	2.89555	1339.93	1	95.88	6e-59	191	96	520	55.9615	597979283	115	84.3478	0	0	0	0	0	0	0	Fungi	Dichomitus	Eukaryota;Fungi;Dikarya;Basidiomycota;Agaricomycotina;Agaricomycetes;Agaricomycetes incertae sedis;Polyporales;Polyporaceae;Dichomitus;Dichomitus squalens;Dichomitus squalens LYAD-421 SS1	0;GO:0005840;GO:0003735;GO:0006412	0;PF01248	0;PTHR11449	0;ppl:POSPLDRAFT_115491;ppl:POSPLDRAFT_62506	0	0;K02908	0
PolyA_DEIso	Salix_HiSeq_c601542_g3_i2	Salix_HiSeq_c601542_g3	0	57	0	23.7685	Treatment	inf	gi|751691364|gb|KIM41352.1|	hypothetical protein M413DRAFT_147015 [Hebeloma cylindrosporum h7]	Eukaryota	Fungi	Hebeloma cylindrosporum	Hebeloma cylindrosporum h7	gi|751691364|gb|KIM41352.1|;gi|648163326|gb|KDR77017.1|;gi|763726480|gb|KJA23903.1|;gi|646392145|gb|KDQ56683.1|;tr|V2X4B4|V2X4B4_MONRO;gi|630185236|ref|XP_007846687.1|;gi|749767960|gb|KII92392.1|;gi|595777520|ref|XP_007267303.1|;tr|F8NRT2|F8NRT2_SERL9;gi|597925294|ref|XP_007316991.1|	Hebeloma cylindrosporum h7;Galerina marginata CBS 339.88;Hypholoma sublateritium FD-334 SS-4;Jaapia argillacea MUCL 33604;Moniliophthora;Moniliophthora roreri MCA 2997;Plicaturopsis crispa FD-325 SS-3;Fomitiporia mediterranea MF3/22;Serpula;Serpula lacrymans var. lacrymans S7.9	51;51;50;50;49;49;49;49;49;49	88;88;87;86;85;85;85;84;82;82	[('hypothetical', 8), ('lacrymans', 2), ('argillacea', 1), ('FD-325', 1), ('crispa', 1)]	hypothetical protein M413DRAFT_147015 [Hebeloma cylindrosporum h7];hypothetical protein GALMADRAFT_425347 [Galerina marginata CBS 339.88];hypothetical protein HYPSUDRAFT_137230 [Hypholoma sublateritium FD-334 SS-4];hypothetical protein JAAARDRAFT_131933 [Jaapia argillacea MUCL 33604];Uncharacterized protein;hypothetical protein Moror_12887 [Moniliophthora roreri MCA 2997];hypothetical protein PLI…	inf	6996.96	1	85.19	5e-06	51	88	230	35.2174	751691364	116	23.2759	0	0	0	0	0	0	0	Fungi	Hebeloma	Eukaryota;Fungi;Dikarya;Basidiomycota;Agaricomycotina;Agaricomycetes;Agaricomycetidae;Agaricales;Cortinariaceae;Hebeloma;Hebeloma cylindrosporum;Hebeloma cylindrosporum h7	0	0;PF17050	0	0;mrr:Moror_12887;sla:SERLADRAFT_464297	0	0;K17787	0
PolyA_DEIso	Salix_HiSeq_c599283_g2_i1	Salix_HiSeq_c599283_g2	0	112	0.0586573	23.6524	Treatment	403.231	tr|S7QHH6|S7QHH6_GLOTA	Glucose-6-phosphate 1-dehydrogenase	Eukaryota	Fungi	Gloeophyllaceae	Gloeophyllum	tr|S7QHH6|S7QHH6_GLOTA;gi|630345127|ref|XP_007861864.1|;gi|646400431|gb|KDQ64510.1|;gi|597911479|ref|XP_007303038.1|;gi|695542895|ref|XP_009543666.1|;tr|M2RQH0|M2RQH0_CERS8;gi|449549732|gb|EMD40697.1|;tr|K5V8D7|K5V8D7_PHACS;gi|754378003|gb|KIP10615.1|;gi|751184104|gb|KIL70041.1|	Gloeophyllum;Gloeophyllum trabeum ATCC 11539;Jaapia argillacea MUCL 33604;Stereum hirsutum FP-91666 SS1;Heterobasidion irregulare TC 32-1;Gelatoporia;Gelatoporia subvermispora B;Phanerochaete;Phlebiopsis gigantea 11061_1 CR5-6;Amanita muscaria Koide BX008	144;144;141;140;140;137;137;137;137;137	88;88;84;83;83;80;80;79;79;79	[('hypothetical', 4), ('1-dehydrogenase', 3), ('dehydrogenase', 3), ('Glucose-6-phosphate', 3), ('glucose-6-P', 2)]	Glucose-6-phosphate 1-dehydrogenase;glucose-6-phosphate dehydrogenase [Gloeophyllum trabeum ATCC 11539];hypothetical protein JAAARDRAFT_28148 [Jaapia argillacea MUCL 33604];glucose-6-P dehydrogenase [Stereum hirsutum FP-91666 SS1];hypothetical protein HETIRDRAFT_449546 [Heterobasidion irregulare TC 32-1];Glucose-6-phosphate 1-dehydrogenase;glucose-6-P dehydrogenase [Gelatoporia subvermispora B];h…	2.60555	485.618	1	83.12	4e-38	144	88	334	69.1617	S7QHH6	515	14.9515	GO:0004345;GO:0050661;GO:0006006;GO:0006098	PF02781;PF00479;PF00479;PF02781	PTHR23429	gtr:GLOTRDRAFT_55086	0	K00036	0	Dikarya	Gloeophyllales	Eukaryota;Fungi;Dikarya;Basidiomycota;Agaricomycotina;Agaricomycetes;Gloeophyllales;Gloeophyllaceae;Gloeophyllum	GO:0004345;GO:0050661;GO:0006006;GO:0006098;0;GO:0004345	PF02781;PF00479;PF02781;0	PTHR23429;0;PTHR23429	gtr:GLOTRDRAFT_55086;0;pco:PHACADRAFT_249261	0	K00036;0;K00036	0
PolyA_DEIso	Salix_HiSeq_c602134_g1_i1	Salix_HiSeq_c602134_g1	0	106	0	23.6057	Treatment	inf	tr|F8PCZ8|F8PCZ8_SERL9	Putative uncharacterized protein	Eukaryota	Fungi	Serpulaceae	Serpula	tr|F8PCZ8|F8PCZ8_SERL9;tr|F8QDQ7|F8QDQ7_SERL3;gi|597939955|ref|XP_007324321.1|;tr|E2LY62|E2LY62_MONPE;gi|215450236|gb|EEB89639.1|;tr|D8PM19|D8PM19_SCHCM;gi|302694619|ref|XP_003036988.1|;gi|751029853|gb|KIK71544.1|;gi|752360385|gb|KIO18438.1|;gi|761949852|gb|KIY69534.1|	Serpula;Serpula;Serpula lacrymans var. lacrymans S7.9;Moniliophthora;Moniliophthora perniciosa FA553;Schizophyllum;Schizophyllum commune H4-8;Gymnopus luxurians FD-317 M1;Tulasnella calospora MUT 4182;Cylindrobasidium torrendii FP15055 ss-10	95;95;95;92;92;93;93;91;89;89	66;66;66;63;63;62;62;61;60;58	[('hypothetical', 4), ('kinase', 3), ('Putative', 2), ('lacrymans', 2), ('uncharacterized', 2)]	Putative uncharacterized protein;Putative uncharacterized protein;hypothetical protein SERLADRAFT_358758 [Serpula lacrymans var. lacrymans S7.9];Uncharacterized protein (Fragment);hypothetical protein MPER_12242 [Moniliophthora perniciosa FA553];Adenosine kinase;adenosine kinase [Schizophyllum commune H4-8];hypothetical protein GYMLUDRAFT_66739 [Gymnopus luxurians FD-317 M1];hypothetical protein …	inf	10343.1	1	63.38	2e-21	95	66	256	83.2031	F8PCZ8	346	20.5202	GO:0004001;GO:0006166	PF00294;PF00294	PTHR10584:SF24	sla:SERLADRAFT_358758	0	K00856	0	Dikarya	Coniophorineae	Eukaryota;Fungi;Dikarya;Basidiomycota;Agaricomycotina;Agaricomycetes;Agaricomycetidae;Boletales;Coniophorineae;Serpulaceae;Serpula	GO:0004001;GO:0006166;GO:0004001;0	PF00294;PF00294;0	PTHR10584:SF24;PTHR10584:SF24;0	sla:SERLADRAFT_358758;0;scm:SCHCODRAFT_72605	0	K00856;0;K00856	0
PolyA_DEIso	Salix_HiSeq_c589132_g1_i1	Salix_HiSeq_c589132_g1	0	144	0	23.381	Treatment	inf	gi|807758633|ref|XP_012184111.1|	predicted protein [Fibroporia radiculosa]	Eukaryota	Fungi	Fibroporia	Fibroporia radiculosa	gi|807758633|ref|XP_012184111.1|	Fibroporia radiculosa	57	94	[('radiculosa]', 1), ('predicted', 1), ('[Fibroporia', 1)]	predicted protein [Fibroporia radiculosa]	inf	14964.4	1	88.89	1e-06	57	94	472	17.161	807758633	362	7.45856	0	0	0	0	0	0	0	Fungi	Polyporaceae	Eukaryota;Fungi;Dikarya;Basidiomycota;Agaricomycotina;Agaricomycetes;Agaricomycetes incertae sedis;Polyporales;Polyporaceae;Fibroporia;Fibroporia radiculosa	0	0	0	0	0	0	0
PolyA_DEIso	Salix_HiSeq_c581198_g1_i3	Salix_HiSeq_c581198_g1	0	164	0	23.3267	Treatment	inf	gi|646383792|gb|KDQ49218.1|	hypothetical protein JAAARDRAFT_165714 [Jaapia argillacea MUCL 33604]	Eukaryota	Fungi	Jaapia argillacea	Jaapia argillacea MUCL 33604	gi|646383792|gb|KDQ49218.1|;gi|598046567|ref|XP_007352656.1|;gi|646383793|gb|KDQ49219.1|;tr|S7RKE7|S7RKE7_GLOTA;gi|630355593|ref|XP_007867097.1|;tr|M5C4U4|M5C4U4_THACB;gi|471882122|emb|CCO34349.1|;tr|M5C8Z1|M5C8Z1_THACB;gi|471872350|emb|CCO36478.1|	Jaapia argillacea MUCL 33604;Auricularia subglabra TFB-10046 SS5;Jaapia argillacea MUCL 33604;Gloeophyllum;Gloeophyllum trabeum ATCC 11539;Rhizoctonia;Rhizoctonia solani AG-1 IB;Rhizoctonia;Rhizoctonia solani AG-1 IB	230;230;231;224;224;216;216;216;216	83;81;81;79;79;74;74;73;73	[('family', 4), ('Hit', 4), ('argillacea', 2), ('IB]', 2), ('[Jaapia', 2)]	hypothetical protein JAAARDRAFT_165714 [Jaapia argillacea MUCL 33604];HIT-like protein [Auricularia subglabra TFB-10046 SS5];hypothetical protein JAAARDRAFT_662558 [Jaapia argillacea MUCL 33604];Hydrolase;hydrolase [Gloeophyllum trabeum ATCC 11539];Hit family protein 1;Hit family protein 1 [Rhizoctonia solani AG-1 IB];Hit family protein 1 [Rhizoctonia solani AG-1 IB]	inf	18695.9	1	80.6	1e-73	230	83	529	75.9924	646383792	139	96.4029	0	0	0	0	0	0	0	Fungi	Jaapia	Eukaryota;Fungi;Dikarya;Basidiomycota;Agaricomycotina;Agaricomycetes;Agaricomycetidae;Jaapiales;Jaapiaceae;Jaapia;Jaapia argillacea;Jaapia argillacea MUCL 33604	0;GO:0016787	0;PF01230	0;PTHR23089	0;gtr:GLOTRDRAFT_62230	0	0	0
PolyA_DEIso	Salix_HiSeq_c598828_g5_i1	Salix_HiSeq_c598828_g5	1	452	0.05378	23.2753	Treatment	432.787	gi|751736359|gb|KIM84648.1|	hypothetical protein PILCRDRAFT_780346 [Piloderma croceum F 1598]	Eukaryota	Fungi	Piloderma croceum	Piloderma croceum F 1598	gi|751736359|gb|KIM84648.1|;tr|B0CQV3|B0CQV3_LACBS;laccaria|B0CQV3|B0CQV3_LACBS;tr|V2XZ55|V2XZ55_MONRO;gi|630172434|ref|XP_007842552.1|;gi|751178644|gb|KIL64605.1|;tr|B0D7R1|B0D7R1_LACBS;laccaria|B0D7R1|B0D7R1_LACBS;gi|170097147|ref|XP_001879793.1|;laccaria|A0A0C9Y8G4|A0A0C9Y8G4_9AGAR	Piloderma croceum F 1598;Laccaria;Laccaria bicolor;Moniliophthora;Moniliophthora roreri MCA 2997;Amanita muscaria Koide BX008;Laccaria;Laccaria bicolor;Laccaria bicolor S238N-H82;Laccaria amethystina	266;246;246;265;265;260;260;260;260;257	61;60;60;60;60;59;58;58;58;58	[('Predicted', 4), ('hypothetical', 3), ('sequence', 1), ('PILCRDRAFT_780346', 1), ('[Amanita', 1)]	hypothetical protein PILCRDRAFT_780346 [Piloderma croceum F 1598];Predicted protein;Uncharacterized protein;hypothetical protein Moror_367 [Moniliophthora roreri MCA 2997];hypothetical protein M378DRAFT_186686 [Amanita muscaria Koide BX008];predicted protein [Laccaria bicolor S238N-H82];Unplaced genomic scaffold K443scaffold_36, whole genome shotgun sequence	2.63627	469.458	1	64.49	2e-81	266	61	1094	57.0384	751736359	425	50.3529	0	0	0	0	0	0	0	Fungi	Piloderma	Eukaryota;Fungi;Dikarya;Basidiomycota;Agaricomycotina;Agaricomycetes;Agaricomycetidae;Atheliales;Atheliaceae;Piloderma;Piloderma croceum;Piloderma croceum F 1598	0	0	0	lbc:LACBIDRAFT_300910;mrr:Moror_367;0;lbc:LACBIDRAFT_319046	0	0	0
PolyA_DEIso	Salix_HiSeq_c590390_g2_i1	Salix_HiSeq_c590390_g2	0	211	0.0361062	23.2688	Treatment	644.454	gi|598025335|ref|XP_007342040.1|	60S ribosomal protein L10 [Auricularia subglabra TFB-10046 SS5]	Eukaryota	Fungi	Auricularia subglabra	Auricularia subglabra TFB-10046 SS5	gi|598025335|ref|XP_007342040.1|;gi|752354966|gb|KIO14011.1|;gi|751718347|gb|KIM67343.1|;gi|750961120|gb|KIK18049.1|;tr|G4TN98|G4TN98_PIRID;gi|595785818|ref|XP_007271452.1|;gi|353240947|emb|CCA72791.1|;gi|751059015|gb|KIK93868.1|;gi|749890953|gb|KIJ58945.1|;gi|807746461|ref|XP_012178025.1|	Auricularia subglabra TFB-10046 SS5;Pisolithus tinctorius Marx 270;Scleroderma citrinum Foug A;Pisolithus microcarpus 441;Piriformospora;Fomitiporia mediterranea MF3/22;Piriformospora indica DSM 11827;Paxillus rubicundulus Ve08.2h10;Hydnomerulius pinastri MD-312;Fibroporia radiculosa	376;375;374;374;372;372;372;374;373;370	95;95;95;95;94;94;94;94;94;93	[('hypothetical', 5), ('L10', 4), ('ribosomal', 4), ('RPL10-60S', 2), ('[Pisolithus', 2)]	60S ribosomal protein L10 [Auricularia subglabra TFB-10046 SS5];hypothetical protein M404DRAFT_992274 [Pisolithus tinctorius Marx 270];hypothetical protein SCLCIDRAFT_1210401 [Scleroderma citrinum Foug A];hypothetical protein PISMIDRAFT_684638 [Pisolithus microcarpus 441];Probable RPL10-60S large subunit ribosomal protein L10;60S ribosomal protein L10 [Fomitiporia mediterranea MF3/22];probable RP…	2.80919	986.691	1	92.55	1e-129	376	95	592	95.2703	598025335	216	87.037	0	0	0	0	0	0	0	Fungi	Auricularia	Eukaryota;Fungi;Dikarya;Basidiomycota;Agaricomycotina;Agaricomycetes;Agaricomycetes incertae sedis;Auriculariales;Auriculariaceae;Auricularia;Auricularia subglabra;Auricularia subglabra TFB-10046 SS5	0;GO:0005840;GO:0003735;GO:0006412	0;PF00252	0	0	0	0	0
PolyA_DEIso	Salix_HiSeq_c597699_g1_i2	Salix_HiSeq_c597699_g1	0	273	0.020956	23.2404	Treatment	1109.01	gi|646395085|gb|KDQ59416.1|	hypothetical protein JAAARDRAFT_205469 [Jaapia argillacea MUCL 33604]	Eukaryota	Fungi	Jaapia argillacea	Jaapia argillacea MUCL 33604	gi|646395085|gb|KDQ59416.1|;gi|599111820|ref|XP_007384670.1|;gi|749867439|gb|KIJ37725.1|;tr|S7QFA6|S7QFA6_GLOTA;gi|630347101|ref|XP_007862851.1|;gi|749764049|gb|KII88783.1|;gi|597985791|ref|XP_007364627.1|;gi|598016637|ref|XP_007338961.1|;tr|M2R7X7|M2R7X7_CERS8;gi|749902035|gb|KIJ69526.1|	Jaapia argillacea MUCL 33604;Punctularia strigosozonata HHB-11173 SS5;Sphaerobolus stellatus SS14;Gloeophyllum;Gloeophyllum trabeum ATCC 11539;Plicaturopsis crispa FD-325 SS-3;Dichomitus squalens LYAD-421 SS1;Auricularia subglabra TFB-10046 SS5;Gelatoporia;Hydnomerulius pinastri MD-312	257;255;255;253;253;253;253;246;249;247	82;81;80;79;79;79;78;77;77;77	[('hypothetical', 4), ('COQ7', 3), ('SS5]', 2), ('COQ7-domain-containing', 2), ('argillacea', 1)]	hypothetical protein JAAARDRAFT_205469 [Jaapia argillacea MUCL 33604];COQ7 protein [Punctularia strigosozonata HHB-11173 SS5];hypothetical protein M422DRAFT_781614 [Sphaerobolus stellatus SS14];COQ7-domain-containing protein;COQ7-domain-containing protein [Gloeophyllum trabeum ATCC 11539];hypothetical protein PLICRDRAFT_176324 [Plicaturopsis crispa FD-325 SS-3];COQ7 protein [Dichomitus squalens L…	3.04494	2201.67	1	78.81	3e-82	257	82	694	64.8415	646395085	229	65.9389	0	0	0	0	0	0	0	Fungi	Jaapia	Eukaryota;Fungi;Dikarya;Basidiomycota;Agaricomycotina;Agaricomycetes;Agaricomycetidae;Jaapiales;Jaapiaceae;Jaapia;Jaapia argillacea;Jaapia argillacea MUCL 33604	0;GO:0055114;GO:0006744	0;PF03232	0;PTHR11237	0;gtr:GLOTRDRAFT_35734	0	0;K06134	0
PolyA_DEIso	Salix_HiSeq_c575630_g1_i1	Salix_HiSeq_c575630_g1	0	310	0.0646228	23.093	Treatment	357.351	tr|K5WJS6|K5WJS6_PHACS	Uncharacterized protein	Eukaryota	Fungi	Phanerochaetaceae	Phanerochaete	tr|K5WJS6|K5WJS6_PHACS;gi|599353740|ref|XP_007391928.1|;tr|S8ECR7|S8ECR7_FOMPI;gi|527301938|gb|EPT02722.1|;gi|695544694|ref|XP_009544127.1|;tr|S7QJU7|S7QJU7_GLOTA;gi|630346533|ref|XP_007862567.1|;gi|807758575|ref|XP_012184082.1|;gi|754380089|gb|KIP12686.1|;tr|B8PIG0|B8PIG0_POSPM	Phanerochaete;Phanerochaete carnosa HHB-10118-sp;Fomitopsis;Fomitopsis pinicola FP-58527 SS1;Heterobasidion irregulare TC 32-1;Gloeophyllum;Gloeophyllum trabeum ATCC 11539;Fibroporia radiculosa;Phlebiopsis gigantea 11061_1 CR5-6;Postia	358;358;354;354;352;353;353;353;352;350	92;92;90;90;90;89;89;89;88;87	[('hypothetical', 4), ('ribosomal', 3), ('40S', 3), ('Uncharacterized', 2), ('[Gloeophyllum', 1)]	Uncharacterized protein;hypothetical protein PHACADRAFT_249811 [Phanerochaete carnosa HHB-10118-sp];Uncharacterized protein;hypothetical protein FOMPIDRAFT_151062 [Fomitopsis pinicola FP-58527 SS1];hypothetical protein HETIRDRAFT_312743 [Heterobasidion irregulare TC 32-1];40S ribosomal protein S7;40S ribosomal protein S7 [Gloeophyllum trabeum ATCC 11539];predicted protein [Fibroporia radiculosa];…	2.55309	361.162	1	91.33	1e-121	358	92	859	68.4517	K5WJS6	196	100	GO:0005840;GO:0003735;GO:0006412	PF01251	PTHR11278	pco:PHACADRAFT_249811	0	K02993	0	Dikarya	Polyporales	Eukaryota;Fungi;Dikarya;Basidiomycota;Agaricomycotina;Agaricomycetes;Polyporales;Phanerochaetaceae;Phanerochaete	GO:0005840;GO:0003735;GO:0006412;0;GO:0005840;GO:0006412	PF01251;0;PF01251;PF00515;PF13414;PF01251	PTHR11278;0;PTHR11278;PTHR11278	pco:PHACADRAFT_249811;0;gtr:GLOTRDRAFT_136458;ppl:POSPLDRAFT_124586	0	K02993;0;K02993;K02993	0
PolyA_DEIso	Salix_HiSeq_c599131_g1_i1	Salix_HiSeq_c599131_g1	0	69	0	22.9587	Treatment	inf	tr|M2QTA5|M2QTA5_CERS8	Uncharacterized protein	Eukaryota	Fungi	Polyporales	Gelatoporia	tr|M2QTA5|M2QTA5_CERS8;gi|449549313|gb|EMD40278.1|;gi|751685153|gb|KIM35189.1|;gi|752353267|gb|KIO12314.1|;gi|751712486|gb|KIM61520.1|;gi|751061390|gb|KIK96099.1|;gi|749838125|gb|KIJ13332.1|;gi|749902268|gb|KIJ69733.1|;gi|646308673|gb|KDQ29817.1|;tr|R7T1K3|R7T1K3_DICSQ	Gelatoporia;Gelatoporia subvermispora B;Hebeloma cylindrosporum h7;Pisolithus tinctorius Marx 270;Scleroderma citrinum Foug A;Paxillus rubicundulus Ve08.2h10;Paxillus involutus ATCC 200175;Hydnomerulius pinastri MD-312;Pleurotus ostreatus PC15;Dichomitus	107;107;107;107;106;107;106;106;105;104	81;81;80;80;79;79;78;77;77;76	[('hypothetical', 8), ('Uncharacterized', 2), ('[Paxillus', 2), ('[Scleroderma', 1), ('rubicundulus', 1)]	Uncharacterized protein;hypothetical protein CERSUDRAFT_79950 [Gelatoporia subvermispora B];hypothetical protein M413DRAFT_449894 [Hebeloma cylindrosporum h7];hypothetical protein M404DRAFT_672626 [Pisolithus tinctorius Marx 270];hypothetical protein SCLCIDRAFT_121920 [Scleroderma citrinum Foug A];hypothetical protein PAXRUDRAFT_826334 [Paxillus rubicundulus Ve08.2h10];hypothetical protein PAXIND…	inf	7655.25	1	76.56	2e-25	107	81	201	95.5224	M2QTA5	591	10.8291	GO:0016021	0	PTHR12459	0	0	0	0	Dikarya	Agaricomycetes	Eukaryota;Fungi;Dikarya;Basidiomycota;Agaricomycotina;Agaricomycetes;Polyporales;Gelatoporia	GO:0016021;0;GO:0016021	0	PTHR12459;0;PTHR12459	0;dsq:DICSQDRAFT_84923	0	0	0
PolyA_DEIso	Salix_HiSeq_c540734_g1_i1	Salix_HiSeq_c540734_g1	0	140	0	22.8704	Treatment	inf	gi|751056757|gb|KIK91807.1|	hypothetical protein PAXRUDRAFT_611800 [Paxillus rubicundulus Ve08.2h10]	Eukaryota	Fungi	Paxillus rubicundulus	Paxillus rubicundulus Ve08.2h10	gi|751056757|gb|KIK91807.1|;gi|749894098|gb|KIJ61872.1|;gi|750969143|gb|KIK25962.1|;gi|752355170|gb|KIO14215.1|;gi|749840861|gb|KIJ15910.1|;gi|749821893|gb|KIJ04660.1|;tr|F8PBT3|F8PBT3_SERL9;tr|S7PVX0|S7PVX0_GLOTA;gi|597939050|ref|XP_007323869.1|;gi|599119562|ref|XP_007387215.1|	Paxillus rubicundulus Ve08.2h10;Hydnomerulius pinastri MD-312;Pisolithus microcarpus 441;Pisolithus tinctorius Marx 270;Paxillus involutus ATCC 200175;Paxillus involutus ATCC 200175;Serpula;Gloeophyllum;Serpula lacrymans var. lacrymans S7.9;Punctularia strigosozonata HHB-11173 SS5	167;166;166;166;164;163;162;162;162;161	92;92;91;91;90;89;88;88;88;88	[('hypothetical', 6), ('ribosomal', 3), ('[Paxillus', 3), ('[Pisolithus', 2), ('200175]', 2)]	hypothetical protein PAXRUDRAFT_611800 [Paxillus rubicundulus Ve08.2h10];hypothetical protein HYDPIDRAFT_30940 [Hydnomerulius pinastri MD-312];hypothetical protein PISMIDRAFT_315167 [Pisolithus microcarpus 441];hypothetical protein M404DRAFT_468854 [Pisolithus tinctorius Marx 270];hypothetical protein PAXINDRAFT_11484 [Paxillus involutus ATCC 200175];hypothetical protein PAXINDRAFT_159302, partia…	inf	12069.4	1	87.64	2e-48	167	92	390	68.4615	751056757	269	33.0855	0	0	0	0	0	0	0	Fungi	Paxillus	Eukaryota;Fungi;Dikarya;Basidiomycota;Agaricomycotina;Agaricomycetes;Agaricomycetidae;Boletales;Paxilineae;Paxillaceae;Paxillus;Paxillus rubicundulus;Paxillus rubicundulus Ve08.2h10	0;GO:0005840;GO:0042254;GO:0030529	0;PF01248	0	0;sla:SERLADRAFT_491655;gtr:GLOTRDRAFT_108150	0	0;K02936	0
PolyA_DEIso	Salix_HiSeq_c601570_g3_i1	Salix_HiSeq_c601570_g3	0	93	0	22.7359	Treatment	inf	gi|599104749|ref|XP_007382339.1|	20S proteasome subunit [Punctularia strigosozonata HHB-11173 SS5]	Eukaryota	Fungi	Punctularia strigosozonata	Punctularia strigosozonata HHB-11173 SS5	gi|599104749|ref|XP_007382339.1|	Punctularia strigosozonata HHB-11173 SS5	50	66	[('20S', 1), ('strigosozonata', 1), ('proteasome', 1), ('HHB-11173', 1), ('SS5]', 1)]	20S proteasome subunit [Punctularia strigosozonata HHB-11173 SS5]	inf	8381.24	1	74.19	2e-05	50	66	218	42.6606	599104749	279	11.1111	0	0	0	0	0	0	0	Fungi	Punctularia	Eukaryota;Fungi;Dikarya;Basidiomycota;Agaricomycotina;Agaricomycetes;Agaricomycetes incertae sedis;Corticiales;Punctulariaceae;Punctularia;Punctularia strigosozonata;Punctularia strigosozonata HHB-11173 SS5	0	0	0	0	0	0	0
PolyA_DEIso	Salix_HiSeq_c594614_g2_i1	Salix_HiSeq_c594614_g2	0	78	0	22.6831	Treatment	inf	gi|590254606|gb|AHL28490.1|	Sgt1 [Pleurotus ostreatus]	Eukaryota	Fungi	Pleurotus	Pleurotus ostreatus	gi|590254606|gb|AHL28490.1|;gi|646309678|gb|KDQ30821.1|;gi|754371215|gb|KIP03966.1|;gi|807761623|ref|XP_012185606.1|;tr|K5XDH2|K5XDH2_PHACS;gi|599348390|ref|XP_007390511.1|;tr|D8PQ91|D8PQ91_SCHCM;gi|302697917|ref|XP_003038637.1|;gi|751736883|gb|KIM85170.1|	Pleurotus ostreatus;Pleurotus ostreatus PC15;Phlebiopsis gigantea 11061_1 CR5-6;Fibroporia radiculosa;Phanerochaete;Phanerochaete carnosa HHB-10118-sp;Schizophyllum;Schizophyllum commune H4-8;Piloderma croceum F 1598	62;62;63;62;61;61;61;61;59	94;94;93;91;90;90;89;89;84	[('hypothetical', 5), ('[Pleurotus', 2), ('PILCRDRAFT_817158', 1), ('ostreatus]', 1), ('[Schizophyllum', 1)]	Sgt1 [Pleurotus ostreatus];hypothetical protein PLEOSDRAFT_1096078 [Pleurotus ostreatus PC15];hypothetical protein PHLGIDRAFT_94146 [Phlebiopsis gigantea 11061_1 CR5-6];predicted protein [Fibroporia radiculosa];Uncharacterized protein;hypothetical protein PHACADRAFT_247442 [Phanerochaete carnosa HHB-10118-sp];Putative uncharacterized protein (Fragment);hypothetical protein SCHCODRAFT_49849 [Schiz…	inf	7257.58	1	93.33	5e-10	62	94	213	42.2535	590254606	200	15	0	0	0	0	0	0	0	Fungi	Pleurotaceae	Eukaryota;Fungi;Dikarya;Basidiomycota;Agaricomycotina;Agaricomycetes;Agaricomycetidae;Agaricales;Pleurotaceae;Pleurotus;Pleurotus ostreatus	0	0;PF04969;PF05002	0	0;pco:PHACADRAFT_247442;scm:SCHCODRAFT_49849	0	0;K12795	0
PolyA_DEIso	Salix_HiSeq_c542932_g1_i1	Salix_HiSeq_c542932_g1	0	112	0	22.5736	Treatment	inf	tr|F8NKJ8|F8NKJ8_SERL9	Putative uncharacterized protein	Eukaryota	Fungi	Serpulaceae	Serpula	tr|F8NKJ8|F8NKJ8_SERL9;tr|F8QGB7|F8QGB7_SERL3;gi|597921252|ref|XP_007314970.1|;gi|750996486|gb|KIK38802.1|;gi|750968291|gb|KIK25116.1|;tr|S7Q694|S7Q694_GLOTA;gi|630352715|ref|XP_007865658.1|;tr|M2QDQ2|M2QDQ2_CERS8;gi|449544199|gb|EMD35173.1|;gi|691795213|emb|CDO69981.1|	Serpula;Serpula;Serpula lacrymans var. lacrymans S7.9;Suillus luteus UH-Slu-Lm8-n1;Pisolithus microcarpus 441;Gloeophyllum;Gloeophyllum trabeum ATCC 11539;Gelatoporia;Gelatoporia subvermispora B;Trametes cinnabarina	179;179;179;177;175;174;174;174;174;173	91;91;91;89;87;86;86;86;86;86	[('hypothetical', 5), ('S19/S15', 2), ('Putative', 2), ('lacrymans', 2), ('uncharacterized', 2)]	Putative uncharacterized protein;Putative uncharacterized protein;hypothetical protein SERLADRAFT_459558 [Serpula lacrymans var. lacrymans S7.9];hypothetical protein CY34DRAFT_808951 [Suillus luteus UH-Slu-Lm8-n1];hypothetical protein PISMIDRAFT_677357 [Pisolithus microcarpus 441];Ribosomal protein S19/S15;ribosomal protein S19/S15 [Gloeophyllum trabeum ATCC 11539];Uncharacterized protein;hypothe…	inf	10923.4	1	89.25	1e-55	179	91	315	88.5714	F8NKJ8	93	100	GO:0005840;GO:0003723;GO:0003735;GO:0006412	PF00203	PTHR11880	sla:SERLADRAFT_459558	0	0	0	Dikarya	Coniophorineae	Eukaryota;Fungi;Dikarya;Basidiomycota;Agaricomycotina;Agaricomycetes;Agaricomycetidae;Boletales;Coniophorineae;Serpulaceae;Serpula	GO:0005840;GO:0003723;GO:0003735;GO:0006412;GO:0005840;0	PF00203;PF00203;0	PTHR11880;PTHR11880;0	sla:SERLADRAFT_459558;0;gtr:GLOTRDRAFT_110948	0	0	0
PolyA_DEIso	Salix_HiSeq_c599002_g3_i1	Salix_HiSeq_c599002_g3	0	192	0	22.3527	Treatment	inf	tr|S7Q5T7|S7Q5T7_GLOTA	Thioredoxin reductase	Eukaryota	Fungi	Gloeophyllaceae	Gloeophyllum	tr|S7Q5T7|S7Q5T7_GLOTA;gi|630355541|ref|XP_007867071.1|;gi|749766519|gb|KII91052.1|;tr|K5WHX5|K5WHX5_PHACS;gi|636627637|ref|XP_008044953.1|;gi|599404758|ref|XP_007401854.1|;gi|750990496|gb|KIK33391.1|;tr|D2CG75|D2CG75_TAICA;gi|119214889|gb|ABL61265.1|;gi|646397950|gb|KDQ62101.1|	Gloeophyllum;Gloeophyllum trabeum ATCC 11539;Plicaturopsis crispa FD-325 SS-3;Phanerochaete;Trametes versicolor FP-101664 SS1;Phanerochaete carnosa HHB-10118-sp;Suillus luteus UH-Slu-Lm8-n1;Taiwanofungus;Taiwanofungus camphoratus;Jaapia argillacea MUCL 33604	203;203;200;201;201;201;200;199;199;198	93;93;91;90;90;90;90;89;89;89	[('reductase', 6), ('hypothetical', 4), ('thioredoxin', 3), ('Thioredoxin', 3), ('[Gloeophyllum', 1)]	Thioredoxin reductase;thioredoxin reductase [Gloeophyllum trabeum ATCC 11539];hypothetical protein PLICRDRAFT_697445 [Plicaturopsis crispa FD-325 SS-3];Thioredoxin reductase;thioredoxin reductase [Trametes versicolor FP-101664 SS1];hypothetical protein PHACADRAFT_167148 [Phanerochaete carnosa HHB-10118-sp];hypothetical protein CY34DRAFT_813653 [Suillus luteus UH-Slu-Lm8-n1];thioredoxin reductase …	inf	18707.9	1	90.48	1e-60	203	93	529	59.5463	S7Q5T7	351	29.9145	GO:0005737;GO:0004791;GO:0019430	PF07992;PF07992	0	gtr:GLOTRDRAFT_62178	0	K00384	0	Dikarya	Gloeophyllales	Eukaryota;Fungi;Dikarya;Basidiomycota;Agaricomycotina;Agaricomycetes;Gloeophyllales;Gloeophyllaceae;Gloeophyllum	GO:0005737;GO:0004791;GO:0019430;0;GO:0005737	PF07992;PF07992;0	0	gtr:GLOTRDRAFT_62178;0;pco:PHACADRAFT_167148	0	K00384;0;K00384	0
PolyA_DEIso	Salix_HiSeq_c596432_g1_i3	Salix_HiSeq_c596432_g1	0	90	0	22.3462	Treatment	inf	laccaria|A0A0C9XHT5|A0A0C9XHT5_9AGAR	Unplaced genomic scaffold K443scaffold_164, whole genome shotgun sequence	Eukaryota	Fungi	Laccaria	Laccaria amethystina	laccaria|A0A0C9XHT5|A0A0C9XHT5_9AGAR;gi|750939200|gb|KIJ97226.1|;tr|B0D6A4|B0D6A4_LACBS;laccaria|B0D6A4|B0D6A4_LACBS;gi|170096650|ref|XP_001879545.1|;tr|M2PJS4|M2PJS4_CERS8;gi|449545483|gb|EMD36454.1|;tr|V2XLZ3|V2XLZ3_MONRO;tr|A8NNH5|A8NNH5_COPC7;tr|E2LTF5|E2LTF5_MONPE	Laccaria amethystina;Laccaria amethystina LaAM-08-1;Laccaria;Laccaria bicolor;Laccaria bicolor S238N-H82;Gelatoporia;Gelatoporia subvermispora B;Moniliophthora;Coprinopsis;Moniliophthora	72;72;72;72;72;71;71;70;69;72	64;64;63;63;63;62;62;59;59;59	[('Uncharacterized', 3), ('hypothetical', 2), ('[Laccaria', 2), ('Predicted', 2), ('sequence', 1)]	Unplaced genomic scaffold K443scaffold_164, whole genome shotgun sequence;hypothetical protein K443DRAFT_681703 [Laccaria amethystina LaAM-08-1];Predicted protein;predicted protein [Laccaria bicolor S238N-H82];Uncharacterized protein;hypothetical protein CERSUDRAFT_51900 [Gelatoporia subvermispora B];Putative uncharacterized protein;Uncharacterized protein	inf	12243.1	1	61.4	3e-17	72	64	355	48.169	A0A0C9XHT5_9AGAR	72	79.1667	GO:0003677	0	0	0	0	0	0	Dikarya	Tricholomataceae	Eukaryota;Fungi;Dikarya;Basidiomycota;Agaricomycotina;Agaricomycetes;Agaricomycetidae;Agaricales;Tricholomataceae;Laccaria;Laccaria amethystina	GO:0003677;0;GO:0003677;GO:0043565;GO:0043565	0;PF01381;PF01381	0	0;lbc:LACBIDRAFT_318247;mrr:Moror_14252;cci:CC1G_07276	0	0	0
PolyA_DEIso	Salix_HiSeq_c576075_g1_i1	Salix_HiSeq_c576075_g1	0	529	0.0164016	22.2557	Treatment	1356.92	gi|691790442|emb|CDO74199.1|	hypothetical protein BN946_scf185043.g251 [Trametes cinnabarina]	Eukaryota	Fungi	Trametes	Trametes cinnabarina	gi|691790442|emb|CDO74199.1|;gi|597985139|ref|XP_007364461.1|;gi|749771662|gb|KII95992.1|;gi|961950323|gb|KTB28144.1|;gi|807751039|ref|XP_012180314.1|;tr|S7QJ80|S7QJ80_GLOTA;tr|S8DXM8|S8DXM8_FOMPI;tr|M2QVP0|M2QVP0_CERS8;gi|527295045|gb|EPS95893.1|;gi|630346665|ref|XP_007862633.1|	Trametes cinnabarina;Dichomitus squalens LYAD-421 SS1;Plicaturopsis crispa FD-325 SS-3;Moniliophthora roreri;Fibroporia radiculosa;Gloeophyllum;Fomitopsis;Gelatoporia;Fomitopsis pinicola FP-58527 SS1;Gloeophyllum trabeum ATCC 11539	247;246;248;251;244;243;243;244;243;243	72;71;71;71;70;69;69;69;69;69	[('hypothetical', 5), ('Uncharacterized', 3), ('SS1]', 2), ('[Gloeophyllum', 1), ('trabeum', 1)]	hypothetical protein BN946_scf185043.g251 [Trametes cinnabarina];amino acid transporter [Dichomitus squalens LYAD-421 SS1];hypothetical protein PLICRDRAFT_26265 [Plicaturopsis crispa FD-325 SS-3];hypothetical protein WG66_19284 [Moniliophthora roreri];predicted protein [Fibroporia radiculosa];Uncharacterized protein;hypothetical protein FOMPIDRAFT_1038351 [Fomitopsis pinicola FP-58527 SS1];hypoth…	3.13256	1287.85	1	77.06	3e-71	247	72	1377	37.037	691790442	552	30.7971	0	0	0	0	0	0	0	Fungi	Coriolaceae	Eukaryota;Fungi;Dikarya;Basidiomycota;Agaricomycotina;Agaricomycetes;Agaricomycetes incertae sedis;Polyporales;Coriolaceae;Trametes;Trametes cinnabarina	0;GO:0016021;GO:0015171;GO:0005525;GO:0003924	0;PF13520;PF03144;PF11987	0	0;gtr:GLOTRDRAFT_136529	0	0;K03243	0
PolyA_DEIso	Salix_HiSeq_c584106_g1_i1	Salix_HiSeq_c584106_g1	0	95	0	22.1567	Treatment	inf	tr|F8NNU3|F8NNU3_SERL9	NDUFB9, NADH-ubiquinone oxidoreductase	Eukaryota	Fungi	Serpulaceae	Serpula	tr|F8NNU3|F8NNU3_SERL9;gi|597922724|ref|XP_007315706.1|;gi|750957177|gb|KIK14241.1|;gi|751708269|gb|KIM57354.1|;gi|646400341|gb|KDQ64420.1|;gi|628851654|ref|XP_007773596.1|;gi|751061346|gb|KIK96057.1|;gi|595780510|ref|XP_007268798.1|;gi|751742955|gb|KIM91229.1|;gi|751003828|gb|KIK45935.1|	Serpula;Serpula lacrymans var. lacrymans S7.9;Pisolithus microcarpus 441;Scleroderma citrinum Foug A;Jaapia argillacea MUCL 33604;Coniophora puteana RWD-64-598 SS2;Paxillus rubicundulus Ve08.2h10;Fomitiporia mediterranea MF3/22;Piloderma croceum F 1598;Suillus luteus UH-Slu-Lm8-n1	117;117;117;116;115;114;115;114;114;114	75;75;75;74;72;72;72;72;71;70	[('hypothetical', 8), ('lacrymans', 2), ('NDUFB9,', 2), ('oxidoreductase', 2), ('NADH-ubiquinone', 2)]	NDUFB9, NADH-ubiquinone oxidoreductase;NDUFB9, NADH-ubiquinone oxidoreductase [Serpula lacrymans var. lacrymans S7.9];hypothetical protein PISMIDRAFT_688130 [Pisolithus microcarpus 441];hypothetical protein SCLCIDRAFT_1219566 [Scleroderma citrinum Foug A];hypothetical protein JAAARDRAFT_28050 [Jaapia argillacea MUCL 33604];hypothetical protein CONPUDRAFT_130956 [Coniophora puteana RWD-64-598 SS2]…	inf	9465.17	1	73.33	2e-31	117	75	289	77.8547	F8NNU3	109	68.8073	0	PF05347	0	sla:SERLADRAFT_461400	0	K03965	0	Dikarya	Coniophorineae	Eukaryota;Fungi;Dikarya;Basidiomycota;Agaricomycotina;Agaricomycetes;Agaricomycetidae;Boletales;Coniophorineae;Serpulaceae;Serpula	0	PF05347;0	0	sla:SERLADRAFT_461400;0	0	K03965;0	0
PolyA_DEIso	Salix_HiSeq_c576142_g1_i2	Salix_HiSeq_c576142_g1	0	175	1.88467e-12	21.9963	Treatment	11671135619700	gi|628825045|ref|XP_007762826.1|	hypothetical protein CONPUDRAFT_79208 [Coniophora puteana RWD-64-598 SS2]	Eukaryota	Fungi	Coniophora puteana	Coniophora puteana RWD-64-598 SS2	gi|628825045|ref|XP_007762826.1|;gi|636603339|ref|XP_008032804.1|;gi|597967375|ref|XP_007359906.1|;gi|807755225|ref|XP_012182407.1|;gi|691791357|emb|CDO72973.1|;tr|B8PP55|B8PP55_POSPM	Coniophora puteana RWD-64-598 SS2;Trametes versicolor FP-101664 SS1;Dichomitus squalens LYAD-421 SS1;Fibroporia radiculosa;Trametes cinnabarina;Postia	64;60;56;56;55;52	29;28;25;23;22;21	[('hypothetical', 4), ('SS1]', 2), ('[Trametes', 2), ('squalens', 1), ('DICSQDRAFT_47572', 1)]	hypothetical protein CONPUDRAFT_79208 [Coniophora puteana RWD-64-598 SS2];hypothetical protein TRAVEDRAFT_158372 [Trametes versicolor FP-101664 SS1];hypothetical protein DICSQDRAFT_47572 [Dichomitus squalens LYAD-421 SS1];predicted protein [Fibroporia radiculosa];hypothetical protein BN946_scf185007.g27 [Trametes cinnabarina];Predicted protein	13.0671	16700.2	1	35.83	2e-08	64	29	595	58.9916	628825045	773	14.489	0	0	0	0	0	0	0	Fungi	Coniophora	Eukaryota;Fungi;Dikarya;Basidiomycota;Agaricomycotina;Agaricomycetes;Agaricomycetidae;Boletales;Coniophorineae;Coniophoraceae;Coniophora;Coniophora puteana;Coniophora puteana RWD-64-598 SS2	0	0;PF00564	0	0;ppl:POSPLDRAFT_99551	0	0	0
PolyA_DEIso	Salix_HiSeq_c590812_g2_i1	Salix_HiSeq_c590812_g2	0	268	0	21.9895	Treatment	inf	gi|595767850|ref|XP_007262468.1|	hypothetical protein FOMMEDRAFT_16856 [Fomitiporia mediterranea MF3/22]	Eukaryota	Fungi	Fomitiporia mediterranea	Fomitiporia mediterranea MF3_22	gi|595767850|ref|XP_007262468.1|;gi|751022248|gb|KIK63952.1|;gi|695577943|ref|XP_009552777.1|;gi|751000067|gb|KIK42253.1|;tr|R7S355|R7S355_PUNST;gi|599121766|ref|XP_007388051.1|;gi|749896429|gb|KIJ64104.1|;gi|761946648|gb|KIY66403.1|;gi|751055481|gb|KIK90673.1|;tr|F8P0R1|F8P0R1_SERL9	Fomitiporia mediterranea MF3/22;Gymnopus luxurians FD-317 M1;Heterobasidion irregulare TC 32-1;Suillus luteus UH-Slu-Lm8-n1;Punctularia;Punctularia strigosozonata HHB-11173 SS5;Hydnomerulius pinastri MD-312;Cylindrobasidium torrendii FP15055 ss-10;Paxillus rubicundulus Ve08.2h10;Serpula	150;148;150;148;147;147;147;147;144;145	67;66;66;65;63;63;62;62;61;61	[('family', 4), ('module', 4), ('carbohydrate-binding', 4), ('hypothetical', 4), ('rubicundulus', 1)]	hypothetical protein FOMMEDRAFT_16856 [Fomitiporia mediterranea MF3/22];hypothetical protein GYMLUDRAFT_424889 [Gymnopus luxurians FD-317 M1];hypothetical protein HETIRDRAFT_247047, partial [Heterobasidion irregulare TC 32-1];carbohydrate-binding module family 50 protein [Suillus luteus UH-Slu-Lm8-n1];Uncharacterized protein;hypothetical protein PUNSTDRAFT_128216 [Punctularia strigosozonata HHB-1…	inf	25305.9	1	63.06	1e-40	150	67	816	40.8088	595767850	197	56.3452	0	0	0	0	0	0	0	Fungi	Fomitiporia	Eukaryota;Fungi;Dikarya;Basidiomycota;Agaricomycotina;Agaricomycetes;Agaricomycetes incertae sedis;Hymenochaetales;Hymenochaetaceae;Fomitiporia;Fomitiporia mediterranea;Fomitiporia mediterranea MF3_22	0	0;PF01476;PF01476	0;PTHR22850:SF114	0;psq:PUNSTDRAFT_128216;sla:SERLADRAFT_439515	0	0	0
PolyA_DEIso	Salix_HiSeq_c598218_g1_i2	Salix_HiSeq_c598218_g1	0	166	0	21.9809	Treatment	inf	gi|749839603|gb|KIJ14713.1|	hypothetical protein PAXINDRAFT_78819 [Paxillus involutus ATCC 200175]	Eukaryota	Fungi	Paxillus involutus	Paxillus involutus ATCC 200175	gi|749839603|gb|KIJ14713.1|;tr|S8DKE8|S8DKE8_FOMPI;gi|527293171|gb|EPS94066.1|;gi|751058521|gb|KIK93413.1|;gi|648166296|gb|KDR79969.1|;tr|M2R999|M2R999_CERS8;gi|449544358|gb|EMD35331.1|;tr|S7PX64|S7PX64_GLOTA;gi|630359811|ref|XP_007869180.1|;tr|D8QEB0|D8QEB0_SCHCM	Paxillus involutus ATCC 200175;Fomitopsis;Fomitopsis pinicola FP-58527 SS1;Paxillus rubicundulus Ve08.2h10;Galerina marginata CBS 339.88;Gelatoporia;Gelatoporia subvermispora B;Gloeophyllum;Gloeophyllum trabeum ATCC 11539;Schizophyllum	144;146;146;143;143;133;133;136;136;130	51;50;50;50;48;46;46;45;45;45	[('hypothetical', 5), ('PIG-P-domain-containing', 2), ('Uncharacterized', 2), ('ATCC', 2), ('[Paxillus', 2)]	hypothetical protein PAXINDRAFT_78819 [Paxillus involutus ATCC 200175];Uncharacterized protein;hypothetical protein FOMPIDRAFT_1038936 [Fomitopsis pinicola FP-58527 SS1];hypothetical protein PAXRUDRAFT_829023 [Paxillus rubicundulus Ve08.2h10];hypothetical protein GALMADRAFT_242141 [Galerina marginata CBS 339.88];hypothetical protein CERSUDRAFT_157028 [Gelatoporia subvermispora B];PIG-P-domain-con…	inf	17475.4	1	59.44	3e-40	144	51	474	87.3418	749839603	168	85.119	0	0	0	0	0	0	0	Fungi	Paxillus	Eukaryota;Fungi;Dikarya;Basidiomycota;Agaricomycotina;Agaricomycetes;Agaricomycetidae;Boletales;Paxilineae;Paxillaceae;Paxillus;Paxillus involutus;Paxillus involutus ATCC 200175	GO:0016021;0;GO:0016021	PF08510;0;PF08510	0	0;gtr:GLOTRDRAFT_47615;scm:SCHCODRAFT_59786	0	0;K03861;K03861	0
PolyA_DEIso	Salix_HiSeq_c594263_g1_i1	Salix_HiSeq_c594263_g1	0	145	0	21.954	Treatment	inf	tr|F8PB55|F8PB55_SERL9	Putative uncharacterized protein	Eukaryota	Fungi	Serpulaceae	Serpula	tr|F8PB55|F8PB55_SERL9;gi|761944552|gb|KIY64390.1|;tr|F8QBW2|F8QBW2_SERL3;gi|597938568|ref|XP_007323628.1|;tr|B0CQU7|B0CQU7_LACBS;laccaria|B0CQU7|B0CQU7_LACBS;tr|B8P8B2|B8P8B2_POSPM;laccaria|A0A0C9XH81|A0A0C9XH81_9AGAR;gi|170085369|ref|XP_001873908.1|;gi|242212178|ref|XP_002471924.1|	Serpula;Cylindrobasidium torrendii FP15055 ss-10;Serpula;Serpula lacrymans var. lacrymans S7.9;Laccaria;Laccaria bicolor;Postia;Laccaria amethystina;Laccaria bicolor S238N-H82;Postia placenta Mad-698-R	115;115;115;115;114;114;114;114;114;114	94;94;94;94;93;93;93;93;93;93	[('ribosomal', 4), ('40S', 3), ('Putative', 2), ('Predicted', 2), ('S29', 2)]	Putative uncharacterized protein;ribosomal protein S14 [Cylindrobasidium torrendii FP15055 ss-10];Putative uncharacterized protein;hypothetical protein SERLADRAFT_358472 [Serpula lacrymans var. lacrymans S7.9];Predicted protein;40S ribosomal protein S29;Unplaced genomic scaffold K443scaffold_36, whole genome shotgun sequence;40S ribosomal protein S29 [Laccaria bicolor S238N-H82];40S ribosomal pro…	inf	18725.5	1	96.43	3e-30	115	94	504	33.3333	F8PB55	56	100	GO:0005840;GO:0003735;GO:0006412	PF00253	0	sla:SERLADRAFT_358472	0	K02980	0	Dikarya	Coniophorineae	Eukaryota;Fungi;Dikarya;Basidiomycota;Agaricomycotina;Agaricomycetes;Agaricomycetidae;Boletales;Coniophorineae;Serpulaceae;Serpula	GO:0005840;GO:0003735;GO:0006412;0;GO:0005840	PF00253;0;PF00253	0	sla:SERLADRAFT_358472;0;lbc:LACBIDRAFT_122853;ppl:POSPLDRAFT_116095;ppl:POSPLDRAFT_121649	0	K02980;0;K02980	0
PolyA_DEIso	Salix_HiSeq_c600119_g2_i4	Salix_HiSeq_c600119_g2	0	116	0.176225	21.9155	Treatment	124.361	gi|752344319|gb|KIO03395.1|	hypothetical protein M404DRAFT_1001311 [Pisolithus tinctorius Marx 270]	Eukaryota	Fungi	Pisolithus tinctorius	Pisolithus tinctorius Marx 270	gi|752344319|gb|KIO03395.1|;gi|595784850|ref|XP_007270968.1|;tr|S7RZD4|S7RZD4_GLOTA;tr|K5WAF0|K5WAF0_PHACS;gi|630342975|ref|XP_007860788.1|;gi|636614773|ref|XP_008038521.1|;gi|599376725|ref|XP_007396251.1|;tr|F8NXH1|F8NXH1_SERL9;tr|F8PYV6|F8PYV6_SERL3;gi|597928636|ref|XP_007318662.1|	Pisolithus tinctorius Marx 270;Fomitiporia mediterranea MF3/22;Gloeophyllum;Phanerochaete;Gloeophyllum trabeum ATCC 11539;Trametes versicolor FP-101664 SS1;Phanerochaete carnosa HHB-10118-sp;Serpula;Serpula;Serpula lacrymans var. lacrymans S7.9	59;54;57;56;57;55;56;57;57;57	70;67;66;66;66;66;66;65;65;65	[('HSP20-like', 4), ('chaperone', 4), ('hypothetical', 3), ('Putative', 2), ('lacrymans', 2)]	hypothetical protein M404DRAFT_1001311 [Pisolithus tinctorius Marx 270];HSP20-like chaperone [Fomitiporia mediterranea MF3/22];HSP20-like chaperone;Uncharacterized protein;HSP20-like chaperone [Gloeophyllum trabeum ATCC 11539];HSP20-like chaperone [Trametes versicolor FP-101664 SS1];hypothetical protein PHACADRAFT_256908 [Phanerochaete carnosa HHB-10118-sp];Putative uncharacterized protein;hypoth…	2.09469	208.103	1	58.54	1e-08	59	70	296	41.5541	752344319	154	26.6234	0	0	0	0	0	0	0	Fungi	Pisolithus	Eukaryota;Fungi;Dikarya;Basidiomycota;Agaricomycotina;Agaricomycetes;Agaricomycetidae;Boletales;Sclerodermatineae;Pisolithaceae;Pisolithus;Pisolithus tinctorius;Pisolithus tinctorius Marx 270	0	0;PF00011	0;PTHR11527	0;gtr:GLOTRDRAFT_135067;pco:PHACADRAFT_256908;sla:SERLADRAFT_390216	0	0;K13993	0
PolyA_DEIso	Salix_HiSeq_c595215_g4_i2	Salix_HiSeq_c595215_g4	26	275	2.84524	21.8208	Treatment	7.66923	gi|749759035|gb|KII84070.1|	hypothetical protein PLICRDRAFT_46399 [Plicaturopsis crispa FD-325 SS-3]	Eukaryota	Fungi	Plicaturopsis crispa	Plicaturopsis crispa FD-325 SS-3	gi|749759035|gb|KII84070.1|;tr|K5VP44|K5VP44_AGABU;tr|K9H9D2|K9H9D2_AGABB;gi|568440143|ref|XP_006455850.1|;gi|751178640|gb|KIL64601.1|;gi|628849249|ref|XP_007772841.1|	Plicaturopsis crispa FD-325 SS-3;Agaricus;Agaricus;Agaricus bisporus var. bisporus H97;Amanita muscaria Koide BX008;Coniophora puteana RWD-64-598 SS2	94;90;90;90;87;82	90;84;84;84;82;80	[('hypothetical', 3), ('bisporus', 2), ('partial', 2), ('Uncharacterized', 2), ('(Fragment)', 2)]	hypothetical protein PLICRDRAFT_46399 [Plicaturopsis crispa FD-325 SS-3];Uncharacterized protein (Fragment);hypothetical protein AGABI2DRAFT_56560, partial [Agaricus bisporus var. bisporus H97];hypothetical protein M378DRAFT_77996 [Amanita muscaria Koide BX008];high mobility group box, partial [Coniophora puteana RWD-64-598 SS2]	0.884752	8.95917	0.999519	84.62	4e-20	94	90	762	20.4724	749759035	116	44.8276	0	0	0	0	0	0	0	Fungi	Plicaturopsis	Eukaryota;Fungi;Dikarya;Basidiomycota;Agaricomycotina;Agaricomycetes;Agaricomycetidae;Agaricales;Agaricales incertae sedis;Plicaturopsis;Plicaturopsis crispa;Plicaturopsis crispa FD-325 SS-3	0	PF00505;0	0	abp:AGABI1DRAFT16670;abv:AGABI2DRAFT56560;0	0	0	0
PolyA_DEIso	Salix_HiSeq_c589450_g2_i1	Salix_HiSeq_c589450_g2	0	100	0	21.6388	Treatment	inf	tr|R7T2E6|R7T2E6_DICSQ	Ribosomal protein L38e	Eukaryota	Fungi	Polyporaceae	Dichomitus	tr|R7T2E6|R7T2E6_DICSQ;gi|597989551|ref|XP_007365597.1|;gi|646388033|gb|KDQ52919.1|;gi|636620909|ref|XP_008041589.1|;tr|S8DX20|S8DX20_FOMPI;gi|695578032|ref|XP_009552806.1|;gi|527296328|gb|EPS97157.1|;tr|S7PVM1|S7PVM1_GLOTA;laccaria|A0A0C9XSX1|A0A0C9XSX1_9AGAR;tr|K5UT52|K5UT52_PHACS	Dichomitus;Dichomitus squalens LYAD-421 SS1;Jaapia argillacea MUCL 33604;Trametes versicolor FP-101664 SS1;Fomitopsis;Heterobasidion irregulare TC 32-1;Fomitopsis pinicola FP-58527 SS1;Gloeophyllum;Laccaria amethystina;Phanerochaete	91;91;90;89;88;89;88;87;87;88	70;70;68;67;67;67;67;65;65;65	[('L38e', 4), ('SS1]', 3), ('hypothetical', 3), ('ribosomal', 2), ('Uncharacterized', 2)]	Ribosomal protein L38e;ribosomal protein L38e [Dichomitus squalens LYAD-421 SS1];hypothetical protein JAAARDRAFT_39865 [Jaapia argillacea MUCL 33604];ribosomal protein L38e [Trametes versicolor FP-101664 SS1];Uncharacterized protein;hypothetical protein HETIRDRAFT_423082 [Heterobasidion irregulare TC 32-1];hypothetical protein FOMPIDRAFT_1025151 [Fomitopsis pinicola FP-58527 SS1];Ribosomal protei…	inf	10495.3	1	91.04	6e-21	91	70	359	55.9889	R7T2E6	83	80.7229	GO:0005840;GO:0003735;GO:0006412	PF01781	PTHR10965	dsq:DICSQDRAFT_105638	0	K02923	0	Dikarya	Polyporales	Eukaryota;Fungi;Dikarya;Basidiomycota;Agaricomycotina;Agaricomycetes;Polyporales;Polyporaceae;Dichomitus	GO:0005840;GO:0003735;GO:0006412;0;GO:0005840;GO:0006412	PF01781;0;PF01781;PF01781	PTHR10965;0;PTHR10965;PTHR10965	dsq:DICSQDRAFT_105638;0;gtr:GLOTRDRAFT_81138;pco:PHACADRAFT_259313	0	K02923;0;K02923;K02923	0
PolyA_DEIso	Salix_HiSeq_c597803_g1_i1	Salix_HiSeq_c597803_g1	0	171	0	21.633	Treatment	inf	tr|B8P0K1|B8P0K1_POSPM	60S ribosomal protein L23a	Eukaryota	Fungi	Polyporales	Postia	tr|B8P0K1|B8P0K1_POSPM;gi|242206798|ref|XP_002469254.1|;gi|807747933|ref|XP_012178761.1|;tr|R7SX26|R7SX26_DICSQ;gi|597992915|ref|XP_007366478.1|;gi|751005914|gb|KIK47997.1|;tr|D8PZG0|D8PZG0_SCHCM;gi|302689311|ref|XP_003034335.1|;gi|636623229|ref|XP_008042749.1|;gi|761932380|gb|KIY53312.1|	Postia;Postia placenta Mad-698-R;Fibroporia radiculosa;Dichomitus;Dichomitus squalens LYAD-421 SS1;Suillus luteus UH-Slu-Lm8-n1;Schizophyllum;Schizophyllum commune H4-8;Trametes versicolor FP-101664 SS1;Fistulina hepatica ATCC 64428	164;164;162;162;162;161;159;159;160;160	95;95;94;93;93;91;90;90;90;90	[('hypothetical', 4), ('ribosomal', 3), ('60S', 3), ('SS1]', 2), ('L23a', 2)]	60S ribosomal protein L23a;60S ribosomal protein L23a [Postia placenta Mad-698-R];predicted protein [Fibroporia radiculosa];Uncharacterized protein;hypothetical protein DICSQDRAFT_170796 [Dichomitus squalens LYAD-421 SS1];hypothetical protein CY34DRAFT_798604 [Suillus luteus UH-Slu-Lm8-n1];Putative uncharacterized protein;60S ribosomal protein L25 [Schizophyllum commune H4-8];hypothetical protein…	inf	16471	1	92.94	1e-47	164	95	560	45.5357	B8P0K1	158	53.7975	GO:0005840;GO:0000166;GO:0003735;GO:0006412	PF00276;PF03939;PF03939	0	ppl:POSPLDRAFT_107252;ppl:POSPLDRAFT_124742;ppl:POSPLDRAFT_127626	0	K02893	0	Dikarya	Agaricomycetes	Eukaryota;Fungi;Dikarya;Basidiomycota;Agaricomycotina;Agaricomycetes;Polyporales;Postia	GO:0005840;GO:0000166;GO:0003735;GO:0006412;0;GO:0005840	PF00276;PF03939;0;PF00276	0	ppl:POSPLDRAFT_107252;ppl:POSPLDRAFT_124742;ppl:POSPLDRAFT_127626;0;dsq:DICSQDRAFT_170796;scm:SCHCODRAFT_84735	0	K02893;0;K02893	0
PolyA_DEIso	Salix_HiSeq_c575294_g1_i1	Salix_HiSeq_c575294_g1	9	107	3.52482	21.5985	Treatment	6.12756	gi|648159217|gb|KDR72949.1|	hypothetical protein GALMADRAFT_742587 [Galerina marginata CBS 339.88]	Eukaryota	Fungi	Galerina marginata	Galerina marginata CBS 339.88	gi|648159217|gb|KDR72949.1|	Galerina marginata CBS 339.88	72	87	[('marginata', 1), ('339.88]', 1), ('CBS', 1), ('[Galerina', 1), ('hypothetical', 1)]	hypothetical protein GALMADRAFT_742587 [Galerina marginata CBS 339.88]	0.787288	9.99763	0.997795	81.82	5e-14	72	87	315	41.9048	648159217	55	80	0	0	0	0	0	0	0	Fungi	Galerina	Eukaryota;Fungi;Dikarya;Basidiomycota;Agaricomycotina;Agaricomycetes;Agaricomycetidae;Agaricales;Strophariaceae;Galerina;Galerina marginata;Galerina marginata CBS 339.88	0	0	0	0	0	0	0
PolyA_DEIso	Salix_HiSeq_c590501_g1_i1	Salix_HiSeq_c590501_g1	0	75	0	21.4614	Treatment	inf	gi|597984921|ref|XP_007364405.1|	ATP synthase d subunit [Dichomitus squalens LYAD-421 SS1]	Eukaryota	Fungi	Dichomitus squalens	Dichomitus squalens LYAD-421 SS1	gi|597984921|ref|XP_007364405.1|;gi|636609395|ref|XP_008035832.1|;gi|691790385|emb|CDO74142.1|;tr|S8EIG5|S8EIG5_FOMPI;gi|527302332|gb|EPT03114.1|;gi|807757013|ref|XP_012183301.1|;gi|751065146|gb|KIK99703.1|;gi|646400905|gb|KDQ64984.1|;tr|K5WXM1|K5WXM1_AGABU;tr|K9I441|K9I441_AGABB	Dichomitus squalens LYAD-421 SS1;Trametes versicolor FP-101664 SS1;Trametes cinnabarina;Fomitopsis;Fomitopsis pinicola FP-58527 SS1;Fibroporia radiculosa;Paxillus rubicundulus Ve08.2h10;Jaapia argillacea MUCL 33604;Agaricus;Agaricus	104;103;103;103;103;102;101;100;100;100	95;94;94;92;92;90;89;88;87;87	[('ATP', 4), ('hypothetical', 4), ('subunit', 4), ('synthase', 4), ('SS1]', 3)]	ATP synthase d subunit [Dichomitus squalens LYAD-421 SS1];ATP synthase d subunit [Trametes versicolor FP-101664 SS1];hypothetical protein BN946_scf185043.g192 [Trametes cinnabarina];Uncharacterized protein;hypothetical protein FOMPIDRAFT_1022482 [Fomitopsis pinicola FP-58527 SS1];predicted protein [Fibroporia radiculosa];hypothetical protein PAXRUDRAFT_131553 [Paxillus rubicundulus Ve08.2h10];hyp…	inf	7517.6	1	92.16	1e-25	104	95	250	61.2	597984921	173	29.4798	0	0	0	0	0	0	0	Fungi	Dichomitus	Eukaryota;Fungi;Dikarya;Basidiomycota;Agaricomycotina;Agaricomycetes;Agaricomycetes incertae sedis;Polyporales;Polyporaceae;Dichomitus;Dichomitus squalens;Dichomitus squalens LYAD-421 SS1	0;GO:0000276;GO:0015078;GO:0015986;GO:0015986	0	0;PTHR12700;PTHR12700	0;abp:AGABI1DRAFT84701;abv:AGABI2DRAFT135403	0	0;K02138;K02138	0
PolyA_DEIso	Salix_HiSeq_c593009_g1_i1	Salix_HiSeq_c593009_g1	0	104	0	21.4206	Treatment	inf	gi|749770753|gb|KII95083.1|	hypothetical protein PLICRDRAFT_169771 [Plicaturopsis crispa FD-325 SS-3]	Eukaryota	Fungi	Plicaturopsis crispa	Plicaturopsis crispa FD-325 SS-3	gi|749770753|gb|KII95083.1|;gi|648169998|gb|KDR83628.1|;gi|691793486|emb|CDO71280.1|;tr|B0CYJ4|B0CYJ4_LACBS;laccaria|B0CYJ4|B0CYJ4_LACBS;laccaria|A0A0C9XP58|A0A0C9XP58_9AGAR;gi|170091870|ref|XP_001877157.1|;gi|750941381|gb|KIJ99356.1|;gi|751696096|gb|KIM46075.1|;gi|807755297|ref|XP_012182443.1|	Plicaturopsis crispa FD-325 SS-3;Galerina marginata CBS 339.88;Trametes cinnabarina;Laccaria;Laccaria bicolor;Laccaria amethystina;Laccaria bicolor S238N-H82;Laccaria amethystina LaAM-08-1;Hebeloma cylindrosporum h7;Fibroporia radiculosa	131;129;126;126;126;126;126;126;126;125	81;80;77;76;76;76;76;76;76;75	[('hypothetical', 5), ('[Laccaria', 2), ('predicted', 2), ('Predicted', 2), ('h7]', 1)]	hypothetical protein PLICRDRAFT_169771 [Plicaturopsis crispa FD-325 SS-3];hypothetical protein GALMADRAFT_235923 [Galerina marginata CBS 339.88];hypothetical protein BN946_scf184908.g37 [Trametes cinnabarina];Predicted protein;Unplaced genomic scaffold K443scaffold_113, whole genome shotgun sequence;predicted protein [Laccaria bicolor S238N-H82];hypothetical protein K443DRAFT_133071 [Laccaria ame…	inf	9897.59	1	81.33	6e-33	131	81	305	73.7705	749770753	765	9.80392	0	0	0	0	0	0	0	Fungi	Plicaturopsis	Eukaryota;Fungi;Dikarya;Basidiomycota;Agaricomycotina;Agaricomycetes;Agaricomycetidae;Agaricales;Agaricales incertae sedis;Plicaturopsis;Plicaturopsis crispa;Plicaturopsis crispa FD-325 SS-3	0;GO:0003871;GO:0008270;GO:0009086	0;PF08267;PF01717	0	0;lbc:LACBIDRAFT_183094	0	0;K00549	0
PolyA_DEIso	Salix_HiSeq_c596499_g1_i1	Salix_HiSeq_c596499_g1	0	81	0	21.4149	Treatment	inf	gi|691791616|emb|CDO73232.1|	hypothetical protein BN946_scf185007.g287 [Trametes cinnabarina]	Eukaryota	Fungi	Trametes	Trametes cinnabarina	gi|691791616|emb|CDO73232.1|;gi|636602031|ref|XP_008032150.1|;gi|807759285|ref|XP_012184437.1|;tr|S8EKR4|S8EKR4_FOMPI;gi|527303155|gb|EPT03934.1|;gi|646399529|gb|KDQ63664.1|;gi|754346703|ref|XP_004363389.2|;gi|765552132|gb|KJE92753.1|;gi|765552133|gb|KJE92754.1|	Trametes cinnabarina;Trametes versicolor FP-101664 SS1;Fibroporia radiculosa;Fomitopsis;Fomitopsis pinicola FP-58527 SS1;Jaapia argillacea MUCL 33604;Capsaspora owczarzaki ATCC 30864;Capsaspora owczarzaki ATCC 30864;Capsaspora owczarzaki ATCC 30864	63;61;61;59;59;57;59;59;59	63;61;60;59;59;56;55;55;55	[('hypothetical', 5), ('[Capsaspora', 3), ('owczarzaki', 3), ('30864]', 3), ('ATCC', 3)]	hypothetical protein BN946_scf185007.g287 [Trametes cinnabarina];exonuclease RNase T and DNA polymerase III [Trametes versicolor FP-101664 SS1];predicted protein [Fibroporia radiculosa];Prion protein interacting protein isoform CRA_b;prion protein interacting protein isoform CRA_b [Fomitopsis pinicola FP-58527 SS1];hypothetical protein JAAARDRAFT_29695 [Jaapia argillacea MUCL 33604];hypothetical …	inf	9507.78	1	62.79	2e-09	63	63	231	55.8442	691791616	424	10.1415	0	0	0	0	0	0	0	Fungi	Coriolaceae	Eukaryota;Fungi;Dikarya;Basidiomycota;Agaricomycotina;Agaricomycetes;Agaricomycetes incertae sedis;Polyporales;Coriolaceae;Trametes;Trametes cinnabarina	0;GO:0003676	0;PF00929	0	0	0	0	0
PolyA_DEIso	Salix_HiSeq_c579434_g1_i2	Salix_HiSeq_c579434_g1	0	247	0	21.3381	Treatment	inf	gi|807746431|ref|XP_012178010.1|	predicted protein [Fibroporia radiculosa]	Eukaryota	Fungi	Fibroporia	Fibroporia radiculosa	gi|807746431|ref|XP_012178010.1|;tr|A8NCG5|A8NCG5_COPC7;tr|K5W132|K5W132_PHACS;tr|R7SX44|R7SX44_DICSQ;tr|R7SZX1|R7SZX1_DICSQ;tr|S7PXY6|S7PXY6_GLOTA;tr|M2QEB2|M2QEB2_CERS8;gi|169851640|ref|XP_001832509.1|;gi|597993609|ref|XP_007366661.1|;gi|597993653|ref|XP_007366672.1|	Fibroporia radiculosa;Coprinopsis;Phanerochaete;Dichomitus;Dichomitus;Gloeophyllum;Gelatoporia;Coprinopsis cinerea okayama7#130;Dichomitus squalens LYAD-421 SS1;Dichomitus squalens LYAD-421 SS1	186;184;184;184;184;184;184;184;184;184	100;98;98;98;98;98;98;98;98;98	[('H2B', 7), ('Histone', 6), ('squalens', 2), ('[Dichomitus', 2), ('SS1]', 2)]	predicted protein [Fibroporia radiculosa];Histone H2B;histone H2B [Coprinopsis cinerea okayama7#130];histone-fold-containing protein [Dichomitus squalens LYAD-421 SS1];histone-fold-containing protein [Dichomitus squalens LYAD-421 SS1]	inf	25552.7	1	100	7e-55	186	100	842	32.4228	807746431	148	61.4865	0	0	0	0	0	0	0	Fungi	Polyporaceae	Eukaryota;Fungi;Dikarya;Basidiomycota;Agaricomycotina;Agaricomycetes;Agaricomycetes incertae sedis;Polyporales;Polyporaceae;Fibroporia;Fibroporia radiculosa	GO:0000786;GO:0005634;GO:0003677;0	PF00125;0	PTHR23428;0	cci:CC1G_03523;pco:PHACADRAFT_251247;dsq:DICSQDRAFT_137367;dsq:DICSQDRAFT_161949;gtr:GLOTRDRAFT_47937;0	0	K11252;0	0
PolyA_DEIso	Salix_HiSeq_c581948_g2_i3	Salix_HiSeq_c581948_g2	0	146	0	21.3182	Treatment	inf	tr|L8X8W2|L8X8W2_THACA	ADP-ribosylation facter	Eukaryota	Fungi	mitosporic Ceratobasidiaceae	Rhizoctonia	tr|L8X8W2|L8X8W2_THACA;gi|443926974|gb|ELU45513.1|;gi|646299433|gb|KDQ20587.1|;tr|B0CXV1|B0CXV1_LACBS;tr|S7S005|S7S005_GLOTA;laccaria|B0CXV1|B0CXV1_LACBS;laccaria|A0A0C9Y9E9|A0A0C9Y9E9_9AGAR;gi|597910264|ref|XP_007302431.1|;gi|599104946|ref|XP_007382404.1|;gi|170091656|ref|XP_001877050.1|	Rhizoctonia;Rhizoctonia solani AG-1 IA;Botryobasidium botryosum FD-172 SS1;Laccaria;Gloeophyllum;Laccaria bicolor;Laccaria amethystina;Stereum hirsutum FP-91666 SS1;Punctularia strigosozonata HHB-11173 SS5;Laccaria bicolor S238N-H82	54;54;54;53;53;53;53;53;53;53	95;95;94;93;93;93;93;93;93;93	[('ARF/SAR', 3), ('facter', 2), ('ADP-ribosylation', 2), ('SS1]', 2), ('Predicted', 2)]	ADP-ribosylation facter;ADP-ribosylation facter [Rhizoctonia solani AG-1 IA];hypothetical protein BOTBODRAFT_26592 [Botryobasidium botryosum FD-172 SS1];Predicted protein;ARF/SAR protein;Unplaced genomic scaffold K443scaffold_32, whole genome shotgun sequence;ARF/SAR [Stereum hirsutum FP-91666 SS1];ARF/SAR [Punctularia strigosozonata HHB-11173 SS5];predicted protein [Laccaria bicolor S238N-H82]	inf	12186.9	1	96	2e-06	54	95	460	16.3043	L8X8W2	231	10.8225	GO:0005622;GO:0005525;GO:0007264	PF00025	0	0	0	0	0	Dikarya	Ceratobasidiaceae	Eukaryota;Fungi;Dikarya;Basidiomycota;Agaricomycotina;Agaricomycetes;Cantharellales;Ceratobasidiaceae;mitosporic Ceratobasidiaceae;Rhizoctonia	GO:0005622;GO:0005525;GO:0007264;0;GO:0005622;GO:0006886	PF00025;0;PF00025	0	0;lbc:LACBIDRAFT_311622;gtr:GLOTRDRAFT_33572	0	0;K07937	0
PolyA_DEIso	Salix_HiSeq_c601865_g3_i1	Salix_HiSeq_c601865_g3	0	128	0	21.1244	Treatment	inf	tr|R7STC2|R7STC2_DICSQ	ATP-utilizing phosphoenolpyruvate carboxykinase	Eukaryota	Fungi	Polyporaceae	Dichomitus	tr|R7STC2|R7STC2_DICSQ;gi|636606643|ref|XP_008034456.1|;gi|598002737|ref|XP_007369020.1|;gi|749767591|gb|KII92023.1|;gi|648161621|gb|KDR75328.1|;tr|S7RSG7|S7RSG7_GLOTA;gi|630350727|ref|XP_007864664.1|;gi|807745699|ref|XP_012177644.1|;gi|751182949|gb|KIL68889.1|;gi|646306806|gb|KDQ27951.1|	Dichomitus;Trametes versicolor FP-101664 SS1;Dichomitus squalens LYAD-421 SS1;Plicaturopsis crispa FD-325 SS-3;Galerina marginata CBS 339.88;Gloeophyllum;Gloeophyllum trabeum ATCC 11539;Fibroporia radiculosa;Amanita muscaria Koide BX008;Pleurotus ostreatus PC15	165;166;165;165;160;159;159;160;157;160	89;89;89;88;82;81;81;81;81;80	[('carboxykinase', 5), ('hypothetical', 4), ('phosphoenolpyruvate', 4), ('ATP-utilizing', 3), ('SS1]', 2)]	ATP-utilizing phosphoenolpyruvate carboxykinase;ATP-utilizing phosphoenolpyruvate carboxykinase [Trametes versicolor FP-101664 SS1];ATP-utilizing phosphoenolpyruvate carboxykinase [Dichomitus squalens LYAD-421 SS1];hypothetical protein PLICRDRAFT_172180 [Plicaturopsis crispa FD-325 SS-3];hypothetical protein GALMADRAFT_249368 [Galerina marginata CBS 339.88];Phosphoenolpyruvate carboxykinase;phosp…	inf	11837.8	1	85.56	4e-45	165	89	421	64.133	R7STC2	563	15.9858	GO:0005524;GO:0016301;GO:0004612;GO:0006094	PF01293	0	dsq:DICSQDRAFT_67488	0	K01610	0	Dikarya	Polyporales	Eukaryota;Fungi;Dikarya;Basidiomycota;Agaricomycotina;Agaricomycetes;Polyporales;Polyporaceae;Dichomitus	GO:0005524;GO:0016301;GO:0004612;GO:0006094;0;GO:0005524	PF01293;0;PF01293	0	dsq:DICSQDRAFT_67488;0;gtr:GLOTRDRAFT_74492	0	K01610;0;K01610	0
PolyA_DEIso	Salix_HiSeq_c593334_g1_i1	Salix_HiSeq_c593334_g1	0	157	0.0280702	21.0822	Treatment	751.053	gi|754378447|gb|KIP11055.1|	hypothetical protein PHLGIDRAFT_173935 [Phlebiopsis gigantea 11061_1 CR5-6]	Eukaryota	Fungi	Phlebiopsis gigantea	Phlebiopsis gigantea 11061_1 CR5-6	gi|754378447|gb|KIP11055.1|;tr|M2RQM8|M2RQM8_CERS8;gi|449549792|gb|EMD40757.1|;gi|636609205|ref|XP_008035737.1|	Phlebiopsis gigantea 11061_1 CR5-6;Gelatoporia;Gelatoporia subvermispora B;Trametes versicolor FP-101664 SS1	88;86;86;82	64;60;60;55	[('hypothetical', 2), ('subvermispora', 1), ('CR5-6]', 1), ('[Gelatoporia', 1), ('Uncharacterized', 1)]	hypothetical protein PHLGIDRAFT_173935 [Phlebiopsis gigantea 11061_1 CR5-6];Uncharacterized protein;hypothetical protein CERSUDRAFT_80405 [Gelatoporia subvermispora B];RmlC-like cupin [Trametes versicolor FP-101664 SS1]	2.87567	897.727	1	59.7	3e-17	88	64	478	42.0502	754378447	435	15.4023	0	0	0	0	0	0	0	Fungi	Phlebiopsis	Eukaryota;Fungi;Dikarya;Basidiomycota;Agaricomycotina;Agaricomycetes;Agaricomycetes incertae sedis;Polyporales;Phanerochaetaceae;Phlebiopsis;Phlebiopsis gigantea;Phlebiopsis gigantea 11061_1 CR5-6	GO:0005576;GO:0016021;GO:0030145;GO:0045735;0	PF00190;0	0	0	0	0	0
PolyA_DEIso	Salix_HiSeq_c600797_g1_i1	Salix_HiSeq_c600797_g1	0	86	0	21.0715	Treatment	inf	tr|V2WEI0|V2WEI0_MONRO	Carbohydrate-binding module family 12 protein	Eukaryota	Fungi	mitosporic Marasmiaceae	Moniliophthora	tr|V2WEI0|V2WEI0_MONRO;gi|630212297|ref|XP_007855453.1|;gi|695558353|ref|XP_009547634.1|;tr|S7QCT7|S7QCT7_GLOTA;gi|630350019|ref|XP_007864310.1|;gi|761924824|gb|KIY46172.1|	Moniliophthora;Moniliophthora roreri MCA 2997;Heterobasidion irregulare TC 32-1;Gloeophyllum;Gloeophyllum trabeum ATCC 11539;Fistulina hepatica ATCC 64428	71;71;64;64;64;52	42;42;35;35;35;34	[('family', 3), ('module', 3), ('carbohydrate-binding', 2), ('hypothetical', 2), ('ATCC', 2)]	Carbohydrate-binding module family 12 protein;carbohydrate-binding module family 12 protein [Moniliophthora roreri MCA 2997];carbohydrate-binding module family 12 protein [Heterobasidion irregulare TC 32-1];Uncharacterized protein;hypothetical protein GLOTRDRAFT_58343 [Gloeophyllum trabeum ATCC 11539];hypothetical protein FISHEDRAFT_48088 [Fistulina hepatica ATCC 64428]	inf	8120.34	1	45.88	1e-12	71	42	301	84.7176	V2WEI0	318	26.7296	GO:0005576;GO:0030246;GO:0004553;GO:0005975	PF02839;PF11901	0	mrr:Moror_11380	0	0	0	Dikarya	Marasmiaceae	Eukaryota;Fungi;Dikarya;Basidiomycota;Agaricomycotina;Agaricomycetes;Agaricomycetidae;Agaricales;Marasmiaceae;mitosporic Marasmiaceae;Moniliophthora	GO:0005576;GO:0030246;GO:0004553;GO:0005975;0;GO:0005576	PF02839;PF11901;0;PF02839	0	mrr:Moror_11380;0;gtr:GLOTRDRAFT_58343	0	0	0
PolyA_DEIso	Salix_HiSeq_c602018_g4_i1	Salix_HiSeq_c602018_g4	0	178	0	21.0093	Treatment	inf	gi|761950386|gb|KIY70060.1|	glycosyltransferase family 20 protein [Cylindrobasidium torrendii FP15055 ss-10]	Eukaryota	Fungi	Cylindrobasidium torrendii	Cylindrobasidium torrendii FP15055 ss-10	gi|761950386|gb|KIY70060.1|;gi|695560744|ref|XP_009548277.1|;gi|749758735|gb|KII83794.1|;gi|751741470|gb|KIM89746.1|;tr|B0D6Z9|B0D6Z9_LACBS;laccaria|B0D6Z9|B0D6Z9_LACBS;tr|M2R9E3|M2R9E3_CERS8;gi|449544083|gb|EMD35057.1|;gi|170096881|ref|XP_001879660.1|;gi|691788881|emb|CDO75053.1|	Cylindrobasidium torrendii FP15055 ss-10;Heterobasidion irregulare TC 32-1;Plicaturopsis crispa FD-325 SS-3;Piloderma croceum F 1598;Laccaria;Laccaria bicolor;Gelatoporia;Gelatoporia subvermispora B;Laccaria bicolor S238N-H82;Trametes cinnabarina	139;154;149;150;147;147;146;146;147;143	63;61;60;60;58;58;58;58;58;56	[('family', 6), ('glycosyltransferase', 5), ('synthase', 3), ('Glycosyltransferase', 2), ('Alpha,alpha-trehalose-phosphate', 2)]	glycosyltransferase family 20 protein [Cylindrobasidium torrendii FP15055 ss-10];glycosyltransferase family 20 protein [Heterobasidion irregulare TC 32-1];glycosyltransferase family 20 protein [Plicaturopsis crispa FD-325 SS-3];glycosyltransferase family 20 protein [Piloderma croceum F 1598];Alpha,alpha-trehalose-phosphate synthase;Glycosyltransferase family 20 protein;glycosyltransferase family …	inf	14057.6	1	68.22	2e-34	139	63	518	60.8108	761950386	968	9.81405	0	0	0	0	0	0	0	Fungi	Cylindrobasidium	Eukaryota;Fungi;Dikarya;Basidiomycota;Agaricomycotina;Agaricomycetes;Agaricomycetes incertae sedis;Corticiales;Corticiaceae;Cylindrobasidium;Cylindrobasidium torrendii;Cylindrobasidium torrendii FP15055 ss-10	0;GO:0003824;GO:0005992;GO:0016740	0;PF00982;PF02358	0	0;lbc:LACBIDRAFT_318750	0	0;K16055	0
PolyA_DEIso	Salix_HiSeq_c598941_g1_i3	Salix_HiSeq_c598941_g1	0	86	0	20.9545	Treatment	inf	gi|751011137|gb|KIK52915.1|	hypothetical protein GYMLUDRAFT_207788 [Gymnopus luxurians FD-317 M1]	Eukaryota	Fungi	Gymnopus luxurians	Gymnopus luxurians FD-317 M1	gi|751011137|gb|KIK52915.1|;gi|749762388|gb|KII87172.1|	Gymnopus luxurians FD-317 M1;Plicaturopsis crispa FD-325 SS-3	82;76	74;67	[('hypothetical', 2), ('crispa', 1), ('SS-3]', 1), ('PLICRDRAFT_42820', 1), ('FD-325', 1)]	hypothetical protein GYMLUDRAFT_207788 [Gymnopus luxurians FD-317 M1];hypothetical protein PLICRDRAFT_42820 [Plicaturopsis crispa FD-325 SS-3]	inf	6409.59	1	65.38	1e-16	82	74	251	62.1514	751011137	264	19.697	0	0	0	0	0	0	0	Fungi	Gymnopus	Eukaryota;Fungi;Dikarya;Basidiomycota;Agaricomycotina;Agaricomycetes;Agaricomycetidae;Agaricales;Omphalotaceae;Gymnopus;Gymnopus luxurians;Gymnopus luxurians FD-317 M1	0	0	0	0	0	0	0
PolyA_DEIso	Salix_HiSeq_c567090_g2_i1	Salix_HiSeq_c567090_g2	0	171	0	20.9371	Treatment	inf	tr|M2R8M6|M2R8M6_CERS8	Uncharacterized protein	Eukaryota	Fungi	Polyporales	Gelatoporia	tr|M2R8M6|M2R8M6_CERS8;gi|449544087|gb|EMD35061.1|;gi|636618917|ref|XP_008040593.1|;gi|754370689|gb|KIP03462.1|;tr|K5W0U5|K5W0U5_PHACS;gi|599391188|ref|XP_007399059.1|;gi|691794664|emb|CDO70450.1|;tr|S7RMY9|S7RMY9_GLOTA;gi|630353121|ref|XP_007865861.1|;gi|646302917|gb|KDQ24066.1|	Gelatoporia;Gelatoporia subvermispora B;Trametes versicolor FP-101664 SS1;Phlebiopsis gigantea 11061_1 CR5-6;Phanerochaete;Phanerochaete carnosa HHB-10118-sp;Trametes cinnabarina;Gloeophyllum;Gloeophyllum trabeum ATCC 11539;Pleurotus ostreatus PC15	138;138;134;125;131;131;131;129;129;129	74;74;69;68;66;66;66;65;65;64	[('hypothetical', 5), ('LSm7', 3), ('Sm-like', 3), ('snRNA-associated', 3), ('Uncharacterized', 2)]	Uncharacterized protein;hypothetical protein CERSUDRAFT_85794 [Gelatoporia subvermispora B];U6 snRNA-associated Sm-like protein LSm7 [Trametes versicolor FP-101664 SS1];hypothetical protein PHLGIDRAFT_110821 [Phlebiopsis gigantea 11061_1 CR5-6];Uncharacterized protein;hypothetical protein PHACADRAFT_261323 [Phanerochaete carnosa HHB-10118-sp];hypothetical protein BN946_scf184999.g91 [Trametes cin…	inf	16121.6	1	83.87	2e-38	138	74	517	53.9652	M2R8M6	93	100	GO:0005732;GO:0003723;GO:0000398	PF01423	0	0	0	0	0	Dikarya	Agaricomycetes	Eukaryota;Fungi;Dikarya;Basidiomycota;Agaricomycotina;Agaricomycetes;Polyporales;Gelatoporia	GO:0005732;GO:0003723;GO:0000398;0;GO:0005732	PF01423;0;PF01423	0	0;pco:PHACADRAFT_261323;gtr:GLOTRDRAFT_111016	0	0;K12626	0
PolyA_DEIso	Salix_HiSeq_c598049_g1_i3	Salix_HiSeq_c598049_g1	0	337	0.00870239	20.7304	Treatment	2382.16	gi|646398987|gb|KDQ63122.1|	hypothetical protein JAAARDRAFT_168615 [Jaapia argillacea MUCL 33604]	Eukaryota	Fungi	Jaapia argillacea	Jaapia argillacea MUCL 33604	gi|646398987|gb|KDQ63122.1|;gi|628826591|ref|XP_007763599.1|;tr|F8NEA7|F8NEA7_SERL9;tr|F8PI51|F8PI51_SERL3;gi|763731013|gb|KJA28417.1|;gi|750973352|gb|KIK30154.1|;gi|597916057|ref|XP_007312373.1|;gi|751721316|gb|KIM70304.1|;gi|751028936|gb|KIK70627.1|;tr|S8EGZ4|S8EGZ4_FOMPI	Jaapia argillacea MUCL 33604;Coniophora puteana RWD-64-598 SS2;Serpula;Serpula;Hypholoma sublateritium FD-334 SS-4;Pisolithus microcarpus 441;Serpula lacrymans var. lacrymans S7.9;Scleroderma citrinum Foug A;Gymnopus luxurians FD-317 M1;Fomitopsis	384;381;385;385;395;380;385;384;387;381	72;71;71;71;71;71;71;71;71;70	[('hypothetical', 6), ('lacrymans', 2), ('Putative', 2), ('uncharacterized', 2), ('[Scleroderma', 1)]	hypothetical protein JAAARDRAFT_168615 [Jaapia argillacea MUCL 33604];NIPSNAP-domain-containing protein [Coniophora puteana RWD-64-598 SS2];Putative uncharacterized protein;hypothetical protein HYPSUDRAFT_33794 [Hypholoma sublateritium FD-334 SS-4];hypothetical protein PISMIDRAFT_87657 [Pisolithus microcarpus 441];hypothetical protein SERLADRAFT_454807 [Serpula lacrymans var. lacrymans S7.9];hypo…	3.37697	3029.66	1	68.95	2e-129	384	72	1091	67.3694	646398987	266	93.2331	0	0	0	0	0	0	0	Fungi	Jaapia	Eukaryota;Fungi;Dikarya;Basidiomycota;Agaricomycotina;Agaricomycetes;Agaricomycetidae;Jaapiales;Jaapiaceae;Jaapia;Jaapia argillacea;Jaapia argillacea MUCL 33604	0	0;PF07978;PF07978	0	0;sla:SERLADRAFT_454807	0	0	0
PolyA_DEIso	Salix_HiSeq_c597663_g1_i1	Salix_HiSeq_c597663_g1	0	411	0.00800764	20.6699	Treatment	2581.27	tr|V2X8E2|V2X8E2_MONRO	Small gtpase-binding protein	Eukaryota	Fungi	mitosporic Marasmiaceae	Moniliophthora	tr|V2X8E2|V2X8E2_MONRO;gi|636627365|ref|XP_008044817.1|;tr|E2LZE7|E2LZE7_MONPE;tr|R7S8J0|R7S8J0_TRAVS;tr|K5VSY5|K5VSY5_PHACS;gi|761948077|gb|KIY67794.1|;tr|R7T2T7|R7T2T7_DICSQ;tr|G4T988|G4T988_PIRID;gi|597988343|ref|XP_007365282.1|;tr|M2QQV6|M2QQV6_CERS8	Moniliophthora;Trametes versicolor FP-101664 SS1;Moniliophthora;Trametes;Phanerochaete;Cylindrobasidium torrendii FP15055 ss-10;Dichomitus;Piriformospora;Dichomitus squalens LYAD-421 SS1;Gelatoporia	362;363;362;357;361;369;366;353;366;366	96;96;96;95;95;92;91;91;91;91	[('GTPase-binding', 5), ('Uncharacterized', 3), ('small', 3), ('Small', 3), ('SS1]', 2)]	Small gtpase-binding protein;small GTPase-binding protein [Trametes versicolor FP-101664 SS1];Uncharacterized protein;Small GTPase-binding protein (Fragment);small GTPase-binding protein [Cylindrobasidium torrendii FP15055 ss-10];Small GTPase-binding protein;Probable GTPase Rho1;small GTPase-binding protein [Dichomitus squalens LYAD-421 SS1];Uncharacterized protein	3.41183	4262.92	1	96.11	1e-120	362	96	1367	39.5026	V2X8E2	196	91.8367	GO:0005622;GO:0016020;GO:0005525;GO:0007264	PF00071	0	mrr:Moror_5336	0	K04513	0	Dikarya	Marasmiaceae	Eukaryota;Fungi;Dikarya;Basidiomycota;Agaricomycotina;Agaricomycetes;Agaricomycetidae;Agaricales;Marasmiaceae;mitosporic Marasmiaceae;Moniliophthora	GO:0005622;GO:0016020;GO:0005525;GO:0007264;0;GO:0005622;GO:0007264	PF00071;0;PF00071;PF00071	0	mrr:Moror_5336;0;pco:PHACADRAFT_265622;dsq:DICSQDRAFT_136147	0	K04513;0;K04513	0
PolyA_DEIso	Salix_HiSeq_c587410_g1_i4	Salix_HiSeq_c587410_g1	0	278	0.0261674	20.6015	Treatment	787.294	tr|M2PY69|M2PY69_CERS8	Uncharacterized protein	Eukaryota	Fungi	Polyporales	Gelatoporia	tr|M2PY69|M2PY69_CERS8;gi|751028982|gb|KIK70673.1|;gi|449550880|gb|EMD41844.1|;gi|660970475|gb|KEP54241.1|;gi|576984595|gb|EUC57338.1|;gi|751835815|emb|CEL54255.1|;gi|639567329|gb|KDN44809.1|;gi|924126720|emb|CUA67405.1|;gi|751185514|gb|KIL71449.1|;tr|V2WVN7|V2WVN7_MONRO	Gelatoporia;Gymnopus luxurians FD-317 M1;Gelatoporia subvermispora B;Rhizoctonia solani 123E;Rhizoctonia solani AG-3 Rhs1AP;Rhizoctonia solani AG-1 IB;Rhizoctonia solani AG-8 WAC10335;Rhizoctonia solani;Amanita muscaria Koide BX008;Moniliophthora	404;401;404;402;400;400;399;398;399;392	85;85;85;84;83;83;83;83;83;82	[('[Rhizoctonia', 5), ('inorganic', 4), ('pyrophosphatase', 4), ('solani', 4), ('hypothetical', 3)]	Uncharacterized protein;hypothetical protein GYMLUDRAFT_973672 [Gymnopus luxurians FD-317 M1];hypothetical protein CERSUDRAFT_79465 [Gelatoporia subvermispora B];inorganic pyrophosphatase [Rhizoctonia solani 123E];inorganic pyrophosphatase [Rhizoctonia solani AG-3 Rhs1AP];inorganic pyrophosphatase [Rhizoctonia solani AG-1 IB];Pyrophosphate phospho-hydrolase, partial [Rhizoctonia solani AG-8 WAC10…	2.89614	694.198	1	84.65	1e-137	404	85	988	68.0162	M2PY69	296	77.027	GO:0005737;GO:0004427;GO:0000287;GO:0006796	PF00719	PTHR10286	0	0	0	0	Dikarya	Agaricomycetes	Eukaryota;Fungi;Dikarya;Basidiomycota;Agaricomycotina;Agaricomycetes;Polyporales;Gelatoporia	GO:0005737;GO:0004427;GO:0000287;GO:0006796;0;GO:0005737;GO:0006796	PF00719;0;PF00719	PTHR10286;0;PTHR10286	0;mrr:Moror_16434	0	0;K01507	0
PolyA_DEIso	Salix_HiSeq_c600876_g1_i2	Salix_HiSeq_c600876_g1	0	93	0	20.5374	Treatment	inf	tr|S7Q4R0|S7Q4R0_GLOTA	Uncharacterized protein	Eukaryota	Fungi	Gloeophyllaceae	Gloeophyllum	tr|S7Q4R0|S7Q4R0_GLOTA;gi|630354991|ref|XP_007866796.1|;gi|695532678|ref|XP_009540945.1|	Gloeophyllum;Gloeophyllum trabeum ATCC 11539;Heterobasidion irregulare TC 32-1	91;91;85	38;38;34	[('hypothetical', 2), ('[Gloeophyllum', 1), ('irregulare', 1), ('partial', 1), ('Uncharacterized', 1)]	Uncharacterized protein;hypothetical protein GLOTRDRAFT_77041 [Gloeophyllum trabeum ATCC 11539];hypothetical protein HETIRDRAFT_431496, partial [Heterobasidion irregulare TC 32-1]	inf	10990.7	1	45.22	1e-18	91	38	387	87.5969	S7Q4R0	533	21.576	0	PF09994;PF09994	0	gtr:GLOTRDRAFT_77041	0	0	0	Dikarya	Gloeophyllales	Eukaryota;Fungi;Dikarya;Basidiomycota;Agaricomycotina;Agaricomycetes;Gloeophyllales;Gloeophyllaceae;Gloeophyllum	0	PF09994;PF09994;0	0	gtr:GLOTRDRAFT_77041;0	0	0	0
PolyA_DEIso	Salix_HiSeq_c599790_g1_i1	Salix_HiSeq_c599790_g1	0	100	0	20.5168	Treatment	inf	gi|754372295|gb|KIP05009.1|	hypothetical protein PHLGIDRAFT_92667 [Phlebiopsis gigantea 11061_1 CR5-6]	Eukaryota	Fungi	Phlebiopsis gigantea	Phlebiopsis gigantea 11061_1 CR5-6	gi|754372295|gb|KIP05009.1|;gi|749835233|gb|KIJ12843.1|;gi|750964030|gb|KIK20903.1|;gi|751703044|gb|KIM52245.1|;gi|628824999|ref|XP_007762803.1|;gi|749899529|gb|KIJ67098.1|;gi|752348930|gb|KIO07988.1|;tr|F8NX34|F8NX34_SERL9;tr|F8PYF7|F8PYF7_SERL3;gi|648162609|gb|KDR76308.1|	Phlebiopsis gigantea 11061_1 CR5-6;Paxillus involutus ATCC 200175;Pisolithus microcarpus 441;Scleroderma citrinum Foug A;Coniophora puteana RWD-64-598 SS2;Hydnomerulius pinastri MD-312;Pisolithus tinctorius Marx 270;Serpula;Serpula;Galerina marginata CBS 339.88	92;89;89;90;89;89;88;87;87;87	88;84;84;83;82;82;82;79;79;79	[('hypothetical', 6), ('acyl-CoA', 2), ('[Pisolithus', 2), ('dehydrogenase', 2), ('Putative', 2)]	hypothetical protein PHLGIDRAFT_92667 [Phlebiopsis gigantea 11061_1 CR5-6];acyl-CoA dehydrogenase [Paxillus involutus ATCC 200175];hypothetical protein PISMIDRAFT_681881 [Pisolithus microcarpus 441];hypothetical protein SCLCIDRAFT_1223927 [Scleroderma citrinum Foug A];acyl-CoA dehydrogenase [Coniophora puteana RWD-64-598 SS2];hypothetical protein HYDPIDRAFT_109104 [Hydnomerulius pinastri MD-312];…	inf	7841.47	1	84	1e-19	92	88	254	59.0551	754372295	519	9.63391	0	0	0	0	0	0	0	Fungi	Phlebiopsis	Eukaryota;Fungi;Dikarya;Basidiomycota;Agaricomycotina;Agaricomycetes;Agaricomycetes incertae sedis;Polyporales;Phanerochaetaceae;Phlebiopsis;Phlebiopsis gigantea;Phlebiopsis gigantea 11061_1 CR5-6	0;GO:0003995;GO:0050660;GO:0020037;GO:0046872	0;PF00441;PF02770;PF02771;PF00173	0	0;sla:SERLADRAFT_467939	0	0	0
PolyA_DEIso	Salix_HiSeq_c564251_g1_i1	Salix_HiSeq_c564251_g1	0	110	0	20.4717	Treatment	inf	tr|M2QZW9|M2QZW9_CERS8	Uncharacterized protein	Eukaryota	Fungi	Polyporales	Gelatoporia	tr|M2QZW9|M2QZW9_CERS8;gi|449546836|gb|EMD37805.1|;gi|749767807|gb|KII92239.1|;gi|599102108|ref|XP_007381478.1|;gi|749851059|gb|KIJ23464.1|	Gelatoporia;Gelatoporia subvermispora B;Plicaturopsis crispa FD-325 SS-3;Punctularia strigosozonata HHB-11173 SS5;Sphaerobolus stellatus SS14	87;87;83;82;80	48;48;46;45;42	[('hypothetical', 4), ('SS14]', 1), ('subvermispora', 1), ('crispa', 1), ('SS-3]', 1)]	Uncharacterized protein;hypothetical protein CERSUDRAFT_114459 [Gelatoporia subvermispora B];hypothetical protein PLICRDRAFT_465922 [Plicaturopsis crispa FD-325 SS-3];hypothetical protein PUNSTDRAFT_83821 [Punctularia strigosozonata HHB-11173 SS5];hypothetical protein M422DRAFT_39599 [Sphaerobolus stellatus SS14]	inf	10952	1	50	2e-19	87	48	354	76.2712	M2QZW9	106	87.7358	0	0	0	0	0	0	0	Dikarya	Agaricomycetes	Eukaryota;Fungi;Dikarya;Basidiomycota;Agaricomycotina;Agaricomycetes;Polyporales;Gelatoporia	0	0	0	0	0	0	0
PolyA_DEIso	Salix_HiSeq_c583171_g1_i1	Salix_HiSeq_c583171_g1	0	64	0	20.352	Treatment	inf	gi|751012465|gb|KIK54225.1|	hypothetical protein GYMLUDRAFT_63293 [Gymnopus luxurians FD-317 M1]	Eukaryota	Fungi	Gymnopus luxurians	Gymnopus luxurians FD-317 M1	gi|751012465|gb|KIK54225.1|;gi|751012465|gb|KIK54225.1|;gi|646309708|gb|KDQ30851.1|;gi|646309708|gb|KDQ30851.1|;gi|646309708|gb|KDQ30851.1|;gi|646309708|gb|KDQ30851.1|;gi|646309708|gb|KDQ30851.1|;gi|763732027|gb|KJA29429.1|;gi|646309708|gb|KDQ30851.1|;gi|763732027|gb|KJA29429.1|	Gymnopus luxurians FD-317 M1;Gymnopus luxurians FD-317 M1;Pleurotus ostreatus PC15;Pleurotus ostreatus PC15;Pleurotus ostreatus PC15;Pleurotus ostreatus PC15;Pleurotus ostreatus PC15;Hypholoma sublateritium FD-334 SS-4;Pleurotus ostreatus PC15;Hypholoma sublateritium FD-334 SS-4	103;100;97;95;95;94;94;94;93;93	56;54;53;51;51;50;50;49;49;48	[('hypothetical', 10), ('ostreatus', 6), ('PLEOSDRAFT_1088560', 6), ('[Pleurotus', 6), ('PC15]', 6)]	hypothetical protein GYMLUDRAFT_63293 [Gymnopus luxurians FD-317 M1];hypothetical protein GYMLUDRAFT_63293 [Gymnopus luxurians FD-317 M1];hypothetical protein PLEOSDRAFT_1088560 [Pleurotus ostreatus PC15];hypothetical protein HYPSUDRAFT_32887 [Hypholoma sublateritium FD-334 SS-4];hypothetical protein HYPSUDRAFT_32887 [Hypholoma sublateritium FD-334 SS-4]	inf	8158.16	1	53.68	3e-24	103	56	275	99.2727	751012465	277	34.296	0	0	0	0	0	0	0	Fungi	Gymnopus	Eukaryota;Fungi;Dikarya;Basidiomycota;Agaricomycotina;Agaricomycetes;Agaricomycetidae;Agaricales;Omphalotaceae;Gymnopus;Gymnopus luxurians;Gymnopus luxurians FD-317 M1	0	0	0	0	0	0	0
PolyA_DEIso	Salix_HiSeq_c589668_g2_i1	Salix_HiSeq_c589668_g2	0	271	0.0140453	20.2014	Treatment	1438.3	tr|V2YWJ3|V2YWJ3_MONRO	60S ribosomal protein L6	Eukaryota	Fungi	mitosporic Marasmiaceae	Moniliophthora	tr|V2YWJ3|V2YWJ3_MONRO;gi|630178939|ref|XP_007844668.1|;tr|R7SYG9|R7SYG9_DICSQ;gi|597991187|ref|XP_007366018.1|;gi|751066090|gb|KIL00626.1|;gi|749902589|gb|KIJ70054.1|;tr|F8NN03|F8NN03_SERL9;tr|F8PNZ2|F8PNZ2_SERL3;gi|599103557|ref|XP_007381947.1|;gi|597922488|ref|XP_007315588.1|	Moniliophthora;Moniliophthora roreri MCA 2997;Dichomitus;Dichomitus squalens LYAD-421 SS1;Paxillus rubicundulus Ve08.2h10;Hydnomerulius pinastri MD-312;Serpula;Serpula;Punctularia strigosozonata HHB-11173 SS5;Serpula lacrymans var. lacrymans S7.9	352;352;350;350;340;337;336;336;334;336	75;75;74;74;69;68;67;67;67;67	[('ribosomal', 6), ('60S', 5), ('hypothetical', 4), ('lacrymans', 2), ('rubicundulus', 1)]	60S ribosomal protein L6;60s ribosomal protein l6 [Moniliophthora roreri MCA 2997];60S ribosomal protein L6;60S ribosomal protein L6 [Dichomitus squalens LYAD-421 SS1];hypothetical protein PAXRUDRAFT_821524 [Paxillus rubicundulus Ve08.2h10];hypothetical protein HYDPIDRAFT_142970 [Hydnomerulius pinastri MD-312];hypothetical protein PUNSTDRAFT_51072 [Punctularia strigosozonata HHB-11173 SS5];hypoth…	3.15785	2529.37	1	75.63	7e-119	352	75	850	84	V2YWJ3	237	100	GO:0005840;GO:0003735;GO:0006412	PF01159;PF03868;PF03868	PTHR10715	mrr:Moror_7414	0	K02934	0	Dikarya	Marasmiaceae	Eukaryota;Fungi;Dikarya;Basidiomycota;Agaricomycotina;Agaricomycetes;Agaricomycetidae;Agaricales;Marasmiaceae;mitosporic Marasmiaceae;Moniliophthora	GO:0005840;GO:0003735;GO:0006412;0;GO:0005840	PF01159;PF03868;0;PF01159	PTHR10715;0;PTHR10715	mrr:Moror_7414;0;dsq:DICSQDRAFT_106242;sla:SERLADRAFT_461013	0	K02934;0;K02934	0
PolyA_DEIso	Salix_HiSeq_c581288_g5_i4	Salix_HiSeq_c581288_g5	0	227	0.00825519	20.1977	Treatment	2446.67	gi|750971818|gb|KIK28625.1|	hypothetical protein PISMIDRAFT_91317 [Pisolithus microcarpus 441]	Eukaryota	Fungi	Pisolithus microcarpus	Pisolithus microcarpus 441	gi|750971818|gb|KIK28625.1|;gi|752343196|gb|KIO02278.1|;tr|F8P4S3|F8P4S3_SERL9;tr|F8Q652|F8Q652_SERL3;gi|597934104|ref|XP_007321396.1|;gi|754379416|gb|KIP12017.1|;gi|751718145|gb|KIM67142.1|;gi|749846874|gb|KIJ21585.1|;gi|749900735|gb|KIJ68251.1|;gi|751041641|gb|KIK78228.1|	Pisolithus microcarpus 441;Pisolithus tinctorius Marx 270;Serpula;Serpula;Serpula lacrymans var. lacrymans S7.9;Phlebiopsis gigantea 11061_1 CR5-6;Scleroderma citrinum Foug A;Paxillus involutus ATCC 200175;Hydnomerulius pinastri MD-312;Paxillus rubicundulus Ve08.2h10	61;61;58;58;58;57;56;55;55;55	50;49;44;44;44;42;42;40;40;40	[('hypothetical', 8), ('[Pisolithus', 2), ('Putative', 2), ('lacrymans', 2), ('uncharacterized', 2)]	hypothetical protein PISMIDRAFT_91317 [Pisolithus microcarpus 441];hypothetical protein M404DRAFT_27902 [Pisolithus tinctorius Marx 270];Putative uncharacterized protein;hypothetical protein SERLADRAFT_474197 [Serpula lacrymans var. lacrymans S7.9];hypothetical protein PHLGIDRAFT_98778 [Phlebiopsis gigantea 11061_1 CR5-6];hypothetical protein SCLCIDRAFT_1210627 [Scleroderma citrinum Foug A];hypot…	3.38857	2312.06	1	58.06	2e-07	61	50	670	25.5224	750971818	664	9.33735	0	0	0	0	0	0	0	Fungi	Pisolithus	Eukaryota;Fungi;Dikarya;Basidiomycota;Agaricomycotina;Agaricomycetes;Agaricomycetidae;Boletales;Sclerodermatineae;Pisolithaceae;Pisolithus;Pisolithus microcarpus;Pisolithus microcarpus 441	0;GO:0004725;GO:0008138	0;PF00782	0;PTHR10159	0;sla:SERLADRAFT_474197	0	0	0
PolyA_DEIso	Salix_HiSeq_c584915_g2_i1	Salix_HiSeq_c584915_g2	0	118	0	20.1607	Treatment	inf	tr|D8PW60|D8PW60_SCHCM	Putative uncharacterized protein	Eukaryota	Fungi	Schizophyllaceae	Schizophyllum	tr|D8PW60|D8PW60_SCHCM;gi|302692404|ref|XP_003035881.1|;tr|R7T0E8|R7T0E8_DICSQ;tr|F8NIE1|F8NIE1_SERL9;gi|628845652|ref|XP_007771700.1|;gi|597990781|ref|XP_007365915.1|;gi|636622723|ref|XP_008042496.1|;tr|F8PKX6|F8PKX6_SERL3;gi|597918776|ref|XP_007313732.1|;gi|749759241|gb|KII84259.1|	Schizophyllum;Schizophyllum commune H4-8;Dichomitus;Serpula;Coniophora puteana RWD-64-598 SS2;Dichomitus squalens LYAD-421 SS1;Trametes versicolor FP-101664 SS1;Serpula;Serpula lacrymans var. lacrymans S7.9;Plicaturopsis crispa FD-325 SS-3	92;92;92;92;92;92;92;92;92;92	92;92;90;90;90;90;90;90;90;90	[('ribonucleo', 4), ('Sm-like', 4), ('Putative', 3), ('hypothetical', 3), ('uncharacterized', 3)]	Putative uncharacterized protein;hypothetical protein SCHCODRAFT_74336 [Schizophyllum commune H4-8];Sm-like ribonucleo protein;Putative uncharacterized protein;Sm-like ribonucleo protein [Coniophora puteana RWD-64-598 SS2];Sm-like ribonucleo protein [Dichomitus squalens LYAD-421 SS1];Sm-like ribonucleo protein [Trametes versicolor FP-101664 SS1];hypothetical protein SERLADRAFT_457290 [Serpula lac…	inf	12224.9	1	86	4e-21	92	92	413	36.3196	D8PW60	121	41.3223	GO:0006396	PF01423	PTHR23338	scm:SCHCODRAFT_74336	0	K11087	0	Dikarya	Agaricales	Eukaryota;Fungi;Dikarya;Basidiomycota;Agaricomycotina;Agaricomycetes;Agaricomycetidae;Agaricales;Schizophyllaceae;Schizophyllum	GO:0006396;0;GO:0006396	PF01423;0;PF01423	PTHR23338;0;PTHR23338	scm:SCHCODRAFT_74336;0;dsq:DICSQDRAFT_60676;sla:SERLADRAFT_457290	0	K11087;0;K11087	0
PolyA_DEIso	Salix_HiSeq_c590122_g2_i1	Salix_HiSeq_c590122_g2	0	145	0.127169	20.1352	Treatment	158.334	tr|S7QG82|S7QG82_GLOTA	Uncharacterized protein	Eukaryota	Fungi	Gloeophyllaceae	Gloeophyllum	tr|S7QG82|S7QG82_GLOTA;gi|630348621|ref|XP_007863611.1|	Gloeophyllum;Gloeophyllum trabeum ATCC 11539	55;55	37;37	[('[Gloeophyllum', 1), ('Uncharacterized', 1), ('GLOTRDRAFT_137151', 1), ('11539]', 1), ('ATCC', 1)]	Uncharacterized protein;hypothetical protein GLOTRDRAFT_137151 [Gloeophyllum trabeum ATCC 11539]	2.19957	187.401	1	42.86	5e-06	55	37	507	45.5621	S7QG82	1007	7.54717	GO:0003677	0	0	gtr:GLOTRDRAFT_137151	0	0	0	Dikarya	Gloeophyllales	Eukaryota;Fungi;Dikarya;Basidiomycota;Agaricomycotina;Agaricomycetes;Gloeophyllales;Gloeophyllaceae;Gloeophyllum	GO:0003677	0	0	gtr:GLOTRDRAFT_137151	0	0	0
PolyA_DEIso	Salix_HiSeq_c531257_g1_i1	Salix_HiSeq_c531257_g1	0	145	0	20.1229	Treatment	inf	gi|646387810|gb|KDQ52711.1|	hypothetical protein JAAARDRAFT_39998 [Jaapia argillacea MUCL 33604]	Eukaryota	Fungi	Jaapia argillacea	Jaapia argillacea MUCL 33604	gi|646387810|gb|KDQ52711.1|;tr|S7RIR2|S7RIR2_GLOTA;gi|630359023|ref|XP_007868786.1|;gi|761925094|gb|KIY46432.1|;gi|761926958|gb|KIY48119.1|;gi|598018344|ref|XP_007339593.1|;tr|G4T6I1|G4T6I1_PIRID;gi|353234880|emb|CCA66900.1|;tr|D8Q4P9|D8Q4P9_SCHCM;gi|302684993|ref|XP_003032177.1|	Jaapia argillacea MUCL 33604;Gloeophyllum;Gloeophyllum trabeum ATCC 11539;Fistulina hepatica ATCC 64428;Fistulina hepatica ATCC 64428;Auricularia subglabra TFB-10046 SS5;Piriformospora;Piriformospora indica DSM 11827;Schizophyllum;Schizophyllum commune H4-8	204;202;202;196;195;197;194;194;194;194	91;89;89;86;85;84;83;83;82;82	[('cytochrome', 5), ('ATCC', 3), ('64428]', 2), ('hypothetical', 2), ('hepatica', 2)]	hypothetical protein JAAARDRAFT_39998 [Jaapia argillacea MUCL 33604];Cytochrome c C1;cytochrome c C1 [Gloeophyllum trabeum ATCC 11539];putative cytochrome C [Fistulina hepatica ATCC 64428];cytochrome c [Fistulina hepatica ATCC 64428];cytochrome-c from the OXPHOS pathway [Auricularia subglabra TFB-10046 SS5];Probable cytochrome C;probable cytochrome C [Piriformospora indica DSM 11827];Putative unc…	inf	13752.2	1	88.79	1e-64	204	91	427	75.1756	646387810	107	100	0	0	0	0	0	0	0	Fungi	Jaapia	Eukaryota;Fungi;Dikarya;Basidiomycota;Agaricomycotina;Agaricomycetes;Agaricomycetidae;Jaapiales;Jaapiaceae;Jaapia;Jaapia argillacea;Jaapia argillacea MUCL 33604	GO:0005739;GO:0070469;GO:0009055;GO:0020037;GO:0046872;GO:0055114;0	PF00034;0	PTHR11961;0	gtr:GLOTRDRAFT_117342;0;scm:SCHCODRAFT_85197	0	K08738;0	0
PolyA_DEIso	Salix_HiSeq_c572209_g1_i2	Salix_HiSeq_c572209_g1	0	311	3.06138e-07	20.1112	Treatment	6.56932e+07	gi|695543964|ref|XP_009543938.1|	hypothetical protein HETIRDRAFT_170740 [Heterobasidion irregulare TC 32-1]	Eukaryota	Fungi	Heterobasidion irregulare	Heterobasidion irregulare TC 32-1	gi|695543964|ref|XP_009543938.1|;gi|599102889|ref|XP_007381734.1|;gi|750973307|gb|KIK30109.1|	Heterobasidion irregulare TC 32-1;Punctularia strigosozonata HHB-11173 SS5;Pisolithus microcarpus 441	112;100;96	34;27;25	[('hypothetical', 3), ('microcarpus', 1), ('irregulare', 1), ('strigosozonata', 1), ('32-1]', 1)]	hypothetical protein HETIRDRAFT_170740 [Heterobasidion irregulare TC 32-1];hypothetical protein PUNSTDRAFT_119274 [Punctularia strigosozonata HHB-11173 SS5];hypothetical protein PISMIDRAFT_26636 [Pisolithus microcarpus 441]	7.81752	26879	1	41.1	2e-25	112	34	888	51.6892	695543964	220	74.0909	0	0	0	0	0	0	0	Fungi	Heterobasidion annosum species complex	Eukaryota;Fungi;Dikarya;Basidiomycota;Agaricomycotina;Agaricomycetes;Agaricomycetes incertae sedis;Russulales;Bondarzewiaceae;Heterobasidion;Heterobasidion annosum species complex;Heterobasidion irregulare;Heterobasidion irregulare TC 32-1	0	0	0	0	0	0	0
PolyA_DEIso	Salix_HiSeq_c602021_g6_i1	Salix_HiSeq_c602021_g6	0	85	0	20.0988	Treatment	inf	tr|D8PKQ0|D8PKQ0_SCHCM	Acetyltransferase component of pyruvate dehydrogenase complex	Eukaryota	Fungi	Schizophyllaceae	Schizophyllum	tr|D8PKQ0|D8PKQ0_SCHCM;gi|914258055|gb|KNZ73403.1|;gi|302695797|ref|XP_003037577.1|;gi|691786611|emb|CDO76623.1|;tr|S7QMS1|S7QMS1_GLOTA;gi|636603523|ref|XP_008032896.1|;gi|628826113|ref|XP_007763360.1|;gi|630343487|ref|XP_007861044.1|;gi|807746929|ref|XP_012178259.1|;gi|646399484|gb|KDQ63619.1|	Schizophyllum;Termitomyces sp. J132;Schizophyllum commune H4-8;Trametes cinnabarina;Gloeophyllum;Trametes versicolor FP-101664 SS1;Coniophora puteana RWD-64-598 SS2;Gloeophyllum trabeum ATCC 11539;Fibroporia radiculosa;Jaapia argillacea MUCL 33604	106;106;106;106;105;105;105;105;105;105	88;88;88;88;87;87;87;87;87;87	[('dehydrogenase', 5), ('pyruvate', 5), ('hypothetical', 3), ('component', 3), ('complex', 2)]	Acetyltransferase component of pyruvate dehydrogenase complex;Dihydrolipoyllysine-residue acetyltransferase component of pyruvate dehydrogenase complex, mitochondrial [Termitomyces sp. J132];hypothetical protein SCHCODRAFT_81014 [Schizophyllum commune H4-8];hypothetical protein BN946_scf184868.g37 [Trametes cinnabarina];Acetyltransferase component of pyruvate dehydrogenase complex;pyruvate dehydr…	inf	5676.13	1	83.93	2e-25	106	88	222	75.6757	D8PKQ0	451	12.4169	GO:0005759;GO:0045254;GO:0004742;GO:0006090	PF00198;PF00364;PF02817	0	scm:SCHCODRAFT_81014	0	K00627	0	Dikarya	Agaricales	Eukaryota;Fungi;Dikarya;Basidiomycota;Agaricomycotina;Agaricomycetes;Agaricomycetidae;Agaricales;Schizophyllaceae;Schizophyllum	GO:0005759;GO:0045254;GO:0004742;GO:0006090;0;GO:0005759	PF00198;PF00364;PF02817;0;PF00198	0	scm:SCHCODRAFT_81014;0;gtr:GLOTRDRAFT_113265	0	K00627;0;K00627	0
PolyA_DEIso	Salix_HiSeq_c598537_g2_i2	Salix_HiSeq_c598537_g2	0	161	0	20.0942	Treatment	inf	gi|695542974|ref|XP_009543687.1|	glycoside hydrolase family 13 protein [Heterobasidion irregulare TC 32-1]	Eukaryota	Fungi	Heterobasidion irregulare	Heterobasidion irregulare TC 32-1	gi|695542974|ref|XP_009543687.1|;tr|M5BKW7|M5BKW7_THACB;tr|L8X003|L8X003_THACA;tr|S8DMF8|S8DMF8_FOMPI;gi|754370701|gb|KIP03474.1|;gi|751024216|gb|KIK65915.1|;gi|807750067|ref|XP_012179828.1|	Heterobasidion irregulare TC 32-1;Rhizoctonia;Rhizoctonia;Fomitopsis;Phlebiopsis gigantea 11061_1 CR5-6;Gymnopus luxurians FD-317 M1;Fibroporia radiculosa	64;61;59;61;61;60;60	56;54;52;52;52;50;49	[('family', 4), ('hydrolase', 4), ('glycoside', 3), ('Alpha-amylase', 2), ('Glycoside', 1)]	glycoside hydrolase family 13 protein [Heterobasidion irregulare TC 32-1];Alpha-amylase 1;Glycoside hydrolase family 13 protein;Alpha-amylase;glycoside hydrolase family 13 protein [Phlebiopsis gigantea 11061_1 CR5-6];glycoside hydrolase family 13 protein [Gymnopus luxurians FD-317 M1];predicted protein [Fibroporia radiculosa]	inf	13911.1	1	71.43	1e-08	64	56	526	19.962	695542974	519	6.74374	0	0	0	0	0	0	0	Fungi	Heterobasidion annosum species complex	Eukaryota;Fungi;Dikarya;Basidiomycota;Agaricomycotina;Agaricomycetes;Agaricomycetes incertae sedis;Russulales;Bondarzewiaceae;Heterobasidion;Heterobasidion annosum species complex;Heterobasidion irregulare;Heterobasidion irregulare TC 32-1	GO:0004556;GO:0043169;GO:0005975;GO:0016021;GO:0005509;GO:0016052;GO:2001070;0	PF00128;PF09260;PF08510;PF00686;0	PTHR10357;0	0	0	0	0
PolyA_DEIso	Salix_HiSeq_c578376_g1_i1	Salix_HiSeq_c578376_g1	0	92	0	20.0516	Treatment	inf	tr|A8N9T7|A8N9T7_COPC7	Pyruvate carboxylase	Eukaryota	Fungi	Psathyrellaceae	Coprinopsis	tr|A8N9T7|A8N9T7_COPC7;gi|299745259|ref|XP_001831593.2|;gi|914256198|gb|KNZ71633.1|;gi|646305786|gb|KDQ26932.1|;gi|695564258|ref|XP_009549234.1|;tr|F8P3K9|F8P3K9_SERL9;tr|F8QHM8|F8QHM8_SERL3;gi|751006040|gb|KIK48122.1|;gi|648154109|gb|KDR67930.1|;gi|763728269|gb|KJA25682.1|	Coprinopsis;Coprinopsis cinerea okayama7#130;Termitomyces sp. J132;Pleurotus ostreatus PC15;Heterobasidion irregulare TC 32-1;Serpula;Serpula;Suillus luteus UH-Slu-Lm8-n1;Galerina marginata CBS 339.88;Hypholoma sublateritium FD-334 SS-4	108;108;107;107;106;106;106;107;105;105	66;66;64;64;64;63;63;63;63;63	[('hypothetical', 5), ('carboxylase', 5), ('Pyruvate', 4), ('CY34DRAFT_20961', 1), ('32-1]', 1)]	Pyruvate carboxylase;pyruvate carboxylase [Coprinopsis cinerea okayama7#130];Pyruvate carboxylase [Termitomyces sp. J132];hypothetical protein PLEOSDRAFT_1097340 [Pleurotus ostreatus PC15];hypothetical protein HETIRDRAFT_435488 [Heterobasidion irregulare TC 32-1];Pyruvate carboxylase;hypothetical protein CY34DRAFT_20961 [Suillus luteus UH-Slu-Lm8-n1];hypothetical protein GALMADRAFT_231562 [Galeri…	inf	10310.2	1	80.72	2e-24	108	66	363	68.595	A8N9T7	1149	7.22367	GO:0005524;GO:0009374;GO:0004075;GO:0003677;GO:0046872;GO:0004736;GO:0006094;GO:0006090	PF02785;PF00364;PF00289;PF02786;PF00682;PF02436	0	cci:CC1G_05664	0	K01958	0	Dikarya	Agaricales	Eukaryota;Fungi;Dikarya;Basidiomycota;Agaricomycotina;Agaricomycetes;Agaricomycetidae;Agaricales;Psathyrellaceae;Coprinopsis	GO:0005524;GO:0009374;GO:0004075;GO:0003677;GO:0046872;GO:0004736;GO:0006094;GO:0006090;0;GO:0005524	PF02785;PF00364;PF00289;PF02786;PF00682;PF02436;0;PF02785	0	cci:CC1G_05664;0;sla:SERLADRAFT_450999	0	K01958;0;K01958	0
PolyA_DEIso	Salix_HiSeq_c598602_g2_i1	Salix_HiSeq_c598602_g2	0	154	0	20.0039	Treatment	inf	gi|646312976|gb|KDQ34117.1|	hypothetical protein PLEOSDRAFT_1032104 [Pleurotus ostreatus PC15]	Eukaryota	Fungi	Pleurotus ostreatus	Pleurotus ostreatus PC15	gi|646312976|gb|KDQ34117.1|;tr|B0CZM6|B0CZM6_LACBS;laccaria|B0CZM6|B0CZM6_LACBS;gi|170090436|ref|XP_001876440.1|;gi|914263830|gb|KNZ78825.1|;tr|B0D2Q7|B0D2Q7_LACBS;laccaria|B0D2Q7|B0D2Q7_LACBS;gi|170093748|ref|XP_001878095.1|;gi|695535541|ref|XP_009541722.1|	Pleurotus ostreatus PC15;Laccaria;Laccaria bicolor;Laccaria bicolor S238N-H82;Termitomyces sp. J132;Laccaria;Laccaria bicolor;Laccaria bicolor S238N-H82;Heterobasidion irregulare TC 32-1	109;97;97;97;102;97;97;97;91	55;53;53;53;49;46;46;46;45	[('Predicted', 4), ('[Laccaria', 2), ('bicolor', 2), ('hypothetical', 2), ('predicted', 2)]	hypothetical protein PLEOSDRAFT_1032104 [Pleurotus ostreatus PC15];Predicted protein;predicted protein [Laccaria bicolor S238N-H82];Inositol polyphosphate multikinase [Termitomyces sp. J132];hypothetical protein HETIRDRAFT_25122, partial [Heterobasidion irregulare TC 32-1]	inf	12246.7	1	57.41	2e-25	109	55	482	67.2199	646312976	312	32.6923	0	0	0	0	0	0	0	Fungi	Pleurotus	Eukaryota;Fungi;Dikarya;Basidiomycota;Agaricomycotina;Agaricomycetes;Agaricomycetidae;Agaricales;Pleurotaceae;Pleurotus;Pleurotus ostreatus;Pleurotus ostreatus PC15	GO:0008440;0	PF03770;0	PTHR12400;0	lbc:LACBIDRAFT_246465;0;lbc:LACBIDRAFT_315595	0	K00915;K00328;0	0
PolyA_DEIso	Salix_HiSeq_c581813_g1_i2	Salix_HiSeq_c581813_g1	1	239	0.213763	19.9924	Treatment	93.5256	tr|S7QJZ7|S7QJZ7_GLOTA	60S ribosomal protein L18	Eukaryota	Fungi	Gloeophyllaceae	Gloeophyllum	tr|S7QJZ7|S7QJZ7_GLOTA;gi|630346625|ref|XP_007862613.1|;gi|636607931|ref|XP_008035100.1|;gi|599102963|ref|XP_007381758.1|;gi|597984969|ref|XP_007364417.1|;gi|691790399|emb|CDO74156.1|;tr|V2X374|V2X374_MONRO;gi|630186568|ref|XP_007847122.1|;gi|646307747|gb|KDQ28891.1|;tr|S8FY46|S8FY46_FOMPI	Gloeophyllum;Gloeophyllum trabeum ATCC 11539;Trametes versicolor FP-101664 SS1;Punctularia strigosozonata HHB-11173 SS5;Dichomitus squalens LYAD-421 SS1;Trametes cinnabarina;Moniliophthora;Moniliophthora roreri MCA 2997;Pleurotus ostreatus PC15;Fomitopsis	287;287;287;282;281;281;281;281;281;279	82;82;82;80;80;80;79;79;79;78	[('ribosomal', 7), ('L18', 5), ('60S', 5), ('l18', 2), ('SS1]', 2)]	60S ribosomal protein L18;60S ribosomal protein L18 [Gloeophyllum trabeum ATCC 11539];60S ribosomal protein L18 [Trametes versicolor FP-101664 SS1];60S ribosomal protein L18 [Punctularia strigosozonata HHB-11173 SS5];60S ribosomal protein L18 [Dichomitus squalens LYAD-421 SS1];hypothetical protein BN946_scf185043.g207 [Trametes cinnabarina];60s ribosomal protein l18;60s ribosomal protein l18 [Mon…	1.97093	119.568	1	87.28	2e-94	287	82	750	69.2	S7QJZ7	186	93.0108	GO:0005840;GO:0003735;GO:0006412	0	PTHR10934	gtr:GLOTRDRAFT_109817	0	K02883	0	Dikarya	Gloeophyllales	Eukaryota;Fungi;Dikarya;Basidiomycota;Agaricomycotina;Agaricomycetes;Gloeophyllales;Gloeophyllaceae;Gloeophyllum	GO:0005840;GO:0003735;GO:0006412;0;GO:0005840;GO:0006412	0	PTHR10934;0;PTHR10934;PTHR10934	gtr:GLOTRDRAFT_109817;0;mrr:Moror_1599	0	K02883;0;K02883	0
PolyA_DEIso	Salix_HiSeq_c556488_g1_i1	Salix_HiSeq_c556488_g1	0	190	0	19.905	Treatment	inf	gi|749846058|gb|KIJ20833.1|	hypothetical protein PAXINDRAFT_165675 [Paxillus involutus ATCC 200175]	Eukaryota	Fungi	Paxillus involutus	Paxillus involutus ATCC 200175	gi|749846058|gb|KIJ20833.1|;gi|751048309|gb|KIK83712.1|;gi|749894282|gb|KIJ62050.1|;gi|749760910|gb|KII85812.1|;gi|751006112|gb|KIK48194.1|;tr|V2XVC9|V2XVC9_MONRO;gi|630173775|ref|XP_007842987.1|;gi|752348689|gb|KIO07748.1|;gi|646397378|gb|KDQ61584.1|;tr|K5VUE9|K5VUE9_PHACS	Paxillus involutus ATCC 200175;Paxillus rubicundulus Ve08.2h10;Hydnomerulius pinastri MD-312;Plicaturopsis crispa FD-325 SS-3;Suillus luteus UH-Slu-Lm8-n1;Moniliophthora;Moniliophthora roreri MCA 2997;Pisolithus tinctorius Marx 270;Jaapia argillacea MUCL 33604;Phanerochaete	263;263;261;260;258;258;258;256;254;259	75;75;74;74;73;71;71;71;71;70	[('hypothetical', 7), ('membrane', 2), ('import', 2), ('inner', 2), ('translocase', 2)]	hypothetical protein PAXINDRAFT_165675 [Paxillus involutus ATCC 200175];hypothetical protein PAXRUDRAFT_153053 [Paxillus rubicundulus Ve08.2h10];hypothetical protein HYDPIDRAFT_115225 [Hydnomerulius pinastri MD-312];hypothetical protein PLICRDRAFT_44225 [Plicaturopsis crispa FD-325 SS-3];hypothetical protein CY34DRAFT_798574 [Suillus luteus UH-Slu-Lm8-n1];Mitochondrial import inner membrane trans…	inf	18860.9	1	80.45	3e-85	263	75	622	86.3344	749846058	214	83.1776	0	0	0	0	0	0	0	Fungi	Paxillus	Eukaryota;Fungi;Dikarya;Basidiomycota;Agaricomycotina;Agaricomycetes;Agaricomycetidae;Boletales;Paxilineae;Paxillaceae;Paxillus;Paxillus involutus;Paxillus involutus ATCC 200175	0;GO:0016021;GO:0005744;GO:0015450;GO:0006886	0;PF02466;PF02466	0	0;mrr:Moror_17414;pco:PHACADRAFT_263691	0	0;K17794;K17794	0
PolyA_DEIso	Salix_HiSeq_c597820_g2_i1	Salix_HiSeq_c597820_g2	0	584	0.00573628	19.7779	Treatment	3447.87	gi|751685027|gb|KIM35067.1|	hypothetical protein M413DRAFT_79764 [Hebeloma cylindrosporum h7]	Eukaryota	Fungi	Hebeloma cylindrosporum	Hebeloma cylindrosporum h7	gi|751685027|gb|KIM35067.1|;gi|648169407|gb|KDR83047.1|;tr|H6CS64|H6CS64_AGRAE;gi|375333787|gb|AFA53122.1|;gi|827343044|pdb|4TQJ|A	Hebeloma cylindrosporum h7;Galerina marginata CBS 339.88;Agrocybe;Agrocybe aegerita;Agrocybe aegerita	556;531;535;535;535	70;65;64;64;64	[('hypothetical', 2), ('Aegerita', 1), ('Basis', 1), ('Terminal', 1), ('Lection', 1)]	hypothetical protein M413DRAFT_79764 [Hebeloma cylindrosporum h7];hypothetical protein GALMADRAFT_221031 [Galerina marginata CBS 339.88];Lectin 2;lectin 2 [Agrocybe aegerita];Chain A, Structural Basis Of Specific Recognition Of Non-reducing Terminal N- Acetylglucosamine By An Agrocybe Aegerita Lection	3.53755	4222.22	1	69.98	0	556	70	1376	87.8634	751685027	405	99.5062	0	0	0	0	0	0	0	Fungi	Hebeloma	Eukaryota;Fungi;Dikarya;Basidiomycota;Agaricomycotina;Agaricomycetes;Agaricomycetidae;Agaricales;Cortinariaceae;Hebeloma;Hebeloma cylindrosporum;Hebeloma cylindrosporum h7	0	0	0	0	0	0	0
PolyA_DEIso	Salix_HiSeq_c599202_g1_i1	Salix_HiSeq_c599202_g1	0	81	0	19.7431	Treatment	inf	tr|V2XJE4|V2XJE4_MONRO	Arp2 3 complex subunit	Eukaryota	Fungi	mitosporic Marasmiaceae	Moniliophthora	tr|V2XJE4|V2XJE4_MONRO;laccaria|A0A0C9YQ00|A0A0C9YQ00_9AGAR;gi|630188439|ref|XP_007847719.1|;gi|750952249|gb|KIK10113.1|;gi|750964034|gb|KIK20907.1|;tr|B0DA04|B0DA04_LACBS;laccaria|B0DA04|B0DA04_LACBS;gi|170099361|ref|XP_001880899.1|;tr|S8FX09|S8FX09_FOMPI;gi|527304877|gb|EPT05651.1|	Moniliophthora;Laccaria amethystina;Moniliophthora roreri MCA 2997;Laccaria amethystina LaAM-08-1;Pisolithus microcarpus 441;Laccaria;Laccaria bicolor;Laccaria bicolor S238N-H82;Fomitopsis;Fomitopsis pinicola FP-58527 SS1	143;144;143;144;144;143;143;143;143;143	92;92;92;92;92;90;90;90;90;90	[('hypothetical', 3), ('Arp3', 3), ('complex', 2), ('subunit', 2), ('[Laccaria', 2)]	Arp2 3 complex subunit;Unplaced genomic scaffold K443scaffold_1, whole genome shotgun sequence;arp2 3 complex subunit [Moniliophthora roreri MCA 2997];hypothetical protein K443DRAFT_81175 [Laccaria amethystina LaAM-08-1];hypothetical protein PISMIDRAFT_571772 [Pisolithus microcarpus 441];Actin-related protein Arp3;actin-related protein Arp3 [Laccaria bicolor S238N-H82];Uncharacterized protein;hyp…	inf	8724.66	1	90.67	1e-38	143	92	279	80.6452	V2XJE4	430	17.4419	GO:0005885;GO:0005524;GO:0034314	PF00022	PTHR11937	mrr:Moror_8984	0	K18584	0	Dikarya	Marasmiaceae	Eukaryota;Fungi;Dikarya;Basidiomycota;Agaricomycotina;Agaricomycetes;Agaricomycetidae;Agaricales;Marasmiaceae;mitosporic Marasmiaceae;Moniliophthora	GO:0005885;GO:0005524;GO:0034314;GO:0005885;0	PF00022;PF00022;0	PTHR11937;PTHR11937;PTHR11937:SF31;0	mrr:Moror_8984;0;lbc:LACBIDRAFT_294176	0	K18584;0;K18584	0
PolyA_DEIso	Salix_HiSeq_c469378_g1_i1	Salix_HiSeq_c469378_g1	0	84	0	19.6942	Treatment	inf	tr|S7QKA7|S7QKA7_GLOTA	Ribosomal protein S4	Eukaryota	Fungi	Gloeophyllaceae	Gloeophyllum	tr|S7QKA7|S7QKA7_GLOTA;gi|630342689|ref|XP_007860645.1|;gi|646398820|gb|KDQ62955.1|;tr|B0CNM7|B0CNM7_LACBS;laccaria|B0CNM7|B0CNM7_LACBS;laccaria|A0A0C9WTH8|A0A0C9WTH8_9AGAR;gi|170084629|ref|XP_001873538.1|;gi|750937181|gb|KIJ95270.1|;gi|695531489|ref|XP_009540632.1|;gi|749769772|gb|KII94201.1|	Gloeophyllum;Gloeophyllum trabeum ATCC 11539;Jaapia argillacea MUCL 33604;Laccaria;Laccaria bicolor;Laccaria amethystina;Laccaria bicolor S238N-H82;Laccaria amethystina LaAM-08-1;Heterobasidion irregulare TC 32-1;Plicaturopsis crispa FD-325 SS-3	155;155;155;154;154;154;154;154;153;153	97;97;97;96;96;96;96;96;96;96	[('hypothetical', 4), ('ribosomal', 2), ('[Laccaria', 2), ('Predicted', 2), ('[Gloeophyllum', 1)]	Ribosomal protein S4;ribosomal protein S4 [Gloeophyllum trabeum ATCC 11539];hypothetical protein JAAARDRAFT_28926 [Jaapia argillacea MUCL 33604];Predicted protein;Unplaced genomic scaffold K443scaffold_227, whole genome shotgun sequence;40S ribosomal protein S9 [Laccaria bicolor S238N-H82];hypothetical protein K443DRAFT_332076 [Laccaria amethystina LaAM-08-1];hypothetical protein HETIRDRAFT_45659…	inf	9068.67	1	96.2	3e-45	155	97	262	90.458	S7QKA7	193	40.9326	GO:0015935;GO:0019843;GO:0003735;GO:0006412	PF00163;PF01479	PTHR11831	gtr:GLOTRDRAFT_118555	0	K02997	0	Dikarya	Gloeophyllales	Eukaryota;Fungi;Dikarya;Basidiomycota;Agaricomycotina;Agaricomycetes;Gloeophyllales;Gloeophyllaceae;Gloeophyllum	GO:0015935;GO:0019843;GO:0003735;GO:0006412;0;GO:0015935	PF00163;PF01479;0;PF00163	PTHR11831;0;PTHR11831	gtr:GLOTRDRAFT_118555;0;lbc:LACBIDRAFT_290699	0	K02997;0;K02997	0
PolyA_DEIso	Salix_HiSeq_c601125_g1_i4	Salix_HiSeq_c601125_g1	0	177	0.01594	19.6864	Treatment	1235.03	tr|V2XPA3|V2XPA3_MONRO	Uncharacterized protein	Eukaryota	Fungi	mitosporic Marasmiaceae	Moniliophthora	tr|V2XPA3|V2XPA3_MONRO;gi|630180353|ref|XP_007845126.1|;gi|751024389|gb|KIK66088.1|;gi|751682805|gb|KIM32959.1|;gi|752334307|gb|KIN93561.1|;gi|751001690|gb|KIK43835.1|;gi|761941663|gb|KIY61743.1|;gi|646390311|gb|KDQ55002.1|;tr|A8N121|A8N121_COPC7;gi|750965259|gb|KIK22117.1|	Moniliophthora;Moniliophthora roreri MCA 2997;Gymnopus luxurians FD-317 M1;Serendipita vermifera MAFF 305830;Pisolithus tinctorius Marx 270;Suillus luteus UH-Slu-Lm8-n1;Cylindrobasidium torrendii FP15055 ss-10;Jaapia argillacea MUCL 33604;Coprinopsis;Pisolithus microcarpus 441	74;74;73;72;70;71;69;69;68;68	47;47;46;45;43;43;42;41;40;40	[('hypothetical', 8), ('[Pisolithus', 2), ('argillacea', 1), ('441]', 1), ('CY34DRAFT_11448', 1)]	Uncharacterized protein;hypothetical protein Moror_12651 [Moniliophthora roreri MCA 2997];hypothetical protein GYMLUDRAFT_218927 [Gymnopus luxurians FD-317 M1];hypothetical protein M408DRAFT_14531 [Serendipita vermifera MAFF 305830];hypothetical protein M404DRAFT_1008860 [Pisolithus tinctorius Marx 270];hypothetical protein CY34DRAFT_11448 [Suillus luteus UH-Slu-Lm8-n1];hypothetical protein CYLTO…	3.09168	1388.21	1	70.37	8e-14	74	47	695	34.1007	V2XPA3	82	98.7805	GO:0016021	0	0	mrr:Moror_12651	0	0	0	Dikarya	Marasmiaceae	Eukaryota;Fungi;Dikarya;Basidiomycota;Agaricomycotina;Agaricomycetes;Agaricomycetidae;Agaricales;Marasmiaceae;mitosporic Marasmiaceae;Moniliophthora	GO:0016021;0;GO:0016021	0;PF05251	0	mrr:Moror_12651;0;cci:CC1G_11222	0	0	0
PolyA_DEIso	Salix_HiSeq_c535393_g1_i1	Salix_HiSeq_c535393_g1	0	240	0	19.4885	Treatment	inf	gi|754379565|gb|KIP12165.1|	hypothetical protein PHLGIDRAFT_98539 [Phlebiopsis gigantea 11061_1 CR5-6]	Eukaryota	Fungi	Phlebiopsis gigantea	Phlebiopsis gigantea 11061_1 CR5-6	gi|754379565|gb|KIP12165.1|;gi|599118962|ref|XP_007387017.1|;gi|751003531|gb|KIK45642.1|;tr|M2PGB5|M2PGB5_CERS8;gi|449544050|gb|EMD35024.1|;tr|V5W4D2|V5W4D2_GANLU;gi|564733391|gb|AHC00618.1|;tr|F8PML3|F8PML3_SERL3;gi|749843212|gb|KIJ18152.1|;gi|336374508|gb|EGO02845.1|	Phlebiopsis gigantea 11061_1 CR5-6;Punctularia strigosozonata HHB-11173 SS5;Suillus luteus UH-Slu-Lm8-n1;Gelatoporia;Gelatoporia subvermispora B;Ganoderma;Ganoderma lucidum;Serpula;Paxillus involutus ATCC 200175;Serpula lacrymans var. lacrymans S7.3	284;283;282;275;275;268;268;274;273;274	79;78;77;75;75;73;73;73;73;73	[('hypothetical', 5), ('enzyme', 3), ('lacrymans', 2), ('conjugating', 2), ('200175]', 1)]	hypothetical protein PHLGIDRAFT_98539 [Phlebiopsis gigantea 11061_1 CR5-6];ubiquitin-conjugating enzyme [Punctularia strigosozonata HHB-11173 SS5];hypothetical protein CY34DRAFT_77540 [Suillus luteus UH-Slu-Lm8-n1];Uncharacterized protein;hypothetical protein CERSUDRAFT_116536 [Gelatoporia subvermispora B];Ubiquitin conjugating enzyme;ubiquitin conjugating enzyme [Ganoderma lucidum];Putative unch…	inf	21682.3	1	83.43	4e-93	284	79	780	67.3077	754379565	177	98.8701	0	0	0	0	0	0	0	Fungi	Phlebiopsis	Eukaryota;Fungi;Dikarya;Basidiomycota;Agaricomycotina;Agaricomycetes;Agaricomycetes incertae sedis;Polyporales;Phanerochaetaceae;Phlebiopsis;Phlebiopsis gigantea;Phlebiopsis gigantea 11061_1 CR5-6	0;GO:0005524;GO:0016874	0;PF00179	0	0	0	0	0
PolyA_DEIso	Salix_HiSeq_c597987_g2_i2	Salix_HiSeq_c597987_g2	0	121	0	19.2191	Treatment	inf	tr|S7RWV4|S7RWV4_GLOTA	Supernatant protein factor SPF C-terminal domain-containing protein	Eukaryota	Fungi	Gloeophyllaceae	Gloeophyllum	tr|S7RWV4|S7RWV4_GLOTA;gi|630346181|ref|XP_007862391.1|;tr|M2RQG6|M2RQG6_CERS8;gi|449549727|gb|EMD40692.1|;gi|761954162|gb|KIY73796.1|;gi|646400589|gb|KDQ64668.1|;gi|751023843|gb|KIK65543.1|;tr|A8NWI2|A8NWI2_COPC7;tr|F8NM88|F8NM88_SERL9;gi|299747232|ref|XP_001836898.2|	Gloeophyllum;Gloeophyllum trabeum ATCC 11539;Gelatoporia;Gelatoporia subvermispora B;Cylindrobasidium torrendii FP15055 ss-10;Jaapia argillacea MUCL 33604;Gymnopus luxurians FD-317 M1;Coprinopsis;Serpula;Coprinopsis cinerea okayama7#130	243;243;239;239;236;234;233;231;232;231	86;86;84;84;82;80;79;78;78;78	[('domain-containing', 3), ('hypothetical', 3), ('C-terminal', 3), ('COPII-coated', 2), ('factor', 2)]	Supernatant protein factor SPF C-terminal domain-containing protein;supernatant protein factor SPF C-terminal domain-containing protein [Gloeophyllum trabeum ATCC 11539];Uncharacterized protein;hypothetical protein CERSUDRAFT_91429 [Gelatoporia subvermispora B];supernatant protein factor, C-terminal domain-containing protein [Cylindrobasidium torrendii FP15055 ss-10];hypothetical protein JAAARDRA…	inf	11148.2	1	83.21	7e-79	243	86	433	94.9192	S7RWV4	198	69.1919	GO:0016021;GO:0006810	PF01105	PTHR22811	gtr:GLOTRDRAFT_103401	0	0	0	Dikarya	Gloeophyllales	Eukaryota;Fungi;Dikarya;Basidiomycota;Agaricomycotina;Agaricomycetes;Gloeophyllales;Gloeophyllaceae;Gloeophyllum	GO:0016021;GO:0006810;0;GO:0016021	PF01105;0;PF01105	PTHR22811;0;PTHR22811	gtr:GLOTRDRAFT_103401;0;cci:CC1G_00034;sla:SERLADRAFT_460567	0	0	0
PolyA_DEIso	Salix_HiSeq_c599861_g1_i1	Salix_HiSeq_c599861_g1	0	108	0	19.0984	Treatment	inf	gi|761950652|gb|KIY70322.1|	40S ribosomal protein S15 [Cylindrobasidium torrendii FP15055 ss-10]	Eukaryota	Fungi	Cylindrobasidium torrendii	Cylindrobasidium torrendii FP15055 ss-10	gi|761950652|gb|KIY70322.1|;gi|749846089|gb|KIJ20864.1|;gi|749898071|gb|KIJ65688.1|;gi|751065241|gb|KIK99795.1|;gi|646397558|gb|KDQ61764.1|;tr|S7Q8Z9|S7Q8Z9_GLOTA;tr|K5VT78|K5VT78_PHACS;gi|807753839|ref|XP_012181714.1|;gi|630351787|ref|XP_007865194.1|;gi|751704763|gb|KIM53912.1|	Cylindrobasidium torrendii FP15055 ss-10;Paxillus involutus ATCC 200175;Hydnomerulius pinastri MD-312;Paxillus rubicundulus Ve08.2h10;Jaapia argillacea MUCL 33604;Gloeophyllum;Phanerochaete;Fibroporia radiculosa;Gloeophyllum trabeum ATCC 11539;Scleroderma citrinum Foug A	170;171;171;171;170;169;168;171;169;170	84;84;84;84;84;83;83;83;83;83	[('hypothetical', 5), ('ribosomal', 2), ('S19', 2), ('[Paxillus', 2), ('ATCC', 2)]	40S ribosomal protein S15 [Cylindrobasidium torrendii FP15055 ss-10];hypothetical protein PAXINDRAFT_165697 [Paxillus involutus ATCC 200175];hypothetical protein HYDPIDRAFT_181358 [Hydnomerulius pinastri MD-312];hypothetical protein PAXRUDRAFT_432798 [Paxillus rubicundulus Ve08.2h10];hypothetical protein JAAARDRAFT_31244 [Jaapia argillacea MUCL 33604];Ribosomal protein S19;Uncharacterized protein…	inf	9817.05	1	94.95	6e-51	170	84	338	87.8698	761950652	154	64.2857	0	0	0	0	0	0	0	Fungi	Cylindrobasidium	Eukaryota;Fungi;Dikarya;Basidiomycota;Agaricomycotina;Agaricomycetes;Agaricomycetes incertae sedis;Corticiales;Corticiaceae;Cylindrobasidium;Cylindrobasidium torrendii;Cylindrobasidium torrendii FP15055 ss-10	0;GO:0015935;GO:0003735;GO:0006412;GO:0003723	0;PF00203	0;PTHR11880	0;gtr:GLOTRDRAFT_128409;pco:PHACADRAFT_213762	0	0;K02958	0
PolyA_DEIso	Salix_HiSeq_c599063_g2_i1	Salix_HiSeq_c599063_g2	0	347	0.0317793	19.0222	Treatment	598.571	gi|754379455|gb|KIP12056.1|	hypothetical protein PHLGIDRAFT_114109 [Phlebiopsis gigantea 11061_1 CR5-6]	Eukaryota	Fungi	Phlebiopsis gigantea	Phlebiopsis gigantea 11061_1 CR5-6	gi|754379455|gb|KIP12056.1|;gi|597969203|ref|XP_007360369.1|;gi|752349335|gb|KIO08392.1|;gi|597903298|ref|XP_007298948.1|;gi|750973599|gb|KIK30401.1|;gi|646399311|gb|KDQ63446.1|;gi|751717346|gb|KIM66347.1|;gi|595773538|ref|XP_007265312.1|;gi|751006375|gb|KIK48455.1|;tr|D8PPQ7|D8PPQ7_SCHCM	Phlebiopsis gigantea 11061_1 CR5-6;Dichomitus squalens LYAD-421 SS1;Pisolithus tinctorius Marx 270;Stereum hirsutum FP-91666 SS1;Pisolithus microcarpus 441;Jaapia argillacea MUCL 33604;Scleroderma citrinum Foug A;Fomitiporia mediterranea MF3/22;Suillus luteus UH-Slu-Lm8-n1;Schizophyllum	144;146;153;143;151;155;145;131;142;138	51;49;49;49;48;47;45;45;44;42	[('hypothetical', 9), ('[Pisolithus', 2), ('SS1]', 2), ('[Scleroderma', 1), ('argillacea', 1)]	hypothetical protein PHLGIDRAFT_114109 [Phlebiopsis gigantea 11061_1 CR5-6];hypothetical protein DICSQDRAFT_158543 [Dichomitus squalens LYAD-421 SS1];hypothetical protein M404DRAFT_14438 [Pisolithus tinctorius Marx 270];hypothetical protein STEHIDRAFT_117571 [Stereum hirsutum FP-91666 SS1];hypothetical protein PISMIDRAFT_6475 [Pisolithus microcarpus 441];hypothetical protein JAAARDRAFT_189022 [Ja…	2.77712	673.663	1	56	3e-35	144	51	1129	32.4181	754379455	380	32.8947	0	0	0	0	0	0	0	Fungi	Phlebiopsis	Eukaryota;Fungi;Dikarya;Basidiomycota;Agaricomycotina;Agaricomycetes;Agaricomycetes incertae sedis;Polyporales;Phanerochaetaceae;Phlebiopsis;Phlebiopsis gigantea;Phlebiopsis gigantea 11061_1 CR5-6	0;GO:0016021	0	0	0;scm:SCHCODRAFT_80764	0	0	0
PolyA_DEIso	Salix_HiSeq_c596978_g1_i2	Salix_HiSeq_c596978_g1	0	289	0.012747	18.9908	Treatment	1489.83	gi|599119246|ref|XP_007387111.1|	NAD-malate dehydrogenase [Punctularia strigosozonata HHB-11173 SS5]	Eukaryota	Fungi	Punctularia strigosozonata	Punctularia strigosozonata HHB-11173 SS5	gi|599119246|ref|XP_007387111.1|;tr|K5W0T4|K5W0T4_PHACS;gi|646302898|gb|KDQ24047.1|;gi|599391142|ref|XP_007399050.1|;gi|749765463|gb|KII90055.1|;tr|M2R8R7|M2R8R7_CERS8;gi|754373699|gb|KIP06377.1|;gi|449544142|gb|EMD35116.1|;tr|S7Q8G0|S7Q8G0_GLOTA;gi|630353097|ref|XP_007865849.1|	Punctularia strigosozonata HHB-11173 SS5;Phanerochaete;Pleurotus ostreatus PC15;Phanerochaete carnosa HHB-10118-sp;Plicaturopsis crispa FD-325 SS-3;Gelatoporia;Phlebiopsis gigantea 11061_1 CR5-6;Gelatoporia subvermispora B;Gloeophyllum;Gloeophyllum trabeum ATCC 11539	359;353;355;353;347;347;348;347;346;346	76;74;74;74;72;71;71;71;70;70	[('dehydrogenase', 5), ('hypothetical', 5), ('Malate', 3), ('NAD-malate', 2), ('[Gloeophyllum', 1)]	NAD-malate dehydrogenase [Punctularia strigosozonata HHB-11173 SS5];Malate dehydrogenase;hypothetical protein PLEOSDRAFT_1090652 [Pleurotus ostreatus PC15];hypothetical protein PHACADRAFT_261305 [Phanerochaete carnosa HHB-10118-sp];hypothetical protein PLICRDRAFT_40233 [Plicaturopsis crispa FD-325 SS-3];hypothetical protein PHLGIDRAFT_19452 [Phlebiopsis gigantea 11061_1 CR5-6];hypothetical protei…	3.17314	1495.35	1	77.69	2e-118	359	76	1122	64.7059	599119246	334	72.4551	0	0	0	0	0	0	0	Fungi	Punctularia	Eukaryota;Fungi;Dikarya;Basidiomycota;Agaricomycotina;Agaricomycetes;Agaricomycetes incertae sedis;Corticiales;Punctulariaceae;Punctularia;Punctularia strigosozonata;Punctularia strigosozonata HHB-11173 SS5	GO:0030060;GO:0005975;GO:0006108;GO:0006099;0	PF02866;PF00056;0	PTHR11540;0	pco:PHACADRAFT_261305;0;gtr:GLOTRDRAFT_138589	0	K00026;0	0
PolyA_DEIso	Salix_HiSeq_c580775_g4_i1	Salix_HiSeq_c580775_g4	0	105	0	18.953	Treatment	inf	gi|749879576|gb|KIJ49193.1|	hypothetical protein M422DRAFT_161615, partial [Sphaerobolus stellatus SS14]	Eukaryota	Fungi	Sphaerobolus stellatus	Sphaerobolus stellatus SS14	gi|749879576|gb|KIJ49193.1|;gi|646391670|gb|KDQ56237.1|;tr|M2R473|M2R473_CERS8	Sphaerobolus stellatus SS14;Jaapia argillacea MUCL 33604;Gelatoporia	51;52;51	47;45;43	[('hypothetical', 2), ('argillacea', 1), ('partial', 1), ('[Jaapia', 1), ('Uncharacterized', 1)]	hypothetical protein M422DRAFT_161615, partial [Sphaerobolus stellatus SS14];hypothetical protein JAAARDRAFT_690089 [Jaapia argillacea MUCL 33604];Uncharacterized protein	inf	7876.93	1	44.23	4e-06	51	47	328	47.561	749879576	63	82.5397	0	0	0	0	0	0	0	Fungi	Sphaerobolus	Eukaryota;Fungi;Dikarya;Basidiomycota;Agaricomycotina;Agaricomycetes;Phallomycetidae;Geastrales;Sphaerobolaceae;Sphaerobolus;Sphaerobolus stellatus;Sphaerobolus stellatus SS14	0;GO:0020037;GO:0005506;GO:0004497;GO:0016705	0;PF00067	0	0	0	0	0
PolyA_DEIso	Salix_HiSeq_c595612_g1_i2	Salix_HiSeq_c595612_g1	0	74	0.0129311	18.9436	Treatment	1464.97	tr|D8PSN4|D8PSN4_SCHCM	Putative uncharacterized protein	Eukaryota	Fungi	Schizophyllaceae	Schizophyllum	tr|D8PSN4|D8PSN4_SCHCM;gi|302692790|ref|XP_003036074.1|;gi|807753145|ref|XP_012181367.1|;tr|K5VV29|K5VV29_PHACS;gi|761952431|gb|KIY72078.1|;gi|628827329|ref|XP_007763968.1|;gi|599373803|ref|XP_007395689.1|;gi|597907302|ref|XP_007300950.1|;gi|751713105|gb|KIM62133.1|;gi|749763633|gb|KII88367.1|	Schizophyllum;Schizophyllum commune H4-8;Fibroporia radiculosa;Phanerochaete;Cylindrobasidium torrendii FP15055 ss-10;Coniophora puteana RWD-64-598 SS2;Phanerochaete carnosa HHB-10118-sp;Stereum hirsutum FP-91666 SS1;Scleroderma citrinum Foug A;Plicaturopsis crispa FD-325 SS-3	162;162;157;154;161;159;154;154;153;153	88;88;88;87;87;87;87;86;85;84	[('ribosomal', 4), ('hypothetical', 3), ('L24', 2), ('[Scleroderma', 1), ('FD-325', 1)]	Putative uncharacterized protein;60S ribosomal protein L26 [Schizophyllum commune H4-8];predicted protein [Fibroporia radiculosa];Uncharacterized protein;ribosomal protein L24 [Cylindrobasidium torrendii FP15055 ss-10];ribosomal protein L24, partial [Coniophora puteana RWD-64-598 SS2];hypothetical protein PHACADRAFT_161341 [Phanerochaete carnosa HHB-10118-sp];ribosomal protein L24 [Stereum hirsut…	3.16583	1378.7	1	84.44	5e-48	162	88	418	64.5933	D8PSN4	135	66.6667	GO:0015934;GO:0003735;GO:0006412	PF00467;PF16906	PTHR11143	scm:SCHCODRAFT_74673	0	K02898	0	Dikarya	Agaricales	Eukaryota;Fungi;Dikarya;Basidiomycota;Agaricomycotina;Agaricomycetes;Agaricomycetidae;Agaricales;Schizophyllaceae;Schizophyllum	GO:0015934;GO:0003735;GO:0006412;0;GO:0015934	PF00467;PF16906;0;PF00467	PTHR11143;0;PTHR11143	scm:SCHCODRAFT_74673;0;pco:PHACADRAFT_161341	0	K02898;0;K02898	0
PolyA_DEIso	Salix_HiSeq_c597848_g1_i2	Salix_HiSeq_c597848_g1	0	92	0	18.8971	Treatment	inf	gi|761947872|gb|KIY67594.1|	vacuolar ATP synthase [Cylindrobasidium torrendii FP15055 ss-10]	Eukaryota	Fungi	Cylindrobasidium torrendii	Cylindrobasidium torrendii FP15055 ss-10	gi|761947872|gb|KIY67594.1|;tr|V2XXK7|V2XXK7_MONRO;tr|F8NKF9|F8NKF9_SERL9;tr|E2LNV6|E2LNV6_MONPE;tr|F8PM92|F8PM92_SERL3;laccaria|A0A0C9XKN3|A0A0C9XKN3_9AGAR;gi|630172071|ref|XP_007842437.1|;gi|751698375|gb|KIM48352.1|;gi|648171215|gb|KDR84831.1|;gi|750947694|gb|KIK05581.1|	Cylindrobasidium torrendii FP15055 ss-10;Moniliophthora;Serpula;Moniliophthora;Serpula;Laccaria amethystina;Moniliophthora roreri MCA 2997;Hebeloma cylindrosporum h7;Galerina marginata CBS 339.88;Laccaria amethystina LaAM-08-1	105;104;104;104;104;104;104;104;104;104	94;93;93;93;93;93;93;93;93;93	[('subunit', 6), ('proton', 5), ('V-type', 5), ('ATPase', 5), ('hypothetical', 3)]	vacuolar ATP synthase [Cylindrobasidium torrendii FP15055 ss-10];V-type proton ATPase subunit F;vacuolar atp synthase subunit f [Moniliophthora roreri MCA 2997];hypothetical protein M413DRAFT_440080 [Hebeloma cylindrosporum h7];hypothetical protein GALMADRAFT_131611 [Galerina marginata CBS 339.88];hypothetical protein K443DRAFT_345906 [Laccaria amethystina LaAM-08-1]	inf	8428.08	1	92.45	6e-26	105	94	362	43.9227	761947872	118	44.9153	0	0	0	0	0	0	0	Fungi	Cylindrobasidium	Eukaryota;Fungi;Dikarya;Basidiomycota;Agaricomycotina;Agaricomycetes;Agaricomycetes incertae sedis;Corticiales;Corticiaceae;Cylindrobasidium;Cylindrobasidium torrendii;Cylindrobasidium torrendii FP15055 ss-10	GO:0033180;GO:0046961;GO:0015991;0	PF01990;0	PTHR13861;0	mrr:Moror_252;sla:SERLADRAFT_405962;0	0	K02151;0	0
PolyA_DEIso	Salix_HiSeq_c585806_g1_i1	Salix_HiSeq_c585806_g1	0	295	0.017059	18.8872	Treatment	1107.17	gi|646397316|gb|KDQ61522.1|	hypothetical protein JAAARDRAFT_30970 [Jaapia argillacea MUCL 33604]	Eukaryota	Fungi	Jaapia argillacea	Jaapia argillacea MUCL 33604	gi|646397316|gb|KDQ61522.1|;gi|761928944|gb|KIY49945.1|;tr|D8Q1L8|D8Q1L8_SCHCM;gi|302687504|ref|XP_003033432.1|;gi|807750631|ref|XP_012180110.1|;gi|695563298|ref|XP_009548976.1|;tr|S7QA78|S7QA78_GLOTA;tr|R7S7K5|R7S7K5_TRAVS;gi|630351479|ref|XP_007865040.1|;gi|636628719|ref|XP_008045494.1|	Jaapia argillacea MUCL 33604;Fistulina hepatica ATCC 64428;Schizophyllum;Schizophyllum commune H4-8;Fibroporia radiculosa;Heterobasidion irregulare TC 32-1;Gloeophyllum;Trametes;Gloeophyllum trabeum ATCC 11539;Trametes versicolor FP-101664 SS1	570;548;546;546;548;544;544;543;544;543	81;76;76;76;75;75;74;74;74;74	[('hypothetical', 3), ('domain-containing', 2), ('Phosphoglucomutase,', 2), ('phosphoglucomutase', 2), ('ATCC', 2)]	hypothetical protein JAAARDRAFT_30970 [Jaapia argillacea MUCL 33604];phosphoglucomutase [Fistulina hepatica ATCC 64428];Putative uncharacterized protein;hypothetical protein SCHCODRAFT_76183 [Schizophyllum commune H4-8];predicted protein [Fibroporia radiculosa];hypothetical protein HETIRDRAFT_386831 [Heterobasidion irregulare TC 32-1];Phosphoglucomutase, first 3 domain-containing protein;Phosphog…	3.04421	1209.27	1	80.41	0	570	81	1179	87.0229	646397316	565	60.177	0	0	0	0	0	0	0	Fungi	Jaapia	Eukaryota;Fungi;Dikarya;Basidiomycota;Agaricomycotina;Agaricomycetes;Agaricomycetidae;Jaapiales;Jaapiaceae;Jaapia;Jaapia argillacea;Jaapia argillacea MUCL 33604	0;GO:0016868;GO:0000287;GO:0005975	0;PF02878;PF02879;PF02880;PF00408	0	0;scm:SCHCODRAFT_76183;gtr:GLOTRDRAFT_105232	0	0;K01835	0
PolyA_DEIso	Salix_HiSeq_c594836_g1_i4	Salix_HiSeq_c594836_g1	0	255	0.00812265	18.8114	Treatment	2315.91	tr|B0D8X8|B0D8X8_LACBS	Predicted protein	Eukaryota	Fungi	Laccaria	Laccaria	tr|B0D8X8|B0D8X8_LACBS;laccaria|B0D8X8|B0D8X8_LACBS;laccaria|A0A0C9YN24|A0A0C9YN24_9AGAR;gi|170098488|ref|XP_001880463.1|;gi|750951511|gb|KIK09378.1|;gi|751695163|gb|KIM45143.1|;gi|751834743|emb|CEL56759.1|;gi|646306761|gb|KDQ27906.1|;gi|695558404|ref|XP_009547649.1|;gi|751182982|gb|KIL68922.1|	Laccaria;Laccaria bicolor;Laccaria amethystina;Laccaria bicolor S238N-H82;Laccaria amethystina LaAM-08-1;Hebeloma cylindrosporum h7;Rhizoctonia solani AG-1 IB;Pleurotus ostreatus PC15;Heterobasidion irregulare TC 32-1;Amanita muscaria Koide BX008	155;155;155;155;155;154;153;151;150;149	92;92;92;92;92;90;89;87;86;85	[('hypothetical', 5), ('[Laccaria', 2), ('Predicted', 2), ('sequence', 1), ('muscaria', 1)]	Predicted protein;Predicted protein;Unplaced genomic scaffold K443scaffold_4, whole genome shotgun sequence;predicted protein [Laccaria bicolor S238N-H82];hypothetical protein K443DRAFT_455767 [Laccaria amethystina LaAM-08-1];hypothetical protein M413DRAFT_331937 [Hebeloma cylindrosporum h7];Glycine-rich RNA-binding protein 2, mitochondrial;hypothetical protein PLEOSDRAFT_1089506 [Pleurotus ostre…	3.36472	2294.15	1	90.24	2e-42	155	92	1025	24	B0D8X8	154	53.2468	GO:0003676;GO:0000166	PF00076	0	lbc:LACBIDRAFT_296486	0	0	0	Dikarya	Tricholomataceae	Eukaryota;Fungi;Dikarya;Basidiomycota;Agaricomycotina;Agaricomycetes;Agaricomycetidae;Agaricales;Tricholomataceae;Laccaria;Laccaria	GO:0003676;GO:0000166;GO:0003676;0	PF00076;PF00076;0	0	lbc:LACBIDRAFT_296486;lbc:LACBIDRAFT_296486;0	0	0	0
PolyA_DEIso	Salix_HiSeq_c588875_g1_i1	Salix_HiSeq_c588875_g1	0	69	0	18.8081	Treatment	inf	gi|749901541|gb|KIJ69032.1|	hypothetical protein HYDPIDRAFT_172525 [Hydnomerulius pinastri MD-312]	Eukaryota	Fungi	Hydnomerulius pinastri	Hydnomerulius pinastri MD-312	gi|749901541|gb|KIJ69032.1|;gi|751064119|gb|KIK98707.1|;gi|750974105|gb|KIK30905.1|;tr|V2XNS6|V2XNS6_MONRO;gi|630183514|ref|XP_007846142.1|;gi|751007166|gb|KIK49241.1|;gi|752354607|gb|KIO13653.1|;gi|749841776|gb|KIJ16781.1|;gi|751015982|gb|KIK57713.1|;gi|763729703|gb|KJA27111.1|	Hydnomerulius pinastri MD-312;Paxillus rubicundulus Ve08.2h10;Pisolithus microcarpus 441;Moniliophthora;Moniliophthora roreri MCA 2997;Suillus luteus UH-Slu-Lm8-n1;Pisolithus tinctorius Marx 270;Paxillus involutus ATCC 200175;Gymnopus luxurians FD-317 M1;Hypholoma sublateritium FD-334 SS-4	84;84;84;82;82;82;83;80;80;79	80;79;79;78;78;77;77;76;75;74	[('hypothetical', 8), ('[Pisolithus', 2), ('ribosomal', 2), ('50s', 2), ('[Paxillus', 2)]	hypothetical protein HYDPIDRAFT_172525 [Hydnomerulius pinastri MD-312];hypothetical protein PAXRUDRAFT_823552 [Paxillus rubicundulus Ve08.2h10];hypothetical protein PISMIDRAFT_669835 [Pisolithus microcarpus 441];50s ribosomal protein l3;50s ribosomal protein l3 [Moniliophthora roreri MCA 2997];hypothetical protein CY34DRAFT_797191 [Suillus luteus UH-Slu-Lm8-n1];hypothetical protein M404DRAFT_1224…	inf	5039.21	1	76	2e-17	84	80	224	66.9643	749901541	319	15.674	0	0	0	0	0	0	0	Fungi	Hydnomerulius	Eukaryota;Fungi;Dikarya;Basidiomycota;Agaricomycotina;Agaricomycetes;Agaricomycetidae;Boletales;Paxilineae;Paxillaceae;Hydnomerulius;Hydnomerulius pinastri;Hydnomerulius pinastri MD-312	0;GO:0005840;GO:0003735;GO:0006412	0;PF00297	0;PTHR11229	0;mrr:Moror_7983	0	0;K02906	0
PolyA_DEIso	Salix_HiSeq_c601426_g2_i2	Salix_HiSeq_c601426_g2	0	152	0	18.7447	Treatment	inf	gi|646293834|gb|KDQ15005.1|	hypothetical protein BOTBODRAFT_174202 [Botryobasidium botryosum FD-172 SS1]	Eukaryota	Fungi	Botryobasidium botryosum	Botryobasidium botryosum FD-172 SS1	gi|646293834|gb|KDQ15005.1|;gi|595772470|ref|XP_007264778.1|;gi|754371705|gb|KIP04438.1|;gi|695561219|ref|XP_009548401.1|;gi|599091940|ref|XP_007378158.1|;tr|R7SXC1|R7SXC1_DICSQ;gi|814540257|emb|CEQ42375.1|;gi|595772472|ref|XP_007264779.1|;gi|595772468|ref|XP_007264777.1|;gi|598012003|ref|XP_007337281.1|	Botryobasidium botryosum FD-172 SS1;Fomitiporia mediterranea MF3/22;Phlebiopsis gigantea 11061_1 CR5-6;Heterobasidion irregulare TC 32-1;Punctularia strigosozonata HHB-11173 SS5;Dichomitus;Sporidiobolus salmonicolor;Fomitiporia mediterranea MF3/22;Fomitiporia mediterranea MF3/22;Auricularia subglabra TFB-10046 SS5	81;79;81;79;79;78;81;79;77;78	66;64;64;63;63;62;61;61;60;59	[('hypothetical', 8), ('[Fomitiporia', 3), ('MF3/22]', 3), ('mediterranea', 3), ('SS5]', 2)]	hypothetical protein BOTBODRAFT_174202 [Botryobasidium botryosum FD-172 SS1];hypothetical protein FOMMEDRAFT_154160 [Fomitiporia mediterranea MF3/22];hypothetical protein PHLGIDRAFT_193793 [Phlebiopsis gigantea 11061_1 CR5-6];hypothetical protein HETIRDRAFT_322804 [Heterobasidion irregulare TC 32-1];hypothetical protein PUNSTDRAFT_58640 [Punctularia strigosozonata HHB-11173 SS5];Uncharacterized p…	inf	14622.4	1	61.02	8e-15	81	66	598	29.5987	646293834	272	21.6912	0	0	0	0	0	0	0	Fungi	Botryobasidium	Eukaryota;Fungi;Dikarya;Basidiomycota;Agaricomycotina;Agaricomycetes;Agaricomycetes incertae sedis;Cantharellales;Botryobasidiaceae;Botryobasidium;Botryobasidium botryosum;Botryobasidium botryosum FD-172 SS1	0	0	0;LETHAL(3)MALIGNANT BRAIN TUMOR-LIKE PROTEIN 2 (PTHR12247:SF64)	0;dsq:DICSQDRAFT_107364	0	0	0
PolyA_DEIso	Salix_HiSeq_c601526_g1_i1	Salix_HiSeq_c601526_g1	0	92	0	18.656	Treatment	inf	gi|749763965|gb|KII88699.1|	hypothetical protein PLICRDRAFT_41910 [Plicaturopsis crispa FD-325 SS-3]	Eukaryota	Fungi	Plicaturopsis crispa	Plicaturopsis crispa FD-325 SS-3	gi|749763965|gb|KII88699.1|;tr|A8N130|A8N130_COPC7;gi|299755296|ref|XP_001828579.2|;gi|752354064|gb|KIO13110.1|;gi|749892822|gb|KIJ60664.1|;gi|750968110|gb|KIK24937.1|;gi|763721104|gb|KJA18574.1|;gi|751699339|gb|KIM49271.1|;gi|752335284|gb|KIN94479.1|;tr|S7PTK8|S7PTK8_GLOTA	Plicaturopsis crispa FD-325 SS-3;Coprinopsis;Coprinopsis cinerea okayama7#130;Pisolithus tinctorius Marx 270;Hydnomerulius pinastri MD-312;Pisolithus microcarpus 441;Hypholoma sublateritium FD-334 SS-4;Hebeloma cylindrosporum h7;Pisolithus tinctorius Marx 270;Gloeophyllum	76;75;75;80;74;75;74;74;77;77	68;67;67;66;66;66;65;64;64;62	[('hypothetical', 7), ('[Pisolithus', 3), ('acyl-CoA', 2), ('Marx', 2), ('270]', 2)]	hypothetical protein PLICRDRAFT_41910 [Plicaturopsis crispa FD-325 SS-3];Long-chain acyl-CoA synthetase;long-chain acyl-CoA synthetase [Coprinopsis cinerea okayama7#130];hypothetical protein M404DRAFT_122389 [Pisolithus tinctorius Marx 270];hypothetical protein HYDPIDRAFT_32087 [Hydnomerulius pinastri MD-312];hypothetical protein PISMIDRAFT_677714 [Pisolithus microcarpus 441];hypothetical protein…	inf	9245.26	1	68	5e-13	76	68	401	37.4065	749763965	683	7.32064	0	0	0	0	0	0	0	Fungi	Plicaturopsis	Eukaryota;Fungi;Dikarya;Basidiomycota;Agaricomycotina;Agaricomycetes;Agaricomycetidae;Agaricales;Agaricales incertae sedis;Plicaturopsis;Plicaturopsis crispa;Plicaturopsis crispa FD-325 SS-3	GO:0003824;0;GO:0003824	PF00501;0;PF00501	0	cci:CC1G_11231;0;gtr:GLOTRDRAFT_108557	0	K01897;0;K01897	0
PolyA_DEIso	Salix_HiSeq_c509879_g1_i2	Salix_HiSeq_c509879_g1	0	60	0	18.648	Treatment	inf	tr|S7RFN9|S7RFN9_GLOTA	40S ribosomal protein S14	Eukaryota	Fungi	Gloeophyllaceae	Gloeophyllum	tr|S7RFN9|S7RFN9_GLOTA;gi|630362051|ref|XP_007870300.1|;tr|S8EPB6|S8EPB6_FOMPI;gi|527304083|gb|EPT04859.1|;gi|924113160|emb|CUA78243.1|;gi|924113381|emb|CUA78037.1|;gi|751179058|gb|KIL65016.1|;gi|807747987|ref|XP_012178788.1|;gi|695577521|ref|XP_009552644.1|;gi|749879583|gb|KIJ49200.1|	Gloeophyllum;Gloeophyllum trabeum ATCC 11539;Fomitopsis;Fomitopsis pinicola FP-58527 SS1;Rhizoctonia solani;Rhizoctonia solani;Amanita muscaria Koide BX008;Fibroporia radiculosa;Heterobasidion irregulare TC 32-1;Sphaerobolus stellatus SS14	110;110;110;110;109;109;110;107;108;107	92;92;91;91;90;90;90;88;88;88	[('ribosomal', 4), ('S14', 4), ('hypothetical', 4), ('40S', 4), ('solani]', 2)]	40S ribosomal protein S14;40S ribosomal protein S14 [Gloeophyllum trabeum ATCC 11539];Uncharacterized protein;hypothetical protein FOMPIDRAFT_1021662 [Fomitopsis pinicola FP-58527 SS1];40S ribosomal protein S14 [Aedes aegypti] [Rhizoctonia solani];hypothetical protein M378DRAFT_162580 [Amanita muscaria Koide BX008];predicted protein [Fibroporia radiculosa];hypothetical protein HETIRDRAFT_148938 […	inf	6708.88	1	87.93	1e-28	110	92	224	77.6786	S7RFN9	151	38.4106	GO:0005840;GO:0003735;GO:0006412	PF00411	PTHR11759	gtr:GLOTRDRAFT_81446	0	K02955	0	Dikarya	Gloeophyllales	Eukaryota;Fungi;Dikarya;Basidiomycota;Agaricomycotina;Agaricomycetes;Gloeophyllales;Gloeophyllaceae;Gloeophyllum	GO:0005840;GO:0003735;GO:0006412;0;GO:0005840	PF00411;0;PF00411	PTHR11759;0;PTHR11759	gtr:GLOTRDRAFT_81446;0	0	K02955;0	0
PolyA_DEIso	Salix_HiSeq_c585502_g1_i1	Salix_HiSeq_c585502_g1	0	143	0	18.616	Treatment	inf	tr|R7STT6|R7STT6_DICSQ	Transaminase	Eukaryota	Fungi	Polyporaceae	Dichomitus	tr|R7STT6|R7STT6_DICSQ;gi|597997173|ref|XP_007367572.1|;tr|M2RE73|M2RE73_CERS8;gi|449546156|gb|EMD37126.1|;tr|S7PX85|S7PX85_GLOTA;gi|630361119|ref|XP_007869834.1|;gi|691789929|emb|CDO74342.1|;gi|749767018|gb|KII91504.1|;gi|648163667|gb|KDR77358.1|;gi|754370341|gb|KIP03132.1|	Dichomitus;Dichomitus squalens LYAD-421 SS1;Gelatoporia;Gelatoporia subvermispora B;Gloeophyllum;Gloeophyllum trabeum ATCC 11539;Trametes cinnabarina;Plicaturopsis crispa FD-325 SS-3;Galerina marginata CBS 339.88;Phlebiopsis gigantea 11061_1 CR5-6	214;214;213;213;213;213;213;211;210;209	76;76;75;75;74;74;74;73;72;72	[('hypothetical', 5), ('PLP-dependent', 2), ('transferase', 2), ('[Gloeophyllum', 1), ('crispa', 1)]	Transaminase;transaminase [Dichomitus squalens LYAD-421 SS1];Uncharacterized protein;hypothetical protein CERSUDRAFT_115046 [Gelatoporia subvermispora B];PLP-dependent transferase;PLP-dependent transferase [Gloeophyllum trabeum ATCC 11539];hypothetical protein BN946_scf184850.g14 [Trametes cinnabarina];hypothetical protein PLICRDRAFT_51647 [Plicaturopsis crispa FD-325 SS-3];hypothetical protein G…	inf	16589.3	1	71.74	2e-63	214	76	494	83.8057	R7STT6	514	26.8482	GO:0003824;GO:0030170;GO:0009058	PF00155;PF00155	0	dsq:DICSQDRAFT_138337	0	K00814	0	Dikarya	Polyporales	Eukaryota;Fungi;Dikarya;Basidiomycota;Agaricomycotina;Agaricomycetes;Polyporales;Polyporaceae;Dichomitus	GO:0003824;GO:0030170;GO:0009058;0;GO:0003824;GO:0016740	PF00155;PF00155;0	0	dsq:DICSQDRAFT_138337;0;gtr:GLOTRDRAFT_101389	0	K00814;0;K00814	0
PolyA_DEIso	Salix_HiSeq_c598936_g2_i1	Salix_HiSeq_c598936_g2	0	81	0	18.5959	Treatment	inf	laccaria|B0D4U6|B0D4U6_LACBS	Predicted protein (Fragment)	Eukaryota	Fungi	Laccaria	Laccaria bicolor	laccaria|B0D4U6|B0D4U6_LACBS;laccaria|A0A0C9WK04|A0A0C9WK04_9AGAR	Laccaria bicolor;Laccaria amethystina	43;42	43;39	[('K443scaffold_215,', 1), ('sequence', 1), ('shotgun', 1), ('scaffold', 1), ('Predicted', 1)]	Predicted protein (Fragment);Unplaced genomic scaffold K443scaffold_215, whole genome shotgun sequence	inf	9418.07	1	65.38	1e-05	43	43	286	54.5455	B0D4U6_LACBS	308	15.9091	GO:0016021	PF03151;	0	lbc:LACBIDRAFT_248075	0	K15279	0	Dikarya	Tricholomataceae	Eukaryota;Fungi;Dikarya;Basidiomycota;Agaricomycotina;Agaricomycetes;Agaricomycetidae;Agaricales;Tricholomataceae;Laccaria;Laccaria bicolor	GO:0016021;GO:0016021	PF03151;PF03151 ;	0	lbc:LACBIDRAFT_248075	0	K15279	0
PolyA_DEIso	Salix_HiSeq_c596480_g1_i1	Salix_HiSeq_c596480_g1	0	156	0	18.445	Treatment	inf	tr|V2X2E6|V2X2E6_MONRO	Elongation factor 1-beta	Eukaryota	Fungi	mitosporic Marasmiaceae	Moniliophthora	tr|V2X2E6|V2X2E6_MONRO;gi|630187466|ref|XP_007847403.1|;tr|B0D784|B0D784_LACBS;laccaria|B0D784|B0D784_LACBS;laccaria|A0A0C9YH10|A0A0C9YH10_9AGAR;gi|170097473|ref|XP_001879956.1|;tr|K9HBB8|K9HBB8_AGABB;gi|750951786|gb|KIK09652.1|;gi|568439581|ref|XP_006455663.1|;tr|K5WMW0|K5WMW0_AGABU	Moniliophthora;Moniliophthora roreri MCA 2997;Laccaria;Laccaria bicolor;Laccaria amethystina;Laccaria bicolor S238N-H82;Agaricus;Laccaria amethystina LaAM-08-1;Agaricus bisporus var. bisporus H97;Agaricus	211;211;206;206;207;206;207;207;207;206	60;60;59;59;59;59;59;59;59;58	[('factor', 3), ('bisporus', 2), ('hypothetical', 2), ('1-beta', 2), ('[Laccaria', 2)]	Elongation factor 1-beta;elongation factor 1-beta [Moniliophthora roreri MCA 2997];Predicted protein;Unplaced genomic scaffold K443scaffold_3, whole genome shotgun sequence;predicted protein [Laccaria bicolor S238N-H82];Uncharacterized protein;hypothetical protein K443DRAFT_671541 [Laccaria amethystina LaAM-08-1];hypothetical protein AGABI2DRAFT_195073 [Agaricus bisporus var. bisporus H97];Transc…	inf	16094.2	1	70.72	6e-65	211	60	571	94.5709	V2X2E6	226	76.1062	GO:0005853;GO:0003746	PF10587;PF00736	0	mrr:Moror_14546	0	K03232	0	Dikarya	Marasmiaceae	Eukaryota;Fungi;Dikarya;Basidiomycota;Agaricomycotina;Agaricomycetes;Agaricomycetidae;Agaricales;Marasmiaceae;mitosporic Marasmiaceae;Moniliophthora	GO:0005853;GO:0003746;0;GO:0005853;GO:0003746	PF10587;PF00736;0;PF10587;PF00736	0	mrr:Moror_14546;0;lbc:LACBIDRAFT_318844;abv:AGABI2DRAFT195073;abp:AGABI1DRAFT115721	0	K03232;0;K03232;K03232	0
PolyA_DEIso	Salix_HiSeq_c596475_g2_i1	Salix_HiSeq_c596475_g2	0	103	0	18.441	Treatment	inf	tr|M2QIA5|M2QIA5_CERS8	Uncharacterized protein	Eukaryota	Fungi	Polyporales	Gelatoporia	tr|M2QIA5|M2QIA5_CERS8;gi|646306289|gb|KDQ27434.1|;gi|449540837|gb|EMD31825.1|	Gelatoporia;Pleurotus ostreatus PC15;Gelatoporia subvermispora B	52;50;52	85;85;85	[('hypothetical', 2), ('subvermispora', 1), ('[Gelatoporia', 1), ('Uncharacterized', 1), ('ostreatus', 1)]	Uncharacterized protein;hypothetical protein PLEOSDRAFT_173917 [Pleurotus ostreatus PC15];hypothetical protein CERSUDRAFT_100056 [Gelatoporia subvermispora B]	inf	14342.1	1	84.38	4e-06	52	85	442	21.7195	M2QIA5	101	31.6832	GO:0016021	PF06140	PTHR16932	0	0	0	0	Dikarya	Agaricomycetes	Eukaryota;Fungi;Dikarya;Basidiomycota;Agaricomycotina;Agaricomycetes;Polyporales;Gelatoporia	GO:0016021;0	PF06140;0	PTHR16932;0	0	0	0	0
PolyA_DEIso	Salix_HiSeq_c599894_g1_i3	Salix_HiSeq_c599894_g1	0	176	0.0330497	18.2639	Treatment	552.621	tr|K5XEQ4|K5XEQ4_AGABU	Uncharacterized protein	Eukaryota	Fungi	Agaricaceae	Agaricus	tr|K5XEQ4|K5XEQ4_AGABU;tr|K9I1X7|K9I1X7_AGABB;gi|597971757|ref|XP_007327529.1|;gi|568458024|ref|XP_006461791.1|;tr|V2XEY8|V2XEY8_MONRO;gi|630173667|ref|XP_007842952.1|;gi|751742284|gb|KIM90559.1|;tr|D8Q4I6|D8Q4I6_SCHCM;gi|646305933|gb|KDQ27079.1|;gi|302684043|ref|XP_003031702.1|	Agaricus;Agaricus;Agaricus bisporus var. burnettii JB137-S8;Agaricus bisporus var. bisporus H97;Moniliophthora;Moniliophthora roreri MCA 2997;Piloderma croceum F 1598;Schizophyllum;Pleurotus ostreatus PC15;Schizophyllum commune H4-8	236;236;236;236;235;235;232;230;236;230	74;74;74;74;73;73;71;69;69;69	[('hypothetical', 4), ('bisporus', 3), ('[Agaricus', 2), ('transporter', 2), ('Uncharacterized', 2)]	Uncharacterized protein;Uncharacterized protein;hypothetical protein AGABI1DRAFT_111933 [Agaricus bisporus var. burnettii JB137-S8];hypothetical protein AGABI2DRAFT_193175 [Agaricus bisporus var. bisporus H97];Zip-like iron-zinc transporter;zip-like iron-zinc transporter [Moniliophthora roreri MCA 2997];hypothetical protein PILCRDRAFT_187786 [Piloderma croceum F 1598];Putative uncharacterized pro…	2.74243	528.15	1	71.95	6e-73	236	74	692	71.0983	K5XEQ4	342	47.9532	GO:0016021;GO:0005385	PF02535	0	abp:AGABI1DRAFT111933	0	K14709	0	Dikarya	Agaricales	Eukaryota;Fungi;Dikarya;Basidiomycota;Agaricomycotina;Agaricomycetes;Agaricomycetidae;Agaricales;Agaricaceae;Agaricus	GO:0016021;GO:0005385;GO:0016021;0	PF02535;PF02535;0	0	abp:AGABI1DRAFT111933;abv:AGABI2DRAFT193175;0;mrr:Moror_17379;scm:SCHCODRAFT_55553	0	K14709;K14709;0	0
PolyA_DEIso	Salix_HiSeq_c585907_g1_i1	Salix_HiSeq_c585907_g1	0	209	0	18.2552	Treatment	inf	laccaria|A0A0C9YB62|A0A0C9YB62_9AGAR	Unplaced genomic scaffold K443scaffold_26, whole genome shotgun sequence	Eukaryota	Fungi	Laccaria	Laccaria amethystina	laccaria|A0A0C9YB62|A0A0C9YB62_9AGAR	Laccaria amethystina	42	16	[('sequence', 1), ('shotgun', 1), ('scaffold', 1), ('K443scaffold_26,', 1), ('Unplaced', 1)]	Unplaced genomic scaffold K443scaffold_26, whole genome shotgun sequence	inf	20497.7	1	26.35	6e-05	42	16	687	61.1354	A0A0C9YB62_9AGAR	135	95.5556	0	0	0	0	0	0	0	Dikarya	Tricholomataceae	Eukaryota;Fungi;Dikarya;Basidiomycota;Agaricomycotina;Agaricomycetes;Agaricomycetidae;Agaricales;Tricholomataceae;Laccaria;Laccaria amethystina	0	0	0	0	0	0	0
PolyA_DEIso	Salix_HiSeq_c601962_g2_i2	Salix_HiSeq_c601962_g2	0	51	0	18.2505	Treatment	inf	tr|K5WB08|K5WB08_PHACS	Uncharacterized protein	Eukaryota	Fungi	Phanerochaetaceae	Phanerochaete	tr|K5WB08|K5WB08_PHACS;gi|597969719|ref|XP_007360499.1|;gi|914260511|gb|KNZ75655.1|;gi|599348636|ref|XP_007390575.1|;gi|636602649|ref|XP_008032459.1|;tr|M2RUL9|M2RUL9_CERS8;gi|691791585|emb|CDO73201.1|;gi|449551193|gb|EMD42157.1|;gi|597902772|ref|XP_007298685.1|;tr|A8N2M1|A8N2M1_COPC7	Phanerochaete;Dichomitus squalens LYAD-421 SS1;Termitomyces sp. J132;Phanerochaete carnosa HHB-10118-sp;Trametes versicolor FP-101664 SS1;Gelatoporia;Trametes cinnabarina;Gelatoporia subvermispora B;Stereum hirsutum FP-91666 SS1;Coprinopsis	56;55;56;56;55;56;55;56;54;55	80;80;80;80;79;79;79;79;78;77	[('dehydrogenase', 5), ('methylmalonate-semialdehyde', 3), ('SS1]', 3), ('hypothetical', 3), ('Methylmalonate-semialdehyde', 2)]	Uncharacterized protein;methylmalonate-semialdehyde dehydrogenase [Dichomitus squalens LYAD-421 SS1];Methylmalonate-semialdehyde dehydrogenase [acylating], mitochondrial [Termitomyces sp. J132];hypothetical protein PHACADRAFT_247546 [Phanerochaete carnosa HHB-10118-sp];methylmalonate-semialdehyde dehydrogenase [Trametes versicolor FP-101664 SS1];Uncharacterized protein;hypothetical protein BN946_…	inf	5892.25	1	74.19	3e-07	56	80	247	37.6518	K5WB08	427	7.25995	GO:0004491	PF00171;PF00171	PTHR11699:SF183	pco:PHACADRAFT_247546	0	K00140	0	Dikarya	Polyporales	Eukaryota;Fungi;Dikarya;Basidiomycota;Agaricomycotina;Agaricomycetes;Polyporales;Phanerochaetaceae;Phanerochaete	GO:0004491;0;GO:0004491;GO:0004491	PF00171;PF00171;0;PF00171	PTHR11699:SF183;0;PTHR11699:SF183;PTHR11699:SF183	pco:PHACADRAFT_247546;0;cci:CC1G_01738	0	K00140;0;K00140	0
PolyA_DEIso	Salix_HiSeq_c490385_g1_i1	Salix_HiSeq_c490385_g1	0	145	0.033376	18.2171	Treatment	545.815	gi|691787110|emb|CDO76245.1|	hypothetical protein BN946_scf184470.g3 [Trametes cinnabarina]	Eukaryota	Fungi	Trametes	Trametes cinnabarina	gi|691787110|emb|CDO76245.1|;gi|599103700|ref|XP_007381994.1|;gi|646307874|gb|KDQ29018.1|;tr|V2X3Q1|V2X3Q1_MONRO;gi|630186103|ref|XP_007846969.1|;gi|636608383|ref|XP_008035326.1|;laccaria|A0A0C9Y3M6|A0A0C9Y3M6_9AGAR;gi|751023929|gb|KIK65629.1|;gi|751060355|gb|KIK95122.1|;gi|750950589|gb|KIK08459.1|	Trametes cinnabarina;Punctularia strigosozonata HHB-11173 SS5;Pleurotus ostreatus PC15;Moniliophthora;Moniliophthora roreri MCA 2997;Trametes versicolor FP-101664 SS1;Laccaria amethystina;Gymnopus luxurians FD-317 M1;Paxillus rubicundulus Ve08.2h10;Laccaria amethystina LaAM-08-1	233;228;229;223;223;223;222;223;221;222	81;79;78;74;74;74;73;73;73;73	[('hypothetical', 4), ('subunit', 3), ('oxidoreductase', 3), ('[Trametes', 2), ('NDUFA12-domain-containing', 2)]	hypothetical protein BN946_scf184470.g3 [Trametes cinnabarina];NDUFA12-domain-containing protein [Punctularia strigosozonata HHB-11173 SS5];NDUFA12/DAP13, NADH ubiquinone oxidoreductase 17kDa subunit [Pleurotus ostreatus PC15];Nadh-ubiquinone oxidoreductase subunit;nadh-ubiquinone oxidoreductase subunit [Moniliophthora roreri MCA 2997];NDUFA12-domain-containing protein [Trametes versicolor FP-101…	2.73705	762.802	1	77.37	2e-74	233	81	584	70.3767	691787110	142	96.4789	0	0	0	0	0	0	0	Fungi	Coriolaceae	Eukaryota;Fungi;Dikarya;Basidiomycota;Agaricomycotina;Agaricomycetes;Agaricomycetes incertae sedis;Polyporales;Coriolaceae;Trametes;Trametes cinnabarina	0;GO:0016020;GO:0009055;GO:0008137	0;PF05071	0;PTHR12910	0;mrr:Moror_1446	0	0	0
PolyA_DEIso	Salix_HiSeq_c595162_g2_i1	Salix_HiSeq_c595162_g2	0	130	0	18.2079	Treatment	inf	gi|807754237|ref|XP_012181913.1|	predicted protein [Fibroporia radiculosa]	Eukaryota	Fungi	Fibroporia	Fibroporia radiculosa	gi|807754237|ref|XP_012181913.1|;tr|S8E7J9|S8E7J9_FOMPI;gi|527299870|gb|EPT00668.1|;gi|636614355|ref|XP_008038312.1|	Fibroporia radiculosa;Fomitopsis;Fomitopsis pinicola FP-58527 SS1;Trametes versicolor FP-101664 SS1	61;60;60;56	69;66;66;60	[('hypothetical', 2), ('SS1]', 2), ('pinicola', 1), ('[Fomitopsis', 1), ('FP-101664', 1)]	predicted protein [Fibroporia radiculosa];Uncharacterized protein;hypothetical protein FOMPIDRAFT_88073 [Fomitopsis pinicola FP-58527 SS1];hypothetical protein TRAVEDRAFT_47413 [Trametes versicolor FP-101664 SS1]	inf	15395.2	1	56.82	2e-09	61	69	565	23.3628	807754237	65	67.6923	0	0	0	0	0	0	0	Fungi	Polyporaceae	Eukaryota;Fungi;Dikarya;Basidiomycota;Agaricomycotina;Agaricomycetes;Agaricomycetes incertae sedis;Polyporales;Polyporaceae;Fibroporia;Fibroporia radiculosa	0	0	0	0	0	0	0
PolyA_DEIso	Salix_HiSeq_c591367_g1_i1	Salix_HiSeq_c591367_g1	0	51	0	18.1992	Treatment	inf	tr|V2WVX7|V2WVX7_MONRO	Uncharacterized protein	Eukaryota	Fungi	mitosporic Marasmiaceae	Moniliophthora	tr|V2WVX7|V2WVX7_MONRO;gi|630194526|ref|XP_007849670.1|	Moniliophthora;Moniliophthora roreri MCA 2997	47;47	72;72	[('roreri', 1), ('[Moniliophthora', 1), ('MCA', 1), ('hypothetical', 1), ('2997]', 1)]	Uncharacterized protein;hypothetical protein Moror_16328 [Moniliophthora roreri MCA 2997]	inf	5613.55	1	63.33	5e-05	47	72	244	36.8852	V2WVX7	117	25.641	0	PF03795;PF03795	0	mrr:Moror_16328	0	K09780	0	Dikarya	Marasmiaceae	Eukaryota;Fungi;Dikarya;Basidiomycota;Agaricomycotina;Agaricomycetes;Agaricomycetidae;Agaricales;Marasmiaceae;mitosporic Marasmiaceae;Moniliophthora	0	PF03795;PF03795	0	mrr:Moror_16328	0	K09780	0
[truncated: 1,489 more rows]

## Sheet: Column Guide
Column	description
group	Experimental Condition (relevant for differrential expression spreadsheets)
queryid	Assembly contig/Query sequence unique identifier - Trinity isoform
geneid	Assembly gene unique identifier - Trinity putative gene
C_RawCounts	control (non-contaminated) raw counts
T_RawCounts	Treatment (contaminated) raw counts
C_Meantpm	control (non-contaminated) relative abundance - tpm
T_Meantpm	Treatment (contaminated) relative abundance - tpm
regulation	Regulation with respect to condition
FoldChange	Fold change
subjectid	Primary annotation (Blast return) unique identifier (nr, SwissProt, and TrEMBL)
subjectdescription	Primary annotation (Blast return) functional description
taxon1	Primary annotation (Blast return) taxon level (highest)
taxon2	Primary annotation (Blast return) taxon level
taxon5	Primary annotation (Blast return) taxon level
taxon6	Primary annotation (Blast return) taxon level (lowest)
subjectid_2	Secondary annotation (Blast returns) unique identifier (nr, SwissProt, and TrEMBL) - this is annotation which is equally statistically likely as primary annotation (representing ambiguity; see Brereton et al 2016, Plant phys for full methodology)
taxon6_2	Secondary annotation (Blast returns) taxon level (lowest)
bitscore_2	Secondary annotation (Blast returns) bitscore
bitscore2_2	Secondary annotation (Blast returns) bitscore2
keywords_2	Secondary annotation (Blast returns) keywords+count within all functional descriptions
subjectdescription_2	Secondary annotation (Blast returns) functional description
FoldChange(log)	Fold change
FoldChange(EBSeq)	Fold change
[truncated: 27 more rows]
