# Supplementary material for: Trees, fungi and bacteria: tripartite metatranscriptomics of a root microbiome responding to soil contamination
Source: Microbiome. 2018 Mar 21;6:53. doi: 10.1186/s40168-018-0432-5 (PMC5863371; doi:10.1186/s40168-018-0432-5)
Supplement: Supplementary file 8 — Upregulated DE Basidiomycota blastn spreadsheet. (XLSX 958 kb) [file 40168_2018_432_MOESM8_ESM.xlsx]

## Sheet: BLASTn
queryid	identity	evalue	bitscore	querylength	Alignment_vs_Q_SeqLength	subjectid	ID	subjectlength	Alignment_vs_S_SeqLength	subjectdescription	taxon1	taxon2	taxon3	taxon4	taxon5	taxon6	taxon7	taxon8	Taxonomy	subjectid_2	subjectdescription_2	identity_2	bitscore_2
Salix_HiSeq_c349974_g1_i1	86.27	1e-114	424	401	100	gi|169150821|emb|CU468230.2|	169150821	3421954	0.01166	Acinetobacter baumannii SDF, complete genome	Bacteria	Proteobacteria	Gammaproteobacteria	Pseudomonadales	Acinetobacter	Acinetobacter calcoaceticus/baumannii complex	Acinetobacter baumannii	Acinetobacter baumannii SDF	Bacteria;Proteobacteria;Gammaproteobacteria;Pseudomonadales;Moraxellaceae;Acinetobacter;Acinetobacter calcoaceticus/baumannii complex;Acinetobacter baumannii;Acinetobacter baumannii SDF	gi|169150821|emb|CU468230.2|	Acinetobacter baumannii SDF, complete genome	86.27	424
Salix_HiSeq_c578200_g4_i2	82.38	1e-35	161	595	31.7647	gi|1785957|gb|U38788.1|U38788	1785957	190	99.4737	Acrasis rosea calmodulin (CAM) gene, partial cds	Eukaryota	Heterolobosea	Acrasida	Acrasiaceae	Acrasida	Acrasiaceae	Acrasis	Acrasis rosea	Eukaryota;Heterolobosea;Acrasida;Acrasiaceae;Acrasis;Acrasis rosea	gi|1785957|gb|U38788.1|U38788	Acrasis rosea calmodulin (CAM) gene, partial cds	82.38	161
Salix_HiSeq_c597854_g4_i1	88.01	7e-96	361	339	89.0855	gi|567768022|gb|KF757229.1|	567768022	27266	1.15895	Acremonium chrysogenum mitochondrion, complete genome	Eukaryota	Opisthokonta	Fungi	Dikarya	Hypocreales	Hypocreales incertae sedis	Acremonium	Acremonium chrysogenum	Eukaryota;Opisthokonta;Fungi;Dikarya;Ascomycota;saccharomyceta;Pezizomycotina;leotiomyceta;sordariomyceta;Sordariomycetes;Hypocreomycetidae;Hypocreales;Hypocreales incertae sedis;Acremonium;Acremonium chrysogenum	gi|567768022|gb|KF757229.1|	Acremonium chrysogenum mitochondrion, complete genome	88.01	361
Salix_HiSeq_c562479_g1_i3	93.5	4e-76	294	202	97.0297	gi|359832573|gb|CP003170.1|	359832573	9239851	0.00216454	Actinoplanes sp. SE50/110, complete genome	Bacteria	Terrabacteria group	Actinobacteria	Micromonosporales	Micromonosporales	Micromonosporaceae	Actinoplanes	Actinoplanes sp. SE50/110	Bacteria;Terrabacteria group;Actinobacteria;Micromonosporales;Micromonosporaceae;Actinoplanes;Actinoplanes sp. SE50/110	gi|359832573|gb|CP003170.1| ; gi|381368402|dbj|AP012319.1|	Actinoplanes sp. SE50/110, complete genome ; Actinoplanes missouriensis 431 DNA, complete genome	93.5 ; 93.75	294.0 ; 285.0
Salix_HiSeq_c565217_g1_i1	79.76	4e-53	219	341	95.3079	gi|381368402|dbj|AP012319.1|	381368402	8773466	0.00356758	Actinoplanes missouriensis 431 DNA, complete genome	Bacteria	Terrabacteria group	Actinobacteria	Micromonosporales	Micromonosporaceae	Actinoplanes	Actinoplanes missouriensis	Actinoplanes missouriensis 431	Bacteria;Terrabacteria group;Actinobacteria;Micromonosporales;Micromonosporaceae;Actinoplanes;Actinoplanes missouriensis;Actinoplanes missouriensis 431	gi|381368402|dbj|AP012319.1|	Actinoplanes missouriensis 431 DNA, complete genome	79.76	219
Salix_HiSeq_c585190_g1_i3	83.63	1e-88	337	398	97.2362	gi|381368402|dbj|AP012319.1|	381368402	8773466	0.00412608	Actinoplanes missouriensis 431 DNA, complete genome	Bacteria	Terrabacteria group	Actinobacteria	Micromonosporales	Micromonosporaceae	Actinoplanes	Actinoplanes missouriensis	Actinoplanes missouriensis 431	Bacteria;Terrabacteria group;Actinobacteria;Micromonosporales;Micromonosporaceae;Actinoplanes;Actinoplanes missouriensis;Actinoplanes missouriensis 431	gi|381368402|dbj|AP012319.1|	Actinoplanes missouriensis 431 DNA, complete genome	83.63	337
Salix_HiSeq_c600905_g1_i3	84.03	1e-99	374	561	70.7665	gi|381368402|dbj|AP012319.1|	381368402	8773466	0.00453641	Actinoplanes missouriensis 431 DNA, complete genome	Bacteria	Terrabacteria group	Actinobacteria	Micromonosporales	Micromonosporaceae	Actinoplanes	Actinoplanes missouriensis	Actinoplanes missouriensis 431	Bacteria;Terrabacteria group;Actinobacteria;Micromonosporales;Micromonosporaceae;Actinoplanes;Actinoplanes missouriensis;Actinoplanes missouriensis 431	gi|381368402|dbj|AP012319.1| ; gi|359832573|gb|CP003170.1| ; gi|255918463|gb|CP001630.1|	Actinoplanes missouriensis 431 DNA, complete genome ; Actinoplanes sp. SE50/110, complete genome ; Actinosynnema mirum DSM 43827, complete genome	84.03 ; 83.82 ; 80.0	374.0 ; 368.0 ; 281.0
Salix_HiSeq_c601350_g1_i2	81.47	5e-89	339	492	86.9919	gi|381368402|dbj|AP012319.1|	381368402	8773466	0.00498093	Actinoplanes missouriensis 431 DNA, complete genome	Bacteria	Terrabacteria group	Actinobacteria	Micromonosporales	Micromonosporaceae	Actinoplanes	Actinoplanes missouriensis	Actinoplanes missouriensis 431	Bacteria;Terrabacteria group;Actinobacteria;Micromonosporales;Micromonosporaceae;Actinoplanes;Actinoplanes missouriensis;Actinoplanes missouriensis 431	gi|381368402|dbj|AP012319.1|	Actinoplanes missouriensis 431 DNA, complete genome	81.47	339
Salix_HiSeq_c582414_g3_i1	87.39	5e-61	244	235	91.4894	gi|255918463|gb|CP001630.1|	255918463	8248144	0.00263089	Actinosynnema mirum DSM 43827, complete genome	Bacteria	Terrabacteria group	Actinobacteria	Pseudonocardiales	Pseudonocardiaceae	Actinosynnema	Actinosynnema mirum	Actinosynnema mirum DSM 43827	Bacteria;Terrabacteria group;Actinobacteria;Pseudonocardiales;Pseudonocardiaceae;Actinosynnema;Actinosynnema mirum;Actinosynnema mirum DSM 43827	gi|255918463|gb|CP001630.1|	Actinosynnema mirum DSM 43827, complete genome	87.39	244
Salix_HiSeq_c582414_g3_i2	90.29	3e-53	219	224	75.4464	gi|255918463|gb|CP001630.1|	255918463	8248144	0.00206107	Actinosynnema mirum DSM 43827, complete genome	Bacteria	Terrabacteria group	Actinobacteria	Pseudonocardiales	Pseudonocardiaceae	Actinosynnema	Actinosynnema mirum	Actinosynnema mirum DSM 43827	Bacteria;Terrabacteria group;Actinobacteria;Pseudonocardiales;Pseudonocardiaceae;Actinosynnema;Actinosynnema mirum;Actinosynnema mirum DSM 43827	gi|255918463|gb|CP001630.1|	Actinosynnema mirum DSM 43827, complete genome	90.29	219
Salix_HiSeq_c582414_g3_i3	88.15	1e-61	246	221	93.6652	gi|255918463|gb|CP001630.1|	255918463	8248144	0.0025339	Actinosynnema mirum DSM 43827, complete genome	Bacteria	Terrabacteria group	Actinobacteria	Pseudonocardiales	Pseudonocardiaceae	Actinosynnema	Actinosynnema mirum	Actinosynnema mirum DSM 43827	Bacteria;Terrabacteria group;Actinobacteria;Pseudonocardiales;Pseudonocardiaceae;Actinosynnema;Actinosynnema mirum;Actinosynnema mirum DSM 43827	gi|255918463|gb|CP001630.1|	Actinosynnema mirum DSM 43827, complete genome	88.15	246
Salix_HiSeq_c582414_g3_i5	88.84	7e-64	254	225	92.4444	gi|255918463|gb|CP001630.1|	255918463	8248144	0.00254603	Actinosynnema mirum DSM 43827, complete genome	Bacteria	Terrabacteria group	Actinobacteria	Pseudonocardiales	Pseudonocardiaceae	Actinosynnema	Actinosynnema mirum	Actinosynnema mirum DSM 43827	Bacteria;Terrabacteria group;Actinobacteria;Pseudonocardiales;Pseudonocardiaceae;Actinosynnema;Actinosynnema mirum;Actinosynnema mirum DSM 43827	gi|255918463|gb|CP001630.1|	Actinosynnema mirum DSM 43827, complete genome	88.84	254
Salix_HiSeq_c569845_g2_i1	90.91	1e-27	134	304	32.5658	gi|831791121|ref|XM_012904157.1|	831791121	1146	8.63874	Acytostelium subglobosum LB1 hypothetical protein partial mRNA	Eukaryota	Amoebozoa	Mycetozoa	Dictyosteliida	Dictyosteliida	Acytostelium	Acytostelium subglobosum	Acytostelium subglobosum LB1	Eukaryota;Amoebozoa;Mycetozoa;Dictyosteliida;Acytostelium;Acytostelium subglobosum;Acytostelium subglobosum LB1	gi|831791121|ref|XM_012904157.1|	Acytostelium subglobosum LB1 hypothetical protein partial mRNA	90.91	134
Salix_HiSeq_c569845_g2_i2	83.94	2e-49	206	217	99.5392	gi|831791121|ref|XM_012904157.1|	831791121	1146	18.8482	Acytostelium subglobosum LB1 hypothetical protein partial mRNA	Eukaryota	Amoebozoa	Mycetozoa	Dictyosteliida	Dictyosteliida	Acytostelium	Acytostelium subglobosum	Acytostelium subglobosum LB1	Eukaryota;Amoebozoa;Mycetozoa;Dictyosteliida;Acytostelium;Acytostelium subglobosum;Acytostelium subglobosum LB1	gi|831791121|ref|XM_012904157.1|	Acytostelium subglobosum LB1 hypothetical protein partial mRNA	83.94	206
Salix_HiSeq_c599674_g1_i2	79.86	0	693	1005	96.1194	gi|568455439|ref|XM_006460871.1|	568455439	1831	52.8127	Agaricus bisporus var. bisporus H97 hypothetical protein (AGABI2DRAFT_192506), mRNA	Eukaryota	Opisthokonta	Fungi	Dikarya	Agaricus	Agaricus bisporus	Agaricus bisporus var. bisporus	Agaricus bisporus var. bisporus H97	Eukaryota;Opisthokonta;Fungi;Dikarya;Basidiomycota;Agaricomycotina;Agaricomycetes;Agaricomycetidae;Agaricales;Agaricaceae;Agaricus;Agaricus bisporus;Agaricus bisporus var. bisporus;Agaricus bisporus var. bisporus H97	gi|568455439|ref|XM_006460871.1|	Agaricus bisporus var. bisporus H97 hypothetical protein (AGABI2DRAFT_192506), mRNA	79.86	693
Salix_HiSeq_c597391_g1_i4	91.21	1e-135	494	613	59.217	gi|597971728|ref|XM_007327460.1|	597971728	1731	20.9705	Agaricus bisporus var. burnettii JB137-S8 ATP1 alpha subunit of the F1 sector of mitochondrial F1F0 ATP synthase (AGABI1DRAFT_111926), mRNA	Eukaryota	Opisthokonta	Fungi	Dikarya	Agaricus	Agaricus bisporus	Agaricus bisporus var. burnettii	Agaricus bisporus var. burnettii JB137-S8	Eukaryota;Opisthokonta;Fungi;Dikarya;Basidiomycota;Agaricomycotina;Agaricomycetes;Agaricomycetidae;Agaricales;Agaricaceae;Agaricus;Agaricus bisporus;Agaricus bisporus var. burnettii;Agaricus bisporus var. burnettii JB137-S8	gi|597971728|ref|XM_007327460.1|	Agaricus bisporus var. burnettii JB137-S8 ATP1 alpha subunit of the F1 sector of mitochondrial F1F0 ATP synthase (AGABI1DRAFT_111926), mRNA	91.21	494
Salix_HiSeq_c584984_g1_i5	88.8	6e-122	448	378	97.619	gi|585867766|gb|KF914661.1|	585867766	1531	24.0366	Aggregicoccus edonensis strain MCy10622 16S ribosomal RNA gene, partial sequence	Bacteria	Proteobacteria	delta/epsilon subdivisions	Deltaproteobacteria	Cystobacterineae	Myxococcaceae	Aggregicoccus	Aggregicoccus edonensis	Bacteria;Proteobacteria;delta/epsilon subdivisions;Deltaproteobacteria;Myxococcales;Cystobacterineae;Myxococcaceae;Aggregicoccus;Aggregicoccus edonensis	gi|585867766|gb|KF914661.1|	Aggregicoccus edonensis strain MCy10622 16S ribosomal RNA gene, partial sequence	88.8	448
Salix_HiSeq_c533225_g1_i2	96.34	3e-109	405	346	71.0983	gi|326374962|gb|HQ714598.1|	326374962	785	31.3376	Alnicola badia isolate 510 voucher PAM0410120 glyceraldehyde 3-phosphate dehydrogenase (gpd) gene, partial cds	Eukaryota	Opisthokonta	Fungi	Dikarya	Agaricales	Cortinariaceae	Alnicola	Alnicola badia	Eukaryota;Opisthokonta;Fungi;Dikarya;Basidiomycota;Agaricomycotina;Agaricomycetes;Agaricomycetidae;Agaricales;Cortinariaceae;Alnicola;Alnicola badia	gi|326374962|gb|HQ714598.1|	Alnicola badia isolate 510 voucher PAM0410120 glyceraldehyde 3-phosphate dehydrogenase (gpd) gene, partial cds	96.34	405
Salix_HiSeq_c582074_g3_i1	91.76	1e-173	619	449	99.3318	gi|480326914|gb|JX507637.1|	480326914	2091	21.3773	Antrodia xantha isolate 48 large subunit ribosomal RNA gene, partial sequence	Eukaryota	Opisthokonta	Fungi	Dikarya	Polyporales	Polyporaceae	Amyloporia	Amyloporia xantha	Eukaryota;Opisthokonta;Fungi;Dikarya;Basidiomycota;Agaricomycotina;Agaricomycetes;Agaricomycetes incertae sedis;Polyporales;Polyporaceae;Amyloporia;Amyloporia xantha	gi|480326914|gb|JX507637.1|	Antrodia xantha isolate 48 large subunit ribosomal RNA gene, partial sequence	91.76	619
Salix_HiSeq_c576794_g2_i1	81.73	1e-105	394	699	69.5279	gi|673052662|ref|XM_008882070.1|	673052662	683	71.3031	Aphanomyces invadans hypothetical protein mRNA	Eukaryota	Stramenopiles	Oomycetes	Saprolegniales	Saprolegniales	Saprolegniaceae	Aphanomyces	Aphanomyces invadans	Eukaryota;Stramenopiles;Oomycetes;Saprolegniales;Saprolegniaceae;Aphanomyces;Aphanomyces invadans	gi|673052662|ref|XM_008882070.1|	Aphanomyces invadans hypothetical protein mRNA	81.73	394
Salix_HiSeq_c583124_g5_i4	84.62	3e-44	189	288	66.6667	gi|1021529050|ref|XM_016352447.1|	1021529050	1314	14.6119	PREDICTED: Arachis ipaensis polyubiquitin (LOC107648645), mRNA	Eukaryota	Viridiplantae	Streptophyta	Streptophytina	Papilionoideae	Dalbergieae	Arachis	Arachis ipaensis	Eukaryota;Viridiplantae;Streptophyta;Streptophytina;Embryophyta;Tracheophyta;Euphyllophyta;Spermatophyta;Magnoliophyta;Mesangiospermae;eudicotyledons;Gunneridae;Pentapetalae;rosids;fabids;Fabales;Fabaceae;Papilionoideae;Dalbergieae;Arachis;Arachis ipaensis	gi|1021529050|ref|XM_016352447.1|	PREDICTED: Arachis ipaensis polyubiquitin (LOC107648645), mRNA	84.62	189
Salix_HiSeq_c495338_g1_i1	89.25	3e-57	231	227	81.0573	gi|42765480|gb|AY440451.1|	42765480	611	30.1146	Armigeres subalbatus ASAP ID: 39187 cytosolic large ribosomal subunit L40 mRNA sequence	Eukaryota	Metazoa	Eumetazoa	Bilateria	Culicinae	Aedini	Armigeres	Armigeres subalbatus	Eukaryota;Metazoa;Eumetazoa;Bilateria;Protostomia;Ecdysozoa;Panarthropoda;Arthropoda;Mandibulata;Pancrustacea;Hexapoda;Insecta;Dicondylia;Pterygota;Neoptera;Endopterygota;Diptera;Nematocera;Culicomorpha;Culicoidea;Culicidae;Culicinae;Aedini;Armigeres;Armigeres subalbatus	gi|42765480|gb|AY440451.1|	Armigeres subalbatus ASAP ID: 39187 cytosolic large ribosomal subunit L40 mRNA sequence	89.25	231
Salix_HiSeq_c582074_g2_i1	95.58	2e-41	180	370	30.2703	gi|84873678|gb|DQ338550.1|	84873678	2488	4.5418	Armillaria pallidula strain CMW 4968 large subunit ribosomal RNA gene, partial sequence	Eukaryota	Opisthokonta	Fungi	Dikarya	Agaricales	Physalacriaceae	Armillaria	Armillaria pallidula	Eukaryota;Opisthokonta;Fungi;Dikarya;Basidiomycota;Agaricomycotina;Agaricomycetes;Agaricomycetidae;Agaricales;Physalacriaceae;Armillaria;Armillaria pallidula	gi|84873678|gb|DQ338550.1| ; gi|480327002|gb|JX507725.1|	Armillaria pallidula strain CMW 4968 large subunit ribosomal RNA gene, partial sequence ; Peniophora sp. 213 OA-2013 large subunit ribosomal RNA gene, partial sequencegi|480327088|gb|JX535111.1| Peniophora sp. 97 OA-2013 large subunit ribosomal RNA gene, partial sequence	95.58 ; 94.39	180.0 ; 161.0
Salix_HiSeq_c583334_g1_i1	81.06	1e-82	318	1031	39.6702	gi|121699288|ref|XM_001267970.1|	121699288	891	45.9035	Aspergillus clavatus NRRL 1 proteasome component Pre2, putative (ACLA_082360), partial mRNA	Eukaryota	Opisthokonta	Fungi	Dikarya	Aspergillaceae	Aspergillus	Aspergillus clavatus	Aspergillus clavatus NRRL 1	Eukaryota;Opisthokonta;Fungi;Dikarya;Ascomycota;saccharomyceta;Pezizomycotina;leotiomyceta;Eurotiomycetes;Eurotiomycetidae;Eurotiales;Aspergillaceae;Aspergillus;Aspergillus clavatus;Aspergillus clavatus NRRL 1	gi|121699288|ref|XM_001267970.1|	Aspergillus clavatus NRRL 1 proteasome component Pre2, putative (ACLA_082360), partial mRNA	81.06	318
Salix_HiSeq_c597460_g2_i3	82.39	0	1413	1747	94.6193	gi|121716389|ref|XM_001275792.1|	121716389	2484	66.5459	Aspergillus clavatus NRRL 1 translation elongation factor EF-2 subunit, putative (ACLA_074040), partial mRNA	Eukaryota	Opisthokonta	Fungi	Dikarya	Aspergillaceae	Aspergillus	Aspergillus clavatus	Aspergillus clavatus NRRL 1	Eukaryota;Opisthokonta;Fungi;Dikarya;Ascomycota;saccharomyceta;Pezizomycotina;leotiomyceta;Eurotiomycetes;Eurotiomycetidae;Eurotiales;Aspergillaceae;Aspergillus;Aspergillus clavatus;Aspergillus clavatus NRRL 1	gi|121716389|ref|XM_001275792.1|	Aspergillus clavatus NRRL 1 translation elongation factor EF-2 subunit, putative (ACLA_074040), partial mRNA	82.39	1413
Salix_HiSeq_c589940_g1_i1	80.42	2e-80	311	783	53.6398	gi|119492759|ref|XM_001263698.1|	119492759	492	85.3659	Neosartorya fischeri NRRL 181 peptidyl-prolyl cis-trans isomerase/cyclophilin, putative (NFIA_069730) partial mRNA	Eukaryota	Opisthokonta	Fungi	Dikarya	Aspergillaceae	Aspergillus	Aspergillus fischeri	Aspergillus fischeri NRRL 181	Eukaryota;Opisthokonta;Fungi;Dikarya;Ascomycota;saccharomyceta;Pezizomycotina;leotiomyceta;Eurotiomycetes;Eurotiomycetidae;Eurotiales;Aspergillaceae;Aspergillus;Aspergillus fischeri;Aspergillus fischeri NRRL 181	gi|119492759|ref|XM_001263698.1|	Neosartorya fischeri NRRL 181 peptidyl-prolyl cis-trans isomerase/cyclophilin, putative (NFIA_069730) partial mRNA	80.42	311
Salix_HiSeq_c578592_g1_i2	81.14	7e-132	483	1564	39.5141	gi|70992714|ref|XM_746113.1|	70992714	648	95.3704	Aspergillus fumigatus Af293 GTP-binding nuclear protein Ran, putative (AFUA_6G13300), partial mRNA	Eukaryota	Opisthokonta	Fungi	Dikarya	Aspergillaceae	Aspergillus	Aspergillus fumigatus	Aspergillus fumigatus Af293	Eukaryota;Opisthokonta;Fungi;Dikarya;Ascomycota;saccharomyceta;Pezizomycotina;leotiomyceta;Eurotiomycetes;Eurotiomycetidae;Eurotiales;Aspergillaceae;Aspergillus;Aspergillus fumigatus;Aspergillus fumigatus Af293	gi|70992714|ref|XM_746113.1|	Aspergillus fumigatus Af293 GTP-binding nuclear protein Ran, putative (AFUA_6G13300), partial mRNA	81.14	483
Salix_HiSeq_c597796_g3_i2	87.45	5e-71	279	762	32.1522	gi|83764984|dbj|AP007151.1|	83764984	4429080	0.00548647	Aspergillus oryzae RIB40 DNA, SC005	Eukaryota	Opisthokonta	Fungi	Dikarya	Aspergillaceae	Aspergillus	Aspergillus oryzae	Aspergillus oryzae RIB40	Eukaryota;Opisthokonta;Fungi;Dikarya;Ascomycota;saccharomyceta;Pezizomycotina;leotiomyceta;Eurotiomycetes;Eurotiomycetidae;Eurotiales;Aspergillaceae;Aspergillus;Aspergillus oryzae;Aspergillus oryzae RIB40	gi|83764984|dbj|AP007151.1|	Aspergillus oryzae RIB40 DNA, SC005	87.45	279
Salix_HiSeq_c587916_g1_i6	86.15	0	754	1541	45.9442	gi|115389519|ref|XM_001212265.1|	115389519	948	74.6835	Aspergillus terreus NIH2624 ADP/ATP carrier protein, partial mRNA	Eukaryota	Opisthokonta	Fungi	Dikarya	Aspergillaceae	Aspergillus	Aspergillus terreus	Aspergillus terreus NIH2624	Eukaryota;Opisthokonta;Fungi;Dikarya;Ascomycota;saccharomyceta;Pezizomycotina;leotiomyceta;Eurotiomycetes;Eurotiomycetidae;Eurotiales;Aspergillaceae;Aspergillus;Aspergillus terreus;Aspergillus terreus NIH2624	gi|115389519|ref|XM_001212265.1|	Aspergillus terreus NIH2624 ADP/ATP carrier protein, partial mRNA	86.15	754
Salix_HiSeq_c588121_g8_i1	91.59	9e-81	311	433	51.963	gi|915693180|ref|XM_013488114.1|	915693180	411	54.7445	Aureobasidium subglaciale EXF-2481 hypothetical protein partial mRNA	Eukaryota	Opisthokonta	Fungi	Dikarya	Aureobasidiaceae	Aureobasidium	Aureobasidium subglaciale	Aureobasidium subglaciale EXF-2481	Eukaryota;Opisthokonta;Fungi;Dikarya;Ascomycota;saccharomyceta;Pezizomycotina;leotiomyceta;dothideomyceta;Dothideomycetes;Dothideomycetidae;Dothideales;Aureobasidiaceae;Aureobasidium;Aureobasidium subglaciale;Aureobasidium subglaciale EXF-2481	gi|915693180|ref|XM_013488114.1|	Aureobasidium subglaciale EXF-2481 hypothetical protein partial mRNA	91.59	311
Salix_HiSeq_c592775_g2_i1	84.53	6e-89	339	670	51.4925	gi|667660082|ref|XM_008603651.1|	667660082	447	77.1812	Beauveria bassiana ARSEF 2860 60S ribosomal protein L27 partial mRNA	Eukaryota	Opisthokonta	Fungi	Dikarya	Cordycipitaceae	Beauveria	Beauveria bassiana	Beauveria bassiana ARSEF 2860	Eukaryota;Opisthokonta;Fungi;Dikarya;Ascomycota;saccharomyceta;Pezizomycotina;leotiomyceta;sordariomyceta;Sordariomycetes;Hypocreomycetidae;Hypocreales;Cordycipitaceae;Beauveria;Beauveria bassiana;Beauveria bassiana ARSEF 2860	gi|667660082|ref|XM_008603651.1|	Beauveria bassiana ARSEF 2860 60S ribosomal protein L27 partial mRNA	84.53	339
Salix_HiSeq_c581298_g3_i1	87.33	4e-112	416	834	43.765	gi|928512933|ref|XM_014219789.1|	928512933	369	99.729	Bipolaris maydis ATCC 48331 hypothetical protein partial mRNA	Eukaryota	Opisthokonta	Fungi	Dikarya	Pleosporaceae	Bipolaris	Bipolaris maydis	Bipolaris maydis ATCC 48331	Eukaryota;Opisthokonta;Fungi;Dikarya;Ascomycota;saccharomyceta;Pezizomycotina;leotiomyceta;dothideomyceta;Dothideomycetes;Pleosporomycetidae;Pleosporales;Pleosporineae;Pleosporaceae;Bipolaris;Bipolaris maydis;Bipolaris maydis ATCC 48331	gi|928512933|ref|XM_014219789.1|	Bipolaris maydis ATCC 48331 hypothetical protein partial mRNA	87.33	416
Salix_HiSeq_c587620_g1_i1	87.31	8e-32	150	1674	7.8853	gi|372861972|gb|HQ909886.1|	372861972	28243	0.467372	Blastocystis sp. subtype 3 strain DMP/08-326 mitochondrion, complete genome	Eukaryota	Stramenopiles	Blastocystis	Blastocystis sp. subtypes	Stramenopiles	Blastocystis	Blastocystis sp. subtypes	Blastocystis sp. subtype 3	Eukaryota;Stramenopiles;Blastocystis;Blastocystis sp. subtypes;Blastocystis sp. subtype 3	gi|372861972|gb|HQ909886.1|	Blastocystis sp. subtype 3 strain DMP/08-326 mitochondrion, complete genome	87.31	150
Salix_HiSeq_c583928_g3_i1	75.11	2e-96	364	1104	78.2609	gi|261188377|ref|XM_002620558.1|	261188377	1626	53.3825	Ajellomyces dermatitidis SLH14081 60S acidic ribosomal protein P0, partial mRNA	Eukaryota	Opisthokonta	Fungi	Dikarya	Ajellomycetaceae	Blastomyces	Blastomyces gilchristii	Blastomyces gilchristii SLH14081	Eukaryota;Opisthokonta;Fungi;Dikarya;Ascomycota;saccharomyceta;Pezizomycotina;leotiomyceta;Eurotiomycetes;Eurotiomycetidae;Onygenales;Ajellomycetaceae;Blastomyces;Blastomyces gilchristii;Blastomyces gilchristii SLH14081	gi|261188377|ref|XM_002620558.1|	Ajellomyces dermatitidis SLH14081 60S acidic ribosomal protein P0, partial mRNA	75.11	364
Salix_HiSeq_c572917_g2_i4	91.02	8e-84	320	250	96	gi|948534026|gb|CP013111.1|	948534026	6989698	0.00341932	Bordetella sp. N genome	Bacteria	Proteobacteria	Betaproteobacteria	Burkholderiales	Burkholderiales	Alcaligenaceae	Bordetella	Bordetella sp. N	Bacteria;Proteobacteria;Betaproteobacteria;Burkholderiales;Alcaligenaceae;Bordetella;Bordetella sp. N	gi|948534026|gb|CP013111.1|	Bordetella sp. N genome	91.02	320
Salix_HiSeq_c596645_g3_i1	81.89	2e-99	374	938	49.0405	gi|554789245|dbj|AK426891.1|	554789245	902	50.9978	Brachypodium distachyon mRNA, clone: PL016C01-A-017_E18	Eukaryota	Viridiplantae	Streptophyta	Streptophytina	Pooideae	Brachypodieae	Brachypodium	Brachypodium distachyon	Eukaryota;Viridiplantae;Streptophyta;Streptophytina;Embryophyta;Tracheophyta;Euphyllophyta;Spermatophyta;Magnoliophyta;Mesangiospermae;Liliopsida;Petrosaviidae;commelinids;Poales;Poaceae;BOP clade;Pooideae;Brachypodieae;Brachypodium;Brachypodium distachyon	gi|554789245|dbj|AK426891.1|	Brachypodium distachyon mRNA, clone: PL016C01-A-017_E18	81.89	374
Salix_HiSeq_c599860_g2_i6	87.39	7e-25	126	819	13.431	gi|636793030|dbj|AP014576.1|	636793030	3090091	0.00355977	Burkholderia sp. RPE67 DNA, complete genome, chromosome: 1	Bacteria	Proteobacteria	Betaproteobacteria	Burkholderiales	Burkholderiales	Burkholderiaceae	Burkholderia	Burkholderia sp. RPE67	Bacteria;Proteobacteria;Betaproteobacteria;Burkholderiales;Burkholderiaceae;Burkholderia;Burkholderia sp. RPE67	gi|636793030|dbj|AP014576.1|	Burkholderia sp. RPE67 DNA, complete genome, chromosome: 1	87.39	126
Salix_HiSeq_c577122_g2_i5	97.12	7e-40	174	263	39.1635	gi|308453901|ref|XM_003089583.1|	308453901	369	27.9133	Caenorhabditis remanei hypothetical protein (CRE_23800) mRNA, complete cds	Eukaryota	Metazoa	Eumetazoa	Bilateria	Rhabditidae	Peloderinae	Caenorhabditis	Caenorhabditis remanei	Eukaryota;Metazoa;Eumetazoa;Bilateria;Protostomia;Ecdysozoa;Nematoda;Chromadorea;Rhabditida;Rhabditoidea;Rhabditidae;Peloderinae;Caenorhabditis;Caenorhabditis remanei	gi|308453901|ref|XM_003089583.1|	Caenorhabditis remanei hypothetical protein (CRE_23800) mRNA, complete cds	97.12	174
Salix_HiSeq_c569419_g1_i2	86.52	9e-33	152	690	20.2899	gi|56787607|gb|AY725761.1|	56787607	477	29.1405	Calonectria multiphialidica strain CBS 112678 calmodulin (cmdA) gene, exons 3 through 5 and partial cds	Eukaryota	Opisthokonta	Fungi	Dikarya	Hypocreales	Nectriaceae	Calonectria	Calonectria multiphialidica	Eukaryota;Opisthokonta;Fungi;Dikarya;Ascomycota;saccharomyceta;Pezizomycotina;leotiomyceta;sordariomyceta;Sordariomycetes;Hypocreomycetidae;Hypocreales;Nectriaceae;Calonectria;Calonectria multiphialidica	gi|56787607|gb|AY725761.1|	Calonectria multiphialidica strain CBS 112678 calmodulin (cmdA) gene, exons 3 through 5 and partial cds	86.52	152
Salix_HiSeq_c585170_g1_i1	87.22	9e-33	152	650	20.4615	gi|727478060|ref|XM_010416563.1|	727478060	1604	8.29177	PREDICTED: Camelina sativa tubulin alpha-1 chain (LOC104700952), mRNA	Eukaryota	Viridiplantae	Streptophyta	Streptophytina	Brassicaceae	Camelineae	Camelina	Camelina sativa	Eukaryota;Viridiplantae;Streptophyta;Streptophytina;Embryophyta;Tracheophyta;Euphyllophyta;Spermatophyta;Magnoliophyta;Mesangiospermae;eudicotyledons;Gunneridae;Pentapetalae;rosids;malvids;Brassicales;Brassicaceae;Camelineae;Camelina;Camelina sativa	gi|727478060|ref|XM_010416563.1|	PREDICTED: Camelina sativa tubulin alpha-1 chain (LOC104700952), mRNA	87.22	152
Salix_HiSeq_c537682_g2_i2	86.84	2e-50	209	225	83.5556	gi|46399275|emb|BX908798.1|	46399275	2414465	0.0077864	Parachlamydia-related symbiont UWE25, complete genome	Bacteria	PVC group	Chlamydiae	Chlamydiia	Parachlamydiaceae	Candidatus Protochlamydia	Candidatus Protochlamydia amoebophila	Candidatus Protochlamydia amoebophila UWE25	Bacteria;PVC group;Chlamydiae;Chlamydiia;Chlamydiales;Parachlamydiaceae;Candidatus Protochlamydia;Candidatus Protochlamydia amoebophila;Candidatus Protochlamydia amoebophila UWE25	gi|46399275|emb|BX908798.1|	Parachlamydia-related symbiont UWE25, complete genome	86.84	209
Salix_HiSeq_c598890_g2_i1	97.27	4e-81	311	215	85.1163	gi|61655689|gb|AY848965.1|	61655689	2133	8.57947	Centropyxis laevigata small subunit ribosomal RNA gene, partial sequence	Eukaryota	Amoebozoa	Tubulinea	Arcellinida	Difflugina	Centropyxidae	Centropyxis	Centropyxis laevigata	Eukaryota;Amoebozoa;Tubulinea;Arcellinida;Difflugina;Centropyxidae;Centropyxis;Centropyxis laevigata	gi|61655689|gb|AY848965.1|	Centropyxis laevigata small subunit ribosomal RNA gene, partial sequence	97.27	311
Salix_HiSeq_c588121_g6_i3	78.79	1e-23	121	287	66.5505	gi|670610009|gb|KF941303.1|	670610009	384	49.7396	Cercospora carotae isolate CD1-1 histone H3 gene, partial cdsgi|670610011|gb|KF941304.1| Cercospora carotae isolate CD1-2 histone H3 gene, partial cdsgi|670610013|gb|KF941305.1| Cercospora carotae isolate CD1-3 histone H3 gene, partial cds	Eukaryota	Opisthokonta	Fungi	Dikarya	Capnodiales	Mycosphaerellaceae	Cercospora	Cercospora carotae	Eukaryota;Opisthokonta;Fungi;Dikarya;Ascomycota;saccharomyceta;Pezizomycotina;leotiomyceta;dothideomyceta;Dothideomycetes;Dothideomycetidae;Capnodiales;Mycosphaerellaceae;Cercospora;Cercospora carotae	gi|670610009|gb|KF941303.1|	Cercospora carotae isolate CD1-1 histone H3 gene, partial cdsgi|670610011|gb|KF941304.1| Cercospora carotae isolate CD1-2 histone H3 gene, partial cdsgi|670610013|gb|KF941305.1| Cercospora carotae isolate CD1-3 histone H3 gene, partial cds	78.79	121
Salix_HiSeq_c537303_g1_i2	83.38	3e-167	599	796	82.9146	gi|631371899|ref|XM_007922139.1|	631371899	902	73.1707	Pseudocercospora fijiensis CIRAD86 hypothetical protein mRNA	Eukaryota	Opisthokonta	Fungi	Dikarya	Mycosphaerellaceae	Cercospora	Cercospora fijiensis	Cercospora fijiensis CIRAD86	Eukaryota;Opisthokonta;Fungi;Dikarya;Ascomycota;saccharomyceta;Pezizomycotina;leotiomyceta;dothideomyceta;Dothideomycetes;Dothideomycetidae;Capnodiales;Mycosphaerellaceae;Cercospora;Cercospora fijiensis;Cercospora fijiensis CIRAD86	gi|631371899|ref|XM_007922139.1|	Pseudocercospora fijiensis CIRAD86 hypothetical protein mRNA	83.38	599
Salix_HiSeq_c495883_g1_i1	86.87	2e-54	222	211	93.8389	gi|576039121|ref|XM_006693371.1|	576039121	2163	9.15395	Chaetomium thermophilum var. thermophilum DSM 1495 putative ribosomal protein (CTHT_0029790), partial mRNA	Eukaryota	Opisthokonta	Fungi	Dikarya	Chaetomium	Chaetomium thermophilum	Chaetomium thermophilum var. thermophilum	Chaetomium thermophilum var. thermophilum DSM 1495	Eukaryota;Opisthokonta;Fungi;Dikarya;Ascomycota;saccharomyceta;Pezizomycotina;leotiomyceta;sordariomyceta;Sordariomycetes;Sordariomycetidae;Sordariales;Chaetomiaceae;Chaetomium;Chaetomium thermophilum;Chaetomium thermophilum var. thermophilum;Chaetomium thermophilum var. thermophilum DSM 1495	gi|576039121|ref|XM_006693371.1|	Chaetomium thermophilum var. thermophilum DSM 1495 putative ribosomal protein (CTHT_0029790), partial mRNA	86.87	222
Salix_HiSeq_c598281_g4_i2	82.14	9e-54	222	869	31.5305	gi|336180374|gb|JN007486.1|	336180374	127206	0.209896	Chaetomium thermophilum var. thermophilum strain DSM 1495 mitochondrion, complete genome	Eukaryota	Opisthokonta	Fungi	Dikarya	Chaetomium	Chaetomium thermophilum	Chaetomium thermophilum var. thermophilum	Chaetomium thermophilum var. thermophilum DSM 1495	Eukaryota;Opisthokonta;Fungi;Dikarya;Ascomycota;saccharomyceta;Pezizomycotina;leotiomyceta;sordariomyceta;Sordariomycetes;Sordariomycetidae;Sordariales;Chaetomiaceae;Chaetomium;Chaetomium thermophilum;Chaetomium thermophilum var. thermophilum;Chaetomium thermophilum var. thermophilum DSM 1495	gi|336180374|gb|JN007486.1|	Chaetomium thermophilum var. thermophilum strain DSM 1495 mitochondrion, complete genome	82.14	222
Salix_HiSeq_c598975_g8_i5	92.37	2e-42	183	529	24.3856	gi|624956|emb|X83693.1|	624956	774	16.6667	C.reinhardtii mRNA for ribosomal protein S18	Eukaryota	Viridiplantae	Chlorophyta	Chlorophyceae	Chlamydomonadales	Chlamydomonadaceae	Chlamydomonas	Chlamydomonas reinhardtii	Eukaryota;Viridiplantae;Chlorophyta;Chlorophyceae;Chlamydomonadales;Chlamydomonadaceae;Chlamydomonas;Chlamydomonas reinhardtii	gi|624956|emb|X83693.1|	C.reinhardtii mRNA for ribosomal protein S18	92.37	183
Salix_HiSeq_c584991_g1_i3	86.1	1e-123	453	425	100	gi|169977285|emb|AM946600.1|	169977285	83663	0.515162	Chondromyces crocatus ajudazol biosynthesis gene cluster, strain Cmc5	Bacteria	Proteobacteria	delta/epsilon subdivisions	Deltaproteobacteria	Sorangiineae	Polyangiaceae	Chondromyces	Chondromyces crocatus	Bacteria;Proteobacteria;delta/epsilon subdivisions;Deltaproteobacteria;Myxococcales;Sorangiineae;Polyangiaceae;Chondromyces;Chondromyces crocatus	gi|169977285|emb|AM946600.1|	Chondromyces crocatus ajudazol biosynthesis gene cluster, strain Cmc5	86.1	453
Salix_HiSeq_c599465_g3_i1	99.4	3e-168	601	332	100	gi|1051181|gb|U37692.1|CVU37692	1051181	42704	0.772761	Cloning vector lambda TXF97, lacZ transcriptional fusion vector, complete sequence	other sequences	artificial sequences	vectors	Cloning vector lambda TXF97	artificial sequences	vectors	Cloning vector lambda TXF97	Unknown	other sequences;artificial sequences;vectors;Cloning vector lambda TXF97	gi|1051181|gb|U37692.1|CVU37692	Cloning vector lambda TXF97, lacZ transcriptional fusion vector, complete sequence	99.4	601
Salix_HiSeq_c573884_g1_i2	80.33	2e-103	388	2089	25.2753	gi|615443252|ref|XM_007592314.1|	615443252	705	74.8936	Colletotrichum fioriniae PJ7 Ras family protein mRNA	Eukaryota	Opisthokonta	Fungi	Dikarya	Glomerellaceae	Colletotrichum	Colletotrichum fioriniae	Colletotrichum fioriniae PJ7	Eukaryota;Opisthokonta;Fungi;Dikarya;Ascomycota;saccharomyceta;Pezizomycotina;leotiomyceta;sordariomyceta;Sordariomycetes;Hypocreomycetidae;Glomerellales;Glomerellaceae;Colletotrichum;Colletotrichum fioriniae;Colletotrichum fioriniae PJ7	gi|615443252|ref|XM_007592314.1|	Colletotrichum fioriniae PJ7 Ras family protein mRNA	80.33	388
Salix_HiSeq_c573884_g1_i4	80.33	9e-104	388	964	54.7718	gi|615443252|ref|XM_007592314.1|	615443252	705	74.8936	Colletotrichum fioriniae PJ7 Ras family protein mRNA	Eukaryota	Opisthokonta	Fungi	Dikarya	Glomerellaceae	Colletotrichum	Colletotrichum fioriniae	Colletotrichum fioriniae PJ7	Eukaryota;Opisthokonta;Fungi;Dikarya;Ascomycota;saccharomyceta;Pezizomycotina;leotiomyceta;sordariomyceta;Sordariomycetes;Hypocreomycetidae;Glomerellales;Glomerellaceae;Colletotrichum;Colletotrichum fioriniae;Colletotrichum fioriniae PJ7	gi|615443252|ref|XM_007592314.1|	Colletotrichum fioriniae PJ7 Ras family protein mRNA	80.33	388
Salix_HiSeq_c573884_g1_i5	80.15	1e-101	383	2309	22.867	gi|615443252|ref|XM_007592314.1|	615443252	705	74.8936	Colletotrichum fioriniae PJ7 Ras family protein mRNA	Eukaryota	Opisthokonta	Fungi	Dikarya	Glomerellaceae	Colletotrichum	Colletotrichum fioriniae	Colletotrichum fioriniae PJ7	Eukaryota;Opisthokonta;Fungi;Dikarya;Ascomycota;saccharomyceta;Pezizomycotina;leotiomyceta;sordariomyceta;Sordariomycetes;Hypocreomycetidae;Glomerellales;Glomerellaceae;Colletotrichum;Colletotrichum fioriniae;Colletotrichum fioriniae PJ7	gi|615443252|ref|XM_007592314.1|	Colletotrichum fioriniae PJ7 Ras family protein mRNA	80.15	383
Salix_HiSeq_c490427_g1_i1	89.92	2e-36	165	1060	12.0755	gi|596663095|ref|XM_007275431.1|	596663095	492	26.0163	Colletotrichum gloeosporioides Nara gc5 vacuolar transporter chaperone 1 (CGGC5_4844), partial mRNA	Eukaryota	Opisthokonta	Fungi	Dikarya	Glomerellaceae	Colletotrichum	Colletotrichum gloeosporioides	Colletotrichum gloeosporioides Nara gc5	Eukaryota;Opisthokonta;Fungi;Dikarya;Ascomycota;saccharomyceta;Pezizomycotina;leotiomyceta;sordariomyceta;Sordariomycetes;Hypocreomycetidae;Glomerellales;Glomerellaceae;Colletotrichum;Colletotrichum gloeosporioides;Colletotrichum gloeosporioides Nara gc5	gi|596663095|ref|XM_007275431.1|	Colletotrichum gloeosporioides Nara gc5 vacuolar transporter chaperone 1 (CGGC5_4844), partial mRNA	89.92	165
Salix_HiSeq_c525223_g1_i1	86.48	1e-65	261	494	48.583	gi|596689962|ref|XM_007280472.1|	596689962	264	90.9091	Colletotrichum gloeosporioides Nara gc5 40s ribosomal protein s21 (CGGC5_9331), partial mRNA	Eukaryota	Opisthokonta	Fungi	Dikarya	Glomerellaceae	Colletotrichum	Colletotrichum gloeosporioides	Colletotrichum gloeosporioides Nara gc5	Eukaryota;Opisthokonta;Fungi;Dikarya;Ascomycota;saccharomyceta;Pezizomycotina;leotiomyceta;sordariomyceta;Sordariomycetes;Hypocreomycetidae;Glomerellales;Glomerellaceae;Colletotrichum;Colletotrichum gloeosporioides;Colletotrichum gloeosporioides Nara gc5	gi|596689962|ref|XM_007280472.1|	Colletotrichum gloeosporioides Nara gc5 40s ribosomal protein s21 (CGGC5_9331), partial mRNA	86.48	261
Salix_HiSeq_c595272_g2_i2	83.81	3e-92	350	680	55.1471	gi|596717295|ref|XM_007285463.1|	596717295	1611	23.2775	Colletotrichum gloeosporioides Nara gc5 MFS hexose transporter (CGGC5_13402), partial mRNA	Eukaryota	Opisthokonta	Fungi	Dikarya	Glomerellaceae	Colletotrichum	Colletotrichum gloeosporioides	Colletotrichum gloeosporioides Nara gc5	Eukaryota;Opisthokonta;Fungi;Dikarya;Ascomycota;saccharomyceta;Pezizomycotina;leotiomyceta;sordariomyceta;Sordariomycetes;Hypocreomycetidae;Glomerellales;Glomerellaceae;Colletotrichum;Colletotrichum gloeosporioides;Colletotrichum gloeosporioides Nara gc5	gi|596717295|ref|XM_007285463.1|	Colletotrichum gloeosporioides Nara gc5 MFS hexose transporter (CGGC5_13402), partial mRNA	83.81	350
Salix_HiSeq_c598385_g1_i1	83.58	2e-119	440	807	58.86	gi|596726329|ref|XM_007287192.1|	596726329	552	86.2319	Colletotrichum gloeosporioides Nara gc5 ADP-ribosylation factor (CGGC5_2402), partial mRNA	Eukaryota	Opisthokonta	Fungi	Dikarya	Glomerellaceae	Colletotrichum	Colletotrichum gloeosporioides	Colletotrichum gloeosporioides Nara gc5	Eukaryota;Opisthokonta;Fungi;Dikarya;Ascomycota;saccharomyceta;Pezizomycotina;leotiomyceta;sordariomyceta;Sordariomycetes;Hypocreomycetidae;Glomerellales;Glomerellaceae;Colletotrichum;Colletotrichum gloeosporioides;Colletotrichum gloeosporioides Nara gc5	gi|596726329|ref|XM_007287192.1|	Colletotrichum gloeosporioides Nara gc5 ADP-ribosylation factor (CGGC5_2402), partial mRNA	83.58	440
Salix_HiSeq_c598385_g1_i4	83.33	3e-81	313	574	59.7561	gi|596726329|ref|XM_007287192.1|	596726329	552	62.3188	Colletotrichum gloeosporioides Nara gc5 ADP-ribosylation factor (CGGC5_2402), partial mRNA	Eukaryota	Opisthokonta	Fungi	Dikarya	Glomerellaceae	Colletotrichum	Colletotrichum gloeosporioides	Colletotrichum gloeosporioides Nara gc5	Eukaryota;Opisthokonta;Fungi;Dikarya;Ascomycota;saccharomyceta;Pezizomycotina;leotiomyceta;sordariomyceta;Sordariomycetes;Hypocreomycetidae;Glomerellales;Glomerellaceae;Colletotrichum;Colletotrichum gloeosporioides;Colletotrichum gloeosporioides Nara gc5	gi|596726329|ref|XM_007287192.1|	Colletotrichum gloeosporioides Nara gc5 ADP-ribosylation factor (CGGC5_2402), partial mRNA	83.33	313
Salix_HiSeq_c566156_g1_i2	88.02	1e-62	252	804	26.6169	gi|827062777|ref|XM_008094757.1|	827062777	312	68.5897	Colletotrichum graminicola M1.001 HMG box protein partial mRNA	Eukaryota	Opisthokonta	Fungi	Dikarya	Glomerellaceae	Colletotrichum	Colletotrichum graminicola	Colletotrichum graminicola M1.001	Eukaryota;Opisthokonta;Fungi;Dikarya;Ascomycota;saccharomyceta;Pezizomycotina;leotiomyceta;sordariomyceta;Sordariomycetes;Hypocreomycetidae;Glomerellales;Glomerellaceae;Colletotrichum;Colletotrichum graminicola;Colletotrichum graminicola M1.001	gi|827062777|ref|XM_008094757.1|	Colletotrichum graminicola M1.001 HMG box protein partial mRNA	88.02	252
Salix_HiSeq_c566156_g1_i4	88.02	1e-62	252	932	22.9614	gi|827062777|ref|XM_008094757.1|	827062777	312	68.5897	Colletotrichum graminicola M1.001 HMG box protein partial mRNA	Eukaryota	Opisthokonta	Fungi	Dikarya	Glomerellaceae	Colletotrichum	Colletotrichum graminicola	Colletotrichum graminicola M1.001	Eukaryota;Opisthokonta;Fungi;Dikarya;Ascomycota;saccharomyceta;Pezizomycotina;leotiomyceta;sordariomyceta;Sordariomycetes;Hypocreomycetidae;Glomerellales;Glomerellaceae;Colletotrichum;Colletotrichum graminicola;Colletotrichum graminicola M1.001	gi|827062777|ref|XM_008094757.1|	Colletotrichum graminicola M1.001 HMG box protein partial mRNA	88.02	252
Salix_HiSeq_c566156_g1_i5	88.02	1e-62	252	907	23.5943	gi|827062777|ref|XM_008094757.1|	827062777	312	68.5897	Colletotrichum graminicola M1.001 HMG box protein partial mRNA	Eukaryota	Opisthokonta	Fungi	Dikarya	Glomerellaceae	Colletotrichum	Colletotrichum graminicola	Colletotrichum graminicola M1.001	Eukaryota;Opisthokonta;Fungi;Dikarya;Ascomycota;saccharomyceta;Pezizomycotina;leotiomyceta;sordariomyceta;Sordariomycetes;Hypocreomycetidae;Glomerellales;Glomerellaceae;Colletotrichum;Colletotrichum graminicola;Colletotrichum graminicola M1.001	gi|827062777|ref|XM_008094757.1|	Colletotrichum graminicola M1.001 HMG box protein partial mRNA	88.02	252
Salix_HiSeq_c522780_g1_i1	97.53	3e-29	139	291	27.8351	gi|60543107|dbj|AB185072.1|	60543107	500	16.2	Conocephalum conicum H3 gene for histone 3, complete cds, clone: YFS410	Eukaryota	Viridiplantae	Streptophyta	Streptophytina	Marchantiales	Conocephalaceae	Conocephalum	Conocephalum conicum	Eukaryota;Viridiplantae;Streptophyta;Streptophytina;Embryophyta;Marchantiophyta;Marchantiopsida;Marchantiidae;Marchantiales;Conocephalaceae;Conocephalum;Conocephalum conicum	gi|60543107|dbj|AB185072.1|	Conocephalum conicum H3 gene for histone 3, complete cds, clone: YFS410	97.53	139
Salix_HiSeq_c575292_g2_i1	77.9	7e-110	409	897	76.8116	gi|299748163|ref|XM_001837454.2|	299748163	921	74.81	Coprinopsis cinerea okayama7#130 t## hypothetical protein, mRNA	Eukaryota	Opisthokonta	Fungi	Dikarya	Psathyrellaceae	Coprinopsis	Coprinopsis cinerea	Coprinopsis cinerea okayama7#130	Eukaryota;Opisthokonta;Fungi;Dikarya;Basidiomycota;Agaricomycotina;Agaricomycetes;Agaricomycetidae;Agaricales;Psathyrellaceae;Coprinopsis;Coprinopsis cinerea;Coprinopsis cinerea okayama7#130	gi|299748163|ref|XM_001837454.2|	Coprinopsis cinerea okayama7#130 t## hypothetical protein, mRNA	77.9	409
Salix_HiSeq_c589164_g3_i1	87.55	3e-161	579	502	100	gi|299753036|ref|XM_001832968.2|	299753036	1542	32.5551	Coprinopsis cinerea okayama7#130 KQ# ATP synthase subunit beta, mRNA	Eukaryota	Opisthokonta	Fungi	Dikarya	Psathyrellaceae	Coprinopsis	Coprinopsis cinerea	Coprinopsis cinerea okayama7#130	Eukaryota;Opisthokonta;Fungi;Dikarya;Basidiomycota;Agaricomycotina;Agaricomycetes;Agaricomycetidae;Agaricales;Psathyrellaceae;Coprinopsis;Coprinopsis cinerea;Coprinopsis cinerea okayama7#130	gi|299753036|ref|XM_001832968.2|	Coprinopsis cinerea okayama7#130 KQ# ATP synthase subunit beta, mRNA	87.55	579
Salix_HiSeq_c573361_g1_i3	94.03	3e-17	100	703	9.38834	gi|573980149|ref|XM_006667957.1|	573980149	762	8.66142	Cordyceps militaris CM01 hypothetical protein (CCM_02805), partial mRNA	Eukaryota	Opisthokonta	Fungi	Dikarya	Cordycipitaceae	Cordyceps	Cordyceps militaris	Cordyceps militaris CM01	Eukaryota;Opisthokonta;Fungi;Dikarya;Ascomycota;saccharomyceta;Pezizomycotina;leotiomyceta;sordariomyceta;Sordariomycetes;Hypocreomycetidae;Hypocreales;Cordycipitaceae;Cordyceps;Cordyceps militaris;Cordyceps militaris CM01	gi|573980149|ref|XM_006667957.1|	Cordyceps militaris CM01 hypothetical protein (CCM_02805), partial mRNA	94.03	100
Salix_HiSeq_c578569_g2_i2	92.1	7e-110	407	303	95.3795	gi|1026740086|gb|CP014841.1|	1026740086	4227172	0.00683672	Dyella thiooxydans strain ATSB10, complete genome	Bacteria	Proteobacteria	Gammaproteobacteria	Xanthomonadales	Xanthomonadales	Rhodanobacteraceae	Dyella	Dyella thiooxydans	Bacteria;Proteobacteria;Gammaproteobacteria;Xanthomonadales;Rhodanobacteraceae;Dyella;Dyella thiooxydans	gi|1026740086|gb|CP014841.1| ; gi|170774137|gb|CP001013.1|	Dyella thiooxydans strain ATSB10, complete genome ; Leptothrix cholodnii SP-6, complete genome	92.1 ; 92.07	407.0 ; 407.0
Salix_HiSeq_c572965_g1_i7	89.23	6e-107	398	418	76.555	gi|225031917|gb|FJ764595.1|	225031917	503	63.8171	Uncultured Flexibacteraceae bacterium clone EW2-061 16S ribosomal RNA gene, partial sequence	Bacteria	FCB group	Bacteroidetes/Chlorobi group	Bacteroidetes	Cytophagales	Cytophagaceae	environmental samples	uncultured Flexibacteraceae bacterium	Bacteria;FCB group;Bacteroidetes/Chlorobi group;Bacteroidetes;Cytophagia;Cytophagales;Cytophagaceae;environmental samples;uncultured Flexibacteraceae bacterium	gi|225031917|gb|FJ764595.1|	Uncultured Flexibacteraceae bacterium clone EW2-061 16S ribosomal RNA gene, partial sequence	89.23	398
Salix_HiSeq_c576203_g1_i2	96.78	0	778	481	96.8815	gi|451919639|gb|KC453503.1|	451919639	519	89.7881	Uncultured Sphingobacterium sp. clone RLBp1977 16S ribosomal RNA gene, partial sequence	Bacteria	FCB group	Bacteroidetes/Chlorobi group	Bacteroidetes	Sphingobacteriaceae	Sphingobacterium	environmental samples	uncultured Sphingobacterium sp.	Bacteria;FCB group;Bacteroidetes/Chlorobi group;Bacteroidetes;Sphingobacteriia;Sphingobacteriales;Sphingobacteriaceae;Sphingobacterium;environmental samples;uncultured Sphingobacterium sp.	gi|451919639|gb|KC453503.1|	Uncultured Sphingobacterium sp. clone RLBp1977 16S ribosomal RNA gene, partial sequence	96.78	778
Salix_HiSeq_c591387_g3_i2	100	1e-71	279	202	74.7525	gi|356892217|gb|JN820195.1|	356892217	1518	9.9473	Uncultured Verrucomicrobia bacterium clone BF2C08 16S ribosomal RNA gene, partial sequence	Bacteria	PVC group	Verrucomicrobia	environmental samples	PVC group	Verrucomicrobia	environmental samples	uncultured Verrucomicrobia bacterium	Bacteria;PVC group;Verrucomicrobia;environmental samples;uncultured Verrucomicrobia bacterium	gi|356892217|gb|JN820195.1|	Uncultured Verrucomicrobia bacterium clone BF2C08 16S ribosomal RNA gene, partial sequence	100	279
Salix_HiSeq_c596908_g4_i1	95.44	1e-143	520	423	77.0686	gi|202950380|emb|FM205977.1|	202950380	487	67.1458	Uncultured Verrucomicrobia bacterium partial 16S rRNA gene, clone wetland_5	Bacteria	PVC group	Verrucomicrobia	environmental samples	PVC group	Verrucomicrobia	environmental samples	uncultured Verrucomicrobia bacterium	Bacteria;PVC group;Verrucomicrobia;environmental samples;uncultured Verrucomicrobia bacterium	gi|202950380|emb|FM205977.1|	Uncultured Verrucomicrobia bacterium partial 16S rRNA gene, clone wetland_5	95.44	520
Salix_HiSeq_c596271_g2_i2	87.2	3e-57	231	206	100	gi|374850026|dbj|AP011646.1|	374850026	40850	0.506732	Uncultured Chloroflexi bacterium DNA, fosmid clone: JFF004_B01	Bacteria	Terrabacteria group	Chloroflexi	environmental samples	Terrabacteria group	Chloroflexi	environmental samples	uncultured Chloroflexi bacterium	Bacteria;Terrabacteria group;Chloroflexi;environmental samples;uncultured Chloroflexi bacterium	gi|374850026|dbj|AP011646.1|	Uncultured Chloroflexi bacterium DNA, fosmid clone: JFF004_B01	87.2	231
Salix_HiSeq_c570949_g1_i1	96.32	0	713	466	92.9185	gi|313483164|gb|HQ433169.1|	313483164	1029	42.0797	Uncultured Basidiomycota clone bas07043 5.8S ribosomal RNA gene, partial sequence; internal transcribed spacer 2, complete sequence; and 28S ribosomal RNA gene, partial sequence	Eukaryota	Opisthokonta	Fungi	Dikarya	Dikarya	Basidiomycota	environmental samples	uncultured Basidiomycota	Eukaryota;Opisthokonta;Fungi;Dikarya;Basidiomycota;environmental samples;uncultured Basidiomycota	gi|313483164|gb|HQ433169.1|	Uncultured Basidiomycota clone bas07043 5.8S ribosomal RNA gene, partial sequence ; internal transcribed spacer 2, complete sequence ; and 28S ribosomal RNA gene, partial sequence	96.32	713
Salix_HiSeq_c595963_g7_i2	93.13	0	885	623	96.4687	gi|375126453|gb|JN569355.1|	375126453	1340	45.2985	Uncultured Sphaerosporella clone mOTU 5 internal transcribed spacer 1, partial sequence; 5.8S ribosomal RNA gene and internal transcribed spacer 2, complete sequence; and 28S ribosomal RNA gene, partial sequence	Eukaryota	Opisthokonta	Fungi	Dikarya	Pezizales	Pyronemataceae	environmental samples	uncultured Sphaerosporella	Eukaryota;Opisthokonta;Fungi;Dikarya;Ascomycota;saccharomyceta;Pezizomycotina;Pezizomycetes;Pezizales;Pyronemataceae;environmental samples;uncultured Sphaerosporella	gi|375126453|gb|JN569355.1|	Uncultured Sphaerosporella clone mOTU 5 internal transcribed spacer 1, partial sequence ; 5.8S ribosomal RNA gene and internal transcribed spacer 2, complete sequence ; and 28S ribosomal RNA gene, partial sequence	93.13	885
Salix_HiSeq_c453948_g1_i1	99.59	3e-122	448	245	100	gi|301153819|gb|HM487022.1|	301153819	704	34.8011	Uncultured fungus clone GI016 18S ribosomal RNA gene, partial sequence; internal transcribed spacer 1, 5.8S ribosomal RNA gene, and internal transcribed spacer 2, complete sequence; and 28S ribosomal RNA gene, partial sequencegi|301153858|gb|HM487061.1| Uncultured fungus clone HI030 18S ribosomal RNA gene, partial sequence; internal transcribed spacer 1, 5.8S ribosomal RNA gene, and internal tran…	Eukaryota	Opisthokonta	Fungi	environmental samples	Opisthokonta	Fungi	environmental samples	uncultured fungus	Eukaryota;Opisthokonta;Fungi;environmental samples;uncultured fungus	gi|301153819|gb|HM487022.1|	Uncultured fungus clone GI016 18S ribosomal RNA gene, partial sequence ; internal transcribed spacer 1, 5.8S ribosomal RNA gene, and internal transcribed spacer 2, complete sequence ; and 28S ribosomal RNA gene, partial sequencegi|301153858|gb|HM487061.1| Uncultured fungus clone HI030 18S ribosomal RNA gene, partial sequence ; and 28S ribosomal RNA gene, partial sequence	99.59	448
Salix_HiSeq_c528583_g2_i1	95.41	4e-132	481	308	98.0519	gi|571120967|gb|JX377244.1|	571120967	425	71.0588	Uncultured fungus clone 036A23037 18S ribosomal RNA gene, partial sequence; internal transcribed spacer 1, complete sequence; and 5.8S ribosomal RNA gene, partial sequence	Eukaryota	Opisthokonta	Fungi	environmental samples	Opisthokonta	Fungi	environmental samples	uncultured fungus	Eukaryota;Opisthokonta;Fungi;environmental samples;uncultured fungus	gi|571120967|gb|JX377244.1|	Uncultured fungus clone 036A23037 18S ribosomal RNA gene, partial sequence ; internal transcribed spacer 1, complete sequence ; and 5.8S ribosomal RNA gene, partial sequence	95.41	481
Salix_HiSeq_c418742_g1_i2	100	0	7356	3983	100	gi|923416119|gb|CP011113.1|	923416119	4587291	0.0868268	Escherichia coli strain RR1, complete genome	Bacteria	Proteobacteria	Gammaproteobacteria	Enterobacteriales	Enterobacteriales	Enterobacteriaceae	Escherichia	Escherichia coli	Bacteria;Proteobacteria;Gammaproteobacteria;Enterobacteriales;Enterobacteriaceae;Escherichia;Escherichia coli	gi|923416119|gb|CP011113.1| ; gi|664682453|gb|CP008801.1| ; gi|808715606|gb|CP010442.1| ; gi|932857508|emb|LN877770.1| ; gi|1015398821|gb|CP011061.1| ; gi|169887498|gb|CP000948.1| ; gi|260447279|gb|CP001637.1| ; gi|545778205|gb|U00096.3| ; gi|687675228|emb|LM995446.1| ; gi|802133627|emb|LN832404.1| ; gi|857137982|gb|CP011495.1| ; gi|899725419|gb|CP012126.1| ; gi|939731527|gb|CP011342.2| ; gi|9397…	Escherichia coli strain RR1, complete genome ; Escherichia coli KLY, complete genome ; Escherichia coli K-12 strain ER3466, complete genome ; Escherichia coli genome assembly ERS742059, chromosome : I ; Escherichia coli str. Sanji, complete genome ; Escherichia coli str. K12 substr. DH10B, complete genome ; Escherichia coli DH1, complete genome ; Escherichia coli str. K-12 substr. MG1655, complet…	100.0 ; 99.97 ; 99.97 ; 99.97 ; 99.97 ; 99.97 ; 99.97 ; 99.97 ; 99.97 ; 99.97 ; 99.97 ; 99.97 ; 99.97 ; 99.97 ; 99.95 ; 99.75	7356.0 ; 7350.0 ; 7350.0 ; 7350.0 ; 7350.0 ; 7350.0 ; 7350.0 ; 7350.0 ; 7350.0 ; 7350.0 ; 7350.0 ; 7350.0 ; 7350.0 ; 7350.0 ; 7345.0 ; 7300.0
Salix_HiSeq_c534202_g1_i2	100	0	14700	7975	99.8119	gi|857142453|gb|CP011496.1|	857142453	67545	11.7847	Escherichia coli strain NCM3722 plasmid F, complete sequence	Bacteria	Proteobacteria	Gammaproteobacteria	Enterobacteriales	Enterobacteriales	Enterobacteriaceae	Escherichia	Escherichia coli	Bacteria;Proteobacteria;Gammaproteobacteria;Enterobacteriales;Enterobacteriaceae;Escherichia;Escherichia coli	gi|857142453|gb|CP011496.1| ; gi|664682453|gb|CP008801.1|	Escherichia coli strain NCM3722 plasmid F, complete sequence ; Escherichia coli KLY, complete genome	100.0 ; 99.99	14700.0 ; 14694.0
Salix_HiSeq_c589067_g3_i3	100	0	16833	9116	99.989	gi|923416119|gb|CP011113.1|	923416119	4587291	0.198701	Escherichia coli strain RR1, complete genome	Bacteria	Proteobacteria	Gammaproteobacteria	Enterobacteriales	Enterobacteriales	Enterobacteriaceae	Escherichia	Escherichia coli	Bacteria;Proteobacteria;Gammaproteobacteria;Enterobacteriales;Enterobacteriaceae;Escherichia;Escherichia coli	gi|923416119|gb|CP011113.1| ; gi|664682453|gb|CP008801.1| ; gi|808715606|gb|CP010442.1| ; gi|932857508|emb|LN877770.1| ; gi|169887498|gb|CP000948.1| ; gi|545778205|gb|U00096.3| ; gi|687675228|emb|LM995446.1| ; gi|802133627|emb|LN832404.1| ; gi|857137982|gb|CP011495.1| ; gi|939731527|gb|CP011342.2| ; gi|939732440|gb|CP011343.2| ; gi|1015398821|gb|CP011061.1| ; gi|260447279|gb|CP001637.1| ; gi|8997…	Escherichia coli strain RR1, complete genome ; Escherichia coli KLY, complete genome ; Escherichia coli K-12 strain ER3466, complete genome ; Escherichia coli genome assembly ERS742059, chromosome : I ; Escherichia coli str. K12 substr. DH10B, complete genome ; Escherichia coli str. K-12 substr. MG1655, complete genome ; Escherichia coli genome assembly EcRV308Chr ,chromosome : 1 ; Escherichia co…	100.0 ; 99.98 ; 99.98 ; 99.98 ; 99.98 ; 99.98 ; 99.98 ; 99.98 ; 99.98 ; 99.98 ; 99.98 ; 99.97 ; 99.96 ; 99.96 ; 99.36	16833.0 ; 16822.0 ; 16822.0 ; 16822.0 ; 16822.0 ; 16822.0 ; 16822.0 ; 16822.0 ; 16822.0 ; 16822.0 ; 16822.0 ; 16814.0 ; 16811.0 ; 16811.0 ; 16510.0
Salix_HiSeq_c595989_g2_i1	100	0	5919	3205	100	gi|687675228|emb|LM995446.1|	687675228	4585620	0.0698924	Escherichia coli genome assembly EcRV308Chr ,chromosome : 1	Bacteria	Proteobacteria	Gammaproteobacteria	Enterobacteriales	Enterobacteriales	Enterobacteriaceae	Escherichia	Escherichia coli	Bacteria;Proteobacteria;Gammaproteobacteria;Enterobacteriales;Enterobacteriaceae;Escherichia;Escherichia coli	gi|687675228|emb|LM995446.1| ; gi|923416119|gb|CP011113.1| ; gi|664682453|gb|CP008801.1| ; gi|808715606|gb|CP010442.1| ; gi|932857508|emb|LN877770.1| ; gi|169887498|gb|CP000948.1| ; gi|238859724|gb|CP001396.1| ; gi|260447279|gb|CP001637.1| ; gi|359330873|dbj|AP012306.1| ; gi|545778205|gb|U00096.3| ; gi|802133627|emb|LN832404.1| ; gi|899725419|gb|CP012126.1| ; gi|939731527|gb|CP011342.2| ; gi|9397…	Escherichia coli genome assembly EcRV308Chr ,chromosome : 1 ; Escherichia coli strain RR1, complete genome ; Escherichia coli KLY, complete genome ; Escherichia coli K-12 strain ER3466, complete genome ; Escherichia coli genome assembly ERS742059, chromosome : I ; Escherichia coli str. K12 substr. DH10B, complete genome ; Escherichia coli BW2952, complete genome ; Escherichia coli DH1, complete g…	100.0 ; 100.0 ; 99.97 ; 99.97 ; 99.97 ; 99.97 ; 99.97 ; 99.97 ; 99.97 ; 99.97 ; 99.97 ; 99.97 ; 99.97 ; 99.97 ; 99.97 ; 99.94 ; 99.91 ; 99.91 ; 98.85	5919.0 ; 5919.0 ; 5914.0 ; 5914.0 ; 5914.0 ; 5914.0 ; 5914.0 ; 5914.0 ; 5914.0 ; 5914.0 ; 5914.0 ; 5914.0 ; 5914.0 ; 5914.0 ; 5914.0 ; 5908.0 ; 5903.0 ; 5903.0 ; 5714.0
Salix_HiSeq_c597441_g2_i2	100	0	11319	6129	100	gi|975048878|gb|CP013962.1|	975048878	5610558	0.10924	Escherichia coli strain SEC470 genome	Bacteria	Proteobacteria	Gammaproteobacteria	Enterobacteriales	Enterobacteriales	Enterobacteriaceae	Escherichia	Escherichia coli	Bacteria;Proteobacteria;Gammaproteobacteria;Enterobacteriales;Enterobacteriaceae;Escherichia;Escherichia coli	gi|975048878|gb|CP013962.1| ; gi|238859724|gb|CP001396.1| ; gi|545778205|gb|U00096.3| ; gi|857137982|gb|CP011495.1| ; gi|664682453|gb|CP008801.1| ; gi|808715606|gb|CP010442.1| ; gi|932857508|emb|LN877770.1| ; gi|169887498|gb|CP000948.1| ; gi|687675228|emb|LM995446.1| ; gi|802133627|emb|LN832404.1| ; gi|939731527|gb|CP011342.2| ; gi|939732440|gb|CP011343.2| ; gi|260447279|gb|CP001637.1| ; gi|89972…	Escherichia coli strain SEC470 genome ; Escherichia coli BW2952, complete genome ; Escherichia coli str. K-12 substr. MG1655, complete genome ; Escherichia coli strain NCM3722, complete genome ; Escherichia coli KLY, complete genome ; Escherichia coli K-12 strain ER3466, complete genome ; Escherichia coli genome assembly ERS742059, chromosome : I ; Escherichia coli str. K12 substr. DH10B, complet…	100.0 ; 100.0 ; 100.0 ; 100.0 ; 99.98 ; 99.98 ; 99.98 ; 99.98 ; 99.98 ; 99.98 ; 99.98 ; 99.98 ; 99.97 ; 99.97 ; 99.97 ; 99.97	11319.0 ; 11319.0 ; 11319.0 ; 11319.0 ; 11313.0 ; 11313.0 ; 11313.0 ; 11313.0 ; 11313.0 ; 11313.0 ; 11313.0 ; 11313.0 ; 11308.0 ; 11308.0 ; 11308.0 ; 11308.0
Salix_HiSeq_c599522_g1_i6	100	0	8303	4496	100	gi|923416119|gb|CP011113.1|	923416119	4587291	0.0980099	Escherichia coli strain RR1, complete genome	Bacteria	Proteobacteria	Gammaproteobacteria	Enterobacteriales	Enterobacteriales	Enterobacteriaceae	Escherichia	Escherichia coli	Bacteria;Proteobacteria;Gammaproteobacteria;Enterobacteriales;Enterobacteriaceae;Escherichia;Escherichia coli	gi|923416119|gb|CP011113.1| ; gi|664682453|gb|CP008801.1| ; gi|808715606|gb|CP010442.1| ; gi|932857508|emb|LN877770.1| ; gi|1015398821|gb|CP011061.1| ; gi|169887498|gb|CP000948.1| ; gi|238859724|gb|CP001396.1| ; gi|359330873|dbj|AP012306.1| ; gi|545778205|gb|U00096.3| ; gi|687675228|emb|LM995446.1| ; gi|802133627|emb|LN832404.1| ; gi|857137982|gb|CP011495.1| ; gi|939731527|gb|CP011342.2| ; gi|939…	Escherichia coli strain RR1, complete genome ; Escherichia coli KLY, complete genome ; Escherichia coli K-12 strain ER3466, complete genome ; Escherichia coli genome assembly ERS742059, chromosome : I ; Escherichia coli str. Sanji, complete genome ; Escherichia coli str. K12 substr. DH10B, complete genome ; Escherichia coli BW2952, complete genome ; Escherichia coli str. K-12 substr. MDS42 DNA, c…	100.0 ; 99.98 ; 99.98 ; 99.98 ; 99.98 ; 99.98 ; 99.98 ; 99.98 ; 99.98 ; 99.98 ; 99.98 ; 99.98 ; 99.98 ; 99.98 ; 99.98 ; 99.96 ; 99.96 ; 99.96 ; 99.96 ; 99.02	8303.0 ; 8298.0 ; 8298.0 ; 8298.0 ; 8298.0 ; 8298.0 ; 8298.0 ; 8298.0 ; 8298.0 ; 8298.0 ; 8298.0 ; 8298.0 ; 8298.0 ; 8298.0 ; 8298.0 ; 8292.0 ; 8292.0 ; 8292.0 ; 8290.0 ; 8059.0
Salix_HiSeq_c599740_g1_i9	99.51	0	4080	2267	98.8972	gi|923416119|gb|CP011113.1|	923416119	4587291	0.048896	Escherichia coli strain RR1, complete genome	Bacteria	Proteobacteria	Gammaproteobacteria	Enterobacteriales	Enterobacteriales	Enterobacteriaceae	Escherichia	Escherichia coli	Bacteria;Proteobacteria;Gammaproteobacteria;Enterobacteriales;Enterobacteriaceae;Escherichia;Escherichia coli	gi|923416119|gb|CP011113.1| ; gi|664682453|gb|CP008801.1| ; gi|808715606|gb|CP010442.1| ; gi|169887498|gb|CP000948.1| ; gi|238859724|gb|CP001396.1| ; gi|260447279|gb|CP001637.1| ; gi|545778205|gb|U00096.3| ; gi|687675228|emb|LM995446.1| ; gi|857137982|gb|CP011495.1| ; gi|899725419|gb|CP012126.1| ; gi|939731527|gb|CP011342.2| ; gi|939732440|gb|CP011343.2| ; gi|958627747|gb|CP013253.1| ; gi|8021336…	Escherichia coli strain RR1, complete genome ; Escherichia coli KLY, complete genome ; Escherichia coli K-12 strain ER3466, complete genome ; Escherichia coli str. K12 substr. DH10B, complete genome ; Escherichia coli BW2952, complete genome ; Escherichia coli DH1, complete genome ; Escherichia coli str. K-12 substr. MG1655, complete genome ; Escherichia coli genome assembly EcRV308Chr ,chromosom…	99.51 ; 99.51 ; 99.51 ; 99.51 ; 99.51 ; 99.51 ; 99.51 ; 99.51 ; 99.51 ; 99.51 ; 99.51 ; 99.51 ; 99.51 ; 98.74	4080.0 ; 4045.0 ; 4045.0 ; 4045.0 ; 4045.0 ; 4045.0 ; 4045.0 ; 4045.0 ; 4045.0 ; 4045.0 ; 4045.0 ; 4045.0 ; 4045.0 ; 3951.0
Salix_HiSeq_c599913_g2_i1	100	0	7507	4475	90.838	gi|932857508|emb|LN877770.1|	932857508	5027063	0.0808623	Escherichia coli genome assembly ERS742059, chromosome : I	Bacteria	Proteobacteria	Gammaproteobacteria	Enterobacteriales	Enterobacteriales	Enterobacteriaceae	Escherichia	Escherichia coli	Bacteria;Proteobacteria;Gammaproteobacteria;Enterobacteriales;Enterobacteriaceae;Escherichia;Escherichia coli	gi|932857508|emb|LN877770.1| ; gi|169887498|gb|CP000948.1| ; gi|260447279|gb|CP001637.1| ; gi|359330873|dbj|AP012306.1| ; gi|545778205|gb|U00096.3| ; gi|687675228|emb|LM995446.1| ; gi|802133627|emb|LN832404.1| ; gi|857137982|gb|CP011495.1| ; gi|899725419|gb|CP012126.1| ; gi|923416119|gb|CP011113.1| ; gi|939731527|gb|CP011342.2| ; gi|939732440|gb|CP011343.2| ; gi|664682453|gb|CP008801.1| ; gi|8087…	Escherichia coli genome assembly ERS742059, chromosome : I ; Escherichia coli str. K12 substr. DH10B, complete genome ; Escherichia coli DH1, complete genome ; Escherichia coli str. K-12 substr. MDS42 DNA, complete genome ; Escherichia coli str. K-12 substr. MG1655, complete genome ; Escherichia coli genome assembly EcRV308Chr ,chromosome : 1 ; Escherichia coli K-12 genome assembly EcoliK12AG100,…	100.0 ; 100.0 ; 100.0 ; 100.0 ; 100.0 ; 100.0 ; 100.0 ; 100.0 ; 100.0 ; 100.0 ; 100.0 ; 100.0 ; 99.98 ; 99.98 ; 99.98 ; 99.98 ; 99.93 ; 98.57 ; 98.28	7507.0 ; 7507.0 ; 7507.0 ; 7507.0 ; 7507.0 ; 7507.0 ; 7507.0 ; 7507.0 ; 7507.0 ; 7507.0 ; 7507.0 ; 7507.0 ; 7502.0 ; 7502.0 ; 7502.0 ; 7500.0 ; 7491.0 ; 7186.0 ; 7119.0
Salix_HiSeq_c600043_g9_i1	100	0	10733	5914	98.2753	gi|857142453|gb|CP011496.1|	857142453	67545	8.60463	Escherichia coli strain NCM3722 plasmid F, complete sequence	Bacteria	Proteobacteria	Gammaproteobacteria	Enterobacteriales	Enterobacteriales	Enterobacteriaceae	Escherichia	Escherichia coli	Bacteria;Proteobacteria;Gammaproteobacteria;Enterobacteriales;Enterobacteriaceae;Escherichia;Escherichia coli	gi|857142453|gb|CP011496.1| ; gi|664682453|gb|CP008801.1| ; gi|975048878|gb|CP013962.1|	Escherichia coli strain NCM3722 plasmid F, complete sequence ; Escherichia coli KLY, complete genome ; Escherichia coli strain SEC470 genome	100.0 ; 99.98 ; 93.33	10733.0 ; 10728.0 ; 7878.0
Salix_HiSeq_c600479_g2_i1	100	0	8948	4845	100	gi|923416119|gb|CP011113.1|	923416119	4587291	0.105618	Escherichia coli strain RR1, complete genome	Bacteria	Proteobacteria	Gammaproteobacteria	Enterobacteriales	Enterobacteriales	Enterobacteriaceae	Escherichia	Escherichia coli	Bacteria;Proteobacteria;Gammaproteobacteria;Enterobacteriales;Enterobacteriaceae;Escherichia;Escherichia coli	gi|923416119|gb|CP011113.1| ; gi|664682453|gb|CP008801.1| ; gi|808715606|gb|CP010442.1| ; gi|932857508|emb|LN877770.1| ; gi|1015398821|gb|CP011061.1| ; gi|169887498|gb|CP000948.1| ; gi|238859724|gb|CP001396.1| ; gi|260447279|gb|CP001637.1| ; gi|359330873|dbj|AP012306.1| ; gi|545778205|gb|U00096.3| ; gi|687675228|emb|LM995446.1| ; gi|802133627|emb|LN832404.1| ; gi|857137982|gb|CP011495.1| ; gi|899…	Escherichia coli strain RR1, complete genome ; Escherichia coli KLY, complete genome ; Escherichia coli K-12 strain ER3466, complete genome ; Escherichia coli genome assembly ERS742059, chromosome : I ; Escherichia coli str. Sanji, complete genome ; Escherichia coli str. K12 substr. DH10B, complete genome ; Escherichia coli BW2952, complete genome ; Escherichia coli DH1, complete genome ; Escheri…	100.0 ; 99.98 ; 99.98 ; 99.98 ; 99.98 ; 99.98 ; 99.98 ; 99.98 ; 99.98 ; 99.98 ; 99.98 ; 99.98 ; 99.98 ; 99.98 ; 99.98 ; 99.98 ; 99.98 ; 99.94 ; 98.74	8948.0 ; 8942.0 ; 8942.0 ; 8942.0 ; 8942.0 ; 8942.0 ; 8942.0 ; 8942.0 ; 8942.0 ; 8942.0 ; 8942.0 ; 8942.0 ; 8942.0 ; 8942.0 ; 8942.0 ; 8942.0 ; 8942.0 ; 8931.0 ; 8610.0
Salix_HiSeq_c600487_g9_i1	100	0	6794	3679	100	gi|923416119|gb|CP011113.1|	923416119	4587291	0.0801998	Escherichia coli strain RR1, complete genome	Bacteria	Proteobacteria	Gammaproteobacteria	Enterobacteriales	Enterobacteriales	Enterobacteriaceae	Escherichia	Escherichia coli	Bacteria;Proteobacteria;Gammaproteobacteria;Enterobacteriales;Enterobacteriaceae;Escherichia;Escherichia coli	gi|923416119|gb|CP011113.1| ; gi|664682453|gb|CP008801.1| ; gi|808715606|gb|CP010442.1| ; gi|932857508|emb|LN877770.1| ; gi|1015398821|gb|CP011061.1| ; gi|169887498|gb|CP000948.1| ; gi|238859724|gb|CP001396.1| ; gi|260447279|gb|CP001637.1| ; gi|359330873|dbj|AP012306.1| ; gi|383101383|gb|CP002291.1| ; gi|545778205|gb|U00096.3| ; gi|687675228|emb|LM995446.1| ; gi|802133627|emb|LN832404.1| ; gi|857…	Escherichia coli strain RR1, complete genome ; Escherichia coli KLY, complete genome ; Escherichia coli K-12 strain ER3466, complete genome ; Escherichia coli genome assembly ERS742059, chromosome : I ; Escherichia coli str. Sanji, complete genome ; Escherichia coli str. K12 substr. DH10B, complete genome ; Escherichia coli BW2952, complete genome ; Escherichia coli DH1, complete genome ; Escheri…	100.0 ; 99.97 ; 99.97 ; 99.97 ; 99.97 ; 99.97 ; 99.97 ; 99.97 ; 99.97 ; 99.97 ; 99.97 ; 99.97 ; 99.97 ; 99.97 ; 99.97 ; 99.97 ; 99.97 ; 99.97 ; 99.97 ; 99.21	6794.0 ; 6789.0 ; 6789.0 ; 6789.0 ; 6789.0 ; 6789.0 ; 6789.0 ; 6789.0 ; 6789.0 ; 6789.0 ; 6789.0 ; 6789.0 ; 6789.0 ; 6789.0 ; 6789.0 ; 6789.0 ; 6789.0 ; 6789.0 ; 6789.0 ; 6634.0
Salix_HiSeq_c600835_g1_i2	99.82	0	4191	2278	100	gi|899725419|gb|CP012126.1|	899725419	4612363	0.049389	Escherichia coli strain DH1Ec104, complete genome	Bacteria	Proteobacteria	Gammaproteobacteria	Enterobacteriales	Enterobacteriales	Enterobacteriaceae	Escherichia	Escherichia coli	Bacteria;Proteobacteria;Gammaproteobacteria;Enterobacteriales;Enterobacteriaceae;Escherichia;Escherichia coli	gi|899725419|gb|CP012126.1| ; gi|664682453|gb|CP008801.1| ; gi|808715606|gb|CP010442.1| ; gi|169887498|gb|CP000948.1| ; gi|238859724|gb|CP001396.1| ; gi|260447279|gb|CP001637.1| ; gi|545778205|gb|U00096.3| ; gi|687675228|emb|LM995446.1| ; gi|802133627|emb|LN832404.1| ; gi|857137982|gb|CP011495.1| ; gi|923416119|gb|CP011113.1| ; gi|939731527|gb|CP011342.2| ; gi|939732440|gb|CP011343.2| ; gi|383101…	Escherichia coli strain DH1Ec104, complete genome ; Escherichia coli KLY, complete genome ; Escherichia coli K-12 strain ER3466, complete genome ; Escherichia coli str. K12 substr. DH10B, complete genome ; Escherichia coli BW2952, complete genome ; Escherichia coli DH1, complete genome ; Escherichia coli str. K-12 substr. MG1655, complete genome ; Escherichia coli genome assembly EcRV308Chr ,chro…	99.82 ; 99.82 ; 99.82 ; 99.82 ; 99.82 ; 99.82 ; 99.82 ; 99.82 ; 99.82 ; 99.82 ; 99.82 ; 99.82 ; 99.82 ; 99.78 ; 99.78 ; 99.74	4191.0 ; 4185.0 ; 4185.0 ; 4185.0 ; 4185.0 ; 4185.0 ; 4185.0 ; 4185.0 ; 4185.0 ; 4185.0 ; 4185.0 ; 4185.0 ; 4185.0 ; 4180.0 ; 4180.0 ; 4174.0
Salix_HiSeq_c601169_g3_i2	100	0	16761	9076	100	gi|932857508|emb|LN877770.1|	932857508	5027063	0.180543	Escherichia coli genome assembly ERS742059, chromosome : I	Bacteria	Proteobacteria	Gammaproteobacteria	Enterobacteriales	Enterobacteriales	Enterobacteriaceae	Escherichia	Escherichia coli	Bacteria;Proteobacteria;Gammaproteobacteria;Enterobacteriales;Enterobacteriaceae;Escherichia;Escherichia coli	gi|932857508|emb|LN877770.1| ; gi|169887498|gb|CP000948.1| ; gi|359330873|dbj|AP012306.1| ; gi|545778205|gb|U00096.3| ; gi|802133627|emb|LN832404.1| ; gi|857137982|gb|CP011495.1| ; gi|923416119|gb|CP011113.1| ; gi|939731527|gb|CP011342.2| ; gi|939732440|gb|CP011343.2| ; gi|260447279|gb|CP001637.1| ; gi|687675228|emb|LM995446.1| ; gi|899725419|gb|CP012126.1| ; gi|664682453|gb|CP008801.1| ; gi|8087…	Escherichia coli genome assembly ERS742059, chromosome : I ; Escherichia coli str. K12 substr. DH10B, complete genome ; Escherichia coli str. K-12 substr. MDS42 DNA, complete genome ; Escherichia coli str. K-12 substr. MG1655, complete genome ; Escherichia coli K-12 genome assembly EcoliK12AG100, chromosome : I ; Escherichia coli strain NCM3722, complete genome ; Escherichia coli strain RR1, comp…	100.0 ; 100.0 ; 100.0 ; 100.0 ; 100.0 ; 100.0 ; 100.0 ; 100.0 ; 100.0 ; 99.99 ; 99.99 ; 99.99 ; 99.98 ; 99.98 ; 99.98 ; 99.98 ; 99.96 ; 99.91	16761.0 ; 16761.0 ; 16761.0 ; 16761.0 ; 16761.0 ; 16761.0 ; 16761.0 ; 16761.0 ; 16761.0 ; 16755.0 ; 16755.0 ; 16755.0 ; 16750.0 ; 16750.0 ; 16750.0 ; 16748.0 ; 16739.0 ; 16716.0
Salix_HiSeq_c601307_g3_i1	99.99	0	17570	9517	100	gi|923416119|gb|CP011113.1|	923416119	4587291	0.207464	Escherichia coli strain RR1, complete genome	Bacteria	Proteobacteria	Gammaproteobacteria	Enterobacteriales	Enterobacteriales	Enterobacteriaceae	Escherichia	Escherichia coli	Bacteria;Proteobacteria;Gammaproteobacteria;Enterobacteriales;Enterobacteriaceae;Escherichia;Escherichia coli	gi|923416119|gb|CP011113.1| ; gi|545778205|gb|U00096.3| ; gi|857137982|gb|CP011495.1| ; gi|899725419|gb|CP012126.1| ; gi|958627747|gb|CP013253.1|	Escherichia coli strain RR1, complete genome ; Escherichia coli str. K-12 substr. MG1655, complete genome ; Escherichia coli strain NCM3722, complete genome ; Escherichia coli strain DH1Ec104, complete genome ; Escherichia coli strain CQSW20, complete genome	99.99 ; 99.97 ; 99.97 ; 99.97 ; 99.97	17570.0 ; 17559.0 ; 17559.0 ; 16238.0 ; 16223.0
Salix_HiSeq_c601348_g1_i2	100	0	9616	5207	100	gi|923416119|gb|CP011113.1|	923416119	4587291	0.113509	Escherichia coli strain RR1, complete genome	Bacteria	Proteobacteria	Gammaproteobacteria	Enterobacteriales	Enterobacteriales	Enterobacteriaceae	Escherichia	Escherichia coli	Bacteria;Proteobacteria;Gammaproteobacteria;Enterobacteriales;Enterobacteriaceae;Escherichia;Escherichia coli	gi|923416119|gb|CP011113.1| ; gi|664682453|gb|CP008801.1| ; gi|808715606|gb|CP010442.1| ; gi|932857508|emb|LN877770.1| ; gi|169887498|gb|CP000948.1| ; gi|238859724|gb|CP001396.1| ; gi|359330873|dbj|AP012306.1| ; gi|545778205|gb|U00096.3| ; gi|687675228|emb|LM995446.1| ; gi|802133627|emb|LN832404.1| ; gi|857137982|gb|CP011495.1| ; gi|939731527|gb|CP011342.2| ; gi|939732440|gb|CP011343.2| ; gi|1015…	Escherichia coli strain RR1, complete genome ; Escherichia coli KLY, complete genome ; Escherichia coli K-12 strain ER3466, complete genome ; Escherichia coli genome assembly ERS742059, chromosome : I ; Escherichia coli str. K12 substr. DH10B, complete genome ; Escherichia coli BW2952, complete genome ; Escherichia coli str. K-12 substr. MDS42 DNA, complete genome ; Escherichia coli str. K-12 sub…	100.0 ; 99.98 ; 99.98 ; 99.98 ; 99.98 ; 99.98 ; 99.98 ; 99.98 ; 99.98 ; 99.98 ; 99.98 ; 99.98 ; 99.98 ; 99.96 ; 99.94 ; 99.94 ; 99.92 ; 99.46 ; 99.15	9616.0 ; 9611.0 ; 9611.0 ; 9611.0 ; 9611.0 ; 9611.0 ; 9611.0 ; 9611.0 ; 9611.0 ; 9611.0 ; 9611.0 ; 9611.0 ; 9611.0 ; 9605.0 ; 9600.0 ; 9600.0 ; 9592.0 ; 9461.0 ; 9365.0
Salix_HiSeq_c601605_g4_i3	99.99	0	12670	9714	70.6712	gi|687675228|emb|LM995446.1|	687675228	4585620	0.149685	Escherichia coli genome assembly EcRV308Chr ,chromosome : 1	Bacteria	Proteobacteria	Gammaproteobacteria	Enterobacteriales	Enterobacteriales	Enterobacteriaceae	Escherichia	Escherichia coli	Bacteria;Proteobacteria;Gammaproteobacteria;Enterobacteriales;Enterobacteriaceae;Escherichia;Escherichia coli	gi|687675228|emb|LM995446.1| ; gi|802133627|emb|LN832404.1| ; gi|923416119|gb|CP011113.1| ; gi|939731527|gb|CP011342.2| ; gi|939732440|gb|CP011343.2| ; gi|664682453|gb|CP008801.1| ; gi|1015398821|gb|CP011061.1| ; gi|359330873|dbj|AP012306.1| ; gi|545778205|gb|U00096.3| ; gi|857137982|gb|CP011495.1| ; gi|808715606|gb|CP010442.1| ; gi|932857508|emb|LN877770.1| ; gi|169887498|gb|CP000948.1| ; gi|238…	Escherichia coli genome assembly EcRV308Chr ,chromosome : 1 ; Escherichia coli K-12 genome assembly EcoliK12AG100, chromosome : I ; Escherichia coli strain RR1, complete genome ; Escherichia coli K-12 GM4792 Lac+, complete genome ; Escherichia coli K-12 GM4792 Lac-, complete genome ; Escherichia coli KLY, complete genome ; Escherichia coli str. Sanji, complete genome ; Escherichia coli str. K-12 …	99.99 ; 99.99 ; 99.99 ; 99.99 ; 99.99 ; 99.97 ; 99.97 ; 99.97 ; 99.97 ; 99.97 ; 99.96 ; 99.96 ; 99.96 ; 99.96 ; 99.96 ; 99.96 ; 99.96 ; 99.96 ; 99.11	12670.0 ; 12670.0 ; 12670.0 ; 12670.0 ; 12670.0 ; 12665.0 ; 12665.0 ; 12665.0 ; 12665.0 ; 12665.0 ; 12659.0 ; 12659.0 ; 12659.0 ; 12659.0 ; 12659.0 ; 12659.0 ; 12659.0 ; 12659.0 ; 12338.0
Salix_HiSeq_c601605_g4_i6	99.94	0	18281	9960	99.5783	gi|687675228|emb|LM995446.1|	687675228	4585620	0.216241	Escherichia coli genome assembly EcRV308Chr ,chromosome : 1	Bacteria	Proteobacteria	Gammaproteobacteria	Enterobacteriales	Enterobacteriales	Enterobacteriaceae	Escherichia	Escherichia coli	Bacteria;Proteobacteria;Gammaproteobacteria;Enterobacteriales;Enterobacteriaceae;Escherichia;Escherichia coli	gi|687675228|emb|LM995446.1| ; gi|802133627|emb|LN832404.1| ; gi|923416119|gb|CP011113.1| ; gi|939731527|gb|CP011342.2| ; gi|939732440|gb|CP011343.2| ; gi|664682453|gb|CP008801.1| ; gi|359330873|dbj|AP012306.1| ; gi|545778205|gb|U00096.3| ; gi|857137982|gb|CP011495.1| ; gi|808715606|gb|CP010442.1| ; gi|932857508|emb|LN877770.1| ; gi|169887498|gb|CP000948.1| ; gi|238859724|gb|CP001396.1| ; gi|2604…	Escherichia coli genome assembly EcRV308Chr ,chromosome : 1 ; Escherichia coli K-12 genome assembly EcoliK12AG100, chromosome : I ; Escherichia coli strain RR1, complete genome ; Escherichia coli K-12 GM4792 Lac+, complete genome ; Escherichia coli K-12 GM4792 Lac-, complete genome ; Escherichia coli KLY, complete genome ; Escherichia coli str. K-12 substr. MDS42 DNA, complete genome ; Escherichi…	99.94 ; 99.94 ; 99.94 ; 99.94 ; 99.94 ; 99.93 ; 99.93 ; 99.93 ; 99.93 ; 99.92 ; 99.92 ; 99.92 ; 99.92 ; 99.92 ; 99.92 ; 99.92 ; 99.92 ; 99.91 ; 98.79	18281.0 ; 18281.0 ; 18281.0 ; 18281.0 ; 18281.0 ; 18275.0 ; 18275.0 ; 18275.0 ; 18275.0 ; 18270.0 ; 18270.0 ; 18270.0 ; 18270.0 ; 18270.0 ; 18270.0 ; 18270.0 ; 18270.0 ; 18264.0 ; 17649.0
Salix_HiSeq_c601794_g2_i3	100	0	9812	5313	100	gi|923416119|gb|CP011113.1|	923416119	4587291	0.11582	Escherichia coli strain RR1, complete genome	Bacteria	Proteobacteria	Gammaproteobacteria	Enterobacteriales	Enterobacteriales	Enterobacteriaceae	Escherichia	Escherichia coli	Bacteria;Proteobacteria;Gammaproteobacteria;Enterobacteriales;Enterobacteriaceae;Escherichia;Escherichia coli	gi|923416119|gb|CP011113.1| ; gi|260447279|gb|CP001637.1| ; gi|899725419|gb|CP012126.1| ; gi|958627747|gb|CP013253.1| ; gi|664682453|gb|CP008801.1| ; gi|808715606|gb|CP010442.1| ; gi|932857508|emb|LN877770.1| ; gi|169887498|gb|CP000948.1| ; gi|238859724|gb|CP001396.1| ; gi|359330873|dbj|AP012306.1| ; gi|545778205|gb|U00096.3| ; gi|687675228|emb|LM995446.1| ; gi|802133627|emb|LN832404.1| ; gi|8571…	Escherichia coli strain RR1, complete genome ; Escherichia coli DH1, complete genome ; Escherichia coli strain DH1Ec104, complete genome ; Escherichia coli strain CQSW20, complete genome ; Escherichia coli KLY, complete genome ; Escherichia coli K-12 strain ER3466, complete genome ; Escherichia coli genome assembly ERS742059, chromosome : I ; Escherichia coli str. K12 substr. DH10B, complete geno…	100.0 ; 99.98 ; 99.98 ; 99.98 ; 99.96 ; 99.96 ; 99.96 ; 99.96 ; 99.96 ; 99.96 ; 99.96 ; 99.96 ; 99.96 ; 99.96 ; 99.96 ; 99.96 ; 99.92 ; 95.32	9812.0 ; 9806.0 ; 9806.0 ; 9806.0 ; 9801.0 ; 9801.0 ; 9801.0 ; 9801.0 ; 9801.0 ; 9801.0 ; 9801.0 ; 9801.0 ; 9801.0 ; 9801.0 ; 9801.0 ; 9801.0 ; 9790.0 ; 8288.0
Salix_HiSeq_c601812_g2_i10	99.63	0	6889	3780	99.7884	gi|857137982|gb|CP011495.1|	857137982	4678046	0.0806533	Escherichia coli strain NCM3722, complete genome	Bacteria	Proteobacteria	Gammaproteobacteria	Enterobacteriales	Enterobacteriales	Enterobacteriaceae	Escherichia	Escherichia coli	Bacteria;Proteobacteria;Gammaproteobacteria;Enterobacteriales;Enterobacteriaceae;Escherichia;Escherichia coli	gi|857137982|gb|CP011495.1|	Escherichia coli strain NCM3722, complete genome	99.63	6889
Salix_HiSeq_c601870_g1_i1	100	0	19514	10568	99.9905	gi|923416119|gb|CP011113.1|	923416119	4587291	0.230354	Escherichia coli strain RR1, complete genome	Bacteria	Proteobacteria	Gammaproteobacteria	Enterobacteriales	Enterobacteriales	Enterobacteriaceae	Escherichia	Escherichia coli	Bacteria;Proteobacteria;Gammaproteobacteria;Enterobacteriales;Enterobacteriaceae;Escherichia;Escherichia coli	gi|923416119|gb|CP011113.1| ; gi|664682453|gb|CP008801.1| ; gi|808715606|gb|CP010442.1| ; gi|932857508|emb|LN877770.1| ; gi|169887498|gb|CP000948.1| ; gi|238859724|gb|CP001396.1| ; gi|260447279|gb|CP001637.1| ; gi|359330873|dbj|AP012306.1| ; gi|545778205|gb|U00096.3| ; gi|687675228|emb|LM995446.1| ; gi|802133627|emb|LN832404.1| ; gi|857137982|gb|CP011495.1| ; gi|899725419|gb|CP012126.1| ; gi|9397…	Escherichia coli strain RR1, complete genome ; Escherichia coli KLY, complete genome ; Escherichia coli K-12 strain ER3466, complete genome ; Escherichia coli genome assembly ERS742059, chromosome : I ; Escherichia coli str. K12 substr. DH10B, complete genome ; Escherichia coli BW2952, complete genome ; Escherichia coli DH1, complete genome ; Escherichia coli str. K-12 substr. MDS42 DNA, complete…	100.0 ; 99.96 ; 99.96 ; 99.96 ; 99.96 ; 99.96 ; 99.96 ; 99.96 ; 99.96 ; 99.96 ; 99.96 ; 99.96 ; 99.96 ; 99.96 ; 99.96 ; 99.94 ; 99.93 ; 99.9 ; 99.85 ; 98.86	19514.0 ; 19492.0 ; 19492.0 ; 19492.0 ; 19492.0 ; 19492.0 ; 19492.0 ; 19492.0 ; 19492.0 ; 19492.0 ; 19492.0 ; 19492.0 ; 19492.0 ; 19492.0 ; 19492.0 ; 19481.0 ; 19475.0 ; 19453.0 ; 19433.0 ; 18846.0
Salix_HiSeq_c602133_g2_i2	99.94	0	11727	6391	99.5619	gi|923416119|gb|CP011113.1|	923416119	4587291	0.138666	Escherichia coli strain RR1, complete genome	Bacteria	Proteobacteria	Gammaproteobacteria	Enterobacteriales	Enterobacteriales	Enterobacteriaceae	Escherichia	Escherichia coli	Bacteria;Proteobacteria;Gammaproteobacteria;Enterobacteriales;Enterobacteriaceae;Escherichia;Escherichia coli	gi|923416119|gb|CP011113.1| ; gi|664682453|gb|CP008801.1| ; gi|808715606|gb|CP010442.1| ; gi|932857508|emb|LN877770.1| ; gi|169887498|gb|CP000948.1| ; gi|238859724|gb|CP001396.1| ; gi|260447279|gb|CP001637.1| ; gi|359330873|dbj|AP012306.1| ; gi|545778205|gb|U00096.3| ; gi|687675228|emb|LM995446.1| ; gi|802133627|emb|LN832404.1| ; gi|857137982|gb|CP011495.1| ; gi|899725419|gb|CP012126.1| ; gi|9397…	Escherichia coli strain RR1, complete genome ; Escherichia coli KLY, complete genome ; Escherichia coli K-12 strain ER3466, complete genome ; Escherichia coli genome assembly ERS742059, chromosome : I ; Escherichia coli str. K12 substr. DH10B, complete genome ; Escherichia coli BW2952, complete genome ; Escherichia coli DH1, complete genome ; Escherichia coli str. K-12 substr. MDS42 DNA, complete…	99.94 ; 99.92 ; 99.92 ; 99.92 ; 99.92 ; 99.92 ; 99.92 ; 99.92 ; 99.92 ; 99.92 ; 99.92 ; 99.92 ; 99.92 ; 99.92 ; 99.92 ; 99.92 ; 99.89 ; 99.87 ; 98.85	11727.0 ; 11721.0 ; 11721.0 ; 11721.0 ; 11721.0 ; 11721.0 ; 11721.0 ; 11721.0 ; 11721.0 ; 11721.0 ; 11721.0 ; 11721.0 ; 11721.0 ; 11721.0 ; 11721.0 ; 11721.0 ; 11710.0 ; 11705.0 ; 11345.0
Salix_HiSeq_c602162_g6_i1	99.66	0	3216	1865	94.3164	gi|923416119|gb|CP011113.1|	923416119	4587291	0.0383669	Escherichia coli strain RR1, complete genome	Bacteria	Proteobacteria	Gammaproteobacteria	Enterobacteriales	Enterobacteriales	Enterobacteriaceae	Escherichia	Escherichia coli	Bacteria;Proteobacteria;Gammaproteobacteria;Enterobacteriales;Enterobacteriaceae;Escherichia;Escherichia coli	gi|923416119|gb|CP011113.1| ; gi|664682453|gb|CP008801.1| ; gi|808715606|gb|CP010442.1| ; gi|932857508|emb|LN877770.1| ; gi|1015398821|gb|CP011061.1| ; gi|169887498|gb|CP000948.1| ; gi|238859724|gb|CP001396.1| ; gi|260447279|gb|CP001637.1| ; gi|359330873|dbj|AP012306.1| ; gi|545778205|gb|U00096.3| ; gi|687675228|emb|LM995446.1| ; gi|802133627|emb|LN832404.1| ; gi|857137982|gb|CP011495.1| ; gi|899…	Escherichia coli strain RR1, complete genome ; Escherichia coli KLY, complete genome ; Escherichia coli K-12 strain ER3466, complete genome ; Escherichia coli genome assembly ERS742059, chromosome : I ; Escherichia coli str. Sanji, complete genome ; Escherichia coli str. K12 substr. DH10B, complete genome ; Escherichia coli BW2952, complete genome ; Escherichia coli DH1, complete genome ; Escheri…	99.66 ; 99.55 ; 99.55 ; 99.55 ; 99.55 ; 99.55 ; 99.55 ; 99.55 ; 99.55 ; 99.55 ; 99.55 ; 99.55 ; 99.55 ; 99.55 ; 99.55 ; 99.55 ; 99.55 ; 99.26 ; 99.2	3216.0 ; 3205.0 ; 3205.0 ; 3205.0 ; 3205.0 ; 3205.0 ; 3205.0 ; 3205.0 ; 3205.0 ; 3205.0 ; 3205.0 ; 3205.0 ; 3205.0 ; 3205.0 ; 3205.0 ; 3205.0 ; 3205.0 ; 3177.0 ; 3171.0
Salix_HiSeq_c602169_g4_i1	100	0	4632	2508	100	gi|923416119|gb|CP011113.1|	923416119	4587291	0.0546728	Escherichia coli strain RR1, complete genome	Bacteria	Proteobacteria	Gammaproteobacteria	Enterobacteriales	Enterobacteriales	Enterobacteriaceae	Escherichia	Escherichia coli	Bacteria;Proteobacteria;Gammaproteobacteria;Enterobacteriales;Enterobacteriaceae;Escherichia;Escherichia coli	gi|923416119|gb|CP011113.1| ; gi|664682453|gb|CP008801.1| ; gi|808715606|gb|CP010442.1| ; gi|932857508|emb|LN877770.1| ; gi|1015398821|gb|CP011061.1| ; gi|169887498|gb|CP000948.1| ; gi|238859724|gb|CP001396.1| ; gi|260447279|gb|CP001637.1| ; gi|359330873|dbj|AP012306.1| ; gi|545778205|gb|U00096.3| ; gi|687675228|emb|LM995446.1| ; gi|802133627|emb|LN832404.1| ; gi|857137982|gb|CP011495.1| ; gi|899…	Escherichia coli strain RR1, complete genome ; Escherichia coli KLY, complete genome ; Escherichia coli K-12 strain ER3466, complete genome ; Escherichia coli genome assembly ERS742059, chromosome : I ; Escherichia coli str. Sanji, complete genome ; Escherichia coli str. K12 substr. DH10B, complete genome ; Escherichia coli BW2952, complete genome ; Escherichia coli DH1, complete genome ; Escheri…	100.0 ; 100.0 ; 100.0 ; 100.0 ; 100.0 ; 100.0 ; 100.0 ; 100.0 ; 100.0 ; 100.0 ; 100.0 ; 100.0 ; 100.0 ; 100.0 ; 100.0 ; 100.0 ; 100.0 ; 99.96	4632.0 ; 4595.0 ; 4595.0 ; 4595.0 ; 4595.0 ; 4595.0 ; 4595.0 ; 4595.0 ; 4595.0 ; 4595.0 ; 4595.0 ; 4595.0 ; 4595.0 ; 4595.0 ; 4595.0 ; 4595.0 ; 4590.0 ; 4590.0
Salix_HiSeq_c602171_g2_i5	99.32	0	3448	1906	100	gi|675819338|emb|LM995901.1|	675819338	716136	0.266151	Escherichia coli genome assembly FHI30, scaffold scaffold-26_contig-1.0_1_716136_[organism:Escherichia	Bacteria	Proteobacteria	Gammaproteobacteria	Enterobacteriales	Enterobacteriales	Enterobacteriaceae	Escherichia	Escherichia coli	Bacteria;Proteobacteria;Gammaproteobacteria;Enterobacteriales;Enterobacteriaceae;Escherichia;Escherichia coli	gi|675819338|emb|LM995901.1| ; gi|958627747|gb|CP013253.1| ; gi|1015398821|gb|CP011061.1| ; gi|939731527|gb|CP011342.2| ; gi|383101383|gb|CP002291.1| ; gi|664682453|gb|CP008801.1| ; gi|808715606|gb|CP010442.1| ; gi|169887498|gb|CP000948.1| ; gi|238859724|gb|CP001396.1| ; gi|260447279|gb|CP001637.1| ; gi|545778205|gb|U00096.3| ; gi|687675228|emb|LM995446.1| ; gi|802133627|emb|LN832404.1| ; gi|8571…	Escherichia coli genome assembly FHI30, scaffold scaffold-26_contig-1.0_1_716136_[organism:Escherichia ; Escherichia coli strain CQSW20, complete genome ; Escherichia coli str. Sanji, complete genome ; Escherichia coli K-12 GM4792 Lac+, complete genome ; Escherichia coli P12b, complete genome ; Escherichia coli KLY, complete genome ; Escherichia coli K-12 strain ER3466, complete genome ; Escheric…	99.32 ; 99.16 ; 98.85 ; 98.69 ; 98.64 ; 98.58 ; 98.58 ; 98.58 ; 98.58 ; 98.58 ; 98.58 ; 98.58 ; 98.58 ; 98.58 ; 98.58 ; 98.58 ; 98.43 ; 98.27	3448.0 ; 3432.0 ; 3398.0 ; 3382.0 ; 3376.0 ; 3371.0 ; 3371.0 ; 3371.0 ; 3371.0 ; 3371.0 ; 3371.0 ; 3371.0 ; 3371.0 ; 3371.0 ; 3371.0 ; 3371.0 ; 3354.0 ; 3338.0
Salix_HiSeq_c602175_g1_i1	99.97	0	14203	7754	99.2649	gi|932857508|emb|LN877770.1|	932857508	5027063	0.153111	Escherichia coli genome assembly ERS742059, chromosome : I	Bacteria	Proteobacteria	Gammaproteobacteria	Enterobacteriales	Enterobacteriales	Enterobacteriaceae	Escherichia	Escherichia coli	Bacteria;Proteobacteria;Gammaproteobacteria;Enterobacteriales;Enterobacteriaceae;Escherichia;Escherichia coli	gi|932857508|emb|LN877770.1| ; gi|857137982|gb|CP011495.1| ; gi|808715606|gb|CP010442.1| ; gi|260447279|gb|CP001637.1| ; gi|958627747|gb|CP013253.1| ; gi|975048878|gb|CP013962.1|	Escherichia coli genome assembly ERS742059, chromosome : I ; Escherichia coli strain NCM3722, complete genome ; Escherichia coli K-12 strain ER3466, complete genome ; Escherichia coli DH1, complete genome ; Escherichia coli strain CQSW20, complete genome ; Escherichia coli strain SEC470 genome	99.97 ; 99.97 ; 99.95 ; 99.94 ; 99.94 ; 98.3	14203.0 ; 14203.0 ; 14192.0 ; 14187.0 ; 14187.0 ; 13487.0
Salix_HiSeq_c602185_g2_i2	94.96	0	2036	1308	99.5413	gi|675817510|emb|LM997401.1|	675817510	250005	0.51959	Escherichia coli genome assembly FHI7, scaffold scaffold-25_contig-2.0_1_250005_[organism:Escherichia	Bacteria	Proteobacteria	Gammaproteobacteria	Enterobacteriales	Enterobacteriales	Enterobacteriaceae	Escherichia	Escherichia coli	Bacteria;Proteobacteria;Gammaproteobacteria;Enterobacteriales;Enterobacteriaceae;Escherichia;Escherichia coli	gi|675817510|emb|LM997401.1| ; gi|664682453|gb|CP008801.1| ; gi|808715606|gb|CP010442.1| ; gi|932857508|emb|LN877770.1| ; gi|1015398821|gb|CP011061.1| ; gi|169887498|gb|CP000948.1| ; gi|238859724|gb|CP001396.1| ; gi|260447279|gb|CP001637.1| ; gi|359330873|dbj|AP012306.1| ; gi|383101383|gb|CP002291.1| ; gi|545778205|gb|U00096.3| ; gi|687675228|emb|LM995446.1| ; gi|802133627|emb|LN832404.1| ; gi|85…	Escherichia coli genome assembly FHI7, scaffold scaffold-25_contig-2.0_1_250005_[organism:Escherichia ; Escherichia coli KLY, complete genome ; Escherichia coli K-12 strain ER3466, complete genome ; Escherichia coli genome assembly ERS742059, chromosome : I ; Escherichia coli str. Sanji, complete genome ; Escherichia coli str. K12 substr. DH10B, complete genome ; Escherichia coli BW2952, complete…	94.96 ; 94.89 ; 94.89 ; 94.89 ; 94.89 ; 94.89 ; 94.89 ; 94.89 ; 94.89 ; 94.89 ; 94.89 ; 94.89 ; 94.89 ; 94.89 ; 94.89 ; 94.89 ; 94.89 ; 94.89 ; 94.89 ; 94.81	2036.0 ; 2030.0 ; 2030.0 ; 2030.0 ; 2030.0 ; 2030.0 ; 2030.0 ; 2030.0 ; 2030.0 ; 2030.0 ; 2030.0 ; 2030.0 ; 2030.0 ; 2030.0 ; 2030.0 ; 2030.0 ; 2030.0 ; 2030.0 ; 2030.0 ; 2025.0
Salix_HiSeq_c602197_g2_i5	100	0	15725	8531	99.8124	gi|923416119|gb|CP011113.1|	923416119	4587291	0.185622	Escherichia coli strain RR1, complete genome	Bacteria	Proteobacteria	Gammaproteobacteria	Enterobacteriales	Enterobacteriales	Enterobacteriaceae	Escherichia	Escherichia coli	Bacteria;Proteobacteria;Gammaproteobacteria;Enterobacteriales;Enterobacteriaceae;Escherichia;Escherichia coli	gi|923416119|gb|CP011113.1| ; gi|664682453|gb|CP008801.1| ; gi|808715606|gb|CP010442.1| ; gi|932857508|emb|LN877770.1| ; gi|169887498|gb|CP000948.1| ; gi|238859724|gb|CP001396.1| ; gi|359330873|dbj|AP012306.1| ; gi|545778205|gb|U00096.3| ; gi|687675228|emb|LM995446.1| ; gi|802133627|emb|LN832404.1| ; gi|857137982|gb|CP011495.1| ; gi|939731527|gb|CP011342.2| ; gi|939732440|gb|CP011343.2| ; gi|2604…	Escherichia coli strain RR1, complete genome ; Escherichia coli KLY, complete genome ; Escherichia coli K-12 strain ER3466, complete genome ; Escherichia coli genome assembly ERS742059, chromosome : I ; Escherichia coli str. K12 substr. DH10B, complete genome ; Escherichia coli BW2952, complete genome ; Escherichia coli str. K-12 substr. MDS42 DNA, complete genome ; Escherichia coli str. K-12 sub…	100.0 ; 99.99 ; 99.99 ; 99.99 ; 99.99 ; 99.99 ; 99.99 ; 99.99 ; 99.99 ; 99.99 ; 99.99 ; 99.99 ; 99.99 ; 99.96 ; 99.96 ; 99.95 ; 99.95 ; 98.54	15725.0 ; 15719.0 ; 15719.0 ; 15719.0 ; 15719.0 ; 15719.0 ; 15719.0 ; 15719.0 ; 15719.0 ; 15719.0 ; 15719.0 ; 15719.0 ; 15719.0 ; 15708.0 ; 15708.0 ; 15703.0 ; 15701.0 ; 15038.0
Salix_HiSeq_c602225_g2_i7	100	0	6931	5561	67.4879	gi|923416119|gb|CP011113.1|	923416119	4587291	0.081813	Escherichia coli strain RR1, complete genome	Bacteria	Proteobacteria	Gammaproteobacteria	Enterobacteriales	Enterobacteriales	Enterobacteriaceae	Escherichia	Escherichia coli	Bacteria;Proteobacteria;Gammaproteobacteria;Enterobacteriales;Enterobacteriaceae;Escherichia;Escherichia coli	gi|923416119|gb|CP011113.1| ; gi|664682453|gb|CP008801.1| ; gi|808715606|gb|CP010442.1| ; gi|169887498|gb|CP000948.1| ; gi|545778205|gb|U00096.3| ; gi|687675228|emb|LM995446.1| ; gi|802133627|emb|LN832404.1| ; gi|857137982|gb|CP011495.1| ; gi|939731527|gb|CP011342.2| ; gi|939732440|gb|CP011343.2| ; gi|260447279|gb|CP001637.1| ; gi|899725419|gb|CP012126.1|	Escherichia coli strain RR1, complete genome ; Escherichia coli KLY, complete genome ; Escherichia coli K-12 strain ER3466, complete genome ; Escherichia coli str. K12 substr. DH10B, complete genome ; Escherichia coli str. K-12 substr. MG1655, complete genome ; Escherichia coli genome assembly EcRV308Chr ,chromosome : 1 ; Escherichia coli K-12 genome assembly EcoliK12AG100, chromosome : I ; Esche…	100.0 ; 100.0 ; 100.0 ; 100.0 ; 100.0 ; 100.0 ; 100.0 ; 100.0 ; 100.0 ; 100.0 ; 99.97 ; 99.97	6931.0 ; 6926.0 ; 6926.0 ; 6926.0 ; 6926.0 ; 6926.0 ; 6926.0 ; 6926.0 ; 6926.0 ; 6926.0 ; 6920.0 ; 6920.0
Salix_HiSeq_c602225_g2_i8	99.98	0	8700	8985	52.4652	gi|958627747|gb|CP013253.1|	958627747	4579074	0.102947	Escherichia coli strain CQSW20, complete genome	Bacteria	Proteobacteria	Gammaproteobacteria	Enterobacteriales	Enterobacteriales	Enterobacteriaceae	Escherichia	Escherichia coli	Bacteria;Proteobacteria;Gammaproteobacteria;Enterobacteriales;Enterobacteriaceae;Escherichia;Escherichia coli	gi|958627747|gb|CP013253.1| ; gi|857137982|gb|CP011495.1| ; gi|939731527|gb|CP011342.2| ; gi|939732440|gb|CP011343.2| ; gi|664682453|gb|CP008801.1| ; gi|808715606|gb|CP010442.1| ; gi|169887498|gb|CP000948.1| ; gi|238859724|gb|CP001396.1| ; gi|260447279|gb|CP001637.1| ; gi|545778205|gb|U00096.3| ; gi|687675228|emb|LM995446.1| ; gi|802133627|emb|LN832404.1| ; gi|899725419|gb|CP012126.1| ; gi|923416…	Escherichia coli strain CQSW20, complete genome ; Escherichia coli strain NCM3722, complete genome ; Escherichia coli K-12 GM4792 Lac+, complete genome ; Escherichia coli K-12 GM4792 Lac-, complete genome ; Escherichia coli KLY, complete genome ; Escherichia coli K-12 strain ER3466, complete genome ; Escherichia coli str. K12 substr. DH10B, complete genome ; Escherichia coli BW2952, complete geno…	99.98 ; 99.96 ; 99.94 ; 99.94 ; 99.89 ; 99.89 ; 99.89 ; 99.89 ; 99.89 ; 99.89 ; 99.89 ; 99.89 ; 99.89 ; 99.89	8700.0 ; 8695.0 ; 8689.0 ; 8689.0 ; 8678.0 ; 8678.0 ; 8678.0 ; 8678.0 ; 8678.0 ; 8678.0 ; 8678.0 ; 8678.0 ; 8678.0 ; 8678.0
Salix_HiSeq_c582971_g1_i4	100	0	7515	4069	100	gi|260447279|gb|CP001637.1|	260447279	4630707	0.08787	Escherichia coli DH1, complete genome	Bacteria	Proteobacteria	Gammaproteobacteria	Enterobacteriales	Enterobacteriaceae	Escherichia	Escherichia coli	Escherichia coli DH1	Bacteria;Proteobacteria;Gammaproteobacteria;Enterobacteriales;Enterobacteriaceae;Escherichia;Escherichia coli;Escherichia coli DH1	gi|260447279|gb|CP001637.1| ; gi|899725419|gb|CP012126.1| ; gi|664682453|gb|CP008801.1| ; gi|808715606|gb|CP010442.1| ; gi|932857508|emb|LN877770.1| ; gi|169887498|gb|CP000948.1| ; gi|238859724|gb|CP001396.1| ; gi|545778205|gb|U00096.3| ; gi|687675228|emb|LM995446.1| ; gi|802133627|emb|LN832404.1| ; gi|857137982|gb|CP011495.1| ; gi|923416119|gb|CP011113.1| ; gi|939731527|gb|CP011342.2| ; gi|93973…	Escherichia coli DH1, complete genome ; Escherichia coli strain DH1Ec104, complete genome ; Escherichia coli KLY, complete genome ; Escherichia coli K-12 strain ER3466, complete genome ; Escherichia coli genome assembly ERS742059, chromosome : I ; Escherichia coli str. K12 substr. DH10B, complete genome ; Escherichia coli BW2952, complete genome ; Escherichia coli str. K-12 substr. MG1655, comple…	100.0 ; 100.0 ; 99.98 ; 99.98 ; 99.98 ; 99.98 ; 99.98 ; 99.98 ; 99.98 ; 99.98 ; 99.98 ; 99.98 ; 99.98 ; 99.98 ; 99.9 ; 99.95	7515.0 ; 7515.0 ; 7509.0 ; 7509.0 ; 7509.0 ; 7509.0 ; 7509.0 ; 7509.0 ; 7509.0 ; 7509.0 ; 7509.0 ; 7509.0 ; 7509.0 ; 7509.0 ; 7492.0 ; 7092.0
Salix_HiSeq_c588976_g1_i1	100	0	4710	2553	99.8825	gi|260447279|gb|CP001637.1|	260447279	4630707	0.0550672	Escherichia coli DH1, complete genome	Bacteria	Proteobacteria	Gammaproteobacteria	Enterobacteriales	Enterobacteriaceae	Escherichia	Escherichia coli	Escherichia coli DH1	Bacteria;Proteobacteria;Gammaproteobacteria;Enterobacteriales;Enterobacteriaceae;Escherichia;Escherichia coli;Escherichia coli DH1	gi|260447279|gb|CP001637.1| ; gi|899725419|gb|CP012126.1| ; gi|958627747|gb|CP013253.1| ; gi|664682453|gb|CP008801.1| ; gi|932857508|emb|LN877770.1| ; gi|1015398821|gb|CP011061.1| ; gi|169887498|gb|CP000948.1| ; gi|238859724|gb|CP001396.1| ; gi|383101383|gb|CP002291.1| ; gi|545778205|gb|U00096.3| ; gi|687675228|emb|LM995446.1| ; gi|857137982|gb|CP011495.1| ; gi|939731527|gb|CP011342.2| ; gi|93973…	Escherichia coli DH1, complete genome ; Escherichia coli strain DH1Ec104, complete genome ; Escherichia coli strain CQSW20, complete genome ; Escherichia coli KLY, complete genome ; Escherichia coli genome assembly ERS742059, chromosome : I ; Escherichia coli str. Sanji, complete genome ; Escherichia coli str. K12 substr. DH10B, complete genome ; Escherichia coli BW2952, complete genome ; Escheri…	100.0 ; 100.0 ; 100.0 ; 99.92 ; 99.92 ; 99.92 ; 99.92 ; 99.92 ; 99.92 ; 99.92 ; 99.92 ; 99.92 ; 99.92 ; 99.92 ; 99.88 ; 99.92 ; 99.92 ; 98.98	4710.0 ; 4710.0 ; 4710.0 ; 4698.0 ; 4698.0 ; 4698.0 ; 4698.0 ; 4698.0 ; 4698.0 ; 4698.0 ; 4698.0 ; 4698.0 ; 4698.0 ; 4698.0 ; 4693.0 ; 4584.0 ; 4584.0 ; 4566.0
Salix_HiSeq_c597038_g6_i1	97.4	0	3454	2078	97.642	gi|260447279|gb|CP001637.1|	260447279	4630707	0.0438162	Escherichia coli DH1, complete genome	Bacteria	Proteobacteria	Gammaproteobacteria	Enterobacteriales	Enterobacteriaceae	Escherichia	Escherichia coli	Escherichia coli DH1	Bacteria;Proteobacteria;Gammaproteobacteria;Enterobacteriales;Enterobacteriaceae;Escherichia;Escherichia coli;Escherichia coli DH1	gi|260447279|gb|CP001637.1| ; gi|899725419|gb|CP012126.1| ; gi|958627747|gb|CP013253.1| ; gi|664682453|gb|CP008801.1| ; gi|808715606|gb|CP010442.1| ; gi|932857508|emb|LN877770.1| ; gi|1015398821|gb|CP011061.1| ; gi|169887498|gb|CP000948.1| ; gi|238859724|gb|CP001396.1| ; gi|359330873|dbj|AP012306.1| ; gi|545778205|gb|U00096.3| ; gi|687675228|emb|LM995446.1| ; gi|802133627|emb|LN832404.1| ; gi|857…	Escherichia coli DH1, complete genome ; Escherichia coli strain DH1Ec104, complete genome ; Escherichia coli strain CQSW20, complete genome ; Escherichia coli KLY, complete genome ; Escherichia coli K-12 strain ER3466, complete genome ; Escherichia coli genome assembly ERS742059, chromosome : I ; Escherichia coli str. Sanji, complete genome ; Escherichia coli str. K12 substr. DH10B, complete geno…	97.4 ; 97.4 ; 97.4 ; 97.35 ; 97.35 ; 97.35 ; 97.35 ; 97.35 ; 97.35 ; 97.35 ; 97.35 ; 97.35 ; 97.35 ; 97.35 ; 97.35 ; 97.35 ; 97.35 ; 97.25 ; 97.01	3454.0 ; 3454.0 ; 3454.0 ; 3448.0 ; 3448.0 ; 3448.0 ; 3448.0 ; 3448.0 ; 3448.0 ; 3448.0 ; 3448.0 ; 3448.0 ; 3448.0 ; 3448.0 ; 3448.0 ; 3448.0 ; 3448.0 ; 3437.0 ; 3410.0
Salix_HiSeq_c598095_g4_i2	100	0	6401	3519	98.4939	gi|260447279|gb|CP001637.1|	260447279	4630707	0.0748482	Escherichia coli DH1, complete genome	Bacteria	Proteobacteria	Gammaproteobacteria	Enterobacteriales	Enterobacteriaceae	Escherichia	Escherichia coli	Escherichia coli DH1	Bacteria;Proteobacteria;Gammaproteobacteria;Enterobacteriales;Enterobacteriaceae;Escherichia;Escherichia coli;Escherichia coli DH1	gi|260447279|gb|CP001637.1| ; gi|359330873|dbj|AP012306.1| ; gi|545778205|gb|U00096.3| ; gi|899725419|gb|CP012126.1| ; gi|923416119|gb|CP011113.1| ; gi|675819338|emb|LM995901.1| ; gi|1015398821|gb|CP011061.1| ; gi|958627747|gb|CP013253.1| ; gi|664682453|gb|CP008801.1| ; gi|808715606|gb|CP010442.1| ; gi|932857508|emb|LN877770.1| ; gi|169887498|gb|CP000948.1| ; gi|238859724|gb|CP001396.1| ; gi|6876…	Escherichia coli DH1, complete genome ; Escherichia coli str. K-12 substr. MDS42 DNA, complete genome ; Escherichia coli str. K-12 substr. MG1655, complete genome ; Escherichia coli strain DH1Ec104, complete genome ; Escherichia coli strain RR1, complete genome ; Escherichia coli genome assembly FHI30, scaffold scaffold-26_contig-1.0_1_716136_[organism:Escherichia ; Escherichia coli str. Sanji, c…	100.0 ; 100.0 ; 100.0 ; 100.0 ; 100.0 ; 100.0 ; 99.97 ; 99.97 ; 99.94 ; 99.94 ; 99.94 ; 99.94 ; 99.94 ; 99.94 ; 99.94 ; 99.94 ; 99.31	6401.0 ; 6401.0 ; 6401.0 ; 6401.0 ; 6401.0 ; 6401.0 ; 6396.0 ; 6394.0 ; 6390.0 ; 6390.0 ; 6390.0 ; 6390.0 ; 6390.0 ; 6390.0 ; 6390.0 ; 6390.0 ; 6268.0
Salix_HiSeq_c599294_g3_i2	99.97	0	6235	3421	98.7723	gi|260447279|gb|CP001637.1|	260447279	4630707	0.072991	Escherichia coli DH1, complete genome	Bacteria	Proteobacteria	Gammaproteobacteria	Enterobacteriales	Enterobacteriaceae	Escherichia	Escherichia coli	Escherichia coli DH1	Bacteria;Proteobacteria;Gammaproteobacteria;Enterobacteriales;Enterobacteriaceae;Escherichia;Escherichia coli;Escherichia coli DH1	gi|260447279|gb|CP001637.1| ; gi|359330873|dbj|AP012306.1| ; gi|383101383|gb|CP002291.1| ; gi|545778205|gb|U00096.3| ; gi|802133627|emb|LN832404.1| ; gi|857137982|gb|CP011495.1| ; gi|899725419|gb|CP012126.1| ; gi|923416119|gb|CP011113.1| ; gi|664682453|gb|CP008801.1| ; gi|808715606|gb|CP010442.1| ; gi|932857508|emb|LN877770.1| ; gi|169887498|gb|CP000948.1| ; gi|238859724|gb|CP001396.1| ; gi|68767…	Escherichia coli DH1, complete genome ; Escherichia coli str. K-12 substr. MDS42 DNA, complete genome ; Escherichia coli P12b, complete genome ; Escherichia coli str. K-12 substr. MG1655, complete genome ; Escherichia coli K-12 genome assembly EcoliK12AG100, chromosome : I ; Escherichia coli strain NCM3722, complete genome ; Escherichia coli strain DH1Ec104, complete genome ; Escherichia coli str…	99.97 ; 99.97 ; 99.97 ; 99.97 ; 99.97 ; 99.97 ; 99.97 ; 99.97 ; 99.94 ; 99.94 ; 99.94 ; 99.94 ; 99.94 ; 99.94 ; 99.94 ; 99.94 ; 99.94 ; 99.91 ; 99.91 ; 98.7	6235.0 ; 6235.0 ; 6235.0 ; 6235.0 ; 6235.0 ; 6235.0 ; 6235.0 ; 6235.0 ; 6229.0 ; 6229.0 ; 6229.0 ; 6229.0 ; 6229.0 ; 6229.0 ; 6229.0 ; 6229.0 ; 6229.0 ; 6224.0 ; 6224.0 ; 5997.0
Salix_HiSeq_c599728_g4_i3	100	0	12170	6590	100	gi|260447279|gb|CP001637.1|	260447279	4630707	0.142311	Escherichia coli DH1, complete genome	Bacteria	Proteobacteria	Gammaproteobacteria	Enterobacteriales	Enterobacteriaceae	Escherichia	Escherichia coli	Escherichia coli DH1	Bacteria;Proteobacteria;Gammaproteobacteria;Enterobacteriales;Enterobacteriaceae;Escherichia;Escherichia coli;Escherichia coli DH1	gi|260447279|gb|CP001637.1| ; gi|899725419|gb|CP012126.1| ; gi|958627747|gb|CP013253.1| ; gi|664682453|gb|CP008801.1| ; gi|808715606|gb|CP010442.1| ; gi|932857508|emb|LN877770.1| ; gi|169887498|gb|CP000948.1| ; gi|359330873|dbj|AP012306.1| ; gi|545778205|gb|U00096.3| ; gi|687675228|emb|LM995446.1| ; gi|802133627|emb|LN832404.1| ; gi|857137982|gb|CP011495.1| ; gi|939731527|gb|CP011342.2| ; gi|9397…	Escherichia coli DH1, complete genome ; Escherichia coli strain DH1Ec104, complete genome ; Escherichia coli strain CQSW20, complete genome ; Escherichia coli KLY, complete genome ; Escherichia coli K-12 strain ER3466, complete genome ; Escherichia coli genome assembly ERS742059, chromosome : I ; Escherichia coli str. K12 substr. DH10B, complete genome ; Escherichia coli str. K-12 substr. MDS42 D…	100.0 ; 100.0 ; 100.0 ; 99.98 ; 99.98 ; 99.98 ; 99.98 ; 99.98 ; 99.98 ; 99.98 ; 99.98 ; 99.98 ; 99.98 ; 99.98 ; 99.97 ; 99.94 ; 99.12 ; 99.04 ; 99.01	12170.0 ; 12170.0 ; 12170.0 ; 12165.0 ; 12165.0 ; 12165.0 ; 12165.0 ; 12165.0 ; 12165.0 ; 12165.0 ; 12165.0 ; 12165.0 ; 12165.0 ; 12165.0 ; 12159.0 ; 12150.0 ; 11849.0 ; 11821.0 ; 11810.0
Salix_HiSeq_c599913_g4_i1	99.96	0	4602	2495	100	gi|260447279|gb|CP001637.1|	260447279	4630707	0.0538795	Escherichia coli DH1, complete genome	Bacteria	Proteobacteria	Gammaproteobacteria	Enterobacteriales	Enterobacteriaceae	Escherichia	Escherichia coli	Escherichia coli DH1	Bacteria;Proteobacteria;Gammaproteobacteria;Enterobacteriales;Enterobacteriaceae;Escherichia;Escherichia coli;Escherichia coli DH1	gi|260447279|gb|CP001637.1| ; gi|545778205|gb|U00096.3| ; gi|687675228|emb|LM995446.1| ; gi|802133627|emb|LN832404.1| ; gi|857137982|gb|CP011495.1| ; gi|899725419|gb|CP012126.1| ; gi|923416119|gb|CP011113.1| ; gi|939731527|gb|CP011342.2| ; gi|939732440|gb|CP011343.2| ; gi|958627747|gb|CP013253.1| ; gi|664682453|gb|CP008801.1| ; gi|808715606|gb|CP010442.1| ; gi|932857508|emb|LN877770.1| ; gi|16988…	Escherichia coli DH1, complete genome ; Escherichia coli str. K-12 substr. MG1655, complete genome ; Escherichia coli genome assembly EcRV308Chr ,chromosome : 1 ; Escherichia coli K-12 genome assembly EcoliK12AG100, chromosome : I ; Escherichia coli strain NCM3722, complete genome ; Escherichia coli strain DH1Ec104, complete genome ; Escherichia coli strain RR1, complete genome ; Escherichia coli…	99.96 ; 99.96 ; 99.96 ; 99.96 ; 99.96 ; 99.96 ; 99.96 ; 99.96 ; 99.96 ; 99.96 ; 99.92 ; 99.92 ; 99.92 ; 99.92 ; 99.92 ; 99.92 ; 99.88 ; 99.84 ; 98.0	4602.0 ; 4602.0 ; 4602.0 ; 4602.0 ; 4602.0 ; 4602.0 ; 4602.0 ; 4602.0 ; 4602.0 ; 4602.0 ; 4597.0 ; 4597.0 ; 4597.0 ; 4597.0 ; 4597.0 ; 4597.0 ; 4591.0 ; 4586.0 ; 4331.0
Salix_HiSeq_c600043_g7_i1	100	0	9686	5311	98.7573	gi|260447279|gb|CP001637.1|	260447279	4630707	0.113266	Escherichia coli DH1, complete genome	Bacteria	Proteobacteria	Gammaproteobacteria	Enterobacteriales	Enterobacteriaceae	Escherichia	Escherichia coli	Escherichia coli DH1	Bacteria;Proteobacteria;Gammaproteobacteria;Enterobacteriales;Enterobacteriaceae;Escherichia;Escherichia coli;Escherichia coli DH1	gi|260447279|gb|CP001637.1| ; gi|359330873|dbj|AP012306.1| ; gi|545778205|gb|U00096.3| ; gi|857137982|gb|CP011495.1| ; gi|899725419|gb|CP012126.1| ; gi|923416119|gb|CP011113.1| ; gi|958627747|gb|CP013253.1| ; gi|664682453|gb|CP008801.1| ; gi|808715606|gb|CP010442.1| ; gi|932857508|emb|LN877770.1| ; gi|169887498|gb|CP000948.1| ; gi|238859724|gb|CP001396.1| ; gi|687675228|emb|LM995446.1| ; gi|80213…	Escherichia coli DH1, complete genome ; Escherichia coli str. K-12 substr. MDS42 DNA, complete genome ; Escherichia coli str. K-12 substr. MG1655, complete genome ; Escherichia coli strain NCM3722, complete genome ; Escherichia coli strain DH1Ec104, complete genome ; Escherichia coli strain RR1, complete genome ; Escherichia coli strain CQSW20, complete genome ; Escherichia coli KLY, complete gen…	100.0 ; 100.0 ; 100.0 ; 100.0 ; 100.0 ; 100.0 ; 100.0 ; 99.98 ; 99.98 ; 99.98 ; 99.98 ; 99.98 ; 99.98 ; 99.98 ; 99.98 ; 99.98 ; 99.96 ; 99.77 ; 98.95	9686.0 ; 9686.0 ; 9686.0 ; 9686.0 ; 9686.0 ; 9686.0 ; 9686.0 ; 9681.0 ; 9681.0 ; 9681.0 ; 9681.0 ; 9681.0 ; 9681.0 ; 9681.0 ; 9681.0 ; 9681.0 ; 9675.0 ; 9611.0 ; 9361.0
Salix_HiSeq_c600043_g7_i3	100	0	9732	5270	100	gi|260447279|gb|CP001637.1|	260447279	4630707	0.113806	Escherichia coli DH1, complete genome	Bacteria	Proteobacteria	Gammaproteobacteria	Enterobacteriales	Enterobacteriaceae	Escherichia	Escherichia coli	Escherichia coli DH1	Bacteria;Proteobacteria;Gammaproteobacteria;Enterobacteriales;Enterobacteriaceae;Escherichia;Escherichia coli;Escherichia coli DH1	gi|260447279|gb|CP001637.1| ; gi|359330873|dbj|AP012306.1| ; gi|545778205|gb|U00096.3| ; gi|857137982|gb|CP011495.1| ; gi|899725419|gb|CP012126.1| ; gi|923416119|gb|CP011113.1| ; gi|958627747|gb|CP013253.1| ; gi|664682453|gb|CP008801.1| ; gi|808715606|gb|CP010442.1| ; gi|932857508|emb|LN877770.1| ; gi|169887498|gb|CP000948.1| ; gi|238859724|gb|CP001396.1| ; gi|687675228|emb|LM995446.1| ; gi|80213…	Escherichia coli DH1, complete genome ; Escherichia coli str. K-12 substr. MDS42 DNA, complete genome ; Escherichia coli str. K-12 substr. MG1655, complete genome ; Escherichia coli strain NCM3722, complete genome ; Escherichia coli strain DH1Ec104, complete genome ; Escherichia coli strain RR1, complete genome ; Escherichia coli strain CQSW20, complete genome ; Escherichia coli KLY, complete gen…	100.0 ; 100.0 ; 100.0 ; 100.0 ; 100.0 ; 100.0 ; 100.0 ; 99.98 ; 99.98 ; 99.98 ; 99.98 ; 99.98 ; 99.98 ; 99.98 ; 99.98 ; 99.98 ; 99.96 ; 99.77 ; 98.93	9732.0 ; 9732.0 ; 9732.0 ; 9732.0 ; 9732.0 ; 9732.0 ; 9732.0 ; 9727.0 ; 9727.0 ; 9727.0 ; 9727.0 ; 9727.0 ; 9727.0 ; 9727.0 ; 9727.0 ; 9727.0 ; 9721.0 ; 9657.0 ; 9395.0
Salix_HiSeq_c601454_g1_i4	100	0	10532	5703	100	gi|260447279|gb|CP001637.1|	260447279	4630707	0.123156	Escherichia coli DH1, complete genome	Bacteria	Proteobacteria	Gammaproteobacteria	Enterobacteriales	Enterobacteriaceae	Escherichia	Escherichia coli	Escherichia coli DH1	Bacteria;Proteobacteria;Gammaproteobacteria;Enterobacteriales;Enterobacteriaceae;Escherichia;Escherichia coli;Escherichia coli DH1	gi|260447279|gb|CP001637.1| ; gi|899725419|gb|CP012126.1| ; gi|958627747|gb|CP013253.1| ; gi|664682453|gb|CP008801.1| ; gi|808715606|gb|CP010442.1| ; gi|932857508|emb|LN877770.1| ; gi|169887498|gb|CP000948.1| ; gi|238859724|gb|CP001396.1| ; gi|359330873|dbj|AP012306.1| ; gi|545778205|gb|U00096.3| ; gi|687675228|emb|LM995446.1| ; gi|802133627|emb|LN832404.1| ; gi|857137982|gb|CP011495.1| ; gi|9234…	Escherichia coli DH1, complete genome ; Escherichia coli strain DH1Ec104, complete genome ; Escherichia coli strain CQSW20, complete genome ; Escherichia coli KLY, complete genome ; Escherichia coli K-12 strain ER3466, complete genome ; Escherichia coli genome assembly ERS742059, chromosome : I ; Escherichia coli str. K12 substr. DH10B, complete genome ; Escherichia coli BW2952, complete genome ;…	100.0 ; 100.0 ; 100.0 ; 99.98 ; 99.98 ; 99.98 ; 99.98 ; 99.98 ; 99.98 ; 99.98 ; 99.98 ; 99.98 ; 99.98 ; 99.98 ; 99.98 ; 99.98 ; 99.96 ; 99.95 ; 98.67	10532.0 ; 10532.0 ; 10532.0 ; 10527.0 ; 10527.0 ; 10527.0 ; 10527.0 ; 10527.0 ; 10527.0 ; 10527.0 ; 10527.0 ; 10527.0 ; 10527.0 ; 10527.0 ; 10527.0 ; 10527.0 ; 10521.0 ; 10515.0 ; 10111.0
Salix_HiSeq_c601454_g2_i1	99.84	0	3502	1904	100	gi|260447279|gb|CP001637.1|	260447279	4630707	0.0411816	Escherichia coli DH1, complete genome	Bacteria	Proteobacteria	Gammaproteobacteria	Enterobacteriales	Enterobacteriaceae	Escherichia	Escherichia coli	Escherichia coli DH1	Bacteria;Proteobacteria;Gammaproteobacteria;Enterobacteriales;Enterobacteriaceae;Escherichia;Escherichia coli;Escherichia coli DH1	gi|260447279|gb|CP001637.1| ; gi|899725419|gb|CP012126.1| ; gi|958627747|gb|CP013253.1| ; gi|664682453|gb|CP008801.1| ; gi|808715606|gb|CP010442.1| ; gi|932857508|emb|LN877770.1| ; gi|1015398821|gb|CP011061.1| ; gi|169887498|gb|CP000948.1| ; gi|238859724|gb|CP001396.1| ; gi|359330873|dbj|AP012306.1| ; gi|383101383|gb|CP002291.1| ; gi|545778205|gb|U00096.3| ; gi|687675228|emb|LM995446.1| ; gi|8021…	Escherichia coli DH1, complete genome ; Escherichia coli strain DH1Ec104, complete genome ; Escherichia coli strain CQSW20, complete genome ; Escherichia coli KLY, complete genome ; Escherichia coli K-12 strain ER3466, complete genome ; Escherichia coli genome assembly ERS742059, chromosome : I ; Escherichia coli str. Sanji, complete genome ; Escherichia coli str. K12 substr. DH10B, complete geno…	99.84 ; 99.84 ; 99.84 ; 99.79 ; 99.79 ; 99.79 ; 99.79 ; 99.79 ; 99.79 ; 99.79 ; 99.79 ; 99.79 ; 99.79 ; 99.79 ; 99.79 ; 99.79 ; 99.79 ; 99.79 ; 99.11	3502.0 ; 3502.0 ; 3502.0 ; 3496.0 ; 3496.0 ; 3496.0 ; 3496.0 ; 3496.0 ; 3496.0 ; 3496.0 ; 3496.0 ; 3496.0 ; 3496.0 ; 3496.0 ; 3496.0 ; 3496.0 ; 3496.0 ; 3496.0 ; 3424.0
Salix_HiSeq_c601848_g3_i5	100	0	10115	5492	99.7269	gi|260447279|gb|CP001637.1|	260447279	4630707	0.118276	Escherichia coli DH1, complete genome	Bacteria	Proteobacteria	Gammaproteobacteria	Enterobacteriales	Enterobacteriaceae	Escherichia	Escherichia coli	Escherichia coli DH1	Bacteria;Proteobacteria;Gammaproteobacteria;Enterobacteriales;Enterobacteriaceae;Escherichia;Escherichia coli;Escherichia coli DH1	gi|260447279|gb|CP001637.1| ; gi|359330873|dbj|AP012306.1| ; gi|545778205|gb|U00096.3| ; gi|802133627|emb|LN832404.1| ; gi|857137982|gb|CP011495.1| ; gi|899725419|gb|CP012126.1| ; gi|923416119|gb|CP011113.1| ; gi|664682453|gb|CP008801.1| ; gi|808715606|gb|CP010442.1| ; gi|932857508|emb|LN877770.1| ; gi|238859724|gb|CP001396.1| ; gi|687675228|emb|LM995446.1| ; gi|939731527|gb|CP011342.2| ; gi|9397…	Escherichia coli DH1, complete genome ; Escherichia coli str. K-12 substr. MDS42 DNA, complete genome ; Escherichia coli str. K-12 substr. MG1655, complete genome ; Escherichia coli K-12 genome assembly EcoliK12AG100, chromosome : I ; Escherichia coli strain NCM3722, complete genome ; Escherichia coli strain DH1Ec104, complete genome ; Escherichia coli strain RR1, complete genome ; Escherichia co…	100.0 ; 100.0 ; 100.0 ; 100.0 ; 100.0 ; 100.0 ; 100.0 ; 99.98 ; 99.98 ; 99.98 ; 99.98 ; 99.98 ; 99.98 ; 99.98 ; 99.95 ; 99.16 ; 99.98 ; 99.98	10115.0 ; 10115.0 ; 10115.0 ; 10115.0 ; 10115.0 ; 10115.0 ; 10115.0 ; 10109.0 ; 10109.0 ; 10109.0 ; 10109.0 ; 10109.0 ; 10109.0 ; 10109.0 ; 10098.0 ; 9860.0 ; 9694.0 ; 9694.0
Salix_HiSeq_c602110_g8_i1	100	0	3940	2269	94.0062	gi|260447279|gb|CP001637.1|	260447279	4630707	0.0460621	Escherichia coli DH1, complete genome	Bacteria	Proteobacteria	Gammaproteobacteria	Enterobacteriales	Enterobacteriaceae	Escherichia	Escherichia coli	Escherichia coli DH1	Bacteria;Proteobacteria;Gammaproteobacteria;Enterobacteriales;Enterobacteriaceae;Escherichia;Escherichia coli;Escherichia coli DH1	gi|260447279|gb|CP001637.1| ; gi|359330873|dbj|AP012306.1| ; gi|545778205|gb|U00096.3| ; gi|802133627|emb|LN832404.1| ; gi|857137982|gb|CP011495.1| ; gi|899725419|gb|CP012126.1| ; gi|923416119|gb|CP011113.1| ; gi|675819338|emb|LM995901.1| ; gi|958627747|gb|CP013253.1| ; gi|664682453|gb|CP008801.1| ; gi|808715606|gb|CP010442.1| ; gi|932857508|emb|LN877770.1| ; gi|1015398821|gb|CP011061.1| ; gi|169…	Escherichia coli DH1, complete genome ; Escherichia coli str. K-12 substr. MDS42 DNA, complete genome ; Escherichia coli str. K-12 substr. MG1655, complete genome ; Escherichia coli K-12 genome assembly EcoliK12AG100, chromosome : I ; Escherichia coli strain NCM3722, complete genome ; Escherichia coli strain DH1Ec104, complete genome ; Escherichia coli strain RR1, complete genome ; Escherichia co…	100.0 ; 100.0 ; 100.0 ; 100.0 ; 100.0 ; 100.0 ; 100.0 ; 100.0 ; 100.0 ; 99.95 ; 99.95 ; 99.95 ; 99.95 ; 99.95 ; 99.95 ; 99.95 ; 99.95 ; 99.95 ; 99.95 ; 98.69	3940.0 ; 3940.0 ; 3940.0 ; 3940.0 ; 3940.0 ; 3940.0 ; 3940.0 ; 3940.0 ; 3940.0 ; 3934.0 ; 3934.0 ; 3934.0 ; 3934.0 ; 3934.0 ; 3934.0 ; 3934.0 ; 3934.0 ; 3934.0 ; 3934.0 ; 3784.0
Salix_HiSeq_c602254_g3_i5	100	0	17391	9417	100	gi|260447279|gb|CP001637.1|	260447279	4630707	0.20336	Escherichia coli DH1, complete genome	Bacteria	Proteobacteria	Gammaproteobacteria	Enterobacteriales	Enterobacteriaceae	Escherichia	Escherichia coli	Escherichia coli DH1	Bacteria;Proteobacteria;Gammaproteobacteria;Enterobacteriales;Enterobacteriaceae;Escherichia;Escherichia coli;Escherichia coli DH1	gi|260447279|gb|CP001637.1| ; gi|359330873|dbj|AP012306.1| ; gi|545778205|gb|U00096.3| ; gi|857137982|gb|CP011495.1| ; gi|899725419|gb|CP012126.1| ; gi|664682453|gb|CP008801.1| ; gi|808715606|gb|CP010442.1| ; gi|932857508|emb|LN877770.1| ; gi|169887498|gb|CP000948.1| ; gi|238859724|gb|CP001396.1| ; gi|687675228|emb|LM995446.1| ; gi|802133627|emb|LN832404.1| ; gi|923416119|gb|CP011113.1| ; gi|9397…	Escherichia coli DH1, complete genome ; Escherichia coli str. K-12 substr. MDS42 DNA, complete genome ; Escherichia coli str. K-12 substr. MG1655, complete genome ; Escherichia coli strain NCM3722, complete genome ; Escherichia coli strain DH1Ec104, complete genome ; Escherichia coli KLY, complete genome ; Escherichia coli K-12 strain ER3466, complete genome ; Escherichia coli genome assembly ERS…	100.0 ; 100.0 ; 100.0 ; 100.0 ; 100.0 ; 99.99 ; 99.99 ; 99.99 ; 99.99 ; 99.99 ; 99.99 ; 99.99 ; 99.99 ; 99.99 ; 99.99 ; 99.98 ; 99.97 ; 99.95 ; 99.95 ; 99.11	17391.0 ; 17391.0 ; 17391.0 ; 17391.0 ; 17391.0 ; 17385.0 ; 17385.0 ; 17385.0 ; 17385.0 ; 17385.0 ; 17385.0 ; 17385.0 ; 17385.0 ; 17385.0 ; 17385.0 ; 17381.0 ; 17374.0 ; 17363.0 ; 17361.0 ; 16923.0
Salix_HiSeq_c433320_g1_i1	100	0	6673	3613	100	gi|808715606|gb|CP010442.1|	808715606	4660432	0.077525	Escherichia coli K-12 strain ER3466, complete genome	Bacteria	Proteobacteria	Gammaproteobacteria	Enterobacteriales	Enterobacteriaceae	Escherichia	Escherichia coli	Escherichia coli K-12	Bacteria;Proteobacteria;Gammaproteobacteria;Enterobacteriales;Enterobacteriaceae;Escherichia;Escherichia coli;Escherichia coli K-12	gi|808715606|gb|CP010442.1| ; gi|260447279|gb|CP001637.1| ; gi|687675228|emb|LM995446.1| ; gi|899725419|gb|CP012126.1| ; gi|923416119|gb|CP011113.1| ; gi|939731527|gb|CP011342.2| ; gi|939732440|gb|CP011343.2| ; gi|664682453|gb|CP008801.1| ; gi|932857508|emb|LN877770.1| ; gi|169887498|gb|CP000948.1| ; gi|238859724|gb|CP001396.1| ; gi|545778205|gb|U00096.3| ; gi|802133627|emb|LN832404.1| ; gi|95862…	Escherichia coli K-12 strain ER3466, complete genome ; Escherichia coli DH1, complete genome ; Escherichia coli genome assembly EcRV308Chr ,chromosome : 1 ; Escherichia coli strain DH1Ec104, complete genome ; Escherichia coli strain RR1, complete genome ; Escherichia coli K-12 GM4792 Lac+, complete genome ; Escherichia coli K-12 GM4792 Lac-, complete genome ; Escherichia coli KLY, complete genome…	100.0 ; 100.0 ; 100.0 ; 100.0 ; 100.0 ; 100.0 ; 100.0 ; 99.97 ; 99.97 ; 99.97 ; 99.97 ; 99.97 ; 99.97 ; 99.94	6673.0 ; 6673.0 ; 6673.0 ; 6673.0 ; 6673.0 ; 6673.0 ; 6673.0 ; 6667.0 ; 6667.0 ; 6667.0 ; 6667.0 ; 6667.0 ; 6667.0 ; 6660.0
Salix_HiSeq_c591446_g1_i5	100	0	15485	8385	100	gi|808715606|gb|CP010442.1|	808715606	4660432	0.179919	Escherichia coli K-12 strain ER3466, complete genome	Bacteria	Proteobacteria	Gammaproteobacteria	Enterobacteriales	Enterobacteriaceae	Escherichia	Escherichia coli	Escherichia coli K-12	Bacteria;Proteobacteria;Gammaproteobacteria;Enterobacteriales;Enterobacteriaceae;Escherichia;Escherichia coli;Escherichia coli K-12	gi|808715606|gb|CP010442.1| ; gi|359330873|dbj|AP012306.1| ; gi|383101383|gb|CP002291.1| ; gi|545778205|gb|U00096.3| ; gi|687675228|emb|LM995446.1| ; gi|802133627|emb|LN832404.1| ; gi|923416119|gb|CP011113.1| ; gi|939731527|gb|CP011342.2| ; gi|939732440|gb|CP011343.2| ; gi|664682453|gb|CP008801.1| ; gi|932857508|emb|LN877770.1| ; gi|169887498|gb|CP000948.1| ; gi|238859724|gb|CP001396.1| ; gi|2604…	Escherichia coli K-12 strain ER3466, complete genome ; Escherichia coli str. K-12 substr. MDS42 DNA, complete genome ; Escherichia coli P12b, complete genome ; Escherichia coli str. K-12 substr. MG1655, complete genome ; Escherichia coli genome assembly EcRV308Chr ,chromosome : 1 ; Escherichia coli K-12 genome assembly EcoliK12AG100, chromosome : I ; Escherichia coli strain RR1, complete genome ;…	100.0 ; 100.0 ; 100.0 ; 100.0 ; 100.0 ; 100.0 ; 100.0 ; 100.0 ; 100.0 ; 99.99 ; 99.99 ; 99.99 ; 99.99 ; 99.99 ; 99.99 ; 99.98 ; 99.49 ; 99.37 ; 100.0	15485.0 ; 15485.0 ; 15485.0 ; 15485.0 ; 15485.0 ; 15485.0 ; 15485.0 ; 15485.0 ; 15485.0 ; 15479.0 ; 15479.0 ; 15479.0 ; 15479.0 ; 15479.0 ; 15479.0 ; 15472.0 ; 15247.0 ; 15191.0 ; 14938.0
Salix_HiSeq_c591908_g2_i3	100	0	10250	5550	100	gi|802133627|emb|LN832404.1|	802133627	4638126	0.11966	Escherichia coli K-12 genome assembly EcoliK12AG100, chromosome : I	Bacteria	Proteobacteria	Gammaproteobacteria	Enterobacteriales	Enterobacteriaceae	Escherichia	Escherichia coli	Escherichia coli K-12	Bacteria;Proteobacteria;Gammaproteobacteria;Enterobacteriales;Enterobacteriaceae;Escherichia;Escherichia coli;Escherichia coli K-12	gi|802133627|emb|LN832404.1| ; gi|664682453|gb|CP008801.1| ; gi|808715606|gb|CP010442.1| ; gi|238859724|gb|CP001396.1| ; gi|260447279|gb|CP001637.1| ; gi|359330873|dbj|AP012306.1| ; gi|545778205|gb|U00096.3| ; gi|687675228|emb|LM995446.1| ; gi|857137982|gb|CP011495.1| ; gi|899725419|gb|CP012126.1| ; gi|923416119|gb|CP011113.1| ; gi|939731527|gb|CP011342.2| ; gi|939732440|gb|CP011343.2| ; gi|95862…	Escherichia coli K-12 genome assembly EcoliK12AG100, chromosome : I ; Escherichia coli KLY, complete genome ; Escherichia coli K-12 strain ER3466, complete genome ; Escherichia coli BW2952, complete genome ; Escherichia coli DH1, complete genome ; Escherichia coli str. K-12 substr. MDS42 DNA, complete genome ; Escherichia coli str. K-12 substr. MG1655, complete genome ; Escherichia coli genome as…	100.0 ; 99.98 ; 99.98 ; 99.98 ; 99.98 ; 99.98 ; 99.98 ; 99.98 ; 99.98 ; 99.98 ; 99.98 ; 99.98 ; 99.98 ; 99.96 ; 99.95	10250.0 ; 10244.0 ; 10244.0 ; 10244.0 ; 10244.0 ; 10244.0 ; 10244.0 ; 10244.0 ; 10244.0 ; 10244.0 ; 10244.0 ; 10244.0 ; 10244.0 ; 10238.0 ; 10233.0
Salix_HiSeq_c592493_g1_i2	99.97	0	6457	3499	100	gi|802133627|emb|LN832404.1|	802133627	4638126	0.07544	Escherichia coli K-12 genome assembly EcoliK12AG100, chromosome : I	Bacteria	Proteobacteria	Gammaproteobacteria	Enterobacteriales	Enterobacteriaceae	Escherichia	Escherichia coli	Escherichia coli K-12	Bacteria;Proteobacteria;Gammaproteobacteria;Enterobacteriales;Enterobacteriaceae;Escherichia;Escherichia coli;Escherichia coli K-12	gi|802133627|emb|LN832404.1| ; gi|923416119|gb|CP011113.1| ; gi|664682453|gb|CP008801.1| ; gi|932857508|emb|LN877770.1| ; gi|169887498|gb|CP000948.1| ; gi|238859724|gb|CP001396.1| ; gi|260447279|gb|CP001637.1| ; gi|359330873|dbj|AP012306.1| ; gi|545778205|gb|U00096.3| ; gi|687675228|emb|LM995446.1| ; gi|857137982|gb|CP011495.1| ; gi|899725419|gb|CP012126.1| ; gi|939731527|gb|CP011342.2| ; gi|9397…	Escherichia coli K-12 genome assembly EcoliK12AG100, chromosome : I ; Escherichia coli strain RR1, complete genome ; Escherichia coli KLY, complete genome ; Escherichia coli genome assembly ERS742059, chromosome : I ; Escherichia coli str. K12 substr. DH10B, complete genome ; Escherichia coli BW2952, complete genome ; Escherichia coli DH1, complete genome ; Escherichia coli str. K-12 substr. MDS4…	99.97 ; 99.97 ; 99.94 ; 99.94 ; 99.94 ; 99.94 ; 99.94 ; 99.94 ; 99.94 ; 99.94 ; 99.94 ; 99.94 ; 99.94 ; 99.94 ; 99.94 ; 99.86 ; 99.43 ; 99.0 ; 98.94	6457.0 ; 6457.0 ; 6451.0 ; 6451.0 ; 6451.0 ; 6451.0 ; 6451.0 ; 6451.0 ; 6451.0 ; 6451.0 ; 6451.0 ; 6451.0 ; 6451.0 ; 6451.0 ; 6451.0 ; 6434.0 ; 6351.0 ; 6268.0 ; 6257.0
Salix_HiSeq_c596842_g1_i2	100	0	11302	6135	99.7555	gi|808715606|gb|CP010442.1|	808715606	4660432	0.131318	Escherichia coli K-12 strain ER3466, complete genome	Bacteria	Proteobacteria	Gammaproteobacteria	Enterobacteriales	Enterobacteriaceae	Escherichia	Escherichia coli	Escherichia coli K-12	Bacteria;Proteobacteria;Gammaproteobacteria;Enterobacteriales;Enterobacteriaceae;Escherichia;Escherichia coli;Escherichia coli K-12	gi|808715606|gb|CP010442.1| ; gi|238859724|gb|CP001396.1| ; gi|260447279|gb|CP001637.1| ; gi|359330873|dbj|AP012306.1| ; gi|545778205|gb|U00096.3| ; gi|802133627|emb|LN832404.1| ; gi|923416119|gb|CP011113.1| ; gi|958627747|gb|CP013253.1| ; gi|664682453|gb|CP008801.1| ; gi|932857508|emb|LN877770.1| ; gi|1015398821|gb|CP011061.1| ; gi|169887498|gb|CP000948.1| ; gi|687675228|emb|LM995446.1| ; gi|857…	Escherichia coli K-12 strain ER3466, complete genome ; Escherichia coli BW2952, complete genome ; Escherichia coli DH1, complete genome ; Escherichia coli str. K-12 substr. MDS42 DNA, complete genome ; Escherichia coli str. K-12 substr. MG1655, complete genome ; Escherichia coli K-12 genome assembly EcoliK12AG100, chromosome : I ; Escherichia coli strain RR1, complete genome ; Escherichia coli st…	100.0 ; 100.0 ; 100.0 ; 100.0 ; 100.0 ; 100.0 ; 100.0 ; 100.0 ; 99.98 ; 99.98 ; 99.98 ; 99.98 ; 99.98 ; 99.98 ; 99.98 ; 99.98 ; 98.73	11302.0 ; 11302.0 ; 11302.0 ; 11302.0 ; 11302.0 ; 11302.0 ; 11302.0 ; 11302.0 ; 11297.0 ; 11297.0 ; 11297.0 ; 11297.0 ; 11297.0 ; 11297.0 ; 11297.0 ; 11297.0 ; 10868.0
Salix_HiSeq_c596842_g1_i4	100	0	11540	6249	100	gi|808715606|gb|CP010442.1|	808715606	4660432	0.134086	Escherichia coli K-12 strain ER3466, complete genome	Bacteria	Proteobacteria	Gammaproteobacteria	Enterobacteriales	Enterobacteriaceae	Escherichia	Escherichia coli	Escherichia coli K-12	Bacteria;Proteobacteria;Gammaproteobacteria;Enterobacteriales;Enterobacteriaceae;Escherichia;Escherichia coli;Escherichia coli K-12	gi|808715606|gb|CP010442.1| ; gi|238859724|gb|CP001396.1| ; gi|260447279|gb|CP001637.1| ; gi|359330873|dbj|AP012306.1| ; gi|545778205|gb|U00096.3| ; gi|802133627|emb|LN832404.1| ; gi|923416119|gb|CP011113.1| ; gi|958627747|gb|CP013253.1| ; gi|664682453|gb|CP008801.1| ; gi|1015398821|gb|CP011061.1| ; gi|169887498|gb|CP000948.1| ; gi|687675228|emb|LM995446.1| ; gi|857137982|gb|CP011495.1| ; gi|9397…	Escherichia coli K-12 strain ER3466, complete genome ; Escherichia coli BW2952, complete genome ; Escherichia coli DH1, complete genome ; Escherichia coli str. K-12 substr. MDS42 DNA, complete genome ; Escherichia coli str. K-12 substr. MG1655, complete genome ; Escherichia coli K-12 genome assembly EcoliK12AG100, chromosome : I ; Escherichia coli strain RR1, complete genome ; Escherichia coli st…	100.0 ; 100.0 ; 100.0 ; 100.0 ; 100.0 ; 100.0 ; 100.0 ; 100.0 ; 99.98 ; 99.98 ; 99.98 ; 99.98 ; 99.98 ; 99.98 ; 99.98 ; 99.98 ; 98.75	11540.0 ; 11540.0 ; 11540.0 ; 11540.0 ; 11540.0 ; 11540.0 ; 11540.0 ; 11540.0 ; 11535.0 ; 11535.0 ; 11535.0 ; 11535.0 ; 11535.0 ; 11535.0 ; 11535.0 ; 11518.0 ; 11106.0
Salix_HiSeq_c597575_g2_i2	100	0	5672	3071	100	gi|808715606|gb|CP010442.1|	808715606	4660432	0.0658952	Escherichia coli K-12 strain ER3466, complete genome	Bacteria	Proteobacteria	Gammaproteobacteria	Enterobacteriales	Enterobacteriaceae	Escherichia	Escherichia coli	Escherichia coli K-12	Bacteria;Proteobacteria;Gammaproteobacteria;Enterobacteriales;Enterobacteriaceae;Escherichia;Escherichia coli;Escherichia coli K-12	gi|808715606|gb|CP010442.1| ; gi|932857508|emb|LN877770.1| ; gi|238859724|gb|CP001396.1| ; gi|260447279|gb|CP001637.1| ; gi|545778205|gb|U00096.3| ; gi|687675228|emb|LM995446.1| ; gi|802133627|emb|LN832404.1| ; gi|857137982|gb|CP011495.1| ; gi|899725419|gb|CP012126.1| ; gi|923416119|gb|CP011113.1| ; gi|939731527|gb|CP011342.2| ; gi|939732440|gb|CP011343.2| ; gi|664682453|gb|CP008801.1| ; gi|10153…	Escherichia coli K-12 strain ER3466, complete genome ; Escherichia coli genome assembly ERS742059, chromosome : I ; Escherichia coli BW2952, complete genome ; Escherichia coli DH1, complete genome ; Escherichia coli str. K-12 substr. MG1655, complete genome ; Escherichia coli genome assembly EcRV308Chr ,chromosome : 1 ; Escherichia coli K-12 genome assembly EcoliK12AG100, chromosome : I ; Escheri…	100.0 ; 100.0 ; 100.0 ; 100.0 ; 100.0 ; 100.0 ; 100.0 ; 100.0 ; 100.0 ; 100.0 ; 100.0 ; 100.0 ; 99.97 ; 99.97 ; 99.97 ; 99.97 ; 99.93 ; 99.9 ; 98.96	5672.0 ; 5672.0 ; 5672.0 ; 5672.0 ; 5672.0 ; 5672.0 ; 5672.0 ; 5672.0 ; 5672.0 ; 5672.0 ; 5672.0 ; 5672.0 ; 5666.0 ; 5666.0 ; 5666.0 ; 5666.0 ; 5661.0 ; 5653.0 ; 5494.0
Salix_HiSeq_c598114_g3_i1	99.93	0	5070	2802	98.1799	gi|808715606|gb|CP010442.1|	808715606	4660432	0.0590289	Escherichia coli K-12 strain ER3466, complete genome	Bacteria	Proteobacteria	Gammaproteobacteria	Enterobacteriales	Enterobacteriaceae	Escherichia	Escherichia coli	Escherichia coli K-12	Bacteria;Proteobacteria;Gammaproteobacteria;Enterobacteriales;Enterobacteriaceae;Escherichia;Escherichia coli;Escherichia coli K-12	gi|808715606|gb|CP010442.1| ; gi|359330873|dbj|AP012306.1| ; gi|383101383|gb|CP002291.1| ; gi|545778205|gb|U00096.3| ; gi|687675228|emb|LM995446.1| ; gi|802133627|emb|LN832404.1| ; gi|857137982|gb|CP011495.1| ; gi|923416119|gb|CP011113.1| ; gi|939731527|gb|CP011342.2| ; gi|939732440|gb|CP011343.2| ; gi|664682453|gb|CP008801.1| ; gi|932857508|emb|LN877770.1| ; gi|169887498|gb|CP000948.1| ; gi|2388…	Escherichia coli K-12 strain ER3466, complete genome ; Escherichia coli str. K-12 substr. MDS42 DNA, complete genome ; Escherichia coli P12b, complete genome ; Escherichia coli str. K-12 substr. MG1655, complete genome ; Escherichia coli genome assembly EcRV308Chr ,chromosome : 1 ; Escherichia coli K-12 genome assembly EcoliK12AG100, chromosome : I ; Escherichia coli strain NCM3722, complete geno…	99.93 ; 99.93 ; 99.93 ; 99.93 ; 99.93 ; 99.93 ; 99.93 ; 99.93 ; 99.93 ; 99.93 ; 99.89 ; 99.89 ; 99.89 ; 99.89 ; 99.89 ; 99.89 ; 99.89 ; 98.62	5070.0 ; 5070.0 ; 5070.0 ; 5070.0 ; 5070.0 ; 5070.0 ; 5070.0 ; 5070.0 ; 5070.0 ; 5070.0 ; 5064.0 ; 5064.0 ; 5064.0 ; 5064.0 ; 5064.0 ; 5064.0 ; 5064.0 ; 4870.0
Salix_HiSeq_c598930_g4_i2	100	0	8757	4742	100	gi|802133627|emb|LN832404.1|	802133627	4638126	0.10224	Escherichia coli K-12 genome assembly EcoliK12AG100, chromosome : I	Bacteria	Proteobacteria	Gammaproteobacteria	Enterobacteriales	Enterobacteriaceae	Escherichia	Escherichia coli	Escherichia coli K-12	Bacteria;Proteobacteria;Gammaproteobacteria;Enterobacteriales;Enterobacteriaceae;Escherichia;Escherichia coli;Escherichia coli K-12	gi|802133627|emb|LN832404.1| ; gi|923416119|gb|CP011113.1| ; gi|664682453|gb|CP008801.1| ; gi|808715606|gb|CP010442.1| ; gi|932857508|emb|LN877770.1| ; gi|169887498|gb|CP000948.1| ; gi|238859724|gb|CP001396.1| ; gi|260447279|gb|CP001637.1| ; gi|359330873|dbj|AP012306.1| ; gi|545778205|gb|U00096.3| ; gi|687675228|emb|LM995446.1| ; gi|857137982|gb|CP011495.1| ; gi|899725419|gb|CP012126.1| ; gi|9397…	Escherichia coli K-12 genome assembly EcoliK12AG100, chromosome : I ; Escherichia coli strain RR1, complete genome ; Escherichia coli KLY, complete genome ; Escherichia coli K-12 strain ER3466, complete genome ; Escherichia coli genome assembly ERS742059, chromosome : I ; Escherichia coli str. K12 substr. DH10B, complete genome ; Escherichia coli BW2952, complete genome ; Escherichia coli DH1, co…	100.0 ; 99.98 ; 99.96 ; 99.96 ; 99.96 ; 99.96 ; 99.96 ; 99.96 ; 99.96 ; 99.96 ; 99.96 ; 99.96 ; 99.96 ; 99.96 ; 99.96 ; 99.96 ; 99.92 ; 99.07 ; 98.88	8757.0 ; 8752.0 ; 8746.0 ; 8746.0 ; 8746.0 ; 8746.0 ; 8746.0 ; 8746.0 ; 8746.0 ; 8746.0 ; 8746.0 ; 8746.0 ; 8746.0 ; 8746.0 ; 8746.0 ; 8746.0 ; 8735.0 ; 8514.0 ; 8464.0
Salix_HiSeq_c599400_g1_i1	100	0	7180	3888	100	gi|802133627|emb|LN832404.1|	802133627	4638126	0.083827	Escherichia coli K-12 genome assembly EcoliK12AG100, chromosome : I	Bacteria	Proteobacteria	Gammaproteobacteria	Enterobacteriales	Enterobacteriaceae	Escherichia	Escherichia coli	Escherichia coli K-12	Bacteria;Proteobacteria;Gammaproteobacteria;Enterobacteriales;Enterobacteriaceae;Escherichia;Escherichia coli;Escherichia coli K-12	gi|802133627|emb|LN832404.1| ; gi|664682453|gb|CP008801.1| ; gi|808715606|gb|CP010442.1| ; gi|932857508|emb|LN877770.1| ; gi|169887498|gb|CP000948.1| ; gi|238859724|gb|CP001396.1| ; gi|260447279|gb|CP001637.1| ; gi|359330873|dbj|AP012306.1| ; gi|545778205|gb|U00096.3| ; gi|687675228|emb|LM995446.1| ; gi|857137982|gb|CP011495.1| ; gi|899725419|gb|CP012126.1| ; gi|923416119|gb|CP011113.1| ; gi|9397…	Escherichia coli K-12 genome assembly EcoliK12AG100, chromosome : I ; Escherichia coli KLY, complete genome ; Escherichia coli K-12 strain ER3466, complete genome ; Escherichia coli genome assembly ERS742059, chromosome : I ; Escherichia coli str. K12 substr. DH10B, complete genome ; Escherichia coli BW2952, complete genome ; Escherichia coli DH1, complete genome ; Escherichia coli str. K-12 subs…	100.0 ; 99.97 ; 99.97 ; 99.97 ; 99.97 ; 99.97 ; 99.97 ; 99.97 ; 99.97 ; 99.97 ; 99.97 ; 99.97 ; 99.97 ; 99.97 ; 99.97 ; 99.97 ; 99.54 ; 99.25	7180.0 ; 7175.0 ; 7175.0 ; 7175.0 ; 7175.0 ; 7175.0 ; 7175.0 ; 7175.0 ; 7175.0 ; 7175.0 ; 7175.0 ; 7175.0 ; 7175.0 ; 7175.0 ; 7175.0 ; 7175.0 ; 7079.0 ; 7018.0
Salix_HiSeq_c599707_g2_i2	100	0	11097	6009	100	gi|802133627|emb|LN832404.1|	802133627	4638126	0.129557	Escherichia coli K-12 genome assembly EcoliK12AG100, chromosome : I	Bacteria	Proteobacteria	Gammaproteobacteria	Enterobacteriales	Enterobacteriaceae	Escherichia	Escherichia coli	Escherichia coli K-12	Bacteria;Proteobacteria;Gammaproteobacteria;Enterobacteriales;Enterobacteriaceae;Escherichia;Escherichia coli;Escherichia coli K-12	gi|802133627|emb|LN832404.1| ; gi|923416119|gb|CP011113.1| ; gi|664682453|gb|CP008801.1| ; gi|808715606|gb|CP010442.1| ; gi|932857508|emb|LN877770.1| ; gi|1015398821|gb|CP011061.1| ; gi|169887498|gb|CP000948.1| ; gi|238859724|gb|CP001396.1| ; gi|260447279|gb|CP001637.1| ; gi|359330873|dbj|AP012306.1| ; gi|545778205|gb|U00096.3| ; gi|687675228|emb|LM995446.1| ; gi|857137982|gb|CP011495.1| ; gi|899…	Escherichia coli K-12 genome assembly EcoliK12AG100, chromosome : I ; Escherichia coli strain RR1, complete genome ; Escherichia coli KLY, complete genome ; Escherichia coli K-12 strain ER3466, complete genome ; Escherichia coli genome assembly ERS742059, chromosome : I ; Escherichia coli str. Sanji, complete genome ; Escherichia coli str. K12 substr. DH10B, complete genome ; Escherichia coli BW2…	100.0 ; 100.0 ; 99.98 ; 99.98 ; 99.98 ; 99.98 ; 99.98 ; 99.98 ; 99.98 ; 99.98 ; 99.98 ; 99.98 ; 99.98 ; 99.98 ; 99.98 ; 99.98 ; 99.98 ; 99.98 ; 99.95 ; 98.85	11097.0 ; 11097.0 ; 11092.0 ; 11092.0 ; 11092.0 ; 11092.0 ; 11092.0 ; 11092.0 ; 11092.0 ; 11092.0 ; 11092.0 ; 11092.0 ; 11092.0 ; 11092.0 ; 11092.0 ; 11092.0 ; 11092.0 ; 11092.0 ; 11081.0 ; 10717.0
Salix_HiSeq_c599740_g1_i7	99.93	0	2824	1532	100	gi|802133627|emb|LN832404.1|	802133627	4638126	0.0330306	Escherichia coli K-12 genome assembly EcoliK12AG100, chromosome : I	Bacteria	Proteobacteria	Gammaproteobacteria	Enterobacteriales	Enterobacteriaceae	Escherichia	Escherichia coli	Escherichia coli K-12	Bacteria;Proteobacteria;Gammaproteobacteria;Enterobacteriales;Enterobacteriaceae;Escherichia;Escherichia coli;Escherichia coli K-12	gi|802133627|emb|LN832404.1| ; gi|923416119|gb|CP011113.1| ; gi|664682453|gb|CP008801.1| ; gi|808715606|gb|CP010442.1| ; gi|932857508|emb|LN877770.1| ; gi|169887498|gb|CP000948.1| ; gi|238859724|gb|CP001396.1| ; gi|260447279|gb|CP001637.1| ; gi|545778205|gb|U00096.3| ; gi|687675228|emb|LM995446.1| ; gi|857137982|gb|CP011495.1| ; gi|899725419|gb|CP012126.1| ; gi|939731527|gb|CP011342.2| ; gi|93973…	Escherichia coli K-12 genome assembly EcoliK12AG100, chromosome : I ; Escherichia coli strain RR1, complete genome ; Escherichia coli KLY, complete genome ; Escherichia coli K-12 strain ER3466, complete genome ; Escherichia coli genome assembly ERS742059, chromosome : I ; Escherichia coli str. K12 substr. DH10B, complete genome ; Escherichia coli BW2952, complete genome ; Escherichia coli DH1, co…	99.93 ; 99.93 ; 99.87 ; 99.87 ; 99.87 ; 99.87 ; 99.87 ; 99.87 ; 99.87 ; 99.87 ; 99.87 ; 99.87 ; 99.87 ; 99.87 ; 99.87	2824.0 ; 2824.0 ; 2819.0 ; 2819.0 ; 2819.0 ; 2819.0 ; 2819.0 ; 2819.0 ; 2819.0 ; 2819.0 ; 2819.0 ; 2819.0 ; 2819.0 ; 2819.0 ; 2819.0
Salix_HiSeq_c600411_g1_i2	100	0	5640	3054	100	gi|802133627|emb|LN832404.1|	802133627	4638126	0.0658456	Escherichia coli K-12 genome assembly EcoliK12AG100, chromosome : I	Bacteria	Proteobacteria	Gammaproteobacteria	Enterobacteriales	Enterobacteriaceae	Escherichia	Escherichia coli	Escherichia coli K-12	Bacteria;Proteobacteria;Gammaproteobacteria;Enterobacteriales;Enterobacteriaceae;Escherichia;Escherichia coli;Escherichia coli K-12	gi|802133627|emb|LN832404.1| ; gi|664682453|gb|CP008801.1| ; gi|808715606|gb|CP010442.1| ; gi|932857508|emb|LN877770.1| ; gi|169887498|gb|CP000948.1| ; gi|238859724|gb|CP001396.1| ; gi|359330873|dbj|AP012306.1| ; gi|545778205|gb|U00096.3| ; gi|687675228|emb|LM995446.1| ; gi|857137982|gb|CP011495.1| ; gi|923416119|gb|CP011113.1| ; gi|939731527|gb|CP011342.2| ; gi|939732440|gb|CP011343.2| ; gi|2604…	Escherichia coli K-12 genome assembly EcoliK12AG100, chromosome : I ; Escherichia coli KLY, complete genome ; Escherichia coli K-12 strain ER3466, complete genome ; Escherichia coli genome assembly ERS742059, chromosome : I ; Escherichia coli str. K12 substr. DH10B, complete genome ; Escherichia coli BW2952, complete genome ; Escherichia coli str. K-12 substr. MDS42 DNA, complete genome ; Escheri…	100.0 ; 99.97 ; 99.97 ; 99.97 ; 99.97 ; 99.97 ; 99.97 ; 99.97 ; 99.97 ; 99.97 ; 99.97 ; 99.97 ; 99.97 ; 99.93 ; 99.93 ; 99.9 ; 99.9 ; 98.69 ; 98.17	5640.0 ; 5635.0 ; 5635.0 ; 5635.0 ; 5635.0 ; 5635.0 ; 5635.0 ; 5635.0 ; 5635.0 ; 5635.0 ; 5635.0 ; 5635.0 ; 5635.0 ; 5629.0 ; 5629.0 ; 5624.0 ; 5622.0 ; 5419.0 ; 5330.0
Salix_HiSeq_c600411_g2_i2	100	0	8530	4619	100	gi|802133627|emb|LN832404.1|	802133627	4638126	0.0995876	Escherichia coli K-12 genome assembly EcoliK12AG100, chromosome : I	Bacteria	Proteobacteria	Gammaproteobacteria	Enterobacteriales	Enterobacteriaceae	Escherichia	Escherichia coli	Escherichia coli K-12	Bacteria;Proteobacteria;Gammaproteobacteria;Enterobacteriales;Enterobacteriaceae;Escherichia;Escherichia coli;Escherichia coli K-12	gi|802133627|emb|LN832404.1| ; gi|923416119|gb|CP011113.1| ; gi|664682453|gb|CP008801.1| ; gi|808715606|gb|CP010442.1| ; gi|932857508|emb|LN877770.1| ; gi|169887498|gb|CP000948.1| ; gi|238859724|gb|CP001396.1| ; gi|260447279|gb|CP001637.1| ; gi|359330873|dbj|AP012306.1| ; gi|545778205|gb|U00096.3| ; gi|687675228|emb|LM995446.1| ; gi|857137982|gb|CP011495.1| ; gi|899725419|gb|CP012126.1| ; gi|9397…	Escherichia coli K-12 genome assembly EcoliK12AG100, chromosome : I ; Escherichia coli strain RR1, complete genome ; Escherichia coli KLY, complete genome ; Escherichia coli K-12 strain ER3466, complete genome ; Escherichia coli genome assembly ERS742059, chromosome : I ; Escherichia coli str. K12 substr. DH10B, complete genome ; Escherichia coli BW2952, complete genome ; Escherichia coli DH1, co…	100.0 ; 100.0 ; 99.98 ; 99.98 ; 99.98 ; 99.98 ; 99.98 ; 99.98 ; 99.98 ; 99.98 ; 99.98 ; 99.98 ; 99.98 ; 99.98 ; 99.98 ; 99.96 ; 99.96 ; 98.55 ; 96.71	8530.0 ; 8530.0 ; 8525.0 ; 8525.0 ; 8525.0 ; 8525.0 ; 8525.0 ; 8525.0 ; 8525.0 ; 8525.0 ; 8525.0 ; 8525.0 ; 8525.0 ; 8525.0 ; 8525.0 ; 8519.0 ; 8517.0 ; 8159.0 ; 7629.0
Salix_HiSeq_c600692_g1_i3	100	0	9640	5221	99.9808	gi|802133627|emb|LN832404.1|	802133627	4638126	0.112545	Escherichia coli K-12 genome assembly EcoliK12AG100, chromosome : I	Bacteria	Proteobacteria	Gammaproteobacteria	Enterobacteriales	Enterobacteriaceae	Escherichia	Escherichia coli	Escherichia coli K-12	Bacteria;Proteobacteria;Gammaproteobacteria;Enterobacteriales;Enterobacteriaceae;Escherichia;Escherichia coli;Escherichia coli K-12	gi|802133627|emb|LN832404.1| ; gi|664682453|gb|CP008801.1| ; gi|808715606|gb|CP010442.1| ; gi|932857508|emb|LN877770.1| ; gi|169887498|gb|CP000948.1| ; gi|238859724|gb|CP001396.1| ; gi|260447279|gb|CP001637.1| ; gi|545778205|gb|U00096.3| ; gi|687675228|emb|LM995446.1| ; gi|857137982|gb|CP011495.1| ; gi|899725419|gb|CP012126.1| ; gi|939731527|gb|CP011342.2| ; gi|939732440|gb|CP011343.2| ; gi|95862…	Escherichia coli K-12 genome assembly EcoliK12AG100, chromosome : I ; Escherichia coli KLY, complete genome ; Escherichia coli K-12 strain ER3466, complete genome ; Escherichia coli genome assembly ERS742059, chromosome : I ; Escherichia coli str. K12 substr. DH10B, complete genome ; Escherichia coli BW2952, complete genome ; Escherichia coli DH1, complete genome ; Escherichia coli str. K-12 subs…	100.0 ; 99.98 ; 99.98 ; 99.98 ; 99.98 ; 99.98 ; 99.98 ; 99.98 ; 99.98 ; 99.98 ; 99.98 ; 99.98 ; 99.98 ; 99.98 ; 99.96 ; 99.96 ; 98.37	9640.0 ; 9635.0 ; 9635.0 ; 9635.0 ; 9635.0 ; 9635.0 ; 9635.0 ; 9635.0 ; 9635.0 ; 9635.0 ; 9635.0 ; 9635.0 ; 9635.0 ; 9635.0 ; 9629.0 ; 9629.0 ; 9153.0
Salix_HiSeq_c600754_g4_i1	99.99	0	18288	9906	100	gi|802133627|emb|LN832404.1|	802133627	4638126	0.213578	Escherichia coli K-12 genome assembly EcoliK12AG100, chromosome : I	Bacteria	Proteobacteria	Gammaproteobacteria	Enterobacteriales	Enterobacteriaceae	Escherichia	Escherichia coli	Escherichia coli K-12	Bacteria;Proteobacteria;Gammaproteobacteria;Enterobacteriales;Enterobacteriaceae;Escherichia;Escherichia coli;Escherichia coli K-12	gi|802133627|emb|LN832404.1| ; gi|923416119|gb|CP011113.1| ; gi|664682453|gb|CP008801.1| ; gi|808715606|gb|CP010442.1| ; gi|238859724|gb|CP001396.1| ; gi|260447279|gb|CP001637.1| ; gi|359330873|dbj|AP012306.1| ; gi|545778205|gb|U00096.3| ; gi|687675228|emb|LM995446.1| ; gi|857137982|gb|CP011495.1| ; gi|899725419|gb|CP012126.1| ; gi|939731527|gb|CP011342.2| ; gi|939732440|gb|CP011343.2| ; gi|95862…	Escherichia coli K-12 genome assembly EcoliK12AG100, chromosome : I ; Escherichia coli strain RR1, complete genome ; Escherichia coli KLY, complete genome ; Escherichia coli K-12 strain ER3466, complete genome ; Escherichia coli BW2952, complete genome ; Escherichia coli DH1, complete genome ; Escherichia coli str. K-12 substr. MDS42 DNA, complete genome ; Escherichia coli str. K-12 substr. MG165…	99.99 ; 99.99 ; 99.97 ; 99.97 ; 99.97 ; 99.97 ; 99.97 ; 99.97 ; 99.97 ; 99.97 ; 99.97 ; 99.97 ; 99.97 ; 99.97 ; 99.96 ; 99.96 ; 99.95 ; 99.94 ; 99.93	18288.0 ; 18288.0 ; 18277.0 ; 18277.0 ; 18277.0 ; 18277.0 ; 18277.0 ; 18277.0 ; 18277.0 ; 18277.0 ; 18277.0 ; 18277.0 ; 18277.0 ; 18277.0 ; 18271.0 ; 18271.0 ; 18266.0 ; 18260.0 ; 18255.0
Salix_HiSeq_c601001_g2_i3	99.97	0	16665	9049	99.8232	gi|808715606|gb|CP010442.1|	808715606	4660432	0.193823	Escherichia coli K-12 strain ER3466, complete genome	Bacteria	Proteobacteria	Gammaproteobacteria	Enterobacteriales	Enterobacteriaceae	Escherichia	Escherichia coli	Escherichia coli K-12	Bacteria;Proteobacteria;Gammaproteobacteria;Enterobacteriales;Enterobacteriaceae;Escherichia;Escherichia coli;Escherichia coli K-12	gi|808715606|gb|CP010442.1| ; gi|932857508|emb|LN877770.1| ; gi|169887498|gb|CP000948.1| ; gi|238859724|gb|CP001396.1| ; gi|260447279|gb|CP001637.1| ; gi|545778205|gb|U00096.3| ; gi|687675228|emb|LM995446.1| ; gi|802133627|emb|LN832404.1| ; gi|857137982|gb|CP011495.1| ; gi|899725419|gb|CP012126.1| ; gi|923416119|gb|CP011113.1| ; gi|939731527|gb|CP011342.2| ; gi|939732440|gb|CP011343.2| ; gi|95862…	Escherichia coli K-12 strain ER3466, complete genome ; Escherichia coli genome assembly ERS742059, chromosome : I ; Escherichia coli str. K12 substr. DH10B, complete genome ; Escherichia coli BW2952, complete genome ; Escherichia coli DH1, complete genome ; Escherichia coli str. K-12 substr. MG1655, complete genome ; Escherichia coli genome assembly EcRV308Chr ,chromosome : 1 ; Escherichia coli K…	99.97 ; 99.97 ; 99.97 ; 99.97 ; 99.97 ; 99.97 ; 99.97 ; 99.97 ; 99.97 ; 99.97 ; 99.97 ; 99.97 ; 99.97 ; 99.97 ; 99.96 ; 99.96 ; 98.57	16665.0 ; 16665.0 ; 16665.0 ; 16665.0 ; 16665.0 ; 16665.0 ; 16665.0 ; 16665.0 ; 16665.0 ; 16665.0 ; 16665.0 ; 16665.0 ; 16665.0 ; 16665.0 ; 16659.0 ; 16659.0 ; 15970.0
Salix_HiSeq_c601320_g4_i2	100	0	7825	4237	100	gi|802133627|emb|LN832404.1|	802133627	4638126	0.0913516	Escherichia coli K-12 genome assembly EcoliK12AG100, chromosome : I	Bacteria	Proteobacteria	Gammaproteobacteria	Enterobacteriales	Enterobacteriaceae	Escherichia	Escherichia coli	Escherichia coli K-12	Bacteria;Proteobacteria;Gammaproteobacteria;Enterobacteriales;Enterobacteriaceae;Escherichia;Escherichia coli;Escherichia coli K-12	gi|802133627|emb|LN832404.1| ; gi|664682453|gb|CP008801.1| ; gi|808715606|gb|CP010442.1| ; gi|932857508|emb|LN877770.1| ; gi|169887498|gb|CP000948.1| ; gi|238859724|gb|CP001396.1| ; gi|260447279|gb|CP001637.1| ; gi|359330873|dbj|AP012306.1| ; gi|383101383|gb|CP002291.1| ; gi|545778205|gb|U00096.3| ; gi|687675228|emb|LM995446.1| ; gi|857137982|gb|CP011495.1| ; gi|899725419|gb|CP012126.1| ; gi|9234…	Escherichia coli K-12 genome assembly EcoliK12AG100, chromosome : I ; Escherichia coli KLY, complete genome ; Escherichia coli K-12 strain ER3466, complete genome ; Escherichia coli genome assembly ERS742059, chromosome : I ; Escherichia coli str. K12 substr. DH10B, complete genome ; Escherichia coli BW2952, complete genome ; Escherichia coli DH1, complete genome ; Escherichia coli str. K-12 subs…	100.0 ; 99.98 ; 99.98 ; 99.98 ; 99.98 ; 99.98 ; 99.98 ; 99.98 ; 99.98 ; 99.98 ; 99.98 ; 99.98 ; 99.98 ; 99.98 ; 99.98 ; 99.98 ; 99.98 ; 99.93 ; 98.32	7825.0 ; 7819.0 ; 7819.0 ; 7819.0 ; 7819.0 ; 7819.0 ; 7819.0 ; 7819.0 ; 7819.0 ; 7819.0 ; 7819.0 ; 7819.0 ; 7819.0 ; 7819.0 ; 7819.0 ; 7819.0 ; 7819.0 ; 7808.0 ; 7432.0
Salix_HiSeq_c601320_g4_i3	99.98	0	7775	4238	99.4101	gi|802133627|emb|LN832404.1|	802133627	4638126	0.0908341	Escherichia coli K-12 genome assembly EcoliK12AG100, chromosome : I	Bacteria	Proteobacteria	Gammaproteobacteria	Enterobacteriales	Enterobacteriaceae	Escherichia	Escherichia coli	Escherichia coli K-12	Bacteria;Proteobacteria;Gammaproteobacteria;Enterobacteriales;Enterobacteriaceae;Escherichia;Escherichia coli;Escherichia coli K-12	gi|802133627|emb|LN832404.1| ; gi|664682453|gb|CP008801.1| ; gi|808715606|gb|CP010442.1| ; gi|932857508|emb|LN877770.1| ; gi|169887498|gb|CP000948.1| ; gi|238859724|gb|CP001396.1| ; gi|260447279|gb|CP001637.1| ; gi|359330873|dbj|AP012306.1| ; gi|383101383|gb|CP002291.1| ; gi|545778205|gb|U00096.3| ; gi|687675228|emb|LM995446.1| ; gi|857137982|gb|CP011495.1| ; gi|899725419|gb|CP012126.1| ; gi|9234…	Escherichia coli K-12 genome assembly EcoliK12AG100, chromosome : I ; Escherichia coli KLY, complete genome ; Escherichia coli K-12 strain ER3466, complete genome ; Escherichia coli genome assembly ERS742059, chromosome : I ; Escherichia coli str. K12 substr. DH10B, complete genome ; Escherichia coli BW2952, complete genome ; Escherichia coli DH1, complete genome ; Escherichia coli str. K-12 subs…	99.98 ; 99.95 ; 99.95 ; 99.95 ; 99.95 ; 99.95 ; 99.95 ; 99.95 ; 99.95 ; 99.95 ; 99.95 ; 99.95 ; 99.95 ; 99.95 ; 99.95 ; 99.95 ; 99.95 ; 99.91 ; 98.18	7775.0 ; 7769.0 ; 7769.0 ; 7769.0 ; 7769.0 ; 7769.0 ; 7769.0 ; 7769.0 ; 7769.0 ; 7769.0 ; 7769.0 ; 7769.0 ; 7769.0 ; 7769.0 ; 7769.0 ; 7769.0 ; 7769.0 ; 7758.0 ; 7387.0
Salix_HiSeq_c601467_g1_i4	99.99	0	15573	8436	100	gi|802133627|emb|LN832404.1|	802133627	4638126	0.181884	Escherichia coli K-12 genome assembly EcoliK12AG100, chromosome : I	Bacteria	Proteobacteria	Gammaproteobacteria	Enterobacteriales	Enterobacteriaceae	Escherichia	Escherichia coli	Escherichia coli K-12	Bacteria;Proteobacteria;Gammaproteobacteria;Enterobacteriales;Enterobacteriaceae;Escherichia;Escherichia coli;Escherichia coli K-12	gi|802133627|emb|LN832404.1| ; gi|923416119|gb|CP011113.1| ; gi|664682453|gb|CP008801.1| ; gi|808715606|gb|CP010442.1| ; gi|932857508|emb|LN877770.1| ; gi|169887498|gb|CP000948.1| ; gi|238859724|gb|CP001396.1| ; gi|260447279|gb|CP001637.1| ; gi|545778205|gb|U00096.3| ; gi|687675228|emb|LM995446.1| ; gi|857137982|gb|CP011495.1| ; gi|899725419|gb|CP012126.1| ; gi|939731527|gb|CP011342.2| ; gi|93973…	Escherichia coli K-12 genome assembly EcoliK12AG100, chromosome : I ; Escherichia coli strain RR1, complete genome ; Escherichia coli KLY, complete genome ; Escherichia coli K-12 strain ER3466, complete genome ; Escherichia coli genome assembly ERS742059, chromosome : I ; Escherichia coli str. K12 substr. DH10B, complete genome ; Escherichia coli BW2952, complete genome ; Escherichia coli DH1, co…	99.99 ; 99.99 ; 99.98 ; 99.98 ; 99.98 ; 99.98 ; 99.98 ; 99.98 ; 99.98 ; 99.98 ; 99.98 ; 99.98 ; 99.98 ; 99.98 ; 99.96 ; 99.96 ; 99.96 ; 99.94 ; 99.98 ; 98.41	15573.0 ; 15573.0 ; 15568.0 ; 15568.0 ; 15568.0 ; 15568.0 ; 15568.0 ; 15568.0 ; 15568.0 ; 15568.0 ; 15568.0 ; 15568.0 ; 15568.0 ; 15568.0 ; 15562.0 ; 15562.0 ; 15560.0 ; 15551.0 ; 15378.0 ; 14798.0
Salix_HiSeq_c601539_g2_i2	99.78	0	5707	3125	99.552	gi|939732440|gb|CP011343.2|	939732440	4621656	0.0673135	Escherichia coli K-12 GM4792 Lac-, complete genome	Bacteria	Proteobacteria	Gammaproteobacteria	Enterobacteriales	Enterobacteriaceae	Escherichia	Escherichia coli	Escherichia coli K-12	Bacteria;Proteobacteria;Gammaproteobacteria;Enterobacteriales;Enterobacteriaceae;Escherichia;Escherichia coli;Escherichia coli K-12	gi|939732440|gb|CP011343.2|	Escherichia coli K-12 GM4792 Lac-, complete genome	99.78	5707
Salix_HiSeq_c601605_g2_i5	100	0	14630	7961	99.5101	gi|808715606|gb|CP010442.1|	808715606	4660432	0.169984	Escherichia coli K-12 strain ER3466, complete genome	Bacteria	Proteobacteria	Gammaproteobacteria	Enterobacteriales	Enterobacteriaceae	Escherichia	Escherichia coli	Escherichia coli K-12	Bacteria;Proteobacteria;Gammaproteobacteria;Enterobacteriales;Enterobacteriaceae;Escherichia;Escherichia coli;Escherichia coli K-12	gi|808715606|gb|CP010442.1| ; gi|1015398821|gb|CP011061.1| ; gi|260447279|gb|CP001637.1| ; gi|359330873|dbj|AP012306.1| ; gi|383101383|gb|CP002291.1| ; gi|545778205|gb|U00096.3| ; gi|687675228|emb|LM995446.1| ; gi|802133627|emb|LN832404.1| ; gi|857137982|gb|CP011495.1| ; gi|899725419|gb|CP012126.1| ; gi|939731527|gb|CP011342.2| ; gi|939732440|gb|CP011343.2| ; gi|958627747|gb|CP013253.1| ; gi|9234…	Escherichia coli K-12 strain ER3466, complete genome ; Escherichia coli str. Sanji, complete genome ; Escherichia coli DH1, complete genome ; Escherichia coli str. K-12 substr. MDS42 DNA, complete genome ; Escherichia coli P12b, complete genome ; Escherichia coli str. K-12 substr. MG1655, complete genome ; Escherichia coli genome assembly EcRV308Chr ,chromosome : 1 ; Escherichia coli K-12 genome …	100.0 ; 100.0 ; 100.0 ; 100.0 ; 100.0 ; 100.0 ; 100.0 ; 100.0 ; 100.0 ; 100.0 ; 100.0 ; 100.0 ; 100.0 ; 99.99 ; 99.41	14630.0 ; 14630.0 ; 14630.0 ; 14630.0 ; 14630.0 ; 14630.0 ; 14630.0 ; 14630.0 ; 14630.0 ; 14630.0 ; 14630.0 ; 14630.0 ; 14630.0 ; 14624.0 ; 14369.0
Salix_HiSeq_c601683_g5_i1	100	0	2346	1270	100	gi|808715606|gb|CP010442.1|	808715606	4660432	0.0272507	Escherichia coli K-12 strain ER3466, complete genome	Bacteria	Proteobacteria	Gammaproteobacteria	Enterobacteriales	Enterobacteriaceae	Escherichia	Escherichia coli	Escherichia coli K-12	Bacteria;Proteobacteria;Gammaproteobacteria;Enterobacteriales;Enterobacteriaceae;Escherichia;Escherichia coli;Escherichia coli K-12	gi|808715606|gb|CP010442.1| ; gi|932857508|emb|LN877770.1| ; gi|169887498|gb|CP000948.1| ; gi|238859724|gb|CP001396.1| ; gi|260447279|gb|CP001637.1| ; gi|545778205|gb|U00096.3| ; gi|687675228|emb|LM995446.1| ; gi|802133627|emb|LN832404.1| ; gi|857137982|gb|CP011495.1| ; gi|899725419|gb|CP012126.1| ; gi|923416119|gb|CP011113.1| ; gi|939731527|gb|CP011342.2| ; gi|939732440|gb|CP011343.2| ; gi|95862…	Escherichia coli K-12 strain ER3466, complete genome ; Escherichia coli genome assembly ERS742059, chromosome : I ; Escherichia coli str. K12 substr. DH10B, complete genome ; Escherichia coli BW2952, complete genome ; Escherichia coli DH1, complete genome ; Escherichia coli str. K-12 substr. MG1655, complete genome ; Escherichia coli genome assembly EcRV308Chr ,chromosome : 1 ; Escherichia coli K…	100.0 ; 100.0 ; 100.0 ; 100.0 ; 100.0 ; 100.0 ; 100.0 ; 100.0 ; 100.0 ; 100.0 ; 100.0 ; 100.0 ; 100.0 ; 100.0 ; 99.92 ; 99.84	2346.0 ; 2346.0 ; 2346.0 ; 2346.0 ; 2346.0 ; 2346.0 ; 2346.0 ; 2346.0 ; 2346.0 ; 2346.0 ; 2346.0 ; 2346.0 ; 2346.0 ; 2346.0 ; 2340.0 ; 2335.0
Salix_HiSeq_c601790_g2_i2	99.96	0	14020	7667	99.1522	gi|802133627|emb|LN832404.1|	802133627	4638126	0.163881	Escherichia coli K-12 genome assembly EcoliK12AG100, chromosome : I	Bacteria	Proteobacteria	Gammaproteobacteria	Enterobacteriales	Enterobacteriaceae	Escherichia	Escherichia coli	Escherichia coli K-12	Bacteria;Proteobacteria;Gammaproteobacteria;Enterobacteriales;Enterobacteriaceae;Escherichia;Escherichia coli;Escherichia coli K-12	gi|802133627|emb|LN832404.1| ; gi|923416119|gb|CP011113.1| ; gi|664682453|gb|CP008801.1| ; gi|808715606|gb|CP010442.1| ; gi|932857508|emb|LN877770.1| ; gi|1015398821|gb|CP011061.1| ; gi|169887498|gb|CP000948.1| ; gi|238859724|gb|CP001396.1| ; gi|260447279|gb|CP001637.1| ; gi|359330873|dbj|AP012306.1| ; gi|545778205|gb|U00096.3| ; gi|687675228|emb|LM995446.1| ; gi|899725419|gb|CP012126.1| ; gi|939…	Escherichia coli K-12 genome assembly EcoliK12AG100, chromosome : I ; Escherichia coli strain RR1, complete genome ; Escherichia coli KLY, complete genome ; Escherichia coli K-12 strain ER3466, complete genome ; Escherichia coli genome assembly ERS742059, chromosome : I ; Escherichia coli str. Sanji, complete genome ; Escherichia coli str. K12 substr. DH10B, complete genome ; Escherichia coli BW2…	99.96 ; 99.96 ; 99.95 ; 99.95 ; 99.95 ; 99.95 ; 99.95 ; 99.95 ; 99.95 ; 99.95 ; 99.95 ; 99.95 ; 99.95 ; 99.95 ; 99.95 ; 99.93 ; 99.93 ; 99.07 ; 98.9 ; 98.65	14020.0 ; 14020.0 ; 14015.0 ; 14015.0 ; 14015.0 ; 14015.0 ; 14015.0 ; 14015.0 ; 14015.0 ; 14015.0 ; 14015.0 ; 14015.0 ; 14015.0 ; 14015.0 ; 14015.0 ; 14009.0 ; 14009.0 ; 13646.0 ; 13575.0 ; 13468.0
Salix_HiSeq_c601848_g2_i1	100	0	16460	8913	100	gi|802133627|emb|LN832404.1|	802133627	4638126	0.192168	Escherichia coli K-12 genome assembly EcoliK12AG100, chromosome : I	Bacteria	Proteobacteria	Gammaproteobacteria	Enterobacteriales	Enterobacteriaceae	Escherichia	Escherichia coli	Escherichia coli K-12	Bacteria;Proteobacteria;Gammaproteobacteria;Enterobacteriales;Enterobacteriaceae;Escherichia;Escherichia coli;Escherichia coli K-12	gi|802133627|emb|LN832404.1| ; gi|664682453|gb|CP008801.1| ; gi|808715606|gb|CP010442.1| ; gi|932857508|emb|LN877770.1| ; gi|260447279|gb|CP001637.1| ; gi|923416119|gb|CP011113.1| ; gi|939731527|gb|CP011342.2| ; gi|939732440|gb|CP011343.2| ; gi|359330873|dbj|AP012306.1| ; gi|687675228|emb|LM995446.1| ; gi|857137982|gb|CP011495.1| ; gi|1015398821|gb|CP011061.1| ; gi|383101383|gb|CP002291.1| ; gi|9…	Escherichia coli K-12 genome assembly EcoliK12AG100, chromosome : I ; Escherichia coli KLY, complete genome ; Escherichia coli K-12 strain ER3466, complete genome ; Escherichia coli genome assembly ERS742059, chromosome : I ; Escherichia coli DH1, complete genome ; Escherichia coli strain RR1, complete genome ; Escherichia coli K-12 GM4792 Lac+, complete genome ; Escherichia coli K-12 GM4792 Lac-…	100.0 ; 99.99 ; 99.99 ; 99.99 ; 99.99 ; 99.99 ; 99.99 ; 99.99 ; 99.97 ; 99.97 ; 99.94 ; 99.92 ; 99.92 ; 99.34 ; 99.99 ; 99.96 ; 99.99 ; 99.99	16460.0 ; 16454.0 ; 16454.0 ; 16454.0 ; 16454.0 ; 16454.0 ; 16454.0 ; 16454.0 ; 16443.0 ; 16443.0 ; 16432.0 ; 16421.0 ; 16421.0 ; 16127.0 ; 15566.0 ; 15461.0 ; 14814.0 ; 14814.0
Salix_HiSeq_c602031_g11_i1	100	0	8144	4410	100	gi|802133627|emb|LN832404.1|	802133627	4638126	0.0950815	Escherichia coli K-12 genome assembly EcoliK12AG100, chromosome : I	Bacteria	Proteobacteria	Gammaproteobacteria	Enterobacteriales	Enterobacteriaceae	Escherichia	Escherichia coli	Escherichia coli K-12	Bacteria;Proteobacteria;Gammaproteobacteria;Enterobacteriales;Enterobacteriaceae;Escherichia;Escherichia coli;Escherichia coli K-12	gi|802133627|emb|LN832404.1| ; gi|923416119|gb|CP011113.1| ; gi|260447279|gb|CP001637.1| ; gi|545778205|gb|U00096.3| ; gi|687675228|emb|LM995446.1| ; gi|857137982|gb|CP011495.1| ; gi|899725419|gb|CP012126.1| ; gi|939731527|gb|CP011342.2| ; gi|939732440|gb|CP011343.2| ; gi|664682453|gb|CP008801.1| ; gi|932857508|emb|LN877770.1| ; gi|169887498|gb|CP000948.1| ; gi|238859724|gb|CP001396.1| ; gi|95862…	Escherichia coli K-12 genome assembly EcoliK12AG100, chromosome : I ; Escherichia coli strain RR1, complete genome ; Escherichia coli DH1, complete genome ; Escherichia coli str. K-12 substr. MG1655, complete genome ; Escherichia coli genome assembly EcRV308Chr ,chromosome : 1 ; Escherichia coli strain NCM3722, complete genome ; Escherichia coli strain DH1Ec104, complete genome ; Escherichia coli…	100.0 ; 100.0 ; 99.93 ; 99.93 ; 99.93 ; 99.93 ; 99.93 ; 99.93 ; 99.93 ; 99.91 ; 99.91 ; 99.91 ; 99.91 ; 99.91 ; 99.89 ; 99.86 ; 99.43 ; 99.27 ; 98.87 ; 99.93	8144.0 ; 8144.0 ; 8128.0 ; 8128.0 ; 8128.0 ; 8128.0 ; 8128.0 ; 8128.0 ; 8128.0 ; 8122.0 ; 8122.0 ; 8122.0 ; 8122.0 ; 8122.0 ; 8115.0 ; 8111.0 ; 8006.0 ; 7967.0 ; 7867.0 ; 7395.0
Salix_HiSeq_c602052_g7_i1	99.9	0	3661	2116	93.9509	gi|808715606|gb|CP010442.1|	808715606	4660432	0.0426784	Escherichia coli K-12 strain ER3466, complete genome	Bacteria	Proteobacteria	Gammaproteobacteria	Enterobacteriales	Enterobacteriaceae	Escherichia	Escherichia coli	Escherichia coli K-12	Bacteria;Proteobacteria;Gammaproteobacteria;Enterobacteriales;Enterobacteriaceae;Escherichia;Escherichia coli;Escherichia coli K-12	gi|808715606|gb|CP010442.1| ; gi|932857508|emb|LN877770.1| ; gi|169887498|gb|CP000948.1| ; gi|238859724|gb|CP001396.1| ; gi|260447279|gb|CP001637.1| ; gi|545778205|gb|U00096.3| ; gi|802133627|emb|LN832404.1| ; gi|857137982|gb|CP011495.1| ; gi|899725419|gb|CP012126.1| ; gi|923416119|gb|CP011113.1| ; gi|958627747|gb|CP013253.1|	Escherichia coli K-12 strain ER3466, complete genome ; Escherichia coli genome assembly ERS742059, chromosome : I ; Escherichia coli str. K12 substr. DH10B, complete genome ; Escherichia coli BW2952, complete genome ; Escherichia coli DH1, complete genome ; Escherichia coli str. K-12 substr. MG1655, complete genome ; Escherichia coli K-12 genome assembly EcoliK12AG100, chromosome : I ; Escherichi…	99.9 ; 99.9 ; 99.9 ; 99.9 ; 99.9 ; 99.9 ; 99.9 ; 99.9 ; 99.9 ; 99.9 ; 99.9	3661.0 ; 3661.0 ; 3661.0 ; 3661.0 ; 3661.0 ; 3661.0 ; 3661.0 ; 3661.0 ; 3661.0 ; 3661.0 ; 3661.0
Salix_HiSeq_c602128_g1_i1	100	0	11398	6349	97.2122	gi|802133627|emb|LN832404.1|	802133627	4638126	0.133071	Escherichia coli K-12 genome assembly EcoliK12AG100, chromosome : I	Bacteria	Proteobacteria	Gammaproteobacteria	Enterobacteriales	Enterobacteriaceae	Escherichia	Escherichia coli	Escherichia coli K-12	Bacteria;Proteobacteria;Gammaproteobacteria;Enterobacteriales;Enterobacteriaceae;Escherichia;Escherichia coli;Escherichia coli K-12	gi|802133627|emb|LN832404.1| ; gi|664682453|gb|CP008801.1| ; gi|932857508|emb|LN877770.1| ; gi|169887498|gb|CP000948.1| ; gi|238859724|gb|CP001396.1| ; gi|260447279|gb|CP001637.1| ; gi|359330873|dbj|AP012306.1| ; gi|545778205|gb|U00096.3| ; gi|687675228|emb|LM995446.1| ; gi|857137982|gb|CP011495.1| ; gi|899725419|gb|CP012126.1| ; gi|923416119|gb|CP011113.1| ; gi|939731527|gb|CP011342.2| ; gi|9397…	Escherichia coli K-12 genome assembly EcoliK12AG100, chromosome : I ; Escherichia coli KLY, complete genome ; Escherichia coli genome assembly ERS742059, chromosome : I ; Escherichia coli str. K12 substr. DH10B, complete genome ; Escherichia coli BW2952, complete genome ; Escherichia coli DH1, complete genome ; Escherichia coli str. K-12 substr. MDS42 DNA, complete genome ; Escherichia coli str. …	100.0 ; 99.98 ; 99.98 ; 99.98 ; 99.98 ; 99.98 ; 99.98 ; 99.98 ; 99.98 ; 99.98 ; 99.98 ; 99.98 ; 99.98 ; 99.98 ; 99.97 ; 99.97 ; 99.95 ; 99.94 ; 98.48	11398.0 ; 11393.0 ; 11393.0 ; 11393.0 ; 11393.0 ; 11393.0 ; 11393.0 ; 11393.0 ; 11393.0 ; 11393.0 ; 11393.0 ; 11393.0 ; 11393.0 ; 11393.0 ; 11387.0 ; 11385.0 ; 11382.0 ; 11378.0 ; 10877.0
Salix_HiSeq_c602128_g1_i6	100	0	11568	6264	100	gi|802133627|emb|LN832404.1|	802133627	4638126	0.135055	Escherichia coli K-12 genome assembly EcoliK12AG100, chromosome : I	Bacteria	Proteobacteria	Gammaproteobacteria	Enterobacteriales	Enterobacteriaceae	Escherichia	Escherichia coli	Escherichia coli K-12	Bacteria;Proteobacteria;Gammaproteobacteria;Enterobacteriales;Enterobacteriaceae;Escherichia;Escherichia coli;Escherichia coli K-12	gi|802133627|emb|LN832404.1| ; gi|664682453|gb|CP008801.1| ; gi|932857508|emb|LN877770.1| ; gi|169887498|gb|CP000948.1| ; gi|238859724|gb|CP001396.1| ; gi|260447279|gb|CP001637.1| ; gi|359330873|dbj|AP012306.1| ; gi|545778205|gb|U00096.3| ; gi|687675228|emb|LM995446.1| ; gi|857137982|gb|CP011495.1| ; gi|899725419|gb|CP012126.1| ; gi|923416119|gb|CP011113.1| ; gi|939731527|gb|CP011342.2| ; gi|9397…	Escherichia coli K-12 genome assembly EcoliK12AG100, chromosome : I ; Escherichia coli KLY, complete genome ; Escherichia coli genome assembly ERS742059, chromosome : I ; Escherichia coli str. K12 substr. DH10B, complete genome ; Escherichia coli BW2952, complete genome ; Escherichia coli DH1, complete genome ; Escherichia coli str. K-12 substr. MDS42 DNA, complete genome ; Escherichia coli str. …	100.0 ; 99.98 ; 99.98 ; 99.98 ; 99.98 ; 99.98 ; 99.98 ; 99.98 ; 99.98 ; 99.98 ; 99.98 ; 99.98 ; 99.98 ; 99.98 ; 99.97 ; 99.97 ; 99.95 ; 99.94 ; 98.5	11568.0 ; 11562.0 ; 11562.0 ; 11562.0 ; 11562.0 ; 11562.0 ; 11562.0 ; 11562.0 ; 11562.0 ; 11562.0 ; 11562.0 ; 11562.0 ; 11562.0 ; 11562.0 ; 11557.0 ; 11555.0 ; 11551.0 ; 11548.0 ; 11047.0
Salix_HiSeq_c602136_g5_i3	100	0	23466	12748	99.6784	gi|802133627|emb|LN832404.1|	802133627	4638126	0.273968	Escherichia coli K-12 genome assembly EcoliK12AG100, chromosome : I	Bacteria	Proteobacteria	Gammaproteobacteria	Enterobacteriales	Enterobacteriaceae	Escherichia	Escherichia coli	Escherichia coli K-12	Bacteria;Proteobacteria;Gammaproteobacteria;Enterobacteriales;Enterobacteriaceae;Escherichia;Escherichia coli;Escherichia coli K-12	gi|802133627|emb|LN832404.1| ; gi|808715606|gb|CP010442.1| ; gi|359330873|dbj|AP012306.1| ; gi|545778205|gb|U00096.3| ; gi|687675228|emb|LM995446.1| ; gi|857137982|gb|CP011495.1| ; gi|923416119|gb|CP011113.1| ; gi|939731527|gb|CP011342.2| ; gi|939732440|gb|CP011343.2| ; gi|260447279|gb|CP001637.1| ; gi|899725419|gb|CP012126.1| ; gi|958627747|gb|CP013253.1| ; gi|664682453|gb|CP008801.1| ; gi|93285…	Escherichia coli K-12 genome assembly EcoliK12AG100, chromosome : I ; Escherichia coli K-12 strain ER3466, complete genome ; Escherichia coli str. K-12 substr. MDS42 DNA, complete genome ; Escherichia coli str. K-12 substr. MG1655, complete genome ; Escherichia coli genome assembly EcRV308Chr ,chromosome : 1 ; Escherichia coli strain NCM3722, complete genome ; Escherichia coli strain RR1, complet…	100.0 ; 99.99 ; 99.99 ; 99.99 ; 99.99 ; 99.99 ; 99.99 ; 99.99 ; 99.99 ; 99.98 ; 99.98 ; 99.98 ; 99.94 ; 99.94 ; 99.94 ; 99.94	23466.0 ; 23460.0 ; 23460.0 ; 23460.0 ; 23460.0 ; 23460.0 ; 23460.0 ; 23460.0 ; 23460.0 ; 23455.0 ; 23455.0 ; 23455.0 ; 23427.0 ; 23427.0 ; 23427.0 ; 23427.0
Salix_HiSeq_c602175_g3_i3	100	0	11985	6490	100	gi|802133627|emb|LN832404.1|	802133627	4638126	0.139927	Escherichia coli K-12 genome assembly EcoliK12AG100, chromosome : I	Bacteria	Proteobacteria	Gammaproteobacteria	Enterobacteriales	Enterobacteriaceae	Escherichia	Escherichia coli	Escherichia coli K-12	Bacteria;Proteobacteria;Gammaproteobacteria;Enterobacteriales;Enterobacteriaceae;Escherichia;Escherichia coli;Escherichia coli K-12	gi|802133627|emb|LN832404.1| ; gi|923416119|gb|CP011113.1| ; gi|260447279|gb|CP001637.1| ; gi|545778205|gb|U00096.3| ; gi|899725419|gb|CP012126.1| ; gi|664682453|gb|CP008801.1| ; gi|808715606|gb|CP010442.1| ; gi|169887498|gb|CP000948.1| ; gi|238859724|gb|CP001396.1| ; gi|687675228|emb|LM995446.1| ; gi|939731527|gb|CP011342.2| ; gi|939732440|gb|CP011343.2| ; gi|958627747|gb|CP013253.1| ; gi|359330…	Escherichia coli K-12 genome assembly EcoliK12AG100, chromosome : I ; Escherichia coli strain RR1, complete genome ; Escherichia coli DH1, complete genome ; Escherichia coli str. K-12 substr. MG1655, complete genome ; Escherichia coli strain DH1Ec104, complete genome ; Escherichia coli KLY, complete genome ; Escherichia coli K-12 strain ER3466, complete genome ; Escherichia coli str. K12 substr. …	100.0 ; 100.0 ; 99.98 ; 99.98 ; 99.98 ; 99.97 ; 99.97 ; 99.97 ; 99.97 ; 99.97 ; 99.97 ; 99.97 ; 99.97 ; 99.98 ; 99.97 ; 99.98 ; 99.97 ; 99.95 ; 99.95 ; 98.4	11985.0 ; 11985.0 ; 11980.0 ; 11980.0 ; 11980.0 ; 11974.0 ; 11974.0 ; 11974.0 ; 11974.0 ; 11974.0 ; 11974.0 ; 11974.0 ; 11972.0 ; 11947.0 ; 11945.0 ; 11943.0 ; 11937.0 ; 11932.0 ; 11932.0 ; 10842.0
Salix_HiSeq_c602185_g3_i2	99.98	0	11186	6060	100	gi|939731527|gb|CP011342.2|	939731527	4622342	0.131102	Escherichia coli K-12 GM4792 Lac+, complete genome	Bacteria	Proteobacteria	Gammaproteobacteria	Enterobacteriales	Enterobacteriaceae	Escherichia	Escherichia coli	Escherichia coli K-12	Bacteria;Proteobacteria;Gammaproteobacteria;Enterobacteriales;Enterobacteriaceae;Escherichia;Escherichia coli;Escherichia coli K-12	gi|939731527|gb|CP011342.2| ; gi|664682453|gb|CP008801.1| ; gi|808715606|gb|CP010442.1| ; gi|359330873|dbj|AP012306.1| ; gi|545778205|gb|U00096.3| ; gi|687675228|emb|LM995446.1| ; gi|802133627|emb|LN832404.1| ; gi|923416119|gb|CP011113.1| ; gi|939732440|gb|CP011343.2| ; gi|958627747|gb|CP013253.1| ; gi|260447279|gb|CP001637.1| ; gi|899725419|gb|CP012126.1| ; gi|1015398821|gb|CP011061.1| ; gi|3831…	Escherichia coli K-12 GM4792 Lac+, complete genome ; Escherichia coli KLY, complete genome ; Escherichia coli K-12 strain ER3466, complete genome ; Escherichia coli str. K-12 substr. MDS42 DNA, complete genome ; Escherichia coli str. K-12 substr. MG1655, complete genome ; Escherichia coli genome assembly EcRV308Chr ,chromosome : 1 ; Escherichia coli K-12 genome assembly EcoliK12AG100, chromosome …	99.98 ; 99.95 ; 99.95 ; 99.95 ; 99.95 ; 99.95 ; 99.95 ; 99.95 ; 99.95 ; 99.95 ; 99.93 ; 99.93 ; 99.88 ; 99.54 ; 99.29	11186.0 ; 11175.0 ; 11175.0 ; 11175.0 ; 11175.0 ; 11175.0 ; 11175.0 ; 11175.0 ; 11175.0 ; 11173.0 ; 11167.0 ; 11167.0 ; 11153.0 ; 11036.0 ; 10953.0
Salix_HiSeq_c602196_g4_i1	100	0	8841	4787	100	gi|802133627|emb|LN832404.1|	802133627	4638126	0.10321	Escherichia coli K-12 genome assembly EcoliK12AG100, chromosome : I	Bacteria	Proteobacteria	Gammaproteobacteria	Enterobacteriales	Enterobacteriaceae	Escherichia	Escherichia coli	Escherichia coli K-12	Bacteria;Proteobacteria;Gammaproteobacteria;Enterobacteriales;Enterobacteriaceae;Escherichia;Escherichia coli;Escherichia coli K-12	gi|802133627|emb|LN832404.1| ; gi|923416119|gb|CP011113.1| ; gi|664682453|gb|CP008801.1| ; gi|808715606|gb|CP010442.1| ; gi|932857508|emb|LN877770.1| ; gi|169887498|gb|CP000948.1| ; gi|238859724|gb|CP001396.1| ; gi|260447279|gb|CP001637.1| ; gi|359330873|dbj|AP012306.1| ; gi|545778205|gb|U00096.3| ; gi|687675228|emb|LM995446.1| ; gi|857137982|gb|CP011495.1| ; gi|899725419|gb|CP012126.1| ; gi|9397…	Escherichia coli K-12 genome assembly EcoliK12AG100, chromosome : I ; Escherichia coli strain RR1, complete genome ; Escherichia coli KLY, complete genome ; Escherichia coli K-12 strain ER3466, complete genome ; Escherichia coli genome assembly ERS742059, chromosome : I ; Escherichia coli str. K12 substr. DH10B, complete genome ; Escherichia coli BW2952, complete genome ; Escherichia coli DH1, co…	100.0 ; 100.0 ; 99.98 ; 99.98 ; 99.98 ; 99.98 ; 99.98 ; 99.98 ; 99.98 ; 99.98 ; 99.98 ; 99.98 ; 99.98 ; 99.98 ; 99.98 ; 99.98 ; 99.19	8841.0 ; 8841.0 ; 8835.0 ; 8835.0 ; 8835.0 ; 8835.0 ; 8835.0 ; 8835.0 ; 8835.0 ; 8835.0 ; 8835.0 ; 8835.0 ; 8835.0 ; 8835.0 ; 8835.0 ; 8835.0 ; 8624.0
Salix_HiSeq_c602197_g3_i1	99.97	0	6999	3838	98.8536	gi|802133627|emb|LN832404.1|	802133627	4638126	0.0817787	Escherichia coli K-12 genome assembly EcoliK12AG100, chromosome : I	Bacteria	Proteobacteria	Gammaproteobacteria	Enterobacteriales	Enterobacteriaceae	Escherichia	Escherichia coli	Escherichia coli K-12	Bacteria;Proteobacteria;Gammaproteobacteria;Enterobacteriales;Enterobacteriaceae;Escherichia;Escherichia coli;Escherichia coli K-12	gi|802133627|emb|LN832404.1| ; gi|664682453|gb|CP008801.1| ; gi|808715606|gb|CP010442.1| ; gi|932857508|emb|LN877770.1| ; gi|169887498|gb|CP000948.1| ; gi|238859724|gb|CP001396.1| ; gi|260447279|gb|CP001637.1| ; gi|359330873|dbj|AP012306.1| ; gi|383101383|gb|CP002291.1| ; gi|545778205|gb|U00096.3| ; gi|687675228|emb|LM995446.1| ; gi|857137982|gb|CP011495.1| ; gi|899725419|gb|CP012126.1| ; gi|9234…	Escherichia coli K-12 genome assembly EcoliK12AG100, chromosome : I ; Escherichia coli KLY, complete genome ; Escherichia coli K-12 strain ER3466, complete genome ; Escherichia coli genome assembly ERS742059, chromosome : I ; Escherichia coli str. K12 substr. DH10B, complete genome ; Escherichia coli BW2952, complete genome ; Escherichia coli DH1, complete genome ; Escherichia coli str. K-12 subs…	99.97 ; 99.95 ; 99.95 ; 99.95 ; 99.95 ; 99.95 ; 99.95 ; 99.95 ; 99.95 ; 99.95 ; 99.95 ; 99.95 ; 99.95 ; 99.95 ; 99.95 ; 99.95 ; 99.95 ; 99.92 ; 99.1	6999.0 ; 6994.0 ; 6994.0 ; 6994.0 ; 6994.0 ; 6994.0 ; 6994.0 ; 6994.0 ; 6994.0 ; 6994.0 ; 6994.0 ; 6994.0 ; 6994.0 ; 6994.0 ; 6994.0 ; 6994.0 ; 6994.0 ; 6988.0 ; 6817.0
Salix_HiSeq_c602251_g4_i1	100	0	8759	4743	100	gi|808715606|gb|CP010442.1|	808715606	4660432	0.101772	Escherichia coli K-12 strain ER3466, complete genome	Bacteria	Proteobacteria	Gammaproteobacteria	Enterobacteriales	Enterobacteriaceae	Escherichia	Escherichia coli	Escherichia coli K-12	Bacteria;Proteobacteria;Gammaproteobacteria;Enterobacteriales;Enterobacteriaceae;Escherichia;Escherichia coli;Escherichia coli K-12	gi|808715606|gb|CP010442.1| ; gi|932857508|emb|LN877770.1| ; gi|169887498|gb|CP000948.1| ; gi|238859724|gb|CP001396.1| ; gi|359330873|dbj|AP012306.1| ; gi|545778205|gb|U00096.3| ; gi|687675228|emb|LM995446.1| ; gi|802133627|emb|LN832404.1| ; gi|857137982|gb|CP011495.1| ; gi|923416119|gb|CP011113.1| ; gi|939731527|gb|CP011342.2| ; gi|939732440|gb|CP011343.2| ; gi|664682453|gb|CP008801.1| ; gi|1015…	Escherichia coli K-12 strain ER3466, complete genome ; Escherichia coli genome assembly ERS742059, chromosome : I ; Escherichia coli str. K12 substr. DH10B, complete genome ; Escherichia coli BW2952, complete genome ; Escherichia coli str. K-12 substr. MDS42 DNA, complete genome ; Escherichia coli str. K-12 substr. MG1655, complete genome ; Escherichia coli genome assembly EcRV308Chr ,chromosome …	100.0 ; 100.0 ; 100.0 ; 100.0 ; 100.0 ; 100.0 ; 100.0 ; 100.0 ; 100.0 ; 100.0 ; 100.0 ; 100.0 ; 99.98 ; 99.98 ; 99.98 ; 99.98 ; 99.98 ; 99.28 ; 99.18	8759.0 ; 8759.0 ; 8759.0 ; 8759.0 ; 8759.0 ; 8759.0 ; 8759.0 ; 8759.0 ; 8759.0 ; 8759.0 ; 8759.0 ; 8759.0 ; 8754.0 ; 8754.0 ; 8754.0 ; 8754.0 ; 8754.0 ; 8571.0 ; 8543.0
Salix_HiSeq_c602252_g5_i2	99.99	0	18626	10139	99.5069	gi|808715606|gb|CP010442.1|	808715606	4660432	0.216482	Escherichia coli K-12 strain ER3466, complete genome	Bacteria	Proteobacteria	Gammaproteobacteria	Enterobacteriales	Enterobacteriaceae	Escherichia	Escherichia coli	Escherichia coli K-12	Bacteria;Proteobacteria;Gammaproteobacteria;Enterobacteriales;Enterobacteriaceae;Escherichia;Escherichia coli;Escherichia coli K-12	gi|808715606|gb|CP010442.1| ; gi|260447279|gb|CP001637.1| ; gi|359330873|dbj|AP012306.1| ; gi|545778205|gb|U00096.3| ; gi|687675228|emb|LM995446.1| ; gi|802133627|emb|LN832404.1| ; gi|857137982|gb|CP011495.1| ; gi|899725419|gb|CP012126.1| ; gi|923416119|gb|CP011113.1| ; gi|939731527|gb|CP011342.2| ; gi|939732440|gb|CP011343.2| ; gi|664682453|gb|CP008801.1| ; gi|932857508|emb|LN877770.1| ; gi|1698…	Escherichia coli K-12 strain ER3466, complete genome ; Escherichia coli DH1, complete genome ; Escherichia coli str. K-12 substr. MDS42 DNA, complete genome ; Escherichia coli str. K-12 substr. MG1655, complete genome ; Escherichia coli genome assembly EcRV308Chr ,chromosome : 1 ; Escherichia coli K-12 genome assembly EcoliK12AG100, chromosome : I ; Escherichia coli strain NCM3722, complete genom…	99.99 ; 99.99 ; 99.99 ; 99.99 ; 99.99 ; 99.99 ; 99.99 ; 99.99 ; 99.99 ; 99.99 ; 99.99 ; 99.97 ; 99.97 ; 99.97 ; 99.97 ; 99.97 ; 99.95 ; 99.51 ; 99.48	18626.0 ; 18626.0 ; 18626.0 ; 18626.0 ; 18626.0 ; 18626.0 ; 18626.0 ; 18626.0 ; 18626.0 ; 18626.0 ; 18626.0 ; 18615.0 ; 18615.0 ; 18615.0 ; 18615.0 ; 18613.0 ; 18604.0 ; 18362.0 ; 18342.0
Salix_HiSeq_c602257_g3_i1	100	0	6918	3746	100	gi|802133627|emb|LN832404.1|	802133627	4638126	0.0807654	Escherichia coli K-12 genome assembly EcoliK12AG100, chromosome : I	Bacteria	Proteobacteria	Gammaproteobacteria	Enterobacteriales	Enterobacteriaceae	Escherichia	Escherichia coli	Escherichia coli K-12	Bacteria;Proteobacteria;Gammaproteobacteria;Enterobacteriales;Enterobacteriaceae;Escherichia;Escherichia coli;Escherichia coli K-12	gi|802133627|emb|LN832404.1| ; gi|923416119|gb|CP011113.1| ; gi|664682453|gb|CP008801.1| ; gi|808715606|gb|CP010442.1| ; gi|932857508|emb|LN877770.1| ; gi|1015398821|gb|CP011061.1| ; gi|169887498|gb|CP000948.1| ; gi|238859724|gb|CP001396.1| ; gi|260447279|gb|CP001637.1| ; gi|545778205|gb|U00096.3| ; gi|687675228|emb|LM995446.1| ; gi|857137982|gb|CP011495.1| ; gi|899725419|gb|CP012126.1| ; gi|9397…	Escherichia coli K-12 genome assembly EcoliK12AG100, chromosome : I ; Escherichia coli strain RR1, complete genome ; Escherichia coli KLY, complete genome ; Escherichia coli K-12 strain ER3466, complete genome ; Escherichia coli genome assembly ERS742059, chromosome : I ; Escherichia coli str. Sanji, complete genome ; Escherichia coli str. K12 substr. DH10B, complete genome ; Escherichia coli BW2…	100.0 ; 100.0 ; 99.97 ; 99.97 ; 99.97 ; 99.97 ; 99.97 ; 99.97 ; 99.97 ; 99.97 ; 99.97 ; 99.97 ; 99.97 ; 99.97 ; 99.97 ; 99.97 ; 99.92 ; 98.67	6918.0 ; 6918.0 ; 6913.0 ; 6913.0 ; 6913.0 ; 6913.0 ; 6913.0 ; 6913.0 ; 6913.0 ; 6913.0 ; 6913.0 ; 6913.0 ; 6913.0 ; 6913.0 ; 6913.0 ; 6913.0 ; 6902.0 ; 6639.0
Salix_HiSeq_c418705_g1_i1	100	0	5144	2785	100	gi|664682453|gb|CP008801.1|	664682453	4718545	0.0590224	Escherichia coli KLY, complete genome	Bacteria	Proteobacteria	Gammaproteobacteria	Enterobacteriales	Enterobacteriaceae	Escherichia	Escherichia coli	Escherichia coli KLY	Bacteria;Proteobacteria;Gammaproteobacteria;Enterobacteriales;Enterobacteriaceae;Escherichia;Escherichia coli;Escherichia coli KLY	gi|664682453|gb|CP008801.1| ; gi|808715606|gb|CP010442.1| ; gi|932857508|emb|LN877770.1| ; gi|169887498|gb|CP000948.1| ; gi|238859724|gb|CP001396.1| ; gi|260447279|gb|CP001637.1| ; gi|359330873|dbj|AP012306.1| ; gi|545778205|gb|U00096.3| ; gi|687675228|emb|LM995446.1| ; gi|802133627|emb|LN832404.1| ; gi|857137982|gb|CP011495.1| ; gi|899725419|gb|CP012126.1| ; gi|939731527|gb|CP011342.2| ; gi|9397…	Escherichia coli KLY, complete genome ; Escherichia coli K-12 strain ER3466, complete genome ; Escherichia coli genome assembly ERS742059, chromosome : I ; Escherichia coli str. K12 substr. DH10B, complete genome ; Escherichia coli BW2952, complete genome ; Escherichia coli DH1, complete genome ; Escherichia coli str. K-12 substr. MDS42 DNA, complete genome ; Escherichia coli str. K-12 substr. MG…	100.0 ; 100.0 ; 100.0 ; 100.0 ; 100.0 ; 100.0 ; 100.0 ; 100.0 ; 100.0 ; 100.0 ; 100.0 ; 100.0 ; 100.0 ; 100.0 ; 99.96 ; 99.96 ; 99.89	5144.0 ; 5144.0 ; 5144.0 ; 5144.0 ; 5144.0 ; 5144.0 ; 5144.0 ; 5144.0 ; 5144.0 ; 5144.0 ; 5144.0 ; 5144.0 ; 5144.0 ; 5144.0 ; 5138.0 ; 5136.0 ; 5127.0
Salix_HiSeq_c436756_g1_i2	100	0	7411	4013	100	gi|664682453|gb|CP008801.1|	664682453	4718545	0.0850474	Escherichia coli KLY, complete genome	Bacteria	Proteobacteria	Gammaproteobacteria	Enterobacteriales	Enterobacteriaceae	Escherichia	Escherichia coli	Escherichia coli KLY	Bacteria;Proteobacteria;Gammaproteobacteria;Enterobacteriales;Enterobacteriaceae;Escherichia;Escherichia coli;Escherichia coli KLY	gi|664682453|gb|CP008801.1| ; gi|808715606|gb|CP010442.1| ; gi|932857508|emb|LN877770.1| ; gi|169887498|gb|CP000948.1| ; gi|359330873|dbj|AP012306.1| ; gi|383101383|gb|CP002291.1| ; gi|545778205|gb|U00096.3| ; gi|687675228|emb|LM995446.1| ; gi|802133627|emb|LN832404.1| ; gi|857137982|gb|CP011495.1| ; gi|923416119|gb|CP011113.1| ; gi|939731527|gb|CP011342.2| ; gi|939732440|gb|CP011343.2| ; gi|2604…	Escherichia coli KLY, complete genome ; Escherichia coli K-12 strain ER3466, complete genome ; Escherichia coli genome assembly ERS742059, chromosome : I ; Escherichia coli str. K12 substr. DH10B, complete genome ; Escherichia coli str. K-12 substr. MDS42 DNA, complete genome ; Escherichia coli P12b, complete genome ; Escherichia coli str. K-12 substr. MG1655, complete genome ; Escherichia coli g…	100.0 ; 100.0 ; 100.0 ; 100.0 ; 100.0 ; 100.0 ; 100.0 ; 100.0 ; 100.0 ; 100.0 ; 100.0 ; 100.0 ; 100.0 ; 99.98 ; 99.98 ; 99.93 ; 99.45	7411.0 ; 7411.0 ; 7411.0 ; 7411.0 ; 7411.0 ; 7411.0 ; 7411.0 ; 7411.0 ; 7411.0 ; 7411.0 ; 7411.0 ; 7411.0 ; 7411.0 ; 7406.0 ; 7406.0 ; 7395.0 ; 7289.0
Salix_HiSeq_c448820_g1_i1	100	0	4442	2405	100	gi|664682453|gb|CP008801.1|	664682453	4718545	0.0509691	Escherichia coli KLY, complete genome	Bacteria	Proteobacteria	Gammaproteobacteria	Enterobacteriales	Enterobacteriaceae	Escherichia	Escherichia coli	Escherichia coli KLY	Bacteria;Proteobacteria;Gammaproteobacteria;Enterobacteriales;Enterobacteriaceae;Escherichia;Escherichia coli;Escherichia coli KLY	gi|664682453|gb|CP008801.1| ; gi|808715606|gb|CP010442.1| ; gi|932857508|emb|LN877770.1| ; gi|169887498|gb|CP000948.1| ; gi|238859724|gb|CP001396.1| ; gi|260447279|gb|CP001637.1| ; gi|359330873|dbj|AP012306.1| ; gi|545778205|gb|U00096.3| ; gi|687675228|emb|LM995446.1| ; gi|802133627|emb|LN832404.1| ; gi|857137982|gb|CP011495.1| ; gi|899725419|gb|CP012126.1| ; gi|923416119|gb|CP011113.1| ; gi|9397…	Escherichia coli KLY, complete genome ; Escherichia coli K-12 strain ER3466, complete genome ; Escherichia coli genome assembly ERS742059, chromosome : I ; Escherichia coli str. K12 substr. DH10B, complete genome ; Escherichia coli BW2952, complete genome ; Escherichia coli DH1, complete genome ; Escherichia coli str. K-12 substr. MDS42 DNA, complete genome ; Escherichia coli str. K-12 substr. MG…	100.0 ; 100.0 ; 100.0 ; 100.0 ; 100.0 ; 100.0 ; 100.0 ; 100.0 ; 100.0 ; 100.0 ; 100.0 ; 100.0 ; 100.0 ; 100.0 ; 100.0 ; 100.0 ; 99.54	4442.0 ; 4442.0 ; 4442.0 ; 4442.0 ; 4442.0 ; 4442.0 ; 4442.0 ; 4442.0 ; 4442.0 ; 4442.0 ; 4442.0 ; 4442.0 ; 4442.0 ; 4442.0 ; 4442.0 ; 4442.0 ; 4379.0
Salix_HiSeq_c466831_g1_i1	100	0	1881	1019	99.9019	gi|664682453|gb|CP008801.1|	664682453	4718545	0.0215744	Escherichia coli KLY, complete genome	Bacteria	Proteobacteria	Gammaproteobacteria	Enterobacteriales	Enterobacteriaceae	Escherichia	Escherichia coli	Escherichia coli KLY	Bacteria;Proteobacteria;Gammaproteobacteria;Enterobacteriales;Enterobacteriaceae;Escherichia;Escherichia coli;Escherichia coli KLY	gi|664682453|gb|CP008801.1| ; gi|808715606|gb|CP010442.1| ; gi|169887498|gb|CP000948.1| ; gi|238859724|gb|CP001396.1| ; gi|260447279|gb|CP001637.1| ; gi|545778205|gb|U00096.3| ; gi|687675228|emb|LM995446.1| ; gi|802133627|emb|LN832404.1| ; gi|857137982|gb|CP011495.1| ; gi|899725419|gb|CP012126.1| ; gi|923416119|gb|CP011113.1| ; gi|939731527|gb|CP011342.2| ; gi|939732440|gb|CP011343.2| ; gi|958627…	Escherichia coli KLY, complete genome ; Escherichia coli K-12 strain ER3466, complete genome ; Escherichia coli str. K12 substr. DH10B, complete genome ; Escherichia coli BW2952, complete genome ; Escherichia coli DH1, complete genome ; Escherichia coli str. K-12 substr. MG1655, complete genome ; Escherichia coli genome assembly EcRV308Chr ,chromosome : 1 ; Escherichia coli K-12 genome assembly E…	100.0 ; 100.0 ; 100.0 ; 100.0 ; 100.0 ; 100.0 ; 100.0 ; 100.0 ; 100.0 ; 100.0 ; 100.0 ; 100.0 ; 100.0 ; 100.0 ; 100.0	1881.0 ; 1881.0 ; 1881.0 ; 1881.0 ; 1881.0 ; 1881.0 ; 1881.0 ; 1881.0 ; 1881.0 ; 1881.0 ; 1881.0 ; 1881.0 ; 1881.0 ; 1881.0 ; 1840.0
Salix_HiSeq_c483681_g1_i1	100	0	4896	2652	99.9623	gi|664682453|gb|CP008801.1|	664682453	4718545	0.0561826	Escherichia coli KLY, complete genome	Bacteria	Proteobacteria	Gammaproteobacteria	Enterobacteriales	Enterobacteriaceae	Escherichia	Escherichia coli	Escherichia coli KLY	Bacteria;Proteobacteria;Gammaproteobacteria;Enterobacteriales;Enterobacteriaceae;Escherichia;Escherichia coli;Escherichia coli KLY	gi|664682453|gb|CP008801.1| ; gi|808715606|gb|CP010442.1| ; gi|932857508|emb|LN877770.1| ; gi|169887498|gb|CP000948.1| ; gi|238859724|gb|CP001396.1| ; gi|260447279|gb|CP001637.1| ; gi|359330873|dbj|AP012306.1| ; gi|545778205|gb|U00096.3| ; gi|802133627|emb|LN832404.1| ; gi|857137982|gb|CP011495.1| ; gi|899725419|gb|CP012126.1| ; gi|923416119|gb|CP011113.1| ; gi|939731527|gb|CP011342.2| ; gi|93973…	Escherichia coli KLY, complete genome ; Escherichia coli K-12 strain ER3466, complete genome ; Escherichia coli genome assembly ERS742059, chromosome : I ; Escherichia coli str. K12 substr. DH10B, complete genome ; Escherichia coli BW2952, complete genome ; Escherichia coli DH1, complete genome ; Escherichia coli str. K-12 substr. MDS42 DNA, complete genome ; Escherichia coli str. K-12 substr. MG…	100.0 ; 100.0 ; 100.0 ; 100.0 ; 100.0 ; 100.0 ; 100.0 ; 100.0 ; 100.0 ; 100.0 ; 100.0 ; 100.0 ; 100.0 ; 100.0 ; 99.96 ; 99.96 ; 99.7 ; 99.15	4896.0 ; 4896.0 ; 4896.0 ; 4896.0 ; 4896.0 ; 4896.0 ; 4896.0 ; 4896.0 ; 4896.0 ; 4896.0 ; 4896.0 ; 4896.0 ; 4896.0 ; 4896.0 ; 4891.0 ; 4891.0 ; 4850.0 ; 4678.0
Salix_HiSeq_c488594_g1_i1	100	0	6423	3479	99.9713	gi|664682453|gb|CP008801.1|	664682453	4718545	0.0737092	Escherichia coli KLY, complete genome	Bacteria	Proteobacteria	Gammaproteobacteria	Enterobacteriales	Enterobacteriaceae	Escherichia	Escherichia coli	Escherichia coli KLY	Bacteria;Proteobacteria;Gammaproteobacteria;Enterobacteriales;Enterobacteriaceae;Escherichia;Escherichia coli;Escherichia coli KLY	gi|664682453|gb|CP008801.1| ; gi|808715606|gb|CP010442.1| ; gi|932857508|emb|LN877770.1| ; gi|169887498|gb|CP000948.1| ; gi|238859724|gb|CP001396.1| ; gi|545778205|gb|U00096.3| ; gi|687675228|emb|LM995446.1| ; gi|802133627|emb|LN832404.1| ; gi|857137982|gb|CP011495.1| ; gi|923416119|gb|CP011113.1| ; gi|939731527|gb|CP011342.2| ; gi|939732440|gb|CP011343.2|	Escherichia coli KLY, complete genome ; Escherichia coli K-12 strain ER3466, complete genome ; Escherichia coli genome assembly ERS742059, chromosome : I ; Escherichia coli str. K12 substr. DH10B, complete genome ; Escherichia coli BW2952, complete genome ; Escherichia coli str. K-12 substr. MG1655, complete genome ; Escherichia coli genome assembly EcRV308Chr ,chromosome : 1 ; Escherichia coli K…	100.0 ; 100.0 ; 100.0 ; 100.0 ; 100.0 ; 100.0 ; 100.0 ; 100.0 ; 100.0 ; 100.0 ; 100.0 ; 100.0	6423.0 ; 6423.0 ; 6423.0 ; 6423.0 ; 6423.0 ; 6423.0 ; 6423.0 ; 6423.0 ; 6423.0 ; 6423.0 ; 6423.0 ; 6423.0
Salix_HiSeq_c500343_g1_i2	100	0	4394	2379	100	gi|664682453|gb|CP008801.1|	664682453	4718545	0.0504181	Escherichia coli KLY, complete genome	Bacteria	Proteobacteria	Gammaproteobacteria	Enterobacteriales	Enterobacteriaceae	Escherichia	Escherichia coli	Escherichia coli KLY	Bacteria;Proteobacteria;Gammaproteobacteria;Enterobacteriales;Enterobacteriaceae;Escherichia;Escherichia coli;Escherichia coli KLY	gi|664682453|gb|CP008801.1| ; gi|808715606|gb|CP010442.1| ; gi|932857508|emb|LN877770.1| ; gi|1015398821|gb|CP011061.1| ; gi|169887498|gb|CP000948.1| ; gi|238859724|gb|CP001396.1| ; gi|260447279|gb|CP001637.1| ; gi|545778205|gb|U00096.3| ; gi|687675228|emb|LM995446.1| ; gi|802133627|emb|LN832404.1| ; gi|857137982|gb|CP011495.1| ; gi|899725419|gb|CP012126.1| ; gi|923416119|gb|CP011113.1| ; gi|9397…	Escherichia coli KLY, complete genome ; Escherichia coli K-12 strain ER3466, complete genome ; Escherichia coli genome assembly ERS742059, chromosome : I ; Escherichia coli str. Sanji, complete genome ; Escherichia coli str. K12 substr. DH10B, complete genome ; Escherichia coli BW2952, complete genome ; Escherichia coli DH1, complete genome ; Escherichia coli str. K-12 substr. MG1655, complete ge…	100.0 ; 100.0 ; 100.0 ; 100.0 ; 100.0 ; 100.0 ; 100.0 ; 100.0 ; 100.0 ; 100.0 ; 100.0 ; 100.0 ; 100.0 ; 100.0 ; 100.0 ; 100.0 ; 99.2	4394.0 ; 4394.0 ; 4394.0 ; 4394.0 ; 4394.0 ; 4394.0 ; 4394.0 ; 4394.0 ; 4394.0 ; 4394.0 ; 4394.0 ; 4394.0 ; 4394.0 ; 4394.0 ; 4394.0 ; 4394.0 ; 4289.0
Salix_HiSeq_c503154_g1_i1	100	0	4580	2480	100	gi|664682453|gb|CP008801.1|	664682453	4718545	0.0525586	Escherichia coli KLY, complete genome	Bacteria	Proteobacteria	Gammaproteobacteria	Enterobacteriales	Enterobacteriaceae	Escherichia	Escherichia coli	Escherichia coli KLY	Bacteria;Proteobacteria;Gammaproteobacteria;Enterobacteriales;Enterobacteriaceae;Escherichia;Escherichia coli;Escherichia coli KLY	gi|664682453|gb|CP008801.1| ; gi|808715606|gb|CP010442.1| ; gi|932857508|emb|LN877770.1| ; gi|169887498|gb|CP000948.1| ; gi|238859724|gb|CP001396.1| ; gi|260447279|gb|CP001637.1| ; gi|545778205|gb|U00096.3| ; gi|687675228|emb|LM995446.1| ; gi|802133627|emb|LN832404.1| ; gi|857137982|gb|CP011495.1| ; gi|899725419|gb|CP012126.1| ; gi|923416119|gb|CP011113.1| ; gi|939731527|gb|CP011342.2| ; gi|93973…	Escherichia coli KLY, complete genome ; Escherichia coli K-12 strain ER3466, complete genome ; Escherichia coli genome assembly ERS742059, chromosome : I ; Escherichia coli str. K12 substr. DH10B, complete genome ; Escherichia coli BW2952, complete genome ; Escherichia coli DH1, complete genome ; Escherichia coli str. K-12 substr. MG1655, complete genome ; Escherichia coli genome assembly EcRV308…	100.0 ; 100.0 ; 100.0 ; 100.0 ; 100.0 ; 100.0 ; 100.0 ; 100.0 ; 100.0 ; 100.0 ; 100.0 ; 100.0 ; 100.0 ; 100.0 ; 100.0 ; 99.96	4580.0 ; 4580.0 ; 4580.0 ; 4580.0 ; 4580.0 ; 4580.0 ; 4580.0 ; 4580.0 ; 4580.0 ; 4580.0 ; 4580.0 ; 4580.0 ; 4580.0 ; 4580.0 ; 4580.0 ; 4575.0
Salix_HiSeq_c510561_g1_i1	100	4e-142	514	278	100	gi|664682453|gb|CP008801.1|	664682453	4718545	0.00589165	Escherichia coli KLY, complete genome	Bacteria	Proteobacteria	Gammaproteobacteria	Enterobacteriales	Enterobacteriaceae	Escherichia	Escherichia coli	Escherichia coli KLY	Bacteria;Proteobacteria;Gammaproteobacteria;Enterobacteriales;Enterobacteriaceae;Escherichia;Escherichia coli;Escherichia coli KLY	gi|664682453|gb|CP008801.1| ; gi|808715606|gb|CP010442.1| ; gi|1015398821|gb|CP011061.1| ; gi|687675228|emb|LM995446.1| ; gi|802133627|emb|LN832404.1| ; gi|857137982|gb|CP011495.1| ; gi|899725419|gb|CP012126.1| ; gi|923416119|gb|CP011113.1| ; gi|939731527|gb|CP011342.2| ; gi|939732440|gb|CP011343.2| ; gi|958627747|gb|CP013253.1|	Escherichia coli KLY, complete genome ; Escherichia coli K-12 strain ER3466, complete genome ; Escherichia coli str. Sanji, complete genome ; Escherichia coli genome assembly EcRV308Chr ,chromosome : 1 ; Escherichia coli K-12 genome assembly EcoliK12AG100, chromosome : I ; Escherichia coli strain NCM3722, complete genome ; Escherichia coli strain DH1Ec104, complete genome ; Escherichia coli strai…	100.0 ; 100.0 ; 100.0 ; 100.0 ; 100.0 ; 100.0 ; 100.0 ; 100.0 ; 100.0 ; 100.0 ; 100.0	514.0 ; 514.0 ; 514.0 ; 514.0 ; 514.0 ; 514.0 ; 514.0 ; 514.0 ; 514.0 ; 514.0 ; 514.0
Salix_HiSeq_c513097_g1_i2	100	0	7232	3916	100	gi|664682453|gb|CP008801.1|	664682453	4718545	0.0829917	Escherichia coli KLY, complete genome	Bacteria	Proteobacteria	Gammaproteobacteria	Enterobacteriales	Enterobacteriaceae	Escherichia	Escherichia coli	Escherichia coli KLY	Bacteria;Proteobacteria;Gammaproteobacteria;Enterobacteriales;Enterobacteriaceae;Escherichia;Escherichia coli;Escherichia coli KLY	gi|664682453|gb|CP008801.1| ; gi|808715606|gb|CP010442.1| ; gi|359330873|dbj|AP012306.1| ; gi|383101383|gb|CP002291.1| ; gi|545778205|gb|U00096.3| ; gi|802133627|emb|LN832404.1| ; gi|857137982|gb|CP011495.1| ; gi|939731527|gb|CP011342.2| ; gi|939732440|gb|CP011343.2| ; gi|1015398821|gb|CP011061.1| ; gi|923416119|gb|CP011113.1| ; gi|260447279|gb|CP001637.1| ; gi|899725419|gb|CP012126.1| ; gi|97504…	Escherichia coli KLY, complete genome ; Escherichia coli K-12 strain ER3466, complete genome ; Escherichia coli str. K-12 substr. MDS42 DNA, complete genome ; Escherichia coli P12b, complete genome ; Escherichia coli str. K-12 substr. MG1655, complete genome ; Escherichia coli K-12 genome assembly EcoliK12AG100, chromosome : I ; Escherichia coli strain NCM3722, complete genome ; Escherichia coli …	100.0 ; 100.0 ; 100.0 ; 100.0 ; 100.0 ; 100.0 ; 100.0 ; 100.0 ; 100.0 ; 99.97 ; 99.97 ; 99.92 ; 99.92 ; 97.68	7232.0 ; 7232.0 ; 7232.0 ; 7232.0 ; 7232.0 ; 7232.0 ; 7232.0 ; 7232.0 ; 7232.0 ; 7227.0 ; 7227.0 ; 7215.0 ; 7215.0 ; 6728.0
Salix_HiSeq_c519600_g1_i1	100	0	5596	3030	100	gi|664682453|gb|CP008801.1|	664682453	4718545	0.0642147	Escherichia coli KLY, complete genome	Bacteria	Proteobacteria	Gammaproteobacteria	Enterobacteriales	Enterobacteriaceae	Escherichia	Escherichia coli	Escherichia coli KLY	Bacteria;Proteobacteria;Gammaproteobacteria;Enterobacteriales;Enterobacteriaceae;Escherichia;Escherichia coli;Escherichia coli KLY	gi|664682453|gb|CP008801.1| ; gi|808715606|gb|CP010442.1| ; gi|238859724|gb|CP001396.1| ; gi|260447279|gb|CP001637.1| ; gi|545778205|gb|U00096.3| ; gi|687675228|emb|LM995446.1| ; gi|802133627|emb|LN832404.1| ; gi|857137982|gb|CP011495.1| ; gi|899725419|gb|CP012126.1| ; gi|923416119|gb|CP011113.1| ; gi|939731527|gb|CP011342.2| ; gi|939732440|gb|CP011343.2| ; gi|958627747|gb|CP013253.1| ; gi|932857…	Escherichia coli KLY, complete genome ; Escherichia coli K-12 strain ER3466, complete genome ; Escherichia coli BW2952, complete genome ; Escherichia coli DH1, complete genome ; Escherichia coli str. K-12 substr. MG1655, complete genome ; Escherichia coli genome assembly EcRV308Chr ,chromosome : 1 ; Escherichia coli K-12 genome assembly EcoliK12AG100, chromosome : I ; Escherichia coli strain NCM3…	100.0 ; 100.0 ; 100.0 ; 100.0 ; 100.0 ; 100.0 ; 100.0 ; 100.0 ; 100.0 ; 100.0 ; 100.0 ; 100.0 ; 100.0 ; 99.97 ; 99.97	5596.0 ; 5596.0 ; 5596.0 ; 5596.0 ; 5596.0 ; 5596.0 ; 5596.0 ; 5596.0 ; 5596.0 ; 5596.0 ; 5596.0 ; 5596.0 ; 5596.0 ; 5590.0 ; 5590.0
Salix_HiSeq_c523536_g1_i1	100	0	5832	3158	100	gi|664682453|gb|CP008801.1|	664682453	4718545	0.0669274	Escherichia coli KLY, complete genome	Bacteria	Proteobacteria	Gammaproteobacteria	Enterobacteriales	Enterobacteriaceae	Escherichia	Escherichia coli	Escherichia coli KLY	Bacteria;Proteobacteria;Gammaproteobacteria;Enterobacteriales;Enterobacteriaceae;Escherichia;Escherichia coli;Escherichia coli KLY	gi|664682453|gb|CP008801.1| ; gi|808715606|gb|CP010442.1| ; gi|932857508|emb|LN877770.1| ; gi|169887498|gb|CP000948.1| ; gi|238859724|gb|CP001396.1| ; gi|260447279|gb|CP001637.1| ; gi|545778205|gb|U00096.3| ; gi|687675228|emb|LM995446.1| ; gi|802133627|emb|LN832404.1| ; gi|857137982|gb|CP011495.1| ; gi|899725419|gb|CP012126.1| ; gi|923416119|gb|CP011113.1| ; gi|939731527|gb|CP011342.2| ; gi|93973…	Escherichia coli KLY, complete genome ; Escherichia coli K-12 strain ER3466, complete genome ; Escherichia coli genome assembly ERS742059, chromosome : I ; Escherichia coli str. K12 substr. DH10B, complete genome ; Escherichia coli BW2952, complete genome ; Escherichia coli DH1, complete genome ; Escherichia coli str. K-12 substr. MG1655, complete genome ; Escherichia coli genome assembly EcRV308…	100.0 ; 100.0 ; 100.0 ; 100.0 ; 100.0 ; 100.0 ; 100.0 ; 100.0 ; 100.0 ; 100.0 ; 100.0 ; 100.0 ; 100.0 ; 100.0 ; 100.0 ; 99.94 ; 99.94	5832.0 ; 5832.0 ; 5832.0 ; 5832.0 ; 5832.0 ; 5832.0 ; 5832.0 ; 5832.0 ; 5832.0 ; 5832.0 ; 5832.0 ; 5832.0 ; 5832.0 ; 5832.0 ; 5832.0 ; 5821.0 ; 5821.0
Salix_HiSeq_c524196_g1_i1	100	0	7086	3837	100	gi|664682453|gb|CP008801.1|	664682453	4718545	0.0813174	Escherichia coli KLY, complete genome	Bacteria	Proteobacteria	Gammaproteobacteria	Enterobacteriales	Enterobacteriaceae	Escherichia	Escherichia coli	Escherichia coli KLY	Bacteria;Proteobacteria;Gammaproteobacteria;Enterobacteriales;Enterobacteriaceae;Escherichia;Escherichia coli;Escherichia coli KLY	gi|664682453|gb|CP008801.1| ; gi|808715606|gb|CP010442.1| ; gi|932857508|emb|LN877770.1| ; gi|169887498|gb|CP000948.1| ; gi|238859724|gb|CP001396.1| ; gi|260447279|gb|CP001637.1| ; gi|359330873|dbj|AP012306.1| ; gi|545778205|gb|U00096.3| ; gi|687675228|emb|LM995446.1| ; gi|802133627|emb|LN832404.1| ; gi|857137982|gb|CP011495.1| ; gi|899725419|gb|CP012126.1| ; gi|939731527|gb|CP011342.2| ; gi|9397…	Escherichia coli KLY, complete genome ; Escherichia coli K-12 strain ER3466, complete genome ; Escherichia coli genome assembly ERS742059, chromosome : I ; Escherichia coli str. K12 substr. DH10B, complete genome ; Escherichia coli BW2952, complete genome ; Escherichia coli DH1, complete genome ; Escherichia coli str. K-12 substr. MDS42 DNA, complete genome ; Escherichia coli str. K-12 substr. MG…	100.0 ; 100.0 ; 100.0 ; 100.0 ; 100.0 ; 100.0 ; 100.0 ; 100.0 ; 100.0 ; 100.0 ; 100.0 ; 100.0 ; 100.0 ; 100.0 ; 99.97 ; 99.97 ; 99.95 ; 100.0 ; 98.83	7086.0 ; 7086.0 ; 7086.0 ; 7086.0 ; 7086.0 ; 7086.0 ; 7086.0 ; 7086.0 ; 7086.0 ; 7086.0 ; 7086.0 ; 7086.0 ; 7086.0 ; 7086.0 ; 7081.0 ; 7081.0 ; 7075.0 ; 7044.0 ; 6837.0
Salix_HiSeq_c527349_g1_i2	100	0	11376	6160	100	gi|664682453|gb|CP008801.1|	664682453	4718545	0.130549	Escherichia coli KLY, complete genome	Bacteria	Proteobacteria	Gammaproteobacteria	Enterobacteriales	Enterobacteriaceae	Escherichia	Escherichia coli	Escherichia coli KLY	Bacteria;Proteobacteria;Gammaproteobacteria;Enterobacteriales;Enterobacteriaceae;Escherichia;Escherichia coli;Escherichia coli KLY	gi|664682453|gb|CP008801.1| ; gi|808715606|gb|CP010442.1| ; gi|857142453|gb|CP011496.1|	Escherichia coli KLY, complete genome ; Escherichia coli K-12 strain ER3466, complete genome ; Escherichia coli strain NCM3722 plasmid F, complete sequence	100.0 ; 100.0 ; 100.0	11376.0 ; 11376.0 ; 11376.0
Salix_HiSeq_c527349_g1_i3	100	0	9411	5112	99.687	gi|664682453|gb|CP008801.1|	664682453	4718545	0.107999	Escherichia coli KLY, complete genome	Bacteria	Proteobacteria	Gammaproteobacteria	Enterobacteriales	Enterobacteriaceae	Escherichia	Escherichia coli	Escherichia coli KLY	Bacteria;Proteobacteria;Gammaproteobacteria;Enterobacteriales;Enterobacteriaceae;Escherichia;Escherichia coli;Escherichia coli KLY	gi|664682453|gb|CP008801.1| ; gi|808715606|gb|CP010442.1| ; gi|857142453|gb|CP011496.1| ; gi|975048878|gb|CP013962.1|	Escherichia coli KLY, complete genome ; Escherichia coli K-12 strain ER3466, complete genome ; Escherichia coli strain NCM3722 plasmid F, complete sequence ; Escherichia coli strain SEC470 genome	100.0 ; 100.0 ; 100.0 ; 92.43	9411.0 ; 9411.0 ; 9411.0 ; 7271.0
Salix_HiSeq_c537568_g1_i1	100	0	4789	2593	100	gi|664682453|gb|CP008801.1|	664682453	4718545	0.0549534	Escherichia coli KLY, complete genome	Bacteria	Proteobacteria	Gammaproteobacteria	Enterobacteriales	Enterobacteriaceae	Escherichia	Escherichia coli	Escherichia coli KLY	Bacteria;Proteobacteria;Gammaproteobacteria;Enterobacteriales;Enterobacteriaceae;Escherichia;Escherichia coli;Escherichia coli KLY	gi|664682453|gb|CP008801.1| ; gi|808715606|gb|CP010442.1| ; gi|932857508|emb|LN877770.1| ; gi|1015398821|gb|CP011061.1| ; gi|169887498|gb|CP000948.1| ; gi|238859724|gb|CP001396.1| ; gi|260447279|gb|CP001637.1| ; gi|359330873|dbj|AP012306.1| ; gi|383101383|gb|CP002291.1| ; gi|545778205|gb|U00096.3| ; gi|687675228|emb|LM995446.1| ; gi|802133627|emb|LN832404.1| ; gi|857137982|gb|CP011495.1| ; gi|899…	Escherichia coli KLY, complete genome ; Escherichia coli K-12 strain ER3466, complete genome ; Escherichia coli genome assembly ERS742059, chromosome : I ; Escherichia coli str. Sanji, complete genome ; Escherichia coli str. K12 substr. DH10B, complete genome ; Escherichia coli BW2952, complete genome ; Escherichia coli DH1, complete genome ; Escherichia coli str. K-12 substr. MDS42 DNA, complete…	100.0 ; 100.0 ; 100.0 ; 100.0 ; 100.0 ; 100.0 ; 100.0 ; 100.0 ; 100.0 ; 100.0 ; 100.0 ; 100.0 ; 100.0 ; 100.0 ; 100.0 ; 100.0 ; 100.0 ; 99.96 ; 99.96 ; 98.69	4789.0 ; 4789.0 ; 4789.0 ; 4789.0 ; 4789.0 ; 4789.0 ; 4789.0 ; 4789.0 ; 4789.0 ; 4789.0 ; 4789.0 ; 4789.0 ; 4789.0 ; 4789.0 ; 4789.0 ; 4789.0 ; 4789.0 ; 4783.0 ; 4782.0 ; 4601.0
Salix_HiSeq_c545313_g2_i1	100	0	2902	1623	96.7961	gi|664682453|gb|CP008801.1|	664682453	4718545	0.0332942	Escherichia coli KLY, complete genome	Bacteria	Proteobacteria	Gammaproteobacteria	Enterobacteriales	Enterobacteriaceae	Escherichia	Escherichia coli	Escherichia coli KLY	Bacteria;Proteobacteria;Gammaproteobacteria;Enterobacteriales;Enterobacteriaceae;Escherichia;Escherichia coli;Escherichia coli KLY	gi|664682453|gb|CP008801.1| ; gi|808715606|gb|CP010442.1| ; gi|932857508|emb|LN877770.1| ; gi|1015398821|gb|CP011061.1| ; gi|169887498|gb|CP000948.1| ; gi|238859724|gb|CP001396.1| ; gi|359330873|dbj|AP012306.1| ; gi|545778205|gb|U00096.3| ; gi|687675228|emb|LM995446.1| ; gi|802133627|emb|LN832404.1| ; gi|857137982|gb|CP011495.1| ; gi|923416119|gb|CP011113.1| ; gi|939731527|gb|CP011342.2| ; gi|939…	Escherichia coli KLY, complete genome ; Escherichia coli K-12 strain ER3466, complete genome ; Escherichia coli genome assembly ERS742059, chromosome : I ; Escherichia coli str. Sanji, complete genome ; Escherichia coli str. K12 substr. DH10B, complete genome ; Escherichia coli BW2952, complete genome ; Escherichia coli str. K-12 substr. MDS42 DNA, complete genome ; Escherichia coli str. K-12 sub…	100.0 ; 100.0 ; 100.0 ; 100.0 ; 100.0 ; 100.0 ; 100.0 ; 100.0 ; 100.0 ; 100.0 ; 100.0 ; 100.0 ; 100.0 ; 100.0 ; 99.94 ; 99.94 ; 99.94 ; 99.94 ; 99.81	2902.0 ; 2902.0 ; 2902.0 ; 2902.0 ; 2902.0 ; 2902.0 ; 2902.0 ; 2902.0 ; 2902.0 ; 2902.0 ; 2902.0 ; 2902.0 ; 2902.0 ; 2902.0 ; 2896.0 ; 2896.0 ; 2896.0 ; 2896.0 ; 2885.0
Salix_HiSeq_c545687_g1_i1	100	0	8949	4846	100	gi|664682453|gb|CP008801.1|	664682453	4718545	0.102701	Escherichia coli KLY, complete genome	Bacteria	Proteobacteria	Gammaproteobacteria	Enterobacteriales	Enterobacteriaceae	Escherichia	Escherichia coli	Escherichia coli KLY	Bacteria;Proteobacteria;Gammaproteobacteria;Enterobacteriales;Enterobacteriaceae;Escherichia;Escherichia coli;Escherichia coli KLY	gi|664682453|gb|CP008801.1| ; gi|808715606|gb|CP010442.1| ; gi|932857508|emb|LN877770.1| ; gi|169887498|gb|CP000948.1| ; gi|238859724|gb|CP001396.1| ; gi|260447279|gb|CP001637.1| ; gi|545778205|gb|U00096.3| ; gi|687675228|emb|LM995446.1| ; gi|802133627|emb|LN832404.1| ; gi|857137982|gb|CP011495.1| ; gi|899725419|gb|CP012126.1| ; gi|923416119|gb|CP011113.1| ; gi|939731527|gb|CP011342.2| ; gi|93973…	Escherichia coli KLY, complete genome ; Escherichia coli K-12 strain ER3466, complete genome ; Escherichia coli genome assembly ERS742059, chromosome : I ; Escherichia coli str. K12 substr. DH10B, complete genome ; Escherichia coli BW2952, complete genome ; Escherichia coli DH1, complete genome ; Escherichia coli str. K-12 substr. MG1655, complete genome ; Escherichia coli genome assembly EcRV308…	100.0 ; 100.0 ; 100.0 ; 100.0 ; 100.0 ; 100.0 ; 100.0 ; 100.0 ; 100.0 ; 100.0 ; 100.0 ; 100.0 ; 100.0 ; 100.0 ; 100.0	8949.0 ; 8949.0 ; 8949.0 ; 8949.0 ; 8949.0 ; 8949.0 ; 8949.0 ; 8949.0 ; 8949.0 ; 8949.0 ; 8949.0 ; 8949.0 ; 8949.0 ; 8949.0 ; 8949.0
Salix_HiSeq_c550354_g3_i2	100	0	7044	3814	100	gi|664682453|gb|CP008801.1|	664682453	4718545	0.08083	Escherichia coli KLY, complete genome	Bacteria	Proteobacteria	Gammaproteobacteria	Enterobacteriales	Enterobacteriaceae	Escherichia	Escherichia coli	Escherichia coli KLY	Bacteria;Proteobacteria;Gammaproteobacteria;Enterobacteriales;Enterobacteriaceae;Escherichia;Escherichia coli;Escherichia coli KLY	gi|664682453|gb|CP008801.1| ; gi|808715606|gb|CP010442.1| ; gi|932857508|emb|LN877770.1| ; gi|1015398821|gb|CP011061.1| ; gi|169887498|gb|CP000948.1| ; gi|238859724|gb|CP001396.1| ; gi|260447279|gb|CP001637.1| ; gi|359330873|dbj|AP012306.1| ; gi|545778205|gb|U00096.3| ; gi|687675228|emb|LM995446.1| ; gi|802133627|emb|LN832404.1| ; gi|857137982|gb|CP011495.1| ; gi|899725419|gb|CP012126.1| ; gi|923…	Escherichia coli KLY, complete genome ; Escherichia coli K-12 strain ER3466, complete genome ; Escherichia coli genome assembly ERS742059, chromosome : I ; Escherichia coli str. Sanji, complete genome ; Escherichia coli str. K12 substr. DH10B, complete genome ; Escherichia coli BW2952, complete genome ; Escherichia coli DH1, complete genome ; Escherichia coli str. K-12 substr. MDS42 DNA, complete…	100.0 ; 100.0 ; 100.0 ; 100.0 ; 100.0 ; 100.0 ; 100.0 ; 100.0 ; 100.0 ; 100.0 ; 100.0 ; 100.0 ; 100.0 ; 100.0 ; 100.0 ; 100.0 ; 100.0 ; 99.97	7044.0 ; 7044.0 ; 7044.0 ; 7044.0 ; 7044.0 ; 7044.0 ; 7044.0 ; 7044.0 ; 7044.0 ; 7044.0 ; 7044.0 ; 7044.0 ; 7044.0 ; 7044.0 ; 7044.0 ; 7044.0 ; 7044.0 ; 7038.0
Salix_HiSeq_c554929_g1_i2	100	0	5097	2760	100	gi|664682453|gb|CP008801.1|	664682453	4718545	0.0584926	Escherichia coli KLY, complete genome	Bacteria	Proteobacteria	Gammaproteobacteria	Enterobacteriales	Enterobacteriaceae	Escherichia	Escherichia coli	Escherichia coli KLY	Bacteria;Proteobacteria;Gammaproteobacteria;Enterobacteriales;Enterobacteriaceae;Escherichia;Escherichia coli;Escherichia coli KLY	gi|664682453|gb|CP008801.1| ; gi|808715606|gb|CP010442.1| ; gi|932857508|emb|LN877770.1| ; gi|1015398821|gb|CP011061.1| ; gi|169887498|gb|CP000948.1| ; gi|238859724|gb|CP001396.1| ; gi|260447279|gb|CP001637.1| ; gi|359330873|dbj|AP012306.1| ; gi|545778205|gb|U00096.3| ; gi|687675228|emb|LM995446.1| ; gi|802133627|emb|LN832404.1| ; gi|857137982|gb|CP011495.1| ; gi|899725419|gb|CP012126.1| ; gi|923…	Escherichia coli KLY, complete genome ; Escherichia coli K-12 strain ER3466, complete genome ; Escherichia coli genome assembly ERS742059, chromosome : I ; Escherichia coli str. Sanji, complete genome ; Escherichia coli str. K12 substr. DH10B, complete genome ; Escherichia coli BW2952, complete genome ; Escherichia coli DH1, complete genome ; Escherichia coli str. K-12 substr. MDS42 DNA, complete…	100.0 ; 100.0 ; 100.0 ; 100.0 ; 100.0 ; 100.0 ; 100.0 ; 100.0 ; 100.0 ; 100.0 ; 100.0 ; 100.0 ; 100.0 ; 100.0 ; 100.0 ; 100.0 ; 100.0 ; 99.96 ; 98.73	5097.0 ; 5097.0 ; 5097.0 ; 5097.0 ; 5097.0 ; 5097.0 ; 5097.0 ; 5097.0 ; 5097.0 ; 5097.0 ; 5097.0 ; 5097.0 ; 5097.0 ; 5097.0 ; 5097.0 ; 5097.0 ; 5097.0 ; 5092.0 ; 4903.0
Salix_HiSeq_c558384_g1_i1	100	0	5000	2707	100	gi|664682453|gb|CP008801.1|	664682453	4718545	0.0573694	Escherichia coli KLY, complete genome	Bacteria	Proteobacteria	Gammaproteobacteria	Enterobacteriales	Enterobacteriaceae	Escherichia	Escherichia coli	Escherichia coli KLY	Bacteria;Proteobacteria;Gammaproteobacteria;Enterobacteriales;Enterobacteriaceae;Escherichia;Escherichia coli;Escherichia coli KLY	gi|664682453|gb|CP008801.1| ; gi|808715606|gb|CP010442.1| ; gi|169887498|gb|CP000948.1| ; gi|238859724|gb|CP001396.1| ; gi|260447279|gb|CP001637.1| ; gi|545778205|gb|U00096.3| ; gi|687675228|emb|LM995446.1| ; gi|802133627|emb|LN832404.1| ; gi|857137982|gb|CP011495.1| ; gi|899725419|gb|CP012126.1| ; gi|939731527|gb|CP011342.2| ; gi|939732440|gb|CP011343.2| ; gi|958627747|gb|CP013253.1| ; gi|101539…	Escherichia coli KLY, complete genome ; Escherichia coli K-12 strain ER3466, complete genome ; Escherichia coli str. K12 substr. DH10B, complete genome ; Escherichia coli BW2952, complete genome ; Escherichia coli DH1, complete genome ; Escherichia coli str. K-12 substr. MG1655, complete genome ; Escherichia coli genome assembly EcRV308Chr ,chromosome : 1 ; Escherichia coli K-12 genome assembly E…	100.0 ; 100.0 ; 100.0 ; 100.0 ; 100.0 ; 100.0 ; 100.0 ; 100.0 ; 100.0 ; 100.0 ; 100.0 ; 100.0 ; 100.0 ; 99.96 ; 99.93 ; 100.0 ; 99.93 ; 99.26	5000.0 ; 5000.0 ; 5000.0 ; 5000.0 ; 5000.0 ; 5000.0 ; 5000.0 ; 5000.0 ; 5000.0 ; 5000.0 ; 5000.0 ; 5000.0 ; 5000.0 ; 4994.0 ; 4988.0 ; 4953.0 ; 4950.0 ; 4852.0
Salix_HiSeq_c560484_g1_i1	100	0	7513	4081	99.6815	gi|664682453|gb|CP008801.1|	664682453	4718545	0.086213	Escherichia coli KLY, complete genome	Bacteria	Proteobacteria	Gammaproteobacteria	Enterobacteriales	Enterobacteriaceae	Escherichia	Escherichia coli	Escherichia coli KLY	Bacteria;Proteobacteria;Gammaproteobacteria;Enterobacteriales;Enterobacteriaceae;Escherichia;Escherichia coli;Escherichia coli KLY	gi|664682453|gb|CP008801.1| ; gi|808715606|gb|CP010442.1| ; gi|932857508|emb|LN877770.1| ; gi|169887498|gb|CP000948.1| ; gi|238859724|gb|CP001396.1| ; gi|260447279|gb|CP001637.1| ; gi|359330873|dbj|AP012306.1| ; gi|545778205|gb|U00096.3| ; gi|687675228|emb|LM995446.1| ; gi|802133627|emb|LN832404.1| ; gi|857137982|gb|CP011495.1| ; gi|899725419|gb|CP012126.1| ; gi|923416119|gb|CP011113.1| ; gi|9397…	Escherichia coli KLY, complete genome ; Escherichia coli K-12 strain ER3466, complete genome ; Escherichia coli genome assembly ERS742059, chromosome : I ; Escherichia coli str. K12 substr. DH10B, complete genome ; Escherichia coli BW2952, complete genome ; Escherichia coli DH1, complete genome ; Escherichia coli str. K-12 substr. MDS42 DNA, complete genome ; Escherichia coli str. K-12 substr. MG…	100.0 ; 100.0 ; 100.0 ; 100.0 ; 100.0 ; 100.0 ; 100.0 ; 100.0 ; 100.0 ; 100.0 ; 100.0 ; 100.0 ; 100.0 ; 100.0 ; 100.0 ; 100.0 ; 97.71	7513.0 ; 7513.0 ; 7513.0 ; 7513.0 ; 7513.0 ; 7513.0 ; 7513.0 ; 7513.0 ; 7513.0 ; 7513.0 ; 7513.0 ; 7513.0 ; 7513.0 ; 7513.0 ; 7513.0 ; 7513.0 ; 6998.0
Salix_HiSeq_c562090_g1_i2	100	0	5864	3191	99.4986	gi|664682453|gb|CP008801.1|	664682453	4718545	0.0672877	Escherichia coli KLY, complete genome	Bacteria	Proteobacteria	Gammaproteobacteria	Enterobacteriales	Enterobacteriaceae	Escherichia	Escherichia coli	Escherichia coli KLY	Bacteria;Proteobacteria;Gammaproteobacteria;Enterobacteriales;Enterobacteriaceae;Escherichia;Escherichia coli;Escherichia coli KLY	gi|664682453|gb|CP008801.1| ; gi|808715606|gb|CP010442.1| ; gi|932857508|emb|LN877770.1| ; gi|1015398821|gb|CP011061.1| ; gi|169887498|gb|CP000948.1| ; gi|238859724|gb|CP001396.1| ; gi|260447279|gb|CP001637.1| ; gi|359330873|dbj|AP012306.1| ; gi|383101383|gb|CP002291.1| ; gi|545778205|gb|U00096.3| ; gi|687675228|emb|LM995446.1| ; gi|802133627|emb|LN832404.1| ; gi|857137982|gb|CP011495.1| ; gi|899…	Escherichia coli KLY, complete genome ; Escherichia coli K-12 strain ER3466, complete genome ; Escherichia coli genome assembly ERS742059, chromosome : I ; Escherichia coli str. Sanji, complete genome ; Escherichia coli str. K12 substr. DH10B, complete genome ; Escherichia coli BW2952, complete genome ; Escherichia coli DH1, complete genome ; Escherichia coli str. K-12 substr. MDS42 DNA, complete…	100.0 ; 100.0 ; 100.0 ; 100.0 ; 100.0 ; 100.0 ; 100.0 ; 100.0 ; 100.0 ; 100.0 ; 100.0 ; 100.0 ; 100.0 ; 100.0 ; 100.0 ; 100.0 ; 100.0 ; 100.0 ; 98.87	5864.0 ; 5864.0 ; 5864.0 ; 5864.0 ; 5864.0 ; 5864.0 ; 5864.0 ; 5864.0 ; 5864.0 ; 5864.0 ; 5864.0 ; 5864.0 ; 5864.0 ; 5864.0 ; 5864.0 ; 5864.0 ; 5864.0 ; 5864.0 ; 5664.0
Salix_HiSeq_c563192_g1_i1	100	0	11428	6188	100	gi|664682453|gb|CP008801.1|	664682453	4718545	0.131142	Escherichia coli KLY, complete genome	Bacteria	Proteobacteria	Gammaproteobacteria	Enterobacteriales	Enterobacteriaceae	Escherichia	Escherichia coli	Escherichia coli KLY	Bacteria;Proteobacteria;Gammaproteobacteria;Enterobacteriales;Enterobacteriaceae;Escherichia;Escherichia coli;Escherichia coli KLY	gi|664682453|gb|CP008801.1| ; gi|238859724|gb|CP001396.1| ; gi|359330873|dbj|AP012306.1| ; gi|545778205|gb|U00096.3| ; gi|687675228|emb|LM995446.1| ; gi|802133627|emb|LN832404.1| ; gi|857137982|gb|CP011495.1| ; gi|923416119|gb|CP011113.1| ; gi|939731527|gb|CP011342.2| ; gi|939732440|gb|CP011343.2| ; gi|808715606|gb|CP010442.1| ; gi|932857508|emb|LN877770.1| ; gi|169887498|gb|CP000948.1| ; gi|2604…	Escherichia coli KLY, complete genome ; Escherichia coli BW2952, complete genome ; Escherichia coli str. K-12 substr. MDS42 DNA, complete genome ; Escherichia coli str. K-12 substr. MG1655, complete genome ; Escherichia coli genome assembly EcRV308Chr ,chromosome : 1 ; Escherichia coli K-12 genome assembly EcoliK12AG100, chromosome : I ; Escherichia coli strain NCM3722, complete genome ; Escheric…	100.0 ; 100.0 ; 100.0 ; 100.0 ; 100.0 ; 100.0 ; 100.0 ; 100.0 ; 100.0 ; 100.0 ; 99.98 ; 99.98 ; 99.98 ; 99.98 ; 99.98 ; 99.97 ; 99.97 ; 99.95 ; 98.45	11428.0 ; 11428.0 ; 11428.0 ; 11428.0 ; 11428.0 ; 11428.0 ; 11428.0 ; 11428.0 ; 11428.0 ; 11428.0 ; 11422.0 ; 11422.0 ; 11422.0 ; 11422.0 ; 11422.0 ; 11417.0 ; 11415.0 ; 11411.0 ; 10896.0
Salix_HiSeq_c563406_g1_i4	100	0	3773	2043	100	gi|664682453|gb|CP008801.1|	664682453	4718545	0.0432972	Escherichia coli KLY, complete genome	Bacteria	Proteobacteria	Gammaproteobacteria	Enterobacteriales	Enterobacteriaceae	Escherichia	Escherichia coli	Escherichia coli KLY	Bacteria;Proteobacteria;Gammaproteobacteria;Enterobacteriales;Enterobacteriaceae;Escherichia;Escherichia coli;Escherichia coli KLY	gi|664682453|gb|CP008801.1| ; gi|808715606|gb|CP010442.1| ; gi|1015398821|gb|CP011061.1| ; gi|238859724|gb|CP001396.1| ; gi|260447279|gb|CP001637.1| ; gi|359330873|dbj|AP012306.1| ; gi|383101383|gb|CP002291.1| ; gi|545778205|gb|U00096.3| ; gi|802133627|emb|LN832404.1| ; gi|857137982|gb|CP011495.1| ; gi|899725419|gb|CP012126.1| ; gi|923416119|gb|CP011113.1| ; gi|939731527|gb|CP011342.2| ; gi|93973…	Escherichia coli KLY, complete genome ; Escherichia coli K-12 strain ER3466, complete genome ; Escherichia coli str. Sanji, complete genome ; Escherichia coli BW2952, complete genome ; Escherichia coli DH1, complete genome ; Escherichia coli str. K-12 substr. MDS42 DNA, complete genome ; Escherichia coli P12b, complete genome ; Escherichia coli str. K-12 substr. MG1655, complete genome ; Escheric…	100.0 ; 100.0 ; 100.0 ; 100.0 ; 100.0 ; 100.0 ; 100.0 ; 100.0 ; 100.0 ; 100.0 ; 100.0 ; 100.0 ; 100.0 ; 100.0 ; 100.0 ; 99.85 ; 99.85 ; 99.85 ; 98.22	3773.0 ; 3773.0 ; 3773.0 ; 3773.0 ; 3773.0 ; 3773.0 ; 3773.0 ; 3773.0 ; 3773.0 ; 3773.0 ; 3773.0 ; 3773.0 ; 3773.0 ; 3773.0 ; 3773.0 ; 3572.0 ; 3572.0 ; 3572.0 ; 3530.0
Salix_HiSeq_c563839_g1_i4	100	0	4401	2383	100	gi|664682453|gb|CP008801.1|	664682453	4718545	0.0505029	Escherichia coli KLY, complete genome	Bacteria	Proteobacteria	Gammaproteobacteria	Enterobacteriales	Enterobacteriaceae	Escherichia	Escherichia coli	Escherichia coli KLY	Bacteria;Proteobacteria;Gammaproteobacteria;Enterobacteriales;Enterobacteriaceae;Escherichia;Escherichia coli;Escherichia coli KLY	gi|664682453|gb|CP008801.1| ; gi|808715606|gb|CP010442.1| ; gi|932857508|emb|LN877770.1| ; gi|1015398821|gb|CP011061.1| ; gi|169887498|gb|CP000948.1| ; gi|238859724|gb|CP001396.1| ; gi|383101383|gb|CP002291.1| ; gi|545778205|gb|U00096.3| ; gi|687675228|emb|LM995446.1| ; gi|802133627|emb|LN832404.1| ; gi|857137982|gb|CP011495.1| ; gi|923416119|gb|CP011113.1| ; gi|939731527|gb|CP011342.2| ; gi|9397…	Escherichia coli KLY, complete genome ; Escherichia coli K-12 strain ER3466, complete genome ; Escherichia coli genome assembly ERS742059, chromosome : I ; Escherichia coli str. Sanji, complete genome ; Escherichia coli str. K12 substr. DH10B, complete genome ; Escherichia coli BW2952, complete genome ; Escherichia coli P12b, complete genome ; Escherichia coli str. K-12 substr. MG1655, complete g…	100.0 ; 100.0 ; 100.0 ; 100.0 ; 100.0 ; 100.0 ; 100.0 ; 100.0 ; 100.0 ; 100.0 ; 100.0 ; 100.0 ; 100.0 ; 100.0 ; 99.96 ; 99.96 ; 99.96 ; 99.71	4401.0 ; 4401.0 ; 4401.0 ; 4401.0 ; 4401.0 ; 4401.0 ; 4401.0 ; 4401.0 ; 4401.0 ; 4401.0 ; 4401.0 ; 4401.0 ; 4401.0 ; 4401.0 ; 4396.0 ; 4396.0 ; 4396.0 ; 4362.0
Salix_HiSeq_c566166_g3_i1	100	0	1411	764	100	gi|664682453|gb|CP008801.1|	664682453	4718545	0.0161914	Escherichia coli KLY, complete genome	Bacteria	Proteobacteria	Gammaproteobacteria	Enterobacteriales	Enterobacteriaceae	Escherichia	Escherichia coli	Escherichia coli KLY	Bacteria;Proteobacteria;Gammaproteobacteria;Enterobacteriales;Enterobacteriaceae;Escherichia;Escherichia coli;Escherichia coli KLY	gi|664682453|gb|CP008801.1| ; gi|808715606|gb|CP010442.1| ; gi|932857508|emb|LN877770.1| ; gi|1015398821|gb|CP011061.1| ; gi|169887498|gb|CP000948.1| ; gi|238859724|gb|CP001396.1| ; gi|260447279|gb|CP001637.1| ; gi|359330873|dbj|AP012306.1| ; gi|383101383|gb|CP002291.1| ; gi|545778205|gb|U00096.3| ; gi|687675228|emb|LM995446.1| ; gi|802133627|emb|LN832404.1| ; gi|857137982|gb|CP011495.1| ; gi|899…	Escherichia coli KLY, complete genome ; Escherichia coli K-12 strain ER3466, complete genome ; Escherichia coli genome assembly ERS742059, chromosome : I ; Escherichia coli str. Sanji, complete genome ; Escherichia coli str. K12 substr. DH10B, complete genome ; Escherichia coli BW2952, complete genome ; Escherichia coli DH1, complete genome ; Escherichia coli str. K-12 substr. MDS42 DNA, complete…	100.0 ; 100.0 ; 100.0 ; 100.0 ; 100.0 ; 100.0 ; 100.0 ; 100.0 ; 100.0 ; 100.0 ; 100.0 ; 100.0 ; 100.0 ; 100.0 ; 100.0 ; 100.0 ; 100.0 ; 100.0 ; 97.38	1411.0 ; 1411.0 ; 1411.0 ; 1411.0 ; 1411.0 ; 1411.0 ; 1411.0 ; 1411.0 ; 1411.0 ; 1411.0 ; 1411.0 ; 1411.0 ; 1411.0 ; 1411.0 ; 1411.0 ; 1411.0 ; 1411.0 ; 1411.0 ; 1299.0
Salix_HiSeq_c567422_g1_i2	100	0	5646	3081	99.221	gi|664682453|gb|CP008801.1|	664682453	4718545	0.0647869	Escherichia coli KLY, complete genome	Bacteria	Proteobacteria	Gammaproteobacteria	Enterobacteriales	Enterobacteriaceae	Escherichia	Escherichia coli	Escherichia coli KLY	Bacteria;Proteobacteria;Gammaproteobacteria;Enterobacteriales;Enterobacteriaceae;Escherichia;Escherichia coli;Escherichia coli KLY	gi|664682453|gb|CP008801.1| ; gi|808715606|gb|CP010442.1| ; gi|932857508|emb|LN877770.1| ; gi|169887498|gb|CP000948.1| ; gi|238859724|gb|CP001396.1| ; gi|260447279|gb|CP001637.1| ; gi|359330873|dbj|AP012306.1| ; gi|545778205|gb|U00096.3| ; gi|687675228|emb|LM995446.1| ; gi|802133627|emb|LN832404.1| ; gi|857137982|gb|CP011495.1| ; gi|899725419|gb|CP012126.1| ; gi|923416119|gb|CP011113.1| ; gi|9397…	Escherichia coli KLY, complete genome ; Escherichia coli K-12 strain ER3466, complete genome ; Escherichia coli genome assembly ERS742059, chromosome : I ; Escherichia coli str. K12 substr. DH10B, complete genome ; Escherichia coli BW2952, complete genome ; Escherichia coli DH1, complete genome ; Escherichia coli str. K-12 substr. MDS42 DNA, complete genome ; Escherichia coli str. K-12 substr. MG…	100.0 ; 100.0 ; 100.0 ; 100.0 ; 100.0 ; 100.0 ; 100.0 ; 100.0 ; 100.0 ; 100.0 ; 100.0 ; 100.0 ; 100.0 ; 100.0 ; 100.0 ; 100.0 ; 99.97 ; 98.86 ; 98.76	5646.0 ; 5646.0 ; 5646.0 ; 5646.0 ; 5646.0 ; 5646.0 ; 5646.0 ; 5646.0 ; 5646.0 ; 5646.0 ; 5646.0 ; 5646.0 ; 5646.0 ; 5646.0 ; 5646.0 ; 5646.0 ; 5640.0 ; 5452.0 ; 5435.0
Salix_HiSeq_c569939_g1_i2	100	0	9326	5050	100	gi|664682453|gb|CP008801.1|	664682453	4718545	0.107025	Escherichia coli KLY, complete genome	Bacteria	Proteobacteria	Gammaproteobacteria	Enterobacteriales	Enterobacteriaceae	Escherichia	Escherichia coli	Escherichia coli KLY	Bacteria;Proteobacteria;Gammaproteobacteria;Enterobacteriales;Enterobacteriaceae;Escherichia;Escherichia coli;Escherichia coli KLY	gi|664682453|gb|CP008801.1| ; gi|808715606|gb|CP010442.1| ; gi|932857508|emb|LN877770.1| ; gi|169887498|gb|CP000948.1| ; gi|238859724|gb|CP001396.1| ; gi|260447279|gb|CP001637.1| ; gi|545778205|gb|U00096.3| ; gi|687675228|emb|LM995446.1| ; gi|802133627|emb|LN832404.1| ; gi|857137982|gb|CP011495.1| ; gi|899725419|gb|CP012126.1| ; gi|923416119|gb|CP011113.1| ; gi|939731527|gb|CP011342.2| ; gi|93973…	Escherichia coli KLY, complete genome ; Escherichia coli K-12 strain ER3466, complete genome ; Escherichia coli genome assembly ERS742059, chromosome : I ; Escherichia coli str. K12 substr. DH10B, complete genome ; Escherichia coli BW2952, complete genome ; Escherichia coli DH1, complete genome ; Escherichia coli str. K-12 substr. MG1655, complete genome ; Escherichia coli genome assembly EcRV308…	100.0 ; 100.0 ; 100.0 ; 100.0 ; 100.0 ; 100.0 ; 100.0 ; 100.0 ; 100.0 ; 100.0 ; 100.0 ; 100.0 ; 100.0 ; 100.0 ; 100.0 ; 98.36 ; 98.34	9326.0 ; 9326.0 ; 9326.0 ; 9326.0 ; 9326.0 ; 9326.0 ; 9326.0 ; 9326.0 ; 9326.0 ; 9326.0 ; 9326.0 ; 9326.0 ; 9326.0 ; 9326.0 ; 9326.0 ; 8865.0 ; 8767.0
Salix_HiSeq_c569971_g1_i1	100	0	5840	3162	100	gi|664682453|gb|CP008801.1|	664682453	4718545	0.0670122	Escherichia coli KLY, complete genome	Bacteria	Proteobacteria	Gammaproteobacteria	Enterobacteriales	Enterobacteriaceae	Escherichia	Escherichia coli	Escherichia coli KLY	Bacteria;Proteobacteria;Gammaproteobacteria;Enterobacteriales;Enterobacteriaceae;Escherichia;Escherichia coli;Escherichia coli KLY	gi|664682453|gb|CP008801.1| ; gi|808715606|gb|CP010442.1| ; gi|932857508|emb|LN877770.1| ; gi|169887498|gb|CP000948.1| ; gi|238859724|gb|CP001396.1| ; gi|260447279|gb|CP001637.1| ; gi|359330873|dbj|AP012306.1| ; gi|545778205|gb|U00096.3| ; gi|687675228|emb|LM995446.1| ; gi|857137982|gb|CP011495.1| ; gi|899725419|gb|CP012126.1| ; gi|923416119|gb|CP011113.1| ; gi|939731527|gb|CP011342.2| ; gi|93973…	Escherichia coli KLY, complete genome ; Escherichia coli K-12 strain ER3466, complete genome ; Escherichia coli genome assembly ERS742059, chromosome : I ; Escherichia coli str. K12 substr. DH10B, complete genome ; Escherichia coli BW2952, complete genome ; Escherichia coli DH1, complete genome ; Escherichia coli str. K-12 substr. MDS42 DNA, complete genome ; Escherichia coli str. K-12 substr. MG…	100.0 ; 100.0 ; 100.0 ; 100.0 ; 100.0 ; 100.0 ; 100.0 ; 100.0 ; 100.0 ; 100.0 ; 100.0 ; 100.0 ; 100.0 ; 100.0 ; 100.0 ; 99.97 ; 99.97 ; 99.56 ; 98.83	5840.0 ; 5840.0 ; 5840.0 ; 5840.0 ; 5840.0 ; 5840.0 ; 5840.0 ; 5840.0 ; 5840.0 ; 5840.0 ; 5840.0 ; 5840.0 ; 5840.0 ; 5840.0 ; 5840.0 ; 5834.0 ; 5834.0 ; 5762.0 ; 5635.0
Salix_HiSeq_c573144_g1_i4	100	0	4372	2367	100	gi|664682453|gb|CP008801.1|	664682453	4718545	0.0501638	Escherichia coli KLY, complete genome	Bacteria	Proteobacteria	Gammaproteobacteria	Enterobacteriales	Enterobacteriaceae	Escherichia	Escherichia coli	Escherichia coli KLY	Bacteria;Proteobacteria;Gammaproteobacteria;Enterobacteriales;Enterobacteriaceae;Escherichia;Escherichia coli;Escherichia coli KLY	gi|664682453|gb|CP008801.1| ; gi|808715606|gb|CP010442.1| ; gi|932857508|emb|LN877770.1| ; gi|169887498|gb|CP000948.1| ; gi|238859724|gb|CP001396.1| ; gi|260447279|gb|CP001637.1| ; gi|545778205|gb|U00096.3| ; gi|687675228|emb|LM995446.1| ; gi|802133627|emb|LN832404.1| ; gi|857137982|gb|CP011495.1| ; gi|899725419|gb|CP012126.1| ; gi|923416119|gb|CP011113.1| ; gi|939731527|gb|CP011342.2| ; gi|93973…	Escherichia coli KLY, complete genome ; Escherichia coli K-12 strain ER3466, complete genome ; Escherichia coli genome assembly ERS742059, chromosome : I ; Escherichia coli str. K12 substr. DH10B, complete genome ; Escherichia coli BW2952, complete genome ; Escherichia coli DH1, complete genome ; Escherichia coli str. K-12 substr. MG1655, complete genome ; Escherichia coli genome assembly EcRV308…	100.0 ; 100.0 ; 100.0 ; 100.0 ; 100.0 ; 100.0 ; 100.0 ; 100.0 ; 100.0 ; 100.0 ; 100.0 ; 100.0 ; 100.0 ; 100.0 ; 100.0 ; 99.96 ; 99.96 ; 99.91 ; 97.61	4372.0 ; 4372.0 ; 4372.0 ; 4372.0 ; 4372.0 ; 4372.0 ; 4372.0 ; 4372.0 ; 4372.0 ; 4372.0 ; 4372.0 ; 4372.0 ; 4372.0 ; 4372.0 ; 4372.0 ; 4366.0 ; 4366.0 ; 4167.0 ; 3879.0
Salix_HiSeq_c575164_g1_i1	100	0	5156	3166	88.187	gi|664682453|gb|CP008801.1|	664682453	4718545	0.0591708	Escherichia coli KLY, complete genome	Bacteria	Proteobacteria	Gammaproteobacteria	Enterobacteriales	Enterobacteriaceae	Escherichia	Escherichia coli	Escherichia coli KLY	Bacteria;Proteobacteria;Gammaproteobacteria;Enterobacteriales;Enterobacteriaceae;Escherichia;Escherichia coli;Escherichia coli KLY	gi|664682453|gb|CP008801.1| ; gi|1015398821|gb|CP011061.1| ; gi|169887498|gb|CP000948.1| ; gi|238859724|gb|CP001396.1| ; gi|260447279|gb|CP001637.1| ; gi|359330873|dbj|AP012306.1| ; gi|383101383|gb|CP002291.1| ; gi|545778205|gb|U00096.3| ; gi|687675228|emb|LM995446.1| ; gi|802133627|emb|LN832404.1| ; gi|857137982|gb|CP011495.1| ; gi|899725419|gb|CP012126.1| ; gi|923416119|gb|CP011113.1| ; gi|9397…	Escherichia coli KLY, complete genome ; Escherichia coli str. Sanji, complete genome ; Escherichia coli str. K12 substr. DH10B, complete genome ; Escherichia coli BW2952, complete genome ; Escherichia coli DH1, complete genome ; Escherichia coli str. K-12 substr. MDS42 DNA, complete genome ; Escherichia coli P12b, complete genome ; Escherichia coli str. K-12 substr. MG1655, complete genome ; Esch…	100.0 ; 100.0 ; 100.0 ; 100.0 ; 100.0 ; 100.0 ; 100.0 ; 100.0 ; 100.0 ; 100.0 ; 100.0 ; 100.0 ; 100.0 ; 100.0 ; 100.0 ; 100.0 ; 99.96 ; 99.96 ; 98.21	5156.0 ; 5156.0 ; 5156.0 ; 5156.0 ; 5156.0 ; 5156.0 ; 5156.0 ; 5156.0 ; 5156.0 ; 5156.0 ; 5156.0 ; 5156.0 ; 5156.0 ; 5156.0 ; 5156.0 ; 5156.0 ; 5151.0 ; 5151.0 ; 4879.0
Salix_HiSeq_c575401_g1_i2	100	0	6868	3719	100	gi|664682453|gb|CP008801.1|	664682453	4718545	0.0788167	Escherichia coli KLY, complete genome	Bacteria	Proteobacteria	Gammaproteobacteria	Enterobacteriales	Enterobacteriaceae	Escherichia	Escherichia coli	Escherichia coli KLY	Bacteria;Proteobacteria;Gammaproteobacteria;Enterobacteriales;Enterobacteriaceae;Escherichia;Escherichia coli;Escherichia coli KLY	gi|664682453|gb|CP008801.1| ; gi|808715606|gb|CP010442.1| ; gi|932857508|emb|LN877770.1| ; gi|1015398821|gb|CP011061.1| ; gi|169887498|gb|CP000948.1| ; gi|238859724|gb|CP001396.1| ; gi|260447279|gb|CP001637.1| ; gi|359330873|dbj|AP012306.1| ; gi|545778205|gb|U00096.3| ; gi|802133627|emb|LN832404.1| ; gi|857137982|gb|CP011495.1| ; gi|899725419|gb|CP012126.1| ; gi|923416119|gb|CP011113.1| ; gi|9397…	Escherichia coli KLY, complete genome ; Escherichia coli K-12 strain ER3466, complete genome ; Escherichia coli genome assembly ERS742059, chromosome : I ; Escherichia coli str. Sanji, complete genome ; Escherichia coli str. K12 substr. DH10B, complete genome ; Escherichia coli BW2952, complete genome ; Escherichia coli DH1, complete genome ; Escherichia coli str. K-12 substr. MDS42 DNA, complete…	100.0 ; 100.0 ; 100.0 ; 100.0 ; 100.0 ; 100.0 ; 100.0 ; 100.0 ; 100.0 ; 100.0 ; 100.0 ; 100.0 ; 100.0 ; 100.0 ; 100.0 ; 100.0 ; 98.98 ; 98.82	6868.0 ; 6868.0 ; 6868.0 ; 6868.0 ; 6868.0 ; 6868.0 ; 6868.0 ; 6868.0 ; 6868.0 ; 6868.0 ; 6868.0 ; 6868.0 ; 6868.0 ; 6868.0 ; 6868.0 ; 6868.0 ; 6663.0 ; 6630.0
Salix_HiSeq_c577073_g3_i1	100	0	6131	3321	99.9699	gi|664682453|gb|CP008801.1|	664682453	4718545	0.0703607	Escherichia coli KLY, complete genome	Bacteria	Proteobacteria	Gammaproteobacteria	Enterobacteriales	Enterobacteriaceae	Escherichia	Escherichia coli	Escherichia coli KLY	Bacteria;Proteobacteria;Gammaproteobacteria;Enterobacteriales;Enterobacteriaceae;Escherichia;Escherichia coli;Escherichia coli KLY	gi|664682453|gb|CP008801.1| ; gi|808715606|gb|CP010442.1| ; gi|932857508|emb|LN877770.1| ; gi|169887498|gb|CP000948.1| ; gi|238859724|gb|CP001396.1| ; gi|260447279|gb|CP001637.1| ; gi|359330873|dbj|AP012306.1| ; gi|545778205|gb|U00096.3| ; gi|687675228|emb|LM995446.1| ; gi|802133627|emb|LN832404.1| ; gi|857137982|gb|CP011495.1| ; gi|899725419|gb|CP012126.1| ; gi|923416119|gb|CP011113.1| ; gi|9397…	Escherichia coli KLY, complete genome ; Escherichia coli K-12 strain ER3466, complete genome ; Escherichia coli genome assembly ERS742059, chromosome : I ; Escherichia coli str. K12 substr. DH10B, complete genome ; Escherichia coli BW2952, complete genome ; Escherichia coli DH1, complete genome ; Escherichia coli str. K-12 substr. MDS42 DNA, complete genome ; Escherichia coli str. K-12 substr. MG…	100.0 ; 100.0 ; 100.0 ; 100.0 ; 100.0 ; 100.0 ; 100.0 ; 100.0 ; 100.0 ; 100.0 ; 100.0 ; 100.0 ; 100.0 ; 100.0 ; 100.0 ; 100.0 ; 99.94 ; 99.91 ; 99.91 ; 99.76	6131.0 ; 6131.0 ; 6131.0 ; 6131.0 ; 6131.0 ; 6131.0 ; 6131.0 ; 6131.0 ; 6131.0 ; 6131.0 ; 6131.0 ; 6131.0 ; 6131.0 ; 6131.0 ; 6131.0 ; 6131.0 ; 6120.0 ; 6115.0 ; 6115.0 ; 6087.0
Salix_HiSeq_c578658_g1_i2	100	0	8379	4588	98.8884	gi|664682453|gb|CP008801.1|	664682453	4718545	0.0961525	Escherichia coli KLY, complete genome	Bacteria	Proteobacteria	Gammaproteobacteria	Enterobacteriales	Enterobacteriaceae	Escherichia	Escherichia coli	Escherichia coli KLY	Bacteria;Proteobacteria;Gammaproteobacteria;Enterobacteriales;Enterobacteriaceae;Escherichia;Escherichia coli;Escherichia coli KLY	gi|664682453|gb|CP008801.1| ; gi|808715606|gb|CP010442.1| ; gi|932857508|emb|LN877770.1| ; gi|169887498|gb|CP000948.1| ; gi|238859724|gb|CP001396.1| ; gi|260447279|gb|CP001637.1| ; gi|545778205|gb|U00096.3| ; gi|687675228|emb|LM995446.1| ; gi|802133627|emb|LN832404.1| ; gi|857137982|gb|CP011495.1| ; gi|899725419|gb|CP012126.1| ; gi|923416119|gb|CP011113.1| ; gi|939731527|gb|CP011342.2| ; gi|93973…	Escherichia coli KLY, complete genome ; Escherichia coli K-12 strain ER3466, complete genome ; Escherichia coli genome assembly ERS742059, chromosome : I ; Escherichia coli str. K12 substr. DH10B, complete genome ; Escherichia coli BW2952, complete genome ; Escherichia coli DH1, complete genome ; Escherichia coli str. K-12 substr. MG1655, complete genome ; Escherichia coli genome assembly EcRV308…	100.0 ; 100.0 ; 100.0 ; 100.0 ; 100.0 ; 100.0 ; 100.0 ; 100.0 ; 100.0 ; 100.0 ; 100.0 ; 100.0 ; 100.0 ; 100.0 ; 100.0 ; 99.96 ; 99.93 ; 100.0 ; 99.21	8379.0 ; 8379.0 ; 8379.0 ; 8379.0 ; 8379.0 ; 8379.0 ; 8379.0 ; 8379.0 ; 8379.0 ; 8379.0 ; 8379.0 ; 8379.0 ; 8379.0 ; 8379.0 ; 8379.0 ; 8368.0 ; 8364.0 ; 8185.0 ; 8022.0
Salix_HiSeq_c578658_g2_i1	100	0	3417	1850	100	gi|664682453|gb|CP008801.1|	664682453	4718545	0.039207	Escherichia coli KLY, complete genome	Bacteria	Proteobacteria	Gammaproteobacteria	Enterobacteriales	Enterobacteriaceae	Escherichia	Escherichia coli	Escherichia coli KLY	Bacteria;Proteobacteria;Gammaproteobacteria;Enterobacteriales;Enterobacteriaceae;Escherichia;Escherichia coli;Escherichia coli KLY	gi|664682453|gb|CP008801.1| ; gi|808715606|gb|CP010442.1| ; gi|932857508|emb|LN877770.1| ; gi|1015398821|gb|CP011061.1| ; gi|169887498|gb|CP000948.1| ; gi|238859724|gb|CP001396.1| ; gi|260447279|gb|CP001637.1| ; gi|359330873|dbj|AP012306.1| ; gi|383101383|gb|CP002291.1| ; gi|545778205|gb|U00096.3| ; gi|687675228|emb|LM995446.1| ; gi|802133627|emb|LN832404.1| ; gi|857137982|gb|CP011495.1| ; gi|899…	Escherichia coli KLY, complete genome ; Escherichia coli K-12 strain ER3466, complete genome ; Escherichia coli genome assembly ERS742059, chromosome : I ; Escherichia coli str. Sanji, complete genome ; Escherichia coli str. K12 substr. DH10B, complete genome ; Escherichia coli BW2952, complete genome ; Escherichia coli DH1, complete genome ; Escherichia coli str. K-12 substr. MDS42 DNA, complete…	100.0 ; 100.0 ; 100.0 ; 100.0 ; 100.0 ; 100.0 ; 100.0 ; 100.0 ; 100.0 ; 100.0 ; 100.0 ; 100.0 ; 100.0 ; 100.0 ; 100.0 ; 100.0 ; 100.0 ; 100.0 ; 99.41	3417.0 ; 3417.0 ; 3417.0 ; 3417.0 ; 3417.0 ; 3417.0 ; 3417.0 ; 3417.0 ; 3417.0 ; 3417.0 ; 3417.0 ; 3417.0 ; 3417.0 ; 3417.0 ; 3417.0 ; 3417.0 ; 3417.0 ; 3417.0 ; 3356.0
Salix_HiSeq_c579659_g1_i2	100	0	4783	2590	100	gi|664682453|gb|CP008801.1|	664682453	4718545	0.0548898	Escherichia coli KLY, complete genome	Bacteria	Proteobacteria	Gammaproteobacteria	Enterobacteriales	Enterobacteriaceae	Escherichia	Escherichia coli	Escherichia coli KLY	Bacteria;Proteobacteria;Gammaproteobacteria;Enterobacteriales;Enterobacteriaceae;Escherichia;Escherichia coli;Escherichia coli KLY	gi|664682453|gb|CP008801.1| ; gi|808715606|gb|CP010442.1| ; gi|932857508|emb|LN877770.1| ; gi|169887498|gb|CP000948.1| ; gi|238859724|gb|CP001396.1| ; gi|359330873|dbj|AP012306.1| ; gi|545778205|gb|U00096.3| ; gi|687675228|emb|LM995446.1| ; gi|802133627|emb|LN832404.1| ; gi|857137982|gb|CP011495.1| ; gi|939731527|gb|CP011342.2| ; gi|939732440|gb|CP011343.2| ; gi|260447279|gb|CP001637.1| ; gi|8997…	Escherichia coli KLY, complete genome ; Escherichia coli K-12 strain ER3466, complete genome ; Escherichia coli genome assembly ERS742059, chromosome : I ; Escherichia coli str. K12 substr. DH10B, complete genome ; Escherichia coli BW2952, complete genome ; Escherichia coli str. K-12 substr. MDS42 DNA, complete genome ; Escherichia coli str. K-12 substr. MG1655, complete genome ; Escherichia coli…	100.0 ; 100.0 ; 100.0 ; 100.0 ; 100.0 ; 100.0 ; 100.0 ; 100.0 ; 100.0 ; 100.0 ; 100.0 ; 100.0 ; 99.96 ; 99.96 ; 99.96 ; 99.92 ; 98.76 ; 98.22 ; 97.95	4783.0 ; 4783.0 ; 4783.0 ; 4783.0 ; 4783.0 ; 4783.0 ; 4783.0 ; 4783.0 ; 4783.0 ; 4783.0 ; 4783.0 ; 4783.0 ; 4778.0 ; 4778.0 ; 4778.0 ; 4772.0 ; 4601.0 ; 4529.0 ; 4490.0
Salix_HiSeq_c581817_g1_i2	100	0	6083	3294	100	gi|664682453|gb|CP008801.1|	664682453	4718545	0.0698097	Escherichia coli KLY, complete genome	Bacteria	Proteobacteria	Gammaproteobacteria	Enterobacteriales	Enterobacteriaceae	Escherichia	Escherichia coli	Escherichia coli KLY	Bacteria;Proteobacteria;Gammaproteobacteria;Enterobacteriales;Enterobacteriaceae;Escherichia;Escherichia coli;Escherichia coli KLY	gi|664682453|gb|CP008801.1| ; gi|808715606|gb|CP010442.1| ; gi|932857508|emb|LN877770.1| ; gi|169887498|gb|CP000948.1| ; gi|238859724|gb|CP001396.1| ; gi|260447279|gb|CP001637.1| ; gi|359330873|dbj|AP012306.1| ; gi|383101383|gb|CP002291.1| ; gi|545778205|gb|U00096.3| ; gi|687675228|emb|LM995446.1| ; gi|802133627|emb|LN832404.1| ; gi|857137982|gb|CP011495.1| ; gi|899725419|gb|CP012126.1| ; gi|9234…	Escherichia coli KLY, complete genome ; Escherichia coli K-12 strain ER3466, complete genome ; Escherichia coli genome assembly ERS742059, chromosome : I ; Escherichia coli str. K12 substr. DH10B, complete genome ; Escherichia coli BW2952, complete genome ; Escherichia coli DH1, complete genome ; Escherichia coli str. K-12 substr. MDS42 DNA, complete genome ; Escherichia coli P12b, complete genom…	100.0 ; 100.0 ; 100.0 ; 100.0 ; 100.0 ; 100.0 ; 100.0 ; 100.0 ; 100.0 ; 100.0 ; 100.0 ; 100.0 ; 100.0 ; 100.0 ; 100.0 ; 100.0 ; 100.0 ; 99.97 ; 99.45	6083.0 ; 6083.0 ; 6083.0 ; 6083.0 ; 6083.0 ; 6083.0 ; 6083.0 ; 6083.0 ; 6083.0 ; 6083.0 ; 6083.0 ; 6083.0 ; 6083.0 ; 6083.0 ; 6083.0 ; 6083.0 ; 6083.0 ; 6078.0 ; 5978.0
Salix_HiSeq_c582511_g1_i6	100	0	24543	13303	99.9023	gi|664682453|gb|CP008801.1|	664682453	4718545	0.281655	Escherichia coli KLY, complete genome	Bacteria	Proteobacteria	Gammaproteobacteria	Enterobacteriales	Enterobacteriaceae	Escherichia	Escherichia coli	Escherichia coli KLY	Bacteria;Proteobacteria;Gammaproteobacteria;Enterobacteriales;Enterobacteriaceae;Escherichia;Escherichia coli;Escherichia coli KLY	gi|664682453|gb|CP008801.1| ; gi|808715606|gb|CP010442.1| ; gi|857142453|gb|CP011496.1|	Escherichia coli KLY, complete genome ; Escherichia coli K-12 strain ER3466, complete genome ; Escherichia coli strain NCM3722 plasmid F, complete sequence	100.0 ; 99.99 ; 99.99	24543.0 ; 24537.0 ; 24537.0
Salix_HiSeq_c582511_g1_i7	100	0	27615	14955	99.9933	gi|664682453|gb|CP008801.1|	664682453	4718545	0.31692	Escherichia coli KLY, complete genome	Bacteria	Proteobacteria	Gammaproteobacteria	Enterobacteriales	Enterobacteriaceae	Escherichia	Escherichia coli	Escherichia coli KLY	Bacteria;Proteobacteria;Gammaproteobacteria;Enterobacteriales;Enterobacteriaceae;Escherichia;Escherichia coli;Escherichia coli KLY	gi|664682453|gb|CP008801.1| ; gi|808715606|gb|CP010442.1| ; gi|857142453|gb|CP011496.1|	Escherichia coli KLY, complete genome ; Escherichia coli K-12 strain ER3466, complete genome ; Escherichia coli strain NCM3722 plasmid F, complete sequence	100.0 ; 99.99 ; 99.99	27615.0 ; 27610.0 ; 27610.0
Salix_HiSeq_c583497_g1_i1	100	0	7384	3998	100	gi|664682453|gb|CP008801.1|	664682453	4718545	0.0847295	Escherichia coli KLY, complete genome	Bacteria	Proteobacteria	Gammaproteobacteria	Enterobacteriales	Enterobacteriaceae	Escherichia	Escherichia coli	Escherichia coli KLY	Bacteria;Proteobacteria;Gammaproteobacteria;Enterobacteriales;Enterobacteriaceae;Escherichia;Escherichia coli;Escherichia coli KLY	gi|664682453|gb|CP008801.1| ; gi|808715606|gb|CP010442.1| ; gi|932857508|emb|LN877770.1| ; gi|169887498|gb|CP000948.1| ; gi|238859724|gb|CP001396.1| ; gi|545778205|gb|U00096.3| ; gi|687675228|emb|LM995446.1| ; gi|802133627|emb|LN832404.1| ; gi|857137982|gb|CP011495.1| ; gi|923416119|gb|CP011113.1| ; gi|939731527|gb|CP011342.2| ; gi|939732440|gb|CP011343.2| ; gi|260447279|gb|CP001637.1| ; gi|89972…	Escherichia coli KLY, complete genome ; Escherichia coli K-12 strain ER3466, complete genome ; Escherichia coli genome assembly ERS742059, chromosome : I ; Escherichia coli str. K12 substr. DH10B, complete genome ; Escherichia coli BW2952, complete genome ; Escherichia coli str. K-12 substr. MG1655, complete genome ; Escherichia coli genome assembly EcRV308Chr ,chromosome : 1 ; Escherichia coli K…	100.0 ; 100.0 ; 100.0 ; 100.0 ; 100.0 ; 100.0 ; 100.0 ; 100.0 ; 100.0 ; 100.0 ; 100.0 ; 100.0 ; 99.97 ; 99.97 ; 99.97 ; 98.32 ; 97.95	7384.0 ; 7384.0 ; 7384.0 ; 7384.0 ; 7384.0 ; 7384.0 ; 7384.0 ; 7384.0 ; 7384.0 ; 7384.0 ; 7384.0 ; 7384.0 ; 7378.0 ; 7378.0 ; 7378.0 ; 7012.0 ; 6857.0
Salix_HiSeq_c583667_g1_i3	99.95	0	6730	3651	99.9726	gi|664682453|gb|CP008801.1|	664682453	4718545	0.0773544	Escherichia coli KLY, complete genome	Bacteria	Proteobacteria	Gammaproteobacteria	Enterobacteriales	Enterobacteriaceae	Escherichia	Escherichia coli	Escherichia coli KLY	Bacteria;Proteobacteria;Gammaproteobacteria;Enterobacteriales;Enterobacteriaceae;Escherichia;Escherichia coli;Escherichia coli KLY	gi|664682453|gb|CP008801.1| ; gi|808715606|gb|CP010442.1| ; gi|932857508|emb|LN877770.1| ; gi|169887498|gb|CP000948.1| ; gi|238859724|gb|CP001396.1| ; gi|260447279|gb|CP001637.1| ; gi|359330873|dbj|AP012306.1| ; gi|545778205|gb|U00096.3| ; gi|687675228|emb|LM995446.1| ; gi|802133627|emb|LN832404.1| ; gi|857137982|gb|CP011495.1| ; gi|899725419|gb|CP012126.1| ; gi|923416119|gb|CP011113.1| ; gi|9397…	Escherichia coli KLY, complete genome ; Escherichia coli K-12 strain ER3466, complete genome ; Escherichia coli genome assembly ERS742059, chromosome : I ; Escherichia coli str. K12 substr. DH10B, complete genome ; Escherichia coli BW2952, complete genome ; Escherichia coli DH1, complete genome ; Escherichia coli str. K-12 substr. MDS42 DNA, complete genome ; Escherichia coli str. K-12 substr. MG…	99.95 ; 99.95 ; 99.95 ; 99.95 ; 99.95 ; 99.95 ; 99.95 ; 99.95 ; 99.95 ; 99.95 ; 99.95 ; 99.95 ; 99.95 ; 99.95 ; 99.95 ; 99.95	6730.0 ; 6730.0 ; 6730.0 ; 6730.0 ; 6730.0 ; 6730.0 ; 6730.0 ; 6730.0 ; 6730.0 ; 6730.0 ; 6730.0 ; 6730.0 ; 6730.0 ; 6730.0 ; 6730.0 ; 6730.0
Salix_HiSeq_c583960_g2_i2	99.93	0	2604	1450	97.4483	gi|664682453|gb|CP008801.1|	664682453	4718545	0.0299457	Escherichia coli KLY, complete genome	Bacteria	Proteobacteria	Gammaproteobacteria	Enterobacteriales	Enterobacteriaceae	Escherichia	Escherichia coli	Escherichia coli KLY	Bacteria;Proteobacteria;Gammaproteobacteria;Enterobacteriales;Enterobacteriaceae;Escherichia;Escherichia coli;Escherichia coli KLY	gi|664682453|gb|CP008801.1| ; gi|808715606|gb|CP010442.1| ; gi|169887498|gb|CP000948.1| ; gi|545778205|gb|U00096.3| ; gi|687675228|emb|LM995446.1| ; gi|802133627|emb|LN832404.1| ; gi|923416119|gb|CP011113.1| ; gi|939731527|gb|CP011342.2| ; gi|939732440|gb|CP011343.2| ; gi|260447279|gb|CP001637.1| ; gi|899725419|gb|CP012126.1|	Escherichia coli KLY, complete genome ; Escherichia coli K-12 strain ER3466, complete genome ; Escherichia coli str. K12 substr. DH10B, complete genome ; Escherichia coli str. K-12 substr. MG1655, complete genome ; Escherichia coli genome assembly EcRV308Chr ,chromosome : 1 ; Escherichia coli K-12 genome assembly EcoliK12AG100, chromosome : I ; Escherichia coli strain RR1, complete genome ; Esche…	99.93 ; 99.93 ; 99.93 ; 99.93 ; 99.93 ; 99.93 ; 99.93 ; 99.93 ; 99.93 ; 99.86 ; 99.86	2604.0 ; 2604.0 ; 2604.0 ; 2604.0 ; 2604.0 ; 2604.0 ; 2604.0 ; 2604.0 ; 2604.0 ; 2599.0 ; 2599.0
Salix_HiSeq_c583960_g4_i3	100	0	7278	3941	100	gi|664682453|gb|CP008801.1|	664682453	4718545	0.0835215	Escherichia coli KLY, complete genome	Bacteria	Proteobacteria	Gammaproteobacteria	Enterobacteriales	Enterobacteriaceae	Escherichia	Escherichia coli	Escherichia coli KLY	Bacteria;Proteobacteria;Gammaproteobacteria;Enterobacteriales;Enterobacteriaceae;Escherichia;Escherichia coli;Escherichia coli KLY	gi|664682453|gb|CP008801.1| ; gi|808715606|gb|CP010442.1| ; gi|545778205|gb|U00096.3| ; gi|687675228|emb|LM995446.1| ; gi|802133627|emb|LN832404.1| ; gi|923416119|gb|CP011113.1| ; gi|939731527|gb|CP011342.2| ; gi|939732440|gb|CP011343.2| ; gi|260447279|gb|CP001637.1| ; gi|899725419|gb|CP012126.1|	Escherichia coli KLY, complete genome ; Escherichia coli K-12 strain ER3466, complete genome ; Escherichia coli str. K-12 substr. MG1655, complete genome ; Escherichia coli genome assembly EcRV308Chr ,chromosome : 1 ; Escherichia coli K-12 genome assembly EcoliK12AG100, chromosome : I ; Escherichia coli strain RR1, complete genome ; Escherichia coli K-12 GM4792 Lac+, complete genome ; Escherichia…	100.0 ; 100.0 ; 100.0 ; 100.0 ; 100.0 ; 100.0 ; 100.0 ; 100.0 ; 99.97 ; 99.97	7278.0 ; 7278.0 ; 7278.0 ; 7278.0 ; 7278.0 ; 7278.0 ; 7278.0 ; 7278.0 ; 7273.0 ; 7273.0
Salix_HiSeq_c584332_g1_i2	99.95	0	7361	3992	100	gi|664682453|gb|CP008801.1|	664682453	4718545	0.0846024	Escherichia coli KLY, complete genome	Bacteria	Proteobacteria	Gammaproteobacteria	Enterobacteriales	Enterobacteriaceae	Escherichia	Escherichia coli	Escherichia coli KLY	Bacteria;Proteobacteria;Gammaproteobacteria;Enterobacteriales;Enterobacteriaceae;Escherichia;Escherichia coli;Escherichia coli KLY	gi|664682453|gb|CP008801.1| ; gi|932857508|emb|LN877770.1| ; gi|169887498|gb|CP000948.1| ; gi|238859724|gb|CP001396.1| ; gi|260447279|gb|CP001637.1| ; gi|359330873|dbj|AP012306.1| ; gi|383101383|gb|CP002291.1| ; gi|545778205|gb|U00096.3| ; gi|687675228|emb|LM995446.1| ; gi|857137982|gb|CP011495.1| ; gi|899725419|gb|CP012126.1| ; gi|939731527|gb|CP011342.2| ; gi|939732440|gb|CP011343.2| ; gi|95862…	Escherichia coli KLY, complete genome ; Escherichia coli genome assembly ERS742059, chromosome : I ; Escherichia coli str. K12 substr. DH10B, complete genome ; Escherichia coli BW2952, complete genome ; Escherichia coli DH1, complete genome ; Escherichia coli str. K-12 substr. MDS42 DNA, complete genome ; Escherichia coli P12b, complete genome ; Escherichia coli str. K-12 substr. MG1655, complete…	99.95 ; 99.95 ; 99.95 ; 99.95 ; 99.95 ; 99.95 ; 99.95 ; 99.95 ; 99.95 ; 99.95 ; 99.95 ; 99.95 ; 99.95 ; 99.95 ; 99.92 ; 99.92 ; 99.92 ; 99.92	7361.0 ; 7361.0 ; 7361.0 ; 7361.0 ; 7361.0 ; 7361.0 ; 7361.0 ; 7361.0 ; 7361.0 ; 7361.0 ; 7361.0 ; 7361.0 ; 7361.0 ; 7361.0 ; 7356.0 ; 7356.0 ; 7356.0 ; 7356.0
Salix_HiSeq_c584518_g1_i3	100	0	7398	4006	100	gi|664682453|gb|CP008801.1|	664682453	4718545	0.0848991	Escherichia coli KLY, complete genome	Bacteria	Proteobacteria	Gammaproteobacteria	Enterobacteriales	Enterobacteriaceae	Escherichia	Escherichia coli	Escherichia coli KLY	Bacteria;Proteobacteria;Gammaproteobacteria;Enterobacteriales;Enterobacteriaceae;Escherichia;Escherichia coli;Escherichia coli KLY	gi|664682453|gb|CP008801.1| ; gi|808715606|gb|CP010442.1| ; gi|932857508|emb|LN877770.1| ; gi|169887498|gb|CP000948.1| ; gi|238859724|gb|CP001396.1| ; gi|359330873|dbj|AP012306.1| ; gi|545778205|gb|U00096.3| ; gi|687675228|emb|LM995446.1| ; gi|802133627|emb|LN832404.1| ; gi|857137982|gb|CP011495.1| ; gi|939731527|gb|CP011342.2| ; gi|939732440|gb|CP011343.2| ; gi|260447279|gb|CP001637.1| ; gi|8997…	Escherichia coli KLY, complete genome ; Escherichia coli K-12 strain ER3466, complete genome ; Escherichia coli genome assembly ERS742059, chromosome : I ; Escherichia coli str. K12 substr. DH10B, complete genome ; Escherichia coli BW2952, complete genome ; Escherichia coli str. K-12 substr. MDS42 DNA, complete genome ; Escherichia coli str. K-12 substr. MG1655, complete genome ; Escherichia coli…	100.0 ; 100.0 ; 100.0 ; 100.0 ; 100.0 ; 100.0 ; 100.0 ; 100.0 ; 100.0 ; 100.0 ; 100.0 ; 100.0 ; 99.98 ; 99.98 ; 99.98 ; 99.95 ; 99.95 ; 99.95	7398.0 ; 7398.0 ; 7398.0 ; 7398.0 ; 7398.0 ; 7398.0 ; 7398.0 ; 7398.0 ; 7398.0 ; 7398.0 ; 7398.0 ; 7398.0 ; 7393.0 ; 7393.0 ; 7393.0 ; 7387.0 ; 7387.0 ; 7387.0
Salix_HiSeq_c584518_g3_i1	100	0	8842	4838	98.9665	gi|664682453|gb|CP008801.1|	664682453	4718545	0.101472	Escherichia coli KLY, complete genome	Bacteria	Proteobacteria	Gammaproteobacteria	Enterobacteriales	Enterobacteriaceae	Escherichia	Escherichia coli	Escherichia coli KLY	Bacteria;Proteobacteria;Gammaproteobacteria;Enterobacteriales;Enterobacteriaceae;Escherichia;Escherichia coli;Escherichia coli KLY	gi|664682453|gb|CP008801.1| ; gi|808715606|gb|CP010442.1| ; gi|932857508|emb|LN877770.1| ; gi|169887498|gb|CP000948.1| ; gi|238859724|gb|CP001396.1| ; gi|545778205|gb|U00096.3| ; gi|687675228|emb|LM995446.1| ; gi|802133627|emb|LN832404.1| ; gi|857137982|gb|CP011495.1| ; gi|939731527|gb|CP011342.2| ; gi|939732440|gb|CP011343.2| ; gi|260447279|gb|CP001637.1| ; gi|899725419|gb|CP012126.1| ; gi|95862…	Escherichia coli KLY, complete genome ; Escherichia coli K-12 strain ER3466, complete genome ; Escherichia coli genome assembly ERS742059, chromosome : I ; Escherichia coli str. K12 substr. DH10B, complete genome ; Escherichia coli BW2952, complete genome ; Escherichia coli str. K-12 substr. MG1655, complete genome ; Escherichia coli genome assembly EcRV308Chr ,chromosome : 1 ; Escherichia coli K…	100.0 ; 100.0 ; 100.0 ; 100.0 ; 100.0 ; 100.0 ; 100.0 ; 100.0 ; 100.0 ; 100.0 ; 100.0 ; 99.98 ; 99.98 ; 99.96 ; 99.94 ; 99.94 ; 99.92	8842.0 ; 8842.0 ; 8842.0 ; 8842.0 ; 8842.0 ; 8842.0 ; 8842.0 ; 8842.0 ; 8842.0 ; 8842.0 ; 8842.0 ; 8837.0 ; 8837.0 ; 8831.0 ; 8826.0 ; 8826.0 ; 8820.0
Salix_HiSeq_c584526_g1_i6	100	0	14030	7597	100	gi|664682453|gb|CP008801.1|	664682453	4718545	0.161003	Escherichia coli KLY, complete genome	Bacteria	Proteobacteria	Gammaproteobacteria	Enterobacteriales	Enterobacteriaceae	Escherichia	Escherichia coli	Escherichia coli KLY	Bacteria;Proteobacteria;Gammaproteobacteria;Enterobacteriales;Enterobacteriaceae;Escherichia;Escherichia coli;Escherichia coli KLY	gi|664682453|gb|CP008801.1| ; gi|808715606|gb|CP010442.1| ; gi|932857508|emb|LN877770.1| ; gi|169887498|gb|CP000948.1| ; gi|238859724|gb|CP001396.1| ; gi|260447279|gb|CP001637.1| ; gi|359330873|dbj|AP012306.1| ; gi|545778205|gb|U00096.3| ; gi|687675228|emb|LM995446.1| ; gi|802133627|emb|LN832404.1| ; gi|857137982|gb|CP011495.1| ; gi|899725419|gb|CP012126.1| ; gi|923416119|gb|CP011113.1| ; gi|9397…	Escherichia coli KLY, complete genome ; Escherichia coli K-12 strain ER3466, complete genome ; Escherichia coli genome assembly ERS742059, chromosome : I ; Escherichia coli str. K12 substr. DH10B, complete genome ; Escherichia coli BW2952, complete genome ; Escherichia coli DH1, complete genome ; Escherichia coli str. K-12 substr. MDS42 DNA, complete genome ; Escherichia coli str. K-12 substr. MG…	100.0 ; 100.0 ; 100.0 ; 100.0 ; 100.0 ; 100.0 ; 100.0 ; 100.0 ; 100.0 ; 100.0 ; 100.0 ; 100.0 ; 100.0 ; 100.0 ; 100.0 ; 100.0 ; 100.0 ; 99.97 ; 98.29	14030.0 ; 14030.0 ; 14030.0 ; 14030.0 ; 14030.0 ; 14030.0 ; 14030.0 ; 14030.0 ; 14030.0 ; 14030.0 ; 14030.0 ; 14030.0 ; 14030.0 ; 14030.0 ; 14030.0 ; 14030.0 ; 14030.0 ; 14017.0 ; 13300.0
Salix_HiSeq_c587375_g1_i2	100	0	10017	5424	100	gi|664682453|gb|CP008801.1|	664682453	4718545	0.114951	Escherichia coli KLY, complete genome	Bacteria	Proteobacteria	Gammaproteobacteria	Enterobacteriales	Enterobacteriaceae	Escherichia	Escherichia coli	Escherichia coli KLY	Bacteria;Proteobacteria;Gammaproteobacteria;Enterobacteriales;Enterobacteriaceae;Escherichia;Escherichia coli;Escherichia coli KLY	gi|664682453|gb|CP008801.1| ; gi|808715606|gb|CP010442.1| ; gi|238859724|gb|CP001396.1| ; gi|260447279|gb|CP001637.1| ; gi|545778205|gb|U00096.3| ; gi|802133627|emb|LN832404.1| ; gi|857137982|gb|CP011495.1| ; gi|899725419|gb|CP012126.1| ; gi|923416119|gb|CP011113.1| ; gi|939731527|gb|CP011342.2| ; gi|939732440|gb|CP011343.2| ; gi|932857508|emb|LN877770.1| ; gi|169887498|gb|CP000948.1| ; gi|101539…	Escherichia coli KLY, complete genome ; Escherichia coli K-12 strain ER3466, complete genome ; Escherichia coli BW2952, complete genome ; Escherichia coli DH1, complete genome ; Escherichia coli str. K-12 substr. MG1655, complete genome ; Escherichia coli K-12 genome assembly EcoliK12AG100, chromosome : I ; Escherichia coli strain NCM3722, complete genome ; Escherichia coli strain DH1Ec104, compl…	100.0 ; 100.0 ; 100.0 ; 100.0 ; 100.0 ; 100.0 ; 100.0 ; 100.0 ; 100.0 ; 100.0 ; 100.0 ; 99.98 ; 99.98 ; 99.96 ; 99.96 ; 99.94 ; 99.89 ; 97.18	10017.0 ; 10017.0 ; 10017.0 ; 10017.0 ; 10017.0 ; 10017.0 ; 10017.0 ; 10017.0 ; 10017.0 ; 10017.0 ; 10017.0 ; 10011.0 ; 10011.0 ; 10006.0 ; 10004.0 ; 10000.0 ; 9980.0 ; 9169.0
Salix_HiSeq_c589034_g1_i1	100	0	14113	7642	100	gi|664682453|gb|CP008801.1|	664682453	4718545	0.161957	Escherichia coli KLY, complete genome	Bacteria	Proteobacteria	Gammaproteobacteria	Enterobacteriales	Enterobacteriaceae	Escherichia	Escherichia coli	Escherichia coli KLY	Bacteria;Proteobacteria;Gammaproteobacteria;Enterobacteriales;Enterobacteriaceae;Escherichia;Escherichia coli;Escherichia coli KLY	gi|664682453|gb|CP008801.1| ; gi|808715606|gb|CP010442.1| ; gi|169887498|gb|CP000948.1| ; gi|238859724|gb|CP001396.1| ; gi|359330873|dbj|AP012306.1| ; gi|545778205|gb|U00096.3| ; gi|687675228|emb|LM995446.1| ; gi|802133627|emb|LN832404.1| ; gi|857137982|gb|CP011495.1| ; gi|923416119|gb|CP011113.1| ; gi|939731527|gb|CP011342.2| ; gi|939732440|gb|CP011343.2| ; gi|260447279|gb|CP001637.1| ; gi|89972…	Escherichia coli KLY, complete genome ; Escherichia coli K-12 strain ER3466, complete genome ; Escherichia coli str. K12 substr. DH10B, complete genome ; Escherichia coli BW2952, complete genome ; Escherichia coli str. K-12 substr. MDS42 DNA, complete genome ; Escherichia coli str. K-12 substr. MG1655, complete genome ; Escherichia coli genome assembly EcRV308Chr ,chromosome : 1 ; Escherichia col…	100.0 ; 100.0 ; 100.0 ; 100.0 ; 100.0 ; 100.0 ; 100.0 ; 100.0 ; 100.0 ; 100.0 ; 100.0 ; 100.0 ; 99.99 ; 99.99 ; 99.99 ; 99.97 ; 99.97 ; 99.67	14113.0 ; 14113.0 ; 14113.0 ; 14113.0 ; 14113.0 ; 14113.0 ; 14113.0 ; 14113.0 ; 14113.0 ; 14113.0 ; 14113.0 ; 14113.0 ; 14107.0 ; 14107.0 ; 14105.0 ; 14102.0 ; 14100.0 ; 12628.0
Salix_HiSeq_c589034_g2_i1	100	0	7701	4170	100	gi|664682453|gb|CP008801.1|	664682453	4718545	0.0883747	Escherichia coli KLY, complete genome	Bacteria	Proteobacteria	Gammaproteobacteria	Enterobacteriales	Enterobacteriaceae	Escherichia	Escherichia coli	Escherichia coli KLY	Bacteria;Proteobacteria;Gammaproteobacteria;Enterobacteriales;Enterobacteriaceae;Escherichia;Escherichia coli;Escherichia coli KLY	gi|664682453|gb|CP008801.1| ; gi|808715606|gb|CP010442.1| ; gi|932857508|emb|LN877770.1| ; gi|169887498|gb|CP000948.1| ; gi|238859724|gb|CP001396.1| ; gi|260447279|gb|CP001637.1| ; gi|359330873|dbj|AP012306.1| ; gi|545778205|gb|U00096.3| ; gi|687675228|emb|LM995446.1| ; gi|802133627|emb|LN832404.1| ; gi|857137982|gb|CP011495.1| ; gi|899725419|gb|CP012126.1| ; gi|923416119|gb|CP011113.1| ; gi|9397…	Escherichia coli KLY, complete genome ; Escherichia coli K-12 strain ER3466, complete genome ; Escherichia coli genome assembly ERS742059, chromosome : I ; Escherichia coli str. K12 substr. DH10B, complete genome ; Escherichia coli BW2952, complete genome ; Escherichia coli DH1, complete genome ; Escherichia coli str. K-12 substr. MDS42 DNA, complete genome ; Escherichia coli str. K-12 substr. MG…	100.0 ; 100.0 ; 100.0 ; 100.0 ; 100.0 ; 100.0 ; 100.0 ; 100.0 ; 100.0 ; 100.0 ; 100.0 ; 100.0 ; 100.0 ; 100.0 ; 100.0 ; 100.0 ; 99.95 ; 99.09 ; 98.78	7701.0 ; 7701.0 ; 7701.0 ; 7701.0 ; 7701.0 ; 7701.0 ; 7701.0 ; 7701.0 ; 7701.0 ; 7701.0 ; 7701.0 ; 7701.0 ; 7701.0 ; 7701.0 ; 7701.0 ; 7701.0 ; 7690.0 ; 7491.0 ; 7419.0
Salix_HiSeq_c589034_g3_i1	100	0	2564	1388	100	gi|664682453|gb|CP008801.1|	664682453	4718545	0.0294158	Escherichia coli KLY, complete genome	Bacteria	Proteobacteria	Gammaproteobacteria	Enterobacteriales	Enterobacteriaceae	Escherichia	Escherichia coli	Escherichia coli KLY	Bacteria;Proteobacteria;Gammaproteobacteria;Enterobacteriales;Enterobacteriaceae;Escherichia;Escherichia coli;Escherichia coli KLY	gi|664682453|gb|CP008801.1| ; gi|808715606|gb|CP010442.1| ; gi|932857508|emb|LN877770.1| ; gi|169887498|gb|CP000948.1| ; gi|238859724|gb|CP001396.1| ; gi|260447279|gb|CP001637.1| ; gi|359330873|dbj|AP012306.1| ; gi|545778205|gb|U00096.3| ; gi|687675228|emb|LM995446.1| ; gi|802133627|emb|LN832404.1| ; gi|857137982|gb|CP011495.1| ; gi|899725419|gb|CP012126.1| ; gi|923416119|gb|CP011113.1| ; gi|9397…	Escherichia coli KLY, complete genome ; Escherichia coli K-12 strain ER3466, complete genome ; Escherichia coli genome assembly ERS742059, chromosome : I ; Escherichia coli str. K12 substr. DH10B, complete genome ; Escherichia coli BW2952, complete genome ; Escherichia coli DH1, complete genome ; Escherichia coli str. K-12 substr. MDS42 DNA, complete genome ; Escherichia coli str. K-12 substr. MG…	100.0 ; 100.0 ; 100.0 ; 100.0 ; 100.0 ; 100.0 ; 100.0 ; 100.0 ; 100.0 ; 100.0 ; 100.0 ; 100.0 ; 100.0 ; 100.0 ; 100.0 ; 100.0 ; 100.0 ; 97.41 ; 97.05	2564.0 ; 2564.0 ; 2564.0 ; 2564.0 ; 2564.0 ; 2564.0 ; 2564.0 ; 2564.0 ; 2564.0 ; 2564.0 ; 2564.0 ; 2564.0 ; 2564.0 ; 2564.0 ; 2564.0 ; 2564.0 ; 2386.0 ; 2362.0 ; 2335.0
Salix_HiSeq_c589067_g1_i4	100	0	9657	5229	100	gi|664682453|gb|CP008801.1|	664682453	4718545	0.110818	Escherichia coli KLY, complete genome	Bacteria	Proteobacteria	Gammaproteobacteria	Enterobacteriales	Enterobacteriaceae	Escherichia	Escherichia coli	Escherichia coli KLY	Bacteria;Proteobacteria;Gammaproteobacteria;Enterobacteriales;Enterobacteriaceae;Escherichia;Escherichia coli;Escherichia coli KLY	gi|664682453|gb|CP008801.1| ; gi|808715606|gb|CP010442.1| ; gi|932857508|emb|LN877770.1| ; gi|169887498|gb|CP000948.1| ; gi|545778205|gb|U00096.3| ; gi|687675228|emb|LM995446.1| ; gi|802133627|emb|LN832404.1| ; gi|857137982|gb|CP011495.1| ; gi|923416119|gb|CP011113.1| ; gi|939731527|gb|CP011342.2| ; gi|939732440|gb|CP011343.2| ; gi|260447279|gb|CP001637.1| ; gi|899725419|gb|CP012126.1| ; gi|10153…	Escherichia coli KLY, complete genome ; Escherichia coli K-12 strain ER3466, complete genome ; Escherichia coli genome assembly ERS742059, chromosome : I ; Escherichia coli str. K12 substr. DH10B, complete genome ; Escherichia coli str. K-12 substr. MG1655, complete genome ; Escherichia coli genome assembly EcRV308Chr ,chromosome : 1 ; Escherichia coli K-12 genome assembly EcoliK12AG100, chromoso…	100.0 ; 100.0 ; 100.0 ; 100.0 ; 100.0 ; 100.0 ; 100.0 ; 100.0 ; 100.0 ; 100.0 ; 100.0 ; 99.98 ; 99.98 ; 99.96 ; 98.83	9657.0 ; 9657.0 ; 9657.0 ; 9657.0 ; 9657.0 ; 9657.0 ; 9657.0 ; 9657.0 ; 9657.0 ; 9657.0 ; 9657.0 ; 9651.0 ; 9651.0 ; 9644.0 ; 9319.0
Salix_HiSeq_c589617_g2_i1	100	0	8436	4568	100	gi|664682453|gb|CP008801.1|	664682453	4718545	0.0968095	Escherichia coli KLY, complete genome	Bacteria	Proteobacteria	Gammaproteobacteria	Enterobacteriales	Enterobacteriaceae	Escherichia	Escherichia coli	Escherichia coli KLY	Bacteria;Proteobacteria;Gammaproteobacteria;Enterobacteriales;Enterobacteriaceae;Escherichia;Escherichia coli;Escherichia coli KLY	gi|664682453|gb|CP008801.1| ; gi|808715606|gb|CP010442.1| ; gi|932857508|emb|LN877770.1| ; gi|169887498|gb|CP000948.1| ; gi|238859724|gb|CP001396.1| ; gi|260447279|gb|CP001637.1| ; gi|687675228|emb|LM995446.1| ; gi|802133627|emb|LN832404.1| ; gi|857137982|gb|CP011495.1| ; gi|899725419|gb|CP012126.1| ; gi|923416119|gb|CP011113.1| ; gi|939731527|gb|CP011342.2| ; gi|958627747|gb|CP013253.1| ; gi|359…	Escherichia coli KLY, complete genome ; Escherichia coli K-12 strain ER3466, complete genome ; Escherichia coli genome assembly ERS742059, chromosome : I ; Escherichia coli str. K12 substr. DH10B, complete genome ; Escherichia coli BW2952, complete genome ; Escherichia coli DH1, complete genome ; Escherichia coli genome assembly EcRV308Chr ,chromosome : 1 ; Escherichia coli K-12 genome assembly E…	100.0 ; 100.0 ; 100.0 ; 100.0 ; 100.0 ; 100.0 ; 100.0 ; 100.0 ; 100.0 ; 100.0 ; 100.0 ; 100.0 ; 100.0 ; 99.98 ; 99.98 ; 99.98 ; 99.96 ; 99.21 ; 98.86	8436.0 ; 8436.0 ; 8436.0 ; 8436.0 ; 8436.0 ; 8436.0 ; 8436.0 ; 8436.0 ; 8436.0 ; 8436.0 ; 8436.0 ; 8436.0 ; 8436.0 ; 8431.0 ; 8431.0 ; 8431.0 ; 8425.0 ; 8231.0 ; 8146.0
Salix_HiSeq_c589617_g3_i4	99.98	0	9226	6720	74.3899	gi|664682453|gb|CP008801.1|	664682453	4718545	0.105965	Escherichia coli KLY, complete genome	Bacteria	Proteobacteria	Gammaproteobacteria	Enterobacteriales	Enterobacteriaceae	Escherichia	Escherichia coli	Escherichia coli KLY	Bacteria;Proteobacteria;Gammaproteobacteria;Enterobacteriales;Enterobacteriaceae;Escherichia;Escherichia coli;Escherichia coli KLY	gi|664682453|gb|CP008801.1| ; gi|808715606|gb|CP010442.1| ; gi|932857508|emb|LN877770.1| ; gi|1015398821|gb|CP011061.1| ; gi|169887498|gb|CP000948.1| ; gi|238859724|gb|CP001396.1| ; gi|260447279|gb|CP001637.1| ; gi|359330873|dbj|AP012306.1| ; gi|545778205|gb|U00096.3| ; gi|687675228|emb|LM995446.1| ; gi|802133627|emb|LN832404.1| ; gi|857137982|gb|CP011495.1| ; gi|899725419|gb|CP012126.1| ; gi|923…	Escherichia coli KLY, complete genome ; Escherichia coli K-12 strain ER3466, complete genome ; Escherichia coli genome assembly ERS742059, chromosome : I ; Escherichia coli str. Sanji, complete genome ; Escherichia coli str. K12 substr. DH10B, complete genome ; Escherichia coli BW2952, complete genome ; Escherichia coli DH1, complete genome ; Escherichia coli str. K-12 substr. MDS42 DNA, complete…	99.98 ; 99.98 ; 99.98 ; 99.98 ; 99.98 ; 99.98 ; 99.98 ; 99.98 ; 99.98 ; 99.98 ; 99.98 ; 99.98 ; 99.98 ; 99.98 ; 99.98 ; 99.98 ; 99.92 ; 99.86 ; 97.82	9226.0 ; 9226.0 ; 9226.0 ; 9226.0 ; 9226.0 ; 9226.0 ; 9226.0 ; 9226.0 ; 9226.0 ; 9226.0 ; 9226.0 ; 9226.0 ; 9226.0 ; 9226.0 ; 9226.0 ; 9226.0 ; 9212.0 ; 9193.0 ; 8621.0
Salix_HiSeq_c589617_g8_i3	100	0	4137	2240	100	gi|664682453|gb|CP008801.1|	664682453	4718545	0.0474723	Escherichia coli KLY, complete genome	Bacteria	Proteobacteria	Gammaproteobacteria	Enterobacteriales	Enterobacteriaceae	Escherichia	Escherichia coli	Escherichia coli KLY	Bacteria;Proteobacteria;Gammaproteobacteria;Enterobacteriales;Enterobacteriaceae;Escherichia;Escherichia coli;Escherichia coli KLY	gi|664682453|gb|CP008801.1| ; gi|808715606|gb|CP010442.1| ; gi|932857508|emb|LN877770.1| ; gi|169887498|gb|CP000948.1| ; gi|238859724|gb|CP001396.1| ; gi|260447279|gb|CP001637.1| ; gi|359330873|dbj|AP012306.1| ; gi|545778205|gb|U00096.3| ; gi|687675228|emb|LM995446.1| ; gi|802133627|emb|LN832404.1| ; gi|857137982|gb|CP011495.1| ; gi|899725419|gb|CP012126.1| ; gi|923416119|gb|CP011113.1| ; gi|9397…	Escherichia coli KLY, complete genome ; Escherichia coli K-12 strain ER3466, complete genome ; Escherichia coli genome assembly ERS742059, chromosome : I ; Escherichia coli str. K12 substr. DH10B, complete genome ; Escherichia coli BW2952, complete genome ; Escherichia coli DH1, complete genome ; Escherichia coli str. K-12 substr. MDS42 DNA, complete genome ; Escherichia coli str. K-12 substr. MG…	100.0 ; 100.0 ; 100.0 ; 100.0 ; 100.0 ; 100.0 ; 100.0 ; 100.0 ; 100.0 ; 100.0 ; 100.0 ; 100.0 ; 100.0 ; 100.0 ; 100.0 ; 100.0 ; 99.96 ; 99.33 ; 98.75	4137.0 ; 4137.0 ; 4137.0 ; 4137.0 ; 4137.0 ; 4137.0 ; 4137.0 ; 4137.0 ; 4137.0 ; 4137.0 ; 4137.0 ; 4137.0 ; 4137.0 ; 4137.0 ; 4137.0 ; 4137.0 ; 4132.0 ; 4052.0 ; 3982.0
Salix_HiSeq_c590484_g1_i1	100	0	3397	1839	100	gi|664682453|gb|CP008801.1|	664682453	4718545	0.0389739	Escherichia coli KLY, complete genome	Bacteria	Proteobacteria	Gammaproteobacteria	Enterobacteriales	Enterobacteriaceae	Escherichia	Escherichia coli	Escherichia coli KLY	Bacteria;Proteobacteria;Gammaproteobacteria;Enterobacteriales;Enterobacteriaceae;Escherichia;Escherichia coli;Escherichia coli KLY	gi|664682453|gb|CP008801.1| ; gi|808715606|gb|CP010442.1| ; gi|932857508|emb|LN877770.1| ; gi|1015398821|gb|CP011061.1| ; gi|169887498|gb|CP000948.1| ; gi|238859724|gb|CP001396.1| ; gi|260447279|gb|CP001637.1| ; gi|359330873|dbj|AP012306.1| ; gi|545778205|gb|U00096.3| ; gi|687675228|emb|LM995446.1| ; gi|802133627|emb|LN832404.1| ; gi|857137982|gb|CP011495.1| ; gi|899725419|gb|CP012126.1| ; gi|923…	Escherichia coli KLY, complete genome ; Escherichia coli K-12 strain ER3466, complete genome ; Escherichia coli genome assembly ERS742059, chromosome : I ; Escherichia coli str. Sanji, complete genome ; Escherichia coli str. K12 substr. DH10B, complete genome ; Escherichia coli BW2952, complete genome ; Escherichia coli DH1, complete genome ; Escherichia coli str. K-12 substr. MDS42 DNA, complete…	100.0 ; 100.0 ; 100.0 ; 100.0 ; 100.0 ; 100.0 ; 100.0 ; 100.0 ; 100.0 ; 100.0 ; 100.0 ; 100.0 ; 100.0 ; 100.0 ; 100.0 ; 100.0 ; 100.0 ; 99.89 ; 99.46	3397.0 ; 3397.0 ; 3397.0 ; 3397.0 ; 3397.0 ; 3397.0 ; 3397.0 ; 3397.0 ; 3397.0 ; 3397.0 ; 3397.0 ; 3397.0 ; 3397.0 ; 3397.0 ; 3397.0 ; 3397.0 ; 3397.0 ; 3386.0 ; 3341.0
Salix_HiSeq_c590725_g1_i2	100	0	7795	4221	100	gi|664682453|gb|CP008801.1|	664682453	4718545	0.0894555	Escherichia coli KLY, complete genome	Bacteria	Proteobacteria	Gammaproteobacteria	Enterobacteriales	Enterobacteriaceae	Escherichia	Escherichia coli	Escherichia coli KLY	Bacteria;Proteobacteria;Gammaproteobacteria;Enterobacteriales;Enterobacteriaceae;Escherichia;Escherichia coli;Escherichia coli KLY	gi|664682453|gb|CP008801.1| ; gi|808715606|gb|CP010442.1| ; gi|932857508|emb|LN877770.1| ; gi|1015398821|gb|CP011061.1| ; gi|169887498|gb|CP000948.1| ; gi|238859724|gb|CP001396.1| ; gi|260447279|gb|CP001637.1| ; gi|359330873|dbj|AP012306.1| ; gi|545778205|gb|U00096.3| ; gi|687675228|emb|LM995446.1| ; gi|857137982|gb|CP011495.1| ; gi|899725419|gb|CP012126.1| ; gi|923416119|gb|CP011113.1| ; gi|9397…	Escherichia coli KLY, complete genome ; Escherichia coli K-12 strain ER3466, complete genome ; Escherichia coli genome assembly ERS742059, chromosome : I ; Escherichia coli str. Sanji, complete genome ; Escherichia coli str. K12 substr. DH10B, complete genome ; Escherichia coli BW2952, complete genome ; Escherichia coli DH1, complete genome ; Escherichia coli str. K-12 substr. MDS42 DNA, complete…	100.0 ; 100.0 ; 100.0 ; 100.0 ; 100.0 ; 100.0 ; 100.0 ; 100.0 ; 100.0 ; 100.0 ; 100.0 ; 100.0 ; 100.0 ; 100.0 ; 100.0 ; 99.98 ; 99.43 ; 99.15	7795.0 ; 7795.0 ; 7795.0 ; 7795.0 ; 7795.0 ; 7795.0 ; 7795.0 ; 7795.0 ; 7795.0 ; 7795.0 ; 7795.0 ; 7795.0 ; 7795.0 ; 7795.0 ; 7795.0 ; 7790.0 ; 7662.0 ; 7596.0
Salix_HiSeq_c590725_g2_i1	99.97	0	13356	7251	99.8069	gi|664682453|gb|CP008801.1|	664682453	4718545	0.153416	Escherichia coli KLY, complete genome	Bacteria	Proteobacteria	Gammaproteobacteria	Enterobacteriales	Enterobacteriaceae	Escherichia	Escherichia coli	Escherichia coli KLY	Bacteria;Proteobacteria;Gammaproteobacteria;Enterobacteriales;Enterobacteriaceae;Escherichia;Escherichia coli;Escherichia coli KLY	gi|664682453|gb|CP008801.1| ; gi|808715606|gb|CP010442.1| ; gi|932857508|emb|LN877770.1| ; gi|1015398821|gb|CP011061.1| ; gi|169887498|gb|CP000948.1| ; gi|238859724|gb|CP001396.1| ; gi|260447279|gb|CP001637.1| ; gi|359330873|dbj|AP012306.1| ; gi|545778205|gb|U00096.3| ; gi|687675228|emb|LM995446.1| ; gi|802133627|emb|LN832404.1| ; gi|857137982|gb|CP011495.1| ; gi|899725419|gb|CP012126.1| ; gi|923…	Escherichia coli KLY, complete genome ; Escherichia coli K-12 strain ER3466, complete genome ; Escherichia coli genome assembly ERS742059, chromosome : I ; Escherichia coli str. Sanji, complete genome ; Escherichia coli str. K12 substr. DH10B, complete genome ; Escherichia coli BW2952, complete genome ; Escherichia coli DH1, complete genome ; Escherichia coli str. K-12 substr. MDS42 DNA, complete…	99.97 ; 99.97 ; 99.97 ; 99.97 ; 99.97 ; 99.97 ; 99.97 ; 99.97 ; 99.97 ; 99.97 ; 99.97 ; 99.97 ; 99.97 ; 99.97 ; 99.97 ; 99.97 ; 99.96 ; 98.88 ; 98.66	13356.0 ; 13356.0 ; 13356.0 ; 13356.0 ; 13356.0 ; 13356.0 ; 13356.0 ; 13356.0 ; 13356.0 ; 13356.0 ; 13356.0 ; 13356.0 ; 13356.0 ; 13356.0 ; 13356.0 ; 13356.0 ; 13348.0 ; 12920.0 ; 12831.0
Salix_HiSeq_c590725_g2_i2	99.97	0	13869	7515	100	gi|664682453|gb|CP008801.1|	664682453	4718545	0.159308	Escherichia coli KLY, complete genome	Bacteria	Proteobacteria	Gammaproteobacteria	Enterobacteriales	Enterobacteriaceae	Escherichia	Escherichia coli	Escherichia coli KLY	Bacteria;Proteobacteria;Gammaproteobacteria;Enterobacteriales;Enterobacteriaceae;Escherichia;Escherichia coli;Escherichia coli KLY	gi|664682453|gb|CP008801.1| ; gi|808715606|gb|CP010442.1| ; gi|932857508|emb|LN877770.1| ; gi|1015398821|gb|CP011061.1| ; gi|169887498|gb|CP000948.1| ; gi|238859724|gb|CP001396.1| ; gi|260447279|gb|CP001637.1| ; gi|359330873|dbj|AP012306.1| ; gi|545778205|gb|U00096.3| ; gi|687675228|emb|LM995446.1| ; gi|802133627|emb|LN832404.1| ; gi|857137982|gb|CP011495.1| ; gi|899725419|gb|CP012126.1| ; gi|923…	Escherichia coli KLY, complete genome ; Escherichia coli K-12 strain ER3466, complete genome ; Escherichia coli genome assembly ERS742059, chromosome : I ; Escherichia coli str. Sanji, complete genome ; Escherichia coli str. K12 substr. DH10B, complete genome ; Escherichia coli BW2952, complete genome ; Escherichia coli DH1, complete genome ; Escherichia coli str. K-12 substr. MDS42 DNA, complete…	99.97 ; 99.97 ; 99.97 ; 99.97 ; 99.97 ; 99.97 ; 99.97 ; 99.97 ; 99.97 ; 99.97 ; 99.97 ; 99.97 ; 99.97 ; 99.97 ; 99.97 ; 99.97 ; 99.96 ; 98.91 ; 98.7	13869.0 ; 13869.0 ; 13869.0 ; 13869.0 ; 13869.0 ; 13869.0 ; 13869.0 ; 13869.0 ; 13869.0 ; 13869.0 ; 13869.0 ; 13869.0 ; 13869.0 ; 13869.0 ; 13869.0 ; 13869.0 ; 13862.0 ; 13428.0 ; 13339.0
Salix_HiSeq_c591069_g1_i1	100	0	3675	1990	100	gi|664682453|gb|CP008801.1|	664682453	4718545	0.042174	Escherichia coli KLY, complete genome	Bacteria	Proteobacteria	Gammaproteobacteria	Enterobacteriales	Enterobacteriaceae	Escherichia	Escherichia coli	Escherichia coli KLY	Bacteria;Proteobacteria;Gammaproteobacteria;Enterobacteriales;Enterobacteriaceae;Escherichia;Escherichia coli;Escherichia coli KLY	gi|664682453|gb|CP008801.1| ; gi|808715606|gb|CP010442.1| ; gi|932857508|emb|LN877770.1| ; gi|1015398821|gb|CP011061.1| ; gi|169887498|gb|CP000948.1| ; gi|238859724|gb|CP001396.1| ; gi|260447279|gb|CP001637.1| ; gi|359330873|dbj|AP012306.1| ; gi|545778205|gb|U00096.3| ; gi|687675228|emb|LM995446.1| ; gi|802133627|emb|LN832404.1| ; gi|857137982|gb|CP011495.1| ; gi|899725419|gb|CP012126.1| ; gi|923…	Escherichia coli KLY, complete genome ; Escherichia coli K-12 strain ER3466, complete genome ; Escherichia coli genome assembly ERS742059, chromosome : I ; Escherichia coli str. Sanji, complete genome ; Escherichia coli str. K12 substr. DH10B, complete genome ; Escherichia coli BW2952, complete genome ; Escherichia coli DH1, complete genome ; Escherichia coli str. K-12 substr. MDS42 DNA, complete…	100.0 ; 100.0 ; 100.0 ; 100.0 ; 100.0 ; 100.0 ; 100.0 ; 100.0 ; 100.0 ; 100.0 ; 100.0 ; 100.0 ; 100.0 ; 100.0 ; 100.0 ; 100.0 ; 99.95 ; 99.25 ; 99.25	3675.0 ; 3675.0 ; 3675.0 ; 3675.0 ; 3675.0 ; 3675.0 ; 3675.0 ; 3675.0 ; 3675.0 ; 3675.0 ; 3675.0 ; 3675.0 ; 3675.0 ; 3675.0 ; 3675.0 ; 3675.0 ; 3668.0 ; 3602.0 ; 3602.0
Salix_HiSeq_c591107_g1_i1	100	0	3943	2135	100	gi|664682453|gb|CP008801.1|	664682453	4718545	0.045247	Escherichia coli KLY, complete genome	Bacteria	Proteobacteria	Gammaproteobacteria	Enterobacteriales	Enterobacteriaceae	Escherichia	Escherichia coli	Escherichia coli KLY	Bacteria;Proteobacteria;Gammaproteobacteria;Enterobacteriales;Enterobacteriaceae;Escherichia;Escherichia coli;Escherichia coli KLY	gi|664682453|gb|CP008801.1| ; gi|808715606|gb|CP010442.1| ; gi|932857508|emb|LN877770.1| ; gi|169887498|gb|CP000948.1| ; gi|238859724|gb|CP001396.1| ; gi|260447279|gb|CP001637.1| ; gi|359330873|dbj|AP012306.1| ; gi|383101383|gb|CP002291.1| ; gi|545778205|gb|U00096.3| ; gi|687675228|emb|LM995446.1| ; gi|802133627|emb|LN832404.1| ; gi|857137982|gb|CP011495.1| ; gi|899725419|gb|CP012126.1| ; gi|9234…	Escherichia coli KLY, complete genome ; Escherichia coli K-12 strain ER3466, complete genome ; Escherichia coli genome assembly ERS742059, chromosome : I ; Escherichia coli str. K12 substr. DH10B, complete genome ; Escherichia coli BW2952, complete genome ; Escherichia coli DH1, complete genome ; Escherichia coli str. K-12 substr. MDS42 DNA, complete genome ; Escherichia coli P12b, complete genom…	100.0 ; 100.0 ; 100.0 ; 100.0 ; 100.0 ; 100.0 ; 100.0 ; 100.0 ; 100.0 ; 100.0 ; 100.0 ; 100.0 ; 100.0 ; 100.0 ; 100.0 ; 100.0 ; 99.95 ; 99.95 ; 98.83	3943.0 ; 3943.0 ; 3943.0 ; 3943.0 ; 3943.0 ; 3943.0 ; 3943.0 ; 3943.0 ; 3943.0 ; 3943.0 ; 3943.0 ; 3943.0 ; 3943.0 ; 3943.0 ; 3943.0 ; 3943.0 ; 3938.0 ; 3936.0 ; 3805.0
Salix_HiSeq_c591107_g2_i1	100	0	9334	5054	100	gi|664682453|gb|CP008801.1|	664682453	4718545	0.107109	Escherichia coli KLY, complete genome	Bacteria	Proteobacteria	Gammaproteobacteria	Enterobacteriales	Enterobacteriaceae	Escherichia	Escherichia coli	Escherichia coli KLY	Bacteria;Proteobacteria;Gammaproteobacteria;Enterobacteriales;Enterobacteriaceae;Escherichia;Escherichia coli;Escherichia coli KLY	gi|664682453|gb|CP008801.1| ; gi|808715606|gb|CP010442.1| ; gi|932857508|emb|LN877770.1| ; gi|1015398821|gb|CP011061.1| ; gi|169887498|gb|CP000948.1| ; gi|238859724|gb|CP001396.1| ; gi|260447279|gb|CP001637.1| ; gi|359330873|dbj|AP012306.1| ; gi|383101383|gb|CP002291.1| ; gi|545778205|gb|U00096.3| ; gi|687675228|emb|LM995446.1| ; gi|802133627|emb|LN832404.1| ; gi|857137982|gb|CP011495.1| ; gi|899…	Escherichia coli KLY, complete genome ; Escherichia coli K-12 strain ER3466, complete genome ; Escherichia coli genome assembly ERS742059, chromosome : I ; Escherichia coli str. Sanji, complete genome ; Escherichia coli str. K12 substr. DH10B, complete genome ; Escherichia coli BW2952, complete genome ; Escherichia coli DH1, complete genome ; Escherichia coli str. K-12 substr. MDS42 DNA, complete…	100.0 ; 100.0 ; 100.0 ; 100.0 ; 100.0 ; 100.0 ; 100.0 ; 100.0 ; 100.0 ; 100.0 ; 100.0 ; 100.0 ; 100.0 ; 100.0 ; 100.0 ; 100.0 ; 100.0 ; 99.96 ; 98.1	9334.0 ; 9334.0 ; 9334.0 ; 9334.0 ; 9334.0 ; 9334.0 ; 9334.0 ; 9334.0 ; 9334.0 ; 9334.0 ; 9334.0 ; 9334.0 ; 9334.0 ; 9334.0 ; 9334.0 ; 9334.0 ; 9334.0 ; 9321.0 ; 8793.0
Salix_HiSeq_c591107_g2_i2	100	0	9280	5084	98.8395	gi|664682453|gb|CP008801.1|	664682453	4718545	0.106495	Escherichia coli KLY, complete genome	Bacteria	Proteobacteria	Gammaproteobacteria	Enterobacteriales	Enterobacteriaceae	Escherichia	Escherichia coli	Escherichia coli KLY	Bacteria;Proteobacteria;Gammaproteobacteria;Enterobacteriales;Enterobacteriaceae;Escherichia;Escherichia coli;Escherichia coli KLY	gi|664682453|gb|CP008801.1| ; gi|808715606|gb|CP010442.1| ; gi|932857508|emb|LN877770.1| ; gi|1015398821|gb|CP011061.1| ; gi|169887498|gb|CP000948.1| ; gi|238859724|gb|CP001396.1| ; gi|260447279|gb|CP001637.1| ; gi|359330873|dbj|AP012306.1| ; gi|383101383|gb|CP002291.1| ; gi|545778205|gb|U00096.3| ; gi|687675228|emb|LM995446.1| ; gi|802133627|emb|LN832404.1| ; gi|857137982|gb|CP011495.1| ; gi|899…	Escherichia coli KLY, complete genome ; Escherichia coli K-12 strain ER3466, complete genome ; Escherichia coli genome assembly ERS742059, chromosome : I ; Escherichia coli str. Sanji, complete genome ; Escherichia coli str. K12 substr. DH10B, complete genome ; Escherichia coli BW2952, complete genome ; Escherichia coli DH1, complete genome ; Escherichia coli str. K-12 substr. MDS42 DNA, complete…	100.0 ; 100.0 ; 100.0 ; 100.0 ; 100.0 ; 100.0 ; 100.0 ; 100.0 ; 100.0 ; 100.0 ; 100.0 ; 100.0 ; 100.0 ; 100.0 ; 100.0 ; 100.0 ; 100.0 ; 99.96 ; 98.13	9280.0 ; 9280.0 ; 9280.0 ; 9280.0 ; 9280.0 ; 9280.0 ; 9280.0 ; 9280.0 ; 9280.0 ; 9280.0 ; 9280.0 ; 9280.0 ; 9280.0 ; 9280.0 ; 9280.0 ; 9280.0 ; 9280.0 ; 9267.0 ; 8750.0
Salix_HiSeq_c591432_g4_i2	99.9	0	10863	5900	99.9492	gi|664682453|gb|CP008801.1|	664682453	4718545	0.125102	Escherichia coli KLY, complete genome	Bacteria	Proteobacteria	Gammaproteobacteria	Enterobacteriales	Enterobacteriaceae	Escherichia	Escherichia coli	Escherichia coli KLY	Bacteria;Proteobacteria;Gammaproteobacteria;Enterobacteriales;Enterobacteriaceae;Escherichia;Escherichia coli;Escherichia coli KLY	gi|664682453|gb|CP008801.1| ; gi|808715606|gb|CP010442.1| ; gi|1015398821|gb|CP011061.1| ; gi|169887498|gb|CP000948.1| ; gi|238859724|gb|CP001396.1| ; gi|359330873|dbj|AP012306.1| ; gi|545778205|gb|U00096.3| ; gi|687675228|emb|LM995446.1| ; gi|802133627|emb|LN832404.1| ; gi|857137982|gb|CP011495.1| ; gi|923416119|gb|CP011113.1| ; gi|939731527|gb|CP011342.2| ; gi|939732440|gb|CP011343.2| ; gi|2604…	Escherichia coli KLY, complete genome ; Escherichia coli K-12 strain ER3466, complete genome ; Escherichia coli str. Sanji, complete genome ; Escherichia coli str. K12 substr. DH10B, complete genome ; Escherichia coli BW2952, complete genome ; Escherichia coli str. K-12 substr. MDS42 DNA, complete genome ; Escherichia coli str. K-12 substr. MG1655, complete genome ; Escherichia coli genome assemb…	99.9 ; 99.9 ; 99.9 ; 99.9 ; 99.9 ; 99.9 ; 99.9 ; 99.9 ; 99.9 ; 99.9 ; 99.9 ; 99.9 ; 99.9 ; 99.86 ; 99.86 ; 99.85 ; 99.81 ; 99.71 ; 99.89	10863.0 ; 10863.0 ; 10863.0 ; 10863.0 ; 10863.0 ; 10863.0 ; 10863.0 ; 10863.0 ; 10863.0 ; 10863.0 ; 10863.0 ; 10863.0 ; 10863.0 ; 10852.0 ; 10852.0 ; 10844.0 ; 10835.0 ; 10802.0 ; 10514.0
Salix_HiSeq_c591570_g3_i2	99.26	0	7531	4174	99.976	gi|664682453|gb|CP008801.1|	664682453	4718545	0.0883535	Escherichia coli KLY, complete genome	Bacteria	Proteobacteria	Gammaproteobacteria	Enterobacteriales	Enterobacteriaceae	Escherichia	Escherichia coli	Escherichia coli KLY	Bacteria;Proteobacteria;Gammaproteobacteria;Enterobacteriales;Enterobacteriaceae;Escherichia;Escherichia coli;Escherichia coli KLY	gi|664682453|gb|CP008801.1| ; gi|808715606|gb|CP010442.1| ; gi|932857508|emb|LN877770.1| ; gi|1015398821|gb|CP011061.1| ; gi|169887498|gb|CP000948.1| ; gi|238859724|gb|CP001396.1| ; gi|359330873|dbj|AP012306.1| ; gi|545778205|gb|U00096.3| ; gi|687675228|emb|LM995446.1| ; gi|802133627|emb|LN832404.1| ; gi|857137982|gb|CP011495.1| ; gi|923416119|gb|CP011113.1| ; gi|939731527|gb|CP011342.2| ; gi|939…	Escherichia coli KLY, complete genome ; Escherichia coli K-12 strain ER3466, complete genome ; Escherichia coli genome assembly ERS742059, chromosome : I ; Escherichia coli str. Sanji, complete genome ; Escherichia coli str. K12 substr. DH10B, complete genome ; Escherichia coli BW2952, complete genome ; Escherichia coli str. K-12 substr. MDS42 DNA, complete genome ; Escherichia coli str. K-12 sub…	99.26 ; 99.26 ; 99.26 ; 99.26 ; 99.26 ; 99.26 ; 99.26 ; 99.26 ; 99.26 ; 99.26 ; 99.26 ; 99.26 ; 99.26 ; 99.26 ; 99.23 ; 99.23 ; 99.23 ; 99.23 ; 98.54	7531.0 ; 7531.0 ; 7531.0 ; 7531.0 ; 7531.0 ; 7531.0 ; 7531.0 ; 7531.0 ; 7531.0 ; 7531.0 ; 7531.0 ; 7531.0 ; 7531.0 ; 7531.0 ; 7526.0 ; 7526.0 ; 7526.0 ; 7526.0 ; 7365.0
Salix_HiSeq_c591659_g2_i2	99.87	0	5758	3129	100	gi|664682453|gb|CP008801.1|	664682453	4718545	0.0663764	Escherichia coli KLY, complete genome	Bacteria	Proteobacteria	Gammaproteobacteria	Enterobacteriales	Enterobacteriaceae	Escherichia	Escherichia coli	Escherichia coli KLY	Bacteria;Proteobacteria;Gammaproteobacteria;Enterobacteriales;Enterobacteriaceae;Escherichia;Escherichia coli;Escherichia coli KLY	gi|664682453|gb|CP008801.1| ; gi|808715606|gb|CP010442.1| ; gi|238859724|gb|CP001396.1| ; gi|359330873|dbj|AP012306.1| ; gi|545778205|gb|U00096.3| ; gi|687675228|emb|LM995446.1| ; gi|802133627|emb|LN832404.1| ; gi|857137982|gb|CP011495.1| ; gi|923416119|gb|CP011113.1| ; gi|939731527|gb|CP011342.2| ; gi|939732440|gb|CP011343.2| ; gi|932857508|emb|LN877770.1| ; gi|169887498|gb|CP000948.1| ; gi|2604…	Escherichia coli KLY, complete genome ; Escherichia coli K-12 strain ER3466, complete genome ; Escherichia coli BW2952, complete genome ; Escherichia coli str. K-12 substr. MDS42 DNA, complete genome ; Escherichia coli str. K-12 substr. MG1655, complete genome ; Escherichia coli genome assembly EcRV308Chr ,chromosome : 1 ; Escherichia coli K-12 genome assembly EcoliK12AG100, chromosome : I ; Esch…	99.87 ; 99.87 ; 99.87 ; 99.87 ; 99.87 ; 99.87 ; 99.87 ; 99.87 ; 99.87 ; 99.87 ; 99.87 ; 99.81 ; 99.81 ; 99.8 ; 99.8 ; 99.8 ; 97.83 ; 98.54 ; 97.97	5758.0 ; 5758.0 ; 5758.0 ; 5758.0 ; 5758.0 ; 5758.0 ; 5758.0 ; 5758.0 ; 5758.0 ; 5758.0 ; 5758.0 ; 5747.0 ; 5747.0 ; 5596.0 ; 5596.0 ; 5596.0 ; 5404.0 ; 5208.0 ; 5114.0
Salix_HiSeq_c591995_g2_i1	100	0	8473	4588	100	gi|664682453|gb|CP008801.1|	664682453	4718545	0.0972334	Escherichia coli KLY, complete genome	Bacteria	Proteobacteria	Gammaproteobacteria	Enterobacteriales	Enterobacteriaceae	Escherichia	Escherichia coli	Escherichia coli KLY	Bacteria;Proteobacteria;Gammaproteobacteria;Enterobacteriales;Enterobacteriaceae;Escherichia;Escherichia coli;Escherichia coli KLY	gi|664682453|gb|CP008801.1| ; gi|808715606|gb|CP010442.1| ; gi|932857508|emb|LN877770.1| ; gi|169887498|gb|CP000948.1| ; gi|238859724|gb|CP001396.1| ; gi|260447279|gb|CP001637.1| ; gi|359330873|dbj|AP012306.1| ; gi|545778205|gb|U00096.3| ; gi|687675228|emb|LM995446.1| ; gi|802133627|emb|LN832404.1| ; gi|857137982|gb|CP011495.1| ; gi|899725419|gb|CP012126.1| ; gi|923416119|gb|CP011113.1| ; gi|9397…	Escherichia coli KLY, complete genome ; Escherichia coli K-12 strain ER3466, complete genome ; Escherichia coli genome assembly ERS742059, chromosome : I ; Escherichia coli str. K12 substr. DH10B, complete genome ; Escherichia coli BW2952, complete genome ; Escherichia coli DH1, complete genome ; Escherichia coli str. K-12 substr. MDS42 DNA, complete genome ; Escherichia coli str. K-12 substr. MG…	100.0 ; 100.0 ; 100.0 ; 100.0 ; 100.0 ; 100.0 ; 100.0 ; 100.0 ; 100.0 ; 100.0 ; 100.0 ; 100.0 ; 100.0 ; 100.0 ; 100.0 ; 100.0 ; 98.91 ; 98.45 ; 98.1	8473.0 ; 8473.0 ; 8473.0 ; 8473.0 ; 8473.0 ; 8473.0 ; 8473.0 ; 8473.0 ; 8473.0 ; 8473.0 ; 8473.0 ; 8473.0 ; 8473.0 ; 8473.0 ; 8473.0 ; 8473.0 ; 8179.0 ; 8080.0 ; 7991.0
Salix_HiSeq_c591995_g2_i4	100	0	8250	4481	99.6876	gi|664682453|gb|CP008801.1|	664682453	4718545	0.094669	Escherichia coli KLY, complete genome	Bacteria	Proteobacteria	Gammaproteobacteria	Enterobacteriales	Enterobacteriaceae	Escherichia	Escherichia coli	Escherichia coli KLY	Bacteria;Proteobacteria;Gammaproteobacteria;Enterobacteriales;Enterobacteriaceae;Escherichia;Escherichia coli;Escherichia coli KLY	gi|664682453|gb|CP008801.1| ; gi|808715606|gb|CP010442.1| ; gi|932857508|emb|LN877770.1| ; gi|169887498|gb|CP000948.1| ; gi|238859724|gb|CP001396.1| ; gi|260447279|gb|CP001637.1| ; gi|359330873|dbj|AP012306.1| ; gi|545778205|gb|U00096.3| ; gi|687675228|emb|LM995446.1| ; gi|802133627|emb|LN832404.1| ; gi|857137982|gb|CP011495.1| ; gi|899725419|gb|CP012126.1| ; gi|923416119|gb|CP011113.1| ; gi|9397…	Escherichia coli KLY, complete genome ; Escherichia coli K-12 strain ER3466, complete genome ; Escherichia coli genome assembly ERS742059, chromosome : I ; Escherichia coli str. K12 substr. DH10B, complete genome ; Escherichia coli BW2952, complete genome ; Escherichia coli DH1, complete genome ; Escherichia coli str. K-12 substr. MDS42 DNA, complete genome ; Escherichia coli str. K-12 substr. MG…	100.0 ; 100.0 ; 100.0 ; 100.0 ; 100.0 ; 100.0 ; 100.0 ; 100.0 ; 100.0 ; 100.0 ; 100.0 ; 100.0 ; 100.0 ; 100.0 ; 100.0 ; 100.0 ; 98.95 ; 98.66 ; 98.37	8250.0 ; 8250.0 ; 8250.0 ; 8250.0 ; 8250.0 ; 8250.0 ; 8250.0 ; 8250.0 ; 8250.0 ; 8250.0 ; 8250.0 ; 8250.0 ; 8250.0 ; 8250.0 ; 8250.0 ; 8250.0 ; 7989.0 ; 7917.0 ; 7845.0
Salix_HiSeq_c593317_g2_i2	100	0	5744	3110	100	gi|664682453|gb|CP008801.1|	664682453	4718545	0.0659101	Escherichia coli KLY, complete genome	Bacteria	Proteobacteria	Gammaproteobacteria	Enterobacteriales	Enterobacteriaceae	Escherichia	Escherichia coli	Escherichia coli KLY	Bacteria;Proteobacteria;Gammaproteobacteria;Enterobacteriales;Enterobacteriaceae;Escherichia;Escherichia coli;Escherichia coli KLY	gi|664682453|gb|CP008801.1| ; gi|808715606|gb|CP010442.1| ; gi|932857508|emb|LN877770.1| ; gi|1015398821|gb|CP011061.1| ; gi|169887498|gb|CP000948.1| ; gi|238859724|gb|CP001396.1| ; gi|260447279|gb|CP001637.1| ; gi|359330873|dbj|AP012306.1| ; gi|545778205|gb|U00096.3| ; gi|687675228|emb|LM995446.1| ; gi|802133627|emb|LN832404.1| ; gi|857137982|gb|CP011495.1| ; gi|899725419|gb|CP012126.1| ; gi|939…	Escherichia coli KLY, complete genome ; Escherichia coli K-12 strain ER3466, complete genome ; Escherichia coli genome assembly ERS742059, chromosome : I ; Escherichia coli str. Sanji, complete genome ; Escherichia coli str. K12 substr. DH10B, complete genome ; Escherichia coli BW2952, complete genome ; Escherichia coli DH1, complete genome ; Escherichia coli str. K-12 substr. MDS42 DNA, complete…	100.0 ; 100.0 ; 100.0 ; 100.0 ; 100.0 ; 100.0 ; 100.0 ; 100.0 ; 100.0 ; 100.0 ; 100.0 ; 100.0 ; 100.0 ; 100.0 ; 100.0 ; 100.0 ; 99.97 ; 99.94 ; 99.65	5744.0 ; 5744.0 ; 5744.0 ; 5744.0 ; 5744.0 ; 5744.0 ; 5744.0 ; 5744.0 ; 5744.0 ; 5744.0 ; 5744.0 ; 5744.0 ; 5744.0 ; 5744.0 ; 5744.0 ; 5744.0 ; 5736.0 ; 5733.0 ; 5683.0
Salix_HiSeq_c593317_g3_i1	99.89	0	4907	2683	99.3664	gi|664682453|gb|CP008801.1|	664682453	4718545	0.0565217	Escherichia coli KLY, complete genome	Bacteria	Proteobacteria	Gammaproteobacteria	Enterobacteriales	Enterobacteriaceae	Escherichia	Escherichia coli	Escherichia coli KLY	Bacteria;Proteobacteria;Gammaproteobacteria;Enterobacteriales;Enterobacteriaceae;Escherichia;Escherichia coli;Escherichia coli KLY	gi|664682453|gb|CP008801.1| ; gi|808715606|gb|CP010442.1| ; gi|932857508|emb|LN877770.1| ; gi|1015398821|gb|CP011061.1| ; gi|169887498|gb|CP000948.1| ; gi|238859724|gb|CP001396.1| ; gi|260447279|gb|CP001637.1| ; gi|359330873|dbj|AP012306.1| ; gi|545778205|gb|U00096.3| ; gi|687675228|emb|LM995446.1| ; gi|802133627|emb|LN832404.1| ; gi|857137982|gb|CP011495.1| ; gi|899725419|gb|CP012126.1| ; gi|939…	Escherichia coli KLY, complete genome ; Escherichia coli K-12 strain ER3466, complete genome ; Escherichia coli genome assembly ERS742059, chromosome : I ; Escherichia coli str. Sanji, complete genome ; Escherichia coli str. K12 substr. DH10B, complete genome ; Escherichia coli BW2952, complete genome ; Escherichia coli DH1, complete genome ; Escherichia coli str. K-12 substr. MDS42 DNA, complete…	99.89 ; 99.89 ; 99.89 ; 99.89 ; 99.89 ; 99.89 ; 99.89 ; 99.89 ; 99.89 ; 99.89 ; 99.89 ; 99.89 ; 99.89 ; 99.89 ; 99.89 ; 99.89 ; 99.85 ; 99.85 ; 99.55	4907.0 ; 4907.0 ; 4907.0 ; 4907.0 ; 4907.0 ; 4907.0 ; 4907.0 ; 4907.0 ; 4907.0 ; 4907.0 ; 4907.0 ; 4907.0 ; 4907.0 ; 4907.0 ; 4907.0 ; 4907.0 ; 4902.0 ; 4902.0 ; 4857.0
Salix_HiSeq_c593447_g1_i4	100	0	6992	3809	99.3962	gi|664682453|gb|CP008801.1|	664682453	4718545	0.0802366	Escherichia coli KLY, complete genome	Bacteria	Proteobacteria	Gammaproteobacteria	Enterobacteriales	Enterobacteriaceae	Escherichia	Escherichia coli	Escherichia coli KLY	Bacteria;Proteobacteria;Gammaproteobacteria;Enterobacteriales;Enterobacteriaceae;Escherichia;Escherichia coli;Escherichia coli KLY	gi|664682453|gb|CP008801.1| ; gi|808715606|gb|CP010442.1| ; gi|932857508|emb|LN877770.1| ; gi|169887498|gb|CP000948.1| ; gi|238859724|gb|CP001396.1| ; gi|260447279|gb|CP001637.1| ; gi|359330873|dbj|AP012306.1| ; gi|545778205|gb|U00096.3| ; gi|687675228|emb|LM995446.1| ; gi|802133627|emb|LN832404.1| ; gi|857137982|gb|CP011495.1| ; gi|899725419|gb|CP012126.1| ; gi|923416119|gb|CP011113.1| ; gi|9397…	Escherichia coli KLY, complete genome ; Escherichia coli K-12 strain ER3466, complete genome ; Escherichia coli genome assembly ERS742059, chromosome : I ; Escherichia coli str. K12 substr. DH10B, complete genome ; Escherichia coli BW2952, complete genome ; Escherichia coli DH1, complete genome ; Escherichia coli str. K-12 substr. MDS42 DNA, complete genome ; Escherichia coli str. K-12 substr. MG…	100.0 ; 100.0 ; 100.0 ; 100.0 ; 100.0 ; 100.0 ; 100.0 ; 100.0 ; 100.0 ; 100.0 ; 100.0 ; 100.0 ; 100.0 ; 100.0 ; 100.0 ; 100.0 ; 99.97 ; 99.95 ; 99.95 ; 99.5	6992.0 ; 6992.0 ; 6992.0 ; 6992.0 ; 6992.0 ; 6992.0 ; 6992.0 ; 6992.0 ; 6992.0 ; 6992.0 ; 6992.0 ; 6992.0 ; 6992.0 ; 6992.0 ; 6992.0 ; 6992.0 ; 6986.0 ; 6981.0 ; 6981.0 ; 6887.0
Salix_HiSeq_c594201_g1_i1	100	0	8606	4716	98.8126	gi|664682453|gb|CP008801.1|	664682453	4718545	0.0987593	Escherichia coli KLY, complete genome	Bacteria	Proteobacteria	Gammaproteobacteria	Enterobacteriales	Enterobacteriaceae	Escherichia	Escherichia coli	Escherichia coli KLY	Bacteria;Proteobacteria;Gammaproteobacteria;Enterobacteriales;Enterobacteriaceae;Escherichia;Escherichia coli;Escherichia coli KLY	gi|664682453|gb|CP008801.1| ; gi|808715606|gb|CP010442.1| ; gi|932857508|emb|LN877770.1| ; gi|238859724|gb|CP001396.1| ; gi|260447279|gb|CP001637.1| ; gi|359330873|dbj|AP012306.1| ; gi|545778205|gb|U00096.3| ; gi|687675228|emb|LM995446.1| ; gi|802133627|emb|LN832404.1| ; gi|857137982|gb|CP011495.1| ; gi|899725419|gb|CP012126.1| ; gi|923416119|gb|CP011113.1| ; gi|939731527|gb|CP011342.2| ; gi|9397…	Escherichia coli KLY, complete genome ; Escherichia coli K-12 strain ER3466, complete genome ; Escherichia coli genome assembly ERS742059, chromosome : I ; Escherichia coli BW2952, complete genome ; Escherichia coli DH1, complete genome ; Escherichia coli str. K-12 substr. MDS42 DNA, complete genome ; Escherichia coli str. K-12 substr. MG1655, complete genome ; Escherichia coli genome assembly Ec…	100.0 ; 100.0 ; 100.0 ; 100.0 ; 100.0 ; 100.0 ; 100.0 ; 100.0 ; 100.0 ; 100.0 ; 100.0 ; 100.0 ; 100.0 ; 100.0 ; 100.0 ; 97.96 ; 97.96 ; 97.73 ; 100.0	8606.0 ; 8606.0 ; 8606.0 ; 8606.0 ; 8606.0 ; 8606.0 ; 8606.0 ; 8606.0 ; 8606.0 ; 8606.0 ; 8606.0 ; 8606.0 ; 8606.0 ; 8606.0 ; 8606.0 ; 8080.0 ; 8080.0 ; 8022.0 ; 7810.0
Salix_HiSeq_c594801_g1_i5	100	0	11961	6478	99.9846	gi|664682453|gb|CP008801.1|	664682453	4718545	0.137267	Escherichia coli KLY, complete genome	Bacteria	Proteobacteria	Gammaproteobacteria	Enterobacteriales	Enterobacteriaceae	Escherichia	Escherichia coli	Escherichia coli KLY	Bacteria;Proteobacteria;Gammaproteobacteria;Enterobacteriales;Enterobacteriaceae;Escherichia;Escherichia coli;Escherichia coli KLY	gi|664682453|gb|CP008801.1| ; gi|808715606|gb|CP010442.1| ; gi|932857508|emb|LN877770.1| ; gi|169887498|gb|CP000948.1| ; gi|238859724|gb|CP001396.1| ; gi|545778205|gb|U00096.3| ; gi|687675228|emb|LM995446.1| ; gi|802133627|emb|LN832404.1| ; gi|857137982|gb|CP011495.1| ; gi|923416119|gb|CP011113.1| ; gi|939731527|gb|CP011342.2| ; gi|939732440|gb|CP011343.2| ; gi|260447279|gb|CP001637.1| ; gi|38310…	Escherichia coli KLY, complete genome ; Escherichia coli K-12 strain ER3466, complete genome ; Escherichia coli genome assembly ERS742059, chromosome : I ; Escherichia coli str. K12 substr. DH10B, complete genome ; Escherichia coli BW2952, complete genome ; Escherichia coli str. K-12 substr. MG1655, complete genome ; Escherichia coli genome assembly EcRV308Chr ,chromosome : 1 ; Escherichia coli K…	100.0 ; 100.0 ; 100.0 ; 100.0 ; 100.0 ; 100.0 ; 100.0 ; 100.0 ; 100.0 ; 100.0 ; 100.0 ; 100.0 ; 99.97 ; 99.97 ; 99.97 ; 99.97 ; 99.95 ; 98.19	11961.0 ; 11961.0 ; 11961.0 ; 11961.0 ; 11961.0 ; 11961.0 ; 11961.0 ; 11961.0 ; 11961.0 ; 11961.0 ; 11961.0 ; 11961.0 ; 11950.0 ; 11950.0 ; 11950.0 ; 11950.0 ; 11945.0 ; 11313.0
Salix_HiSeq_c595040_g3_i1	100	0	6691	3623	100	gi|664682453|gb|CP008801.1|	664682453	4718545	0.0767821	Escherichia coli KLY, complete genome	Bacteria	Proteobacteria	Gammaproteobacteria	Enterobacteriales	Enterobacteriaceae	Escherichia	Escherichia coli	Escherichia coli KLY	Bacteria;Proteobacteria;Gammaproteobacteria;Enterobacteriales;Enterobacteriaceae;Escherichia;Escherichia coli;Escherichia coli KLY	gi|664682453|gb|CP008801.1| ; gi|808715606|gb|CP010442.1| ; gi|932857508|emb|LN877770.1| ; gi|169887498|gb|CP000948.1| ; gi|238859724|gb|CP001396.1| ; gi|545778205|gb|U00096.3| ; gi|687675228|emb|LM995446.1| ; gi|802133627|emb|LN832404.1| ; gi|857137982|gb|CP011495.1| ; gi|923416119|gb|CP011113.1| ; gi|939731527|gb|CP011342.2| ; gi|939732440|gb|CP011343.2| ; gi|359330873|dbj|AP012306.1| ; gi|2604…	Escherichia coli KLY, complete genome ; Escherichia coli K-12 strain ER3466, complete genome ; Escherichia coli genome assembly ERS742059, chromosome : I ; Escherichia coli str. K12 substr. DH10B, complete genome ; Escherichia coli BW2952, complete genome ; Escherichia coli str. K-12 substr. MG1655, complete genome ; Escherichia coli genome assembly EcRV308Chr ,chromosome : 1 ; Escherichia coli K…	100.0 ; 100.0 ; 100.0 ; 100.0 ; 100.0 ; 100.0 ; 100.0 ; 100.0 ; 100.0 ; 100.0 ; 100.0 ; 100.0 ; 99.97 ; 99.94 ; 99.94 ; 99.94 ; 99.56 ; 99.17 ; 98.98	6691.0 ; 6691.0 ; 6691.0 ; 6691.0 ; 6691.0 ; 6691.0 ; 6691.0 ; 6691.0 ; 6691.0 ; 6691.0 ; 6691.0 ; 6691.0 ; 6685.0 ; 6680.0 ; 6680.0 ; 6680.0 ; 6602.0 ; 6525.0 ; 6486.0
Salix_HiSeq_c595403_g10_i1	100	0	4518	2446	100	gi|664682453|gb|CP008801.1|	664682453	4718545	0.051838	Escherichia coli KLY, complete genome	Bacteria	Proteobacteria	Gammaproteobacteria	Enterobacteriales	Enterobacteriaceae	Escherichia	Escherichia coli	Escherichia coli KLY	Bacteria;Proteobacteria;Gammaproteobacteria;Enterobacteriales;Enterobacteriaceae;Escherichia;Escherichia coli;Escherichia coli KLY	gi|664682453|gb|CP008801.1| ; gi|808715606|gb|CP010442.1| ; gi|932857508|emb|LN877770.1| ; gi|169887498|gb|CP000948.1| ; gi|238859724|gb|CP001396.1| ; gi|260447279|gb|CP001637.1| ; gi|359330873|dbj|AP012306.1| ; gi|545778205|gb|U00096.3| ; gi|687675228|emb|LM995446.1| ; gi|802133627|emb|LN832404.1| ; gi|857137982|gb|CP011495.1| ; gi|899725419|gb|CP012126.1| ; gi|923416119|gb|CP011113.1| ; gi|9397…	Escherichia coli KLY, complete genome ; Escherichia coli K-12 strain ER3466, complete genome ; Escherichia coli genome assembly ERS742059, chromosome : I ; Escherichia coli str. K12 substr. DH10B, complete genome ; Escherichia coli BW2952, complete genome ; Escherichia coli DH1, complete genome ; Escherichia coli str. K-12 substr. MDS42 DNA, complete genome ; Escherichia coli str. K-12 substr. MG…	100.0 ; 100.0 ; 100.0 ; 100.0 ; 100.0 ; 100.0 ; 100.0 ; 100.0 ; 100.0 ; 100.0 ; 100.0 ; 100.0 ; 100.0 ; 100.0 ; 100.0 ; 100.0 ; 99.92 ; 99.75 ; 99.59	4518.0 ; 4518.0 ; 4518.0 ; 4518.0 ; 4518.0 ; 4518.0 ; 4518.0 ; 4518.0 ; 4518.0 ; 4518.0 ; 4518.0 ; 4518.0 ; 4518.0 ; 4518.0 ; 4518.0 ; 4518.0 ; 4506.0 ; 4484.0 ; 4462.0
Salix_HiSeq_c595727_g5_i1	99.95	0	3666	1988	100	gi|664682453|gb|CP008801.1|	664682453	4718545	0.0421316	Escherichia coli KLY, complete genome	Bacteria	Proteobacteria	Gammaproteobacteria	Enterobacteriales	Enterobacteriaceae	Escherichia	Escherichia coli	Escherichia coli KLY	Bacteria;Proteobacteria;Gammaproteobacteria;Enterobacteriales;Enterobacteriaceae;Escherichia;Escherichia coli;Escherichia coli KLY	gi|664682453|gb|CP008801.1| ; gi|932857508|emb|LN877770.1| ; gi|238859724|gb|CP001396.1| ; gi|545778205|gb|U00096.3| ; gi|687675228|emb|LM995446.1| ; gi|802133627|emb|LN832404.1| ; gi|857137982|gb|CP011495.1| ; gi|939731527|gb|CP011342.2| ; gi|939732440|gb|CP011343.2| ; gi|260447279|gb|CP001637.1| ; gi|899725419|gb|CP012126.1| ; gi|958627747|gb|CP013253.1| ; gi|975048878|gb|CP013962.1|	Escherichia coli KLY, complete genome ; Escherichia coli genome assembly ERS742059, chromosome : I ; Escherichia coli BW2952, complete genome ; Escherichia coli str. K-12 substr. MG1655, complete genome ; Escherichia coli genome assembly EcRV308Chr ,chromosome : 1 ; Escherichia coli K-12 genome assembly EcoliK12AG100, chromosome : I ; Escherichia coli strain NCM3722, complete genome ; Escherichia…	99.95 ; 99.95 ; 99.95 ; 99.95 ; 99.95 ; 99.95 ; 99.95 ; 99.95 ; 99.95 ; 99.9 ; 99.9 ; 99.9 ; 97.79	3666.0 ; 3666.0 ; 3666.0 ; 3666.0 ; 3666.0 ; 3666.0 ; 3666.0 ; 3666.0 ; 3666.0 ; 3661.0 ; 3661.0 ; 3661.0 ; 3428.0
Salix_HiSeq_c595746_g4_i1	100	0	3066	1660	100	gi|664682453|gb|CP008801.1|	664682453	4718545	0.0351803	Escherichia coli KLY, complete genome	Bacteria	Proteobacteria	Gammaproteobacteria	Enterobacteriales	Enterobacteriaceae	Escherichia	Escherichia coli	Escherichia coli KLY	Bacteria;Proteobacteria;Gammaproteobacteria;Enterobacteriales;Enterobacteriaceae;Escherichia;Escherichia coli;Escherichia coli KLY	gi|664682453|gb|CP008801.1| ; gi|808715606|gb|CP010442.1| ; gi|932857508|emb|LN877770.1| ; gi|1015398821|gb|CP011061.1| ; gi|169887498|gb|CP000948.1| ; gi|238859724|gb|CP001396.1| ; gi|260447279|gb|CP001637.1| ; gi|359330873|dbj|AP012306.1| ; gi|545778205|gb|U00096.3| ; gi|687675228|emb|LM995446.1| ; gi|802133627|emb|LN832404.1| ; gi|857137982|gb|CP011495.1| ; gi|899725419|gb|CP012126.1| ; gi|923…	Escherichia coli KLY, complete genome ; Escherichia coli K-12 strain ER3466, complete genome ; Escherichia coli genome assembly ERS742059, chromosome : I ; Escherichia coli str. Sanji, complete genome ; Escherichia coli str. K12 substr. DH10B, complete genome ; Escherichia coli BW2952, complete genome ; Escherichia coli DH1, complete genome ; Escherichia coli str. K-12 substr. MDS42 DNA, complete…	100.0 ; 100.0 ; 100.0 ; 100.0 ; 100.0 ; 100.0 ; 100.0 ; 100.0 ; 100.0 ; 100.0 ; 100.0 ; 100.0 ; 100.0 ; 100.0 ; 100.0 ; 100.0 ; 100.0 ; 99.52	3066.0 ; 3066.0 ; 3066.0 ; 3066.0 ; 3066.0 ; 3066.0 ; 3066.0 ; 3066.0 ; 3066.0 ; 3066.0 ; 3066.0 ; 3066.0 ; 3066.0 ; 3066.0 ; 3066.0 ; 3066.0 ; 3066.0 ; 3022.0
Salix_HiSeq_c595806_g1_i1	100	0	12874	6971	100	gi|664682453|gb|CP008801.1|	664682453	4718545	0.147736	Escherichia coli KLY, complete genome	Bacteria	Proteobacteria	Gammaproteobacteria	Enterobacteriales	Enterobacteriaceae	Escherichia	Escherichia coli	Escherichia coli KLY	Bacteria;Proteobacteria;Gammaproteobacteria;Enterobacteriales;Enterobacteriaceae;Escherichia;Escherichia coli;Escherichia coli KLY	gi|664682453|gb|CP008801.1| ; gi|238859724|gb|CP001396.1| ; gi|359330873|dbj|AP012306.1| ; gi|545778205|gb|U00096.3| ; gi|687675228|emb|LM995446.1| ; gi|802133627|emb|LN832404.1| ; gi|857137982|gb|CP011495.1| ; gi|939731527|gb|CP011342.2| ; gi|939732440|gb|CP011343.2| ; gi|808715606|gb|CP010442.1| ; gi|932857508|emb|LN877770.1| ; gi|169887498|gb|CP000948.1| ; gi|383101383|gb|CP002291.1| ; gi|9234…	Escherichia coli KLY, complete genome ; Escherichia coli BW2952, complete genome ; Escherichia coli str. K-12 substr. MDS42 DNA, complete genome ; Escherichia coli str. K-12 substr. MG1655, complete genome ; Escherichia coli genome assembly EcRV308Chr ,chromosome : 1 ; Escherichia coli K-12 genome assembly EcoliK12AG100, chromosome : I ; Escherichia coli strain NCM3722, complete genome ; Escheric…	100.0 ; 100.0 ; 100.0 ; 100.0 ; 100.0 ; 100.0 ; 100.0 ; 100.0 ; 100.0 ; 99.99 ; 99.99 ; 99.99 ; 99.99 ; 99.99 ; 99.97 ; 99.96 ; 99.96 ; 99.96 ; 99.08	12874.0 ; 12874.0 ; 12874.0 ; 12874.0 ; 12874.0 ; 12874.0 ; 12874.0 ; 12874.0 ; 12874.0 ; 12868.0 ; 12868.0 ; 12868.0 ; 12868.0 ; 12868.0 ; 12863.0 ; 12855.0 ; 12855.0 ; 12855.0 ; 12519.0
Salix_HiSeq_c595976_g1_i2	100	0	18735	10145	100	gi|664682453|gb|CP008801.1|	664682453	4718545	0.215003	Escherichia coli KLY, complete genome	Bacteria	Proteobacteria	Gammaproteobacteria	Enterobacteriales	Enterobacteriaceae	Escherichia	Escherichia coli	Escherichia coli KLY	Bacteria;Proteobacteria;Gammaproteobacteria;Enterobacteriales;Enterobacteriaceae;Escherichia;Escherichia coli;Escherichia coli KLY	gi|664682453|gb|CP008801.1| ; gi|808715606|gb|CP010442.1| ; gi|932857508|emb|LN877770.1| ; gi|169887498|gb|CP000948.1| ; gi|238859724|gb|CP001396.1| ; gi|260447279|gb|CP001637.1| ; gi|383101383|gb|CP002291.1| ; gi|545778205|gb|U00096.3| ; gi|687675228|emb|LM995446.1| ; gi|802133627|emb|LN832404.1| ; gi|857137982|gb|CP011495.1| ; gi|899725419|gb|CP012126.1| ; gi|923416119|gb|CP011113.1| ; gi|93973…	Escherichia coli KLY, complete genome ; Escherichia coli K-12 strain ER3466, complete genome ; Escherichia coli genome assembly ERS742059, chromosome : I ; Escherichia coli str. K12 substr. DH10B, complete genome ; Escherichia coli BW2952, complete genome ; Escherichia coli DH1, complete genome ; Escherichia coli P12b, complete genome ; Escherichia coli str. K-12 substr. MG1655, complete genome ;…	100.0 ; 100.0 ; 100.0 ; 100.0 ; 100.0 ; 100.0 ; 100.0 ; 100.0 ; 100.0 ; 100.0 ; 100.0 ; 100.0 ; 100.0 ; 100.0 ; 100.0 ; 100.0 ; 100.0 ; 99.99 ; 99.99	18735.0 ; 18735.0 ; 18735.0 ; 18735.0 ; 18735.0 ; 18735.0 ; 18735.0 ; 18735.0 ; 18735.0 ; 18735.0 ; 18735.0 ; 18735.0 ; 18735.0 ; 18735.0 ; 18735.0 ; 18735.0 ; 18735.0 ; 18729.0 ; 18727.0
Salix_HiSeq_c595976_g1_i9	100	0	18628	10109	99.7824	gi|664682453|gb|CP008801.1|	664682453	4718545	0.213774	Escherichia coli KLY, complete genome	Bacteria	Proteobacteria	Gammaproteobacteria	Enterobacteriales	Enterobacteriaceae	Escherichia	Escherichia coli	Escherichia coli KLY	Bacteria;Proteobacteria;Gammaproteobacteria;Enterobacteriales;Enterobacteriaceae;Escherichia;Escherichia coli;Escherichia coli KLY	gi|664682453|gb|CP008801.1| ; gi|808715606|gb|CP010442.1| ; gi|932857508|emb|LN877770.1| ; gi|169887498|gb|CP000948.1| ; gi|238859724|gb|CP001396.1| ; gi|260447279|gb|CP001637.1| ; gi|383101383|gb|CP002291.1| ; gi|545778205|gb|U00096.3| ; gi|687675228|emb|LM995446.1| ; gi|802133627|emb|LN832404.1| ; gi|857137982|gb|CP011495.1| ; gi|899725419|gb|CP012126.1| ; gi|923416119|gb|CP011113.1| ; gi|93973…	Escherichia coli KLY, complete genome ; Escherichia coli K-12 strain ER3466, complete genome ; Escherichia coli genome assembly ERS742059, chromosome : I ; Escherichia coli str. K12 substr. DH10B, complete genome ; Escherichia coli BW2952, complete genome ; Escherichia coli DH1, complete genome ; Escherichia coli P12b, complete genome ; Escherichia coli str. K-12 substr. MG1655, complete genome ;…	100.0 ; 100.0 ; 100.0 ; 100.0 ; 100.0 ; 100.0 ; 100.0 ; 100.0 ; 100.0 ; 100.0 ; 100.0 ; 100.0 ; 100.0 ; 100.0 ; 100.0 ; 100.0 ; 100.0 ; 99.99 ; 99.99	18628.0 ; 18628.0 ; 18628.0 ; 18628.0 ; 18628.0 ; 18628.0 ; 18628.0 ; 18628.0 ; 18628.0 ; 18628.0 ; 18628.0 ; 18628.0 ; 18628.0 ; 18628.0 ; 18628.0 ; 18628.0 ; 18628.0 ; 18622.0 ; 18620.0
Salix_HiSeq_c595989_g3_i1	100	0	7404	4009	100	gi|664682453|gb|CP008801.1|	664682453	4718545	0.0849626	Escherichia coli KLY, complete genome	Bacteria	Proteobacteria	Gammaproteobacteria	Enterobacteriales	Enterobacteriaceae	Escherichia	Escherichia coli	Escherichia coli KLY	Bacteria;Proteobacteria;Gammaproteobacteria;Enterobacteriales;Enterobacteriaceae;Escherichia;Escherichia coli;Escherichia coli KLY	gi|664682453|gb|CP008801.1| ; gi|808715606|gb|CP010442.1| ; gi|932857508|emb|LN877770.1| ; gi|1015398821|gb|CP011061.1| ; gi|169887498|gb|CP000948.1| ; gi|238859724|gb|CP001396.1| ; gi|260447279|gb|CP001637.1| ; gi|545778205|gb|U00096.3| ; gi|687675228|emb|LM995446.1| ; gi|802133627|emb|LN832404.1| ; gi|857137982|gb|CP011495.1| ; gi|899725419|gb|CP012126.1| ; gi|923416119|gb|CP011113.1| ; gi|9397…	Escherichia coli KLY, complete genome ; Escherichia coli K-12 strain ER3466, complete genome ; Escherichia coli genome assembly ERS742059, chromosome : I ; Escherichia coli str. Sanji, complete genome ; Escherichia coli str. K12 substr. DH10B, complete genome ; Escherichia coli BW2952, complete genome ; Escherichia coli DH1, complete genome ; Escherichia coli str. K-12 substr. MG1655, complete ge…	100.0 ; 100.0 ; 100.0 ; 100.0 ; 100.0 ; 100.0 ; 100.0 ; 100.0 ; 100.0 ; 100.0 ; 100.0 ; 100.0 ; 100.0 ; 100.0 ; 100.0 ; 100.0 ; 99.98 ; 99.93 ; 99.68	7404.0 ; 7404.0 ; 7404.0 ; 7404.0 ; 7404.0 ; 7404.0 ; 7404.0 ; 7404.0 ; 7404.0 ; 7404.0 ; 7404.0 ; 7404.0 ; 7404.0 ; 7404.0 ; 7404.0 ; 7404.0 ; 7398.0 ; 7387.0 ; 7332.0
Salix_HiSeq_c596019_g1_i1	99.99	0	19222	11559	90.077	gi|664682453|gb|CP008801.1|	664682453	4718545	0.220661	Escherichia coli KLY, complete genome	Bacteria	Proteobacteria	Gammaproteobacteria	Enterobacteriales	Enterobacteriaceae	Escherichia	Escherichia coli	Escherichia coli KLY	Bacteria;Proteobacteria;Gammaproteobacteria;Enterobacteriales;Enterobacteriaceae;Escherichia;Escherichia coli;Escherichia coli KLY	gi|664682453|gb|CP008801.1| ; gi|808715606|gb|CP010442.1| ; gi|932857508|emb|LN877770.1| ; gi|1015398821|gb|CP011061.1| ; gi|169887498|gb|CP000948.1| ; gi|238859724|gb|CP001396.1| ; gi|260447279|gb|CP001637.1| ; gi|359330873|dbj|AP012306.1| ; gi|545778205|gb|U00096.3| ; gi|687675228|emb|LM995446.1| ; gi|802133627|emb|LN832404.1| ; gi|857137982|gb|CP011495.1| ; gi|899725419|gb|CP012126.1| ; gi|923…	Escherichia coli KLY, complete genome ; Escherichia coli K-12 strain ER3466, complete genome ; Escherichia coli genome assembly ERS742059, chromosome : I ; Escherichia coli str. Sanji, complete genome ; Escherichia coli str. K12 substr. DH10B, complete genome ; Escherichia coli BW2952, complete genome ; Escherichia coli DH1, complete genome ; Escherichia coli str. K-12 substr. MDS42 DNA, complete…	99.99 ; 99.99 ; 99.99 ; 99.99 ; 99.99 ; 99.99 ; 99.99 ; 99.99 ; 99.99 ; 99.99 ; 99.99 ; 99.99 ; 99.99 ; 99.99 ; 99.99 ; 99.99 ; 99.99 ; 99.87 ; 99.27	19222.0 ; 19222.0 ; 19222.0 ; 19222.0 ; 19222.0 ; 19222.0 ; 19222.0 ; 19222.0 ; 19222.0 ; 19222.0 ; 19222.0 ; 19222.0 ; 19222.0 ; 19222.0 ; 19222.0 ; 19222.0 ; 19222.0 ; 19150.0 ; 18807.0
Salix_HiSeq_c596019_g1_i7	99.97	0	21719	11861	99.2328	gi|664682453|gb|CP008801.1|	664682453	4718545	0.249441	Escherichia coli KLY, complete genome	Bacteria	Proteobacteria	Gammaproteobacteria	Enterobacteriales	Enterobacteriaceae	Escherichia	Escherichia coli	Escherichia coli KLY	Bacteria;Proteobacteria;Gammaproteobacteria;Enterobacteriales;Enterobacteriaceae;Escherichia;Escherichia coli;Escherichia coli KLY	gi|664682453|gb|CP008801.1| ; gi|808715606|gb|CP010442.1| ; gi|932857508|emb|LN877770.1| ; gi|1015398821|gb|CP011061.1| ; gi|169887498|gb|CP000948.1| ; gi|238859724|gb|CP001396.1| ; gi|260447279|gb|CP001637.1| ; gi|359330873|dbj|AP012306.1| ; gi|545778205|gb|U00096.3| ; gi|687675228|emb|LM995446.1| ; gi|802133627|emb|LN832404.1| ; gi|857137982|gb|CP011495.1| ; gi|899725419|gb|CP012126.1| ; gi|923…	Escherichia coli KLY, complete genome ; Escherichia coli K-12 strain ER3466, complete genome ; Escherichia coli genome assembly ERS742059, chromosome : I ; Escherichia coli str. Sanji, complete genome ; Escherichia coli str. K12 substr. DH10B, complete genome ; Escherichia coli BW2952, complete genome ; Escherichia coli DH1, complete genome ; Escherichia coli str. K-12 substr. MDS42 DNA, complete…	99.97 ; 99.97 ; 99.97 ; 99.97 ; 99.97 ; 99.97 ; 99.97 ; 99.97 ; 99.97 ; 99.97 ; 99.97 ; 99.97 ; 99.97 ; 99.97 ; 99.97 ; 99.97 ; 99.97 ; 99.86 ; 99.01	21719.0 ; 21719.0 ; 21719.0 ; 21719.0 ; 21719.0 ; 21719.0 ; 21719.0 ; 21719.0 ; 21719.0 ; 21719.0 ; 21719.0 ; 21719.0 ; 21719.0 ; 21719.0 ; 21719.0 ; 21719.0 ; 21719.0 ; 21647.0 ; 21102.0
Salix_HiSeq_c596019_g2_i1	99.98	0	11459	6218	99.8392	gi|664682453|gb|CP008801.1|	664682453	4718545	0.131566	Escherichia coli KLY, complete genome	Bacteria	Proteobacteria	Gammaproteobacteria	Enterobacteriales	Enterobacteriaceae	Escherichia	Escherichia coli	Escherichia coli KLY	Bacteria;Proteobacteria;Gammaproteobacteria;Enterobacteriales;Enterobacteriaceae;Escherichia;Escherichia coli;Escherichia coli KLY	gi|664682453|gb|CP008801.1| ; gi|808715606|gb|CP010442.1| ; gi|932857508|emb|LN877770.1| ; gi|169887498|gb|CP000948.1| ; gi|238859724|gb|CP001396.1| ; gi|260447279|gb|CP001637.1| ; gi|359330873|dbj|AP012306.1| ; gi|383101383|gb|CP002291.1| ; gi|545778205|gb|U00096.3| ; gi|687675228|emb|LM995446.1| ; gi|802133627|emb|LN832404.1| ; gi|857137982|gb|CP011495.1| ; gi|899725419|gb|CP012126.1| ; gi|9234…	Escherichia coli KLY, complete genome ; Escherichia coli K-12 strain ER3466, complete genome ; Escherichia coli genome assembly ERS742059, chromosome : I ; Escherichia coli str. K12 substr. DH10B, complete genome ; Escherichia coli BW2952, complete genome ; Escherichia coli DH1, complete genome ; Escherichia coli str. K-12 substr. MDS42 DNA, complete genome ; Escherichia coli P12b, complete genom…	99.98 ; 99.98 ; 99.98 ; 99.98 ; 99.98 ; 99.98 ; 99.98 ; 99.98 ; 99.98 ; 99.98 ; 99.98 ; 99.98 ; 99.98 ; 99.98 ; 99.98 ; 99.98 ; 99.97 ; 99.95 ; 98.28	11459.0 ; 11459.0 ; 11459.0 ; 11459.0 ; 11459.0 ; 11459.0 ; 11459.0 ; 11459.0 ; 11459.0 ; 11459.0 ; 11459.0 ; 11459.0 ; 11459.0 ; 11459.0 ; 11459.0 ; 11459.0 ; 11454.0 ; 11446.0 ; 10872.0
Salix_HiSeq_c596019_g2_i3	100	0	12371	6715	99.7617	gi|664682453|gb|CP008801.1|	664682453	4718545	0.141972	Escherichia coli KLY, complete genome	Bacteria	Proteobacteria	Gammaproteobacteria	Enterobacteriales	Enterobacteriaceae	Escherichia	Escherichia coli	Escherichia coli KLY	Bacteria;Proteobacteria;Gammaproteobacteria;Enterobacteriales;Enterobacteriaceae;Escherichia;Escherichia coli;Escherichia coli KLY	gi|664682453|gb|CP008801.1| ; gi|808715606|gb|CP010442.1| ; gi|932857508|emb|LN877770.1| ; gi|169887498|gb|CP000948.1| ; gi|238859724|gb|CP001396.1| ; gi|260447279|gb|CP001637.1| ; gi|359330873|dbj|AP012306.1| ; gi|383101383|gb|CP002291.1| ; gi|545778205|gb|U00096.3| ; gi|687675228|emb|LM995446.1| ; gi|802133627|emb|LN832404.1| ; gi|857137982|gb|CP011495.1| ; gi|899725419|gb|CP012126.1| ; gi|9234…	Escherichia coli KLY, complete genome ; Escherichia coli K-12 strain ER3466, complete genome ; Escherichia coli genome assembly ERS742059, chromosome : I ; Escherichia coli str. K12 substr. DH10B, complete genome ; Escherichia coli BW2952, complete genome ; Escherichia coli DH1, complete genome ; Escherichia coli str. K-12 substr. MDS42 DNA, complete genome ; Escherichia coli P12b, complete genom…	100.0 ; 100.0 ; 100.0 ; 100.0 ; 100.0 ; 100.0 ; 100.0 ; 100.0 ; 100.0 ; 100.0 ; 100.0 ; 100.0 ; 100.0 ; 100.0 ; 100.0 ; 100.0 ; 99.99 ; 99.97 ; 98.19	12371.0 ; 12371.0 ; 12371.0 ; 12371.0 ; 12371.0 ; 12371.0 ; 12371.0 ; 12371.0 ; 12371.0 ; 12371.0 ; 12371.0 ; 12371.0 ; 12371.0 ; 12371.0 ; 12371.0 ; 12371.0 ; 12366.0 ; 12358.0 ; 11701.0
Salix_HiSeq_c596209_g2_i2	100	0	3699	2003	100	gi|664682453|gb|CP008801.1|	664682453	4718545	0.0424495	Escherichia coli KLY, complete genome	Bacteria	Proteobacteria	Gammaproteobacteria	Enterobacteriales	Enterobacteriaceae	Escherichia	Escherichia coli	Escherichia coli KLY	Bacteria;Proteobacteria;Gammaproteobacteria;Enterobacteriales;Enterobacteriaceae;Escherichia;Escherichia coli;Escherichia coli KLY	gi|664682453|gb|CP008801.1| ; gi|808715606|gb|CP010442.1| ; gi|238859724|gb|CP001396.1| ; gi|260447279|gb|CP001637.1| ; gi|359330873|dbj|AP012306.1| ; gi|545778205|gb|U00096.3| ; gi|687675228|emb|LM995446.1| ; gi|802133627|emb|LN832404.1| ; gi|857137982|gb|CP011495.1| ; gi|899725419|gb|CP012126.1| ; gi|923416119|gb|CP011113.1| ; gi|939731527|gb|CP011342.2| ; gi|939732440|gb|CP011343.2| ; gi|95862…	Escherichia coli KLY, complete genome ; Escherichia coli K-12 strain ER3466, complete genome ; Escherichia coli BW2952, complete genome ; Escherichia coli DH1, complete genome ; Escherichia coli str. K-12 substr. MDS42 DNA, complete genome ; Escherichia coli str. K-12 substr. MG1655, complete genome ; Escherichia coli genome assembly EcRV308Chr ,chromosome : 1 ; Escherichia coli K-12 genome assem…	100.0 ; 100.0 ; 100.0 ; 100.0 ; 100.0 ; 100.0 ; 100.0 ; 100.0 ; 100.0 ; 100.0 ; 100.0 ; 100.0 ; 100.0 ; 100.0 ; 99.95 ; 99.9 ; 99.7	3699.0 ; 3699.0 ; 3699.0 ; 3699.0 ; 3699.0 ; 3699.0 ; 3699.0 ; 3699.0 ; 3699.0 ; 3699.0 ; 3699.0 ; 3699.0 ; 3699.0 ; 3699.0 ; 3694.0 ; 3688.0 ; 3666.0
Salix_HiSeq_c596278_g1_i5	100	0	11153	6039	100	gi|664682453|gb|CP008801.1|	664682453	4718545	0.127984	Escherichia coli KLY, complete genome	Bacteria	Proteobacteria	Gammaproteobacteria	Enterobacteriales	Enterobacteriaceae	Escherichia	Escherichia coli	Escherichia coli KLY	Bacteria;Proteobacteria;Gammaproteobacteria;Enterobacteriales;Enterobacteriaceae;Escherichia;Escherichia coli;Escherichia coli KLY	gi|664682453|gb|CP008801.1| ; gi|808715606|gb|CP010442.1| ; gi|932857508|emb|LN877770.1| ; gi|169887498|gb|CP000948.1| ; gi|238859724|gb|CP001396.1| ; gi|260447279|gb|CP001637.1| ; gi|359330873|dbj|AP012306.1| ; gi|545778205|gb|U00096.3| ; gi|687675228|emb|LM995446.1| ; gi|802133627|emb|LN832404.1| ; gi|857137982|gb|CP011495.1| ; gi|899725419|gb|CP012126.1| ; gi|923416119|gb|CP011113.1| ; gi|9397…	Escherichia coli KLY, complete genome ; Escherichia coli K-12 strain ER3466, complete genome ; Escherichia coli genome assembly ERS742059, chromosome : I ; Escherichia coli str. K12 substr. DH10B, complete genome ; Escherichia coli BW2952, complete genome ; Escherichia coli DH1, complete genome ; Escherichia coli str. K-12 substr. MDS42 DNA, complete genome ; Escherichia coli str. K-12 substr. MG…	100.0 ; 100.0 ; 100.0 ; 100.0 ; 100.0 ; 100.0 ; 100.0 ; 100.0 ; 100.0 ; 100.0 ; 100.0 ; 100.0 ; 100.0 ; 100.0 ; 100.0 ; 100.0 ; 99.27 ; 98.96	11153.0 ; 11153.0 ; 11153.0 ; 11153.0 ; 11153.0 ; 11153.0 ; 11153.0 ; 11153.0 ; 11153.0 ; 11153.0 ; 11153.0 ; 11153.0 ; 11153.0 ; 11153.0 ; 11153.0 ; 11153.0 ; 10905.0 ; 10800.0
Salix_HiSeq_c596422_g1_i2	100	0	3162	1712	100	gi|664682453|gb|CP008801.1|	664682453	4718545	0.0362824	Escherichia coli KLY, complete genome	Bacteria	Proteobacteria	Gammaproteobacteria	Enterobacteriales	Enterobacteriaceae	Escherichia	Escherichia coli	Escherichia coli KLY	Bacteria;Proteobacteria;Gammaproteobacteria;Enterobacteriales;Enterobacteriaceae;Escherichia;Escherichia coli;Escherichia coli KLY	gi|664682453|gb|CP008801.1| ; gi|808715606|gb|CP010442.1| ; gi|932857508|emb|LN877770.1| ; gi|169887498|gb|CP000948.1| ; gi|238859724|gb|CP001396.1| ; gi|260447279|gb|CP001637.1| ; gi|545778205|gb|U00096.3| ; gi|687675228|emb|LM995446.1| ; gi|857137982|gb|CP011495.1| ; gi|899725419|gb|CP012126.1| ; gi|923416119|gb|CP011113.1| ; gi|939731527|gb|CP011342.2| ; gi|939732440|gb|CP011343.2| ; gi|958627…	Escherichia coli KLY, complete genome ; Escherichia coli K-12 strain ER3466, complete genome ; Escherichia coli genome assembly ERS742059, chromosome : I ; Escherichia coli str. K12 substr. DH10B, complete genome ; Escherichia coli BW2952, complete genome ; Escherichia coli DH1, complete genome ; Escherichia coli str. K-12 substr. MG1655, complete genome ; Escherichia coli genome assembly EcRV308…	100.0 ; 100.0 ; 100.0 ; 100.0 ; 100.0 ; 100.0 ; 100.0 ; 100.0 ; 100.0 ; 100.0 ; 100.0 ; 100.0 ; 100.0 ; 100.0 ; 99.94 ; 99.88 ; 99.3	3162.0 ; 3162.0 ; 3162.0 ; 3162.0 ; 3162.0 ; 3162.0 ; 3162.0 ; 3162.0 ; 3162.0 ; 3162.0 ; 3162.0 ; 3162.0 ; 3162.0 ; 3162.0 ; 3157.0 ; 3123.0 ; 3096.0
Salix_HiSeq_c596422_g2_i1	100	0	3729	2019	100	gi|664682453|gb|CP008801.1|	664682453	4718545	0.0427886	Escherichia coli KLY, complete genome	Bacteria	Proteobacteria	Gammaproteobacteria	Enterobacteriales	Enterobacteriaceae	Escherichia	Escherichia coli	Escherichia coli KLY	Bacteria;Proteobacteria;Gammaproteobacteria;Enterobacteriales;Enterobacteriaceae;Escherichia;Escherichia coli;Escherichia coli KLY	gi|664682453|gb|CP008801.1| ; gi|808715606|gb|CP010442.1| ; gi|932857508|emb|LN877770.1| ; gi|1015398821|gb|CP011061.1| ; gi|169887498|gb|CP000948.1| ; gi|238859724|gb|CP001396.1| ; gi|260447279|gb|CP001637.1| ; gi|545778205|gb|U00096.3| ; gi|687675228|emb|LM995446.1| ; gi|802133627|emb|LN832404.1| ; gi|857137982|gb|CP011495.1| ; gi|899725419|gb|CP012126.1| ; gi|923416119|gb|CP011113.1| ; gi|9397…	Escherichia coli KLY, complete genome ; Escherichia coli K-12 strain ER3466, complete genome ; Escherichia coli genome assembly ERS742059, chromosome : I ; Escherichia coli str. Sanji, complete genome ; Escherichia coli str. K12 substr. DH10B, complete genome ; Escherichia coli BW2952, complete genome ; Escherichia coli DH1, complete genome ; Escherichia coli str. K-12 substr. MG1655, complete ge…	100.0 ; 100.0 ; 100.0 ; 100.0 ; 100.0 ; 100.0 ; 100.0 ; 100.0 ; 100.0 ; 100.0 ; 100.0 ; 100.0 ; 100.0 ; 100.0 ; 100.0 ; 100.0 ; 99.95 ; 96.73	3729.0 ; 3729.0 ; 3729.0 ; 3729.0 ; 3729.0 ; 3729.0 ; 3729.0 ; 3729.0 ; 3729.0 ; 3729.0 ; 3729.0 ; 3729.0 ; 3729.0 ; 3729.0 ; 3729.0 ; 3729.0 ; 3723.0 ; 3363.0
Salix_HiSeq_c596649_g1_i3	99.98	0	9768	5292	100	gi|664682453|gb|CP008801.1|	664682453	4718545	0.112153	Escherichia coli KLY, complete genome	Bacteria	Proteobacteria	Gammaproteobacteria	Enterobacteriales	Enterobacteriaceae	Escherichia	Escherichia coli	Escherichia coli KLY	Bacteria;Proteobacteria;Gammaproteobacteria;Enterobacteriales;Enterobacteriaceae;Escherichia;Escherichia coli;Escherichia coli KLY	gi|664682453|gb|CP008801.1| ; gi|808715606|gb|CP010442.1| ; gi|932857508|emb|LN877770.1| ; gi|169887498|gb|CP000948.1| ; gi|238859724|gb|CP001396.1| ; gi|260447279|gb|CP001637.1| ; gi|383101383|gb|CP002291.1| ; gi|687675228|emb|LM995446.1| ; gi|857137982|gb|CP011495.1| ; gi|899725419|gb|CP012126.1| ; gi|923416119|gb|CP011113.1| ; gi|939731527|gb|CP011342.2| ; gi|939732440|gb|CP011343.2| ; gi|1015…	Escherichia coli KLY, complete genome ; Escherichia coli K-12 strain ER3466, complete genome ; Escherichia coli genome assembly ERS742059, chromosome : I ; Escherichia coli str. K12 substr. DH10B, complete genome ; Escherichia coli BW2952, complete genome ; Escherichia coli DH1, complete genome ; Escherichia coli P12b, complete genome ; Escherichia coli genome assembly EcRV308Chr ,chromosome : 1 …	99.98 ; 99.98 ; 99.98 ; 99.98 ; 99.98 ; 99.98 ; 99.98 ; 99.98 ; 99.98 ; 99.98 ; 99.98 ; 99.98 ; 99.98 ; 99.96 ; 99.96 ; 99.96 ; 99.96 ; 99.96 ; 99.92	9768.0 ; 9768.0 ; 9768.0 ; 9768.0 ; 9768.0 ; 9768.0 ; 9768.0 ; 9768.0 ; 9768.0 ; 9768.0 ; 9768.0 ; 9768.0 ; 9768.0 ; 9762.0 ; 9762.0 ; 9762.0 ; 9762.0 ; 9762.0 ; 9749.0
Salix_HiSeq_c597323_g1_i1	100	0	12521	6780	100	gi|664682453|gb|CP008801.1|	664682453	4718545	0.143688	Escherichia coli KLY, complete genome	Bacteria	Proteobacteria	Gammaproteobacteria	Enterobacteriales	Enterobacteriaceae	Escherichia	Escherichia coli	Escherichia coli KLY	Bacteria;Proteobacteria;Gammaproteobacteria;Enterobacteriales;Enterobacteriaceae;Escherichia;Escherichia coli;Escherichia coli KLY	gi|664682453|gb|CP008801.1| ; gi|932857508|emb|LN877770.1| ; gi|169887498|gb|CP000948.1| ; gi|238859724|gb|CP001396.1| ; gi|260447279|gb|CP001637.1| ; gi|359330873|dbj|AP012306.1| ; gi|545778205|gb|U00096.3| ; gi|687675228|emb|LM995446.1| ; gi|802133627|emb|LN832404.1| ; gi|857137982|gb|CP011495.1| ; gi|899725419|gb|CP012126.1| ; gi|923416119|gb|CP011113.1| ; gi|939731527|gb|CP011342.2| ; gi|9397…	Escherichia coli KLY, complete genome ; Escherichia coli genome assembly ERS742059, chromosome : I ; Escherichia coli str. K12 substr. DH10B, complete genome ; Escherichia coli BW2952, complete genome ; Escherichia coli DH1, complete genome ; Escherichia coli str. K-12 substr. MDS42 DNA, complete genome ; Escherichia coli str. K-12 substr. MG1655, complete genome ; Escherichia coli genome assembl…	100.0 ; 100.0 ; 100.0 ; 100.0 ; 100.0 ; 100.0 ; 100.0 ; 100.0 ; 100.0 ; 100.0 ; 100.0 ; 100.0 ; 100.0 ; 100.0 ; 99.99 ; 99.99 ; 99.45 ; 98.91 ; 97.37	12521.0 ; 12521.0 ; 12521.0 ; 12521.0 ; 12521.0 ; 12521.0 ; 12521.0 ; 12521.0 ; 12521.0 ; 12521.0 ; 12521.0 ; 12521.0 ; 12521.0 ; 12521.0 ; 12515.0 ; 12514.0 ; 12316.0 ; 12072.0 ; 11492.0
Salix_HiSeq_c597393_g2_i3	99.95	0	8174	4432	100	gi|664682453|gb|CP008801.1|	664682453	4718545	0.0939273	Escherichia coli KLY, complete genome	Bacteria	Proteobacteria	Gammaproteobacteria	Enterobacteriales	Enterobacteriaceae	Escherichia	Escherichia coli	Escherichia coli KLY	Bacteria;Proteobacteria;Gammaproteobacteria;Enterobacteriales;Enterobacteriaceae;Escherichia;Escherichia coli;Escherichia coli KLY	gi|664682453|gb|CP008801.1| ; gi|808715606|gb|CP010442.1| ; gi|932857508|emb|LN877770.1| ; gi|1015398821|gb|CP011061.1| ; gi|169887498|gb|CP000948.1| ; gi|238859724|gb|CP001396.1| ; gi|260447279|gb|CP001637.1| ; gi|359330873|dbj|AP012306.1| ; gi|545778205|gb|U00096.3| ; gi|687675228|emb|LM995446.1| ; gi|802133627|emb|LN832404.1| ; gi|857137982|gb|CP011495.1| ; gi|899725419|gb|CP012126.1| ; gi|923…	Escherichia coli KLY, complete genome ; Escherichia coli K-12 strain ER3466, complete genome ; Escherichia coli genome assembly ERS742059, chromosome : I ; Escherichia coli str. Sanji, complete genome ; Escherichia coli str. K12 substr. DH10B, complete genome ; Escherichia coli BW2952, complete genome ; Escherichia coli DH1, complete genome ; Escherichia coli str. K-12 substr. MDS42 DNA, complete…	99.95 ; 99.95 ; 99.95 ; 99.95 ; 99.95 ; 99.95 ; 99.95 ; 99.95 ; 99.95 ; 99.95 ; 99.95 ; 99.95 ; 99.95 ; 99.95 ; 99.95 ; 99.95 ; 99.95 ; 99.91 ; 98.8	8174.0 ; 8174.0 ; 8174.0 ; 8174.0 ; 8174.0 ; 8174.0 ; 8174.0 ; 8174.0 ; 8174.0 ; 8174.0 ; 8174.0 ; 8174.0 ; 8174.0 ; 8174.0 ; 8174.0 ; 8174.0 ; 8174.0 ; 8165.0 ; 7891.0
Salix_HiSeq_c597441_g3_i1	100	0	9511	5150	100	gi|664682453|gb|CP008801.1|	664682453	4718545	0.109144	Escherichia coli KLY, complete genome	Bacteria	Proteobacteria	Gammaproteobacteria	Enterobacteriales	Enterobacteriaceae	Escherichia	Escherichia coli	Escherichia coli KLY	Bacteria;Proteobacteria;Gammaproteobacteria;Enterobacteriales;Enterobacteriaceae;Escherichia;Escherichia coli;Escherichia coli KLY	gi|664682453|gb|CP008801.1| ; gi|808715606|gb|CP010442.1| ; gi|932857508|emb|LN877770.1| ; gi|169887498|gb|CP000948.1| ; gi|238859724|gb|CP001396.1| ; gi|260447279|gb|CP001637.1| ; gi|545778205|gb|U00096.3| ; gi|687675228|emb|LM995446.1| ; gi|802133627|emb|LN832404.1| ; gi|857137982|gb|CP011495.1| ; gi|899725419|gb|CP012126.1| ; gi|939731527|gb|CP011342.2| ; gi|939732440|gb|CP011343.2| ; gi|95862…	Escherichia coli KLY, complete genome ; Escherichia coli K-12 strain ER3466, complete genome ; Escherichia coli genome assembly ERS742059, chromosome : I ; Escherichia coli str. K12 substr. DH10B, complete genome ; Escherichia coli BW2952, complete genome ; Escherichia coli DH1, complete genome ; Escherichia coli str. K-12 substr. MG1655, complete genome ; Escherichia coli genome assembly EcRV308…	100.0 ; 100.0 ; 100.0 ; 100.0 ; 100.0 ; 100.0 ; 100.0 ; 100.0 ; 100.0 ; 100.0 ; 100.0 ; 100.0 ; 100.0 ; 99.98 ; 99.9	9511.0 ; 9511.0 ; 9511.0 ; 9511.0 ; 9511.0 ; 9511.0 ; 9511.0 ; 9511.0 ; 9511.0 ; 9511.0 ; 9511.0 ; 9511.0 ; 9511.0 ; 9503.0 ; 9404.0
Salix_HiSeq_c597700_g2_i1	100	0	2911	1576	100	gi|664682453|gb|CP008801.1|	664682453	4718545	0.0334001	Escherichia coli KLY, complete genome	Bacteria	Proteobacteria	Gammaproteobacteria	Enterobacteriales	Enterobacteriaceae	Escherichia	Escherichia coli	Escherichia coli KLY	Bacteria;Proteobacteria;Gammaproteobacteria;Enterobacteriales;Enterobacteriaceae;Escherichia;Escherichia coli;Escherichia coli KLY	gi|664682453|gb|CP008801.1| ; gi|808715606|gb|CP010442.1| ; gi|238859724|gb|CP001396.1| ; gi|359330873|dbj|AP012306.1| ; gi|545778205|gb|U00096.3| ; gi|687675228|emb|LM995446.1| ; gi|802133627|emb|LN832404.1| ; gi|857137982|gb|CP011495.1| ; gi|923416119|gb|CP011113.1| ; gi|939731527|gb|CP011342.2| ; gi|939732440|gb|CP011343.2| ; gi|932857508|emb|LN877770.1| ; gi|169887498|gb|CP000948.1| ; gi|2604…	Escherichia coli KLY, complete genome ; Escherichia coli K-12 strain ER3466, complete genome ; Escherichia coli BW2952, complete genome ; Escherichia coli str. K-12 substr. MDS42 DNA, complete genome ; Escherichia coli str. K-12 substr. MG1655, complete genome ; Escherichia coli genome assembly EcRV308Chr ,chromosome : 1 ; Escherichia coli K-12 genome assembly EcoliK12AG100, chromosome : I ; Esch…	100.0 ; 100.0 ; 100.0 ; 100.0 ; 100.0 ; 100.0 ; 100.0 ; 100.0 ; 100.0 ; 100.0 ; 100.0 ; 99.94 ; 99.94 ; 99.94 ; 99.94 ; 99.94 ; 99.56 ; 99.49 ; 99.3	2911.0 ; 2911.0 ; 2911.0 ; 2911.0 ; 2911.0 ; 2911.0 ; 2911.0 ; 2911.0 ; 2911.0 ; 2911.0 ; 2911.0 ; 2905.0 ; 2905.0 ; 2905.0 ; 2905.0 ; 2905.0 ; 2872.0 ; 2867.0 ; 2850.0
Salix_HiSeq_c597700_g3_i2	100	0	6510	3525	100	gi|664682453|gb|CP008801.1|	664682453	4718545	0.0747052	Escherichia coli KLY, complete genome	Bacteria	Proteobacteria	Gammaproteobacteria	Enterobacteriales	Enterobacteriaceae	Escherichia	Escherichia coli	Escherichia coli KLY	Bacteria;Proteobacteria;Gammaproteobacteria;Enterobacteriales;Enterobacteriaceae;Escherichia;Escherichia coli;Escherichia coli KLY	gi|664682453|gb|CP008801.1| ; gi|808715606|gb|CP010442.1| ; gi|932857508|emb|LN877770.1| ; gi|169887498|gb|CP000948.1| ; gi|238859724|gb|CP001396.1| ; gi|260447279|gb|CP001637.1| ; gi|359330873|dbj|AP012306.1| ; gi|545778205|gb|U00096.3| ; gi|687675228|emb|LM995446.1| ; gi|802133627|emb|LN832404.1| ; gi|857137982|gb|CP011495.1| ; gi|899725419|gb|CP012126.1| ; gi|923416119|gb|CP011113.1| ; gi|9397…	Escherichia coli KLY, complete genome ; Escherichia coli K-12 strain ER3466, complete genome ; Escherichia coli genome assembly ERS742059, chromosome : I ; Escherichia coli str. K12 substr. DH10B, complete genome ; Escherichia coli BW2952, complete genome ; Escherichia coli DH1, complete genome ; Escherichia coli str. K-12 substr. MDS42 DNA, complete genome ; Escherichia coli str. K-12 substr. MG…	100.0 ; 100.0 ; 100.0 ; 100.0 ; 100.0 ; 100.0 ; 100.0 ; 100.0 ; 100.0 ; 100.0 ; 100.0 ; 100.0 ; 100.0 ; 100.0 ; 100.0 ; 100.0 ; 98.84 ; 98.21	6510.0 ; 6510.0 ; 6510.0 ; 6510.0 ; 6510.0 ; 6510.0 ; 6510.0 ; 6510.0 ; 6510.0 ; 6510.0 ; 6510.0 ; 6510.0 ; 6510.0 ; 6510.0 ; 6510.0 ; 6510.0 ; 6281.0 ; 6159.0
Salix_HiSeq_c597700_g4_i1	100	0	5812	3447	91.2968	gi|664682453|gb|CP008801.1|	664682453	4718545	0.0666943	Escherichia coli KLY, complete genome	Bacteria	Proteobacteria	Gammaproteobacteria	Enterobacteriales	Enterobacteriaceae	Escherichia	Escherichia coli	Escherichia coli KLY	Bacteria;Proteobacteria;Gammaproteobacteria;Enterobacteriales;Enterobacteriaceae;Escherichia;Escherichia coli;Escherichia coli KLY	gi|664682453|gb|CP008801.1| ; gi|808715606|gb|CP010442.1| ; gi|932857508|emb|LN877770.1| ; gi|169887498|gb|CP000948.1| ; gi|238859724|gb|CP001396.1| ; gi|260447279|gb|CP001637.1| ; gi|359330873|dbj|AP012306.1| ; gi|545778205|gb|U00096.3| ; gi|687675228|emb|LM995446.1| ; gi|802133627|emb|LN832404.1| ; gi|857137982|gb|CP011495.1| ; gi|899725419|gb|CP012126.1| ; gi|923416119|gb|CP011113.1| ; gi|9397…	Escherichia coli KLY, complete genome ; Escherichia coli K-12 strain ER3466, complete genome ; Escherichia coli genome assembly ERS742059, chromosome : I ; Escherichia coli str. K12 substr. DH10B, complete genome ; Escherichia coli BW2952, complete genome ; Escherichia coli DH1, complete genome ; Escherichia coli str. K-12 substr. MDS42 DNA, complete genome ; Escherichia coli str. K-12 substr. MG…	100.0 ; 100.0 ; 100.0 ; 100.0 ; 100.0 ; 100.0 ; 100.0 ; 100.0 ; 100.0 ; 100.0 ; 100.0 ; 100.0 ; 100.0 ; 100.0 ; 100.0 ; 99.94 ; 99.65 ; 99.46 ; 99.11	5812.0 ; 5812.0 ; 5812.0 ; 5812.0 ; 5812.0 ; 5812.0 ; 5812.0 ; 5812.0 ; 5812.0 ; 5812.0 ; 5812.0 ; 5812.0 ; 5812.0 ; 5812.0 ; 5812.0 ; 5799.0 ; 5751.0 ; 5718.0 ; 5657.0
Salix_HiSeq_c597776_g3_i4	99.97	0	10628	6680	86.2425	gi|664682453|gb|CP008801.1|	664682453	4718545	0.122093	Escherichia coli KLY, complete genome	Bacteria	Proteobacteria	Gammaproteobacteria	Enterobacteriales	Enterobacteriaceae	Escherichia	Escherichia coli	Escherichia coli KLY	Bacteria;Proteobacteria;Gammaproteobacteria;Enterobacteriales;Enterobacteriaceae;Escherichia;Escherichia coli;Escherichia coli KLY	gi|664682453|gb|CP008801.1| ; gi|808715606|gb|CP010442.1| ; gi|932857508|emb|LN877770.1| ; gi|169887498|gb|CP000948.1| ; gi|238859724|gb|CP001396.1| ; gi|260447279|gb|CP001637.1| ; gi|359330873|dbj|AP012306.1| ; gi|545778205|gb|U00096.3| ; gi|687675228|emb|LM995446.1| ; gi|802133627|emb|LN832404.1| ; gi|857137982|gb|CP011495.1| ; gi|899725419|gb|CP012126.1| ; gi|923416119|gb|CP011113.1| ; gi|9397…	Escherichia coli KLY, complete genome ; Escherichia coli K-12 strain ER3466, complete genome ; Escherichia coli genome assembly ERS742059, chromosome : I ; Escherichia coli str. K12 substr. DH10B, complete genome ; Escherichia coli BW2952, complete genome ; Escherichia coli DH1, complete genome ; Escherichia coli str. K-12 substr. MDS42 DNA, complete genome ; Escherichia coli str. K-12 substr. MG…	99.97 ; 99.97 ; 99.97 ; 99.97 ; 99.97 ; 99.97 ; 99.97 ; 99.97 ; 99.97 ; 99.97 ; 99.97 ; 99.97 ; 99.97 ; 99.97 ; 99.97 ; 99.95 ; 99.93 ; 99.93 ; 98.54	10628.0 ; 10628.0 ; 10628.0 ; 10628.0 ; 10628.0 ; 10628.0 ; 10628.0 ; 10628.0 ; 10628.0 ; 10628.0 ; 10628.0 ; 10628.0 ; 10628.0 ; 10628.0 ; 10628.0 ; 10623.0 ; 10617.0 ; 10615.0 ; 10174.0
Salix_HiSeq_c597786_g5_i1	99.97	0	7038	3868	98.6039	gi|664682453|gb|CP008801.1|	664682453	4718545	0.0808512	Escherichia coli KLY, complete genome	Bacteria	Proteobacteria	Gammaproteobacteria	Enterobacteriales	Enterobacteriaceae	Escherichia	Escherichia coli	Escherichia coli KLY	Bacteria;Proteobacteria;Gammaproteobacteria;Enterobacteriales;Enterobacteriaceae;Escherichia;Escherichia coli;Escherichia coli KLY	gi|664682453|gb|CP008801.1| ; gi|808715606|gb|CP010442.1| ; gi|932857508|emb|LN877770.1| ; gi|1015398821|gb|CP011061.1| ; gi|169887498|gb|CP000948.1| ; gi|238859724|gb|CP001396.1| ; gi|260447279|gb|CP001637.1| ; gi|359330873|dbj|AP012306.1| ; gi|383101383|gb|CP002291.1| ; gi|545778205|gb|U00096.3| ; gi|687675228|emb|LM995446.1| ; gi|802133627|emb|LN832404.1| ; gi|857137982|gb|CP011495.1| ; gi|899…	Escherichia coli KLY, complete genome ; Escherichia coli K-12 strain ER3466, complete genome ; Escherichia coli genome assembly ERS742059, chromosome : I ; Escherichia coli str. Sanji, complete genome ; Escherichia coli str. K12 substr. DH10B, complete genome ; Escherichia coli BW2952, complete genome ; Escherichia coli DH1, complete genome ; Escherichia coli str. K-12 substr. MDS42 DNA, complete…	99.97 ; 99.97 ; 99.97 ; 99.97 ; 99.97 ; 99.97 ; 99.97 ; 99.97 ; 99.97 ; 99.97 ; 99.97 ; 99.97 ; 99.97 ; 99.97 ; 99.97 ; 99.97 ; 99.97 ; 99.97 ; 99.5	7038.0 ; 7038.0 ; 7038.0 ; 7038.0 ; 7038.0 ; 7038.0 ; 7038.0 ; 7038.0 ; 7038.0 ; 7038.0 ; 7038.0 ; 7038.0 ; 7038.0 ; 7038.0 ; 7038.0 ; 7038.0 ; 7038.0 ; 7038.0 ; 6938.0
Salix_HiSeq_c597786_g5_i2	99.97	0	7138	3868	100	gi|664682453|gb|CP008801.1|	664682453	4718545	0.0819956	Escherichia coli KLY, complete genome	Bacteria	Proteobacteria	Gammaproteobacteria	Enterobacteriales	Enterobacteriaceae	Escherichia	Escherichia coli	Escherichia coli KLY	Bacteria;Proteobacteria;Gammaproteobacteria;Enterobacteriales;Enterobacteriaceae;Escherichia;Escherichia coli;Escherichia coli KLY	gi|664682453|gb|CP008801.1| ; gi|808715606|gb|CP010442.1| ; gi|932857508|emb|LN877770.1| ; gi|169887498|gb|CP000948.1| ; gi|238859724|gb|CP001396.1| ; gi|260447279|gb|CP001637.1| ; gi|359330873|dbj|AP012306.1| ; gi|383101383|gb|CP002291.1| ; gi|545778205|gb|U00096.3| ; gi|687675228|emb|LM995446.1| ; gi|802133627|emb|LN832404.1| ; gi|857137982|gb|CP011495.1| ; gi|899725419|gb|CP012126.1| ; gi|9234…	Escherichia coli KLY, complete genome ; Escherichia coli K-12 strain ER3466, complete genome ; Escherichia coli genome assembly ERS742059, chromosome : I ; Escherichia coli str. K12 substr. DH10B, complete genome ; Escherichia coli BW2952, complete genome ; Escherichia coli DH1, complete genome ; Escherichia coli str. K-12 substr. MDS42 DNA, complete genome ; Escherichia coli P12b, complete genom…	99.97 ; 99.97 ; 99.97 ; 99.97 ; 99.97 ; 99.97 ; 99.97 ; 99.97 ; 99.97 ; 99.97 ; 99.97 ; 99.97 ; 99.97 ; 99.97 ; 99.97 ; 99.97 ; 99.97 ; 99.97 ; 99.51	7138.0 ; 7138.0 ; 7138.0 ; 7138.0 ; 7138.0 ; 7138.0 ; 7138.0 ; 7138.0 ; 7138.0 ; 7138.0 ; 7138.0 ; 7138.0 ; 7138.0 ; 7138.0 ; 7138.0 ; 7138.0 ; 7138.0 ; 7134.0 ; 7038.0
Salix_HiSeq_c597789_g5_i1	100	0	18604	10179	98.9685	gi|664682453|gb|CP008801.1|	664682453	4718545	0.213498	Escherichia coli KLY, complete genome	Bacteria	Proteobacteria	Gammaproteobacteria	Enterobacteriales	Enterobacteriaceae	Escherichia	Escherichia coli	Escherichia coli KLY	Bacteria;Proteobacteria;Gammaproteobacteria;Enterobacteriales;Enterobacteriaceae;Escherichia;Escherichia coli;Escherichia coli KLY	gi|664682453|gb|CP008801.1| ; gi|808715606|gb|CP010442.1| ; gi|932857508|emb|LN877770.1| ; gi|169887498|gb|CP000948.1| ; gi|238859724|gb|CP001396.1| ; gi|359330873|dbj|AP012306.1| ; gi|545778205|gb|U00096.3| ; gi|687675228|emb|LM995446.1| ; gi|802133627|emb|LN832404.1| ; gi|857137982|gb|CP011495.1| ; gi|939731527|gb|CP011342.2| ; gi|939732440|gb|CP011343.2| ; gi|260447279|gb|CP001637.1| ; gi|8997…	Escherichia coli KLY, complete genome ; Escherichia coli K-12 strain ER3466, complete genome ; Escherichia coli genome assembly ERS742059, chromosome : I ; Escherichia coli str. K12 substr. DH10B, complete genome ; Escherichia coli BW2952, complete genome ; Escherichia coli str. K-12 substr. MDS42 DNA, complete genome ; Escherichia coli str. K-12 substr. MG1655, complete genome ; Escherichia coli…	100.0 ; 100.0 ; 100.0 ; 100.0 ; 100.0 ; 100.0 ; 100.0 ; 100.0 ; 100.0 ; 100.0 ; 100.0 ; 100.0 ; 99.97 ; 99.97 ; 99.97 ; 99.44 ; 99.21 ; 99.18	18604.0 ; 18604.0 ; 18604.0 ; 18604.0 ; 18604.0 ; 18604.0 ; 18604.0 ; 18604.0 ; 18604.0 ; 18604.0 ; 18604.0 ; 18604.0 ; 18587.0 ; 18587.0 ; 18587.0 ; 18294.0 ; 18161.0 ; 18144.0
Salix_HiSeq_c597789_g6_i1	100	0	14351	7771	100	gi|664682453|gb|CP008801.1|	664682453	4718545	0.164691	Escherichia coli KLY, complete genome	Bacteria	Proteobacteria	Gammaproteobacteria	Enterobacteriales	Enterobacteriaceae	Escherichia	Escherichia coli	Escherichia coli KLY	Bacteria;Proteobacteria;Gammaproteobacteria;Enterobacteriales;Enterobacteriaceae;Escherichia;Escherichia coli;Escherichia coli KLY	gi|664682453|gb|CP008801.1| ; gi|808715606|gb|CP010442.1| ; gi|932857508|emb|LN877770.1| ; gi|238859724|gb|CP001396.1| ; gi|359330873|dbj|AP012306.1| ; gi|545778205|gb|U00096.3| ; gi|687675228|emb|LM995446.1| ; gi|802133627|emb|LN832404.1| ; gi|857137982|gb|CP011495.1| ; gi|923416119|gb|CP011113.1| ; gi|939731527|gb|CP011342.2| ; gi|939732440|gb|CP011343.2| ; gi|1015398821|gb|CP011061.1| ; gi|260…	Escherichia coli KLY, complete genome ; Escherichia coli K-12 strain ER3466, complete genome ; Escherichia coli genome assembly ERS742059, chromosome : I ; Escherichia coli BW2952, complete genome ; Escherichia coli str. K-12 substr. MDS42 DNA, complete genome ; Escherichia coli str. K-12 substr. MG1655, complete genome ; Escherichia coli genome assembly EcRV308Chr ,chromosome : 1 ; Escherichia c…	100.0 ; 100.0 ; 100.0 ; 100.0 ; 100.0 ; 100.0 ; 100.0 ; 100.0 ; 100.0 ; 100.0 ; 100.0 ; 100.0 ; 99.99 ; 99.99 ; 99.99 ; 99.97 ; 99.96 ; 99.11	14351.0 ; 14351.0 ; 14351.0 ; 14351.0 ; 14351.0 ; 14351.0 ; 14351.0 ; 14351.0 ; 14351.0 ; 14351.0 ; 14351.0 ; 14351.0 ; 14345.0 ; 14345.0 ; 14345.0 ; 14338.0 ; 14334.0 ; 13969.0
Salix_HiSeq_c597809_g2_i2	100	0	2575	1394	100	gi|664682453|gb|CP008801.1|	664682453	4718545	0.029543	Escherichia coli KLY, complete genome	Bacteria	Proteobacteria	Gammaproteobacteria	Enterobacteriales	Enterobacteriaceae	Escherichia	Escherichia coli	Escherichia coli KLY	Bacteria;Proteobacteria;Gammaproteobacteria;Enterobacteriales;Enterobacteriaceae;Escherichia;Escherichia coli;Escherichia coli KLY	gi|664682453|gb|CP008801.1| ; gi|808715606|gb|CP010442.1| ; gi|932857508|emb|LN877770.1| ; gi|1015398821|gb|CP011061.1| ; gi|169887498|gb|CP000948.1| ; gi|238859724|gb|CP001396.1| ; gi|260447279|gb|CP001637.1| ; gi|359330873|dbj|AP012306.1| ; gi|383101383|gb|CP002291.1| ; gi|545778205|gb|U00096.3| ; gi|687675228|emb|LM995446.1| ; gi|802133627|emb|LN832404.1| ; gi|857137982|gb|CP011495.1| ; gi|899…	Escherichia coli KLY, complete genome ; Escherichia coli K-12 strain ER3466, complete genome ; Escherichia coli genome assembly ERS742059, chromosome : I ; Escherichia coli str. Sanji, complete genome ; Escherichia coli str. K12 substr. DH10B, complete genome ; Escherichia coli BW2952, complete genome ; Escherichia coli DH1, complete genome ; Escherichia coli str. K-12 substr. MDS42 DNA, complete…	100.0 ; 100.0 ; 100.0 ; 100.0 ; 100.0 ; 100.0 ; 100.0 ; 100.0 ; 100.0 ; 100.0 ; 100.0 ; 100.0 ; 100.0 ; 100.0 ; 100.0 ; 100.0 ; 100.0 ; 100.0 ; 98.78	2575.0 ; 2575.0 ; 2575.0 ; 2575.0 ; 2575.0 ; 2575.0 ; 2575.0 ; 2575.0 ; 2575.0 ; 2575.0 ; 2575.0 ; 2575.0 ; 2575.0 ; 2575.0 ; 2575.0 ; 2575.0 ; 2575.0 ; 2575.0 ; 2481.0
Salix_HiSeq_c597947_g4_i1	100	0	7193	3895	100	gi|664682453|gb|CP008801.1|	664682453	4718545	0.0825466	Escherichia coli KLY, complete genome	Bacteria	Proteobacteria	Gammaproteobacteria	Enterobacteriales	Enterobacteriaceae	Escherichia	Escherichia coli	Escherichia coli KLY	Bacteria;Proteobacteria;Gammaproteobacteria;Enterobacteriales;Enterobacteriaceae;Escherichia;Escherichia coli;Escherichia coli KLY	gi|664682453|gb|CP008801.1| ; gi|808715606|gb|CP010442.1| ; gi|932857508|emb|LN877770.1| ; gi|1015398821|gb|CP011061.1| ; gi|169887498|gb|CP000948.1| ; gi|238859724|gb|CP001396.1| ; gi|260447279|gb|CP001637.1| ; gi|359330873|dbj|AP012306.1| ; gi|383101383|gb|CP002291.1| ; gi|545778205|gb|U00096.3| ; gi|687675228|emb|LM995446.1| ; gi|802133627|emb|LN832404.1| ; gi|857137982|gb|CP011495.1| ; gi|899…	Escherichia coli KLY, complete genome ; Escherichia coli K-12 strain ER3466, complete genome ; Escherichia coli genome assembly ERS742059, chromosome : I ; Escherichia coli str. Sanji, complete genome ; Escherichia coli str. K12 substr. DH10B, complete genome ; Escherichia coli BW2952, complete genome ; Escherichia coli DH1, complete genome ; Escherichia coli str. K-12 substr. MDS42 DNA, complete…	100.0 ; 100.0 ; 100.0 ; 100.0 ; 100.0 ; 100.0 ; 100.0 ; 100.0 ; 100.0 ; 100.0 ; 100.0 ; 100.0 ; 100.0 ; 100.0 ; 100.0 ; 100.0 ; 100.0 ; 100.0 ; 99.49	7193.0 ; 7193.0 ; 7193.0 ; 7193.0 ; 7193.0 ; 7193.0 ; 7193.0 ; 7193.0 ; 7193.0 ; 7193.0 ; 7193.0 ; 7193.0 ; 7193.0 ; 7193.0 ; 7193.0 ; 7193.0 ; 7193.0 ; 7193.0 ; 7083.0
Salix_HiSeq_c598038_g2_i2	100	0	7950	4305	100	gi|664682453|gb|CP008801.1|	664682453	4718545	0.0912358	Escherichia coli KLY, complete genome	Bacteria	Proteobacteria	Gammaproteobacteria	Enterobacteriales	Enterobacteriaceae	Escherichia	Escherichia coli	Escherichia coli KLY	Bacteria;Proteobacteria;Gammaproteobacteria;Enterobacteriales;Enterobacteriaceae;Escherichia;Escherichia coli;Escherichia coli KLY	gi|664682453|gb|CP008801.1| ; gi|808715606|gb|CP010442.1| ; gi|932857508|emb|LN877770.1| ; gi|169887498|gb|CP000948.1| ; gi|238859724|gb|CP001396.1| ; gi|260447279|gb|CP001637.1| ; gi|359330873|dbj|AP012306.1| ; gi|545778205|gb|U00096.3| ; gi|687675228|emb|LM995446.1| ; gi|802133627|emb|LN832404.1| ; gi|857137982|gb|CP011495.1| ; gi|899725419|gb|CP012126.1| ; gi|923416119|gb|CP011113.1| ; gi|9397…	Escherichia coli KLY, complete genome ; Escherichia coli K-12 strain ER3466, complete genome ; Escherichia coli genome assembly ERS742059, chromosome : I ; Escherichia coli str. K12 substr. DH10B, complete genome ; Escherichia coli BW2952, complete genome ; Escherichia coli DH1, complete genome ; Escherichia coli str. K-12 substr. MDS42 DNA, complete genome ; Escherichia coli str. K-12 substr. MG…	100.0 ; 100.0 ; 100.0 ; 100.0 ; 100.0 ; 100.0 ; 100.0 ; 100.0 ; 100.0 ; 100.0 ; 100.0 ; 100.0 ; 100.0 ; 100.0 ; 100.0 ; 100.0 ; 99.98 ; 99.63 ; 99.02	7950.0 ; 7950.0 ; 7950.0 ; 7950.0 ; 7950.0 ; 7950.0 ; 7950.0 ; 7950.0 ; 7950.0 ; 7950.0 ; 7950.0 ; 7950.0 ; 7950.0 ; 7950.0 ; 7950.0 ; 7950.0 ; 7945.0 ; 7862.0 ; 7718.0
Salix_HiSeq_c598095_g2_i3	100	0	4318	2350	99.4894	gi|664682453|gb|CP008801.1|	664682453	4718545	0.0495492	Escherichia coli KLY, complete genome	Bacteria	Proteobacteria	Gammaproteobacteria	Enterobacteriales	Enterobacteriaceae	Escherichia	Escherichia coli	Escherichia coli KLY	Bacteria;Proteobacteria;Gammaproteobacteria;Enterobacteriales;Enterobacteriaceae;Escherichia;Escherichia coli;Escherichia coli KLY	gi|664682453|gb|CP008801.1| ; gi|808715606|gb|CP010442.1| ; gi|932857508|emb|LN877770.1| ; gi|1015398821|gb|CP011061.1| ; gi|169887498|gb|CP000948.1| ; gi|238859724|gb|CP001396.1| ; gi|260447279|gb|CP001637.1| ; gi|359330873|dbj|AP012306.1| ; gi|383101383|gb|CP002291.1| ; gi|545778205|gb|U00096.3| ; gi|687675228|emb|LM995446.1| ; gi|802133627|emb|LN832404.1| ; gi|857137982|gb|CP011495.1| ; gi|899…	Escherichia coli KLY, complete genome ; Escherichia coli K-12 strain ER3466, complete genome ; Escherichia coli genome assembly ERS742059, chromosome : I ; Escherichia coli str. Sanji, complete genome ; Escherichia coli str. K12 substr. DH10B, complete genome ; Escherichia coli BW2952, complete genome ; Escherichia coli DH1, complete genome ; Escherichia coli str. K-12 substr. MDS42 DNA, complete…	100.0 ; 100.0 ; 100.0 ; 100.0 ; 100.0 ; 100.0 ; 100.0 ; 100.0 ; 100.0 ; 100.0 ; 100.0 ; 100.0 ; 100.0 ; 100.0 ; 100.0 ; 100.0 ; 100.0 ; 100.0 ; 99.96 ; 99.23	4318.0 ; 4318.0 ; 4318.0 ; 4318.0 ; 4318.0 ; 4318.0 ; 4318.0 ; 4318.0 ; 4318.0 ; 4318.0 ; 4318.0 ; 4318.0 ; 4318.0 ; 4318.0 ; 4318.0 ; 4318.0 ; 4318.0 ; 4318.0 ; 4313.0 ; 4218.0
Salix_HiSeq_c598114_g2_i1	100	0	8693	4707	100	gi|664682453|gb|CP008801.1|	664682453	4718545	0.0997553	Escherichia coli KLY, complete genome	Bacteria	Proteobacteria	Gammaproteobacteria	Enterobacteriales	Enterobacteriaceae	Escherichia	Escherichia coli	Escherichia coli KLY	Bacteria;Proteobacteria;Gammaproteobacteria;Enterobacteriales;Enterobacteriaceae;Escherichia;Escherichia coli;Escherichia coli KLY	gi|664682453|gb|CP008801.1| ; gi|808715606|gb|CP010442.1| ; gi|932857508|emb|LN877770.1| ; gi|238859724|gb|CP001396.1| ; gi|260447279|gb|CP001637.1| ; gi|359330873|dbj|AP012306.1| ; gi|545778205|gb|U00096.3| ; gi|687675228|emb|LM995446.1| ; gi|802133627|emb|LN832404.1| ; gi|857137982|gb|CP011495.1| ; gi|899725419|gb|CP012126.1| ; gi|923416119|gb|CP011113.1| ; gi|939731527|gb|CP011342.2| ; gi|9397…	Escherichia coli KLY, complete genome ; Escherichia coli K-12 strain ER3466, complete genome ; Escherichia coli genome assembly ERS742059, chromosome : I ; Escherichia coli BW2952, complete genome ; Escherichia coli DH1, complete genome ; Escherichia coli str. K-12 substr. MDS42 DNA, complete genome ; Escherichia coli str. K-12 substr. MG1655, complete genome ; Escherichia coli genome assembly Ec…	100.0 ; 100.0 ; 100.0 ; 100.0 ; 100.0 ; 100.0 ; 100.0 ; 100.0 ; 100.0 ; 100.0 ; 100.0 ; 100.0 ; 100.0 ; 100.0 ; 99.98 ; 99.98 ; 99.02 ; 98.9 ; 97.6	8693.0 ; 8693.0 ; 8693.0 ; 8693.0 ; 8693.0 ; 8693.0 ; 8693.0 ; 8693.0 ; 8693.0 ; 8693.0 ; 8693.0 ; 8693.0 ; 8693.0 ; 8693.0 ; 8687.0 ; 8685.0 ; 8438.0 ; 8403.0 ; 8065.0
Salix_HiSeq_c598132_g5_i1	99.95	0	3954	2144	100	gi|664682453|gb|CP008801.1|	664682453	4718545	0.0454377	Escherichia coli KLY, complete genome	Bacteria	Proteobacteria	Gammaproteobacteria	Enterobacteriales	Enterobacteriaceae	Escherichia	Escherichia coli	Escherichia coli KLY	Bacteria;Proteobacteria;Gammaproteobacteria;Enterobacteriales;Enterobacteriaceae;Escherichia;Escherichia coli;Escherichia coli KLY	gi|664682453|gb|CP008801.1| ; gi|808715606|gb|CP010442.1| ; gi|932857508|emb|LN877770.1| ; gi|169887498|gb|CP000948.1| ; gi|238859724|gb|CP001396.1| ; gi|260447279|gb|CP001637.1| ; gi|359330873|dbj|AP012306.1| ; gi|383101383|gb|CP002291.1| ; gi|545778205|gb|U00096.3| ; gi|687675228|emb|LM995446.1| ; gi|802133627|emb|LN832404.1| ; gi|857137982|gb|CP011495.1| ; gi|899725419|gb|CP012126.1| ; gi|9234…	Escherichia coli KLY, complete genome ; Escherichia coli K-12 strain ER3466, complete genome ; Escherichia coli genome assembly ERS742059, chromosome : I ; Escherichia coli str. K12 substr. DH10B, complete genome ; Escherichia coli BW2952, complete genome ; Escherichia coli DH1, complete genome ; Escherichia coli str. K-12 substr. MDS42 DNA, complete genome ; Escherichia coli P12b, complete genom…	99.95 ; 99.95 ; 99.95 ; 99.95 ; 99.95 ; 99.95 ; 99.95 ; 99.95 ; 99.95 ; 99.95 ; 99.95 ; 99.95 ; 99.95 ; 99.95 ; 99.95 ; 99.91 ; 99.91 ; 99.91 ; 99.35	3954.0 ; 3954.0 ; 3954.0 ; 3954.0 ; 3954.0 ; 3954.0 ; 3954.0 ; 3954.0 ; 3954.0 ; 3954.0 ; 3954.0 ; 3954.0 ; 3954.0 ; 3954.0 ; 3954.0 ; 3949.0 ; 3949.0 ; 3949.0 ; 3882.0
Salix_HiSeq_c598132_g7_i1	99.96	0	5212	2873	98.3293	gi|664682453|gb|CP008801.1|	664682453	4718545	0.0598702	Escherichia coli KLY, complete genome	Bacteria	Proteobacteria	Gammaproteobacteria	Enterobacteriales	Enterobacteriaceae	Escherichia	Escherichia coli	Escherichia coli KLY	Bacteria;Proteobacteria;Gammaproteobacteria;Enterobacteriales;Enterobacteriaceae;Escherichia;Escherichia coli;Escherichia coli KLY	gi|664682453|gb|CP008801.1| ; gi|808715606|gb|CP010442.1| ; gi|932857508|emb|LN877770.1| ; gi|169887498|gb|CP000948.1| ; gi|238859724|gb|CP001396.1| ; gi|260447279|gb|CP001637.1| ; gi|359330873|dbj|AP012306.1| ; gi|383101383|gb|CP002291.1| ; gi|545778205|gb|U00096.3| ; gi|687675228|emb|LM995446.1| ; gi|802133627|emb|LN832404.1| ; gi|857137982|gb|CP011495.1| ; gi|899725419|gb|CP012126.1| ; gi|9234…	Escherichia coli KLY, complete genome ; Escherichia coli K-12 strain ER3466, complete genome ; Escherichia coli genome assembly ERS742059, chromosome : I ; Escherichia coli str. K12 substr. DH10B, complete genome ; Escherichia coli BW2952, complete genome ; Escherichia coli DH1, complete genome ; Escherichia coli str. K-12 substr. MDS42 DNA, complete genome ; Escherichia coli P12b, complete genom…	99.96 ; 99.96 ; 99.96 ; 99.96 ; 99.96 ; 99.96 ; 99.96 ; 99.96 ; 99.96 ; 99.96 ; 99.96 ; 99.96 ; 99.96 ; 99.96 ; 99.96 ; 99.96 ; 99.96 ; 99.93 ; 99.58	5212.0 ; 5212.0 ; 5212.0 ; 5212.0 ; 5212.0 ; 5212.0 ; 5212.0 ; 5212.0 ; 5212.0 ; 5212.0 ; 5212.0 ; 5212.0 ; 5212.0 ; 5212.0 ; 5212.0 ; 5212.0 ; 5212.0 ; 5206.0 ; 5151.0
Salix_HiSeq_c598132_g9_i1	100	0	2772	1501	100	gi|664682453|gb|CP008801.1|	664682453	4718545	0.0318107	Escherichia coli KLY, complete genome	Bacteria	Proteobacteria	Gammaproteobacteria	Enterobacteriales	Enterobacteriaceae	Escherichia	Escherichia coli	Escherichia coli KLY	Bacteria;Proteobacteria;Gammaproteobacteria;Enterobacteriales;Enterobacteriaceae;Escherichia;Escherichia coli;Escherichia coli KLY	gi|664682453|gb|CP008801.1| ; gi|808715606|gb|CP010442.1| ; gi|932857508|emb|LN877770.1| ; gi|1015398821|gb|CP011061.1| ; gi|169887498|gb|CP000948.1| ; gi|238859724|gb|CP001396.1| ; gi|260447279|gb|CP001637.1| ; gi|383101383|gb|CP002291.1| ; gi|545778205|gb|U00096.3| ; gi|687675228|emb|LM995446.1| ; gi|802133627|emb|LN832404.1| ; gi|857137982|gb|CP011495.1| ; gi|899725419|gb|CP012126.1| ; gi|9234…	Escherichia coli KLY, complete genome ; Escherichia coli K-12 strain ER3466, complete genome ; Escherichia coli genome assembly ERS742059, chromosome : I ; Escherichia coli str. Sanji, complete genome ; Escherichia coli str. K12 substr. DH10B, complete genome ; Escherichia coli BW2952, complete genome ; Escherichia coli DH1, complete genome ; Escherichia coli P12b, complete genome ; Escherichia c…	100.0 ; 100.0 ; 100.0 ; 100.0 ; 100.0 ; 100.0 ; 100.0 ; 100.0 ; 100.0 ; 100.0 ; 100.0 ; 100.0 ; 100.0 ; 100.0 ; 100.0 ; 100.0 ; 99.93 ; 97.22	2772.0 ; 2772.0 ; 2772.0 ; 2772.0 ; 2772.0 ; 2772.0 ; 2772.0 ; 2772.0 ; 2772.0 ; 2772.0 ; 2772.0 ; 2772.0 ; 2772.0 ; 2772.0 ; 2772.0 ; 2772.0 ; 2767.0 ; 2435.0
Salix_HiSeq_c598494_g2_i1	100	0	5648	3058	100	gi|664682453|gb|CP008801.1|	664682453	4718545	0.0648081	Escherichia coli KLY, complete genome	Bacteria	Proteobacteria	Gammaproteobacteria	Enterobacteriales	Enterobacteriaceae	Escherichia	Escherichia coli	Escherichia coli KLY	Bacteria;Proteobacteria;Gammaproteobacteria;Enterobacteriales;Enterobacteriaceae;Escherichia;Escherichia coli;Escherichia coli KLY	gi|664682453|gb|CP008801.1| ; gi|808715606|gb|CP010442.1| ; gi|932857508|emb|LN877770.1| ; gi|169887498|gb|CP000948.1| ; gi|238859724|gb|CP001396.1| ; gi|260447279|gb|CP001637.1| ; gi|359330873|dbj|AP012306.1| ; gi|383101383|gb|CP002291.1| ; gi|545778205|gb|U00096.3| ; gi|687675228|emb|LM995446.1| ; gi|802133627|emb|LN832404.1| ; gi|857137982|gb|CP011495.1| ; gi|899725419|gb|CP012126.1| ; gi|9234…	Escherichia coli KLY, complete genome ; Escherichia coli K-12 strain ER3466, complete genome ; Escherichia coli genome assembly ERS742059, chromosome : I ; Escherichia coli str. K12 substr. DH10B, complete genome ; Escherichia coli BW2952, complete genome ; Escherichia coli DH1, complete genome ; Escherichia coli str. K-12 substr. MDS42 DNA, complete genome ; Escherichia coli P12b, complete genom…	100.0 ; 100.0 ; 100.0 ; 100.0 ; 100.0 ; 100.0 ; 100.0 ; 100.0 ; 100.0 ; 100.0 ; 100.0 ; 100.0 ; 100.0 ; 100.0 ; 100.0 ; 100.0 ; 100.0 ; 99.97 ; 98.56	5648.0 ; 5648.0 ; 5648.0 ; 5648.0 ; 5648.0 ; 5648.0 ; 5648.0 ; 5648.0 ; 5648.0 ; 5648.0 ; 5648.0 ; 5648.0 ; 5648.0 ; 5648.0 ; 5648.0 ; 5648.0 ; 5648.0 ; 5642.0 ; 5404.0
Salix_HiSeq_c598652_g1_i1	99.95	0	15060	8167	100	gi|664682453|gb|CP008801.1|	664682453	4718545	0.173083	Escherichia coli KLY, complete genome	Bacteria	Proteobacteria	Gammaproteobacteria	Enterobacteriales	Enterobacteriaceae	Escherichia	Escherichia coli	Escherichia coli KLY	Bacteria;Proteobacteria;Gammaproteobacteria;Enterobacteriales;Enterobacteriaceae;Escherichia;Escherichia coli;Escherichia coli KLY	gi|664682453|gb|CP008801.1| ; gi|808715606|gb|CP010442.1| ; gi|932857508|emb|LN877770.1| ; gi|169887498|gb|CP000948.1| ; gi|238859724|gb|CP001396.1| ; gi|260447279|gb|CP001637.1| ; gi|359330873|dbj|AP012306.1| ; gi|545778205|gb|U00096.3| ; gi|687675228|emb|LM995446.1| ; gi|802133627|emb|LN832404.1| ; gi|857137982|gb|CP011495.1| ; gi|899725419|gb|CP012126.1| ; gi|923416119|gb|CP011113.1| ; gi|9397…	Escherichia coli KLY, complete genome ; Escherichia coli K-12 strain ER3466, complete genome ; Escherichia coli genome assembly ERS742059, chromosome : I ; Escherichia coli str. K12 substr. DH10B, complete genome ; Escherichia coli BW2952, complete genome ; Escherichia coli DH1, complete genome ; Escherichia coli str. K-12 substr. MDS42 DNA, complete genome ; Escherichia coli str. K-12 substr. MG…	99.95 ; 99.95 ; 99.95 ; 99.95 ; 99.95 ; 99.95 ; 99.95 ; 99.95 ; 99.95 ; 99.95 ; 99.95 ; 99.95 ; 99.95 ; 99.95 ; 99.95 ; 99.94 ; 99.94 ; 98.32 ; 97.94	15060.0 ; 15060.0 ; 15060.0 ; 15060.0 ; 15060.0 ; 15060.0 ; 15060.0 ; 15060.0 ; 15060.0 ; 15060.0 ; 15060.0 ; 15060.0 ; 15060.0 ; 15060.0 ; 15060.0 ; 15055.0 ; 15055.0 ; 14321.0 ; 14151.0
Salix_HiSeq_c598687_g1_i2	99.96	0	8510	4645	99.3326	gi|664682453|gb|CP008801.1|	664682453	4718545	0.0978056	Escherichia coli KLY, complete genome	Bacteria	Proteobacteria	Gammaproteobacteria	Enterobacteriales	Enterobacteriaceae	Escherichia	Escherichia coli	Escherichia coli KLY	Bacteria;Proteobacteria;Gammaproteobacteria;Enterobacteriales;Enterobacteriaceae;Escherichia;Escherichia coli;Escherichia coli KLY	gi|664682453|gb|CP008801.1| ; gi|808715606|gb|CP010442.1| ; gi|932857508|emb|LN877770.1| ; gi|169887498|gb|CP000948.1| ; gi|238859724|gb|CP001396.1| ; gi|359330873|dbj|AP012306.1| ; gi|545778205|gb|U00096.3| ; gi|687675228|emb|LM995446.1| ; gi|802133627|emb|LN832404.1| ; gi|857137982|gb|CP011495.1| ; gi|923416119|gb|CP011113.1| ; gi|939731527|gb|CP011342.2| ; gi|939732440|gb|CP011343.2| ; gi|1015…	Escherichia coli KLY, complete genome ; Escherichia coli K-12 strain ER3466, complete genome ; Escherichia coli genome assembly ERS742059, chromosome : I ; Escherichia coli str. K12 substr. DH10B, complete genome ; Escherichia coli BW2952, complete genome ; Escherichia coli str. K-12 substr. MDS42 DNA, complete genome ; Escherichia coli str. K-12 substr. MG1655, complete genome ; Escherichia coli…	99.96 ; 99.96 ; 99.96 ; 99.96 ; 99.96 ; 99.96 ; 99.96 ; 99.96 ; 99.96 ; 99.96 ; 99.96 ; 99.96 ; 99.96 ; 99.93 ; 99.93 ; 99.93 ; 99.93 ; 98.92 ; 98.35	8510.0 ; 8510.0 ; 8510.0 ; 8510.0 ; 8510.0 ; 8510.0 ; 8510.0 ; 8510.0 ; 8510.0 ; 8510.0 ; 8510.0 ; 8510.0 ; 8510.0 ; 8504.0 ; 8504.0 ; 8504.0 ; 8504.0 ; 8246.0 ; 8102.0
Salix_HiSeq_c598687_g2_i1	99.32	0	3210	3417	51.9754	gi|664682453|gb|CP008801.1|	664682453	4718545	0.0375539	Escherichia coli KLY, complete genome	Bacteria	Proteobacteria	Gammaproteobacteria	Enterobacteriales	Enterobacteriaceae	Escherichia	Escherichia coli	Escherichia coli KLY	Bacteria;Proteobacteria;Gammaproteobacteria;Enterobacteriales;Enterobacteriaceae;Escherichia;Escherichia coli;Escherichia coli KLY	gi|664682453|gb|CP008801.1| ; gi|808715606|gb|CP010442.1| ; gi|932857508|emb|LN877770.1| ; gi|169887498|gb|CP000948.1| ; gi|238859724|gb|CP001396.1| ; gi|359330873|dbj|AP012306.1| ; gi|545778205|gb|U00096.3| ; gi|687675228|emb|LM995446.1| ; gi|802133627|emb|LN832404.1| ; gi|857137982|gb|CP011495.1| ; gi|939731527|gb|CP011342.2| ; gi|939732440|gb|CP011343.2| ; gi|260447279|gb|CP001637.1| ; gi|8997…	Escherichia coli KLY, complete genome ; Escherichia coli K-12 strain ER3466, complete genome ; Escherichia coli genome assembly ERS742059, chromosome : I ; Escherichia coli str. K12 substr. DH10B, complete genome ; Escherichia coli BW2952, complete genome ; Escherichia coli str. K-12 substr. MDS42 DNA, complete genome ; Escherichia coli str. K-12 substr. MG1655, complete genome ; Escherichia coli…	99.32 ; 99.32 ; 99.32 ; 99.32 ; 99.32 ; 99.32 ; 99.32 ; 99.32 ; 99.32 ; 99.32 ; 99.32 ; 99.32 ; 99.27 ; 99.27 ; 99.27 ; 99.21 ; 100.0 ; 100.0 ; 99.48	3210.0 ; 3210.0 ; 3210.0 ; 3210.0 ; 3210.0 ; 3210.0 ; 3210.0 ; 3210.0 ; 3210.0 ; 3210.0 ; 3210.0 ; 3210.0 ; 3205.0 ; 3205.0 ; 3205.0 ; 3199.0 ; 3188.0 ; 3188.0 ; 3138.0
Salix_HiSeq_c598687_g3_i1	100	0	4819	2636	98.9757	gi|664682453|gb|CP008801.1|	664682453	4718545	0.0552925	Escherichia coli KLY, complete genome	Bacteria	Proteobacteria	Gammaproteobacteria	Enterobacteriales	Enterobacteriaceae	Escherichia	Escherichia coli	Escherichia coli KLY	Bacteria;Proteobacteria;Gammaproteobacteria;Enterobacteriales;Enterobacteriaceae;Escherichia;Escherichia coli;Escherichia coli KLY	gi|664682453|gb|CP008801.1| ; gi|808715606|gb|CP010442.1| ; gi|932857508|emb|LN877770.1| ; gi|169887498|gb|CP000948.1| ; gi|238859724|gb|CP001396.1| ; gi|260447279|gb|CP001637.1| ; gi|359330873|dbj|AP012306.1| ; gi|545778205|gb|U00096.3| ; gi|687675228|emb|LM995446.1| ; gi|802133627|emb|LN832404.1| ; gi|857137982|gb|CP011495.1| ; gi|899725419|gb|CP012126.1| ; gi|939731527|gb|CP011342.2| ; gi|9397…	Escherichia coli KLY, complete genome ; Escherichia coli K-12 strain ER3466, complete genome ; Escherichia coli genome assembly ERS742059, chromosome : I ; Escherichia coli str. K12 substr. DH10B, complete genome ; Escherichia coli BW2952, complete genome ; Escherichia coli DH1, complete genome ; Escherichia coli str. K-12 substr. MDS42 DNA, complete genome ; Escherichia coli str. K-12 substr. MG…	100.0 ; 100.0 ; 100.0 ; 100.0 ; 100.0 ; 100.0 ; 100.0 ; 100.0 ; 100.0 ; 100.0 ; 100.0 ; 100.0 ; 100.0 ; 100.0 ; 100.0 ; 99.96 ; 99.5 ; 98.28 ; 98.11	4819.0 ; 4819.0 ; 4819.0 ; 4819.0 ; 4819.0 ; 4819.0 ; 4819.0 ; 4819.0 ; 4819.0 ; 4819.0 ; 4819.0 ; 4819.0 ; 4819.0 ; 4819.0 ; 4819.0 ; 4813.0 ; 4747.0 ; 4569.0 ; 4420.0
Salix_HiSeq_c598687_g6_i1	100	0	2588	1401	100	gi|664682453|gb|CP008801.1|	664682453	4718545	0.0296914	Escherichia coli KLY, complete genome	Bacteria	Proteobacteria	Gammaproteobacteria	Enterobacteriales	Enterobacteriaceae	Escherichia	Escherichia coli	Escherichia coli KLY	Bacteria;Proteobacteria;Gammaproteobacteria;Enterobacteriales;Enterobacteriaceae;Escherichia;Escherichia coli;Escherichia coli KLY	gi|664682453|gb|CP008801.1| ; gi|808715606|gb|CP010442.1| ; gi|932857508|emb|LN877770.1| ; gi|1015398821|gb|CP011061.1| ; gi|169887498|gb|CP000948.1| ; gi|238859724|gb|CP001396.1| ; gi|260447279|gb|CP001637.1| ; gi|359330873|dbj|AP012306.1| ; gi|383101383|gb|CP002291.1| ; gi|545778205|gb|U00096.3| ; gi|687675228|emb|LM995446.1| ; gi|802133627|emb|LN832404.1| ; gi|857137982|gb|CP011495.1| ; gi|899…	Escherichia coli KLY, complete genome ; Escherichia coli K-12 strain ER3466, complete genome ; Escherichia coli genome assembly ERS742059, chromosome : I ; Escherichia coli str. Sanji, complete genome ; Escherichia coli str. K12 substr. DH10B, complete genome ; Escherichia coli BW2952, complete genome ; Escherichia coli DH1, complete genome ; Escherichia coli str. K-12 substr. MDS42 DNA, complete…	100.0 ; 100.0 ; 100.0 ; 100.0 ; 100.0 ; 100.0 ; 100.0 ; 100.0 ; 100.0 ; 100.0 ; 100.0 ; 100.0 ; 100.0 ; 100.0 ; 100.0 ; 100.0 ; 100.0 ; 100.0 ; 98.64	2588.0 ; 2588.0 ; 2588.0 ; 2588.0 ; 2588.0 ; 2588.0 ; 2588.0 ; 2588.0 ; 2588.0 ; 2588.0 ; 2588.0 ; 2588.0 ; 2588.0 ; 2588.0 ; 2588.0 ; 2588.0 ; 2588.0 ; 2588.0 ; 2483.0
Salix_HiSeq_c598923_g2_i2	100	0	6041	3271	100	gi|664682453|gb|CP008801.1|	664682453	4718545	0.0693222	Escherichia coli KLY, complete genome	Bacteria	Proteobacteria	Gammaproteobacteria	Enterobacteriales	Enterobacteriaceae	Escherichia	Escherichia coli	Escherichia coli KLY	Bacteria;Proteobacteria;Gammaproteobacteria;Enterobacteriales;Enterobacteriaceae;Escherichia;Escherichia coli;Escherichia coli KLY	gi|664682453|gb|CP008801.1| ; gi|808715606|gb|CP010442.1| ; gi|932857508|emb|LN877770.1| ; gi|169887498|gb|CP000948.1| ; gi|238859724|gb|CP001396.1| ; gi|260447279|gb|CP001637.1| ; gi|359330873|dbj|AP012306.1| ; gi|545778205|gb|U00096.3| ; gi|802133627|emb|LN832404.1| ; gi|857137982|gb|CP011495.1| ; gi|899725419|gb|CP012126.1| ; gi|923416119|gb|CP011113.1| ; gi|958627747|gb|CP013253.1| ; gi|68767…	Escherichia coli KLY, complete genome ; Escherichia coli K-12 strain ER3466, complete genome ; Escherichia coli genome assembly ERS742059, chromosome : I ; Escherichia coli str. K12 substr. DH10B, complete genome ; Escherichia coli BW2952, complete genome ; Escherichia coli DH1, complete genome ; Escherichia coli str. K-12 substr. MDS42 DNA, complete genome ; Escherichia coli str. K-12 substr. MG…	100.0 ; 100.0 ; 100.0 ; 100.0 ; 100.0 ; 100.0 ; 100.0 ; 100.0 ; 100.0 ; 100.0 ; 100.0 ; 100.0 ; 100.0 ; 99.97 ; 99.97 ; 99.97 ; 99.82 ; 98.72	6041.0 ; 6041.0 ; 6041.0 ; 6041.0 ; 6041.0 ; 6041.0 ; 6041.0 ; 6041.0 ; 6041.0 ; 6041.0 ; 6041.0 ; 6041.0 ; 6041.0 ; 6035.0 ; 6035.0 ; 6035.0 ; 6008.0 ; 5805.0
Salix_HiSeq_c598923_g2_i7	99.97	0	6253	3389	100	gi|664682453|gb|CP008801.1|	664682453	4718545	0.071823	Escherichia coli KLY, complete genome	Bacteria	Proteobacteria	Gammaproteobacteria	Enterobacteriales	Enterobacteriaceae	Escherichia	Escherichia coli	Escherichia coli KLY	Bacteria;Proteobacteria;Gammaproteobacteria;Enterobacteriales;Enterobacteriaceae;Escherichia;Escherichia coli;Escherichia coli KLY	gi|664682453|gb|CP008801.1| ; gi|808715606|gb|CP010442.1| ; gi|932857508|emb|LN877770.1| ; gi|169887498|gb|CP000948.1| ; gi|238859724|gb|CP001396.1| ; gi|260447279|gb|CP001637.1| ; gi|359330873|dbj|AP012306.1| ; gi|545778205|gb|U00096.3| ; gi|687675228|emb|LM995446.1| ; gi|802133627|emb|LN832404.1| ; gi|857137982|gb|CP011495.1| ; gi|899725419|gb|CP012126.1| ; gi|923416119|gb|CP011113.1| ; gi|9397…	Escherichia coli KLY, complete genome ; Escherichia coli K-12 strain ER3466, complete genome ; Escherichia coli genome assembly ERS742059, chromosome : I ; Escherichia coli str. K12 substr. DH10B, complete genome ; Escherichia coli BW2952, complete genome ; Escherichia coli DH1, complete genome ; Escherichia coli str. K-12 substr. MDS42 DNA, complete genome ; Escherichia coli str. K-12 substr. MG…	99.97 ; 99.97 ; 99.97 ; 99.97 ; 99.97 ; 99.97 ; 99.97 ; 99.97 ; 99.97 ; 99.97 ; 99.97 ; 99.97 ; 99.97 ; 99.97 ; 99.97 ; 99.94 ; 99.82 ; 98.94 ; 98.23	6253.0 ; 6253.0 ; 6253.0 ; 6253.0 ; 6253.0 ; 6253.0 ; 6253.0 ; 6253.0 ; 6253.0 ; 6253.0 ; 6253.0 ; 6253.0 ; 6253.0 ; 6253.0 ; 6253.0 ; 6246.0 ; 6226.0 ; 6059.0 ; 5925.0
Salix_HiSeq_c598930_g1_i1	99.97	0	6312	3421	100	gi|664682453|gb|CP008801.1|	664682453	4718545	0.0725012	Escherichia coli KLY, complete genome	Bacteria	Proteobacteria	Gammaproteobacteria	Enterobacteriales	Enterobacteriaceae	Escherichia	Escherichia coli	Escherichia coli KLY	Bacteria;Proteobacteria;Gammaproteobacteria;Enterobacteriales;Enterobacteriaceae;Escherichia;Escherichia coli;Escherichia coli KLY	gi|664682453|gb|CP008801.1| ; gi|808715606|gb|CP010442.1| ; gi|932857508|emb|LN877770.1| ; gi|1015398821|gb|CP011061.1| ; gi|169887498|gb|CP000948.1| ; gi|238859724|gb|CP001396.1| ; gi|260447279|gb|CP001637.1| ; gi|359330873|dbj|AP012306.1| ; gi|545778205|gb|U00096.3| ; gi|687675228|emb|LM995446.1| ; gi|857137982|gb|CP011495.1| ; gi|899725419|gb|CP012126.1| ; gi|923416119|gb|CP011113.1| ; gi|9397…	Escherichia coli KLY, complete genome ; Escherichia coli K-12 strain ER3466, complete genome ; Escherichia coli genome assembly ERS742059, chromosome : I ; Escherichia coli str. Sanji, complete genome ; Escherichia coli str. K12 substr. DH10B, complete genome ; Escherichia coli BW2952, complete genome ; Escherichia coli DH1, complete genome ; Escherichia coli str. K-12 substr. MDS42 DNA, complete…	99.97 ; 99.97 ; 99.97 ; 99.97 ; 99.97 ; 99.97 ; 99.97 ; 99.97 ; 99.97 ; 99.97 ; 99.97 ; 99.97 ; 99.97 ; 99.97 ; 99.97 ; 99.97 ; 99.94 ; 98.83 ; 98.54	6312.0 ; 6312.0 ; 6312.0 ; 6312.0 ; 6312.0 ; 6312.0 ; 6312.0 ; 6312.0 ; 6312.0 ; 6312.0 ; 6312.0 ; 6312.0 ; 6312.0 ; 6312.0 ; 6312.0 ; 6312.0 ; 6307.0 ; 6098.0 ; 6041.0
Salix_HiSeq_c598930_g2_i1	100	0	5771	3125	100	gi|664682453|gb|CP008801.1|	664682453	4718545	0.066228	Escherichia coli KLY, complete genome	Bacteria	Proteobacteria	Gammaproteobacteria	Enterobacteriales	Enterobacteriaceae	Escherichia	Escherichia coli	Escherichia coli KLY	Bacteria;Proteobacteria;Gammaproteobacteria;Enterobacteriales;Enterobacteriaceae;Escherichia;Escherichia coli;Escherichia coli KLY	gi|664682453|gb|CP008801.1| ; gi|932857508|emb|LN877770.1| ; gi|169887498|gb|CP000948.1| ; gi|238859724|gb|CP001396.1| ; gi|260447279|gb|CP001637.1| ; gi|359330873|dbj|AP012306.1| ; gi|545778205|gb|U00096.3| ; gi|687675228|emb|LM995446.1| ; gi|802133627|emb|LN832404.1| ; gi|857137982|gb|CP011495.1| ; gi|899725419|gb|CP012126.1| ; gi|923416119|gb|CP011113.1| ; gi|939731527|gb|CP011342.2| ; gi|9397…	Escherichia coli KLY, complete genome ; Escherichia coli genome assembly ERS742059, chromosome : I ; Escherichia coli str. K12 substr. DH10B, complete genome ; Escherichia coli BW2952, complete genome ; Escherichia coli DH1, complete genome ; Escherichia coli str. K-12 substr. MDS42 DNA, complete genome ; Escherichia coli str. K-12 substr. MG1655, complete genome ; Escherichia coli genome assembl…	100.0 ; 100.0 ; 100.0 ; 100.0 ; 100.0 ; 100.0 ; 100.0 ; 100.0 ; 100.0 ; 100.0 ; 100.0 ; 100.0 ; 100.0 ; 100.0 ; 100.0 ; 99.97 ; 99.97 ; 99.49 ; 99.3	5771.0 ; 5771.0 ; 5771.0 ; 5771.0 ; 5771.0 ; 5771.0 ; 5771.0 ; 5771.0 ; 5771.0 ; 5771.0 ; 5771.0 ; 5771.0 ; 5771.0 ; 5771.0 ; 5771.0 ; 5766.0 ; 5766.0 ; 5683.0 ; 5650.0
Salix_HiSeq_c598930_g5_i2	100	0	3262	1766	100	gi|664682453|gb|CP008801.1|	664682453	4718545	0.0374268	Escherichia coli KLY, complete genome	Bacteria	Proteobacteria	Gammaproteobacteria	Enterobacteriales	Enterobacteriaceae	Escherichia	Escherichia coli	Escherichia coli KLY	Bacteria;Proteobacteria;Gammaproteobacteria;Enterobacteriales;Enterobacteriaceae;Escherichia;Escherichia coli;Escherichia coli KLY	gi|664682453|gb|CP008801.1| ; gi|808715606|gb|CP010442.1| ; gi|932857508|emb|LN877770.1| ; gi|169887498|gb|CP000948.1| ; gi|238859724|gb|CP001396.1| ; gi|260447279|gb|CP001637.1| ; gi|359330873|dbj|AP012306.1| ; gi|545778205|gb|U00096.3| ; gi|687675228|emb|LM995446.1| ; gi|802133627|emb|LN832404.1| ; gi|899725419|gb|CP012126.1| ; gi|923416119|gb|CP011113.1| ; gi|939731527|gb|CP011342.2| ; gi|9397…	Escherichia coli KLY, complete genome ; Escherichia coli K-12 strain ER3466, complete genome ; Escherichia coli genome assembly ERS742059, chromosome : I ; Escherichia coli str. K12 substr. DH10B, complete genome ; Escherichia coli BW2952, complete genome ; Escherichia coli DH1, complete genome ; Escherichia coli str. K-12 substr. MDS42 DNA, complete genome ; Escherichia coli str. K-12 substr. MG…	100.0 ; 100.0 ; 100.0 ; 100.0 ; 100.0 ; 100.0 ; 100.0 ; 100.0 ; 100.0 ; 100.0 ; 100.0 ; 100.0 ; 100.0 ; 100.0 ; 100.0 ; 99.94 ; 99.94 ; 98.75 ; 98.64	3262.0 ; 3262.0 ; 3262.0 ; 3262.0 ; 3262.0 ; 3262.0 ; 3262.0 ; 3262.0 ; 3262.0 ; 3262.0 ; 3262.0 ; 3262.0 ; 3262.0 ; 3262.0 ; 3262.0 ; 3256.0 ; 3256.0 ; 3140.0 ; 3129.0
Salix_HiSeq_c598952_g3_i7	100	0	10094	5466	100	gi|664682453|gb|CP008801.1|	664682453	4718545	0.115841	Escherichia coli KLY, complete genome	Bacteria	Proteobacteria	Gammaproteobacteria	Enterobacteriales	Enterobacteriaceae	Escherichia	Escherichia coli	Escherichia coli KLY	Bacteria;Proteobacteria;Gammaproteobacteria;Enterobacteriales;Enterobacteriaceae;Escherichia;Escherichia coli;Escherichia coli KLY	gi|664682453|gb|CP008801.1| ; gi|808715606|gb|CP010442.1| ; gi|932857508|emb|LN877770.1| ; gi|169887498|gb|CP000948.1| ; gi|238859724|gb|CP001396.1| ; gi|260447279|gb|CP001637.1| ; gi|359330873|dbj|AP012306.1| ; gi|545778205|gb|U00096.3| ; gi|687675228|emb|LM995446.1| ; gi|802133627|emb|LN832404.1| ; gi|857137982|gb|CP011495.1| ; gi|899725419|gb|CP012126.1| ; gi|923416119|gb|CP011113.1| ; gi|9397…	Escherichia coli KLY, complete genome ; Escherichia coli K-12 strain ER3466, complete genome ; Escherichia coli genome assembly ERS742059, chromosome : I ; Escherichia coli str. K12 substr. DH10B, complete genome ; Escherichia coli BW2952, complete genome ; Escherichia coli DH1, complete genome ; Escherichia coli str. K-12 substr. MDS42 DNA, complete genome ; Escherichia coli str. K-12 substr. MG…	100.0 ; 100.0 ; 100.0 ; 100.0 ; 100.0 ; 100.0 ; 100.0 ; 100.0 ; 100.0 ; 100.0 ; 100.0 ; 100.0 ; 100.0 ; 100.0 ; 100.0 ; 100.0 ; 99.98 ; 99.96 ; 99.05	10094.0 ; 10094.0 ; 10094.0 ; 10094.0 ; 10094.0 ; 10094.0 ; 10094.0 ; 10094.0 ; 10094.0 ; 10094.0 ; 10094.0 ; 10094.0 ; 10094.0 ; 10094.0 ; 10094.0 ; 10094.0 ; 10089.0 ; 10083.0 ; 9806.0
Salix_HiSeq_c598952_g4_i1	99.98	0	8689	4755	99.0116	gi|664682453|gb|CP008801.1|	664682453	4718545	0.0997765	Escherichia coli KLY, complete genome	Bacteria	Proteobacteria	Gammaproteobacteria	Enterobacteriales	Enterobacteriaceae	Escherichia	Escherichia coli	Escherichia coli KLY	Bacteria;Proteobacteria;Gammaproteobacteria;Enterobacteriales;Enterobacteriaceae;Escherichia;Escherichia coli;Escherichia coli KLY	gi|664682453|gb|CP008801.1| ; gi|808715606|gb|CP010442.1| ; gi|932857508|emb|LN877770.1| ; gi|169887498|gb|CP000948.1| ; gi|238859724|gb|CP001396.1| ; gi|260447279|gb|CP001637.1| ; gi|359330873|dbj|AP012306.1| ; gi|545778205|gb|U00096.3| ; gi|687675228|emb|LM995446.1| ; gi|802133627|emb|LN832404.1| ; gi|857137982|gb|CP011495.1| ; gi|899725419|gb|CP012126.1| ; gi|923416119|gb|CP011113.1| ; gi|9397…	Escherichia coli KLY, complete genome ; Escherichia coli K-12 strain ER3466, complete genome ; Escherichia coli genome assembly ERS742059, chromosome : I ; Escherichia coli str. K12 substr. DH10B, complete genome ; Escherichia coli BW2952, complete genome ; Escherichia coli DH1, complete genome ; Escherichia coli str. K-12 substr. MDS42 DNA, complete genome ; Escherichia coli str. K-12 substr. MG…	99.98 ; 99.98 ; 99.98 ; 99.98 ; 99.98 ; 99.98 ; 99.98 ; 99.98 ; 99.98 ; 99.98 ; 99.98 ; 99.98 ; 99.98 ; 99.98 ; 99.98 ; 99.98 ; 99.96	8689.0 ; 8689.0 ; 8689.0 ; 8689.0 ; 8689.0 ; 8689.0 ; 8689.0 ; 8689.0 ; 8689.0 ; 8689.0 ; 8689.0 ; 8689.0 ; 8689.0 ; 8689.0 ; 8689.0 ; 8689.0 ; 8684.0
Salix_HiSeq_c598952_g5_i3	100	0	3836	2120	97.9717	gi|664682453|gb|CP008801.1|	664682453	4718545	0.0440178	Escherichia coli KLY, complete genome	Bacteria	Proteobacteria	Gammaproteobacteria	Enterobacteriales	Enterobacteriaceae	Escherichia	Escherichia coli	Escherichia coli KLY	Bacteria;Proteobacteria;Gammaproteobacteria;Enterobacteriales;Enterobacteriaceae;Escherichia;Escherichia coli;Escherichia coli KLY	gi|664682453|gb|CP008801.1| ; gi|808715606|gb|CP010442.1| ; gi|932857508|emb|LN877770.1| ; gi|169887498|gb|CP000948.1| ; gi|238859724|gb|CP001396.1| ; gi|260447279|gb|CP001637.1| ; gi|359330873|dbj|AP012306.1| ; gi|545778205|gb|U00096.3| ; gi|687675228|emb|LM995446.1| ; gi|802133627|emb|LN832404.1| ; gi|857137982|gb|CP011495.1| ; gi|899725419|gb|CP012126.1| ; gi|923416119|gb|CP011113.1| ; gi|9397…	Escherichia coli KLY, complete genome ; Escherichia coli K-12 strain ER3466, complete genome ; Escherichia coli genome assembly ERS742059, chromosome : I ; Escherichia coli str. K12 substr. DH10B, complete genome ; Escherichia coli BW2952, complete genome ; Escherichia coli DH1, complete genome ; Escherichia coli str. K-12 substr. MDS42 DNA, complete genome ; Escherichia coli str. K-12 substr. MG…	100.0 ; 100.0 ; 100.0 ; 100.0 ; 100.0 ; 100.0 ; 100.0 ; 100.0 ; 100.0 ; 100.0 ; 100.0 ; 100.0 ; 100.0 ; 100.0 ; 100.0 ; 100.0 ; 99.95 ; 99.95	3836.0 ; 3836.0 ; 3836.0 ; 3836.0 ; 3836.0 ; 3836.0 ; 3836.0 ; 3836.0 ; 3836.0 ; 3836.0 ; 3836.0 ; 3836.0 ; 3836.0 ; 3836.0 ; 3836.0 ; 3836.0 ; 3831.0 ; 3831.0
Salix_HiSeq_c599079_g1_i3	99.99	0	19067	10328	100	gi|664682453|gb|CP008801.1|	664682453	4718545	0.218881	Escherichia coli KLY, complete genome	Bacteria	Proteobacteria	Gammaproteobacteria	Enterobacteriales	Enterobacteriaceae	Escherichia	Escherichia coli	Escherichia coli KLY	Bacteria;Proteobacteria;Gammaproteobacteria;Enterobacteriales;Enterobacteriaceae;Escherichia;Escherichia coli;Escherichia coli KLY	gi|664682453|gb|CP008801.1| ; gi|808715606|gb|CP010442.1| ; gi|169887498|gb|CP000948.1| ; gi|238859724|gb|CP001396.1| ; gi|260447279|gb|CP001637.1| ; gi|359330873|dbj|AP012306.1| ; gi|545778205|gb|U00096.3| ; gi|687675228|emb|LM995446.1| ; gi|802133627|emb|LN832404.1| ; gi|899725419|gb|CP012126.1| ; gi|923416119|gb|CP011113.1| ; gi|939731527|gb|CP011342.2| ; gi|939732440|gb|CP011343.2| ; gi|85713…	Escherichia coli KLY, complete genome ; Escherichia coli K-12 strain ER3466, complete genome ; Escherichia coli str. K12 substr. DH10B, complete genome ; Escherichia coli BW2952, complete genome ; Escherichia coli DH1, complete genome ; Escherichia coli str. K-12 substr. MDS42 DNA, complete genome ; Escherichia coli str. K-12 substr. MG1655, complete genome ; Escherichia coli genome assembly EcRV…	99.99 ; 99.99 ; 99.99 ; 99.99 ; 99.99 ; 99.99 ; 99.99 ; 99.99 ; 99.99 ; 99.99 ; 99.99 ; 99.99 ; 99.99 ; 99.98 ; 99.98 ; 99.97 ; 99.96 ; 99.99 ; 99.28	19067.0 ; 19067.0 ; 19067.0 ; 19067.0 ; 19067.0 ; 19067.0 ; 19067.0 ; 19067.0 ; 19067.0 ; 19067.0 ; 19067.0 ; 19067.0 ; 19067.0 ; 19062.0 ; 19060.0 ; 19056.0 ; 19051.0 ; 19021.0 ; 18659.0
Salix_HiSeq_c599079_g2_i1	100	0	12323	6721	99.2858	gi|664682453|gb|CP008801.1|	664682453	4718545	0.141421	Escherichia coli KLY, complete genome	Bacteria	Proteobacteria	Gammaproteobacteria	Enterobacteriales	Enterobacteriaceae	Escherichia	Escherichia coli	Escherichia coli KLY	Bacteria;Proteobacteria;Gammaproteobacteria;Enterobacteriales;Enterobacteriaceae;Escherichia;Escherichia coli;Escherichia coli KLY	gi|664682453|gb|CP008801.1| ; gi|808715606|gb|CP010442.1| ; gi|932857508|emb|LN877770.1| ; gi|169887498|gb|CP000948.1| ; gi|238859724|gb|CP001396.1| ; gi|260447279|gb|CP001637.1| ; gi|359330873|dbj|AP012306.1| ; gi|545778205|gb|U00096.3| ; gi|687675228|emb|LM995446.1| ; gi|802133627|emb|LN832404.1| ; gi|857137982|gb|CP011495.1| ; gi|899725419|gb|CP012126.1| ; gi|923416119|gb|CP011113.1| ; gi|9397…	Escherichia coli KLY, complete genome ; Escherichia coli K-12 strain ER3466, complete genome ; Escherichia coli genome assembly ERS742059, chromosome : I ; Escherichia coli str. K12 substr. DH10B, complete genome ; Escherichia coli BW2952, complete genome ; Escherichia coli DH1, complete genome ; Escherichia coli str. K-12 substr. MDS42 DNA, complete genome ; Escherichia coli str. K-12 substr. MG…	100.0 ; 100.0 ; 100.0 ; 100.0 ; 100.0 ; 100.0 ; 100.0 ; 100.0 ; 100.0 ; 100.0 ; 100.0 ; 100.0 ; 100.0 ; 100.0 ; 100.0 ; 99.99 ; 99.97 ; 99.96 ; 97.98	12323.0 ; 12323.0 ; 12323.0 ; 12323.0 ; 12323.0 ; 12323.0 ; 12323.0 ; 12323.0 ; 12323.0 ; 12323.0 ; 12323.0 ; 12323.0 ; 12323.0 ; 12323.0 ; 12323.0 ; 12316.0 ; 12312.0 ; 12307.0 ; 11518.0
Salix_HiSeq_c599231_g2_i1	100	0	5088	2755	100	gi|664682453|gb|CP008801.1|	664682453	4718545	0.0583866	Escherichia coli KLY, complete genome	Bacteria	Proteobacteria	Gammaproteobacteria	Enterobacteriales	Enterobacteriaceae	Escherichia	Escherichia coli	Escherichia coli KLY	Bacteria;Proteobacteria;Gammaproteobacteria;Enterobacteriales;Enterobacteriaceae;Escherichia;Escherichia coli;Escherichia coli KLY	gi|664682453|gb|CP008801.1| ; gi|808715606|gb|CP010442.1| ; gi|932857508|emb|LN877770.1| ; gi|169887498|gb|CP000948.1| ; gi|238859724|gb|CP001396.1| ; gi|260447279|gb|CP001637.1| ; gi|359330873|dbj|AP012306.1| ; gi|545778205|gb|U00096.3| ; gi|687675228|emb|LM995446.1| ; gi|802133627|emb|LN832404.1| ; gi|857137982|gb|CP011495.1| ; gi|899725419|gb|CP012126.1| ; gi|923416119|gb|CP011113.1| ; gi|9397…	Escherichia coli KLY, complete genome ; Escherichia coli K-12 strain ER3466, complete genome ; Escherichia coli genome assembly ERS742059, chromosome : I ; Escherichia coli str. K12 substr. DH10B, complete genome ; Escherichia coli BW2952, complete genome ; Escherichia coli DH1, complete genome ; Escherichia coli str. K-12 substr. MDS42 DNA, complete genome ; Escherichia coli str. K-12 substr. MG…	100.0 ; 100.0 ; 100.0 ; 100.0 ; 100.0 ; 100.0 ; 100.0 ; 100.0 ; 100.0 ; 100.0 ; 100.0 ; 100.0 ; 100.0 ; 100.0 ; 100.0 ; 100.0 ; 99.96 ; 99.96 ; 99.05	5088.0 ; 5088.0 ; 5088.0 ; 5088.0 ; 5088.0 ; 5088.0 ; 5088.0 ; 5088.0 ; 5088.0 ; 5088.0 ; 5088.0 ; 5088.0 ; 5088.0 ; 5088.0 ; 5088.0 ; 5088.0 ; 5083.0 ; 5083.0 ; 4894.0
Salix_HiSeq_c599231_g3_i3	100	0	6560	3552	100	gi|664682453|gb|CP008801.1|	664682453	4718545	0.0752774	Escherichia coli KLY, complete genome	Bacteria	Proteobacteria	Gammaproteobacteria	Enterobacteriales	Enterobacteriaceae	Escherichia	Escherichia coli	Escherichia coli KLY	Bacteria;Proteobacteria;Gammaproteobacteria;Enterobacteriales;Enterobacteriaceae;Escherichia;Escherichia coli;Escherichia coli KLY	gi|664682453|gb|CP008801.1| ; gi|808715606|gb|CP010442.1| ; gi|932857508|emb|LN877770.1| ; gi|1015398821|gb|CP011061.1| ; gi|169887498|gb|CP000948.1| ; gi|238859724|gb|CP001396.1| ; gi|260447279|gb|CP001637.1| ; gi|359330873|dbj|AP012306.1| ; gi|545778205|gb|U00096.3| ; gi|687675228|emb|LM995446.1| ; gi|802133627|emb|LN832404.1| ; gi|857137982|gb|CP011495.1| ; gi|899725419|gb|CP012126.1| ; gi|923…	Escherichia coli KLY, complete genome ; Escherichia coli K-12 strain ER3466, complete genome ; Escherichia coli genome assembly ERS742059, chromosome : I ; Escherichia coli str. Sanji, complete genome ; Escherichia coli str. K12 substr. DH10B, complete genome ; Escherichia coli BW2952, complete genome ; Escherichia coli DH1, complete genome ; Escherichia coli str. K-12 substr. MDS42 DNA, complete…	100.0 ; 100.0 ; 100.0 ; 100.0 ; 100.0 ; 100.0 ; 100.0 ; 100.0 ; 100.0 ; 100.0 ; 100.0 ; 100.0 ; 100.0 ; 100.0 ; 100.0 ; 100.0 ; 99.94 ; 99.24 ; 98.11	6560.0 ; 6560.0 ; 6560.0 ; 6560.0 ; 6560.0 ; 6560.0 ; 6560.0 ; 6560.0 ; 6560.0 ; 6560.0 ; 6560.0 ; 6560.0 ; 6560.0 ; 6560.0 ; 6560.0 ; 6560.0 ; 6547.0 ; 6410.0 ; 6189.0
Salix_HiSeq_c599231_g4_i1	100	0	8564	4666	99.3785	gi|664682453|gb|CP008801.1|	664682453	4718545	0.0982718	Escherichia coli KLY, complete genome	Bacteria	Proteobacteria	Gammaproteobacteria	Enterobacteriales	Enterobacteriaceae	Escherichia	Escherichia coli	Escherichia coli KLY	Bacteria;Proteobacteria;Gammaproteobacteria;Enterobacteriales;Enterobacteriaceae;Escherichia;Escherichia coli;Escherichia coli KLY	gi|664682453|gb|CP008801.1| ; gi|932857508|emb|LN877770.1| ; gi|169887498|gb|CP000948.1| ; gi|238859724|gb|CP001396.1| ; gi|260447279|gb|CP001637.1| ; gi|359330873|dbj|AP012306.1| ; gi|545778205|gb|U00096.3| ; gi|687675228|emb|LM995446.1| ; gi|802133627|emb|LN832404.1| ; gi|857137982|gb|CP011495.1| ; gi|899725419|gb|CP012126.1| ; gi|923416119|gb|CP011113.1| ; gi|939731527|gb|CP011342.2| ; gi|9397…	Escherichia coli KLY, complete genome ; Escherichia coli genome assembly ERS742059, chromosome : I ; Escherichia coli str. K12 substr. DH10B, complete genome ; Escherichia coli BW2952, complete genome ; Escherichia coli DH1, complete genome ; Escherichia coli str. K-12 substr. MDS42 DNA, complete genome ; Escherichia coli str. K-12 substr. MG1655, complete genome ; Escherichia coli genome assembl…	100.0 ; 100.0 ; 100.0 ; 100.0 ; 100.0 ; 100.0 ; 100.0 ; 100.0 ; 100.0 ; 100.0 ; 100.0 ; 100.0 ; 100.0 ; 100.0 ; 100.0 ; 99.98 ; 99.98 ; 99.81 ; 98.19	8564.0 ; 8564.0 ; 8564.0 ; 8564.0 ; 8564.0 ; 8564.0 ; 8564.0 ; 8564.0 ; 8564.0 ; 8564.0 ; 8564.0 ; 8564.0 ; 8564.0 ; 8564.0 ; 8564.0 ; 8558.0 ; 8558.0 ; 8514.0 ; 8098.0
Salix_HiSeq_c599294_g2_i2	100	0	5326	2935	98.2624	gi|664682453|gb|CP008801.1|	664682453	4718545	0.0611205	Escherichia coli KLY, complete genome	Bacteria	Proteobacteria	Gammaproteobacteria	Enterobacteriales	Enterobacteriaceae	Escherichia	Escherichia coli	Escherichia coli KLY	Bacteria;Proteobacteria;Gammaproteobacteria;Enterobacteriales;Enterobacteriaceae;Escherichia;Escherichia coli;Escherichia coli KLY	gi|664682453|gb|CP008801.1| ; gi|808715606|gb|CP010442.1| ; gi|932857508|emb|LN877770.1| ; gi|169887498|gb|CP000948.1| ; gi|238859724|gb|CP001396.1| ; gi|260447279|gb|CP001637.1| ; gi|359330873|dbj|AP012306.1| ; gi|545778205|gb|U00096.3| ; gi|687675228|emb|LM995446.1| ; gi|802133627|emb|LN832404.1| ; gi|857137982|gb|CP011495.1| ; gi|899725419|gb|CP012126.1| ; gi|923416119|gb|CP011113.1| ; gi|9397…	Escherichia coli KLY, complete genome ; Escherichia coli K-12 strain ER3466, complete genome ; Escherichia coli genome assembly ERS742059, chromosome : I ; Escherichia coli str. K12 substr. DH10B, complete genome ; Escherichia coli BW2952, complete genome ; Escherichia coli DH1, complete genome ; Escherichia coli str. K-12 substr. MDS42 DNA, complete genome ; Escherichia coli str. K-12 substr. MG…	100.0 ; 100.0 ; 100.0 ; 100.0 ; 100.0 ; 100.0 ; 100.0 ; 100.0 ; 100.0 ; 100.0 ; 100.0 ; 100.0 ; 100.0 ; 100.0 ; 100.0 ; 100.0 ; 99.97 ; 99.97 ; 99.97	5326.0 ; 5326.0 ; 5326.0 ; 5326.0 ; 5326.0 ; 5326.0 ; 5326.0 ; 5326.0 ; 5326.0 ; 5326.0 ; 5326.0 ; 5326.0 ; 5326.0 ; 5326.0 ; 5326.0 ; 5326.0 ; 5321.0 ; 5321.0 ; 5321.0
Salix_HiSeq_c599400_g5_i2	100	0	4961	2820	95.2482	gi|664682453|gb|CP008801.1|	664682453	4718545	0.0569243	Escherichia coli KLY, complete genome	Bacteria	Proteobacteria	Gammaproteobacteria	Enterobacteriales	Enterobacteriaceae	Escherichia	Escherichia coli	Escherichia coli KLY	Bacteria;Proteobacteria;Gammaproteobacteria;Enterobacteriales;Enterobacteriaceae;Escherichia;Escherichia coli;Escherichia coli KLY	gi|664682453|gb|CP008801.1| ; gi|932857508|emb|LN877770.1| ; gi|169887498|gb|CP000948.1| ; gi|238859724|gb|CP001396.1| ; gi|260447279|gb|CP001637.1| ; gi|359330873|dbj|AP012306.1| ; gi|545778205|gb|U00096.3| ; gi|687675228|emb|LM995446.1| ; gi|802133627|emb|LN832404.1| ; gi|857137982|gb|CP011495.1| ; gi|899725419|gb|CP012126.1| ; gi|923416119|gb|CP011113.1| ; gi|939731527|gb|CP011342.2| ; gi|9397…	Escherichia coli KLY, complete genome ; Escherichia coli genome assembly ERS742059, chromosome : I ; Escherichia coli str. K12 substr. DH10B, complete genome ; Escherichia coli BW2952, complete genome ; Escherichia coli DH1, complete genome ; Escherichia coli str. K-12 substr. MDS42 DNA, complete genome ; Escherichia coli str. K-12 substr. MG1655, complete genome ; Escherichia coli genome assembl…	100.0 ; 100.0 ; 100.0 ; 100.0 ; 100.0 ; 100.0 ; 100.0 ; 100.0 ; 100.0 ; 100.0 ; 100.0 ; 100.0 ; 100.0 ; 100.0 ; 100.0 ; 99.96 ; 99.22 ; 98.92	4961.0 ; 4961.0 ; 4961.0 ; 4961.0 ; 4961.0 ; 4961.0 ; 4961.0 ; 4961.0 ; 4961.0 ; 4961.0 ; 4961.0 ; 4961.0 ; 4961.0 ; 4961.0 ; 4961.0 ; 4955.0 ; 4844.0 ; 4800.0
Salix_HiSeq_c599465_g2_i3	100	0	8285	4486	100	gi|664682453|gb|CP008801.1|	664682453	4718545	0.0950717	Escherichia coli KLY, complete genome	Bacteria	Proteobacteria	Gammaproteobacteria	Enterobacteriales	Enterobacteriaceae	Escherichia	Escherichia coli	Escherichia coli KLY	Bacteria;Proteobacteria;Gammaproteobacteria;Enterobacteriales;Enterobacteriaceae;Escherichia;Escherichia coli;Escherichia coli KLY	gi|664682453|gb|CP008801.1| ; gi|808715606|gb|CP010442.1| ; gi|932857508|emb|LN877770.1| ; gi|169887498|gb|CP000948.1| ; gi|238859724|gb|CP001396.1| ; gi|260447279|gb|CP001637.1| ; gi|359330873|dbj|AP012306.1| ; gi|545778205|gb|U00096.3| ; gi|687675228|emb|LM995446.1| ; gi|802133627|emb|LN832404.1| ; gi|857137982|gb|CP011495.1| ; gi|899725419|gb|CP012126.1| ; gi|923416119|gb|CP011113.1| ; gi|9397…	Escherichia coli KLY, complete genome ; Escherichia coli K-12 strain ER3466, complete genome ; Escherichia coli genome assembly ERS742059, chromosome : I ; Escherichia coli str. K12 substr. DH10B, complete genome ; Escherichia coli BW2952, complete genome ; Escherichia coli DH1, complete genome ; Escherichia coli str. K-12 substr. MDS42 DNA, complete genome ; Escherichia coli str. K-12 substr. MG…	100.0 ; 100.0 ; 100.0 ; 100.0 ; 100.0 ; 100.0 ; 100.0 ; 100.0 ; 100.0 ; 100.0 ; 100.0 ; 100.0 ; 100.0 ; 100.0 ; 100.0 ; 100.0 ; 99.98 ; 98.55 ; 99.06	8285.0 ; 8285.0 ; 8285.0 ; 8285.0 ; 8285.0 ; 8285.0 ; 8285.0 ; 8285.0 ; 8285.0 ; 8285.0 ; 8285.0 ; 8285.0 ; 8285.0 ; 8285.0 ; 8285.0 ; 8285.0 ; 8279.0 ; 7926.0 ; 7834.0
Salix_HiSeq_c599465_g5_i2	100	0	4290	2400	96.7917	gi|664682453|gb|CP008801.1|	664682453	4718545	0.0492313	Escherichia coli KLY, complete genome	Bacteria	Proteobacteria	Gammaproteobacteria	Enterobacteriales	Enterobacteriaceae	Escherichia	Escherichia coli	Escherichia coli KLY	Bacteria;Proteobacteria;Gammaproteobacteria;Enterobacteriales;Enterobacteriaceae;Escherichia;Escherichia coli;Escherichia coli KLY	gi|664682453|gb|CP008801.1| ; gi|808715606|gb|CP010442.1| ; gi|932857508|emb|LN877770.1| ; gi|169887498|gb|CP000948.1| ; gi|260447279|gb|CP001637.1| ; gi|359330873|dbj|AP012306.1| ; gi|383101383|gb|CP002291.1| ; gi|545778205|gb|U00096.3| ; gi|687675228|emb|LM995446.1| ; gi|802133627|emb|LN832404.1| ; gi|857137982|gb|CP011495.1| ; gi|899725419|gb|CP012126.1| ; gi|923416119|gb|CP011113.1| ; gi|9397…	Escherichia coli KLY, complete genome ; Escherichia coli K-12 strain ER3466, complete genome ; Escherichia coli genome assembly ERS742059, chromosome : I ; Escherichia coli str. K12 substr. DH10B, complete genome ; Escherichia coli DH1, complete genome ; Escherichia coli str. K-12 substr. MDS42 DNA, complete genome ; Escherichia coli P12b, complete genome ; Escherichia coli str. K-12 substr. MG16…	100.0 ; 100.0 ; 100.0 ; 100.0 ; 100.0 ; 100.0 ; 100.0 ; 100.0 ; 100.0 ; 100.0 ; 100.0 ; 100.0 ; 100.0 ; 100.0 ; 100.0 ; 100.0 ; 99.96 ; 99.53	4290.0 ; 4290.0 ; 4290.0 ; 4290.0 ; 4290.0 ; 4290.0 ; 4290.0 ; 4290.0 ; 4290.0 ; 4290.0 ; 4290.0 ; 4290.0 ; 4290.0 ; 4290.0 ; 4290.0 ; 4290.0 ; 4285.0 ; 4229.0
Salix_HiSeq_c599522_g3_i1	99.97	0	5461	3024	97.8836	gi|664682453|gb|CP008801.1|	664682453	4718545	0.0627312	Escherichia coli KLY, complete genome	Bacteria	Proteobacteria	Gammaproteobacteria	Enterobacteriales	Enterobacteriaceae	Escherichia	Escherichia coli	Escherichia coli KLY	Bacteria;Proteobacteria;Gammaproteobacteria;Enterobacteriales;Enterobacteriaceae;Escherichia;Escherichia coli;Escherichia coli KLY	gi|664682453|gb|CP008801.1| ; gi|808715606|gb|CP010442.1| ; gi|932857508|emb|LN877770.1| ; gi|1015398821|gb|CP011061.1| ; gi|169887498|gb|CP000948.1| ; gi|238859724|gb|CP001396.1| ; gi|260447279|gb|CP001637.1| ; gi|359330873|dbj|AP012306.1| ; gi|383101383|gb|CP002291.1| ; gi|545778205|gb|U00096.3| ; gi|687675228|emb|LM995446.1| ; gi|802133627|emb|LN832404.1| ; gi|857137982|gb|CP011495.1| ; gi|899…	Escherichia coli KLY, complete genome ; Escherichia coli K-12 strain ER3466, complete genome ; Escherichia coli genome assembly ERS742059, chromosome : I ; Escherichia coli str. Sanji, complete genome ; Escherichia coli str. K12 substr. DH10B, complete genome ; Escherichia coli BW2952, complete genome ; Escherichia coli DH1, complete genome ; Escherichia coli str. K-12 substr. MDS42 DNA, complete…	99.97 ; 99.97 ; 99.97 ; 99.97 ; 99.97 ; 99.97 ; 99.97 ; 99.97 ; 99.97 ; 99.97 ; 99.97 ; 99.97 ; 99.97 ; 99.97 ; 99.97 ; 99.97 ; 99.97 ; 99.93 ; 99.97 ; 98.61	5461.0 ; 5461.0 ; 5461.0 ; 5461.0 ; 5461.0 ; 5461.0 ; 5461.0 ; 5461.0 ; 5461.0 ; 5461.0 ; 5461.0 ; 5461.0 ; 5461.0 ; 5461.0 ; 5461.0 ; 5461.0 ; 5461.0 ; 5454.0 ; 5376.0 ; 5240.0
Salix_HiSeq_c599522_g4_i2	100	0	7884	4269	100	gi|664682453|gb|CP008801.1|	664682453	4718545	0.0904728	Escherichia coli KLY, complete genome	Bacteria	Proteobacteria	Gammaproteobacteria	Enterobacteriales	Enterobacteriaceae	Escherichia	Escherichia coli	Escherichia coli KLY	Bacteria;Proteobacteria;Gammaproteobacteria;Enterobacteriales;Enterobacteriaceae;Escherichia;Escherichia coli;Escherichia coli KLY	gi|664682453|gb|CP008801.1| ; gi|808715606|gb|CP010442.1| ; gi|932857508|emb|LN877770.1| ; gi|169887498|gb|CP000948.1| ; gi|238859724|gb|CP001396.1| ; gi|260447279|gb|CP001637.1| ; gi|359330873|dbj|AP012306.1| ; gi|545778205|gb|U00096.3| ; gi|687675228|emb|LM995446.1| ; gi|802133627|emb|LN832404.1| ; gi|857137982|gb|CP011495.1| ; gi|899725419|gb|CP012126.1| ; gi|923416119|gb|CP011113.1| ; gi|9397…	Escherichia coli KLY, complete genome ; Escherichia coli K-12 strain ER3466, complete genome ; Escherichia coli genome assembly ERS742059, chromosome : I ; Escherichia coli str. K12 substr. DH10B, complete genome ; Escherichia coli BW2952, complete genome ; Escherichia coli DH1, complete genome ; Escherichia coli str. K-12 substr. MDS42 DNA, complete genome ; Escherichia coli str. K-12 substr. MG…	100.0 ; 100.0 ; 100.0 ; 100.0 ; 100.0 ; 100.0 ; 100.0 ; 100.0 ; 100.0 ; 100.0 ; 100.0 ; 100.0 ; 100.0 ; 100.0 ; 100.0 ; 100.0 ; 99.95 ; 99.93 ; 99.93 ; 97.99	7884.0 ; 7884.0 ; 7884.0 ; 7884.0 ; 7884.0 ; 7884.0 ; 7884.0 ; 7884.0 ; 7884.0 ; 7884.0 ; 7884.0 ; 7884.0 ; 7884.0 ; 7884.0 ; 7884.0 ; 7884.0 ; 7873.0 ; 7867.0 ; 7867.0 ; 7408.0
Salix_HiSeq_c599728_g1_i1	99.97	0	5485	3021	98.4111	gi|664682453|gb|CP008801.1|	664682453	4718545	0.0630067	Escherichia coli KLY, complete genome	Bacteria	Proteobacteria	Gammaproteobacteria	Enterobacteriales	Enterobacteriaceae	Escherichia	Escherichia coli	Escherichia coli KLY	Bacteria;Proteobacteria;Gammaproteobacteria;Enterobacteriales;Enterobacteriaceae;Escherichia;Escherichia coli;Escherichia coli KLY	gi|664682453|gb|CP008801.1| ; gi|808715606|gb|CP010442.1| ; gi|932857508|emb|LN877770.1| ; gi|1015398821|gb|CP011061.1| ; gi|169887498|gb|CP000948.1| ; gi|238859724|gb|CP001396.1| ; gi|260447279|gb|CP001637.1| ; gi|359330873|dbj|AP012306.1| ; gi|545778205|gb|U00096.3| ; gi|687675228|emb|LM995446.1| ; gi|802133627|emb|LN832404.1| ; gi|857137982|gb|CP011495.1| ; gi|899725419|gb|CP012126.1| ; gi|923…	Escherichia coli KLY, complete genome ; Escherichia coli K-12 strain ER3466, complete genome ; Escherichia coli genome assembly ERS742059, chromosome : I ; Escherichia coli str. Sanji, complete genome ; Escherichia coli str. K12 substr. DH10B, complete genome ; Escherichia coli BW2952, complete genome ; Escherichia coli DH1, complete genome ; Escherichia coli str. K-12 substr. MDS42 DNA, complete…	99.97 ; 99.97 ; 99.97 ; 99.97 ; 99.97 ; 99.97 ; 99.97 ; 99.97 ; 99.97 ; 99.97 ; 99.97 ; 99.97 ; 99.97 ; 99.97 ; 99.97 ; 99.97 ; 99.97 ; 99.33 ; 99.13	5485.0 ; 5485.0 ; 5485.0 ; 5485.0 ; 5485.0 ; 5485.0 ; 5485.0 ; 5485.0 ; 5485.0 ; 5485.0 ; 5485.0 ; 5485.0 ; 5485.0 ; 5485.0 ; 5485.0 ; 5485.0 ; 5485.0 ; 5380.0 ; 5347.0
Salix_HiSeq_c599728_g2_i3	100	0	3262	1766	100	gi|664682453|gb|CP008801.1|	664682453	4718545	0.0374268	Escherichia coli KLY, complete genome	Bacteria	Proteobacteria	Gammaproteobacteria	Enterobacteriales	Enterobacteriaceae	Escherichia	Escherichia coli	Escherichia coli KLY	Bacteria;Proteobacteria;Gammaproteobacteria;Enterobacteriales;Enterobacteriaceae;Escherichia;Escherichia coli;Escherichia coli KLY	gi|664682453|gb|CP008801.1| ; gi|808715606|gb|CP010442.1| ; gi|169887498|gb|CP000948.1| ; gi|238859724|gb|CP001396.1| ; gi|260447279|gb|CP001637.1| ; gi|545778205|gb|U00096.3| ; gi|687675228|emb|LM995446.1| ; gi|802133627|emb|LN832404.1| ; gi|857137982|gb|CP011495.1| ; gi|899725419|gb|CP012126.1| ; gi|923416119|gb|CP011113.1| ; gi|939731527|gb|CP011342.2| ; gi|939732440|gb|CP011343.2| ; gi|958627…	Escherichia coli KLY, complete genome ; Escherichia coli K-12 strain ER3466, complete genome ; Escherichia coli str. K12 substr. DH10B, complete genome ; Escherichia coli BW2952, complete genome ; Escherichia coli DH1, complete genome ; Escherichia coli str. K-12 substr. MG1655, complete genome ; Escherichia coli genome assembly EcRV308Chr ,chromosome : 1 ; Escherichia coli K-12 genome assembly E…	100.0 ; 100.0 ; 100.0 ; 100.0 ; 100.0 ; 100.0 ; 100.0 ; 100.0 ; 100.0 ; 100.0 ; 100.0 ; 100.0 ; 100.0 ; 100.0	3262.0 ; 3262.0 ; 3262.0 ; 3262.0 ; 3262.0 ; 3262.0 ; 3262.0 ; 3262.0 ; 3262.0 ; 3262.0 ; 3262.0 ; 3262.0 ; 3262.0 ; 3262.0
Salix_HiSeq_c599728_g2_i5	100	0	2946	1595	100	gi|664682453|gb|CP008801.1|	664682453	4718545	0.0338028	Escherichia coli KLY, complete genome	Bacteria	Proteobacteria	Gammaproteobacteria	Enterobacteriales	Enterobacteriaceae	Escherichia	Escherichia coli	Escherichia coli KLY	Bacteria;Proteobacteria;Gammaproteobacteria;Enterobacteriales;Enterobacteriaceae;Escherichia;Escherichia coli;Escherichia coli KLY	gi|664682453|gb|CP008801.1| ; gi|808715606|gb|CP010442.1| ; gi|169887498|gb|CP000948.1| ; gi|238859724|gb|CP001396.1| ; gi|260447279|gb|CP001637.1| ; gi|545778205|gb|U00096.3| ; gi|687675228|emb|LM995446.1| ; gi|857137982|gb|CP011495.1| ; gi|899725419|gb|CP012126.1| ; gi|939731527|gb|CP011342.2| ; gi|939732440|gb|CP011343.2| ; gi|958627747|gb|CP013253.1| ; gi|383101383|gb|CP002291.1| ; gi|8021336…	Escherichia coli KLY, complete genome ; Escherichia coli K-12 strain ER3466, complete genome ; Escherichia coli str. K12 substr. DH10B, complete genome ; Escherichia coli BW2952, complete genome ; Escherichia coli DH1, complete genome ; Escherichia coli str. K-12 substr. MG1655, complete genome ; Escherichia coli genome assembly EcRV308Chr ,chromosome : 1 ; Escherichia coli strain NCM3722, comple…	100.0 ; 100.0 ; 100.0 ; 100.0 ; 100.0 ; 100.0 ; 100.0 ; 100.0 ; 100.0 ; 100.0 ; 100.0 ; 100.0 ; 99.94 ; 99.94 ; 99.19	2946.0 ; 2946.0 ; 2946.0 ; 2946.0 ; 2946.0 ; 2946.0 ; 2946.0 ; 2946.0 ; 2946.0 ; 2946.0 ; 2946.0 ; 2946.0 ; 2940.0 ; 2940.0 ; 2874.0
Salix_HiSeq_c599728_g5_i1	99.98	0	7629	4134	100	gi|664682453|gb|CP008801.1|	664682453	4718545	0.0876118	Escherichia coli KLY, complete genome	Bacteria	Proteobacteria	Gammaproteobacteria	Enterobacteriales	Enterobacteriaceae	Escherichia	Escherichia coli	Escherichia coli KLY	Bacteria;Proteobacteria;Gammaproteobacteria;Enterobacteriales;Enterobacteriaceae;Escherichia;Escherichia coli;Escherichia coli KLY	gi|664682453|gb|CP008801.1| ; gi|808715606|gb|CP010442.1| ; gi|932857508|emb|LN877770.1| ; gi|169887498|gb|CP000948.1| ; gi|238859724|gb|CP001396.1| ; gi|260447279|gb|CP001637.1| ; gi|359330873|dbj|AP012306.1| ; gi|545778205|gb|U00096.3| ; gi|687675228|emb|LM995446.1| ; gi|802133627|emb|LN832404.1| ; gi|857137982|gb|CP011495.1| ; gi|899725419|gb|CP012126.1| ; gi|923416119|gb|CP011113.1| ; gi|9397…	Escherichia coli KLY, complete genome ; Escherichia coli K-12 strain ER3466, complete genome ; Escherichia coli genome assembly ERS742059, chromosome : I ; Escherichia coli str. K12 substr. DH10B, complete genome ; Escherichia coli BW2952, complete genome ; Escherichia coli DH1, complete genome ; Escherichia coli str. K-12 substr. MDS42 DNA, complete genome ; Escherichia coli str. K-12 substr. MG…	99.98 ; 99.98 ; 99.98 ; 99.98 ; 99.98 ; 99.98 ; 99.98 ; 99.98 ; 99.98 ; 99.98 ; 99.98 ; 99.98 ; 99.98 ; 99.98 ; 99.98 ; 99.98 ; 99.95 ; 97.29 ; 97.14	7629.0 ; 7629.0 ; 7629.0 ; 7629.0 ; 7629.0 ; 7629.0 ; 7629.0 ; 7629.0 ; 7629.0 ; 7629.0 ; 7629.0 ; 7629.0 ; 7629.0 ; 7629.0 ; 7629.0 ; 7629.0 ; 7624.0 ; 6817.0 ; 6783.0
Salix_HiSeq_c599740_g1_i10	99.97	0	5280	2864	99.9651	gi|664682453|gb|CP008801.1|	664682453	4718545	0.0606543	Escherichia coli KLY, complete genome	Bacteria	Proteobacteria	Gammaproteobacteria	Enterobacteriales	Enterobacteriaceae	Escherichia	Escherichia coli	Escherichia coli KLY	Bacteria;Proteobacteria;Gammaproteobacteria;Enterobacteriales;Enterobacteriaceae;Escherichia;Escherichia coli;Escherichia coli KLY	gi|664682453|gb|CP008801.1| ; gi|808715606|gb|CP010442.1| ; gi|169887498|gb|CP000948.1| ; gi|238859724|gb|CP001396.1| ; gi|260447279|gb|CP001637.1| ; gi|545778205|gb|U00096.3| ; gi|687675228|emb|LM995446.1| ; gi|899725419|gb|CP012126.1| ; gi|923416119|gb|CP011113.1| ; gi|939732440|gb|CP011343.2| ; gi|857137982|gb|CP011495.1| ; gi|939731527|gb|CP011342.2| ; gi|958627747|gb|CP013253.1| ; gi|8021336…	Escherichia coli KLY, complete genome ; Escherichia coli K-12 strain ER3466, complete genome ; Escherichia coli str. K12 substr. DH10B, complete genome ; Escherichia coli BW2952, complete genome ; Escherichia coli DH1, complete genome ; Escherichia coli str. K-12 substr. MG1655, complete genome ; Escherichia coli genome assembly EcRV308Chr ,chromosome : 1 ; Escherichia coli strain DH1Ec104, compl…	99.97 ; 99.97 ; 99.97 ; 99.97 ; 99.97 ; 99.97 ; 99.97 ; 99.97 ; 99.97 ; 99.97 ; 99.93 ; 99.93 ; 99.93 ; 99.79	5280.0 ; 5280.0 ; 5280.0 ; 5280.0 ; 5280.0 ; 5280.0 ; 5280.0 ; 5280.0 ; 5280.0 ; 5280.0 ; 5275.0 ; 5275.0 ; 5275.0 ; 5252.0
Salix_HiSeq_c599779_g1_i2	100	0	17078	9248	100	gi|664682453|gb|CP008801.1|	664682453	4718545	0.195993	Escherichia coli KLY, complete genome	Bacteria	Proteobacteria	Gammaproteobacteria	Enterobacteriales	Enterobacteriaceae	Escherichia	Escherichia coli	Escherichia coli KLY	Bacteria;Proteobacteria;Gammaproteobacteria;Enterobacteriales;Enterobacteriaceae;Escherichia;Escherichia coli;Escherichia coli KLY	gi|664682453|gb|CP008801.1| ; gi|808715606|gb|CP010442.1| ; gi|932857508|emb|LN877770.1| ; gi|169887498|gb|CP000948.1| ; gi|238859724|gb|CP001396.1| ; gi|260447279|gb|CP001637.1| ; gi|359330873|dbj|AP012306.1| ; gi|545778205|gb|U00096.3| ; gi|687675228|emb|LM995446.1| ; gi|802133627|emb|LN832404.1| ; gi|857137982|gb|CP011495.1| ; gi|899725419|gb|CP012126.1| ; gi|923416119|gb|CP011113.1| ; gi|9397…	Escherichia coli KLY, complete genome ; Escherichia coli K-12 strain ER3466, complete genome ; Escherichia coli genome assembly ERS742059, chromosome : I ; Escherichia coli str. K12 substr. DH10B, complete genome ; Escherichia coli BW2952, complete genome ; Escherichia coli DH1, complete genome ; Escherichia coli str. K-12 substr. MDS42 DNA, complete genome ; Escherichia coli str. K-12 substr. MG…	100.0 ; 100.0 ; 100.0 ; 100.0 ; 100.0 ; 100.0 ; 100.0 ; 100.0 ; 100.0 ; 100.0 ; 100.0 ; 100.0 ; 100.0 ; 100.0 ; 100.0 ; 100.0 ; 99.95 ; 99.14	17078.0 ; 17078.0 ; 17078.0 ; 17078.0 ; 17078.0 ; 17078.0 ; 17078.0 ; 17078.0 ; 17078.0 ; 17078.0 ; 17078.0 ; 17078.0 ; 17078.0 ; 17078.0 ; 17078.0 ; 17078.0 ; 17051.0 ; 16584.0
Salix_HiSeq_c599779_g2_i1	100	0	8010	4337	100	gi|664682453|gb|CP008801.1|	664682453	4718545	0.0919139	Escherichia coli KLY, complete genome	Bacteria	Proteobacteria	Gammaproteobacteria	Enterobacteriales	Enterobacteriaceae	Escherichia	Escherichia coli	Escherichia coli KLY	Bacteria;Proteobacteria;Gammaproteobacteria;Enterobacteriales;Enterobacteriaceae;Escherichia;Escherichia coli;Escherichia coli KLY	gi|664682453|gb|CP008801.1| ; gi|808715606|gb|CP010442.1| ; gi|932857508|emb|LN877770.1| ; gi|1015398821|gb|CP011061.1| ; gi|169887498|gb|CP000948.1| ; gi|238859724|gb|CP001396.1| ; gi|260447279|gb|CP001637.1| ; gi|359330873|dbj|AP012306.1| ; gi|545778205|gb|U00096.3| ; gi|687675228|emb|LM995446.1| ; gi|802133627|emb|LN832404.1| ; gi|857137982|gb|CP011495.1| ; gi|899725419|gb|CP012126.1| ; gi|923…	Escherichia coli KLY, complete genome ; Escherichia coli K-12 strain ER3466, complete genome ; Escherichia coli genome assembly ERS742059, chromosome : I ; Escherichia coli str. Sanji, complete genome ; Escherichia coli str. K12 substr. DH10B, complete genome ; Escherichia coli BW2952, complete genome ; Escherichia coli DH1, complete genome ; Escherichia coli str. K-12 substr. MDS42 DNA, complete…	100.0 ; 100.0 ; 100.0 ; 100.0 ; 100.0 ; 100.0 ; 100.0 ; 100.0 ; 100.0 ; 100.0 ; 100.0 ; 100.0 ; 100.0 ; 100.0 ; 100.0 ; 100.0 ; 99.98 ; 99.61 ; 98.94 ; 98.82	8010.0 ; 8010.0 ; 8010.0 ; 8010.0 ; 8010.0 ; 8010.0 ; 8010.0 ; 8010.0 ; 8010.0 ; 8010.0 ; 8010.0 ; 8010.0 ; 8010.0 ; 8010.0 ; 8010.0 ; 8010.0 ; 8002.0 ; 7915.0 ; 7755.0 ; 7727.0
Salix_HiSeq_c599913_g1_i1	99.98	0	9110	4936	100	gi|664682453|gb|CP008801.1|	664682453	4718545	0.104609	Escherichia coli KLY, complete genome	Bacteria	Proteobacteria	Gammaproteobacteria	Enterobacteriales	Enterobacteriaceae	Escherichia	Escherichia coli	Escherichia coli KLY	Bacteria;Proteobacteria;Gammaproteobacteria;Enterobacteriales;Enterobacteriaceae;Escherichia;Escherichia coli;Escherichia coli KLY	gi|664682453|gb|CP008801.1| ; gi|808715606|gb|CP010442.1| ; gi|1015398821|gb|CP011061.1| ; gi|169887498|gb|CP000948.1| ; gi|238859724|gb|CP001396.1| ; gi|260447279|gb|CP001637.1| ; gi|359330873|dbj|AP012306.1| ; gi|545778205|gb|U00096.3| ; gi|687675228|emb|LM995446.1| ; gi|802133627|emb|LN832404.1| ; gi|857137982|gb|CP011495.1| ; gi|899725419|gb|CP012126.1| ; gi|923416119|gb|CP011113.1| ; gi|9397…	Escherichia coli KLY, complete genome ; Escherichia coli K-12 strain ER3466, complete genome ; Escherichia coli str. Sanji, complete genome ; Escherichia coli str. K12 substr. DH10B, complete genome ; Escherichia coli BW2952, complete genome ; Escherichia coli DH1, complete genome ; Escherichia coli str. K-12 substr. MDS42 DNA, complete genome ; Escherichia coli str. K-12 substr. MG1655, complete…	99.98 ; 99.98 ; 99.98 ; 99.98 ; 99.98 ; 99.98 ; 99.98 ; 99.98 ; 99.98 ; 99.98 ; 99.98 ; 99.98 ; 99.98 ; 99.98 ; 99.98 ; 99.98 ; 100.0 ; 99.01 ; 98.71	9110.0 ; 9110.0 ; 9110.0 ; 9110.0 ; 9110.0 ; 9110.0 ; 9110.0 ; 9110.0 ; 9110.0 ; 9110.0 ; 9110.0 ; 9110.0 ; 9110.0 ; 9110.0 ; 9110.0 ; 9110.0 ; 8985.0 ; 8844.0 ; 8678.0
Salix_HiSeq_c600034_g1_i12	99.98	0	20301	11106	99.0366	gi|664682453|gb|CP008801.1|	664682453	4718545	0.233102	Escherichia coli KLY, complete genome	Bacteria	Proteobacteria	Gammaproteobacteria	Enterobacteriales	Enterobacteriaceae	Escherichia	Escherichia coli	Escherichia coli KLY	Bacteria;Proteobacteria;Gammaproteobacteria;Enterobacteriales;Enterobacteriaceae;Escherichia;Escherichia coli;Escherichia coli KLY	gi|664682453|gb|CP008801.1| ; gi|808715606|gb|CP010442.1| ; gi|932857508|emb|LN877770.1| ; gi|169887498|gb|CP000948.1| ; gi|238859724|gb|CP001396.1| ; gi|359330873|dbj|AP012306.1| ; gi|545778205|gb|U00096.3| ; gi|687675228|emb|LM995446.1| ; gi|802133627|emb|LN832404.1| ; gi|857137982|gb|CP011495.1| ; gi|923416119|gb|CP011113.1| ; gi|939731527|gb|CP011342.2| ; gi|939732440|gb|CP011343.2| ; gi|2604…	Escherichia coli KLY, complete genome ; Escherichia coli K-12 strain ER3466, complete genome ; Escherichia coli genome assembly ERS742059, chromosome : I ; Escherichia coli str. K12 substr. DH10B, complete genome ; Escherichia coli BW2952, complete genome ; Escherichia coli str. K-12 substr. MDS42 DNA, complete genome ; Escherichia coli str. K-12 substr. MG1655, complete genome ; Escherichia coli…	99.98 ; 99.98 ; 99.98 ; 99.98 ; 99.98 ; 99.98 ; 99.98 ; 99.98 ; 99.98 ; 99.98 ; 99.98 ; 99.98 ; 99.98 ; 99.96 ; 99.96 ; 99.95 ; 99.95 ; 99.95 ; 99.12	20301.0 ; 20301.0 ; 20301.0 ; 20301.0 ; 20301.0 ; 20301.0 ; 20301.0 ; 20301.0 ; 20301.0 ; 20301.0 ; 20301.0 ; 20301.0 ; 20301.0 ; 20290.0 ; 20290.0 ; 20282.0 ; 20279.0 ; 20279.0 ; 19776.0
Salix_HiSeq_c600043_g10_i1	99.97	0	6920	3750	100	gi|664682453|gb|CP008801.1|	664682453	4718545	0.0794737	Escherichia coli KLY, complete genome	Bacteria	Proteobacteria	Gammaproteobacteria	Enterobacteriales	Enterobacteriaceae	Escherichia	Escherichia coli	Escherichia coli KLY	Bacteria;Proteobacteria;Gammaproteobacteria;Enterobacteriales;Enterobacteriaceae;Escherichia;Escherichia coli;Escherichia coli KLY	gi|664682453|gb|CP008801.1| ; gi|169887498|gb|CP000948.1| ; gi|238859724|gb|CP001396.1| ; gi|260447279|gb|CP001637.1| ; gi|545778205|gb|U00096.3| ; gi|687675228|emb|LM995446.1| ; gi|802133627|emb|LN832404.1| ; gi|857137982|gb|CP011495.1| ; gi|899725419|gb|CP012126.1| ; gi|923416119|gb|CP011113.1| ; gi|939731527|gb|CP011342.2| ; gi|939732440|gb|CP011343.2| ; gi|808715606|gb|CP010442.1| ; gi|932857…	Escherichia coli KLY, complete genome ; Escherichia coli str. K12 substr. DH10B, complete genome ; Escherichia coli BW2952, complete genome ; Escherichia coli DH1, complete genome ; Escherichia coli str. K-12 substr. MG1655, complete genome ; Escherichia coli genome assembly EcRV308Chr ,chromosome : 1 ; Escherichia coli K-12 genome assembly EcoliK12AG100, chromosome : I ; Escherichia coli strain …	99.97 ; 99.97 ; 99.97 ; 99.97 ; 99.97 ; 99.97 ; 99.97 ; 99.97 ; 99.97 ; 99.97 ; 99.97 ; 99.97 ; 99.95 ; 100.0 ; 100.0	6920.0 ; 6920.0 ; 6920.0 ; 6920.0 ; 6920.0 ; 6920.0 ; 6920.0 ; 6920.0 ; 6920.0 ; 6920.0 ; 6920.0 ; 6920.0 ; 6914.0 ; 6852.0 ; 6601.0
Salix_HiSeq_c600043_g6_i4	100	0	9771	5299	99.849	gi|664682453|gb|CP008801.1|	664682453	4718545	0.112132	Escherichia coli KLY, complete genome	Bacteria	Proteobacteria	Gammaproteobacteria	Enterobacteriales	Enterobacteriaceae	Escherichia	Escherichia coli	Escherichia coli KLY	Bacteria;Proteobacteria;Gammaproteobacteria;Enterobacteriales;Enterobacteriaceae;Escherichia;Escherichia coli;Escherichia coli KLY	gi|664682453|gb|CP008801.1| ; gi|808715606|gb|CP010442.1| ; gi|932857508|emb|LN877770.1| ; gi|169887498|gb|CP000948.1| ; gi|238859724|gb|CP001396.1| ; gi|260447279|gb|CP001637.1| ; gi|687675228|emb|LM995446.1| ; gi|802133627|emb|LN832404.1| ; gi|857137982|gb|CP011495.1| ; gi|899725419|gb|CP012126.1| ; gi|923416119|gb|CP011113.1| ; gi|939731527|gb|CP011342.2| ; gi|939732440|gb|CP011343.2| ; gi|958…	Escherichia coli KLY, complete genome ; Escherichia coli K-12 strain ER3466, complete genome ; Escherichia coli genome assembly ERS742059, chromosome : I ; Escherichia coli str. K12 substr. DH10B, complete genome ; Escherichia coli BW2952, complete genome ; Escherichia coli DH1, complete genome ; Escherichia coli genome assembly EcRV308Chr ,chromosome : 1 ; Escherichia coli K-12 genome assembly E…	100.0 ; 100.0 ; 100.0 ; 100.0 ; 100.0 ; 100.0 ; 100.0 ; 100.0 ; 100.0 ; 100.0 ; 100.0 ; 100.0 ; 100.0 ; 100.0 ; 99.98 ; 99.94	9771.0 ; 9771.0 ; 9771.0 ; 9771.0 ; 9771.0 ; 9771.0 ; 9771.0 ; 9771.0 ; 9771.0 ; 9771.0 ; 9771.0 ; 9771.0 ; 9771.0 ; 9771.0 ; 9766.0 ; 9755.0
Salix_HiSeq_c600143_g6_i1	100	0	2431	1316	100	gi|664682453|gb|CP008801.1|	664682453	4718545	0.02789	Escherichia coli KLY, complete genome	Bacteria	Proteobacteria	Gammaproteobacteria	Enterobacteriales	Enterobacteriaceae	Escherichia	Escherichia coli	Escherichia coli KLY	Bacteria;Proteobacteria;Gammaproteobacteria;Enterobacteriales;Enterobacteriaceae;Escherichia;Escherichia coli;Escherichia coli KLY	gi|664682453|gb|CP008801.1| ; gi|808715606|gb|CP010442.1| ; gi|932857508|emb|LN877770.1| ; gi|169887498|gb|CP000948.1| ; gi|238859724|gb|CP001396.1| ; gi|260447279|gb|CP001637.1| ; gi|545778205|gb|U00096.3| ; gi|687675228|emb|LM995446.1| ; gi|802133627|emb|LN832404.1| ; gi|857137982|gb|CP011495.1| ; gi|899725419|gb|CP012126.1| ; gi|923416119|gb|CP011113.1| ; gi|939731527|gb|CP011342.2| ; gi|93973…	Escherichia coli KLY, complete genome ; Escherichia coli K-12 strain ER3466, complete genome ; Escherichia coli genome assembly ERS742059, chromosome : I ; Escherichia coli str. K12 substr. DH10B, complete genome ; Escherichia coli BW2952, complete genome ; Escherichia coli DH1, complete genome ; Escherichia coli str. K-12 substr. MG1655, complete genome ; Escherichia coli genome assembly EcRV308…	100.0 ; 100.0 ; 100.0 ; 100.0 ; 100.0 ; 100.0 ; 100.0 ; 100.0 ; 100.0 ; 100.0 ; 100.0 ; 100.0 ; 100.0 ; 100.0 ; 100.0 ; 99.85 ; 96.58	2431.0 ; 2431.0 ; 2431.0 ; 2431.0 ; 2431.0 ; 2431.0 ; 2431.0 ; 2431.0 ; 2431.0 ; 2431.0 ; 2431.0 ; 2431.0 ; 2431.0 ; 2431.0 ; 2431.0 ; 2420.0 ; 2176.0
Salix_HiSeq_c600252_g2_i1	100	0	5952	3223	100	gi|664682453|gb|CP008801.1|	664682453	4718545	0.068305	Escherichia coli KLY, complete genome	Bacteria	Proteobacteria	Gammaproteobacteria	Enterobacteriales	Enterobacteriaceae	Escherichia	Escherichia coli	Escherichia coli KLY	Bacteria;Proteobacteria;Gammaproteobacteria;Enterobacteriales;Enterobacteriaceae;Escherichia;Escherichia coli;Escherichia coli KLY	gi|664682453|gb|CP008801.1| ; gi|808715606|gb|CP010442.1| ; gi|932857508|emb|LN877770.1| ; gi|1015398821|gb|CP011061.1| ; gi|169887498|gb|CP000948.1| ; gi|238859724|gb|CP001396.1| ; gi|260447279|gb|CP001637.1| ; gi|359330873|dbj|AP012306.1| ; gi|545778205|gb|U00096.3| ; gi|687675228|emb|LM995446.1| ; gi|857137982|gb|CP011495.1| ; gi|899725419|gb|CP012126.1| ; gi|939731527|gb|CP011342.2| ; gi|9397…	Escherichia coli KLY, complete genome ; Escherichia coli K-12 strain ER3466, complete genome ; Escherichia coli genome assembly ERS742059, chromosome : I ; Escherichia coli str. Sanji, complete genome ; Escherichia coli str. K12 substr. DH10B, complete genome ; Escherichia coli BW2952, complete genome ; Escherichia coli DH1, complete genome ; Escherichia coli str. K-12 substr. MDS42 DNA, complete…	100.0 ; 100.0 ; 100.0 ; 100.0 ; 100.0 ; 100.0 ; 100.0 ; 100.0 ; 100.0 ; 100.0 ; 100.0 ; 100.0 ; 100.0 ; 100.0 ; 99.97 ; 99.97 ; 99.97 ; 99.75 ; 98.88	5952.0 ; 5952.0 ; 5952.0 ; 5952.0 ; 5952.0 ; 5952.0 ; 5952.0 ; 5952.0 ; 5952.0 ; 5952.0 ; 5952.0 ; 5952.0 ; 5952.0 ; 5952.0 ; 5947.0 ; 5947.0 ; 5945.0 ; 5908.0 ; 5753.0
Salix_HiSeq_c600252_g4_i1	99.94	0	2929	1592	99.8116	gi|664682453|gb|CP008801.1|	664682453	4718545	0.0336756	Escherichia coli KLY, complete genome	Bacteria	Proteobacteria	Gammaproteobacteria	Enterobacteriales	Enterobacteriaceae	Escherichia	Escherichia coli	Escherichia coli KLY	Bacteria;Proteobacteria;Gammaproteobacteria;Enterobacteriales;Enterobacteriaceae;Escherichia;Escherichia coli;Escherichia coli KLY	gi|664682453|gb|CP008801.1| ; gi|808715606|gb|CP010442.1| ; gi|169887498|gb|CP000948.1| ; gi|238859724|gb|CP001396.1| ; gi|260447279|gb|CP001637.1| ; gi|359330873|dbj|AP012306.1| ; gi|545778205|gb|U00096.3| ; gi|687675228|emb|LM995446.1| ; gi|802133627|emb|LN832404.1| ; gi|857137982|gb|CP011495.1| ; gi|899725419|gb|CP012126.1| ; gi|923416119|gb|CP011113.1| ; gi|939731527|gb|CP011342.2| ; gi|93973…	Escherichia coli KLY, complete genome ; Escherichia coli K-12 strain ER3466, complete genome ; Escherichia coli str. K12 substr. DH10B, complete genome ; Escherichia coli BW2952, complete genome ; Escherichia coli DH1, complete genome ; Escherichia coli str. K-12 substr. MDS42 DNA, complete genome ; Escherichia coli str. K-12 substr. MG1655, complete genome ; Escherichia coli genome assembly EcRV…	99.94 ; 99.94 ; 99.94 ; 99.94 ; 99.94 ; 99.94 ; 99.94 ; 99.94 ; 99.94 ; 99.94 ; 99.94 ; 99.94 ; 99.94 ; 99.94 ; 99.94 ; 99.87 ; 99.94 ; 98.24 ; 97.99	2929.0 ; 2929.0 ; 2929.0 ; 2929.0 ; 2929.0 ; 2929.0 ; 2929.0 ; 2929.0 ; 2929.0 ; 2929.0 ; 2929.0 ; 2929.0 ; 2929.0 ; 2929.0 ; 2929.0 ; 2922.0 ; 2861.0 ; 2778.0 ; 2756.0
Salix_HiSeq_c600252_g5_i1	100	0	8067	4368	100	gi|664682453|gb|CP008801.1|	664682453	4718545	0.0925709	Escherichia coli KLY, complete genome	Bacteria	Proteobacteria	Gammaproteobacteria	Enterobacteriales	Enterobacteriaceae	Escherichia	Escherichia coli	Escherichia coli KLY	Bacteria;Proteobacteria;Gammaproteobacteria;Enterobacteriales;Enterobacteriaceae;Escherichia;Escherichia coli;Escherichia coli KLY	gi|664682453|gb|CP008801.1| ; gi|808715606|gb|CP010442.1| ; gi|932857508|emb|LN877770.1| ; gi|169887498|gb|CP000948.1| ; gi|238859724|gb|CP001396.1| ; gi|359330873|dbj|AP012306.1| ; gi|545778205|gb|U00096.3| ; gi|687675228|emb|LM995446.1| ; gi|802133627|emb|LN832404.1| ; gi|857137982|gb|CP011495.1| ; gi|923416119|gb|CP011113.1| ; gi|939731527|gb|CP011342.2| ; gi|939732440|gb|CP011343.2| ; gi|1015…	Escherichia coli KLY, complete genome ; Escherichia coli K-12 strain ER3466, complete genome ; Escherichia coli genome assembly ERS742059, chromosome : I ; Escherichia coli str. K12 substr. DH10B, complete genome ; Escherichia coli BW2952, complete genome ; Escherichia coli str. K-12 substr. MDS42 DNA, complete genome ; Escherichia coli str. K-12 substr. MG1655, complete genome ; Escherichia coli…	100.0 ; 100.0 ; 100.0 ; 100.0 ; 100.0 ; 100.0 ; 100.0 ; 100.0 ; 100.0 ; 100.0 ; 100.0 ; 100.0 ; 100.0 ; 99.98 ; 99.98 ; 99.98 ; 99.98 ; 98.86 ; 98.26	8067.0 ; 8067.0 ; 8067.0 ; 8067.0 ; 8067.0 ; 8067.0 ; 8067.0 ; 8067.0 ; 8067.0 ; 8067.0 ; 8067.0 ; 8067.0 ; 8067.0 ; 8061.0 ; 8061.0 ; 8061.0 ; 8061.0 ; 7788.0 ; 7646.0
Salix_HiSeq_c600252_g6_i3	99.97	0	7134	3866	100	gi|664682453|gb|CP008801.1|	664682453	4718545	0.081932	Escherichia coli KLY, complete genome	Bacteria	Proteobacteria	Gammaproteobacteria	Enterobacteriales	Enterobacteriaceae	Escherichia	Escherichia coli	Escherichia coli KLY	Bacteria;Proteobacteria;Gammaproteobacteria;Enterobacteriales;Enterobacteriaceae;Escherichia;Escherichia coli;Escherichia coli KLY	gi|664682453|gb|CP008801.1| ; gi|808715606|gb|CP010442.1| ; gi|932857508|emb|LN877770.1| ; gi|1015398821|gb|CP011061.1| ; gi|169887498|gb|CP000948.1| ; gi|238859724|gb|CP001396.1| ; gi|260447279|gb|CP001637.1| ; gi|359330873|dbj|AP012306.1| ; gi|545778205|gb|U00096.3| ; gi|687675228|emb|LM995446.1| ; gi|802133627|emb|LN832404.1| ; gi|857137982|gb|CP011495.1| ; gi|899725419|gb|CP012126.1| ; gi|939…	Escherichia coli KLY, complete genome ; Escherichia coli K-12 strain ER3466, complete genome ; Escherichia coli genome assembly ERS742059, chromosome : I ; Escherichia coli str. Sanji, complete genome ; Escherichia coli str. K12 substr. DH10B, complete genome ; Escherichia coli BW2952, complete genome ; Escherichia coli DH1, complete genome ; Escherichia coli str. K-12 substr. MDS42 DNA, complete…	99.97 ; 99.97 ; 99.97 ; 99.97 ; 99.97 ; 99.97 ; 99.97 ; 99.97 ; 99.97 ; 99.97 ; 99.97 ; 99.97 ; 99.97 ; 99.97 ; 99.97 ; 99.95 ; 99.92 ; 98.91 ; 98.86	7134.0 ; 7134.0 ; 7134.0 ; 7134.0 ; 7134.0 ; 7134.0 ; 7134.0 ; 7134.0 ; 7134.0 ; 7134.0 ; 7134.0 ; 7134.0 ; 7134.0 ; 7134.0 ; 7134.0 ; 7129.0 ; 7121.0 ; 6907.0 ; 6896.0
Salix_HiSeq_c600252_g8_i1	100	0	3046	1649	100	gi|664682453|gb|CP008801.1|	664682453	4718545	0.0349472	Escherichia coli KLY, complete genome	Bacteria	Proteobacteria	Gammaproteobacteria	Enterobacteriales	Enterobacteriaceae	Escherichia	Escherichia coli	Escherichia coli KLY	Bacteria;Proteobacteria;Gammaproteobacteria;Enterobacteriales;Enterobacteriaceae;Escherichia;Escherichia coli;Escherichia coli KLY	gi|664682453|gb|CP008801.1| ; gi|808715606|gb|CP010442.1| ; gi|932857508|emb|LN877770.1| ; gi|169887498|gb|CP000948.1| ; gi|238859724|gb|CP001396.1| ; gi|359330873|dbj|AP012306.1| ; gi|687675228|emb|LM995446.1| ; gi|857137982|gb|CP011495.1| ; gi|939731527|gb|CP011342.2| ; gi|939732440|gb|CP011343.2| ; gi|260447279|gb|CP001637.1| ; gi|899725419|gb|CP012126.1| ; gi|958627747|gb|CP013253.1| ; gi|923…	Escherichia coli KLY, complete genome ; Escherichia coli K-12 strain ER3466, complete genome ; Escherichia coli genome assembly ERS742059, chromosome : I ; Escherichia coli str. K12 substr. DH10B, complete genome ; Escherichia coli BW2952, complete genome ; Escherichia coli str. K-12 substr. MDS42 DNA, complete genome ; Escherichia coli genome assembly EcRV308Chr ,chromosome : 1 ; Escherichia col…	100.0 ; 100.0 ; 100.0 ; 100.0 ; 100.0 ; 100.0 ; 100.0 ; 100.0 ; 100.0 ; 100.0 ; 99.94 ; 99.94 ; 99.94 ; 99.88 ; 99.88 ; 99.88 ; 99.51 ; 100.0 ; 99.14	3046.0 ; 3046.0 ; 3046.0 ; 3046.0 ; 3046.0 ; 3046.0 ; 3046.0 ; 3046.0 ; 3046.0 ; 3046.0 ; 3040.0 ; 3040.0 ; 3040.0 ; 3035.0 ; 3033.0 ; 3033.0 ; 3001.0 ; 2992.0 ; 2911.0
Salix_HiSeq_c600252_g9_i1	99.91	0	4056	2245	98.0846	gi|664682453|gb|CP008801.1|	664682453	4718545	0.0466669	Escherichia coli KLY, complete genome	Bacteria	Proteobacteria	Gammaproteobacteria	Enterobacteriales	Enterobacteriaceae	Escherichia	Escherichia coli	Escherichia coli KLY	Bacteria;Proteobacteria;Gammaproteobacteria;Enterobacteriales;Enterobacteriaceae;Escherichia;Escherichia coli;Escherichia coli KLY	gi|664682453|gb|CP008801.1| ; gi|808715606|gb|CP010442.1| ; gi|932857508|emb|LN877770.1| ; gi|1015398821|gb|CP011061.1| ; gi|169887498|gb|CP000948.1| ; gi|238859724|gb|CP001396.1| ; gi|260447279|gb|CP001637.1| ; gi|359330873|dbj|AP012306.1| ; gi|545778205|gb|U00096.3| ; gi|687675228|emb|LM995446.1| ; gi|802133627|emb|LN832404.1| ; gi|857137982|gb|CP011495.1| ; gi|899725419|gb|CP012126.1| ; gi|939…	Escherichia coli KLY, complete genome ; Escherichia coli K-12 strain ER3466, complete genome ; Escherichia coli genome assembly ERS742059, chromosome : I ; Escherichia coli str. Sanji, complete genome ; Escherichia coli str. K12 substr. DH10B, complete genome ; Escherichia coli BW2952, complete genome ; Escherichia coli DH1, complete genome ; Escherichia coli str. K-12 substr. MDS42 DNA, complete…	99.91 ; 99.91 ; 99.91 ; 99.91 ; 99.91 ; 99.91 ; 99.91 ; 99.91 ; 99.91 ; 99.91 ; 99.91 ; 99.91 ; 99.91 ; 99.91 ; 99.91 ; 99.91 ; 99.86 ; 94.29 ; 94.2	4056.0 ; 4056.0 ; 4056.0 ; 4056.0 ; 4056.0 ; 4056.0 ; 4056.0 ; 4056.0 ; 4056.0 ; 4056.0 ; 4056.0 ; 4056.0 ; 4056.0 ; 4056.0 ; 4056.0 ; 4056.0 ; 4050.0 ; 3369.0 ; 3356.0
Salix_HiSeq_c600297_g2_i7	100	0	2617	1417	100	gi|664682453|gb|CP008801.1|	664682453	4718545	0.0300304	Escherichia coli KLY, complete genome	Bacteria	Proteobacteria	Gammaproteobacteria	Enterobacteriales	Enterobacteriaceae	Escherichia	Escherichia coli	Escherichia coli KLY	Bacteria;Proteobacteria;Gammaproteobacteria;Enterobacteriales;Enterobacteriaceae;Escherichia;Escherichia coli;Escherichia coli KLY	gi|664682453|gb|CP008801.1| ; gi|808715606|gb|CP010442.1| ; gi|932857508|emb|LN877770.1| ; gi|1015398821|gb|CP011061.1| ; gi|169887498|gb|CP000948.1| ; gi|238859724|gb|CP001396.1| ; gi|260447279|gb|CP001637.1| ; gi|359330873|dbj|AP012306.1| ; gi|383101383|gb|CP002291.1| ; gi|545778205|gb|U00096.3| ; gi|687675228|emb|LM995446.1| ; gi|802133627|emb|LN832404.1| ; gi|857137982|gb|CP011495.1| ; gi|899…	Escherichia coli KLY, complete genome ; Escherichia coli K-12 strain ER3466, complete genome ; Escherichia coli genome assembly ERS742059, chromosome : I ; Escherichia coli str. Sanji, complete genome ; Escherichia coli str. K12 substr. DH10B, complete genome ; Escherichia coli BW2952, complete genome ; Escherichia coli DH1, complete genome ; Escherichia coli str. K-12 substr. MDS42 DNA, complete…	100.0 ; 100.0 ; 100.0 ; 100.0 ; 100.0 ; 100.0 ; 100.0 ; 100.0 ; 100.0 ; 100.0 ; 100.0 ; 100.0 ; 100.0 ; 100.0 ; 100.0 ; 100.0 ; 100.0 ; 100.0 ; 98.73	2617.0 ; 2617.0 ; 2617.0 ; 2617.0 ; 2617.0 ; 2617.0 ; 2617.0 ; 2617.0 ; 2617.0 ; 2617.0 ; 2617.0 ; 2617.0 ; 2617.0 ; 2617.0 ; 2617.0 ; 2617.0 ; 2617.0 ; 2617.0 ; 2518.0
Salix_HiSeq_c600318_g2_i1	100	0	7531	4078	100	gi|664682453|gb|CP008801.1|	664682453	4718545	0.0864249	Escherichia coli KLY, complete genome	Bacteria	Proteobacteria	Gammaproteobacteria	Enterobacteriales	Enterobacteriaceae	Escherichia	Escherichia coli	Escherichia coli KLY	Bacteria;Proteobacteria;Gammaproteobacteria;Enterobacteriales;Enterobacteriaceae;Escherichia;Escherichia coli;Escherichia coli KLY	gi|664682453|gb|CP008801.1| ; gi|808715606|gb|CP010442.1| ; gi|932857508|emb|LN877770.1| ; gi|1015398821|gb|CP011061.1| ; gi|169887498|gb|CP000948.1| ; gi|238859724|gb|CP001396.1| ; gi|359330873|dbj|AP012306.1| ; gi|545778205|gb|U00096.3| ; gi|802133627|emb|LN832404.1| ; gi|857137982|gb|CP011495.1| ; gi|260447279|gb|CP001637.1| ; gi|687675228|emb|LM995446.1| ; gi|899725419|gb|CP012126.1| ; gi|923…	Escherichia coli KLY, complete genome ; Escherichia coli K-12 strain ER3466, complete genome ; Escherichia coli genome assembly ERS742059, chromosome : I ; Escherichia coli str. Sanji, complete genome ; Escherichia coli str. K12 substr. DH10B, complete genome ; Escherichia coli BW2952, complete genome ; Escherichia coli str. K-12 substr. MDS42 DNA, complete genome ; Escherichia coli str. K-12 sub…	100.0 ; 100.0 ; 100.0 ; 100.0 ; 100.0 ; 100.0 ; 100.0 ; 100.0 ; 100.0 ; 100.0 ; 99.98 ; 99.98 ; 99.98 ; 99.98 ; 99.98 ; 99.98 ; 99.98 ; 99.44 ; 99.24	7531.0 ; 7531.0 ; 7531.0 ; 7531.0 ; 7531.0 ; 7531.0 ; 7531.0 ; 7531.0 ; 7531.0 ; 7531.0 ; 7526.0 ; 7526.0 ; 7526.0 ; 7526.0 ; 7526.0 ; 7526.0 ; 7526.0 ; 7404.0 ; 7358.0
Salix_HiSeq_c600385_g1_i2	100	0	2303	1247	100	gi|664682453|gb|CP008801.1|	664682453	4718545	0.0264276	Escherichia coli KLY, complete genome	Bacteria	Proteobacteria	Gammaproteobacteria	Enterobacteriales	Enterobacteriaceae	Escherichia	Escherichia coli	Escherichia coli KLY	Bacteria;Proteobacteria;Gammaproteobacteria;Enterobacteriales;Enterobacteriaceae;Escherichia;Escherichia coli;Escherichia coli KLY	gi|664682453|gb|CP008801.1| ; gi|808715606|gb|CP010442.1| ; gi|932857508|emb|LN877770.1| ; gi|1015398821|gb|CP011061.1| ; gi|169887498|gb|CP000948.1| ; gi|238859724|gb|CP001396.1| ; gi|260447279|gb|CP001637.1| ; gi|359330873|dbj|AP012306.1| ; gi|545778205|gb|U00096.3| ; gi|687675228|emb|LM995446.1| ; gi|802133627|emb|LN832404.1| ; gi|857137982|gb|CP011495.1| ; gi|899725419|gb|CP012126.1| ; gi|923…	Escherichia coli KLY, complete genome ; Escherichia coli K-12 strain ER3466, complete genome ; Escherichia coli genome assembly ERS742059, chromosome : I ; Escherichia coli str. Sanji, complete genome ; Escherichia coli str. K12 substr. DH10B, complete genome ; Escherichia coli BW2952, complete genome ; Escherichia coli DH1, complete genome ; Escherichia coli str. K-12 substr. MDS42 DNA, complete…	100.0 ; 100.0 ; 100.0 ; 100.0 ; 100.0 ; 100.0 ; 100.0 ; 100.0 ; 100.0 ; 100.0 ; 100.0 ; 100.0 ; 100.0 ; 100.0 ; 100.0 ; 100.0 ; 100.0 ; 99.2	2303.0 ; 2303.0 ; 2303.0 ; 2303.0 ; 2303.0 ; 2303.0 ; 2303.0 ; 2303.0 ; 2303.0 ; 2303.0 ; 2303.0 ; 2303.0 ; 2303.0 ; 2303.0 ; 2303.0 ; 2303.0 ; 2303.0 ; 2248.0
[truncated: 1,073 more rows]

## Sheet: Up basidio BLASTn
11 of the upregulated basidiomycota tBLASTx hits (1745) could be identified using BLASTn
[truncated: 12 more rows]

[truncated: 1 more sheets: Column Guide]
