# Supplementary material for: Trees, fungi and bacteria: tripartite metatranscriptomics of a root microbiome responding to soil contamination
Source: Microbiome. 2018 Mar 21;6:53. doi: 10.1186/s40168-018-0432-5 (PMC5863371; doi:10.1186/s40168-018-0432-5)
Supplement: Supplementary file 9 — Total DE spreadsheet. (XLSX 7230 kb) [file 40168_2018_432_MOESM9_ESM.xlsx]

## Sheet: Sheet1
group	queryid	geneid	C_RawCounts	T_RawCounts	C_Meantpm	T_Meantpm	regulation	FoldChange	subjectid	subjectdescription	taxon1	taxon2	taxon5	taxon6	subjectid_2	taxon6_2	bitscore_2	bitscore2_2	keywords_2	subjectdescription_2	FoldChange(log)	FoldChange(EBSeq)	PPDE	identity	evalue	bitscore	bitscore2	querylength	Alignment_vs_Q_SeqLength	ID	subjectlength	Alignment_vs_S_SeqLength	GO	PFAM	Panther	KEGG	KEGGec	KO	KOGAnnotation	taxon3	taxon4	Taxonomy	GO_2	PFAM_2	Panther_2	KEGG_2	KEGGec_2	KO_2	KOGAnnotation_2
PolyA_DEIso	Salix_HiSeq_c568138_g3_i1	Salix_HiSeq_c568138_g3	131	115548	56.6746	35275.2	Treatment	622.417	0	0	Unknown	Unknown	Unknown	Unknown	0	0	0	0	0	0	2.79408	839.615	1	0	0	0	0	212	0	0	0	0	0	0	0	0	0	0	0	Unknown	Unknown	0	0	0	0	0	0	0	0
PolyA_DEIso	Salix_HiSeq_c594658_g3_i1	Salix_HiSeq_c594658_g3	86	23642	32.2876	8501.65	Treatment	263.31	0	0	Unknown	Unknown	Unknown	Unknown	0	0	0	0	0	0	2.42047	379.657	1	0	0	0	0	209	0	0	0	0	0	0	0	0	0	0	0	Unknown	Unknown	0	0	0	0	0	0	0	0
PolyA_DEIso	Salix_HiSeq_c595963_g7_i2	Salix_HiSeq_c595963_g7	1320	17977	193.461	1563.92	Treatment	8.08393	tr|G3Y735|G3Y735_ASPNA	Uncharacterized protein (Fragment)	Eukaryota	Fungi	Aspergillus	Aspergillus	tr|G3Y735|G3Y735_ASPNA;gi|350632764|gb|EHA21131.1|;gi|631388938|ref|XP_007928849.1|;tr|N4WH70|N4WH70_COCH4;tr|M2UTQ7|M2UTQ7_COCH5;gi|928507321|ref|XP_014072464.1|;tr|U5EN29|U5EN29_9DIPT	Aspergillus;Aspergillus niger ATCC 1015;Pseudocercospora fijiensis CIRAD86;Bipolaris;Bipolaris;Bipolaris maydis ATCC 48331;Corethrella	103;103;132;100;100;100;108	68;68;65;63;63;63;60	[('Uncharacterized', 4), ('hypothetical', 3), ('ATCC', 2), ('(Fragment)', 2), ('CIRAD86]', 1)]	Uncharacterized protein (Fragment);hypothetical protein ASPNIDRAFT_144168 [Aspergillus niger ATCC 1015];hypothetical protein MYCFIDRAFT_54532 [Pseudocercospora fijiensis CIRAD86];Uncharacterized protein;hypothetical protein COCC4DRAFT_67253 [Bipolaris maydis ATCC 48331];Uncharacterized protein (Fragment)	0.907623	11.0103	0.998871	91.38	3e-25	103	68	623	27.9294	G3Y735	58	100	0	0	0	0	0	0	0	Dikarya	Aspergillaceae	Eukaryota;Fungi;Dikarya;Ascomycota;Pezizomycotina;Eurotiomycetes;Eurotiomycetidae;Eurotiales;Aspergillaceae;Aspergillus;Aspergillus	0	0	0	0	0	0	0
PolyA_DEIso	Salix_HiSeq_c543917_g1_i1	Salix_HiSeq_c543917_g1	7	8646	1.08645	1410.31	Treatment	1298.09	0	0	Unknown	Unknown	Unknown	Unknown	0	0	0	0	0	0	3.1133	1725.38	1	0	0	0	0	436	0	0	0	0	0	0	0	0	0	0	0	Unknown	Unknown	0	0	0	0	0	0	0	0
PolyA_DEIso	Salix_HiSeq_c594658_g3_i2	Salix_HiSeq_c594658_g3	0	7510	0.0213916	831.902	Treatment	38889.1	0	0	Unknown	Unknown	Unknown	Unknown	0	0	0	0	0	0	4.58983	41631	1	0	0	0	0	493	0	0	0	0	0	0	0	0	0	0	0	Unknown	Unknown	0	0	0	0	0	0	0	0
PolyA_DEIso	Salix_HiSeq_c542178_g2_i1	Salix_HiSeq_c542178_g2	4	2322	2.39364	687.029	Treatment	287.022	0	0	Unknown	Unknown	Unknown	Unknown	0	0	0	0	0	0	2.45792	366.518	1	0	0	0	0	221	0	0	0	0	0	0	0	0	0	0	0	Unknown	Unknown	0	0	0	0	0	0	0	0
PolyA_DEIso	Salix_HiSeq_c452497_g1_i2	Salix_HiSeq_c452497_g1	4	7433	0.570705	600.47	Treatment	1052.15	0	0	Unknown	Unknown	Unknown	Unknown	0	0	0	0	0	0	3.02208	856.682	1	0	0	0	0	565	0	0	0	0	0	0	0	0	0	0	0	Unknown	Unknown	0	0	0	0	0	0	0	0
PolyA_DEIso	Salix_HiSeq_c601042_g4_i1	Salix_HiSeq_c601042_g4	3100	3042	852.098	558.35	Control	1.5261	SapurV1A.0186s0120.1.p	40S ribosomal protein S21	Eukaryota	Viridiplantae	Salix	Salix purpurea	SapurV1A.0186s0120.1.p;tr|A9PC55|A9PC55_POPTR;Potri.005G026000.1;Potri.005G026000.2;Potri.005G026000.3;Potri.013G017600.1;Potri.013G017600.2;gi|224123084|ref|XP_002318991.1|;SapurV1A.3047s0020.1.p;tr|B9RFA5|B9RFA5_RICCO	Salix purpurea;Populus trichocarpa;Populus trichocarpa;Populus trichocarpa;Populus trichocarpa;Populus trichocarpa;Populus trichocarpa;Populus trichocarpa;Salix purpurea;Ricinus	147;143;143;143;143;143;143;143;142;142	100;95;95;95;95;95;95;95;93;93	[('NoDescription', 5), ('S21', 4), ('40S', 4), ('ribosomal', 4), ('POPTR_0013s01830g', 1)]	40S ribosomal protein S21;40S ribosomal protein S21;NoDescription;hypothetical protein POPTR_0013s01830g [Populus trichocarpa];40S ribosomal protein S21	0.183583	0.638394	0.994114	100	2e-46	147	100	274	75.5474	0	83	83.1325	GO:0003735;GO:0005622;GO:0005840;GO:0006412	PF01249	PTHR10442	0	0	K02971	KOG3486	Streptophyta	Saliceae	Eukaryota;Viridiplantae;Streptophyta;Streptophytina;Embryophyta;Tracheophyta;Euphyllophyta;Spermatophyta;Magnoliophyta;Mesangiospermae;Eudicotyledons;Gunneridae;Pentapetalae;rosids;fabi ds;Malpighiales;Salicaceae;Saliceae;Salix;Salix purpurea	GO:0003735;GO:0005622;GO:0005840;GO:0006412;GO:0003735;0;GO:0006412	PF01249;PF01249;0;PF01249	PTHR10442;PTHR10442;40S RIBOSOMAL PROTEIN S21 (PTHR10442:SF0);PTHR10442	pop:POPTR_0013s01830g;0;rcu:RCOM_1433250	0	K02971;K02971;0;K02971	KOG3486;0;KOG3486
PolyA_DEIso	Salix_HiSeq_c516306_g2_i1	Salix_HiSeq_c516306_g2	407	7286	42.2127	511.885	Treatment	12.1263	tr|U4L937|U4L937_PYROM	Heat shock protein hsp9 acc. no. P50519	Eukaryota	Fungi	Pyronemataceae	Pyronema	tr|U4L937|U4L937_PYROM;pyronema|U4L937|U4L937_PYROM;gi|549047069|emb|CCX13568.1|;tr|U4LM63|U4LM63_PYROM;pyronema|U4LM63|U4LM63_PYROM;tr|U4LG98|U4LG98_PYROM;pyronema|U4LG98|U4LG98_PYROM;gi|549051955|emb|CCX30425.1|;gi|549051140|emb|CCX30928.1|	Pyronema;Pyronema omphalodes;Pyronema omphalodes CBS 100304;Pyronema;Pyronema omphalodes;Pyronema;Pyronema omphalodes;Pyronema omphalodes CBS 100304;Pyronema omphalodes CBS 100304	130;130;130;126;126;123;123;126;123	83;83;83;78;78;78;78;78;78	[('no.', 9), ('acc.', 9), ('P50519', 9), ('shock', 9), ('hsp9', 9)]	Similar to Heat shock protein hsp9 acc. no. P50519;Similar to Heat shock protein hsp9 acc. no. P50519;Similar to Heat shock protein hsp9;acc. no. P50519 [Pyronema omphalodes CBS 100304];acc. no. P50519 [Pyronema omphalodes CBS 100304]	1.08373	29.6808	0.997578	79.75	1e-34	130	83	758	31.2665	U4L937	79	100	GO:0006950	PF04119	0	0	0	0	0	Dikarya	Pezizales	Eukaryota;Fungi;Dikarya;Ascomycota;saccharomyceta;Pezizomycotina;Pezizomycetes;Pezizales;Pyronemataceae;Pyronema	GO:0006950;GO:0006950;0	PF04119;PF04119;0	0	0	0	0	0
PolyA_DEIso	Salix_HiSeq_c589526_g1_i1	Salix_HiSeq_c589526_g1	3	3363	1.0182	508.004	Treatment	498.923	0	0	Unknown	Unknown	Unknown	Unknown	0	0	0	0	0	0	2.69803	643.627	1	0	0	0	0	395	0	0	0	0	0	0	0	0	0	0	0	Unknown	Unknown	0	0	0	0	0	0	0	0
PolyA_DEIso	Salix_HiSeq_c384583_g1_i1	Salix_HiSeq_c384583_g1	10321	4761	1893.81	496.876	Control	3.81143	SapurV1A.0037s0320.1.p	organ-specific protein S2, putative	Eukaryota	Viridiplantae	Salix	Salix purpurea	SapurV1A.0037s0320.1.p	Salix purpurea	330	95	[('organ-specific', 1), ('putative', 1), ('S2,', 1)]	organ-specific protein S2, putative	0.581088	0.237744	0.991522	95.83	1e-115	330	95	508	98.622	0	187	89.8396	0	PF10950	0	0	0	0	0	Streptophyta	Saliceae	Eukaryota;Viridiplantae;Streptophyta;Streptophytina;Embryophyta;Tracheophyta;Euphyllophyta;Spermatophyta;Magnoliophyta;Mesangiospermae;Eudicotyledons;Gunneridae;Pentapetalae;rosids;fabi ds;Malpighiales;Salicaceae;Saliceae;Salix;Salix purpurea	0	PF10950	0	0	0	0	0
PolyA_DEIso	Salix_HiSeq_c559559_g1_i2	Salix_HiSeq_c559559_g1	2	3374	0.361885	450.428	Treatment	1244.67	0	0	Unknown	Unknown	Unknown	Unknown	0	0	0	0	0	0	3.09506	2156.93	1	0	0	0	0	453	0	0	0	0	0	0	0	0	0	0	0	Unknown	Unknown	0	0	0	0	0	0	0	0
PolyA_DEIso	Salix_HiSeq_c381728_g1_i1	Salix_HiSeq_c381728_g1	7138	3102	1529.72	415.954	Control	3.67762	SapurV1A.0037s0320.1.p	organ-specific protein S2, putative	Eukaryota	Viridiplantae	Salix	Salix purpurea	SapurV1A.0037s0320.1.p	Salix purpurea	67	100	[('organ-specific', 1), ('putative', 1), ('S2,', 1)]	organ-specific protein S2, putative	0.565567	0.257743	0.99978	100	5e-14	67	100	422	22.7488	0	187	17.1123	0	PF10950	0	0	0	0	0	Streptophyta	Saliceae	Eukaryota;Viridiplantae;Streptophyta;Streptophytina;Embryophyta;Tracheophyta;Euphyllophyta;Spermatophyta;Magnoliophyta;Mesangiospermae;Eudicotyledons;Gunneridae;Pentapetalae;rosids;fabi ds;Malpighiales;Salicaceae;Saliceae;Salix;Salix purpurea	0	PF10950	0	0	0	0	0
PolyA_DEIso	Salix_HiSeq_c594658_g1_i5	Salix_HiSeq_c594658_g1	3	4191	0.436371	413.25	Treatment	947.016	0	0	Unknown	Unknown	Unknown	Unknown	0	0	0	0	0	0	2.97636	897.219	1	0	0	0	0	679	0	0	0	0	0	0	0	0	0	0	0	Unknown	Unknown	0	0	0	0	0	0	0	0
PolyA_DEIso	Salix_HiSeq_c579346_g2_i4	Salix_HiSeq_c579346_g2	2760	2789	538.347	364.533	Control	1.47681	tr|Q10E81|Q10E81_ORYSJ	Ribosomal protein S14p/S29e containing protein, expressed	Eukaryota	Viridiplantae	Oryza	Oryza	tr|Q10E81|Q10E81_ORYSJ;gi|108711309|gb|ABF99104.1|;tr|B8AKJ9|B8AKJ9_ORYSI;gi|218193824|gb|EEC76251.1|;SapurV1A.2860s0010.1.p;SapurV1A.0019s0240.1.p;Potri.009G090000.1;Potri.002G119600.1;tr|A9P9S8|A9P9S8_POPTR;gi|118482417|gb|ABK93131.1|	Oryza;Oryza sativa Japonica Group;Oryza;Oryza sativa Indica Group;Salix purpurea;Salix purpurea;Populus trichocarpa;Populus trichocarpa;Populus trichocarpa;Populus trichocarpa	101;101;101;101;95;95;95;95;95;95	96;96;96;96;94;94;94;94;94;94	[('ribosomal', 3), ('containing', 2), ('S29', 2), ('sativa', 2), ('Putative', 2)]	Ribosomal protein S14p/S29e containing protein, expressed;ribosomal protein S14p/S29e containing protein, expressed [Oryza sativa Japonica Group];Putative uncharacterized protein;hypothetical protein OsI_13694 [Oryza sativa Indica Group];40S ribosomal protein S29;NoDescription;unknown [Populus trichocarpa]	0.169325	0.683192	0.995406	93.02	6e-22	101	96	406	31.7734	Q10E81	828	5.19324	GO:0005634;GO:0005840;GO:0003677;GO:0003735;GO:0006412	PF00253	0	0	0	0	0	Streptophyta	Oryzeae	Eukaryota;Viridiplantae;Streptophyta;Embryophyta;Tracheophyta;Spermatophyta;Magnoliophyta;Liliopsida;Poales;Poaceae;Ehrhartoideae;Oryzeae;Oryza;Oryza	GO:0005634;GO:0005840;GO:0003677;GO:0003735;GO:0006412;0;GO:0005634;GO:0005622	PF00253;0;PF00253	0;PTHR12010	0	0	0;K02980	0;KOG3506
PolyA_DEIso	Salix_HiSeq_c428550_g1_i1	Salix_HiSeq_c428550_g1	1862	1886	534.116	357.928	Control	1.49224	SapurV1A.0375s0100.1.p	60S ribosomal protein L37	Eukaryota	Viridiplantae	Salix	Salix purpurea	SapurV1A.0375s0100.1.p;SapurV1A.2150s0020.1.p;SapurV1A.0283s0100.1.p;tr|A9PBN7|A9PBN7_POPTR;Potri.018G036900.1;gi|743841908|ref|XP_011026574.1|;gi|566213550|ref|XP_002324820.2|;Potri.006G243300.6;tr|A9P9H4|A9P9H4_POPTR;Potri.006G243300.2	Salix purpurea;Salix purpurea;Salix purpurea;Populus trichocarpa;Populus trichocarpa;Populus euphratica;Populus trichocarpa;Populus trichocarpa;Populus trichocarpa;Populus trichocarpa	134;134;132;133;133;132;133;129;128;128	100;100;97;97;97;97;97;92;91;91	[('60S', 4), ('ribosomal', 4), ('L37', 4), ('NoDescription', 3), ('[Populus', 2)]	60S ribosomal protein L37;60S ribosomal protein L37;60S ribosomal protein L37, putative;Ribosomal protein L37;NoDescription;PREDICTED: 60S ribosomal protein L37-1-like [Populus euphratica];hypothetical protein POPTR_0018s00830g [Populus trichocarpa];NoDescription	0.17384	0.71111	0.980444	100	3e-41	134	100	280	69.6429	0	95	68.4211	GO:0003735;GO:0005622;GO:0005840;GO:0006412	PF01907	PTHR10768	0	0	K02922	KOG3475	Streptophyta	Saliceae	Eukaryota;Viridiplantae;Streptophyta;Streptophytina;Embryophyta;Tracheophyta;Euphyllophyta;Spermatophyta;Magnoliophyta;Mesangiospermae;Eudicotyledons;Gunneridae;Pentapetalae;rosids;fabi ds;Malpighiales;Salicaceae;Saliceae;Salix;Salix purpurea	GO:0003735;GO:0005622;GO:0005840;GO:0006412;GO:0003735;GO:0046872;GO:0019843;0;GO:0005840	PF01907;PF01907;0;PF01907	PTHR10768;PTHR10768;0;RIBOSOMAL PROTEIN L37 (PTHR10768:SF0);PTHR10768	0;pop:POPTR_0018s00830g;pop:POPTR_0006s25990g	0	K02922;K02922;0;K02922	KOG3475;KOG3475;0;KOG3475
PolyA_DEIso	Salix_HiSeq_c524000_g1_i1	Salix_HiSeq_c524000_g1	0	1984	0.107879	354.597	Treatment	3287	0	0	Unknown	Unknown	Unknown	Unknown	0	0	0	0	0	0	3.5168	4134.47	1	0	0	0	0	355	0	0	0	0	0	0	0	0	0	0	0	Unknown	Unknown	0	0	0	0	0	0	0	0
PolyA_DEIso	Salix_HiSeq_c586364_g1_i2	Salix_HiSeq_c586364_g1	0	2256	0.157364	354.235	Treatment	2251.06	0	0	Unknown	Unknown	Unknown	Unknown	0	0	0	0	0	0	3.35239	4324.15	1	0	0	0	0	326	0	0	0	0	0	0	0	0	0	0	0	Unknown	Unknown	0	0	0	0	0	0	0	0
PolyA_DEIso	Salix_HiSeq_c599170_g1_i6	Salix_HiSeq_c599170_g1	0	1931	0.299109	350.502	Treatment	1171.82	0	0	Unknown	Unknown	Unknown	Unknown	0	0	0	0	0	0	3.06886	1725.72	1	0	0	0	0	365	0	0	0	0	0	0	0	0	0	0	0	Unknown	Unknown	0	0	0	0	0	0	0	0
PolyA_DEIso	Salix_HiSeq_c546888_g1_i3	Salix_HiSeq_c546888_g1	2	1684	0.377139	327.315	Treatment	867.891	0	0	Unknown	Unknown	Unknown	Unknown	0	0	0	0	0	0	2.93847	1905.11	1	0	0	0	0	283	0	0	0	0	0	0	0	0	0	0	0	Unknown	Unknown	0	0	0	0	0	0	0	0
PolyA_DEIso	Salix_HiSeq_c546888_g1_i1	Salix_HiSeq_c546888_g1	1	2298	0.149815	320.717	Treatment	2140.75	0	0	Unknown	Unknown	Unknown	Unknown	0	0	0	0	0	0	3.33057	2626.03	1	0	0	0	0	494	0	0	0	0	0	0	0	0	0	0	0	Unknown	Unknown	0	0	0	0	0	0	0	0
PolyA_DEIso	Salix_HiSeq_c546365_g1_i4	Salix_HiSeq_c546365_g1	0	3287	0.0631447	317.542	Treatment	5028.81	0	0	Unknown	Unknown	Unknown	Unknown	0	0	0	0	0	0	3.70147	6772.97	1	0	0	0	0	583	0	0	0	0	0	0	0	0	0	0	0	Unknown	Unknown	0	0	0	0	0	0	0	0
PolyA_DEIso	Salix_HiSeq_c588978_g2_i2	Salix_HiSeq_c588978_g2	2	2664	0.198952	302.463	Treatment	1520.28	0	0	Unknown	Unknown	Unknown	Unknown	0	0	0	0	0	0	3.18192	3129.88	1	0	0	0	0	560	0	0	0	0	0	0	0	0	0	0	0	Unknown	Unknown	0	0	0	0	0	0	0	0
PolyA_DEIso	Salix_HiSeq_c553133_g5_i1	Salix_HiSeq_c553133_g5	1	1785	0.14163	301.416	Treatment	2128.2	tr|V2XCE3|V2XCE3_MONRO	Plasma membrane proteolipid 3	Eukaryota	Fungi	mitosporic Marasmiaceae	Moniliophthora	tr|V2XCE3|V2XCE3_MONRO;gi|630175943|ref|XP_007843695.1|;tr|D8PWY0|D8PWY0_SCHCM;gi|302691044|ref|XP_003035201.1|;gi|598016003|ref|XP_007338654.1|;gi|695538783|ref|XP_009542596.1|;tr|L8FXP5|L8FXP5_PSED2;gi|831351736|ref|XP_012745712.1|;gi|599115115|ref|XP_007385752.1|;tr|H0ED56|H0ED56_GLAL7	Moniliophthora;Moniliophthora roreri MCA 2997;Schizophyllum;Schizophyllum commune H4-8;Auricularia subglabra TFB-10046 SS5;Heterobasidion irregulare TC 32-1;Pseudogymnoascus;Pseudogymnoascus destructans 20631-21;Punctularia strigosozonata HHB-11173 SS5;Glarea	104;104;103;103;102;101;101;101;100;100	91;91;90;90;89;89;88;88;88;87	[('proteolipid', 5), ('membrane', 5), ('Plasma', 3), ('Putative', 2), ('SS5]', 2)]	Plasma membrane proteolipid 3;plasma membrane proteolipid 3 [Moniliophthora roreri MCA 2997];Putative uncharacterized protein;hypothetical protein SCHCODRAFT_50913 [Schizophyllum commune H4-8];UPF0057-domain-containing protein [Auricularia subglabra TFB-10046 SS5];putative stress-induced hydrophobic peptide [Heterobasidion irregulare TC 32-1];Plasma membrane proteolipid 3;plasma membrane proteoli…	3.32801	3527.86	1	87.72	2e-26	104	91	406	42.1182	V2XCE3	57	100	GO:0016021	PF01679	PTHR21659	mrr:Moror_6441	0	0	0	Dikarya	Marasmiaceae	Eukaryota;Fungi;Dikarya;Basidiomycota;Agaricomycotina;Agaricomycetes;Agaricomycetidae;Agaricales;Marasmiaceae;mitosporic Marasmiaceae;Moniliophthora	GO:0016021;0;GO:0016021;GO:0016021	PF01679;0;PF01679;PF01679	PTHR21659;0;PTHR21659;PTHR21659	mrr:Moror_6441;0;scm:SCHCODRAFT_50913	0	0	0
PolyA_DEIso	Salix_HiSeq_c589413_g1_i2	Salix_HiSeq_c589413_g1	1	919	0.192507	296.537	Treatment	1540.39	gi|751022441|gb|KIK64145.1|	hypothetical protein GYMLUDRAFT_433712 [Gymnopus luxurians FD-317 M1]	Eukaryota	Fungi	Gymnopus luxurians	Gymnopus luxurians FD-317 M1	gi|751022441|gb|KIK64145.1|;tr|B0DS73|B0DS73_LACBS;laccaria|B0DS73|B0DS73_LACBS;gi|170111156|ref|XP_001886782.1|;gi|752365279|gb|KIO23138.1|;gi|961963036|gb|KTB36838.1|;tr|E2M6L8|E2M6L8_MONPE;gi|215435687|gb|EEB86683.1|	Gymnopus luxurians FD-317 M1;Laccaria;Laccaria bicolor;Laccaria bicolor S238N-H82;Tulasnella calospora MUT 4182;Moniliophthora roreri;Moniliophthora;Moniliophthora perniciosa FA553	47;47;47;47;51;49;47;47	51;49;49;49;48;43;42;42	[('hypothetical', 4), ('Predicted', 2), ('[Moniliophthora', 2), ('MUT', 1), ('WG66_10575', 1)]	hypothetical protein GYMLUDRAFT_433712 [Gymnopus luxurians FD-317 M1];Predicted protein;predicted protein [Laccaria bicolor S238N-H82];hypothetical protein M407DRAFT_27374 [Tulasnella calospora MUT 4182];hypothetical protein WG66_10575 [Moniliophthora roreri];Uncharacterized protein (Fragment);hypothetical protein MPER_16276 [Moniliophthora perniciosa FA553]	3.18763	2512.25	1	75	9e-05	47	51	235	61.2766	751022441	70	68.5714	0	0	0	0	0	0	0	Fungi	Gymnopus	Eukaryota;Opisthokonta;Fungi;Dikarya;Basidiomycota;Agaricomycotina;Agaricomycetes;Agaricomycetidae;Agaricales;Omphalotaceae;Gymnopus;Gymnopus luxurians;Gymnopus luxurians FD-317 M1	GO:0016021;0	0	0	lbc:LACBIDRAFT_309389;0	0	0	0
PolyA_DEIso	Salix_HiSeq_c601571_g1_i1	Salix_HiSeq_c601571_g1	1	1272	0.331753	275.433	Treatment	830.235	gi|751683823|gb|KIM33975.1|	hypothetical protein M408DRAFT_18942 [Serendipita vermifera MAFF 305830]	Eukaryota	Fungi	Serendipita vermifera	Serendipita vermifera MAFF 305830	gi|751683823|gb|KIM33975.1|;tr|G4TCE1|G4TCE1_PIRID;gi|353237012|emb|CCA68995.1|	Serendipita vermifera MAFF 305830;Piriformospora;Piriformospora indica DSM 11827	96;92;92	87;82;82	[('monosaccharide', 2), ('transporter', 2), ('11827]', 1), ('M408DRAFT_18942', 1), ('Probable', 1)]	hypothetical protein M408DRAFT_18942 [Serendipita vermifera MAFF 305830];Probable monosaccharide transporter;probable monosaccharide transporter [Piriformospora indica DSM 11827]	2.9192	1070.73	1	80.85	2e-20	96	87	317	44.4795	751683823	536	8.76866	0	0	0	0	0	0	0	Fungi	Serendipita	Eukaryota;Opisthokonta;Fungi;Dikarya;Basidiomycota;Agaricomycotina;Agaricomycetes;Agaricomycetes incertae sedis;Sebacinales;Sebacinales group B;Serendipita;Serendipita vermifera;Serendipita vermifera MAFF 305830	GO:0016021;GO:0022891	PF00083	0	0	0	0	0
PolyA_DEIso	Salix_HiSeq_c547935_g1_i4	Salix_HiSeq_c547935_g1	1873	2209	322.293	263.069	Control	1.22513	SapurV1A.0033s0380.1.p	protein transporter Sec61 beta subunit, putative	Eukaryota	Viridiplantae	Salix	Salix purpurea	SapurV1A.0033s0380.1.p;SapurV1A.0033s0380.2.p;SapurV1A.0033s0380.3.p;SapurV1A.0382s0230.1.p;tr|A9P911|A9P911_POPTR;Potri.002G143100.1;Potri.002G143100.2;Potri.002G143100.3;gi|224067618|ref|XP_002302515.1|;Potri.014G059000.1	Salix purpurea;Salix purpurea;Salix purpurea;Salix purpurea;Populus trichocarpa;Populus trichocarpa;Populus trichocarpa;Populus trichocarpa;Populus trichocarpa;Populus trichocarpa	92;92;92;92;92;93;93;93;92;91	100;100;100;100;100;100;100;100;100;97	[('beta', 11), ('family', 8), ('SEC61', 7), ('transport', 7), ('sec61beta', 7)]	protein transporter Sec61 beta subunit, putative;protein transporter Sec61 beta subunit, putative;Sec61beta family protein;sec61beta family protein;similar to SP|P52870|Protein transport protein SEC61 beta 1 subunit {Saccharomyces {cerevisiae} ;similar to SP|P52870|Protein transport protein SEC61 beta ;[ ortholog of At3g60540,];sec61beta family protein [Populus trichocarpa];similar to Protein tra…	0.0881813	0.858533	0.979824	100	5e-24	92	100	445	31.0112	0	85	54.1176	0	PF03911	PTHR13509	0	0	K09481	KOG3457	Streptophyta	Saliceae	Eukaryota;Viridiplantae;Streptophyta;Streptophytina;Embryophyta;Tracheophyta;Euphyllophyta;Spermatophyta;Magnoliophyta;Mesangiospermae;Eudicotyledons;Gunneridae;Pentapetalae;rosids;fabi ds;Malpighiales;Salicaceae;Saliceae;Salix;Salix purpurea	0;GO:0016021;GO:0005784;GO:0006886	PF03911;PF03911;0;PF03911	PTHR13509;PTHR13509;PREPROTEIN TRANSLOCASE SEC, SEC61-BETA SUBUNIT PROTEIN-RELATED (PTHR13509:SF2);PTHR13509	0;pop:POPTR_0002s14410g	0	K09481;K09481;0;K09481	KOG3457;KOG3457;0;KOG3457
PolyA_DEIso	Salix_HiSeq_c564606_g6_i1	Salix_HiSeq_c564606_g6	1776	1972	344.194	261.303	Control	1.31722	tr|K7MQA4|K7MQA4_SOYBN	Histone H4	Eukaryota	Viridiplantae	Glycine	Soja	tr|K7MQA4|K7MQA4_SOYBN;tr|K4A0A3|K4A0A3_SETIT;Potri.005G115600.1;gi|590629715|ref|XP_007027068.1|;gi|944261369|gb|KQL25626.1|;SapurV1A.0023s0770.1.p;SapurV1A.0038s0430.1.p;SapurV1A.0166s0240.1.p;SapurV1A.0166s0340.1.p;SapurV1A.0271s0020.1.p	Soja;Setaria;Populus trichocarpa;Theobroma cacao;Setaria italica;Salix purpurea;Salix purpurea;Salix purpurea;Salix purpurea;Salix purpurea	164;164;164;164;164;162;162;162;162;162	100;100;100;100;100;99;99;99;99;99	[('histone', 5), ('Histone', 3), ('partial', 2), ('superfamily', 1), ('italica]', 1)]	Histone H4;Histone H4 (Fragment);NoDescription;Histone superfamily protein isoform 2, partial [Theobroma cacao];hypothetical protein SETIT_032292mg, partial [Setaria italica];histone H4;histone H4	0.119658	0.776024	0.975519	100	1e-48	164	100	416	59.1346	K7MQA4	142	57.7465	GO:0000786;GO:0005634;GO:0003677;GO:0006334	0	0	gmx:100819422	0	K11254	0	Streptophyta	Phaseoleae	Eukaryota;Viridiplantae;Streptophyta;Embryophyta;Tracheophyta;Spermatophyta;Magnoliophyta;Eudicotyledons;Gunneridae;Pentapetalae;Rosids;Fabids;Fabales;Fabaceae;Papilionoideae;Phaseoleae;Glycine;Soja	GO:0000786;GO:0005634;GO:0003677;GO:0006334;GO:0000786;0;GO:0006334	0;PF00125;PF00125	0;PTHR10484;PTHR10484	gmx:100819422;0	0	K11254;0;K11254;K11254	0;KOG3467;KOG3467
PolyA_DEIso	Salix_HiSeq_c596315_g1_i1	Salix_HiSeq_c596315_g1	1	2162	0.0830625	258.409	Treatment	3111.02	0	0	Unknown	Unknown	Unknown	Unknown	0	0	0	0	0	0	3.4929	4499.02	1	0	0	0	0	546	0	0	0	0	0	0	0	0	0	0	0	Unknown	Unknown	0	0	0	0	0	0	0	0
PolyA_DEIso	Salix_HiSeq_c601855_g5_i1	Salix_HiSeq_c601855_g5	1	1616	0.176671	248.381	Treatment	1405.89	gi|749768324|gb|KII92756.1|	hypothetical protein PLICRDRAFT_37554 [Plicaturopsis crispa FD-325 SS-3]	Eukaryota	Fungi	Plicaturopsis crispa	Plicaturopsis crispa FD-325 SS-3	gi|749768324|gb|KII92756.1|;gi|646393161|gb|KDQ57650.1|;gi|751695331|gb|KIM45311.1|;tr|B0D0Q6|B0D0Q6_LACBS;laccaria|B0D0Q6|B0D0Q6_LACBS;gi|170092359|ref|XP_001877401.1|;laccaria|A0A0C9YI44|A0A0C9YI44_9AGAR;tr|S7QCR9|S7QCR9_GLOTA;gi|750952097|gb|KIK09962.1|;gi|630349185|ref|XP_007863893.1|	Plicaturopsis crispa FD-325 SS-3;Jaapia argillacea MUCL 33604;Hebeloma cylindrosporum h7;Laccaria;Laccaria bicolor;Laccaria bicolor S238N-H82;Laccaria amethystina;Gloeophyllum;Laccaria amethystina LaAM-08-1;Gloeophyllum trabeum ATCC 11539	71;73;72;71;71;71;70;70;70;70	78;78;75;73;73;73;72;72;72;72	[('hypothetical', 5), ('[Laccaria', 2), ('Predicted', 2), ('argillacea', 1), ('crispa', 1)]	hypothetical protein PLICRDRAFT_37554 [Plicaturopsis crispa FD-325 SS-3];hypothetical protein JAAARDRAFT_270990 [Jaapia argillacea MUCL 33604];hypothetical protein M413DRAFT_441993 [Hebeloma cylindrosporum h7];Predicted protein;predicted protein [Laccaria bicolor S238N-H82];Unplaced genomic scaffold K443scaffold_2, whole genome shotgun sequence;Uncharacterized protein;hypothetical protein K443DRA…	3.14795	1814.14	1	67.44	2e-12	71	78	371	34.7709	749768324	155	27.7419	0	0	0	0	0	0	0	Fungi	Plicaturopsis	Eukaryota;Opisthokonta;Fungi;Dikarya;Basidiomycota;Agaricomycotina;Agaricomycetes;Agaricomycetidae;Agaricales;Agaricales incertae sedis;Plicaturopsis;Plicaturopsis crispa;Plicaturopsis crispa FD-325 SS-3	0;GO:0016021	0	0	0;lbc:LACBIDRAFT_313742;gtr:GLOTRDRAFT_37644	0	0	0
PolyA_DEIso	Salix_HiSeq_c599170_g1_i4	Salix_HiSeq_c599170_g1	1	1272	0.161689	235.104	Treatment	1454.05	0	0	Unknown	Unknown	Unknown	Unknown	0	0	0	0	0	0	3.16258	2015.69	1	0	0	0	0	394	0	0	0	0	0	0	0	0	0	0	0	Unknown	Unknown	0	0	0	0	0	0	0	0
PolyA_DEIso	Salix_HiSeq_c546365_g1_i2	Salix_HiSeq_c546365_g1	1	1767	0.0630668	224.761	Treatment	3563.85	0	0	Unknown	Unknown	Unknown	Unknown	0	0	0	0	0	0	3.55192	4417.69	1	0	0	0	0	570	0	0	0	0	0	0	0	0	0	0	0	Unknown	Unknown	0	0	0	0	0	0	0	0
PolyA_DEIso	Salix_HiSeq_c594836_g1_i3	Salix_HiSeq_c594836_g1	0	1292	0.120454	222.617	Treatment	1848.16	0	0	Unknown	Unknown	Unknown	Unknown	0	0	0	0	0	0	3.26674	2107.58	1	0	0	0	0	361	0	0	0	0	0	0	0	0	0	0	0	Unknown	Unknown	0	0	0	0	0	0	0	0
PolyA_DEIso	Salix_HiSeq_c600230_g5_i1	Salix_HiSeq_c600230_g5	220	1522	45.8176	216.949	Treatment	4.73505	SapurV1A.0071s0410.1.p	UDP-glucose:flavonoid 7-O-glucosyltransferase	Eukaryota	Viridiplantae	Salix	Salix purpurea	SapurV1A.0071s0410.1.p	Salix purpurea	79	100	[('UDP-glucose:flavonoid', 1), ('7-O-glucosyltransferase', 1)]	UDP-glucose:flavonoid 7-O-glucosyltransferase	0.675325	4.69241	1	100	2e-17	79	100	360	30.8333	0	432	8.56481	GO:0008152;GO:0016758	PF00201	PTHR11926:SF15	0	2.4.1.121	K13692	KOG1192	Streptophyta	Saliceae	Eukaryota;Viridiplantae;Streptophyta;Streptophytina;Embryophyta;Tracheophyta;Euphyllophyta;Spermatophyta;Magnoliophyta;Mesangiospermae;Eudicotyledons;Gunneridae;Pentapetalae;rosids;fabi ds;Malpighiales;Salicaceae;Saliceae;Salix;Salix purpurea	GO:0008152;GO:0016758	PF00201	PTHR11926:SF15	0	2.4.1.121	K13692	KOG1192
PolyA_DEIso	Salix_HiSeq_c586366_g1_i1	Salix_HiSeq_c586366_g1	1	1324	0.118448	216.859	Treatment	1830.84	0	0	Unknown	Unknown	Unknown	Unknown	0	0	0	0	0	0	3.26265	1890.14	1	0	0	0	0	282	0	0	0	0	0	0	0	0	0	0	0	Unknown	Unknown	0	0	0	0	0	0	0	0
PolyA_DEIso	Salix_HiSeq_c503212_g1_i1	Salix_HiSeq_c503212_g1	2	387	0.552621	211.855	Treatment	383.363	0	0	Unknown	Unknown	Unknown	Unknown	0	0	0	0	0	0	2.58361	408.428	1	0	0	0	0	291	0	0	0	0	0	0	0	0	0	0	0	Unknown	Unknown	0	0	0	0	0	0	0	0
PolyA_DEIso	Salix_HiSeq_c593044_g1_i2	Salix_HiSeq_c593044_g1	0	2109	0.0276177	211.718	Treatment	7666.04	0	0	Unknown	Unknown	Unknown	Unknown	0	0	0	0	0	0	3.88457	9794.99	1	0	0	0	0	493	0	0	0	0	0	0	0	0	0	0	0	Unknown	Unknown	0	0	0	0	0	0	0	0
PolyA_DEIso	Salix_HiSeq_c566634_g2_i1	Salix_HiSeq_c566634_g2	0	1386	0.123448	208.727	Treatment	1690.8	0	0	Unknown	Unknown	Unknown	Unknown	0	0	0	0	0	0	3.22809	1466.32	1	0	0	0	0	392	0	0	0	0	0	0	0	0	0	0	0	Unknown	Unknown	0	0	0	0	0	0	0	0
PolyA_DEIso	Salix_HiSeq_c598626_g2_i3	Salix_HiSeq_c598626_g2	1	2990	0.0496568	207.934	Treatment	4187.43	gi|691794532|emb|CDO70514.1|	hypothetical protein BN946_scf184569.g57 [Trametes cinnabarina]	Eukaryota	Fungi	Trametes	Trametes cinnabarina	gi|691794532|emb|CDO70514.1|;gi|636622647|ref|XP_008042458.1|;tr|B0CTR4|B0CTR4_LACBS;laccaria|B0CTR4|B0CTR4_LACBS;gi|170086598|ref|XP_001874522.1|;tr|R7SMJ3|R7SMJ3_DICSQ;gi|598005917|ref|XP_007369898.1|;laccaria|A0A0C9Y0A7|A0A0C9Y0A7_9AGAR;tr|R7SSJ4|R7SSJ4_DICSQ;tr|R7SVB4|R7SVB4_DICSQ	Trametes cinnabarina;Trametes versicolor FP-101664 SS1;Laccaria;Laccaria bicolor;Laccaria bicolor S238N-H82;Dichomitus;Dichomitus squalens LYAD-421 SS1;Laccaria amethystina;Dichomitus;Dichomitus	161;157;147;147;147;147;147;143;142;143	40;37;33;33;33;33;33;32;32;32	[('hypothetical', 3), ('Uncharacterized', 3), ('SS1]', 2), ('Predicted', 2), ('[Trametes', 2)]	hypothetical protein BN946_scf184569.g57 [Trametes cinnabarina];hypothetical protein TRAVEDRAFT_131759 [Trametes versicolor FP-101664 SS1];Predicted protein;predicted protein [Laccaria bicolor S238N-H82];Uncharacterized protein;hypothetical protein DICSQDRAFT_163451 [Dichomitus squalens LYAD-421 SS1];Unplaced genomic scaffold K443scaffold_71, whole genome shotgun sequence;Uncharacterized protein	3.62195	5326.25	1	44.5	1e-44	161	40	747	82.7309	691794532	244	83.1967	0	0	0	0	0	0	0	Fungi	Coriolaceae	Eukaryota;Opisthokonta;Fungi;Dikarya;Basidiomycota;Agaricomycotina;Agaricomycetes;Agaricomycetes incertae sedis;Polyporales;Coriolaceae;Trametes;Trametes cinnabarina	0	0;PF11937;PF11937	0	0;lbc:LACBIDRAFT_305233;dsq:DICSQDRAFT_163451;dsq:DICSQDRAFT_129212;dsq:DICSQDRAFT_64658	0	0	0
PolyA_DEIso	Salix_HiSeq_c454584_g1_i1	Salix_HiSeq_c454584_g1	2	2443	0.371527	207.613	Treatment	558.81	tr|S7PXL4|S7PXL4_GLOTA	Ubiquitin-conjugating enzyme	Eukaryota	Fungi	Gloeophyllaceae	Gloeophyllum	tr|S7PXL4|S7PXL4_GLOTA;tr|R7SUR1|R7SUR1_DICSQ;tr|K5X3X9|K5X3X9_PHACS;gi|597909476|ref|XP_007302037.1|;gi|597996917|ref|XP_007367508.1|;tr|M2R9L1|M2R9L1_CERS8;tr|S8FL38|S8FL38_FOMPI;tr|B0DBM3|B0DBM3_LACBS;laccaria|B0DBM3|B0DBM3_LACBS;tr|D8QH70|D8QH70_SCHCM	Gloeophyllum;Dichomitus;Phanerochaete;Stereum hirsutum FP-91666 SS1;Dichomitus squalens LYAD-421 SS1;Gelatoporia;Fomitopsis;Laccaria;Laccaria bicolor;Schizophyllum	303;303;303;303;303;303;303;302;302;301	99;99;99;99;99;99;99;98;98;98	[('enzyme', 5), ('Uncharacterized', 3), ('Ubiquitin-conjugating', 3), ('ubiquitin-conjugating', 2), ('SS1]', 2)]	Ubiquitin-conjugating enzyme;Ubiquitin-conjugating enzyme;Uncharacterized protein;ubiquitin-conjugating enzyme E2 [Stereum hirsutum FP-91666 SS1];ubiquitin-conjugating enzyme [Dichomitus squalens LYAD-421 SS1];Predicted protein;Ubiquitin-conjugating enzyme E2	2.74726	760.916	1	98.64	1e-101	303	99	710	62.1127	S7PXL4	147	100	GO:0005524;GO:0016874	PF00179	0	gtr:GLOTRDRAFT_80505	0	K06689	0	Dikarya	Gloeophyllales	Eukaryota;Fungi;Dikarya;Basidiomycota;Agaricomycotina;Agaricomycetes;Gloeophyllales;Gloeophyllaceae;Gloeophyllum	GO:0005524;GO:0016874;GO:0005524;0;GO:0016874	PF00179;PF00179;0;PF00179	0	gtr:GLOTRDRAFT_80505;dsq:DICSQDRAFT_138257;pco:PHACADRAFT_251208;0;lbc:LACBIDRAFT_294356;scm:SCHCODRAFT_70582	0	K06689;K06689;0;K06689	0
PolyA_DEIso	Salix_HiSeq_c595741_g3_i1	Salix_HiSeq_c595741_g3	1384	883	377.547	202.872	Control	1.86102	0	0	Unknown	Unknown	Unknown	Unknown	0	0	0	0	0	0	0.26975	0.592003	0.969231	0	0	0	0	283	0	0	0	0	0	0	0	0	0	0	0	Unknown	Unknown	0	0	0	0	0	0	0	0
PolyA_DEIso	Salix_HiSeq_c582074_g3_i3	Salix_HiSeq_c582074_g3	42	1710	11.9254	200.321	Treatment	16.7979	tr|R7S653|R7S653_TRAVS	Uncharacterized protein (Fragment)	Eukaryota	Fungi	Trametes	Trametes	tr|R7S653|R7S653_TRAVS;gi|636629399|ref|XP_008045834.1|;tr|M2QWR3|M2QWR3_CERS8;gi|449538699|gb|EMD30280.1|	Trametes;Trametes versicolor FP-101664 SS1;Gelatoporia;Gelatoporia subvermispora B	96;96;105;105	81;81;73;73	[('partial', 2), ('hypothetical', 2), ('Uncharacterized', 2), ('(Fragment)', 2), ('subvermispora', 1)]	Uncharacterized protein (Fragment);hypothetical protein TRAVEDRAFT_137643, partial [Trametes versicolor FP-101664 SS1];Uncharacterized protein (Fragment);hypothetical protein CERSUDRAFT_146047, partial [Gelatoporia subvermispora B]	1.22525	25.3796	1	85.19	6e-23	96	81	447	36.2416	R7S653	62	87.0968	0	0	0	0	0	0	0	Dikarya	Polyporales	Eukaryota;Fungi;Dikarya;Basidiomycota;Agaricomycotina;Agaricomycetes;Polyporales;Trametes;Trametes	0	0	0	0	0	0	0
PolyA_DEIso	Salix_HiSeq_c566453_g1_i2	Salix_HiSeq_c566453_g1	1	644	0.216537	194.534	Treatment	898.387	tr|C5P9B7|C5P9B7_COCP7	Ubiquitin/S27a fusion protein, putative	Eukaryota	Fungi	mitosporic Onygenales	Coccidioides	tr|C5P9B7|C5P9B7_COCP7;tr|Q7LW93|Q7LW93_ARTOT;tr|Q9Y736|Q9Y736_9EURO;tr|J3KCK1|J3KCK1_COCIM;gi|4589760|dbj|BAA76889.1|;gi|119187547|ref|XP_001244380.1|;gi|759231783|gb|KIW08754.1|;tr|C4JZ64|C4JZ64_UNCRE;tuber|D5GKA5|D5GKA5_TUBMM;pyronema|U4LET3|U4LET3_PYROM	Coccidioides;Arthroderma;Trichophyton;Coccidioides;Trichophyton mentagrophytes;Coccidioides immitis RS;Verruconis gallopava;Uncinocarpus;Tuber melanosporum;Pyronema omphalodes	146;146;146;146;146;146;146;145;146;146	100;100;100;100;100;100;100;99;99;99	[('ribosomal', 3), ('Ubiquitin', 3), ('L40', 2), ('no.', 1), ('sequence', 1)]	Ubiquitin/S27a fusion protein, putative;Ubiquitin;Ubiquitin-40S ribosomal protein S27a;ubiquitin [Trichophyton mentagrophytes];polyubiquitin [Coccidioides immitis RS];ubiquitin-60S ribosomal protein L40 [Verruconis gallopava];Whole genome shotgun sequence assembly, scaffold_57, strain Mel28;Similar to Ubiquitin-60S ribosomal protein L40 acc. no. P0CH08	2.95346	1508.19	1	100	2e-42	146	100	242	89.2562	C5P9B7	154	46.7532	GO:0005840;GO:0003735;GO:0006412	PF01599;PF00240	0	cpw:CPC735_005010	0	K02977	0	Dikarya	Onygenales	Eukaryota;Fungi;Dikarya;Ascomycota;Pezizomycotina;Eurotiomycetes;Eurotiomycetidae;Onygenales;mitosporic Onygenales;Coccidioides	GO:0005840;GO:0003735;GO:0006412;0;GO:0005840;GO:0005840	PF01599;PF00240;0;PF01599;PF01020; ;	0	cpw:CPC735_005010;0;cim:CIMG_03992;ure:UREG_07465;tml:GSTUM_00009449001	0	K02977;0;K02977;K02927	0
PolyA_DEIso	Salix_HiSeq_c578200_g4_i2	Salix_HiSeq_c578200_g4	6	1694	0.886435	191.257	Treatment	215.76	sp|O94739|CALM_PLEOS	Calmodulin	Eukaryota	Fungi	Pleurotus	Pleurotus	sp|O94739|CALM_PLEOS;gi|20137620|sp|O94739.3|CALM_PLEOS;tr|R7S4C2|R7S4C2_PUNST;sp|P11120|CALM_PLECO;gi|122063214|sp|P11120.2|CALM_PLECO;gi|599121744|ref|XP_007388040.1|;gi|751731840|gb|KIM80147.1|;gi|751693705|gb|KIM43688.1|;tr|A8NMQ1|A8NMQ1_COPC7;tr|B0D6G4|B0D6G4_LACBS	Pleurotus;Pleurotus ostreatus;Punctularia;Pleurotus;Pleurotus cornucopiae;Punctularia strigosozonata HHB-11173 SS5;Piloderma croceum F 1598;Hebeloma cylindrosporum h7;Coprinopsis;Laccaria	296;296;295;295;295;295;295;294;293;293	99;99;98;98;98;98;98;98;97;97	[('Calmodulin', 4), ('Short=CaM', 2), ('hypothetical', 2), ('Full=Calmodulin', 2), ('RecName:', 2)]	Calmodulin;RecName: Full=Calmodulin;Short=CaM;Calmodulin;calmodulin [Punctularia strigosozonata HHB-11173 SS5];hypothetical protein PILCRDRAFT_822664 [Piloderma croceum F 1598];hypothetical protein M413DRAFT_443596 [Hebeloma cylindrosporum h7];Predicted protein	2.33397	289.848	1	97.99	2e-101	296	99	595	75.1261	O94739	149	100	GO:0005509	PF13499	0	0	0	0	0	Dikarya	Pleurotaceae	Eukaryota;Fungi;Dikarya;Basidiomycota;Agaricomycotina;Agaricomycetes;Agaricomycetidae;Agaricales;Pleurotaceae;Pleurotus;Pleurotus	GO:0005509;0;GO:0005509;GO:0005509	PF13499;0;PF13499;PF13499	0	0;psq:PUNSTDRAFT_146315;cci:CC1G_11477;lbc:LACBIDRAFT_318312	0	0;K02183;K02183	0
PolyA_DEIso	Salix_HiSeq_c526518_g1_i2	Salix_HiSeq_c526518_g1	5970	999	1012.75	191.177	Control	5.29746	0	0	Unknown	Unknown	Unknown	Unknown	0	0	0	0	0	0	0.724068	0.2314	1	0	0	0	0	423	0	0	0	0	0	0	0	0	0	0	0	Unknown	Unknown	0	0	0	0	0	0	0	0
PolyA_DEIso	Salix_HiSeq_c452497_g1_i1	Salix_HiSeq_c452497_g1	1	2151	0.457655	188.887	Treatment	412.729	0	0	Unknown	Unknown	Unknown	Unknown	0	0	0	0	0	0	2.61566	305	1	0	0	0	0	520	0	0	0	0	0	0	0	0	0	0	0	Unknown	Unknown	0	0	0	0	0	0	0	0
PolyA_DEIso	Salix_HiSeq_c551982_g3_i2	Salix_HiSeq_c551982_g3	0	1133	0.168717	188.42	Treatment	1116.78	0	0	Unknown	Unknown	Unknown	Unknown	0	0	0	0	0	0	3.04797	1519.45	1	0	0	0	0	371	0	0	0	0	0	0	0	0	0	0	0	Unknown	Unknown	0	0	0	0	0	0	0	0
PolyA_DEIso	Salix_HiSeq_c583122_g1_i2	Salix_HiSeq_c583122_g1	1615	1530	304.839	186.356	Control	1.63579	SapurV1A.0001s1500.1.p	60S ribosomal protein L27a	Eukaryota	Viridiplantae	Salix	Salix purpurea	SapurV1A.0001s1500.1.p;tr|B9H9L0|B9H9L0_POPTR;Potri.006G202300.1;gi|224091453|ref|XP_002309256.1|;gi|568860859|ref|XP_006483931.1|;gi|703122062|ref|XP_010102488.1|;SapurV1A.0317s0300.1.p;gi|568846046|ref|XP_006476869.1|;gi|661883010|emb|CDP13218.1|;gi|641863584|gb|KDO82270.1|	Salix purpurea;Populus trichocarpa;Populus trichocarpa;Populus trichocarpa;Citrus sinensis;Morus notabilis;Salix purpurea;Citrus sinensis;Coffea canephora;Citrus sinensis	230;226;226;226;226;226;226;225;225;225	96;94;94;94;94;94;93;93;93;93	[('ribosomal', 7), ('60S', 7), ('[Citrus', 3), ('sinensis]', 3), ('L27a-3-like', 2)]	60S ribosomal protein L27a;60S ribosomal protein L27a-2;similar to 60S ribosomal protein L27a-2.;[ ortholog of At1g70600,At1g23290,At1g12960,];60S ribosomal protein L27a-2 [Populus trichocarpa];PREDICTED: 60S ribosomal protein L27a-3-like [Citrus sinensis];hypothetical protein L484_014543 [Morus notabilis];60S ribosomal protein L27a;unnamed protein product [Coffea canephora];hypothetical protein …	0.213727	0.606733	0.999555	94.74	4e-77	230	96	440	77.7273	0	147	77.551	0	PF00828	PTHR11721	0	0	K02900	KOG1742	Streptophyta	Saliceae	Eukaryota;Viridiplantae;Streptophyta;Streptophytina;Embryophyta;Tracheophyta;Euphyllophyta;Spermatophyta;Magnoliophyta;Mesangiospermae;Eudicotyledons;Gunneridae;Pentapetalae;rosids;fabi ds;Malpighiales;Salicaceae;Saliceae;Salix;Salix purpurea	GO:0015934;GO:0003735;GO:0006412;0	PF00828;PF00828;0	PTHR11721;0;PTHR11721;60S RIBOSOMAL PROTEIN L27A (PTHR11721:SF3)	pop:POPTR_0006s21680g;0	0	K02900;K02900;0	KOG1742;0;KOG1742
PolyA_DEIso	Salix_HiSeq_c594658_g1_i2	Salix_HiSeq_c594658_g1	7	3268	0.75485	185.524	Treatment	245.776	tr|U4LLS0|U4LLS0_PYROM	Uncharacterized WD repeat-containing protein C17D11.08 acc. no. O74763	Eukaryota	Fungi	Pyronemataceae	Pyronema	tr|U4LLS0|U4LLS0_PYROM;pyronema|U4LLS0|U4LLS0_PYROM;gi|549052189|emb|CCX30280.1|	Pyronema;Pyronema omphalodes;Pyronema omphalodes CBS 100304	241;241;241	69;69;69	[('no.', 3), ('acc.', 3), ('Uncharacterized', 3), ('C17D11.08', 3), ('repeat-containing', 3)]	Similar to Uncharacterized WD repeat-containing protein C17D11.08 acc. no. O74763;Similar to Uncharacterized WD repeat-containing protein C17D11.08 acc. no. O74763;Similar to Uncharacterized WD repeat-containing protein C17D11.08;acc. no. O74763 [Pyronema omphalodes CBS 100304]	2.39054	342.502	1	75.15	5e-70	241	69	904	54.7566	U4LLS0	731	23.119	0	PF00400	0	0	0	0	0	Dikarya	Pezizales	Eukaryota;Fungi;Dikarya;Ascomycota;saccharomyceta;Pezizomycotina;Pezizomycetes;Pezizales;Pyronemataceae;Pyronema	0	PF00400;PF00400	0	0	0	0	0
PolyA_DEIso	Salix_HiSeq_c583460_g1_i1	Salix_HiSeq_c583460_g1	2	1107	0.752537	184.69	Treatment	245.423	tr|F8P1M4|F8P1M4_SERL9	Histone H4 (Fragment)	Eukaryota	Fungi	Serpulaceae	Serpula	tr|F8P1M4|F8P1M4_SERL9;tr|R7S2Y0|R7S2Y0_PUNST;tr|F8Q2Q0|F8Q2Q0_SERL3;gi|599123014|ref|XP_007388675.1|;gi|597931898|ref|XP_007320293.1|;gi|691791465|emb|CDO73081.1|;tr|A8NA29|A8NA29_COPC7;tr|B0DIG0|B0DIG0_LACBS;tr|B8PD36|B8PD36_POSPM;tr|F8NG34|F8NG34_SERL9	Serpula;Punctularia;Serpula;Punctularia strigosozonata HHB-11173 SS5;Serpula lacrymans var. lacrymans S7.9;Trametes cinnabarina;Coprinopsis;Laccaria;Postia;Serpula	171;171;171;171;171;171;170;170;170;170	100;100;100;100;100;100;99;99;99;99	[('Histone', 7), ('(Fragment)', 3), ('hypothetical', 2), ('lacrymans', 2), ('SERLADRAFT_471727', 1)]	Histone H4 (Fragment);Histone H4 (Fragment);HIST2H4B protein, partial [Punctularia strigosozonata HHB-11173 SS5];hypothetical protein SERLADRAFT_471727 [Serpula lacrymans var. lacrymans S7.9];hypothetical protein BN946_scf185007.g135 [Trametes cinnabarina];Histone H4;Histone H4	2.38992	310.104	1	100	2e-51	171	100	425	60.7059	F8P1M4	125	68.8	GO:0000786;GO:0005634;GO:0003677	0	0	sla:SERLADRAFT_471727	0	K11254	0	Dikarya	Coniophorineae	Eukaryota;Fungi;Dikarya;Basidiomycota;Agaricomycotina;Agaricomycetes;Agaricomycetidae;Boletales;Coniophorineae;Serpulaceae;Serpula	GO:0000786;GO:0005634;GO:0003677;GO:0000786;GO:0006334;0;GO:0006334	0	0	sla:SERLADRAFT_471727;psq:PUNSTDRAFT_93289;0;cci:CC1G_05458;cci:CC1G_05756;cci:CC1G_05765;lbc:LACBIDRAFT_191132;lbc:LACBIDRAFT_191150;lbc:LACBIDRAFT_291419;lbc:LACBIDRAFT_306722;ppl:POSPLDRAFT_90613;sla:SERLADRAFT_353681;sla:SERLADRAFT_477211;sla:SERLADRAFT_477230	0	K11254;K11254;0;K11254	0
PolyA_DEIso	Salix_HiSeq_c101577_g1_i2	Salix_HiSeq_c101577_g1	203	2254	20.9544	175.564	Treatment	8.37841	gi|671144314|ref|XP_008711578.1|	hypothetical protein HMPREF1541_01055 [Cyphellophora europaea CBS 101466]	Eukaryota	Fungi	Cyphellophora europaea	Cyphellophora europaea CBS 101466	gi|671144314|ref|XP_008711578.1|;gi|759219711|gb|KIV97048.1|;gi|631383452|ref|XP_007926106.1|;tr|C1GCT4|C1GCT4_PARBD;tr|V9CYN2|V9CYN2_9EURO;gi|915064406|ref|XP_013259521.1|;gi|761333263|gb|KIX94878.1|;gi|671181670|ref|XP_008731296.1|;gi|734680305|ref|XP_010760388.1|;tr|B8LZ40|B8LZ40_TALSN	Cyphellophora europaea CBS 101466;Exophiala mesophila;Pseudocercospora fijiensis CIRAD86;Paracoccidioides;Cladophialophora;Exophiala aquamarina CBS 119918;Fonsecaea multimorphosa CBS 102226;Cladophialophora carrionii CBS 160.54;Paracoccidioides brasiliensis Pb18;Talaromyces	127;120;117;121;119;120;120;119;121;119	53;49;49;48;48;48;48;48;48;47	[('hypothetical', 7), ('CBS', 4), ('Uncharacterized', 2), ('[Exophiala', 2), ('carrionii', 1)]	hypothetical protein HMPREF1541_01055 [Cyphellophora europaea CBS 101466];hypothetical protein PV10_00850 [Exophiala mesophila];hypothetical protein MYCFIDRAFT_87614 [Pseudocercospora fijiensis CIRAD86];Uncharacterized protein;hypothetical protein A1O9_07121 [Exophiala aquamarina CBS 119918];hypothetical protein Z520_09568 [Fonsecaea multimorphosa CBS 102226];hypothetical protein G647_08767 [Clad…	0.923162	17.0008	0.981977	48.72	7e-33	127	53	769	45.6437	671144314	119	98.3193	0	0	0	0	0	0	0	Fungi	Cyphellophora	Eukaryota;Opisthokonta;Fungi;Dikarya;Ascomycota;saccharomyceta;Pezizomycotina;leotiomyceta;Eurotiomycetes;Chaetothyriomycetidae;Chaetothyriales;Cyphellophoraceae;Cyphellophora;Cyphellophora europaea;Cyphellophora europaea CBS 101466	0	0;PF01172;PF01172	0	0;pbn:PADG_04806	0	0	0
PolyA_DEIso	Salix_HiSeq_c561570_g2_i2	Salix_HiSeq_c561570_g2	1	1406	0.149016	171.143	Treatment	1148.49	gi|618811371|ref|XP_007308369.1|	hypothetical protein STEHIDRAFT_114166 [Stereum hirsutum FP-91666 SS1]	Eukaryota	Fungi	Stereum hirsutum	Stereum hirsutum FP-91666 SS1	gi|618811371|ref|XP_007308369.1|;gi|628837093|ref|XP_007768850.1|;gi|646393179|gb|KDQ57668.1|	Stereum hirsutum FP-91666 SS1;Coniophora puteana RWD-64-598 SS2;Jaapia argillacea MUCL 33604	102;95;95	64;56;56	[('hypothetical', 2), ('and', 1), ('argillacea', 1), ('hirsutum', 1), ('[Coniophora', 1)]	hypothetical protein STEHIDRAFT_114166 [Stereum hirsutum FP-91666 SS1];mismatched base pair and cruciform DNA recognition protein [Coniophora puteana RWD-64-598 SS2];hypothetical protein JAAARDRAFT_35357 [Jaapia argillacea MUCL 33604]	3.06013	2036.88	1	62.96	8e-25	102	64	464	52.3707	618811371	102	79.4118	0	0	0	0	0	0	0	Fungi	Stereum	Eukaryota;Opisthokonta;Fungi;Dikarya;Basidiomycota;Agaricomycotina;Agaricomycetes;Agaricomycetes incertae sedis;Russulales;Stereaceae;Stereum;Stereum hirsutum;Stereum hirsutum FP-91666 SS1	0	0	0	0	0	0	0
PolyA_DEIso	Salix_HiSeq_c575842_g1_i1	Salix_HiSeq_c575842_g1	665	2478	68.2083	169.568	Treatment	2.48603	SapurV1A.0332s0050.1.p	hypothetical protein	Eukaryota	Viridiplantae	Salix	Salix purpurea	SapurV1A.0332s0050.1.p	Salix purpurea	43	100	[('hypothetical', 1)]	hypothetical protein	0.395506	2.42489	0.999822	100	7e-05	43	100	765	8.62745	0	161	13.6646	0	0	0	0	0	0	0	Streptophyta	Saliceae	Eukaryota;Viridiplantae;Streptophyta;Streptophytina;Embryophyta;Tracheophyta;Euphyllophyta;Spermatophyta;Magnoliophyta;Mesangiospermae;Eudicotyledons;Gunneridae;Pentapetalae;rosids;fabi ds;Malpighiales;Salicaceae;Saliceae;Salix;Salix purpurea	0	0	0	0	0	0	0
PolyA_DEIso	Salix_HiSeq_c598686_g5_i1	Salix_HiSeq_c598686_g5	5156	1281	930.196	169.296	Control	5.4945	uniparc|UPI00059A1C28	Uncharacterized protein (Fragment);hypothetical protein	Eukaryota	Fungi	Hebeloma	Hebeloma cylindrosporum h7	uniparc|UPI00059A1C28	Hebeloma cylindrosporum h7	123	74	[('(Fragment)', 1), ('hypothetical', 1), ('Uncharacterized', 1)]	Uncharacterized protein (Fragment);hypothetical protein	0.739928	0.36723	0.970967	71.25	4e-32	123	74	416	57.6923	UPI00059A1C28	167	47.9042	0	0	0	0	0	0	0	Dikarya	Cortinariaceae	Eukaryota;Fungi;Dikarya;Basidiomycota;Agaricomycotina;Agaricomycetes;Agaricomycetidae;Agaricales;Cortinariaceae;Hebeloma;Hebeloma cylindrosporum h7	0	0	0	0	0	0	0
PolyA_DEIso	Salix_HiSeq_c596914_g1_i1	Salix_HiSeq_c596914_g1	3	3175	0.181056	168.755	Treatment	932.063	gi|695537517|ref|XP_009542275.1|	hypothetical protein HETIRDRAFT_240092, partial [Heterobasidion irregulare TC 32-1]	Eukaryota	Fungi	Heterobasidion irregulare	Heterobasidion irregulare TC 32-1	gi|695537517|ref|XP_009542275.1|;tr|V2YRL2|V2YRL2_MONRO;gi|630184497|ref|XP_007846448.1|;gi|750994997|gb|KIK37394.1|;gi|749764555|gb|KII89230.1|;tr|K5WZM7|K5WZM7_PHACS;tr|F8Q6F6|F8Q6F6_SERL3;gi|336367850|gb|EGN96194.1|;gi|599376805|ref|XP_007396268.1|;gi|646312798|gb|KDQ33939.1|	Heterobasidion irregulare TC 32-1;Moniliophthora;Moniliophthora roreri MCA 2997;Suillus luteus UH-Slu-Lm8-n1;Plicaturopsis crispa FD-325 SS-3;Phanerochaete;Serpula;Serpula lacrymans var. lacrymans S7.3;Phanerochaete carnosa HHB-10118-sp;Pleurotus ostreatus PC15	284;280;280;273;263;273;275;275;273;267	52;49;49;48;47;46;46;46;46;45	[('hypothetical', 7), ('lacrymans', 2), ('Uncharacterized', 2), ('partial', 1), ('SS-3]', 1)]	hypothetical protein HETIRDRAFT_240092, partial [Heterobasidion irregulare TC 32-1];Uncharacterized protein;hypothetical protein Moror_8289 [Moniliophthora roreri MCA 2997];hypothetical protein CY34DRAFT_461159 [Suillus luteus UH-Slu-Lm8-n1];hypothetical protein PLICRDRAFT_29570 [Plicaturopsis crispa FD-325 SS-3];Putative uncharacterized protein;hypothetical protein SERLA73DRAFT_94255 [Serpula la…	2.96945	1239.14	1	55.64	8e-89	284	52	1257	60.6205	695537517	303	90.099	0	0	0	0	0	0	0	Fungi	Heterobasidion annosum species complex	Eukaryota;Opisthokonta;Fungi;Dikarya;Basidiomycota;Agaricomycotina;Agaricomycetes;Agaricomycetes incertae sedis;Russulales;Bondarzewiaceae;Heterobasidion;Heterobasidion annosum species complex;Heterobasidion irregulare;Heterobasidion irregulare TC 32-1	0	0	0	mrr:Moror_8289;0;pco:PHACADRAFT_122015	0	0	0
PolyA_DEIso	Salix_HiSeq_c599170_g1_i1	Salix_HiSeq_c599170_g1	0	660	0.0828991	164.444	Treatment	1983.66	0	0	Unknown	Unknown	Unknown	Unknown	0	0	0	0	0	0	3.29747	2822.43	1	0	0	0	0	275	0	0	0	0	0	0	0	0	0	0	0	Unknown	Unknown	0	0	0	0	0	0	0	0
PolyA_DEIso	Salix_HiSeq_c565905_g1_i1	Salix_HiSeq_c565905_g1	0	912	0.102906	163.752	Treatment	1591.28	0	0	Unknown	Unknown	Unknown	Unknown	0	0	0	0	0	0	3.20175	2098.88	1	0	0	0	0	408	0	0	0	0	0	0	0	0	0	0	0	Unknown	Unknown	0	0	0	0	0	0	0	0
PolyA_DEIso	Salix_HiSeq_c523349_g2_i1	Salix_HiSeq_c523349_g2	849	949	212.207	163.481	Control	1.29806	SapurV1A.0003s0980.1.p	fiber protein fb11	Eukaryota	Viridiplantae	Salix	Salix purpurea	SapurV1A.0003s0980.1.p;tr|A9PAD2|A9PAD2_POPTR;gi|118482840|gb|ABK93335.1|	Salix purpurea;Populus trichocarpa;Populus trichocarpa	125;120;120	100;93;93	[('fiber', 1), ('Putative', 1), ('uncharacterized', 1), ('unknown', 1), ('[Populus', 1)]	fiber protein fb11;Putative uncharacterized protein;unknown [Populus trichocarpa]	0.113293	0.815276	0.994311	100	8e-38	125	100	318	59.434	0	68	92.6471	0	0	0	0	0	0	0	Streptophyta	Saliceae	Eukaryota;Viridiplantae;Streptophyta;Streptophytina;Embryophyta;Tracheophyta;Euphyllophyta;Spermatophyta;Magnoliophyta;Mesangiospermae;Eudicotyledons;Gunneridae;Pentapetalae;rosids;fabi ds;Malpighiales;Salicaceae;Saliceae;Salix;Salix purpurea	GO:0016021	0	0	0	0	0	0
PolyA_DEIso	Salix_HiSeq_c545735_g1_i1	Salix_HiSeq_c545735_g1	1649	1544	245.696	155.553	Control	1.5795	gi|743898849|ref|XP_011042718.1|	60S acidic ribosomal protein P3-like [Populus euphratica]	Eukaryota	Viridiplantae	Populus	Populus euphratica	gi|743898849|ref|XP_011042718.1|	Populus euphratica	125	77	[('PREDICTED:', 1), ('60S', 1), ('[Populus', 1), ('P3-like', 1), ('ribosomal', 1)]	PREDICTED: 60S acidic ribosomal protein P3-like [Populus euphratica]	0.19852	0.650372	0.999999	88.57	5e-33	125	77	519	40.4624	743898849	123	56.9106	0	0	0	0	0	0	0	Streptophyta	Saliceae	Eukaryota;Viridiplantae;Streptophyta;Streptophytina;Embryophyta;Tracheophyta;Euphyllophyta;Spermatophyta;Magnoliophyta;Mesangiospermae;Eudicotyledons;Gunneridae;Pentapetalae;Rosids;Fabids;Malpighiales;Salicaceae;Saliceae;Populus;Populus euphratica	0	0	0	0	0	0	0
PolyA_DEIso	Salix_HiSeq_c595385_g11_i1	Salix_HiSeq_c595385_g11	313	1013	74.6124	154.947	Treatment	2.07669	tr|K7VUY1|K7VUY1_MAIZE	Uncharacterized protein	Eukaryota	Viridiplantae	Zea	Zea	tr|K7VUY1|K7VUY1_MAIZE;gi|413954178|gb|AFW86827.1|;tr|Q95867|Q95867_NICSY;gi|1563731|emb|CAA65518.1|;gi|756762127|gb|AJM70235.1|;tr|K4ARC1|K4ARC1_SOLLC;tr|G3EIX4|G3EIX4_CUCSA;tr|E6ZDV0|E6ZDV0_BETVM;tr|G2XLY2|G2XLY2_BETMA;tr|G3EU12|G3EU12_CUCME	Zea;Zea mays;Nicotiana;Nicotiana sylvestris;Nicotiana tabacum/Hyoscyamus niger cybrid;Lycopersicon;Cucumis;Beta;Beta;Cucumis	68;68;58;58;58;58;58;58;58;58	88;88;86;86;86;86;85;85;85;85	[('oxidoreductase', 6), ('NADH-ubiquinone', 6), ('chain', 5), ('Uncharacterized', 2), ('[Nicotiana', 2)]	Uncharacterized protein;hypothetical protein ZEAMMB73_415054 [Zea mays];NADH-ubiquinone oxidoreductase chain 1;NADH-ubiquinone oxidoreductase subunit 1 [Nicotiana sylvestris];NADH dehydrogenase subunit 1, partial (mitochondrion) [Nicotiana tabacum/Hyoscyamus niger cybrid];Uncharacterized protein;NADH-ubiquinone oxidoreductase chain 1	0.317371	2.08954	1	91.18	1e-11	68	88	356	28.6517	K7VUY1	161	21.118	GO:0016021;GO:0005886;GO:0016491	PF00146	PTHR11432	0	0	0	0	Streptophyta	Tripsacinae	Eukaryota;Viridiplantae;Streptophyta;Embryophyta;Tracheophyta;Spermatophyta;Magnoliophyta;Liliopsida;Poales;Poaceae;PACMAD clade;Panicoideae;Andropogonodae;Andropogoneae;Tripsacinae;Zea;Zea	GO:0016021;GO:0005886;GO:0016491;0;GO:0016021;GO:0005739;GO:0008137;GO:0008137	PF00146;0;PF00146;PF00146	PTHR11432;0;PTHR11432;PTHR11432	0;csv:11123890	0	0;K03878	0
PolyA_DEIso	Salix_HiSeq_c598445_g1_i1	Salix_HiSeq_c598445_g1	1	2672	0.0924149	154.552	Treatment	1672.37	0	0	Unknown	Unknown	Unknown	Unknown	0	0	0	0	0	0	3.22333	2217.23	1	0	0	0	0	963	0	0	0	0	0	0	0	0	0	0	0	Unknown	Unknown	0	0	0	0	0	0	0	0
PolyA_DEIso	Salix_HiSeq_c597932_g2_i1	Salix_HiSeq_c597932_g2	1	870	0.186091	154.385	Treatment	829.622	0	0	Unknown	Unknown	Unknown	Unknown	0	0	0	0	0	0	2.91888	921.405	1	0	0	0	0	357	0	0	0	0	0	0	0	0	0	0	0	Unknown	Unknown	0	0	0	0	0	0	0	0
PolyA_DEIso	Salix_HiSeq_c588640_g2_i1	Salix_HiSeq_c588640_g2	1	761	0.564958	151.466	Treatment	268.101	gi|807749787|ref|XP_012179688.1|	predicted protein [Fibroporia radiculosa]	Eukaryota	Fungi	Fibroporia	Fibroporia radiculosa	gi|807749787|ref|XP_012179688.1|;gi|636606541|ref|XP_008034405.1|;tr|B8P7D4|B8P7D4_POSPM;gi|242211474|ref|XP_002471575.1|;tr|V2YML1|V2YML1_MONRO;gi|630188495|ref|XP_007847737.1|;gi|749767900|gb|KII92332.1|;gi|695558651|ref|XP_009547721.1|	Fibroporia radiculosa;Trametes versicolor FP-101664 SS1;Postia;Postia placenta Mad-698-R;Moniliophthora;Moniliophthora roreri MCA 2997;Plicaturopsis crispa FD-325 SS-3;Heterobasidion irregulare TC 32-1	94;93;85;85;89;89;89;88	56;54;51;51;50;50;48;47	[('hypothetical', 3), ('repeat', 2), ('predicted', 2), ('crispa', 1), ('SS-3]', 1)]	predicted protein [Fibroporia radiculosa];hypothetical protein TRAVEDRAFT_141711 [Trametes versicolor FP-101664 SS1];Predicted protein (Fragment);predicted protein [Postia placenta Mad-698-R];Rpel repeat protein;rpel repeat protein [Moniliophthora roreri MCA 2997];hypothetical protein PLICRDRAFT_467812 [Plicaturopsis crispa FD-325 SS-3];hypothetical protein HETIRDRAFT_427857 [Heterobasidion irreg…	2.4283	308.427	1	64.71	2e-21	94	56	345	73.913	807749787	134	63.4328	0	0	0	0	0	0	0	Fungi	Polyporaceae	Eukaryota;Opisthokonta;Fungi;Dikarya;Basidiomycota;Agaricomycotina;Agaricomycetes;Agaricomycetes incertae sedis;Polyporales;Polyporaceae;Fibroporia;Fibroporia radiculosa	0	0;PF02755	0	0;ppl:POSPLDRAFT_28140;mrr:Moror_9002	0	0	0
PolyA_DEIso	Salix_HiSeq_c602159_g3_i1	Salix_HiSeq_c602159_g3	70	742	22.9125	145.098	Treatment	6.3327	tr|A7BNW4|A7BNW4_9GAMM	Uncharacterized protein	Bacteria	Proteobacteria	Thiotrichaceae	Beggiatoa	tr|A7BNW4|A7BNW4_9GAMM;gi|152144520|gb|EDN71770.1|;gi|914405883|ref|WP_050585473.1|	Beggiatoa;Beggiatoa sp. SS;Pseudomonas syringae	52;52;65	53;53;44	[('hypothetical', 2), ('SS]', 1), ('Uncharacterized', 1), ('syringae]', 1), ('conserved', 1)]	Uncharacterized protein;conserved hypothetical protein [Beggiatoa sp. SS];hypothetical protein [Pseudomonas syringae]	0.801589	5.79539	0.999937	63.16	5e-07	52	53	233	48.927	A7BNW4	81	46.9136	0	0	0	0	0	0	0	Gammaproteobacteria	Thiotrichales	Bacteria;Proteobacteria;Gammaproteobacteria;Gammaproteobacteria;Gammaproteobacteria;Gammaproteobacteria;Thiotrichales;Thiotrichaceae;Beggiatoa	0	0	0	0	0	0	0
PolyA_DEIso	Salix_HiSeq_c587835_g1_i1	Salix_HiSeq_c587835_g1	1	1592	0.107004	144.48	Treatment	1350.23	gi|618806005|ref|XP_007305762.1|	ricin B-like lectin [Stereum hirsutum FP-91666 SS1]	Eukaryota	Fungi	Stereum hirsutum	Stereum hirsutum FP-91666 SS1	gi|618806005|ref|XP_007305762.1|;gi|695571601|ref|XP_009551173.1|;gi|595783378|ref|XP_007270232.1|;gi|646384452|gb|KDQ49766.1|;gi|749759931|gb|KII84906.1|	Stereum hirsutum FP-91666 SS1;Heterobasidion irregulare TC 32-1;Fomitiporia mediterranea MF3/22;Jaapia argillacea MUCL 33604;Plicaturopsis crispa FD-325 SS-3	106;97;96;88;94	39;32;31;31;30	[('family', 3), ('module', 3), ('carbohydrate-binding', 3), ('ricin', 2), ('B-like', 2)]	ricin B-like lectin [Stereum hirsutum FP-91666 SS1];carbohydrate-binding module family 13 protein [Heterobasidion irregulare TC 32-1];ricin B-like lectin, partial [Fomitiporia mediterranea MF3/22];carbohydrate-binding module family 13 protein [Jaapia argillacea MUCL 33604];carbohydrate-binding module family 13 protein [Plicaturopsis crispa FD-325 SS-3]	3.13041	2029.28	1	40.14	3e-24	106	39	731	57.0451	618806005	189	70.8995	0	0	0	0	0	0	0	Fungi	Stereum	Eukaryota;Opisthokonta;Fungi;Dikarya;Basidiomycota;Agaricomycotina;Agaricomycetes;Agaricomycetes incertae sedis;Russulales;Stereaceae;Stereum;Stereum hirsutum;Stereum hirsutum FP-91666 SS1	0	0	0	0	0	0	0
PolyA_DEIso	Salix_HiSeq_c556448_g1_i3	Salix_HiSeq_c556448_g1	0	518	0.124537	144.384	Treatment	1159.37	0	0	Unknown	Unknown	Unknown	Unknown	0	0	0	0	0	0	3.06422	1152.82	1	0	0	0	0	289	0	0	0	0	0	0	0	0	0	0	0	Unknown	Unknown	0	0	0	0	0	0	0	0
PolyA_DEIso	Salix_HiSeq_c595225_g4_i3	Salix_HiSeq_c595225_g4	0	1053	0.0361393	142.847	Treatment	3952.69	0	0	Unknown	Unknown	Unknown	Unknown	0	0	0	0	0	0	3.59689	5542.23	1	0	0	0	0	478	0	0	0	0	0	0	0	0	0	0	0	Unknown	Unknown	0	0	0	0	0	0	0	0
PolyA_DEIso	Salix_HiSeq_c585719_g1_i1	Salix_HiSeq_c585719_g1	1	1211	0.161788	138.499	Treatment	856.047	0	0	Unknown	Unknown	Unknown	Unknown	0	0	0	0	0	0	2.9325	895.394	1	0	0	0	0	537	0	0	0	0	0	0	0	0	0	0	0	Unknown	Unknown	0	0	0	0	0	0	0	0
PolyA_DEIso	Salix_HiSeq_c195253_g1_i1	Salix_HiSeq_c195253_g1	566	503	204.072	138.46	Control	1.47387	SapurV1A.0861s0100.1.p	GTP-binding protein SAR1, putative	Eukaryota	Viridiplantae	Salix	Salix purpurea	SapurV1A.0861s0100.1.p;tr|U5G9I9|U5G9I9_POPTR;Potri.005G015500.1;Potri.005G019100.1;gi|566168869|ref|XP_006382411.1|;SapurV1A.0088s0450.1.p;SapurV1A.0088s0450.2.p;SapurV1A.0088s0450.3.p;tr|C6T7H0|C6T7H0_SOYBN;tr|V4SGH1|V4SGH1_9ROSI	Salix purpurea;Populus trichocarpa;Populus trichocarpa;Populus trichocarpa;Populus trichocarpa;Salix purpurea;Salix purpurea;Salix purpurea;Soja;Citrus	149;148;148;148;148;147;147;146;145;145	99;99;99;99;99;97;97;96;94;94	[('putative', 4), ('GTP-binding', 4), ('SAR1,', 4), ('Uncharacterized', 3), ('NoDescription', 2)]	GTP-binding protein SAR1, putative;Uncharacterized protein;NoDescription;hypothetical protein POPTR_0005s01900g [Populus trichocarpa];GTP-binding protein SAR1, putative;Uncharacterized protein	0.168459	0.695204	0.998673	98.57	6e-46	149	99	212	99.0566	0	194	36.0825	GO:0005525;GO:0005622;GO:0006886	PF00025	PTHR11711:SF12	0	0	K07977	KOG0077	Streptophyta	Saliceae	Eukaryota;Viridiplantae;Streptophyta;Streptophytina;Embryophyta;Tracheophyta;Euphyllophyta;Spermatophyta;Magnoliophyta;Mesangiospermae;Eudicotyledons;Gunneridae;Pentapetalae;rosids;fabi ds;Malpighiales;Salicaceae;Saliceae;Salix;Salix purpurea	GO:0005525;GO:0005622;GO:0006886;GO:0005783;GO:0005794;GO:0005525;GO:0016192;GO:0007264;GO:0004871;GO:0019001;GO:0007186;GO:0005634;GO:0005737;0;GO:0016192	PF00025;PF00025;0;PF00025	PTHR11711:SF12;0;PTHR11711:SF12;GTP-BINDING PROTEIN SAR1A-RELATED (PTHR11711:SF170)	pop:POPTR_0005s01900g;0;gmx:100815670;cic:CICLE_v10002566mg	0	K07977;K07953;0;K07977;K07953	KOG0077;0;KOG0077
PolyA_DEIso	Salix_HiSeq_c592075_g2_i3	Salix_HiSeq_c592075_g2	1	453	0.216837	138.064	Treatment	636.716	tr|K5WJM2|K5WJM2_PHACS	Uncharacterized protein	Eukaryota	Fungi	Phanerochaetaceae	Phanerochaete	tr|K5WJM2|K5WJM2_PHACS;gi|599399297|ref|XP_007400719.1|;gi|749891262|gb|KIJ59214.1|;gi|752351881|gb|KIO10932.1|;gi|749885869|gb|KIJ55237.1|;gi|646397498|gb|KDQ61704.1|;tr|F4RFE2|F4RFE2_MELLP;gi|599376287|ref|XP_007407923.1|;gi|639572237|gb|KDN49636.1|;gi|751064787|gb|KIK99354.1|	Phanerochaete;Phanerochaete carnosa HHB-10118-sp;Hydnomerulius pinastri MD-312;Pisolithus tinctorius Marx 270;Sphaerobolus stellatus SS14;Jaapia argillacea MUCL 33604;Melampsora;Melampsora larici-populina 98AG31;Rhizoctonia solani AG-8 WAC10335;Paxillus rubicundulus Ve08.2h10	108;108;108;107;107;107;106;106;106;106	92;92;91;90;90;89;88;88;87;87	[('hypothetical', 8), ('larici-populina', 1), ('argillacea', 1), ('partial', 1), ('rubicundulus', 1)]	Uncharacterized protein;hypothetical protein PHACADRAFT_263746 [Phanerochaete carnosa HHB-10118-sp];hypothetical protein HYDPIDRAFT_177886 [Hydnomerulius pinastri MD-312];hypothetical protein M404DRAFT_995360 [Pisolithus tinctorius Marx 270];hypothetical protein M422DRAFT_23846 [Sphaerobolus stellatus SS14];hypothetical protein JAAARDRAFT_31164 [Jaapia argillacea MUCL 33604];Putative uncharacteri…	2.80395	776.405	1	89.66	1e-28	108	92	222	78.3784	K5WJM2	92	63.0435	GO:0005840;GO:0003735;GO:0006412	PF01780	0	pco:PHACADRAFT_263746	0	K02921	0	Dikarya	Polyporales	Eukaryota;Fungi;Dikarya;Basidiomycota;Agaricomycotina;Agaricomycetes;Polyporales;Phanerochaetaceae;Phanerochaete	GO:0005840;GO:0003735;GO:0006412;0;GO:0005840	PF01780;0;PF01780	0	pco:PHACADRAFT_263746;0;mlr:MELLADRAFT_84341	0	K02921;0;K02921	0
PolyA_DEIso	Salix_HiSeq_c546478_g1_i3	Salix_HiSeq_c546478_g1	1758	2087	168.89	136.794	Control	1.23463	SapurV1A.1319s0020.1.p	type II peroxiredoxin	Eukaryota	Viridiplantae	Salix	Salix purpurea	SapurV1A.1319s0020.1.p;Potri.T066900.1;tr|A9PC26|A9PC26_POPTR;Potri.001G423500.1;gi|566154950|ref|XP_006370697.1|;gi|743909767|ref|XP_011048373.1|;gi|743932064|ref|XP_011010319.1|;Potri.018G083500.1;tr|B9ILP9|B9ILP9_POPTR;gi|224143583|ref|XP_002325005.1|	Salix purpurea;Populus trichocarpa;Populus trichocarpa;Populus trichocarpa;Populus trichocarpa;Populus euphratica;Populus euphratica;Populus trichocarpa;Populus trichocarpa;Populus trichocarpa	328;320;319;320;319;320;317;315;314;314	100;95;95;95;95;95;93;92;92;92	[('family', 4), ('[Populus', 4), ('peroxiredoxin', 3), ('co-ortholog', 2), ('AAL90751,', 2)]	type II peroxiredoxin;similar to peroxiredoxin. [ORG:Populus tremula x Populus tremuloides];[ co-ortholog (1of2) of At1g65980, AAL90751, ];Peroxiredoxin family protein;NoDescription;peroxiredoxin family protein [Populus trichocarpa];PREDICTED: peroxiredoxin-2B [Populus euphratica];PREDICTED: peroxiredoxin-2B-like [Populus euphratica];[ co-ortholog (2of2) of At1g65980, AAL90751, ];peroxiredoxin fa…	0.0915376	0.825264	0.985865	99.39	3e-113	328	100	825	59.2727	0	163	100	GO:0016491	PF08534	PTHR10430	0	1.11.1.15	K03386	KOG0541	Streptophyta	Saliceae	Eukaryota;Viridiplantae;Streptophyta;Streptophytina;Embryophyta;Tracheophyta;Euphyllophyta;Spermatophyta;Magnoliophyta;Mesangiospermae;Eudicotyledons;Gunneridae;Pentapetalae;rosids;fabi ds;Malpighiales;Salicaceae;Saliceae;Salix;Salix purpurea	GO:0016491;GO:0016209;GO:0016491;GO:0055114;0	PF08534;PF08534;0	PTHR10430;PTHR10430;0;PEROXIREDOXIN-2B-RELATED (PTHR10430:SF8);PEROXIREDOXIN-2B-RELATED (PTHR10430:SF8)	0;pop:POPTR_0001s44990g;pop:POPTR_0018s09030g	1.11.1.15;1.11.1.15;0	K03386;K03386;0	KOG0541;KOG0541;0
PolyA_DEIso	Salix_HiSeq_c576023_g1_i2	Salix_HiSeq_c576023_g1	3831	1039	811.835	134.079	Control	6.05491	gi|751691053|gb|KIM41042.1|	hypothetical protein M413DRAFT_72420 [Hebeloma cylindrosporum h7]	Eukaryota	Fungi	Hebeloma cylindrosporum	Hebeloma cylindrosporum h7	gi|751691053|gb|KIM41042.1|	Hebeloma cylindrosporum h7	219	98	[('cylindrosporum', 1), ('M413DRAFT_72420', 1), ('h7]', 1), ('[Hebeloma', 1), ('hypothetical', 1)]	hypothetical protein M413DRAFT_72420 [Hebeloma cylindrosporum h7]	0.782108	0.339752	0.967995	97.09	1e-68	219	98	415	74.4578	751691053	246	41.8699	0	0	0	0	0	0	0	Fungi	Hebeloma	Eukaryota;Opisthokonta;Fungi;Dikarya;Basidiomycota;Agaricomycotina;Agaricomycetes;Agaricomycetidae;Agaricales;Cortinariaceae;Hebeloma;Hebeloma cylindrosporum;Hebeloma cylindrosporum h7	0	0	0	0	0	0	0
PolyA_DEIso	Salix_HiSeq_c590716_g6_i2	Salix_HiSeq_c590716_g6	886	821	213.874	133.182	Control	1.60587	SapurV1A.1790s0030.1.p	F-box protein GID2	Eukaryota	Viridiplantae	Salix	Salix purpurea	SapurV1A.1790s0030.1.p;SapurV1A.1934s0060.1.p;gi|743786797|ref|XP_011029214.1|;Potri.014G022100.1;tr|B9MVW7|B9MVW7_POPTR;gi|566201975|ref|XP_006374868.1|;gi|743803563|ref|XP_011017150.1|;Potri.002G122300.1;tr|B9GNS7|B9GNS7_POPTR;gi|224063471|ref|XP_002301160.1|	Salix purpurea;Salix purpurea;Populus euphratica;Populus trichocarpa;Populus trichocarpa;Populus trichocarpa;Populus euphratica;Populus trichocarpa;Populus trichocarpa;Populus trichocarpa	101;101;97;97;97;97;96;96;96;96	67;67;64;64;64;64;60;60;60;60	[('F-box', 4), ('[Populus', 4), ('GID2', 3), ('PREDICTED:', 2), ('Uncharacterized', 2)]	F-box protein GID2;F-box protein GID2;PREDICTED: F-box protein GID2 [Populus euphratica];NoDescription;Uncharacterized protein;hypothetical protein POPTR_0014s02220g [Populus trichocarpa];PREDICTED: F-box protein GID2-like [Populus euphratica];hypothetical protein POPTR_0002s12380g [Populus trichocarpa]	0.205711	0.623813	0.991031	100	5e-27	101	67	338	65.6805	0	184	40.2174	GO:0005515	PF00646	0	0	0	K14495	0	Streptophyta	Saliceae	Eukaryota;Viridiplantae;Streptophyta;Streptophytina;Embryophyta;Tracheophyta;Euphyllophyta;Spermatophyta;Magnoliophyta;Mesangiospermae;Eudicotyledons;Gunneridae;Pentapetalae;rosids;fabi ds;Malpighiales;Salicaceae;Saliceae;Salix;Salix purpurea	GO:0005515;GO:0005515;0	PF00646;PF00646;0	0;E3 UBIQUITIN-PROTEIN LIGASE TRAF7 (PTHR22844:SF165);E3 UBIQUITIN-PROTEIN LIGASE TRAF7 (PTHR22844:SF165)	0;pop:POPTR_0014s02220g;pop:POPTR_0002s12380g	0	K14495;K14495;0	0
PolyA_DEIso	Salix_HiSeq_c536753_g2_i1	Salix_HiSeq_c536753_g2	2	389	0.57657	129.892	Treatment	225.284	0	0	Unknown	Unknown	Unknown	Unknown	0	0	0	0	0	0	2.35273	265.2	1	0	0	0	0	223	0	0	0	0	0	0	0	0	0	0	0	Unknown	Unknown	0	0	0	0	0	0	0	0
PolyA_DEIso	Salix_HiSeq_c485947_g1_i2	Salix_HiSeq_c485947_g1	1055	1068	189.715	129.466	Control	1.46536	SapurV1A.0561s0090.1.p	60S ribosomal protein L30	Eukaryota	Viridiplantae	Salix	Salix purpurea	SapurV1A.0561s0090.1.p;SapurV1A.0615s0220.1.p;tr|A9PBT5|A9PBT5_POPTR;Potri.004G196500.1;Potri.009G158700.1;Potri.009G158700.2;gi|224104913|ref|XP_002313617.1|;gi|743796807|ref|XP_011006406.1|;gi|743792115|ref|XP_011043582.1|;tr|A9PD08|A9PD08_POPTR	Salix purpurea;Salix purpurea;Populus trichocarpa;Populus trichocarpa;Populus trichocarpa;Populus trichocarpa;Populus trichocarpa;Populus euphratica;Populus euphratica;Populus trichocarpa	230;230;228;228;228;228;228;226;226;226	100;100;98;98;98;98;98;97;96;96	[('ribosomal', 9), ('60S', 9), ('L30', 5), ('[ORG:Euphorbia', 3), ('co-ortholog', 3)]	60S ribosomal protein L30;60S ribosomal protein L30;similar to 60S ribosomal protein L30. [ORG:Euphorbia esula];[ co-ortholog (2of2) of At1g77940, Q9M5M6, At3g18740, O49884, AAF34766, At1g36240, CAA11256, ];[ co-ortholog (1of2) of At1g77940, Q9M5M6, At3g18740, O49884, AAF34766, At1g36240, CAA11256, ];60S ribosomal protein L30 [Populus trichocarpa];PREDICTED: 60S ribosomal protein L30 [Populus eup…	0.165946	0.663688	0.999605	100	7e-78	230	100	426	79.5775	0	113	100	GO:0003735;GO:0005622;GO:0005840;GO:0006412	PF01248	PTHR11449	0	0	K02908	KOG2988	Streptophyta	Saliceae	Eukaryota;Viridiplantae;Streptophyta;Streptophytina;Embryophyta;Tracheophyta;Euphyllophyta;Spermatophyta;Magnoliophyta;Mesangiospermae;Eudicotyledons;Gunneridae;Pentapetalae;rosids;fabi ds;Malpighiales;Salicaceae;Saliceae;Salix;Salix purpurea	GO:0003735;GO:0005622;GO:0005840;GO:0006412;GO:0003735;0;GO:0006412	PF01248;PF01248;0;PF01248	PTHR11449;PTHR11449;60S RIBOSOMAL PROTEIN L30 (PTHR11449:SF1);0;PTHR11449	0;pop:POPTR_0009s16030g	0	K02908;K02908;0	KOG2988;KOG2988;0
PolyA_DEIso	Salix_HiSeq_c566634_g1_i2	Salix_HiSeq_c566634_g1	0	503	0.148523	126.532	Treatment	851.939	0	0	Unknown	Unknown	Unknown	Unknown	0	0	0	0	0	0	2.93041	776.379	1	0	0	0	0	305	0	0	0	0	0	0	0	0	0	0	0	Unknown	Unknown	0	0	0	0	0	0	0	0
PolyA_DEIso	Salix_HiSeq_c483320_g1_i2	Salix_HiSeq_c483320_g1	763	2375	56.5366	125.113	Treatment	2.21296	SapurV1A.0888s0080.1.p	plasma membrane intrinsic protein PIP1-1	Eukaryota	Viridiplantae	Salix	Salix purpurea	SapurV1A.0888s0080.1.p;tr|B9HHL9|B9HHL9_POPTR;Potri.008G065600.1;Potri.008G065600.6;Potri.008G065600.7;tr|B8Y643|B8Y643_9ROSI;tr|C7E4R5|C7E4R5_9ROSI;gi|224101113|ref|XP_002312147.1|;gi|219523020|gb|ACL14797.1|;gi|255045889|gb|ACU00101.1|	Salix purpurea;Populus trichocarpa;Populus trichocarpa;Populus trichocarpa;Populus trichocarpa;Populus trichocarpa;Populus trichocarpa;Populus trichocarpa;Populus alba x Populus glandulosa;Populus trichocarpa x Populus deltoides	197;197;197;197;197;197;197;197;197;197	100;100;100;100;100;100;100;100;100;100	[('membrane', 10), ('intrinsic', 10), ('plasma', 7), ('BAD14372,', 3), ('(4of5)', 3)]	plasma membrane intrinsic protein PIP1-1;Plasma membrane intrinsic protein 1-1;similar to plasma membrane intrinsic protein 1-1. [ORG:Pyrus communis];[ co-ortholog (4of5) of BAD14371, BAD14372, BAB40142, AAV41024, CAA06745, ];Plasma membrane intrinsic protein 1;Plasma membrane intrinsic protein PIP1.5;plasma membrane intrinsic protein 1-1 [Populus trichocarpa];plasma membrane intrinsic protein 1 …	0.344973	2.36676	0.999997	100	8e-60	197	100	1025	28.6829	0	288	34.0278	GO:0005215;GO:0006810;GO:0016020	PF00230	PTHR19139:SF55	0	0	K09872	KOG0223	Streptophyta	Saliceae	Eukaryota;Viridiplantae;Streptophyta;Streptophytina;Embryophyta;Tracheophyta;Euphyllophyta;Spermatophyta;Magnoliophyta;Mesangiospermae;Eudicotyledons;Gunneridae;Pentapetalae;rosids;fabi ds;Malpighiales;Salicaceae;Saliceae;Salix;Salix purpurea	GO:0005215;GO:0006810;GO:0016020;GO:0016021;GO:0005215;0	PF00230;PF00230;0	PTHR19139:SF55;PTHR19139;PTHR19139:SF55;AQUAPORIN PIP1-5-RELATED (PTHR19139:SF90);0	pop:POPTR_0008s06580g;0	0	K09872;K09872;0	KOG0223;0;KOG0223
PolyA_DEIso	Salix_HiSeq_c594413_g1_i3	Salix_HiSeq_c594413_g1	37	521	11.5643	124.797	Treatment	10.7915	SapurV1A.0027s0200.1.p	cinnamyl alcohol dehydrogenase-like protein	Eukaryota	Viridiplantae	Salix	Salix purpurea	SapurV1A.0027s0200.1.p	Salix purpurea	76	96	[('cinnamyl', 1), ('dehydrogenase-like', 1), ('alcohol', 1)]	cinnamyl alcohol dehydrogenase-like protein	1.03308	11.4913	1	97.37	2e-17	76	96	231	49.3506	0	361	10.5263	GO:0008270;GO:0016491;GO:0055114	PF00107;PF08240	PTHR11695:SF285	0	0	0	KOG0023	Streptophyta	Saliceae	Eukaryota;Viridiplantae;Streptophyta;Streptophytina;Embryophyta;Tracheophyta;Euphyllophyta;Spermatophyta;Magnoliophyta;Mesangiospermae;Eudicotyledons;Gunneridae;Pentapetalae;rosids;fabi ds;Malpighiales;Salicaceae;Saliceae;Salix;Salix purpurea	GO:0008270;GO:0016491;GO:0055114	PF00107;PF08240	PTHR11695:SF285	0	0	0	KOG0023
PolyA_DEIso	Salix_HiSeq_c596146_g6_i3	Salix_HiSeq_c596146_g6	965	849	226.283	122.373	Control	1.84912	SapurV1A.0487s0150.1.p	60S ribosomal protein L2	Eukaryota	Viridiplantae	Salix	Salix purpurea	SapurV1A.0487s0150.1.p;SapurV1A.0166s0300.1.p;SapurV1A.0166s0310.1.p;tr|T2DP45|T2DP45_PHAVU;tr|D7MBP3|D7MBP3_ARALL;sp|P29766|RL8_SOLLC;Potri.005G115700.1;tr|V7CDF5|V7CDF5_PHAVU;tr|V7CIG8|V7CIG8_PHAVU;tr|I1MN72|I1MN72_SOYBN	Salix purpurea;Salix purpurea;Salix purpurea;Phaseolus;Arabidopsis;Lycopersicon;Populus trichocarpa;Phaseolus;Phaseolus;Soja	116;116;116;116;116;116;116;116;116;116	100;100;100;100;100;100;100;100;100;100	[('ribosomal', 7), ('60S', 6), ('Uncharacterized', 3), ('ortholog', 1), ('max]', 1)]	60S ribosomal protein L2;60S ribosomal protein L2;60S ribosomal protein L8-3-like protein;60S ribosomal protein L8;similar to ribosomal protein L2. [ORG:Glycine max];[ ortholog of CAC20221,At4g36130,At3g51190,];Uncharacterized protein;Uncharacterized protein	0.266965	0.545245	0.98885	100	6e-32	116	100	343	48.105	0	260	21.1538	GO:0003735;GO:0005622;GO:0005840;GO:0006412	PF00181;PF03947	PTHR13691:SF4	0	0	K02938	KOG2309	Streptophyta	Saliceae	Eukaryota;Viridiplantae;Streptophyta;Streptophytina;Embryophyta;Tracheophyta;Euphyllophyta;Spermatophyta;Magnoliophyta;Mesangiospermae;Eudicotyledons;Gunneridae;Pentapetalae;rosids;fabi ds;Malpighiales;Salicaceae;Saliceae;Salix;Salix purpurea	GO:0003735;GO:0005622;GO:0005840;GO:0006412;GO:0003735;GO:0015934;GO:0003723;GO:0022625;GO:0005886;GO:0005773;GO:0006412	PF00181;PF03947;PF00181;PF03947	PTHR13691:SF4;PTHR13691:SF4;PTHR13691;PTHR13691	0;pvu:PHAVU_002G109700g;aly:ARALYDRAFT_491018;sly:544079;pvu:PHAVU_003G261000g;pvu:PHAVU_003G262900g;pvu:PHAVU_002G110000g;gmx:100802137	0	K02938;K02938;K02938	KOG2309;KOG2309;0
PolyA_DEIso	Salix_HiSeq_c597829_g1_i1	Salix_HiSeq_c597829_g1	1	1961	0.159537	120.746	Treatment	756.852	0	0	Unknown	Unknown	Unknown	Unknown	0	0	0	0	0	0	2.87901	550.903	1	0	0	0	0	738	0	0	0	0	0	0	0	0	0	0	0	Unknown	Unknown	0	0	0	0	0	0	0	0
PolyA_DEIso	Salix_HiSeq_c566811_g1_i1	Salix_HiSeq_c566811_g1	0	735	0.0389009	119.766	Treatment	3078.74	tr|S7QGC8|S7QGC8_GLOTA	Uncharacterized protein	Eukaryota	Fungi	Gloeophyllaceae	Gloeophyllum	tr|S7QGC8|S7QGC8_GLOTA;gi|630345537|ref|XP_007862069.1|;tr|R7T1V0|R7T1V0_DICSQ;gi|597987463|ref|XP_007365058.1|;tr|F8NMV7|F8NMV7_SERL9;tr|F8PQB5|F8PQB5_SERL3;gi|597923358|ref|XP_007316023.1|	Gloeophyllum;Gloeophyllum trabeum ATCC 11539;Dichomitus;Dichomitus squalens LYAD-421 SS1;Serpula;Serpula;Serpula lacrymans var. lacrymans S7.9	80;80;81;81;76;76;76	61;61;58;58;53;53;53	[('hypothetical', 3), ('uncharacterized', 2), ('Putative', 2), ('Uncharacterized', 2), ('lacrymans', 2)]	Uncharacterized protein;hypothetical protein GLOTRDRAFT_125270 [Gloeophyllum trabeum ATCC 11539];Uncharacterized protein;hypothetical protein DICSQDRAFT_104800 [Dichomitus squalens LYAD-421 SS1];Putative uncharacterized protein;hypothetical protein SERLADRAFT_462226 [Serpula lacrymans var. lacrymans S7.9]	3.48837	3919.17	1	57.14	8e-17	80	61	425	44.4706	S7QGC8	66	95.4545	GO:0016021	0	0	gtr:GLOTRDRAFT_125270	0	K02269	0	Dikarya	Gloeophyllales	Eukaryota;Fungi;Dikarya;Basidiomycota;Agaricomycotina;Agaricomycetes;Gloeophyllales;Gloeophyllaceae;Gloeophyllum	GO:0016021;0;GO:0016021	0	0	gtr:GLOTRDRAFT_125270;0;dsq:DICSQDRAFT_104800;sla:SERLADRAFT_462226	0	K02269;0;K02269	0
PolyA_DEIso	Salix_HiSeq_c594639_g6_i1	Salix_HiSeq_c594639_g6	488	508	170.301	119.267	Control	1.4279	0	0	Unknown	Unknown	Unknown	Unknown	0	0	0	0	0	0	0.154697	0.696965	0.999998	0	0	0	0	224	0	0	0	0	0	0	0	0	0	0	0	Unknown	Unknown	0	0	0	0	0	0	0	0
PolyA_DEIso	Salix_HiSeq_c601766_g1_i3	Salix_HiSeq_c601766_g1	977	825	175.334	117.83	Control	1.48803	SapurV1A.0669s0100.1.p	5-methyltetrahydropteroyltriglutamate-homocysteine methyltransferase	Eukaryota	Viridiplantae	Salix	Salix purpurea	SapurV1A.0669s0100.1.p;SapurV1A.0669s0100.2.p;SapurV1A.0669s0100.3.p;Potri.T070100.1;tr|B9IPT1|B9IPT1_POPTR;Potri.019G038200.1;Potri.019G038200.10;Potri.019G038200.11;Potri.019G038200.12;Potri.019G038200.2	Salix purpurea;Salix purpurea;Salix purpurea;Populus trichocarpa;Populus trichocarpa;Populus trichocarpa;Populus trichocarpa;Populus trichocarpa;Populus trichocarpa;Populus trichocarpa	140;140;140;139;139;139;139;139;139;139	97;97;97;95;95;95;95;95;95;95	[('NoDescription', 5), ('methyltransferase', 5), ('5-methyltetrahydropteroyltriglutamate-homocysteine', 3), ('5-methyltetrahydropteroyltriglutamate--homocysteine', 2), ('synthase', 2)]	5-methyltetrahydropteroyltriglutamate-homocysteine methyltransferase;5-methyltetrahydropteroyltriglutamate-homocysteine methyltransferase;similar to 5-methyltetrahydropteroyltriglutamate--homocysteine methyltransferase (EC 2.1.1.14) (Vitamin-B12-independent methionine synthase isozyme) (Cobalamin-independent methionine synthase isozyme).;[ co-ortholog (1of3) of At3g03780, At5g17920, ];5-methyltet…	0.172611	0.66329	0.98334	100	2e-38	140	97	420	48.5714	0	766	8.87728	GO:0003871;GO:0009086;GO:0008270;GO:0008652	PF01717;PF08267	PTHR19960:SF21	0	2.1.1.14	K00549	KOG2263	Streptophyta	Saliceae	Eukaryota;Viridiplantae;Streptophyta;Streptophytina;Embryophyta;Tracheophyta;Euphyllophyta;Spermatophyta;Magnoliophyta;Mesangiospermae;Eudicotyledons;Gunneridae;Pentapetalae;rosids;fabi ds;Malpighiales;Salicaceae;Saliceae;Salix;Salix purpurea	GO:0003871;GO:0009086;GO:0008270;GO:0008652;GO:0003871;GO:0008652	PF01717;PF08267;PF01717;PF08267	PTHR19960:SF21;PTHR19960:SF21;0;PTHR19960:SF21	0;pop:POPTR_0019s05430g	2.1.1.14;2.1.1.14;0;2.1.1.14	K00549;K00549;K00549	KOG2263;KOG2263;0;KOG2263
PolyA_DEIso	Salix_HiSeq_c556147_g1_i3	Salix_HiSeq_c556147_g1	4439	871	958.986	113.175	Control	8.47349	0	0	Unknown	Unknown	Unknown	Unknown	0	0	0	0	0	0	0.928062	0.249952	0.998356	0	0	0	0	400	0	0	0	0	0	0	0	0	0	0	0	Unknown	Unknown	0	0	0	0	0	0	0	0
PolyA_DEIso	Salix_HiSeq_c588101_g5_i1	Salix_HiSeq_c588101_g5	5475	1207	740.013	112.934	Control	6.55262	uniparc|UPI00049B6C5E	Uncharacterized protein;hypothetical protein	Eukaryota	Fungi	Galerina	Galerina marginata CBS 339.88	uniparc|UPI00049B6C5E	Galerina marginata CBS 339.88	59	79	[('hypothetical', 1), ('Uncharacterized', 1)]	Uncharacterized protein;hypothetical protein	0.816415	0.298415	0.995414	78.95	5e-08	59	79	620	17.9032	UPI00049B6C5E	102	37.2549	0	0	0	0	0	0	0	Dikarya	Strophariaceae	Eukaryota;Fungi;Dikarya;Basidiomycota;Agaricomycotina;Agaricomycetes;Agaricomycetidae;Agaricales;Strophariaceae;Galerina;Galerina marginata CBS 339.88	0	0	0	0	0	0	0
PolyA_DEIso	Salix_HiSeq_c597018_g3_i1	Salix_HiSeq_c597018_g3	131	1594	20.8292	111.602	Treatment	5.35796	gi|414865716|tpg|DAA44273.1|	TPA: Ubiquitin fusion protein [Zea mays]	Eukaryota	Viridiplantae	Zea	Zea mays	gi|414865716|tpg|DAA44273.1|;gi|829084927|ref|XP_012648878.1|;sp|P0CH27|RL402_TRYCR;gi|302595808|sp|P0CH27.1|RL402_TRYCR;SapurV1A.0779s0090.1.p;SapurV1A.0779s0090.2.p;SapurV1A.0779s0090.3.p;Potri.011G026600.1;Potri.001G263000.2;tr|B6SJU5|B6SJU5_MAIZE	Zea mays;Babesia microti strain RI;Schizotrypanum;Trypanosoma cruzi;Salix purpurea;Salix purpurea;Salix purpurea;Populus trichocarpa;Populus trichocarpa;Zea	346;339;334;334;304;304;304;305;304;304	97;93;90;90;88;88;88;88;88;88	[('ribosomal', 3), ('RecName:', 3), ('polyubiquitin', 3), ('L40', 3), ('co-ortholog', 2)]	TPA: Ubiquitin fusion protein [Zea mays];uncharacterized protein [Babesia microti strain RI];Ubiquitin-60S ribosomal protein L40;RecName: Full=Ubiquitin-60S ribosomal protein L40;Contains: RecName: Full=Ubiquitin;Contains: RecName: Full=60S ribosomal protein L40;Flags: Precursor;polyubiquitin;similar to polyubiquitin. [ORG:Cucumis melo];[ co-ortholog (2of11) of CAA10056, CAA38256, P03993, BAA7642…	0.728999	4.50372	0.999974	96.59	1e-117	346	97	685	77.0803	414865716	205	85.8537	0	0	0	0	0	0	0	Streptophyta	Tripsacinae	Eukaryota;Viridiplantae;Streptophyta;Streptophytina;Embryophyta;Tracheophyta;Euphyllophyta;Spermatophyta;Magnoliophyta;Mesangiospermae;Liliopsida;Petrosaviidae;commelinids;Poales;Poaceae;PACMAD clade;Panicoideae;Andropogonodae;Andropogoneae;Tripsacinae;Zea;Zea mays	0;GO:0005634;GO:0005840;GO:0003735;GO:0006412;GO:0005515;GO:0005737	0;PF01020;PF00240;PF00240	0;PTHR10666	0;zma:100280637	0	0;K08770;K04551;K08770	0;KOG0005
PolyA_DEIso	Salix_HiSeq_c421260_g2_i1	Salix_HiSeq_c421260_g2	1	593	0.370115	111.069	Treatment	300.093	0	0	Unknown	Unknown	Unknown	Unknown	0	0	0	0	0	0	2.47726	265.003	1	0	0	0	0	229	0	0	0	0	0	0	0	0	0	0	0	Unknown	Unknown	0	0	0	0	0	0	0	0
PolyA_DEIso	Salix_HiSeq_c599894_g1_i2	Salix_HiSeq_c599894_g1	0	762	0.0852349	110.428	Treatment	1295.58	tr|K5XEQ4|K5XEQ4_AGABU	Uncharacterized protein	Eukaryota	Fungi	Agaricaceae	Agaricus	tr|K5XEQ4|K5XEQ4_AGABU;tr|K9I1X7|K9I1X7_AGABB;gi|597971757|ref|XP_007327529.1|;gi|568458024|ref|XP_006461791.1|;tr|B0CU89|B0CU89_LACBS;laccaria|B0CU89|B0CU89_LACBS;gi|628842801|ref|XP_007770811.1|;gi|170086778|ref|XP_001874612.1|;gi|749762693|gb|KII87477.1|;laccaria|A0A0C9X3U7|A0A0C9X3U7_9AGAR	Agaricus;Agaricus;Agaricus bisporus var. burnettii JB137-S8;Agaricus bisporus var. bisporus H97;Laccaria;Laccaria bicolor;Coniophora puteana RWD-64-598 SS2;Laccaria bicolor S238N-H82;Plicaturopsis crispa FD-325 SS-3;Laccaria amethystina	94;94;94;94;94;94;94;94;94;91	66;66;66;66;65;65;65;65;65;64	[('ZIP-like', 4), ('iron-zinc', 4), ('transporter', 4), ('bisporus', 3), ('hypothetical', 3)]	Uncharacterized protein;Uncharacterized protein;hypothetical protein AGABI1DRAFT_111933 [Agaricus bisporus var. burnettii JB137-S8];hypothetical protein AGABI2DRAFT_193175 [Agaricus bisporus var. bisporus H97];ZIP-like iron-zinc transporter;ZIP-like iron-zinc transporter [Coniophora puteana RWD-64-598 SS2];ZIP-like iron-zinc transporter [Laccaria bicolor S238N-H82];hypothetical protein PLICRDRAFT…	3.11246	1694.42	1	70.83	5e-20	94	66	440	49.0909	K5XEQ4	342	21.0526	GO:0016021;GO:0005385	PF02535	0	abp:AGABI1DRAFT111933	0	K14709	0	Dikarya	Agaricales	Eukaryota;Fungi;Dikarya;Basidiomycota;Agaricomycotina;Agaricomycetes;Agaricomycetidae;Agaricales;Agaricaceae;Agaricus	GO:0016021;GO:0005385;GO:0016021;0;GO:0005385	PF02535;PF02535;0; ;	0	abp:AGABI1DRAFT111933;abv:AGABI2DRAFT193175;0;lbc:LACBIDRAFT_305445	0	K14709;K14709;0	0
PolyA_DEIso	Salix_HiSeq_c410850_g1_i1	Salix_HiSeq_c410850_g1	0	509	0	110.328	Treatment	inf	0	0	Unknown	Unknown	Unknown	Unknown	0	0	0	0	0	0	inf	21713	1	0	0	0	0	209	0	0	0	0	0	0	0	0	0	0	0	Unknown	Unknown	0	0	0	0	0	0	0	0
PolyA_DEIso	Salix_HiSeq_c567730_g4_i1	Salix_HiSeq_c567730_g4	987	839	171.396	108.773	Control	1.57572	SapurV1A.0067s0450.1.p	peroxisomal membrane protein PMP22	Eukaryota	Viridiplantae	Salix	Salix purpurea	SapurV1A.0067s0450.1.p;tr|U5GHD1|U5GHD1_POPTR;Potri.004G008100.1;Potri.004G008700.1;gi|566164268|ref|XP_006383889.1|;Potri.011G007100.1;Potri.011G007100.2;gi|743927689|ref|XP_011008026.1|;tr|U7E2J5|U7E2J5_POPTR;Potri.011G007100.3	Salix purpurea;Populus trichocarpa;Populus trichocarpa;Populus trichocarpa;Populus trichocarpa;Populus trichocarpa;Populus trichocarpa;Populus euphratica;Populus trichocarpa;Populus trichocarpa	193;190;190;190;190;186;186;185;184;183	100;97;97;97;97;93;93;92;91;91	[('NoDescription', 5), ('Uncharacterized', 2), ('[Populus', 2), ('peroxisomal', 2), ('membrane', 2)]	peroxisomal membrane protein PMP22;Uncharacterized protein (Fragment);NoDescription;hypothetical protein POPTR_0004s00950g, partial [Populus trichocarpa];PREDICTED: peroxisomal membrane protein PMP22-like [Populus euphratica];Uncharacterized protein;NoDescription	0.197478	0.714516	0.990018	100	4e-62	193	100	443	62.3025	0	186	49.4624	GO:0016021	PF04117	PTHR11266	0	0	0	KOG1944	Streptophyta	Saliceae	Eukaryota;Viridiplantae;Streptophyta;Streptophytina;Embryophyta;Tracheophyta;Euphyllophyta;Spermatophyta;Magnoliophyta;Mesangiospermae;Eudicotyledons;Gunneridae;Pentapetalae;rosids;fabi ds;Malpighiales;Salicaceae;Saliceae;Salix;Salix purpurea	GO:0016021;GO:0016021;0;GO:0016021	PF04117;PF04117;0;PF04117	PTHR11266;PTHR11266;PEROXISOMAL MEMBRANE PROTEIN PMP22 (PTHR11266:SF15);0;PTHR11266	pop:POPTR_0004s00950g;0;pop:POPTR_0021s00350g	0	K13347;0	KOG1944;0;KOG1944
PolyA_DEIso	Salix_HiSeq_c594282_g2_i1	Salix_HiSeq_c594282_g2	50	491	14.4614	108.301	Treatment	7.48898	0	0	Unknown	Unknown	Unknown	Unknown	0	0	0	0	0	0	0.874423	7.73483	0.971607	0	0	0	0	211	0	0	0	0	0	0	0	0	0	0	0	Unknown	Unknown	0	0	0	0	0	0	0	0
PolyA_DEIso	Salix_HiSeq_c601380_g3_i1	Salix_HiSeq_c601380_g3	0	459	0	107.667	Treatment	inf	tr|E0XV41|E0XV41_9GAMM	Putative uncharacterized protein	Bacteria	Proteobacteria	Gammaproteobacteria	Chromatiales	tr|E0XV41|E0XV41_9GAMM;gi|297182109|gb|ADI18282.1|;tr|I1EFN6|I1EFN6_AMPQE;gi|839601781|gb|KMG76845.1|	Chromatiales;uncultured Chromatiales bacterium HF0200_41F04;Amphimedon;Klebsiella pneumoniae	55;55;48;47	59;59;57;50	[('hypothetical', 2), ('partial', 1), ('Putative', 1), ('bacterium', 1), ('[Klebsiella', 1)]	Putative uncharacterized protein;hypothetical protein [uncultured Chromatiales bacterium HF0200_41F04];Uncharacterized protein (Fragment);hypothetical protein SM55_04735, partial [Klebsiella pneumoniae]	inf	30027.9	1	63.64	1e-07	55	59	249	53.012	E0XV41	89	49.4382	0	0	0	0	0	0	0	Gammaproteobacteria	Gammaproteobacteria	Bacteria;Proteobacteria;Gammaproteobacteria;Gammaproteobacteria;Gammaproteobacteria;Gammaproteobacteria;Chromatiales	0	0	0	0	0	0	0
PolyA_DEIso	Salix_HiSeq_c600891_g2_i2	Salix_HiSeq_c600891_g2	0	467	0.214369	105.741	Treatment	493.268	0	0	Unknown	Unknown	Unknown	Unknown	0	0	0	0	0	0	2.69308	615.859	1	0	0	0	0	284	0	0	0	0	0	0	0	0	0	0	0	Unknown	Unknown	0	0	0	0	0	0	0	0
PolyA_DEIso	Salix_HiSeq_c598828_g5_i3	Salix_HiSeq_c598828_g5	1	762	0.0800867	105.329	Treatment	1315.18	0	0	Unknown	Unknown	Unknown	Unknown	0	0	0	0	0	0	3.11899	1959.94	1	0	0	0	0	499	0	0	0	0	0	0	0	0	0	0	0	Unknown	Unknown	0	0	0	0	0	0	0	0
PolyA_DEIso	Salix_HiSeq_c598880_g1_i5	Salix_HiSeq_c598880_g1	0	1030	0.0398446	104.281	Treatment	2617.19	gi|660966484|gb|KEP50967.1|	rare lipoprotein A-like double-psi beta-barrel protein [Rhizoctonia solani 123E]	Eukaryota	Fungi	Rhizoctonia solani AG-3	Rhizoctonia solani 123E	gi|660966484|gb|KEP50967.1|;gi|751020712|gb|KIK62421.1|;tr|M5GAY9|M5GAY9_DACSP;tr|C5NN48|C5NN48_LENED;gi|242389890|dbj|BAH80468.1|;gi|751691902|gb|KIM41889.1|;tr|B0CSJ6|B0CSJ6_LACBS;laccaria|B0CSJ6|B0CSJ6_LACBS;gi|170088380|ref|XP_001875413.1|;gi|646396692|gb|KDQ60944.1|	Rhizoctonia solani 123E;Gymnopus luxurians FD-317 M1;Dacryopinax;Lentinula;Lentinula edodes;Hebeloma cylindrosporum h7;Laccaria;Laccaria bicolor;Laccaria bicolor S238N-H82;Jaapia argillacea MUCL 33604	65;63;59;63;63;60;62;62;62;58	56;54;51;51;51;50;49;49;49;48	[('hypothetical', 4), ('family', 3), ('Expansin', 2), ('edodes]', 1), ('argillacea', 1)]	rare lipoprotein A-like double-psi beta-barrel protein [Rhizoctonia solani 123E];hypothetical protein GYMLUDRAFT_72655 [Gymnopus luxurians FD-317 M1];Barwin-like endoglucanase;Putative uncharacterized protein lup66;hypothetical protein [Lentinula edodes];hypothetical protein M413DRAFT_410304 [Hebeloma cylindrosporum h7];Expansin family protein;expansin family protein [Laccaria bicolor S238N-H82];…	3.41783	2813.76	1	54.39	9e-10	65	56	583	28.3019	660966484	215	26.0465	0	0	0	0	0	0	0	Fungi	Rhizoctonia solani	Eukaryota;Opisthokonta;Fungi;Dikarya;Basidiomycota;Agaricomycotina;Agaricomycetes;Agaricomycetes incertae sedis;Cantharellales;Ceratobasidiaceae;mitosporic Ceratobasidiaceae;Rhizoctonia;Rhizoctonia solani;Rhizoctonia solani AG-3;Rhizoctonia solani 123E	0	0;PF03330	0	0;lbc:LACBIDRAFT_306030	0	0	0
PolyA_DEIso	Salix_HiSeq_c586610_g1_i1	Salix_HiSeq_c586610_g1	1	605	0.207682	104.147	Treatment	501.472	0	0	Unknown	Unknown	Unknown	Unknown	0	0	0	0	0	0	2.70025	1106.7	1	0	0	0	0	310	0	0	0	0	0	0	0	0	0	0	0	Unknown	Unknown	0	0	0	0	0	0	0	0
PolyA_DEIso	Salix_HiSeq_c593579_g1_i1	Salix_HiSeq_c593579_g1	1314	853	218.149	104.144	Control	2.09468	SapurV1A.0133s0010.1.p	cytochrome P450 family protein	Eukaryota	Viridiplantae	Salix	Salix purpurea	SapurV1A.0133s0010.1.p;SapurV1A.0133s0020.1.p;SapurV1A.2200s0010.1.p;Potri.006G057900.1;Potri.006G058000.1;tr|U5G956|U5G956_POPTR;gi|566174667|ref|XP_006381044.1|	Salix purpurea;Salix purpurea;Salix purpurea;Populus trichocarpa;Populus trichocarpa;Populus trichocarpa;Populus trichocarpa	228;226;224;214;214;214;214	99;97;97;90;90;90;90	[('family', 3), ('cytochrome', 3), ('P450', 3), ('NoDescription', 2), ('POPTR_0006s05670g', 1)]	cytochrome P450 family protein;cytochrome P450 family protein;NoDescription;Uncharacterized protein;hypothetical protein POPTR_0006s05670g [Populus trichocarpa]	0.321119	0.497131	1	99.06	4e-72	228	99	444	71.6216	0	514	20.6226	GO:0005506;GO:0009055;GO:0016705;GO:0020037	PF00067	PTHR24298:SF44	0	0	0	KOG0156	Streptophyta	Saliceae	Eukaryota;Viridiplantae;Streptophyta;Streptophytina;Embryophyta;Tracheophyta;Euphyllophyta;Spermatophyta;Magnoliophyta;Mesangiospermae;Eudicotyledons;Gunneridae;Pentapetalae;rosids;fabi ds;Malpighiales;Salicaceae;Saliceae;Salix;Salix purpurea	GO:0005506;GO:0009055;GO:0016705;GO:0020037;GO:0005506;GO:0055114;GO:0004497	PF00067;PF00067	PTHR24298:SF44;PTHR24298:SF44;0;CYTOCHROME P450, FAMILY 712, SUBFAMILY A, POLYPEPTIDE 1 (PTHR24298:SF125)	0;pop:POPTR_0006s05670g	0	0	KOG0156;KOG0156;0
PolyA_DEIso	Salix_HiSeq_c586610_g1_i2	Salix_HiSeq_c586610_g1	1	1365	0.163352	102.915	Treatment	630.016	gi|914266333|gb|KNZ81053.1|	hypothetical protein J132_03043 [Termitomyces sp. J132]	Eukaryota	Fungi	Termitomyces	Termitomyces sp. J132	gi|914266333|gb|KNZ81053.1|;tr|A8NZR6|A8NZR6_COPC7;gi|299746093|ref|XP_001837731.2|;tr|B0D4J0|B0D4J0_LACBS;laccaria|B0D4J0|B0D4J0_LACBS;laccaria|A0A0C9YA72|A0A0C9YA72_9AGAR;gi|170095601|ref|XP_001879021.1|;gi|750949260|gb|KIK07137.1|;tr|D8Q7T6|D8Q7T6_SCHCM;gi|302683406|ref|XP_003031384.1|	Termitomyces sp. J132;Coprinopsis;Coprinopsis cinerea okayama7#130;Laccaria;Laccaria bicolor;Laccaria amethystina;Laccaria bicolor S238N-H82;Laccaria amethystina LaAM-08-1;Schizophyllum;Schizophyllum commune H4-8	153;145;145;147;147;147;147;147;145;145	66;62;62;61;61;61;61;61;59;59	[('hypothetical', 4), ('Putative', 2), ('[Laccaria', 2), ('Predicted', 2), ('uncharacterized', 2)]	hypothetical protein J132_03043 [Termitomyces sp. J132];Putative uncharacterized protein;hypothetical protein CC1G_06937 [Coprinopsis cinerea okayama7#130];Predicted protein;Unplaced genomic scaffold K443scaffold_14, whole genome shotgun sequence;predicted protein [Laccaria bicolor S238N-H82];hypothetical protein K443DRAFT_673694 [Laccaria amethystina LaAM-08-1];hypothetical protein SCHCODRAFT_82…	2.79935	653.108	1	62.61	4e-41	153	66	916	37.6638	914266333	216	52.3148	0	0	0	0	0	0	0	Fungi	Lyophyllaceae	Eukaryota;Opisthokonta;Fungi;Dikarya;Basidiomycota;Agaricomycotina;Agaricomycetes;Agaricomycetidae;Agaricales;Lyophyllaceae;Termitomyces;Termitomyces sp. J132	0	PF10342;0	0	cci:CC1G_06937;0;lbc:LACBIDRAFT_293601;scm:SCHCODRAFT_82504	0	0	0
PolyA_DEIso	Salix_HiSeq_c562755_g2_i1	Salix_HiSeq_c562755_g2	1455	966	202.666	102.814	Control	1.97119	SapurV1A.0694s0040.1.p	benzoquinone reductase	Eukaryota	Viridiplantae	Salix	Salix purpurea	SapurV1A.0694s0040.1.p;SapurV1A.0694s0040.2.p;tr|B9I056|B9I056_POPTR;Potri.011G129400.1;Potri.011G129400.2;gi|224115142|ref|XP_002316953.1|;tr|U5GWE6|U5GWE6_POPTR;Potri.001G410700.1;gi|566154710|ref|XP_006370577.1|;gi|743860655|ref|XP_011030918.1|	Salix purpurea;Salix purpurea;Populus trichocarpa;Populus trichocarpa;Populus trichocarpa;Populus trichocarpa;Populus trichocarpa;Populus trichocarpa;Populus trichocarpa;Populus euphratica	235;235;223;224;224;223;220;222;220;221	87;87;79;79;79;79;78;78;78;78	[('QUINONE', 7), ('REDUCTASE', 7), ('FLAVODOXIN-LIKE', 7), ('family', 4), ('co-ortholog', 3)]	benzoquinone reductase;quinone oxidoreductase, putative;FLAVODOXIN-LIKE QUINONE REDUCTASE 1 family protein;similar to FLAVODOXIN-LIKE QUINONE REDUCTASE 1;[ co-ortholog (2of2) of At5g54500, At4g27270, ];FLAVODOXIN-LIKE QUINONE REDUCTASE 1 family protein [Populus trichocarpa];[ co-ortholog (1of2) of At5g54500, At4g27270, ];PREDICTED: probable NAD(P)H dehydrogenase (quinone) FQR1-like 1 [Populus eup…	0.294728	0.592244	0.994986	100	7e-78	235	87	538	75.2788	0	204	66.1765	0	PF03358	0	0	0	0	KOG3135	Streptophyta	Saliceae	Eukaryota;Viridiplantae;Streptophyta;Streptophytina;Embryophyta;Tracheophyta;Euphyllophyta;Spermatophyta;Magnoliophyta;Mesangiospermae;Eudicotyledons;Gunneridae;Pentapetalae;rosids;fabi ds;Malpighiales;Salicaceae;Saliceae;Salix;Salix purpurea	0;GO:0010181;GO:0016491;GO:0045892;GO:0009055;GO:0050662	PF03358;PF03358;0	0;FLAVODOXIN-LIKE QUINONE REDUCTASE 1 (PTHR30546:SF6)	0;pop:POPTR_0011s13310g;pop:POPTR_0001s43940g	0	0;K03809	KOG3135;KOG3135;0
PolyA_DEIso	Salix_HiSeq_c487535_g1_i4	Salix_HiSeq_c487535_g1	181	491	57.538	102.304	Treatment	1.77803	0	0	Unknown	Unknown	Unknown	Unknown	0	0	0	0	0	0	0.249938	1.89707	0.982894	0	0	0	0	248	0	0	0	0	0	0	0	0	0	0	0	Unknown	Unknown	0	0	0	0	0	0	0	0
PolyA_DEIso	Salix_HiSeq_c556381_g1_i2	Salix_HiSeq_c556381_g1	992	967	153.614	101.412	Control	1.51475	SapurV1A.2033s0050.1.p	40S ribosomal protein S29	Eukaryota	Viridiplantae	Salix	Salix purpurea	SapurV1A.2033s0050.1.p	Salix purpurea	166	100	[('S29', 1), ('40S', 1), ('ribosomal', 1)]	40S ribosomal protein S29	0.180341	0.673968	0.99883	100	1e-52	166	100	506	46.8379	0	87	90.8046	GO:0003735;GO:0005622;GO:0005840;GO:0006412	PF00253	PTHR12010	0	0	K02980	KOG3506	Streptophyta	Saliceae	Eukaryota;Viridiplantae;Streptophyta;Streptophytina;Embryophyta;Tracheophyta;Euphyllophyta;Spermatophyta;Magnoliophyta;Mesangiospermae;Eudicotyledons;Gunneridae;Pentapetalae;rosids;fabi ds;Malpighiales;Salicaceae;Saliceae;Salix;Salix purpurea	GO:0003735;GO:0005622;GO:0005840;GO:0006412	PF00253	PTHR12010	0	0	K02980	KOG3506
PolyA_DEIso	Salix_HiSeq_c582422_g2_i3	Salix_HiSeq_c582422_g2	1	513	0.111396	101.227	Treatment	908.714	0	0	Unknown	Unknown	Unknown	Unknown	0	0	0	0	0	0	2.95843	1015.04	1	0	0	0	0	339	0	0	0	0	0	0	0	0	0	0	0	Unknown	Unknown	0	0	0	0	0	0	0	0
PolyA_DEIso	Salix_HiSeq_c568928_g1_i6	Salix_HiSeq_c568928_g1	2	1126	0.272612	101.059	Treatment	370.708	tr|S7RLJ3|S7RLJ3_GLOTA	Peptidyl-prolyl cis-trans isomerase	Eukaryota	Fungi	Gloeophyllaceae	Gloeophyllum	tr|S7RLJ3|S7RLJ3_GLOTA;gi|630357117|ref|XP_007867859.1|;gi|648158982|gb|KDR72718.1|;gi|749896124|gb|KIJ63814.1|;tr|A8P981|A8P981_COPC7;gi|597981609|ref|XP_007363549.1|;gi|169866255|ref|XP_001839717.1|;gi|749759574|gb|KII84573.1|;gi|745991739|dbj|BAQ19359.1|;gi|646304228|gb|KDQ25375.1|	Gloeophyllum;Gloeophyllum trabeum ATCC 11539;Galerina marginata CBS 339.88;Hydnomerulius pinastri MD-312;Coprinopsis;Dichomitus squalens LYAD-421 SS1;Coprinopsis cinerea okayama7#130;Plicaturopsis crispa FD-325 SS-3;Grifola frondosa;Pleurotus ostreatus PC15	291;291;288;283;280;281;280;278;278;279	88;88;87;83;82;82;82;82;81;81	[('hypothetical', 5), ('cyclophilin', 3), ('cis-trans', 2), ('Peptidyl-prolyl', 2), ('isomerase', 2)]	Peptidyl-prolyl cis-trans isomerase;hypothetical protein GLOTRDRAFT_122161 [Gloeophyllum trabeum ATCC 11539];hypothetical protein GALMADRAFT_252929 [Galerina marginata CBS 339.88];hypothetical protein HYDPIDRAFT_112779 [Hydnomerulius pinastri MD-312];Peptidyl-prolyl cis-trans isomerase;cyclophilin [Dichomitus squalens LYAD-421 SS1];cyclophilin [Coprinopsis cinerea okayama7#130];hypothetical prote…	2.56903	469.289	1	85.19	3e-96	291	88	755	64.3709	S7RLJ3	162	100	GO:0003755;GO:0006457	PF00160	PTHR11071	gtr:GLOTRDRAFT_122161	0	0	0	Dikarya	Gloeophyllales	Eukaryota;Fungi;Dikarya;Basidiomycota;Agaricomycotina;Agaricomycetes;Gloeophyllales;Gloeophyllaceae;Gloeophyllum	GO:0003755;GO:0006457;0;GO:0003755	PF00160;0;PF00160	PTHR11071;0;PTHR11071	gtr:GLOTRDRAFT_122161;0;cci:CC1G_09572	0	0	0
PolyA_DEIso	Salix_HiSeq_c596288_g1_i1	Salix_HiSeq_c596288_g1	1	1098	0.187083	100.764	Treatment	538.604	0	0	Unknown	Unknown	Unknown	Unknown	0	0	0	0	0	0	2.73127	722.523	1	0	0	0	0	759	0	0	0	0	0	0	0	0	0	0	0	Unknown	Unknown	0	0	0	0	0	0	0	0
PolyA_DEIso	Salix_HiSeq_c601766_g1_i1	Salix_HiSeq_c601766_g1	963	778	154.668	100.164	Control	1.54415	SapurV1A.0669s0100.1.p	5-methyltetrahydropteroyltriglutamate-homocysteine methyltransferase	Eukaryota	Viridiplantae	Salix	Salix purpurea	SapurV1A.0669s0100.1.p;SapurV1A.0669s0100.2.p;SapurV1A.0669s0100.3.p;Potri.T070100.1;tr|B9IPT1|B9IPT1_POPTR;Potri.019G038200.1;Potri.019G038200.10;Potri.019G038200.11;Potri.019G038200.12;Potri.019G038200.2	Salix purpurea;Salix purpurea;Salix purpurea;Populus trichocarpa;Populus trichocarpa;Populus trichocarpa;Populus trichocarpa;Populus trichocarpa;Populus trichocarpa;Populus trichocarpa	141;141;141;140;139;140;140;140;140;140	97;97;97;95;95;95;95;95;95;95	[('NoDescription', 5), ('methyltransferase', 5), ('5-methyltetrahydropteroyltriglutamate-homocysteine', 3), ('5-methyltetrahydropteroyltriglutamate--homocysteine', 2), ('synthase', 2)]	5-methyltetrahydropteroyltriglutamate-homocysteine methyltransferase;5-methyltetrahydropteroyltriglutamate-homocysteine methyltransferase;similar to 5-methyltetrahydropteroyltriglutamate--homocysteine methyltransferase (EC 2.1.1.14) (Vitamin-B12-independent methionine synthase isozyme) (Cobalamin-independent methionine synthase isozyme).;[ co-ortholog (1of3) of At3g03780, At5g17920, ];5-methyltet…	0.188689	0.646125	0.965046	100	1e-38	141	97	459	44.4444	0	766	8.87728	GO:0003871;GO:0009086;GO:0008270;GO:0008652	PF01717;PF08267	PTHR19960:SF21	0	2.1.1.14	K00549	KOG2263	Streptophyta	Saliceae	Eukaryota;Viridiplantae;Streptophyta;Streptophytina;Embryophyta;Tracheophyta;Euphyllophyta;Spermatophyta;Magnoliophyta;Mesangiospermae;Eudicotyledons;Gunneridae;Pentapetalae;rosids;fabi ds;Malpighiales;Salicaceae;Saliceae;Salix;Salix purpurea	GO:0003871;GO:0009086;GO:0008270;GO:0008652;GO:0003871;GO:0008652	PF01717;PF08267;PF01717;PF08267	PTHR19960:SF21;PTHR19960:SF21;0;PTHR19960:SF21	0;pop:POPTR_0019s05430g	2.1.1.14;2.1.1.14;0;2.1.1.14	K00549;K00549;K00549	KOG2263;KOG2263;0;KOG2263
PolyA_DEIso	Salix_HiSeq_c596315_g1_i2	Salix_HiSeq_c596315_g1	1	389	0.591996	99.7331	Treatment	168.469	0	0	Unknown	Unknown	Unknown	Unknown	0	0	0	0	0	0	2.22652	294.887	1	0	0	0	0	206	0	0	0	0	0	0	0	0	0	0	0	Unknown	Unknown	0	0	0	0	0	0	0	0
PolyA_DEIso	Salix_HiSeq_c531187_g1_i1	Salix_HiSeq_c531187_g1	0	630	0.0479055	99.6577	Treatment	2080.3	gi|827759554|gb|KLO14198.1|	hypothetical protein SCHPADRAFT_873022 [Schizopora paradoxa]	Eukaryota	Fungi	Schizopora	Schizopora paradoxa	gi|827759554|gb|KLO14198.1|;gi|646311947|gb|KDQ33088.1|	Schizopora paradoxa;Pleurotus ostreatus PC15	97;102	78;71	[('hypothetical', 2), ('PLEOSDRAFT_1091324', 1), ('[Schizopora', 1), ('paradoxa]', 1), ('ostreatus', 1)]	hypothetical protein SCHPADRAFT_873022 [Schizopora paradoxa];hypothetical protein PLEOSDRAFT_1091324 [Pleurotus ostreatus PC15]	3.31813	3845.25	1	77.19	4e-23	97	78	384	44.5312	827759554	73	78.0822	0	0	0	0	0	0	0	Fungi	Corticiaceae	Eukaryota;Opisthokonta;Fungi;Dikarya;Basidiomycota;Agaricomycotina;Agaricomycetes;Agaricomycetes incertae sedis;Corticiales;Corticiaceae;Schizopora;Schizopora paradoxa	0	0	0	0	0	0	0
PolyA_DEIso	Salix_HiSeq_c593260_g1_i1	Salix_HiSeq_c593260_g1	0	658	0.0776375	98.9619	Treatment	1274.67	0	0	Unknown	Unknown	Unknown	Unknown	0	0	0	0	0	0	3.1054	1190.94	1	0	0	0	0	339	0	0	0	0	0	0	0	0	0	0	0	Unknown	Unknown	0	0	0	0	0	0	0	0
PolyA_DEIso	Salix_HiSeq_c589735_g2_i3	Salix_HiSeq_c589735_g2	0	1241	0.0315388	98.7017	Treatment	3129.54	tr|S7S116|S7S116_GLOTA	Carbonic anhydrase	Eukaryota	Fungi	Gloeophyllaceae	Gloeophyllum	tr|S7S116|S7S116_GLOTA;gi|630344063|ref|XP_007861332.1|;gi|914264805|gb|KNZ79632.1|	Gloeophyllum;Gloeophyllum trabeum ATCC 11539;Termitomyces sp. J132	81;81;79	77;77;72	[('anhydrase', 2), ('J132]', 1), ('[Gloeophyllum', 1), ('J132_08934', 1), ('hypothetical', 1)]	Carbonic anhydrase;carbonic anhydrase [Gloeophyllum trabeum ATCC 11539];hypothetical protein J132_08934 [Termitomyces sp. J132]	3.49548	2813.88	1	67.31	4e-15	81	77	872	17.8899	S7S116	171	30.4094	GO:0004089;GO:0008270	PF00484	PTHR11002	gtr:GLOTRDRAFT_102744	0	K01673	0	Dikarya	Gloeophyllales	Eukaryota;Fungi;Dikarya;Basidiomycota;Agaricomycotina;Agaricomycetes;Gloeophyllales;Gloeophyllaceae;Gloeophyllum	GO:0004089;GO:0008270;0	PF00484;0	PTHR11002;0	gtr:GLOTRDRAFT_102744;0	0	K01673;0	0
PolyA_DEIso	Salix_HiSeq_c587835_g1_i2	Salix_HiSeq_c587835_g1	2	747	0.280154	98.0465	Treatment	349.974	gi|618806005|ref|XP_007305762.1|	ricin B-like lectin [Stereum hirsutum FP-91666 SS1]	Eukaryota	Fungi	Stereum hirsutum	Stereum hirsutum FP-91666 SS1	gi|618806005|ref|XP_007305762.1|;gi|595783378|ref|XP_007270232.1|;gi|595783404|ref|XP_007270245.1|;gi|646384452|gb|KDQ49766.1|	Stereum hirsutum FP-91666 SS1;Fomitiporia mediterranea MF3/22;Fomitiporia mediterranea MF3/22;Jaapia argillacea MUCL 33604	75;67;70;64	42;39;35;32	[('B-like', 3), ('ricin', 3), ('[Fomitiporia', 2), ('mediterranea', 2), ('MF3/22]', 2)]	ricin B-like lectin [Stereum hirsutum FP-91666 SS1];ricin B-like lectin, partial [Fomitiporia mediterranea MF3/22];ricin B-like lectin [Fomitiporia mediterranea MF3/22];carbohydrate-binding module family 13 protein [Jaapia argillacea MUCL 33604]	2.54404	626.293	1	39.78	1e-13	75	42	403	66.9975	618806005	189	45.5026	0	0	0	0	0	0	0	Fungi	Stereum	Eukaryota;Opisthokonta;Fungi;Dikarya;Basidiomycota;Agaricomycotina;Agaricomycetes;Agaricomycetes incertae sedis;Russulales;Stereaceae;Stereum;Stereum hirsutum;Stereum hirsutum FP-91666 SS1	0	0	0	0	0	0	0
PolyA_DEIso	Salix_HiSeq_c589771_g6_i1	Salix_HiSeq_c589771_g6	2	541	0.666004	97.8739	Treatment	146.957	tr|A7V4G3|A7V4G3_BACUN	Uncharacterized protein	Bacteria	Bacteroidetes	Bacteroidaceae	Bacteroides	tr|A7V4G3|A7V4G3_BACUN;gi|156860419|gb|EDO53850.1|;tr|E0Y0T8|E0Y0T8_9SPHI;gi|297184160|gb|ADI20279.1|;tr|A6BL09|A6BL09_9FIRM;gi|149751692|gb|EDM61623.1|;tr|A6BL10|A6BL10_9FIRM;gi|149751691|gb|EDM61622.1|;tr|A6BKY6|A6BKY6_9FIRM;gi|149751714|gb|EDM61645.1|	Bacteroides;Bacteroides uniformis ATCC 8492;Sphingobacterium;uncultured Sphingobacterium sp. EB080_L08E11;Dorea;Dorea longicatena DSM 13814;Dorea;Dorea longicatena DSM 13814;Dorea;Dorea longicatena DSM 13814	50;50;49;49;58;58;58;58;57;57	50;50;48;48;45;45;44;44;43;43	[('hypothetical', 5), ('Uncharacterized', 4), ('[Dorea', 3), ('13814]', 3), ('DSM', 3)]	Uncharacterized protein;hypothetical protein BACUNI_02467 [Bacteroides uniformis ATCC 8492];Putative uncharacterized protein;hypothetical protein [uncultured Sphingobacterium sp. EB080_L08E11];Uncharacterized protein;hypothetical protein DORLON_03023 [Dorea longicatena DSM 13814];hypothetical protein DORLON_03026 [Dorea longicatena DSM 13814];hypothetical protein DORLON_02997 [Dorea longicatena D…	2.16719	139.284	1	71.05	2e-06	50	50	284	40.1408	A7V4G3	62	61.2903	GO:0016021	0	0	0	0	0	0	Bacteroidia	Bacteroidales	Bacteria;Bacteroidetes;Bacteroidia;Bacteroidales;Bacteroidaceae;Bacteroides	GO:0016021;0	0	0	0	0	0	0
PolyA_DEIso	Salix_HiSeq_c476964_g1_i1	Salix_HiSeq_c476964_g1	36	492	10.0182	97.8464	Treatment	9.76684	SapurV1A.0003s0850.1.p	calcium-binding protein with EF-hand protein, putative	Eukaryota	Viridiplantae	Salix	Salix purpurea	SapurV1A.0003s0850.1.p;gi|743827892|ref|XP_011023139.1|;tr|U5GLL9|U5GLL9_POPTR;Potri.002G174900.1;gi|566158548|ref|XP_006386633.1|	Salix purpurea;Populus euphratica;Populus trichocarpa;Populus trichocarpa;Populus trichocarpa	159;161;161;161;161	99;94;94;94;94	[('calcium-binding', 2), ('[Populus', 2), ('PREDICTED:', 1), ('putative', 1), ('Uncharacterized', 1)]	calcium-binding protein with EF-hand protein, putative;PREDICTED: calcium-binding protein KIC [Populus euphratica];Uncharacterized protein;NoDescription;hypothetical protein POPTR_0002s17550g [Populus trichocarpa]	0.989754	12.2365	0.999985	100	2e-50	159	99	259	90.3475	0	126	61.9048	0	0	PTHR10891:SF148	0	0	0	KOG0028	Streptophyta	Saliceae	Eukaryota;Viridiplantae;Streptophyta;Streptophytina;Embryophyta;Tracheophyta;Euphyllophyta;Spermatophyta;Magnoliophyta;Mesangiospermae;Eudicotyledons;Gunneridae;Pentapetalae;rosids;fabi ds;Malpighiales;Salicaceae;Saliceae;Salix;Salix purpurea	0;GO:0005509	0	PTHR10891:SF148;0;PTHR10891:SF148;CALCIUM-BINDING PROTEIN KIC (PTHR10891:SF624)	0;pop:POPTR_0002s17550g	0	0	KOG0028;0;KOG0028
PolyA_DEIso	Salix_HiSeq_c462794_g1_i1	Salix_HiSeq_c462794_g1	1057	1102	134.4	96.8979	Control	1.38702	SapurV1A.0326s0010.1.p	cytochrome b5-like heme/steroid-binding domain protein	Eukaryota	Viridiplantae	Salix	Salix purpurea	SapurV1A.0326s0010.1.p;SapurV1A.2234s0020.1.p;SapurV1A.0326s0010.2.p;Potri.T100900.1;Potri.014G167500.1	Salix purpurea;Salix purpurea;Salix purpurea;Populus trichocarpa;Populus trichocarpa	67;66;66;45;45	61;61;60;53;52	[('b5-like', 3), ('domain', 3), ('heme/steroid-binding', 3), ('cytochrome', 3), ('NoDescription', 2)]	cytochrome b5-like heme/steroid-binding domain protein;cytochrome b5-like heme/steroid-binding domain protein;NoDescription;NoDescription	0.142084	0.764999	0.99603	100	1e-13	67	61	621	27.0531	0	135	41.4815	GO:0020037	PF00173	PTHR19359	0	0	0	KOG0537	Streptophyta	Saliceae	Eukaryota;Viridiplantae;Streptophyta;Streptophytina;Embryophyta;Tracheophyta;Euphyllophyta;Spermatophyta;Magnoliophyta;Mesangiospermae;Eudicotyledons;Gunneridae;Pentapetalae;rosids;fabi ds;Malpighiales;Salicaceae;Saliceae;Salix;Salix purpurea	GO:0020037;GO:0020037;GO:0020037	PF00173;PF00173;PF00173	PTHR19359;PTHR19359;0	0	0	0	KOG0537;KOG0537;0
PolyA_DEIso	Salix_HiSeq_c566609_g2_i1	Salix_HiSeq_c566609_g2	115	439	33.973	95.7386	Treatment	2.81808	0	0	Unknown	Unknown	Unknown	Unknown	0	0	0	0	0	0	0.449953	2.94549	0.972341	0	0	0	0	230	0	0	0	0	0	0	0	0	0	0	0	Unknown	Unknown	0	0	0	0	0	0	0	0
PolyA_DEIso	Salix_HiSeq_c540213_g1_i1	Salix_HiSeq_c540213_g1	0	511	0.0709839	94.9678	Treatment	1337.88	gi|646396509|gb|KDQ60761.1|	hypothetical protein JAAARDRAFT_31733 [Jaapia argillacea MUCL 33604]	Eukaryota	Fungi	Jaapia argillacea	Jaapia argillacea MUCL 33604	gi|646396509|gb|KDQ60761.1|;gi|598040761|ref|XP_007349753.1|;gi|691795720|emb|CDO69530.1|;gi|754376967|gb|KIP09590.1|;tr|D8PSH0|D8PSH0_SCHCM;laccaria|A0A0C9WSM4|A0A0C9WSM4_9AGAR;tr|M5CEQ8|M5CEQ8_THACB;tr|R7S9U2|R7S9U2_TRAVS;gi|302691114|ref|XP_003035236.1|;gi|471866109|emb|CCO37931.1|	Jaapia argillacea MUCL 33604;Auricularia subglabra TFB-10046 SS5;Trametes cinnabarina;Phlebiopsis gigantea 11061_1 CR5-6;Schizophyllum;Laccaria amethystina;Rhizoctonia;Trametes;Schizophyllum commune H4-8;Rhizoctonia solani AG-1 IB	153;152;152;151;152;151;151;150;152;151	87;85;85;85;84;84;84;84;84;84	[('ribosomal', 7), ('S21', 6), ('40S', 6), ('hypothetical', 3), ('argillacea', 1)]	hypothetical protein JAAARDRAFT_31733 [Jaapia argillacea MUCL 33604];40S ribosomal protein S21 [Auricularia subglabra TFB-10046 SS5];hypothetical protein BN946_scf184785.g35 [Trametes cinnabarina];hypothetical protein PHLGIDRAFT_86426 [Phlebiopsis gigantea 11061_1 CR5-6];40S ribosomal protein S21;40S ribosomal protein S21 [Schizophyllum commune H4-8];small subunit ribosomal protein S21e [Rhizocto…	3.12642	2374.33	1	83.72	2e-45	153	87	344	75	646396509	86	100	0	0	0	0	0	0	0	Fungi	Jaapia	Eukaryota;Opisthokonta;Fungi;Dikarya;Basidiomycota;Agaricomycotina;Agaricomycetes;Agaricomycetidae;Jaapiales;Jaapiaceae;Jaapia;Jaapia argillacea;Jaapia argillacea MUCL 33604	0;GO:0005840;GO:0003735;GO:0006364;GO:0006412	0;PF01249	0;PTHR10442	0;scm:SCHCODRAFT_74640	0	0;K02971	0
PolyA_DEIso	Salix_HiSeq_c587243_g2_i1	Salix_HiSeq_c587243_g2	11	461	2.75284	94.6767	Treatment	34.3924	gi|523373741|gb|EPR08335.1|	hypothetical protein L323_17800 [ [[Clostridium] papyrosolvens C7]	Bacteria	Firmicutes	[Clostridium] papyrosolvens	[Clostridium] papyrosolvens C7	gi|523373741|gb|EPR08335.1|;tr|E0XUP3|E0XUP3_9BACT;gi|297181958|gb|ADI18134.1|	[Clostridium] papyrosolvens C7;Verrucomicrobiales;uncultured Verrucomicrobiales bacterium HF0200_39L05	52;59;59	53;46;46	[('hypothetical', 2), ('HF0200_39L05]', 1), ('C7]', 1), ('L323_17800', 1), ('papyrosolvens', 1)]	hypothetical protein L323_17800 [ [[Clostridium] papyrosolvens C7];Putative uncharacterized protein;hypothetical protein [uncultured Verrucomicrobiales bacterium HF0200_39L05]	1.53646	34.9602	0.999999	62.22	6e-07	52	53	221	61.086	523373741	73	61.6438	0	0	0	0	0	0	0	Clostridia	Ruminiclostridium	Bacteria;Firmicutes;Clostridia;Clostridiales;Ruminococcaceae;Ruminiclostridium;[Clostridium] papyrosolvens;[Clostridium] papyrosolvens C7	0	0	0	0	0	0	0
PolyA_DEIso	Salix_HiSeq_c594282_g1_i1	Salix_HiSeq_c594282_g1	20	634	6.78017	94.238	Treatment	13.8991	0	0	Unknown	Unknown	Unknown	Unknown	0	0	0	0	0	0	1.14299	15.0284	1	0	0	0	0	305	0	0	0	0	0	0	0	0	0	0	0	Unknown	Unknown	0	0	0	0	0	0	0	0
PolyA_DEIso	Salix_HiSeq_c545349_g2_i2	Salix_HiSeq_c545349_g2	0	699	0.0352574	91.0152	Treatment	2581.45	0	0	Unknown	Unknown	Unknown	Unknown	0	0	0	0	0	0	3.41186	1559.39	1	0	0	0	0	357	0	0	0	0	0	0	0	0	0	0	0	Unknown	Unknown	0	0	0	0	0	0	0	0
PolyA_DEIso	Salix_HiSeq_c600230_g5_i2	Salix_HiSeq_c600230_g5	54	355	17.7308	90.7082	Treatment	5.11585	SapurV1A.0071s0410.1.p	UDP-glucose:flavonoid 7-O-glucosyltransferase	Eukaryota	Viridiplantae	Salix	Salix purpurea	SapurV1A.0071s0410.1.p	Salix purpurea	77	100	[('UDP-glucose:flavonoid', 1), ('7-O-glucosyltransferase', 1)]	UDP-glucose:flavonoid 7-O-glucosyltransferase	0.708918	5.63078	0.999995	100	1e-17	77	100	236	47.0339	0	432	8.56481	GO:0008152;GO:0016758	PF00201	PTHR11926:SF15	0	2.4.1.121	K13692	KOG1192	Streptophyta	Saliceae	Eukaryota;Viridiplantae;Streptophyta;Streptophytina;Embryophyta;Tracheophyta;Euphyllophyta;Spermatophyta;Magnoliophyta;Mesangiospermae;Eudicotyledons;Gunneridae;Pentapetalae;rosids;fabi ds;Malpighiales;Salicaceae;Saliceae;Salix;Salix purpurea	GO:0008152;GO:0016758	PF00201	PTHR11926:SF15	0	2.4.1.121	K13692	KOG1192
PolyA_DEIso	Salix_HiSeq_c579846_g4_i1	Salix_HiSeq_c579846_g4	14	316	7.01875	88.632	Treatment	12.6279	gi|296046637|gb|EFG86088.1|	hypothetical protein CLCAR_4307 [Clostridium carboxidivorans P7]	Bacteria	Firmicutes	Clostridium carboxidivorans	Clostridium carboxidivorans P7	gi|296046637|gb|EFG86088.1|;tr|L9U5D6|L9U5D6_9GAMM;gi|445563935|gb|ELY20074.1|;tr|A0PXN7|A0PXN7_CLONN;tr|A0Q208|A0Q208_CLONN;tr|B1BE06|B1BE06_CLOBO;tr|C5VPD3|C5VPD3_CLOBO;tr|C5VRH9|C5VRH9_CLOBO;tr|B1BEE0|B1BEE0_CLOBO;gi|118133618|gb|ABK60662.1|	Clostridium carboxidivorans P7;Halomonas;Halomonas titanicae BH1;Clostridium;Clostridium;Clostridium;Clostridium;Clostridium;Clostridium;Clostridium novyi NT	107;105;105;105;105;105;105;105;105;105	77;74;74;73;73;73;73;73;73;73	[('Uncharacterized', 7), ('hypothetical', 3), ('[Clostridium', 2), ('CLCAR_4307', 1), ('carboxidivorans', 1)]	hypothetical protein CLCAR_4307 [Clostridium carboxidivorans P7];Uncharacterized protein;hypothetical protein HALTITAN_3299 [Halomonas titanicae BH1];conserved hypothetical protein [Clostridium novyi NT]	1.10133	18.0193	0.99999	76.12	2e-26	107	77	203	99.0148	296046637	230	29.1304	0	0	0	0	0	0	0	Clostridia	Clostridium	Bacteria;Firmicutes;Clostridia;Clostridiales;Clostridiaceae;Clostridium;Clostridium carboxidivorans;Clostridium carboxidivorans P7	0	0	0	0	0	0	0
PolyA_DEIso	Salix_HiSeq_c589371_g5_i4	Salix_HiSeq_c589371_g5	498	1762	33.3723	88.0979	Treatment	2.63986	SapurV1A.0061s0040.1.p	plasma membrane intrinsic protein PIP1-1	Eukaryota	Viridiplantae	Salix	Salix purpurea	SapurV1A.0061s0040.1.p;Potri.010G191900.1;Potri.010G191900.3;tr|A9PFE8|A9PFE8_POPTR;gi|224109360|ref|XP_002315171.1|	Salix purpurea;Populus trichocarpa;Populus trichocarpa;Populus trichocarpa;Populus trichocarpa	588;561;561;560;560	100;91;91;91;91	[('NoDescription', 2), ('POPTR_0010s19930g', 1), ('Uncharacterized', 1), ('[Populus', 1), ('PIP1-1', 1)]	plasma membrane intrinsic protein PIP1-1;NoDescription;Uncharacterized protein;hypothetical protein POPTR_0010s19930g [Populus trichocarpa]	0.42158	2.76378	0.999749	100	0	588	100	1105	78.19	0	288	100	GO:0005215;GO:0006810;GO:0016020	PF00230	PTHR19139:SF55	0	0	K09872	KOG0223	Streptophyta	Saliceae	Eukaryota;Viridiplantae;Streptophyta;Streptophytina;Embryophyta;Tracheophyta;Euphyllophyta;Spermatophyta;Magnoliophyta;Mesangiospermae;Eudicotyledons;Gunneridae;Pentapetalae;rosids;fabi ds;Malpighiales;Salicaceae;Saliceae;Salix;Salix purpurea	GO:0005215;GO:0006810;GO:0016020;GO:0005215;GO:0016021	PF00230;PF00230	PTHR19139:SF55;PTHR19139:SF55;PTHR19139;AQUAPORIN PIP1-5-RELATED (PTHR19139:SF90)	0;pop:POPTR_0010s19930g	0	K09872;K09872	KOG0223;KOG0223;0
PolyA_DEIso	Salix_HiSeq_c580862_g1_i1	Salix_HiSeq_c580862_g1	48	1151	5.7223	86.2172	Treatment	15.0669	pyronema|U4L5Y4|U4L5Y4_PYROM	Uncharacterized protein	Eukaryota	Fungi	Pyronema	Pyronema omphalodes	pyronema|U4L5Y4|U4L5Y4_PYROM	Pyronema omphalodes	48	34	[('Uncharacterized', 1)]	Uncharacterized protein	1.17802	35.1299	0.999955	48.05	9e-08	48	34	704	32.8125	U4L5Y4_PYROM	73	97.2603	0	0	0	0	0	0	0	Dikarya	Pyronemataceae	Eukaryota;Fungi;Dikarya;Ascomycota;saccharomyceta;Pezizomycotina;Pezizomycetes;Pezizales;Pyronemataceae;Pyronema;Pyronema omphalodes	0	0	0	0	0	0	0
PolyA_DEIso	Salix_HiSeq_c590384_g1_i2	Salix_HiSeq_c590384_g1	1	1175	0.0591652	85.9261	Treatment	1452.31	gi|751730316|gb|KIM78633.1|	hypothetical protein PILCRDRAFT_586269 [Piloderma croceum F 1598]	Eukaryota	Fungi	Piloderma croceum	Piloderma croceum F 1598	gi|751730316|gb|KIM78633.1|;tr|M5CB77|M5CB77_THACB;tr|M5CC56|M5CC56_THACB;gi|471871369|emb|CCO36676.1|;gi|471871419|emb|CCO36665.1|;gi|695566061|ref|XP_009549692.1|;gi|630959566|ref|XP_007876191.1|;tr|G4TBX8|G4TBX8_PIRID;gi|598008889|ref|XP_007336470.1|;gi|353236835|emb|CCA68821.1|	Piloderma croceum F 1598;Rhizoctonia;Rhizoctonia;Rhizoctonia solani AG-1 IB;Rhizoctonia solani AG-1 IB;Heterobasidion irregulare TC 32-1;Anthracocystis flocculosa PF-1;Piriformospora;Auricularia subglabra TFB-10046 SS5;Piriformospora indica DSM 11827	137;130;130;130;130;129;127;126;127;126	34;32;32;32;32;31;31;30;30;30	[('hypothetical', 4), ('acetate', 3), ('IB]', 2), ('for', 2), ('ADY2-', 2)]	hypothetical protein PILCRDRAFT_586269 [Piloderma croceum F 1598];Uncharacterized protein;hypothetical protein BN14_10818 [Rhizoctonia solani AG-1 IB];hypothetical protein BN14_10807 [Rhizoctonia solani AG-1 IB];putative acetate transporter [Heterobasidion irregulare TC 32-1];hypothetical protein PFL1_00506 [Anthracocystis flocculosa PF-1];Related to ADY2-protein essential for the acetate permeas…	3.16206	1453.46	1	42.08	5e-35	137	34	932	64.6996	751730316	211	95.7346	0	0	0	0	0	0	0	Fungi	Piloderma	Eukaryota;Opisthokonta;Fungi;Dikarya;Basidiomycota;Agaricomycotina;Agaricomycetes;Agaricomycetidae;Atheliales;Atheliaceae;Piloderma;Piloderma croceum;Piloderma croceum F 1598	GO:0016021;0	PF01184;0	0	0	0	0	0
PolyA_DEIso	Salix_HiSeq_c588677_g1_i1	Salix_HiSeq_c588677_g1	0	1307	0.0272848	85.781	Treatment	3143.92	tr|S7RLJ0|S7RLJ0_GLOTA	Uncharacterized protein (Fragment)	Eukaryota	Fungi	Gloeophyllaceae	Gloeophyllum	tr|S7RLJ0|S7RLJ0_GLOTA;gi|630356761|ref|XP_007867681.1|;gi|807749875|ref|XP_012179732.1|;gi|827761526|gb|KLO16143.1|;gi|646396075|gb|KDQ60385.1|;gi|597981617|ref|XP_007363551.1|;gi|599108176|ref|XP_007383471.1|;tr|F8NGN5|F8NGN5_SERL9;tr|F8PKL0|F8PKL0_SERL3;gi|597918029|ref|XP_007313359.1|	Gloeophyllum;Gloeophyllum trabeum ATCC 11539;Fibroporia radiculosa;Schizopora paradoxa;Jaapia argillacea MUCL 33604;Dichomitus squalens LYAD-421 SS1;Punctularia strigosozonata HHB-11173 SS5;Serpula;Serpula;Serpula lacrymans var. lacrymans S7.9	92;92;92;92;90;90;88;88;88;88	42;42;41;41;41;39;38;37;37;37	[('hypothetical', 6), ('Putative', 2), ('lacrymans', 2), ('uncharacterized', 2), ('[Gloeophyllum', 1)]	Uncharacterized protein (Fragment);hypothetical protein GLOTRDRAFT_17384, partial [Gloeophyllum trabeum ATCC 11539];predicted protein [Fibroporia radiculosa];hypothetical protein SCHPADRAFT_848588 [Schizopora paradoxa];hypothetical protein JAAARDRAFT_46100 [Jaapia argillacea MUCL 33604];hypothetical protein DICSQDRAFT_55076 [Dichomitus squalens LYAD-421 SS1];hypothetical protein PUNSTDRAFT_52260 …	3.49747	3170.58	1	51.35	3e-19	92	42	979	34.0143	S7RLJ0	132	84.0909	0	PF10342	0	gtr:GLOTRDRAFT_17384	0	0	0	Dikarya	Gloeophyllales	Eukaryota;Fungi;Dikarya;Basidiomycota;Agaricomycotina;Agaricomycetes;Gloeophyllales;Gloeophyllaceae;Gloeophyllum	0;GO:0016021	PF10342;0	0	gtr:GLOTRDRAFT_17384;0;sla:SERLADRAFT_456456	0	0	0
PolyA_DEIso	Salix_HiSeq_c581313_g1_i1	Salix_HiSeq_c581313_g1	1650	4638	39.9899	85.3067	Treatment	2.13321	SapurV1A.0008s0930.1.p	tyrosine phosphatase-like protein PTPLB protein, putative	Eukaryota	Viridiplantae	Salix	Salix purpurea	SapurV1A.0008s0930.1.p;SapurV1A.0008s0920.1.p;gi|743912813|ref|XP_011000302.1|;Potri.001G235400.1;Potri.001G235400.2;Potri.001G235400.3;Potri.001G235400.4;tr|B9GES5|B9GES5_POPTR;gi|224054853|ref|XP_002298376.1|	Salix purpurea;Salix purpurea;Populus euphratica;Populus trichocarpa;Populus trichocarpa;Populus trichocarpa;Populus trichocarpa;Populus trichocarpa;Populus trichocarpa	450;464;429;427;427;427;427;426;426	97;94;88;87;87;87;87;87;87	[('Arabidopsis', 4), ('expressed', 4), ('ortholog', 4), ('At5g59770,]', 4), ('thaliana', 4)]	tyrosine phosphatase-like protein PTPLB protein, putative;aquaporin TIP1;PREDICTED: very-long-chain (3R)-3-hydroxyacyl-CoA dehydratase 2 [Populus euphratica];similar to expressed protein in Arabidopsis thaliana;[ ortholog of At5g59770,];Uncharacterized protein;hypothetical protein POPTR_0001s24210g [Populus trichocarpa]	0.329033	2.13791	0.999868	100	6e-151	450	97	2879	22.9246	0	220	100	0	PF04387	PTHR11035:SF3	0	0	0	KOG3187	Streptophyta	Saliceae	Eukaryota;Viridiplantae;Streptophyta;Streptophytina;Embryophyta;Tracheophyta;Euphyllophyta;Spermatophyta;Magnoliophyta;Mesangiospermae;Eudicotyledons;Gunneridae;Pentapetalae;rosids;fabi ds;Malpighiales;Salicaceae;Saliceae;Salix;Salix purpurea	GO:0005215;GO:0006810;GO:0016020;0;GO:0016021	PF04387;PF00230;0;PF04387	PTHR11035:SF3;PTHR19139:SF54;0;PTHR11035:SF3;PTHR11035;PROTEIN R10E4.9 (PTHR11035:SF23)	0;pop:POPTR_0001s24210g	0	K09873;0;K10703	KOG3187;KOG0223;0;KOG3187
PolyA_DEIso	Salix_HiSeq_c582074_g3_i1	Salix_HiSeq_c582074_g3	18	550	3.80691	84.9714	Treatment	22.3203	gi|648151318|gb|KDR65248.1|	hypothetical protein GALMADRAFT_82091, partial [Galerina marginata CBS 339.88]	Eukaryota	Fungi	Galerina marginata	Galerina marginata CBS 339.88	gi|648151318|gb|KDR65248.1|;tr|K1W4A5|K1W4A5_MARBU;gi|597589715|ref|XP_007297914.1|;tr|G9MVY4|G9MVY4_HYPVG;gi|927419638|ref|XP_013955650.1|	Galerina marginata CBS 339.88;Marssonina;Marssonina brunnea f. sp. 'multigermtubi' MB_m1;Trichoderma;Trichoderma virens Gv29-8	136;137;137;127;127	79;75;75;71;71	[('hypothetical', 3), ('partial', 2), ('Uncharacterized', 2), ('marginata', 1), ('MBM_10038', 1)]	hypothetical protein GALMADRAFT_82091, partial [Galerina marginata CBS 339.88];Uncharacterized protein;hypothetical protein MBM_10038 [Marssonina brunnea f. sp. 'multigermtubi' MB_m1];Uncharacterized protein (Fragment);hypothetical protein TRIVIDRAFT_53758, partial [Trichoderma virens Gv29-8]	1.3487	31.8161	0.999999	82.93	4e-38	136	79	449	54.7884	648151318	82	100	0	0	0	0	0	0	0	Fungi	Galerina	Eukaryota;Opisthokonta;Fungi;Dikarya;Basidiomycota;Agaricomycotina;Agaricomycetes;Agaricomycetidae;Agaricales;Strophariaceae;Galerina;Galerina marginata;Galerina marginata CBS 339.88	0	0	0	mbe:MBM_10038;0	0	0	0
PolyA_DEIso	Salix_HiSeq_c546888_g1_i2	Salix_HiSeq_c546888_g1	0	172	0.233198	84.9219	Treatment	364.163	0	0	Unknown	Unknown	Unknown	Unknown	0	0	0	0	0	0	2.5613	436.573	1	0	0	0	0	209	0	0	0	0	0	0	0	0	0	0	0	Unknown	Unknown	0	0	0	0	0	0	0	0
PolyA_DEIso	Salix_HiSeq_c35327_g1_i1	Salix_HiSeq_c35327_g1	49	634	10.16	84.2275	Treatment	8.29014	tr|U4LL59|U4LL59_PYROM	Uncharacterized protein C23D3.17 acc. no. C6Y4A9	Eukaryota	Fungi	Pyronemataceae	Pyronema	tr|U4LL59|U4LL59_PYROM;pyronema|U4LL59|U4LL59_PYROM;gi|549052549|emb|CCX30105.1|	Pyronema;Pyronema omphalodes;Pyronema omphalodes CBS 100304	76;76;76	64;64;64	[('no.', 3), ('acc.', 3), ('C6Y4A9', 3), ('Uncharacterized', 3), ('C23D3.17', 3)]	Similar to Uncharacterized protein C23D3.17 acc. no. C6Y4A9;Similar to Uncharacterized protein C23D3.17 acc. no. C6Y4A9;Similar to Uncharacterized protein C23D3.17;acc. no. C6Y4A9 [Pyronema omphalodes CBS 100304]	0.918562	17.1687	0.997801	60	1e-14	76	64	415	39.0361	U4LL59	111	49.5495	0	PF11720	0	0	0	0	0	Dikarya	Pezizales	Eukaryota;Fungi;Dikarya;Ascomycota;saccharomyceta;Pezizomycotina;Pezizomycetes;Pezizales;Pyronemataceae;Pyronema	0	PF11720;PF11720	0	0	0	0	0
PolyA_DEIso	Salix_HiSeq_c549245_g2_i1	Salix_HiSeq_c549245_g2	0	396	0.0576238	82.144	Treatment	1425.52	tr|D6RMV2|D6RMV2_COPC7	Putative uncharacterized protein	Eukaryota	Fungi	Psathyrellaceae	Coprinopsis	tr|D6RMV2|D6RMV2_COPC7;gi|299747354|ref|XP_002911157.1|;tr|V2XX35|V2XX35_MONRO;gi|630174367|ref|XP_007843183.1|;gi|961958740|gb|KTB33953.1|;gi|597984833|ref|XP_007364383.1|;gi|749845100|gb|KIJ19917.1|	Coprinopsis;Coprinopsis cinerea okayama7#130;Moniliophthora;Moniliophthora roreri MCA 2997;Moniliophthora roreri;Dichomitus squalens LYAD-421 SS1;Paxillus involutus ATCC 200175	89;89;86;86;87;92;92	84;84;79;79;79;76;75	[('ribosomal', 3), ('hypothetical', 3), ('60s', 2), ('l29', 2), ('[Moniliophthora', 2)]	Putative uncharacterized protein;60S ribosomal protein L29 [Coprinopsis cinerea okayama7#130];60s ribosomal protein l29;60s ribosomal protein l29 [Moniliophthora roreri MCA 2997];hypothetical protein WG66_13379 [Moniliophthora roreri];hypothetical protein DICSQDRAFT_103514 [Dichomitus squalens LYAD-421 SS1];hypothetical protein PAXINDRAFT_166112 [Paxillus involutus ATCC 200175]	3.15397	1557.25	1	84	2e-20	89	84	374	40.107	D6RMV2	63	79.3651	GO:0005840;GO:0003735;GO:0006412	PF01779	PTHR12884	cci:CC1G_14588	0	K02905	0	Dikarya	Agaricales	Eukaryota;Fungi;Dikarya;Basidiomycota;Agaricomycotina;Agaricomycetes;Agaricomycetidae;Agaricales;Psathyrellaceae;Coprinopsis	GO:0005840;GO:0003735;GO:0006412;0;GO:0005840	PF01779;0;PF01779	PTHR12884;0;PTHR12884	cci:CC1G_14588;0;mrr:Moror_17610	0	K02905;0;K02905	0
PolyA_DEIso	Salix_HiSeq_c556147_g1_i2	Salix_HiSeq_c556147_g1	3181	542	730.094	82.0879	Control	8.89405	0	0	Unknown	Unknown	Unknown	Unknown	0	0	0	0	0	0	0.9491	0.215604	0.99985	0	0	0	0	398	0	0	0	0	0	0	0	0	0	0	0	Unknown	Unknown	0	0	0	0	0	0	0	0
PolyA_DEIso	Salix_HiSeq_c525474_g1_i1	Salix_HiSeq_c525474_g1	1	583	0.132061	80.7441	Treatment	611.415	gi|691793744|emb|CDO71199.1|	hypothetical protein BN946_scf184845.g70 [Trametes cinnabarina]	Eukaryota	Fungi	Trametes	Trametes cinnabarina	gi|691793744|emb|CDO71199.1|;gi|636620385|ref|XP_008041327.1|;gi|914266906|gb|KNZ81602.1|;tr|S8F8H0|S8F8H0_FOMPI;tr|K5WBC0|K5WBC0_PHACS;gi|761922711|gb|KIY44111.1|;gi|924115390|emb|CUA76450.1|;tr|S7Q226|S7Q226_GLOTA;gi|630356755|ref|XP_007867678.1|;tr|K9HBH5|K9HBH5_AGABB	Trametes cinnabarina;Trametes versicolor FP-101664 SS1;Termitomyces sp. J132;Fomitopsis;Phanerochaete;Fistulina hepatica ATCC 64428;Rhizoctonia solani;Gloeophyllum;Gloeophyllum trabeum ATCC 11539;Agaricus	155;154;152;153;150;151;151;150;150;148	80;79;78;77;76;76;76;75;75;73	[('ribosomal', 7), ('40S', 6), ('partial', 3), ('S26', 3), ('S26,', 3)]	hypothetical protein BN946_scf184845.g70 [Trametes cinnabarina];40S ribosomal protein S26, partial [Trametes versicolor FP-101664 SS1];40S ribosomal protein S26, partial [Termitomyces sp. J132];Uncharacterized protein;Uncharacterized protein (Fragment);ribosomal protein S26e [Fistulina hepatica ATCC 64428];40S ribosomal protein S26 [Schizophyllum commune] [Rhizoctonia solani];40S ribosomal protei…	2.78634	659.587	1	92.63	4e-44	155	80	538	52.974	691793744	152	62.5	0	0	0	0	0	0	0	Fungi	Coriolaceae	Eukaryota;Opisthokonta;Fungi;Dikarya;Basidiomycota;Agaricomycotina;Agaricomycetes;Agaricomycetes incertae sedis;Polyporales;Coriolaceae;Trametes;Trametes cinnabarina	0;GO:0005840;GO:0003884;GO:0071949;GO:0003735;GO:0046416;GO:0006412;GO:0006412	0;PF01266;PF01283;PF01283	0;PTHR11530;PTHR12538;PTHR12538	0;pco:PHACADRAFT_91294;gtr:GLOTRDRAFT_14700;abv:AGABI2DRAFT75211	0	0;K02976;K02976	0
PolyA_DEIso	Salix_HiSeq_c590047_g1_i2	Salix_HiSeq_c590047_g1	30	695	5.34327	80.4559	Treatment	15.0574	0	0	Unknown	Unknown	Unknown	Unknown	0	0	0	0	0	0	1.17775	14.3072	0.999993	0	0	0	0	361	0	0	0	0	0	0	0	0	0	0	0	Unknown	Unknown	0	0	0	0	0	0	0	0
PolyA_DEIso	Salix_HiSeq_c599604_g6_i1	Salix_HiSeq_c599604_g6	77	363	25.5604	79.727	Treatment	3.11917	SapurV1A.0112s0250.1.p	plasma membrane intrinsic protein PIP2.2	Eukaryota	Viridiplantae	Salix	Salix purpurea	SapurV1A.0112s0250.1.p	Salix purpurea	76	100	[('PIP2.2', 1), ('intrinsic', 1), ('plasma', 1), ('membrane', 1)]	plasma membrane intrinsic protein PIP2.2	0.494039	3.5803	0.984195	100	1e-17	76	100	250	45.6	0	286	13.2867	GO:0005215;GO:0006810;GO:0016020	PF00230	PTHR19139:SF27	0	0	K09872	KOG0223	Streptophyta	Saliceae	Eukaryota;Viridiplantae;Streptophyta;Streptophytina;Embryophyta;Tracheophyta;Euphyllophyta;Spermatophyta;Magnoliophyta;Mesangiospermae;Eudicotyledons;Gunneridae;Pentapetalae;rosids;fabi ds;Malpighiales;Salicaceae;Saliceae;Salix;Salix purpurea	GO:0005215;GO:0006810;GO:0016020	PF00230	PTHR19139:SF27	0	0	K09872	KOG0223
PolyA_DEIso	Salix_HiSeq_c589311_g1_i4	Salix_HiSeq_c589311_g1	12	524	2.37355	78.8801	Treatment	33.233	tr|U4L9N1|U4L9N1_PYROM	period circadian protein [Aspergillus niger CBS 513.88] acc. no. XP_001401130	Eukaryota	Fungi	Pyronemataceae	Pyronema	tr|U4L9N1|U4L9N1_PYROM;pyronema|U4L9N1|U4L9N1_PYROM;gi|549054270|emb|CCX06894.1|	Pyronema;Pyronema omphalodes;Pyronema omphalodes CBS 100304	114;114;114	80;80;80	[('CBS', 4), ('513.88]', 3), ('acc.', 3), ('[Aspergillus', 3), ('period', 3)]	Similar to period circadian protein [Aspergillus niger CBS 513.88] acc. no. XP_001401130;Similar to period circadian protein [Aspergillus niger CBS 513.88] acc. no. XP_001401130;Similar to period circadian protein [Aspergillus niger CBS 513.88];acc. no. XP_001401130 [Pyronema omphalodes CBS 100304]	1.52157	65.5477	1	80.82	2e-27	114	80	422	49.763	U4L9N1	382	19.1099	0	0	0	0	0	0	0	Dikarya	Pezizales	Eukaryota;Fungi;Dikarya;Ascomycota;saccharomyceta;Pezizomycotina;Pezizomycetes;Pezizales;Pyronemataceae;Pyronema	0	0	0	0	0	0	0
PolyA_DEIso	Salix_HiSeq_c546365_g1_i5	Salix_HiSeq_c546365_g1	1	471	0.303906	78.329	Treatment	257.741	0	0	Unknown	Unknown	Unknown	Unknown	0	0	0	0	0	0	2.41118	399.393	1	0	0	0	0	370	0	0	0	0	0	0	0	0	0	0	0	Unknown	Unknown	0	0	0	0	0	0	0	0
PolyA_DEIso	Salix_HiSeq_c543988_g1_i1	Salix_HiSeq_c543988_g1	4649	1160	456.504	77.8541	Control	5.86359	gi|751695158|gb|KIM45138.1|	hypothetical protein M413DRAFT_441811 [Hebeloma cylindrosporum h7]	Eukaryota	Fungi	Hebeloma cylindrosporum	Hebeloma cylindrosporum h7	gi|751695158|gb|KIM45138.1|	Hebeloma cylindrosporum h7	301	83	[('cylindrosporum', 1), ('h7]', 1), ('M413DRAFT_441811', 1), ('hypothetical', 1), ('[Hebeloma', 1)]	hypothetical protein M413DRAFT_441811 [Hebeloma cylindrosporum h7]	0.768164	0.344784	0.979498	92.82	9e-100	301	83	822	66.0584	751695158	181	100	0	0	0	0	0	0	0	Fungi	Hebeloma	Eukaryota;Opisthokonta;Fungi;Dikarya;Basidiomycota;Agaricomycotina;Agaricomycetes;Agaricomycetidae;Agaricales;Cortinariaceae;Hebeloma;Hebeloma cylindrosporum;Hebeloma cylindrosporum h7	0	0	0	0	0	0	0
PolyA_DEIso	Salix_HiSeq_c527977_g1_i1	Salix_HiSeq_c527977_g1	512	547	109.474	77.4189	Control	1.41405	SapurV1A.0023s0970.2.p	glutathione S-transferase DHAR2	Eukaryota	Viridiplantae	Salix	Salix purpurea	SapurV1A.0023s0970.2.p;tr|D2WL74|D2WL74_POPTR;gi|283135906|gb|ADB11344.1|;gi|743844024|ref|XP_011027102.1|;tr|E2RWY6|E2RWY6_MALGL;gi|310772392|dbj|BAJ23959.1|;Potri.010G211600.1;tr|J9WN12|J9WN12_POPTO;gi|405779437|gb|AFS18599.1|;Potri.010G211600.2	Salix purpurea;Populus trichocarpa;Populus trichocarpa;Populus euphratica;Malpighia;Malpighia glabra;Populus trichocarpa;Populus trichocarpa;Populus tomentosa;Populus trichocarpa	60;59;59;59;56;56;57;57;57;57	100;98;98;98;93;93;92;92;92;90	[('dehydroascorbate', 4), ('glutathione', 4), ('DHAR2', 3), ('reductase', 3), ('[Populus', 3)]	glutathione S-transferase DHAR2;DHAR class glutathione transferase DHAR2;DHAR class glutathione transferase DHAR2 [Populus trichocarpa];PREDICTED: glutathione S-transferase DHAR2-like [Populus euphratica];Dehydroascorbate reductase;dehydroascorbate reductase [Malpighia glabra];similar to dehydroascorbate reductase. [ORG:Citrullus lanatus];[ co-ortholog (1of2) of At5g36270, At1g19570, At1g19550, B…	0.150463	0.702817	0.974312	100	2e-11	60	100	385	22.5974	0	213	13.615	GO:0005515	PF00043;PF02798	PTHR11260:SF15	0	0	0	KOG1422	Streptophyta	Saliceae	Eukaryota;Viridiplantae;Streptophyta;Streptophytina;Embryophyta;Tracheophyta;Euphyllophyta;Spermatophyta;Magnoliophyta;Mesangiospermae;Eudicotyledons;Gunneridae;Pentapetalae;rosids;fabi ds;Malpighiales;Salicaceae;Saliceae;Salix;Salix purpurea	GO:0005515;GO:0016740;0;GO:0045174;GO:0004364;GO:0005515	PF00043;PF02798;PF13417;0;PF00043;PF00043	PTHR11260:SF15;0;PTHR11260:SF15;PTHR11260:SF15	0	0	0	KOG1422;0;KOG1422;KOG1422
PolyA_DEIso	Salix_HiSeq_c582722_g2_i3	Salix_HiSeq_c582722_g2	723	706	111.005	77.1879	Control	1.43812	0	0	Unknown	Unknown	Unknown	Unknown	0	0	0	0	0	0	0.157795	0.696702	0.991768	0	0	0	0	515	0	0	0	0	0	0	0	0	0	0	0	Unknown	Unknown	0	0	0	0	0	0	0	0
PolyA_DEIso	Salix_HiSeq_c568278_g8_i1	Salix_HiSeq_c568278_g8	982	803	136.351	77.1813	Control	1.76664	SapurV1A.0135s0280.1.p	cytochrome protein b5	Eukaryota	Viridiplantae	Salix	Salix purpurea	SapurV1A.0135s0280.1.p	Salix purpurea	265	100	[('cytochrome', 1)]	cytochrome protein b5	0.247148	0.563199	1	100	2e-90	265	100	562	68.3274	0	137	93.4307	GO:0020037	PF00173	PTHR19359	0	0	0	KOG0537	Streptophyta	Saliceae	Eukaryota;Viridiplantae;Streptophyta;Streptophytina;Embryophyta;Tracheophyta;Euphyllophyta;Spermatophyta;Magnoliophyta;Mesangiospermae;Eudicotyledons;Gunneridae;Pentapetalae;rosids;fabi ds;Malpighiales;Salicaceae;Saliceae;Salix;Salix purpurea	GO:0020037	PF00173	PTHR19359	0	0	0	KOG0537
PolyA_DEIso	Salix_HiSeq_c581733_g1_i1	Salix_HiSeq_c581733_g1	1	757	0.280775	76.9664	Treatment	274.121	0	0	Unknown	Unknown	Unknown	Unknown	0	0	0	0	0	0	2.43794	404.714	1	0	0	0	0	579	0	0	0	0	0	0	0	0	0	0	0	Unknown	Unknown	0	0	0	0	0	0	0	0
PolyA_DEIso	Salix_HiSeq_c600890_g1_i3	Salix_HiSeq_c600890_g1	4	258	0.734614	76.8515	Treatment	104.615	0	0	Unknown	Unknown	Unknown	Unknown	0	0	0	0	0	0	2.01959	140.319	1	0	0	0	0	245	0	0	0	0	0	0	0	0	0	0	0	Unknown	Unknown	0	0	0	0	0	0	0	0
PolyA_DEIso	Salix_HiSeq_c594185_g1_i4	Salix_HiSeq_c594185_g1	0	736	0.00918102	76.3583	Treatment	8316.98	0	0	Unknown	Unknown	Unknown	Unknown	0	0	0	0	0	0	3.91997	8599.3	1	0	0	0	0	627	0	0	0	0	0	0	0	0	0	0	0	Unknown	Unknown	0	0	0	0	0	0	0	0
PolyA_DEIso	Salix_HiSeq_c599275_g4_i1	Salix_HiSeq_c599275_g4	964	937	115.805	74.4174	Control	1.55615	SapurV1A.0664s0070.1.p	histone H2A	Eukaryota	Viridiplantae	Salix	Salix purpurea	SapurV1A.0664s0070.1.p;SapurV1A.2339s0010.1.p;Potri.001G415700.1;tr|U5GWF8|U5GWF8_POPTR;tr|A9PDD1|A9PDD1_POPTR;gi|566154760|ref|XP_006370602.1|;gi|743909567|ref|XP_011048267.1|;gi|729438828|ref|XP_010520877.1|;SapurV1A.0327s0040.1.p;gi|729338595|ref|XP_010539268.1|	Salix purpurea;Salix purpurea;Populus trichocarpa;Populus trichocarpa;Populus trichocarpa;Populus trichocarpa;Populus euphratica;Tarenaya hassleriana;Salix purpurea;Tarenaya hassleriana	225;225;240;240;216;240;216;213;213;211	80;80;74;74;74;74;74;73;72;72	[('histone', 9), ('H2A', 8), ('PREDICTED:', 3), ('similar', 3), ('[Populus', 2)]	histone H2A;histone H2A;similar to histone H2A;putative;similar to strong similarity to histone H2A GB:AAF64418 GI:7595337 from Arabidopsis thaliana;similar to Triticum aestivum GI:536892;[ co-ortholog (2of2) of At3g20670, At1g51060, ];Histone H2A;histone H2A family protein [Populus trichocarpa];PREDICTED: histone H2A.6 isoform X1 [Populus euphratica];PREDICTED: probable histone H2A.3 [Tarenaya h…	0.192052	0.630583	0.999999	100	3e-74	225	80	666	60.3604	0	134	100	GO:0003677	PF00125	PTHR23430	0	0	K11251	KOG1756	Streptophyta	Saliceae	Eukaryota;Viridiplantae;Streptophyta;Streptophytina;Embryophyta;Tracheophyta;Euphyllophyta;Spermatophyta;Magnoliophyta;Mesangiospermae;Eudicotyledons;Gunneridae;Pentapetalae;rosids;fabi ds;Malpighiales;Salicaceae;Saliceae;Salix;Salix purpurea	GO:0003677;GO:0003677;GO:0043565;GO:0005622;GO:0000786;GO:0005634;0	PF00125;PF00125;PF16211;0	PTHR23430;PTHR23430;0;HISTONE H2A.6-RELATED (PTHR23430:SF73)	0;pop:POPTR_0001s44140g	0	K11251;K11251;0	KOG1756;KOG1756;0
PolyA_DEIso	Salix_HiSeq_c570949_g1_i1	Salix_HiSeq_c570949_g1	1	488	0.146894	74.3181	Treatment	505.93	tr|R7RZJ9|R7RZJ9_PUNST	Uncharacterized protein (Fragment)	Eukaryota	Fungi	Punctularia	Punctularia	tr|R7RZJ9|R7RZJ9_PUNST;gi|599124384|ref|XP_007389360.1|;tr|K5VRA3|K5VRA3_PHACS;tr|M2QWX2|M2QWX2_CERS8;gi|599406447|ref|XP_007402183.1|;tr|R7S8W0|R7S8W0_TRAVS;gi|636629133|ref|XP_008045701.1|;gi|914255164|gb|KNZ71353.1|;tr|K5WU92|K5WU92_AGABU;tr|K9HXM9|K9HXM9_AGABB	Punctularia;Punctularia strigosozonata HHB-11173 SS5;Phanerochaete;Gelatoporia;Phanerochaete carnosa HHB-10118-sp;Trametes;Trametes versicolor FP-101664 SS1;Termitomyces sp. J132;Agaricus;Agaricus	111;111;101;101;101;99;99;98;96;96	89;89;84;84;84;82;82;80;79;79	[('Uncharacterized', 6), ('(Fragment)', 6), ('partial', 4), ('hypothetical', 3), ('sp.', 1)]	Uncharacterized protein (Fragment);hypothetical protein PUNSTDRAFT_78207, partial [Punctularia strigosozonata HHB-11173 SS5];Uncharacterized protein (Fragment);hypothetical protein PHACADRAFT_107117, partial [Phanerochaete carnosa HHB-10118-sp];hypothetical protein TRAVEDRAFT_137431, partial [Trametes versicolor FP-101664 SS1];Protein TAR1, partial [Termitomyces sp. J132];Uncharacterized protein …	2.70409	733.437	1	89.83	3e-28	111	89	466	37.9828	R7RZJ9	90	65.5556	0	0	0	psq:PUNSTDRAFT_78207	0	0	0	Dikarya	Punctulariaceae	Eukaryota;Fungi;Dikarya;Basidiomycota;Agaricomycotina;Agaricomycetes;Corticiales;Punctulariaceae;Punctularia;Punctularia	0	0	0	psq:PUNSTDRAFT_78207;0;pco:PHACADRAFT_107117;abp:AGABI1DRAFT48203;abv:AGABI2DRAFT75872;abv:AGABI2DRAFT80166	0	0	0
PolyA_DEIso	Salix_HiSeq_c595035_g5_i1	Salix_HiSeq_c595035_g5	0	312	0.148776	73.995	Treatment	497.359	0	0	Unknown	Unknown	Unknown	Unknown	0	0	0	0	0	0	2.69667	484.261	1	0	0	0	0	261	0	0	0	0	0	0	0	0	0	0	0	Unknown	Unknown	0	0	0	0	0	0	0	0
PolyA_DEIso	Salix_HiSeq_c547999_g2_i1	Salix_HiSeq_c547999_g2	1	271	0.425277	73.7537	Treatment	173.425	0	0	Unknown	Unknown	Unknown	Unknown	0	0	0	0	0	0	2.23911	184.148	1	0	0	0	0	249	0	0	0	0	0	0	0	0	0	0	0	Unknown	Unknown	0	0	0	0	0	0	0	0
PolyA_DEIso	Salix_HiSeq_c556448_g1_i4	Salix_HiSeq_c556448_g1	0	226	0.144452	73.7086	Treatment	510.263	0	0	Unknown	Unknown	Unknown	Unknown	0	0	0	0	0	0	2.70779	545.501	1	0	0	0	0	228	0	0	0	0	0	0	0	0	0	0	0	Unknown	Unknown	0	0	0	0	0	0	0	0
PolyA_DEIso	Salix_HiSeq_c498227_g1_i2	Salix_HiSeq_c498227_g1	113	506	23.3931	73.3999	Treatment	3.13768	0	0	Unknown	Unknown	Unknown	Unknown	0	0	0	0	0	0	0.496608	2.89699	0.999354	0	0	0	0	336	0	0	0	0	0	0	0	0	0	0	0	Unknown	Unknown	0	0	0	0	0	0	0	0
PolyA_DEIso	Salix_HiSeq_c580502_g5_i1	Salix_HiSeq_c580502_g5	0	246	0	72.986	Treatment	inf	tr|R7S2Y0|R7S2Y0_PUNST	Histone H4 (Fragment)	Eukaryota	Fungi	Punctularia	Punctularia	tr|R7S2Y0|R7S2Y0_PUNST;tr|A8NA29|A8NA29_COPC7;tr|B0DIG0|B0DIG0_LACBS;tr|B8PD36|B8PD36_POSPM;tr|F8NG34|F8NG34_SERL9;tr|K5X277|K5X277_AGABU;tr|K5XEB5|K5XEB5_PHACS;tr|K9HKG7|K9HKG7_AGABB;tr|R7STV3|R7STV3_DICSQ;tr|S7QKJ2|S7QKJ2_GLOTA	Punctularia;Coprinopsis;Laccaria;Postia;Serpula;Agaricus;Phanerochaete;Agaricus;Dichomitus;Gloeophyllum	103;103;103;103;103;103;103;103;103;103	100;100;100;100;100;100;100;100;100;100	[('Histone', 10), ('(Fragment)', 1)]	Histone H4 (Fragment);Histone H4;Histone H4	inf	26897.2	1	100	4e-26	103	100	261	58.6207	R7S2Y0	119	42.8571	GO:0000786;GO:0005634;GO:0003677;GO:0006334	0	0	psq:PUNSTDRAFT_93289	0	K11254	0	Dikarya	Punctulariaceae	Eukaryota;Fungi;Dikarya;Basidiomycota;Agaricomycotina;Agaricomycetes;Corticiales;Punctulariaceae;Punctularia;Punctularia	GO:0000786;GO:0005634;GO:0003677;GO:0006334;GO:0000786;GO:0006334	0	0	psq:PUNSTDRAFT_93289;cci:CC1G_05458;cci:CC1G_05756;cci:CC1G_05765;lbc:LACBIDRAFT_191132;lbc:LACBIDRAFT_191150;lbc:LACBIDRAFT_291419;lbc:LACBIDRAFT_306722;ppl:POSPLDRAFT_90613;sla:SERLADRAFT_353681;sla:SERLADRAFT_477211;sla:SERLADRAFT_477230;abp:AGABI1DRAFT83316;pco:PHACADRAFT_132468;pco:PHACADRAFT_200041;pco:PHACADRAFT_247942;pco:PHACADRAFT_264704;pco:PHACADRAFT_264749;abv:AGABI2DRAFT136892;dsq:D…	0	K11254;K11254;K11254	0
PolyA_DEIso	Salix_HiSeq_c591307_g2_i2	Salix_HiSeq_c591307_g2	0	209	0	72.8606	Treatment	inf	0	0	Unknown	Unknown	Unknown	Unknown	0	0	0	0	0	0	inf	28091.2	1	0	0	0	0	265	0	0	0	0	0	0	0	0	0	0	0	Unknown	Unknown	0	0	0	0	0	0	0	0
PolyA_DEIso	Salix_HiSeq_c601551_g1_i2	Salix_HiSeq_c601551_g1	24	485	4.61576	71.9366	Treatment	15.585	SapurV1A.0564s0010.1.p	dehydrin protein	Eukaryota	Viridiplantae	Salix	Salix purpurea	SapurV1A.0564s0010.1.p	Salix purpurea	124	58	[('dehydrin', 1)]	dehydrin protein	1.19271	24.3513	0.999985	100	3e-36	124	58	420	82.8571	0	116	100	GO:0006950;GO:0009415	PF00257	0	0	0	0	0	Streptophyta	Saliceae	Eukaryota;Viridiplantae;Streptophyta;Streptophytina;Embryophyta;Tracheophyta;Euphyllophyta;Spermatophyta;Magnoliophyta;Mesangiospermae;Eudicotyledons;Gunneridae;Pentapetalae;rosids;fabi ds;Malpighiales;Salicaceae;Saliceae;Salix;Salix purpurea	GO:0006950;GO:0009415	PF00257	0	0	0	0	0
PolyA_DEIso	Salix_HiSeq_c599130_g2_i1	Salix_HiSeq_c599130_g2	0	360	0.0622058	71.3132	Treatment	1146.41	gi|646291675|gb|KDQ12859.1|	hypothetical protein BOTBODRAFT_34011 [Botryobasidium botryosum FD-172 SS1]	Eukaryota	Fungi	Botryobasidium botryosum	Botryobasidium botryosum FD-172 SS1	gi|646291675|gb|KDQ12859.1|;gi|639565407|gb|KDN42973.1|;gi|752375890|gb|KIO33604.1|;gi|695530516|ref|XP_009540389.1|;gi|749875397|gb|KIJ45273.1|;gi|646399392|gb|KDQ63527.1|;tr|L8WTQ0|L8WTQ0_THACA;gi|598008719|ref|XP_007336426.1|;gi|443922010|gb|ELU41526.1|;gi|924114057|emb|CUA77517.1|	Botryobasidium botryosum FD-172 SS1;Rhizoctonia solani AG-8 WAC10335;Tulasnella calospora MUT 4182;Heterobasidion irregulare TC 32-1;Sphaerobolus stellatus SS14;Jaapia argillacea MUCL 33604;Rhizoctonia;Auricularia subglabra TFB-10046 SS5;Rhizoctonia solani AG-1 IA;Rhizoctonia solani	142;145;142;140;140;140;139;140;139;139	97;97;97;95;95;95;94;94;94;94	[('hypothetical', 5), ('carrier', 5), ('ADP/ATP', 3), ('[Rhizoctonia', 3), ('mitochondrial', 2)]	hypothetical protein BOTBODRAFT_34011 [Botryobasidium botryosum FD-172 SS1];hypothetical protein RSAG8_06499, partial [Rhizoctonia solani AG-8 WAC10335];hypothetical protein M407DRAFT_240986 [Tulasnella calospora MUT 4182];mitochondrial carrier protein [Heterobasidion irregulare TC 32-1];hypothetical protein M422DRAFT_30122 [Sphaerobolus stellatus SS14];hypothetical protein JAAARDRAFT_29546 [Jaap…	3.05934	1239.64	1	98.61	9e-39	142	97	322	67.0807	646291675	294	24.4898	0	0	0	0	0	0	0	Fungi	Botryobasidium	Eukaryota;Opisthokonta;Fungi;Dikarya;Basidiomycota;Agaricomycotina;Agaricomycetes;Agaricomycetes incertae sedis;Cantharellales;Botryobasidiaceae;Botryobasidium;Botryobasidium botryosum;Botryobasidium botryosum FD-172 SS1	0;GO:0016021;GO:0005743;GO:0005215;GO:0055085	0;PF00153	0	0	0	0	0
PolyA_DEIso	Salix_HiSeq_c576656_g7_i3	Salix_HiSeq_c576656_g7	147	528	28.6659	70.7333	Treatment	2.4675	SapurV1A.1310s0070.1.p	plasma membrane intrinsic protein PIP2.2	Eukaryota	Viridiplantae	Salix	Salix purpurea	SapurV1A.1310s0070.1.p;SapurV1A.0141s0050.1.p;SapurV1A.0141s0060.1.p;SapurV1A.0141s0060.2.p;SapurV1A.1310s0080.1.p;Potri.006G128000.1;Potri.006G128200.1;tr|C7E661|C7E661_9ROSI;tr|Q5K120|Q5K120_9ROSI;tr|A9PEP4|A9PEP4_POPTR	Salix purpurea;Salix purpurea;Salix purpurea;Salix purpurea;Salix purpurea;Populus trichocarpa;Populus trichocarpa;Populus trichocarpa;Populus trichocarpa;Populus trichocarpa	81;82;81;81;81;82;81;81;81;81	95;95;95;95;95;95;95;94;94;94	[('membrane', 7), ('intrinsic', 7), ('plasma', 6), ('PIP2.2', 4), ('NoDescription', 2)]	plasma membrane intrinsic protein PIP2.2;plasma membrane intrinsic protein PIP2.2;plasma membrane intrinsic protein;NoDescription;Plasma membrane intrinsic protein PIP2.1;Putative plasma membrane intrinsic protein;Uncharacterized protein	0.392258	2.37493	1	95.24	8e-19	81	95	409	30.8068	0	286	14.6853	GO:0005215;GO:0006810;GO:0016020	PF00230	PTHR19139:SF27	0	0	K09872	KOG0223	Streptophyta	Saliceae	Eukaryota;Viridiplantae;Streptophyta;Streptophytina;Embryophyta;Tracheophyta;Euphyllophyta;Spermatophyta;Magnoliophyta;Mesangiospermae;Eudicotyledons;Gunneridae;Pentapetalae;rosids;fabi ds;Malpighiales;Salicaceae;Saliceae;Salix;Salix purpurea	GO:0005215;GO:0006810;GO:0016020;GO:0005215;GO:0016021;GO:0005215	PF00230;PF00230;PF00230	PTHR19139:SF27;PTHR19139:SF27;PTHR19139;PTHR19139	0;pop:POPTR_0006s13000g	0	K09872;0;K09872;K09872	KOG0223;KOG0223;0
PolyA_DEIso	Salix_HiSeq_c554284_g1_i2	Salix_HiSeq_c554284_g1	416	361	104.753	70.2935	Control	1.49022	SapurV1A.5521s0010.1.p	transmembrane protein, putative	Eukaryota	Viridiplantae	Salix	Salix purpurea	SapurV1A.5521s0010.1.p	Salix purpurea	72	67	[('transmembrane', 1), ('putative', 1)]	transmembrane protein, putative	0.173251	0.724237	0.991173	100	5e-17	72	67	298	57.3826	0	78	73.0769	0	0	0	0	0	0	0	Streptophyta	Saliceae	Eukaryota;Viridiplantae;Streptophyta;Streptophytina;Embryophyta;Tracheophyta;Euphyllophyta;Spermatophyta;Magnoliophyta;Mesangiospermae;Eudicotyledons;Gunneridae;Pentapetalae;rosids;fabi ds;Malpighiales;Salicaceae;Saliceae;Salix;Salix purpurea	0	0	0	0	0	0	0
PolyA_DEIso	Salix_HiSeq_c595453_g1_i1	Salix_HiSeq_c595453_g1	1	1559	0.0476934	70.0642	Treatment	1469.05	gi|599115132|ref|XP_007385758.1|	hypothetical protein PUNSTDRAFT_136145 [Punctularia strigosozonata HHB-11173 SS5]	Eukaryota	Fungi	Punctularia strigosozonata	Punctularia strigosozonata HHB-11173 SS5	gi|599115132|ref|XP_007385758.1|;gi|749901495|gb|KIJ68986.1|;tr|E2LCS7|E2LCS7_MONPE;gi|215467266|gb|EEB96775.1|;gi|750966535|gb|KIK23376.1|;gi|961957042|gb|KTB32742.1|;tr|V2XVG1|V2XVG1_MONRO;gi|630175936|ref|XP_007843693.1|;gi|751699288|gb|KIM49220.1|;gi|646312067|gb|KDQ33208.1|	Punctularia strigosozonata HHB-11173 SS5;Hydnomerulius pinastri MD-312;Moniliophthora;Moniliophthora perniciosa FA553;Pisolithus microcarpus 441;Moniliophthora roreri;Moniliophthora;Moniliophthora roreri MCA 2997;Hebeloma cylindrosporum h7;Pleurotus ostreatus PC15	82;77;71;71;71;71;71;71;67;71	71;71;64;64;63;63;62;62;62;62	[('hypothetical', 8), ('[Moniliophthora', 3), ('Uncharacterized', 2), ('PISMIDRAFT_458579', 1), ('partial', 1)]	hypothetical protein PUNSTDRAFT_136145 [Punctularia strigosozonata HHB-11173 SS5];hypothetical protein HYDPIDRAFT_172489 [Hydnomerulius pinastri MD-312];Uncharacterized protein (Fragment);hypothetical protein MPER_04035 [Moniliophthora perniciosa FA553];hypothetical protein PISMIDRAFT_458579 [Pisolithus microcarpus 441];hypothetical protein WG66_14545, partial [Moniliophthora roreri];Uncharacteri…	3.16704	1827.94	1	68.85	8e-14	82	71	1389	13.1749	599115132	302	20.1987	0	0	0	0	0	0	0	Fungi	Punctularia	Eukaryota;Opisthokonta;Fungi;Dikarya;Basidiomycota;Agaricomycotina;Agaricomycetes;Agaricomycetes incertae sedis;Corticiales;Punctulariaceae;Punctularia;Punctularia strigosozonata;Punctularia strigosozonata HHB-11173 SS5	0	0	0	0;mrr:Moror_6439	0	0	0
PolyA_DEIso	Salix_HiSeq_c523178_g1_i2	Salix_HiSeq_c523178_g1	53	777	6.49338	69.8145	Treatment	10.7516	gi|915067041|ref|XP_013281005.1|	hypothetical protein Z517_09643 [Fonsecaea pedrosoi CBS 271.37]	Eukaryota	Fungi	Fonsecaea pedrosoi	Fonsecaea pedrosoi CBS 271.37	gi|915067041|ref|XP_013281005.1|;gi|628314965|ref|XP_007735944.1|;tr|K2RG91|K2RG91_MACPH;gi|407918663|gb|EKG11932.1|;tr|R1GAP5|R1GAP5_BOTPV;gi|615430457|ref|XP_007589607.1|	Fonsecaea pedrosoi CBS 271.37;Capronia epimyces CBS 606.96;Macrophomina;Macrophomina phaseolina MS6;Neofusicoccum;Neofusicoccum parvum UCRNP2	124;127;139;139;134;134	73;72;70;70;65;65	[('hypothetical', 3), ('deah', 2), ('dead', 2), ('helicase', 2), ('box', 2)]	hypothetical protein Z517_09643 [Fonsecaea pedrosoi CBS 271.37];hypothetical protein A1O3_07646 [Capronia epimyces CBS 606.96];Uncharacterized protein;hypothetical protein MPH_10976 [Macrophomina phaseolina MS6];Putative dead deah box helicase protein;putative dead deah box helicase protein [Neofusicoccum parvum UCRNP2]	1.03147	23.7627	0.998925	78.95	6e-32	124	73	672	33.9286	915067041	122	62.2951	0	0	0	0	0	0	0	Fungi	Fonsecaea	Eukaryota;Opisthokonta;Fungi;Dikarya;Ascomycota;saccharomyceta;Pezizomycotina;leotiomyceta;Eurotiomycetes;Chaetothyriomycetidae;Chaetothyriales;Herpotrichiellaceae;Fonsecaea;Fonsecaea pedrosoi;Fonsecaea pedrosoi CBS 271.37	0;GO:0005524;GO:0004386;GO:0003676	0;PF00270;PF00271	0	0;npa:UCRNP2_10383	0	0	0
PolyA_DEIso	Salix_HiSeq_c585961_g2_i1	Salix_HiSeq_c585961_g2	0	361	0.0229646	69.2212	Treatment	3014.25	tr|M2R5F2|M2R5F2_CERS8	Uncharacterized protein	Eukaryota	Fungi	Polyporales	Gelatoporia	tr|M2R5F2|M2R5F2_CERS8;gi|449548849|gb|EMD39815.1|;gi|646398023|gb|KDQ62174.1|;gi|646300981|gb|KDQ22132.1|	Gelatoporia;Gelatoporia subvermispora B;Jaapia argillacea MUCL 33604;Pleurotus ostreatus PC15	145;145;143;141	75;75;72;69	[('hypothetical', 3), ('argillacea', 1), ('subvermispora', 1), ('[Jaapia', 1), ('Uncharacterized', 1)]	Uncharacterized protein;hypothetical protein CERSUDRAFT_112076 [Gelatoporia subvermispora B];hypothetical protein JAAARDRAFT_189534 [Jaapia argillacea MUCL 33604];hypothetical protein PLEOSDRAFT_1114477 [Pleurotus ostreatus PC15]	3.47918	4586.75	1	70.53	8e-42	145	75	419	68.0191	M2R5F2	95	100	0	PF04248	0	0	0	0	0	Dikarya	Agaricomycetes	Eukaryota;Fungi;Dikarya;Basidiomycota;Agaricomycotina;Agaricomycetes;Polyporales;Gelatoporia	0	PF04248;0	0	0	0	0	0
PolyA_DEIso	Salix_HiSeq_c587345_g1_i1	Salix_HiSeq_c587345_g1	0	930	0.0181953	68.7741	Treatment	3779.77	tr|B0CQ69|B0CQ69_LACBS	Expansin family protein	Eukaryota	Fungi	Laccaria	Laccaria	tr|B0CQ69|B0CQ69_LACBS;laccaria|B0CQ69|B0CQ69_LACBS;gi|170084011|ref|XP_001873229.1|;gi|763731759|gb|KJA29161.1|;gi|646399532|gb|KDQ63667.1|;laccaria|A0A0C9XZ17|A0A0C9XZ17_9AGAR;gi|750949041|gb|KIK06919.1|;tr|S7S073|S7S073_GLOTA;gi|630343559|ref|XP_007861080.1|;gi|749870036|gb|KIJ40170.1|	Laccaria;Laccaria bicolor;Laccaria bicolor S238N-H82;Hypholoma sublateritium FD-334 SS-4;Jaapia argillacea MUCL 33604;Laccaria amethystina;Laccaria amethystina LaAM-08-1;Gloeophyllum;Gloeophyllum trabeum ATCC 11539;Sphaerobolus stellatus SS14	106;106;106;103;101;102;102;99;99;101	77;77;77;74;69;68;68;67;67;67	[('hypothetical', 5), ('family', 3), ('Expansin', 2), ('[Laccaria', 2), ('argillacea', 1)]	Expansin family protein;Expansin family protein;expansin family protein [Laccaria bicolor S238N-H82];hypothetical protein HYPSUDRAFT_127841 [Hypholoma sublateritium FD-334 SS-4];hypothetical protein JAAARDRAFT_29698 [Jaapia argillacea MUCL 33604];Unplaced genomic scaffold K443scaffold_15, whole genome shotgun sequence;hypothetical protein K443DRAFT_673811 [Laccaria amethystina LaAM-08-1];Uncharac…	3.57747	5051.82	1	69.7	3e-24	106	77	834	23.741	B0CQ69	170	38.8235	0	PF03330;PF03330	0	lbc:LACBIDRAFT_243825	0	0	0	Dikarya	Tricholomataceae	Eukaryota;Fungi;Dikarya;Basidiomycota;Agaricomycotina;Agaricomycetes;Agaricomycetidae;Agaricales;Tricholomataceae;Laccaria;Laccaria	0	PF03330;PF03330;0	0	lbc:LACBIDRAFT_243825;lbc:LACBIDRAFT_243825;0;gtr:GLOTRDRAFT_135372	0	0	0
PolyA_DEIso	Salix_HiSeq_c446937_g1_i1	Salix_HiSeq_c446937_g1	3789	628	394.954	68.6291	Control	5.7549	tr|U4LPM0|U4LPM0_PYROM	Uncharacterized protein	Eukaryota	Fungi	Pyronemataceae	Pyronema	tr|U4LPM0|U4LPM0_PYROM;pyronema|U4LPM0|U4LPM0_PYROM;gi|549045259|emb|CCX33527.1|	Pyronema;Pyronema omphalodes;Pyronema omphalodes CBS 100304	167;167;167	54;54;54	[('Uncharacterized', 2), ('no.', 1), ('acc.', 1), ('[Pyronema', 1), ('100304]', 1)]	Uncharacterized protein;Uncharacterized protein;Similar to hypothetical protein [Tuber melanosporum Mel28];acc. no. XP_002841011 [Pyronema omphalodes CBS 100304]	0.760038	0.224031	0.999988	53.21	7e-48	167	54	770	60.7792	U4LPM0	171	88.3041	0	0	0	0	0	0	0	Dikarya	Pezizales	Eukaryota;Fungi;Dikarya;Ascomycota;saccharomyceta;Pezizomycotina;Pezizomycetes;Pezizales;Pyronemataceae;Pyronema	0	0	0	0	0	0	0
PolyA_DEIso	Salix_HiSeq_c406721_g1_i1	Salix_HiSeq_c406721_g1	1129	267	281.697	68.6159	Control	4.10542	0	0	Unknown	Unknown	Unknown	Unknown	0	0	0	0	0	0	0.613358	0.332415	1	0	0	0	0	305	0	0	0	0	0	0	0	0	0	0	0	Unknown	Unknown	0	0	0	0	0	0	0	0
PolyA_DEIso	Salix_HiSeq_c594492_g1_i3	Salix_HiSeq_c594492_g1	0	424	0.0348345	67.1981	Treatment	1929.07	gi|595775580|ref|XP_007266333.1|	hypothetical protein FOMMEDRAFT_107554 [Fomitiporia mediterranea MF3/22]	Eukaryota	Fungi	Fomitiporia mediterranea	Fomitiporia mediterranea MF3_22	gi|595775580|ref|XP_007266333.1|;tr|S8FAY9|S8FAY9_FOMPI;gi|527297963|gb|EPS98775.1|;gi|807745497|ref|XP_012177543.1|;gi|628840223|ref|XP_007770002.1|;gi|827754000|gb|KLO08775.1|;gi|752352281|gb|KIO11331.1|;gi|751044656|gb|KIK80564.1|;gi|749841388|gb|KIJ16414.1|;gi|646311779|gb|KDQ32920.1|	Fomitiporia mediterranea MF3/22;Fomitopsis;Fomitopsis pinicola FP-58527 SS1;Fibroporia radiculosa;Coniophora puteana RWD-64-598 SS2;Schizopora paradoxa;Pisolithus tinctorius Marx 270;Paxillus rubicundulus Ve08.2h10;Paxillus involutus ATCC 200175;Pleurotus ostreatus PC15	69;66;66;63;64;60;60;61;59;56	35;34;34;32;32;29;28;28;27;26	[('hypothetical', 8), ('[Paxillus', 2), ('rubicundulus', 1), ('PAXRUDRAFT_833455', 1), ('CONPUDRAFT_137915', 1)]	hypothetical protein FOMMEDRAFT_107554 [Fomitiporia mediterranea MF3/22];Uncharacterized protein;hypothetical protein FOMPIDRAFT_1024506 [Fomitopsis pinicola FP-58527 SS1];predicted protein [Fibroporia radiculosa];hypothetical protein CONPUDRAFT_137915 [Coniophora puteana RWD-64-598 SS2];hypothetical protein SCHPADRAFT_908368 [Schizopora paradoxa];hypothetical protein M404DRAFT_13432 [Pisolithus …	3.28535	2810.13	1	51	1e-11	69	35	422	61.8483	595775580	143	67.8322	0	0	0	0	0	0	0	Fungi	Fomitiporia	Eukaryota;Opisthokonta;Fungi;Dikarya;Basidiomycota;Agaricomycotina;Agaricomycetes;Agaricomycetes incertae sedis;Hymenochaetales;Hymenochaetaceae;Fomitiporia;Fomitiporia mediterranea;Fomitiporia mediterranea MF3_22	0	0	0	0	0	0	0
PolyA_DEIso	Salix_HiSeq_c578910_g2_i2	Salix_HiSeq_c578910_g2	528	556	90.7981	66.9803	Control	1.35559	SapurV1A.0462s0050.1.p	cytochrome protein b5	Eukaryota	Viridiplantae	Salix	Salix purpurea	SapurV1A.0462s0050.1.p;gi|747192163|gb|AJE26127.1|;Potri.017G054300.2;Potri.017G054300.3;gi|743897168|ref|XP_011041869.1|;Potri.017G054300.1;tr|A9PCQ4|A9PCQ4_POPTR;gi|224141239|ref|XP_002323982.1|	Salix purpurea;Salix matsudana;Populus trichocarpa;Populus trichocarpa;Populus euphratica;Populus trichocarpa;Populus trichocarpa;Populus trichocarpa	191;190;182;182;181;181;181;181	100;99;91;91;90;90;90;90	[('NoDescription', 3), ('[Populus', 2), ('cytochrome', 2), ('b5-like', 1), ('PREDICTED:', 1)]	cytochrome protein b5;nitrate reductase [Salix matsudana];NoDescription;PREDICTED: cytochrome b5-like [Populus euphratica];Uncharacterized protein;hypothetical protein POPTR_0017s08140g [Populus trichocarpa]	0.13213	0.77489	1	100	4e-62	191	100	445	62.6966	0	135	68.8889	GO:0020037	PF00173	PTHR19359	0	0	0	KOG0537	Streptophyta	Saliceae	Eukaryota;Viridiplantae;Streptophyta;Streptophytina;Embryophyta;Tracheophyta;Euphyllophyta;Spermatophyta;Magnoliophyta;Mesangiospermae;Eudicotyledons;Gunneridae;Pentapetalae;rosids;fabi ds;Malpighiales;Salicaceae;Saliceae;Salix;Salix purpurea	GO:0020037;0;GO:0020037;GO:0016021;GO:0046872	PF00173;0;PF00173	PTHR19359;0;PTHR19359;CYTOCHROME B5 ISOFORM A (PTHR19359:SF22)	0;pop:POPTR_0017s08140g	0	0	KOG0537;0;KOG0537
PolyA_DEIso	Salix_HiSeq_c570554_g2_i1	Salix_HiSeq_c570554_g2	782	653	126.939	66.6565	Control	1.90438	SapurV1A.0806s0200.1.p	hypothetical protein	Eukaryota	Viridiplantae	Salix	Salix purpurea	SapurV1A.0806s0200.1.p	Salix purpurea	118	58	[('hypothetical', 1)]	hypothetical protein	0.279753	0.535358	0.998649	93.52	7e-33	118	58	488	66.3934	0	163	65.0307	0	0	0	0	0	0	0	Streptophyta	Saliceae	Eukaryota;Viridiplantae;Streptophyta;Streptophytina;Embryophyta;Tracheophyta;Euphyllophyta;Spermatophyta;Magnoliophyta;Mesangiospermae;Eudicotyledons;Gunneridae;Pentapetalae;rosids;fabi ds;Malpighiales;Salicaceae;Saliceae;Salix;Salix purpurea	0	0	0	0	0	0	0
PolyA_DEIso	Salix_HiSeq_c596378_g2_i3	Salix_HiSeq_c596378_g2	2	1361	0.139167	66.3913	Treatment	477.06	gi|749759516|gb|KII84515.1|	hypothetical protein PLICRDRAFT_45863 [Plicaturopsis crispa FD-325 SS-3]	Eukaryota	Fungi	Plicaturopsis crispa	Plicaturopsis crispa FD-325 SS-3	gi|749759516|gb|KII84515.1|;tr|Q8NKD5|Q8NKD5_HEBCY;gi|20501863|gb|AAM21926.1|;gi|749896177|gb|KIJ63867.1|;gi|628849084|ref|XP_007772788.1|;gi|648152771|gb|KDR66616.1|;gi|749879145|gb|KIJ48778.1|;gi|751042597|gb|KIK78941.1|;tr|B0DFJ4|B0DFJ4_LACBS;laccaria|B0DFJ4|B0DFJ4_LACBS	Plicaturopsis crispa FD-325 SS-3;Hebeloma;Hebeloma cylindrosporum;Hydnomerulius pinastri MD-312;Coniophora puteana RWD-64-598 SS2;Galerina marginata CBS 339.88;Sphaerobolus stellatus SS14;Paxillus rubicundulus Ve08.2h10;Laccaria;Laccaria bicolor	655;646;646;652;637;655;642;644;639;639	75;73;73;73;72;72;72;72;71;71	[('hypothetical', 5), ('transporter', 5), ('Ammonium', 3), ('ammonium', 2), ('cylindrosporum]', 1)]	hypothetical protein PLICRDRAFT_45863 [Plicaturopsis crispa FD-325 SS-3];Ammonium transporter;ammonium transporter [Hebeloma cylindrosporum];hypothetical protein HYDPIDRAFT_168291 [Hydnomerulius pinastri MD-312];ammonium transporter [Coniophora puteana RWD-64-598 SS2];hypothetical protein GALMADRAFT_147829 [Galerina marginata CBS 339.88];hypothetical protein M422DRAFT_205495 [Sphaerobolus stellat…	2.67857	479.108	1	76.62	0	655	75	1452	89.2562	749759516	488	88.3197	0	0	0	0	0	0	0	Fungi	Plicaturopsis	Eukaryota;Opisthokonta;Fungi;Dikarya;Basidiomycota;Agaricomycotina;Agaricomycetes;Agaricomycetidae;Agaricales;Agaricales incertae sedis;Plicaturopsis;Plicaturopsis crispa;Plicaturopsis crispa FD-325 SS-3	GO:0016021;GO:0008519;0;GO:0016021	PF00909;0 ;	PTHR11730;0 ;	0;lbc:LACBIDRAFT_190906 ;	0	0;K03320 ;	0
PolyA_DEIso	Salix_HiSeq_c597953_g3_i3	Salix_HiSeq_c597953_g3	23	366	4.1434	66.3596	Treatment	16.0157	0	0	Unknown	Unknown	Unknown	Unknown	0	0	0	0	0	0	1.20455	19.296	0.999999	0	0	0	0	280	0	0	0	0	0	0	0	0	0	0	0	Unknown	Unknown	0	0	0	0	0	0	0	0
PolyA_DEIso	Salix_HiSeq_c577257_g1_i2	Salix_HiSeq_c577257_g1	0	409	0.0965376	65.4906	Treatment	678.395	0	0	Unknown	Unknown	Unknown	Unknown	0	0	0	0	0	0	2.83148	1100.65	1	0	0	0	0	368	0	0	0	0	0	0	0	0	0	0	0	Unknown	Unknown	0	0	0	0	0	0	0	0
PolyA_DEIso	Salix_HiSeq_c593964_g2_i7	Salix_HiSeq_c593964_g2	194	1024	15.7904	65.3682	Treatment	4.13975	SapurV1A.0021s0220.1.p	tau class glutathione transferase GSTU19	Eukaryota	Viridiplantae	Salix	Salix purpurea	SapurV1A.0021s0220.1.p	Salix purpurea	439	99	[('tau', 1), ('GSTU19', 1), ('glutathione', 1), ('class', 1), ('transferase', 1)]	tau class glutathione transferase GSTU19	0.616974	4.81863	0.994585	99.09	7e-156	439	99	927	71.1974	0	220	100	GO:0005515	PF02798;PF00043	PTHR11260:SF16	0	0	0	KOG0406	Streptophyta	Saliceae	Eukaryota;Viridiplantae;Streptophyta;Streptophytina;Embryophyta;Tracheophyta;Euphyllophyta;Spermatophyta;Magnoliophyta;Mesangiospermae;Eudicotyledons;Gunneridae;Pentapetalae;rosids;fabi ds;Malpighiales;Salicaceae;Saliceae;Salix;Salix purpurea	GO:0005515	PF02798;PF00043	PTHR11260:SF16	0	0	0	KOG0406
PolyA_DEIso	Salix_HiSeq_c566198_g2_i1	Salix_HiSeq_c566198_g2	30	282	9.15155	64.8133	Treatment	7.08222	tuber|D5GP62|D5GP62_TUBMM	Whole genome shotgun sequence assembly, scaffold_9, strain Mel28	Eukaryota	Fungi	Tuber	Tuber melanosporum	tuber|D5GP62|D5GP62_TUBMM;tr|D5GP62|D5GP62_TUBMM;gi|296425211|ref|XP_002842136.1|;gi|563289415|gb|ESZ90171.1|;tr|A7E901|A7E901_SCLS1;gi|156063326|ref|XP_001597585.1|;tr|G2Y765|G2Y765_BOTF4;gi|347832770|emb|CCD48467.1|;gi|682356570|gb|KFY46143.1|	Tuber melanosporum;Tuber;Tuber melanosporum Mel28;Sclerotinia borealis F-4157;Sclerotinia;Sclerotinia sclerotiorum 1980 UF-70;Botrytis;Botrytis cinerea T4;Pseudogymnoascus sp. VKM F-4514 (FW-929)	107;107;107;106;105;105;103;103;100	77;77;77;72;71;71;68;68;68	[('hypothetical', 4), ('sequence', 2), ('strain', 2), ('RCI', 2), ('Whole', 2)]	Whole genome shotgun sequence assembly, scaffold_9, strain Mel28;Whole genome shotgun sequence assembly, scaffold_9, strain Mel28;hypothetical protein [Tuber melanosporum Mel28];hypothetical protein SBOR_9445 [Sclerotinia borealis F-4157];Putative uncharacterized protein;hypothetical protein SS1G_01779 [Sclerotinia sclerotiorum 1980];Similar to stress response RCI peptide;similar to stress respon…	0.850169	14.0372	0.988342	74.63	2e-31	107	77	272	73.8971	D5GP62_TUBMM	93	72.043	GO:0016021	PF01679;	PTHR21659;	tml:GSTUM_00011723001	0	0	0	Dikarya	Tuberaceae	Eukaryota;Fungi;Dikarya;Ascomycota;saccharomyceta;Pezizomycotina;Pezizomycetes;Pezizales;Tuberaceae;Tuber;Tuber melanosporum	GO:0016021;GO:0016021;0	PF01679;PF01679;0	PTHR21659;PTHR21659;0;PROTEIN SNA4 (PTHR21659:SF22)	tml:GSTUM_00011723001;tml:GSTUM_00011723001;0;ssl:SS1G_01779	0	0	0
PolyA_DEIso	Salix_HiSeq_c601536_g5_i1	Salix_HiSeq_c601536_g5	195	1098	17.6318	64.4409	Treatment	3.65481	SapurV1A.1758s0020.1.p	tau class glutathione transferase GSTU50	Eukaryota	Viridiplantae	Salix	Salix purpurea	SapurV1A.1758s0020.1.p;SapurV1A.1758s0030.1.p;SapurV1A.0096s0170.1.p	Salix purpurea;Salix purpurea;Salix purpurea	324;309;310	98;90;90	[('glutathione', 3), ('tau', 2), ('transferase', 2), ('GSTU50', 2), ('class', 2)]	tau class glutathione transferase GSTU50;tau class glutathione transferase GSTU50;glutathione S-transferase GST	0.562865	3.55433	1	97.52	2e-110	324	98	878	55.0114	0	223	72.1973	GO:0005515	PF02798;PF00043	PTHR11260:SF16	0	0	0	KOG0406	Streptophyta	Saliceae	Eukaryota;Viridiplantae;Streptophyta;Streptophytina;Embryophyta;Tracheophyta;Euphyllophyta;Spermatophyta;Magnoliophyta;Mesangiospermae;Eudicotyledons;Gunneridae;Pentapetalae;rosids;fabi ds;Malpighiales;Salicaceae;Saliceae;Salix;Salix purpurea	GO:0005515;GO:0005515;GO:0005515	PF02798;PF00043;PF02798;PF02798	PTHR11260:SF16;PTHR11260:SF16;PTHR11260:SF16	0	0	0	KOG0406;KOG0406;KOG0406
PolyA_DEIso	Salix_HiSeq_c580024_g1_i1	Salix_HiSeq_c580024_g1	0	483	0.0676198	64.3932	Treatment	952.283	0	0	Unknown	Unknown	Unknown	Unknown	0	0	0	0	0	0	2.97877	901.353	1	0	0	0	0	432	0	0	0	0	0	0	0	0	0	0	0	Unknown	Unknown	0	0	0	0	0	0	0	0
PolyA_DEIso	Salix_HiSeq_c596378_g2_i2	Salix_HiSeq_c596378_g2	2	1315	0.139848	64.1775	Treatment	458.909	tr|Q8NKD5|Q8NKD5_HEBCY	Ammonium transporter	Eukaryota	Fungi	Hebeloma	Hebeloma	tr|Q8NKD5|Q8NKD5_HEBCY;gi|20501863|gb|AAM21926.1|;gi|749759516|gb|KII84515.1|;gi|648152771|gb|KDR66616.1|;gi|749896177|gb|KIJ63867.1|;tr|B0DFJ4|B0DFJ4_LACBS;laccaria|B0DFJ4|B0DFJ4_LACBS;tr|D8QEL0|D8QEL0_SCHCM;gi|170103013|ref|XP_001882722.1|;gi|749879145|gb|KIJ48778.1|	Hebeloma;Hebeloma cylindrosporum;Plicaturopsis crispa FD-325 SS-3;Galerina marginata CBS 339.88;Hydnomerulius pinastri MD-312;Laccaria;Laccaria bicolor;Schizophyllum;Laccaria bicolor S238N-H82;Sphaerobolus stellatus SS14	567;567;567;578;570;559;559;566;559;563	72;72;71;71;71;70;70;70;70;70	[('transporter', 5), ('hypothetical', 4), ('Ammonium', 3), ('ammonium', 2), ('cylindrosporum]', 1)]	Ammonium transporter;ammonium transporter [Hebeloma cylindrosporum];hypothetical protein PLICRDRAFT_45863 [Plicaturopsis crispa FD-325 SS-3];hypothetical protein GALMADRAFT_147829 [Galerina marginata CBS 339.88];hypothetical protein HYDPIDRAFT_168291 [Hydnomerulius pinastri MD-312];Ammonium transporter;Putative uncharacterized protein;ammonium transporter [Laccaria bicolor S238N-H82];hypothetical…	2.66173	459.574	1	75.06	0	567	72	1454	80.055	Q8NKD5	477	81.1321	GO:0016021;GO:0008519	PF00909;PF00909	PTHR11730	0	0	0	0	Dikarya	Cortinariaceae	Eukaryota;Fungi;Dikarya;Basidiomycota;Agaricomycotina;Agaricomycetes;Agaricomycetidae;Agaricales;Cortinariaceae;Hebeloma;Hebeloma	GO:0016021;GO:0008519;0;GO:0016021	PF00909;PF00909;0	PTHR11730;0;PTHR11730	0;lbc:LACBIDRAFT_190906;scm:SCHCODRAFT_70174	0	0;K03320	0
PolyA_DEIso	Salix_HiSeq_c589751_g1_i2	Salix_HiSeq_c589751_g1	0	430	0.0356191	63.4976	Treatment	1782.68	0	0	Unknown	Unknown	Unknown	Unknown	0	0	0	0	0	0	3.25107	2778.45	1	0	0	0	0	428	0	0	0	0	0	0	0	0	0	0	0	Unknown	Unknown	0	0	0	0	0	0	0	0
PolyA_DEIso	Salix_HiSeq_c600079_g2_i2	Salix_HiSeq_c600079_g2	7	357	1.64936	63.4023	Treatment	38.4405	tr|U4LQX0|U4LQX0_PYROM	Uncharacterized protein C106.17c acc. no. Q10341	Eukaryota	Fungi	Pyronemataceae	Pyronema	tr|U4LQX0|U4LQX0_PYROM;pyronema|U4LQX0|U4LQX0_PYROM;gi|549053691|emb|CCX29701.1|	Pyronema;Pyronema omphalodes;Pyronema omphalodes CBS 100304	64;64;64	69;69;69	[('Q10341', 3), ('acc.', 3), ('Uncharacterized', 3), ('no.', 3), ('C106.17c', 3)]	Similar to Uncharacterized protein C106.17c acc. no. Q10341;Similar to Uncharacterized protein C106.17c acc. no. Q10341;Similar to Uncharacterized protein C106.17c;acc. no. Q10341 [Pyronema omphalodes CBS 100304]	1.58479	93.1244	1	63.04	2e-09	64	69	304	45.3947	U4LQX0	715	6.43357	GO:0005737;GO:0016021;GO:0004414;GO:0009086	PF00561;PF01284;PF00561;PF01284	0	0	0	0	0	Dikarya	Pezizales	Eukaryota;Fungi;Dikarya;Ascomycota;saccharomyceta;Pezizomycotina;Pezizomycetes;Pezizales;Pyronemataceae;Pyronema	GO:0005737;GO:0016021;GO:0004414;GO:0009086;GO:0005737;GO:0016020	PF00561;PF01284;PF00561	0	0	0	0	0
PolyA_DEIso	Salix_HiSeq_c588065_g1_i2	Salix_HiSeq_c588065_g1	23	494	3.54079	63.1938	Treatment	17.8473	0	0	Unknown	Unknown	Unknown	Unknown	0	0	0	0	0	0	1.25157	38.7868	0.999967	0	0	0	0	489	0	0	0	0	0	0	0	0	0	0	0	Unknown	Unknown	0	0	0	0	0	0	0	0
PolyA_DEIso	Salix_HiSeq_c698843_g1_i1	Salix_HiSeq_c698843_g1	958	1190	73.7828	63.1807	Control	1.16781	SapurV1A.0241s0040.1.p	ATP synthase delta subunit 1	Eukaryota	Viridiplantae	Salix	Salix purpurea	SapurV1A.0241s0040.1.p	Salix purpurea	384	92	[('delta', 1), ('subunit', 1), ('ATP', 1), ('synthase', 1)]	ATP synthase delta subunit 1	0.0673711	0.868475	0.995978	100	1e-133	384	92	1030	60.5825	0	208	100	GO:0015986;GO:0045261;GO:0046933;GO:0046961	PF02823	PTHR13822	0	0	0	KOG1758	Streptophyta	Saliceae	Eukaryota;Viridiplantae;Streptophyta;Streptophytina;Embryophyta;Tracheophyta;Euphyllophyta;Spermatophyta;Magnoliophyta;Mesangiospermae;Eudicotyledons;Gunneridae;Pentapetalae;rosids;fabi ds;Malpighiales;Salicaceae;Saliceae;Salix;Salix purpurea	GO:0015986;GO:0045261;GO:0046933;GO:0046961	PF02823	PTHR13822	0	0	0	KOG1758
PolyA_DEIso	Salix_HiSeq_c583802_g1_i1	Salix_HiSeq_c583802_g1	1	401	0.20569	62.9544	Treatment	306.065	laccaria|A0A0C9XRF1|A0A0C9XRF1_9AGAR	Unplaced genomic scaffold K443scaffold_11, whole genome shotgun sequence	Eukaryota	Fungi	Laccaria	Laccaria amethystina	laccaria|A0A0C9XRF1|A0A0C9XRF1_9AGAR	Laccaria amethystina	46	46	[('sequence', 1), ('shotgun', 1), ('scaffold', 1), ('K443scaffold_11,', 1), ('genome', 1)]	Unplaced genomic scaffold K443scaffold_11, whole genome shotgun sequence	2.48581	398.799	1	51.02	4e-07	46	46	505	26.1386	A0A0C9XRF1_9AGAR	72	68.0556	0	0	0	0	0	0	0	Dikarya	Tricholomataceae	Eukaryota;Fungi;Dikarya;Basidiomycota;Agaricomycotina;Agaricomycetes;Agaricomycetidae;Agaricales;Tricholomataceae;Laccaria;Laccaria amethystina	0	0	0	0	0	0	0
PolyA_DEIso	Salix_HiSeq_c595932_g2_i1	Salix_HiSeq_c595932_g2	2028	406	425.718	62.8382	Control	6.77482	gi|751693647|gb|KIM43630.1|	hypothetical protein M413DRAFT_385314 [Hebeloma cylindrosporum h7]	Eukaryota	Fungi	Hebeloma cylindrosporum	Hebeloma cylindrosporum h7	gi|751693647|gb|KIM43630.1|	Hebeloma cylindrosporum h7	141	82	[('cylindrosporum', 1), ('M413DRAFT_385314', 1), ('h7]', 1), ('[Hebeloma', 1), ('hypothetical', 1)]	hypothetical protein M413DRAFT_385314 [Hebeloma cylindrosporum h7]	0.830898	0.276017	0.999523	76.83	1e-38	141	82	389	63.2391	751693647	230	35.6522	0	0	0	0	0	0	0	Fungi	Hebeloma	Eukaryota;Opisthokonta;Fungi;Dikarya;Basidiomycota;Agaricomycotina;Agaricomycetes;Agaricomycetidae;Agaricales;Cortinariaceae;Hebeloma;Hebeloma cylindrosporum;Hebeloma cylindrosporum h7	0	0	0	0	0	0	0
PolyA_DEIso	Salix_HiSeq_c589966_g3_i1	Salix_HiSeq_c589966_g3	0	347	0	62.6288	Treatment	inf	0	0	Unknown	Unknown	Unknown	Unknown	0	0	0	0	0	0	inf	12307.4	1	0	0	0	0	240	0	0	0	0	0	0	0	0	0	0	0	Unknown	Unknown	0	0	0	0	0	0	0	0
PolyA_DEIso	Salix_HiSeq_c526105_g1_i1	Salix_HiSeq_c526105_g1	2	291	0.723849	62.2259	Treatment	85.9653	0	0	Unknown	Unknown	Unknown	Unknown	0	0	0	0	0	0	1.93432	93.4635	1	0	0	0	0	232	0	0	0	0	0	0	0	0	0	0	0	Unknown	Unknown	0	0	0	0	0	0	0	0
PolyA_DEIso	Salix_HiSeq_c589735_g2_i4	Salix_HiSeq_c589735_g2	0	546	0.0273934	61.6573	Treatment	2250.8	0	0	Unknown	Unknown	Unknown	Unknown	0	0	0	0	0	0	3.35234	3464.91	1	0	0	0	0	469	0	0	0	0	0	0	0	0	0	0	0	Unknown	Unknown	0	0	0	0	0	0	0	0
PolyA_DEIso	Salix_HiSeq_c591867_g1_i2	Salix_HiSeq_c591867_g1	1	498	0.117105	61.5492	Treatment	525.589	gi|763726445|gb|KJA23868.1|	hypothetical protein HYPSUDRAFT_137139 [Hypholoma sublateritium FD-334 SS-4]	Eukaryota	Fungi	Hypholoma sublateritium	Hypholoma sublateritium FD-334 SS-4	gi|763726445|gb|KJA23868.1|;gi|763726447|gb|KJA23870.1|;gi|648163374|gb|KDR77065.1|;tr|D6RN62|D6RN62_COPC7;gi|299746209|ref|XP_002911017.1|;gi|761924784|gb|KIY46132.1|;gi|761924786|gb|KIY46134.1|;gi|749873180|gb|KIJ43185.1|;gi|648160298|gb|KDR74016.1|;gi|763719860|gb|KJA17348.1|	Hypholoma sublateritium FD-334 SS-4;Hypholoma sublateritium FD-334 SS-4;Galerina marginata CBS 339.88;Coprinopsis;Coprinopsis cinerea okayama7#130;Fistulina hepatica ATCC 64428;Fistulina hepatica ATCC 64428;Sphaerobolus stellatus SS14;Galerina marginata CBS 339.88;Hypholoma sublateritium FD-334 SS-4	209;206;198;196;196;197;196;190;190;189	54;52;48;47;47;47;47;46;44;44	[('hypothetical', 6), ('[Hypholoma', 3), ('sublateritium', 3), ('FD-334', 3), ('SS-4]', 3)]	hypothetical protein HYPSUDRAFT_137139 [Hypholoma sublateritium FD-334 SS-4];hypothetical protein HYPSUDRAFT_184566 [Hypholoma sublateritium FD-334 SS-4];hypothetical protein GALMADRAFT_225200 [Galerina marginata CBS 339.88];O-methyltransferase family 3 protein;O-methyltransferase family 3 protein [Coprinopsis cinerea okayama7#130];S-adenosyl-L-methionine-dependent methyltransferase [Fistulina he…	2.72065	656.103	1	53.61	1e-63	209	54	640	90.9375	763726445	229	84.7162	0	0	0	0	0	0	0	Fungi	Hypholoma	Eukaryota;Opisthokonta;Fungi;Dikarya;Basidiomycota;Agaricomycotina;Agaricomycetes;Agaricomycetidae;Agaricales;Strophariaceae;Hypholoma;Hypholoma sublateritium;Hypholoma sublateritium FD-334 SS-4	0;GO:0008171	0;PF01596	0	0;cci:CC1G_15559	0	0	0
PolyA_DEIso	Salix_HiSeq_c594862_g1_i1	Salix_HiSeq_c594862_g1	1	651	0.16422	61.3468	Treatment	373.566	gi|646308318|gb|KDQ29462.1|	hypothetical protein PLEOSDRAFT_1103481 [Pleurotus ostreatus PC15]	Eukaryota	Fungi	Pleurotus ostreatus	Pleurotus ostreatus PC15	gi|646308318|gb|KDQ29462.1|;gi|749770612|gb|KII94942.1|;tr|E2LJY3|E2LJY3_MONPE;gi|215460680|gb|EEB94268.1|;gi|763732441|gb|KJA29842.1|	Pleurotus ostreatus PC15;Plicaturopsis crispa FD-325 SS-3;Moniliophthora;Moniliophthora perniciosa FA553;Hypholoma sublateritium FD-334 SS-4	79;77;68;68;67	59;56;52;52;50	[('hypothetical', 4), ('HYPSUDRAFT_152903', 1), ('sublateritium', 1), ('[Moniliophthora', 1), ('crispa', 1)]	hypothetical protein PLEOSDRAFT_1103481 [Pleurotus ostreatus PC15];hypothetical protein PLICRDRAFT_33769 [Plicaturopsis crispa FD-325 SS-3];Uncharacterized protein;hypothetical protein MPER_06940 [Moniliophthora perniciosa FA553];hypothetical protein HYPSUDRAFT_152903 [Hypholoma sublateritium FD-334 SS-4]	2.57237	524.319	1	55.22	1e-13	79	59	817	23.8678	646308318	304	22.0395	0	0	0	0	0	0	0	Fungi	Pleurotus	Eukaryota;Opisthokonta;Fungi;Dikarya;Basidiomycota;Agaricomycotina;Agaricomycetes;Agaricomycetidae;Agaricales;Pleurotaceae;Pleurotus;Pleurotus ostreatus;Pleurotus ostreatus PC15	0	0	0	0	0	0	0
PolyA_DEIso	Salix_HiSeq_c594413_g1_i2	Salix_HiSeq_c594413_g1	81	278	22.1752	60.7885	Treatment	2.74129	SapurV1A.0027s0220.1.p	cinnamyl alcohol dehydrogenase	Eukaryota	Viridiplantae	Salix	Salix purpurea	SapurV1A.0027s0220.1.p	Salix purpurea	64	95	[('cinnamyl', 1), ('alcohol', 1), ('dehydrogenase', 1)]	cinnamyl alcohol dehydrogenase	0.437954	2.89425	0.999041	93.55	5e-13	64	95	252	36.9048	0	361	8.58726	GO:0016491;GO:0008270;GO:0055114	PF08240;PF00107	PTHR11695:SF285	0	1.1.1.195	K00083	KOG0023	Streptophyta	Saliceae	Eukaryota;Viridiplantae;Streptophyta;Streptophytina;Embryophyta;Tracheophyta;Euphyllophyta;Spermatophyta;Magnoliophyta;Mesangiospermae;Eudicotyledons;Gunneridae;Pentapetalae;rosids;fabi ds;Malpighiales;Salicaceae;Saliceae;Salix;Salix purpurea	GO:0016491;GO:0008270;GO:0055114	PF08240;PF00107	PTHR11695:SF285	0	1.1.1.195	K00083	KOG0023
PolyA_DEIso	Salix_HiSeq_c586002_g2_i1	Salix_HiSeq_c586002_g2	77	316	24.4476	60.6498	Treatment	2.48081	0	0	Unknown	Unknown	Unknown	Unknown	0	0	0	0	0	0	0.394594	2.31365	0.964083	0	0	0	0	246	0	0	0	0	0	0	0	0	0	0	0	Unknown	Unknown	0	0	0	0	0	0	0	0
PolyA_DEIso	Salix_HiSeq_c575727_g3_i1	Salix_HiSeq_c575727_g3	0	189	0	60.489	Treatment	inf	sp|Q9HDF6|EF1A_PIRIN	Elongation factor 1-alpha	Eukaryota	Fungi	Sebacinales group B	Piriformospora	sp|Q9HDF6|EF1A_PIRIN;sp|P32186|EF1A_PUCGR;laccaria|A0A0C9Y9Q8|A0A0C9Y9Q8_9AGAR;SapurV1A.0209s0190.1.p;SapurV1A.2368s0020.1.p;SapurV1A.2448s0030.1.p;Potri.006G130900.1;Potri.006G130900.2;Potri.010G218600.1;Potri.010G218600.2	Piriformospora;Puccinia;Laccaria amethystina;Salix purpurea;Salix purpurea;Salix purpurea;Populus trichocarpa;Populus trichocarpa;Populus trichocarpa;Populus trichocarpa	45;45;44;43;43;43;43;43;43;43	74;74;73;71;71;71;71;71;71;71	[('1-alpha', 6), ('factor', 6), ('NoDescription', 4), ('Elongation', 3), ('elongation', 3)]	Elongation factor 1-alpha;Elongation factor 1-alpha;elongation factor 1-alpha;NoDescription;NoDescription	inf	19717.8	1	78.57	3e-05	45	74	219	38.3562	Q9HDF6	462	5.84416	GO:0005737;GO:0005525;GO:0003924;GO:0003746	PF03144;PF03143	0	0	0	0	0	Dikarya	Sebacinales	Eukaryota;Fungi;Dikarya;Basidiomycota;Agaricomycotina;Agaricomycetes;Sebacinales;Sebacinales group B;Piriformospora	GO:0005737;GO:0005525;GO:0003924;GO:0003746;GO:0005737;GO:0005525	PF03144;PF03143;PF03144;PF00009;PF03143	0;PTHR23115:SF57;PTHR23115:SF57	0	0;3.6.5.3;3.6.5.3	0;K03231;K03231	0;KOG0052;KOG0052
PolyA_DEIso	Salix_HiSeq_c590348_g1_i1	Salix_HiSeq_c590348_g1	30	357	6.02716	60.2688	Treatment	9.99954	0	0	Unknown	Unknown	Unknown	Unknown	0	0	0	0	0	0	0.99998	22.7645	0.99602	0	0	0	0	285	0	0	0	0	0	0	0	0	0	0	0	Unknown	Unknown	0	0	0	0	0	0	0	0
PolyA_DEIso	Salix_HiSeq_c578096_g1_i2	Salix_HiSeq_c578096_g1	16	780	1.76181	60.0292	Treatment	34.0724	0	0	Unknown	Unknown	Unknown	Unknown	0	0	0	0	0	0	1.5324	72.1362	1	0	0	0	0	747	0	0	0	0	0	0	0	0	0	0	0	Unknown	Unknown	0	0	0	0	0	0	0	0
PolyA_DEIso	Salix_HiSeq_c558892_g3_i1	Salix_HiSeq_c558892_g3	1	549	0.0804143	59.5855	Treatment	740.981	tr|R7SI12|R7SI12_DICSQ	Actin 1	Eukaryota	Fungi	Polyporaceae	Dichomitus	tr|R7SI12|R7SI12_DICSQ;tr|M2QI81|M2QI81_CERS8;tr|V5W5W4|V5W5W4_GANLU;tr|K5V887|K5V887_PHACS;gi|564733409|gb|AHC00627.1|;gi|598012397|ref|XP_007371494.1|;gi|636607227|ref|XP_008034748.1|;gi|691794684|emb|CDO70356.1|;gi|754377937|gb|KIP10549.1|;gi|599352100|ref|XP_007391592.1|	Dichomitus;Gelatoporia;Ganoderma;Phanerochaete;Ganoderma lucidum;Dichomitus squalens LYAD-421 SS1;Trametes versicolor FP-101664 SS1;Trametes cinnabarina;Phlebiopsis gigantea 11061_1 CR5-6;Phanerochaete carnosa HHB-10118-sp	290;290;290;290;290;290;290;290;290;290	97;97;97;97;97;97;97;97;97;97	[('hypothetical', 3), ('SS1]', 2), ('actin', 2), ('[Trametes', 2), ('HHB-10118-sp]', 1)]	Actin 1;Beta-actin-like protein;Beta-actin;Uncharacterized protein;beta-actin [Ganoderma lucidum];actin 1 [Dichomitus squalens LYAD-421 SS1];actin 1 [Trametes versicolor FP-101664 SS1];hypothetical protein BN946_scf184613.g6 [Trametes cinnabarina];hypothetical protein PHLGIDRAFT_28381 [Phlebiopsis gigantea 11061_1 CR5-6];hypothetical protein PHACADRAFT_249164 [Phanerochaete carnosa HHB-10118-sp]	2.86981	946.331	1	97.18	1e-93	290	97	668	63.7725	R7SI12	375	37.8667	GO:0005524	PF00022	PTHR11937	dsq:DICSQDRAFT_141804	0	K05692	0	Dikarya	Polyporales	Eukaryota;Fungi;Dikarya;Basidiomycota;Agaricomycotina;Agaricomycetes;Polyporales;Polyporaceae;Dichomitus	GO:0005524;GO:0005524;0	PF00022;PF00022;0	PTHR11937;PTHR11937;0	dsq:DICSQDRAFT_141804;0;pco:PHACADRAFT_249164	0	K05692;0;K05692	0
PolyA_DEIso	Salix_HiSeq_c333720_g1_i1	Salix_HiSeq_c333720_g1	0	191	0	59.2503	Treatment	inf	tr|C7DJP9|C7DJP9_PIRIN	Polyubiquitin protein (Fragment)	Eukaryota	Fungi	Sebacinales group B	Piriformospora	tr|C7DJP9|C7DJP9_PIRIN;gi|254540256|gb|ACT66230.1|;tr|Q7LW93|Q7LW93_ARTOT;tr|Q9Y736|Q9Y736_9EURO;gi|4589760|dbj|BAA76889.1|;Potri.017G135600.1;Potri.017G135600.1;Potri.017G135600.1;Potri.017G135600.2;Potri.017G135600.2	Piriformospora;Piriformospora indica;Arthroderma;Trichophyton;Trichophyton mentagrophytes;Populus trichocarpa;Populus trichocarpa;Populus trichocarpa;Populus trichocarpa;Populus trichocarpa	159;159;158;158;158;157;157;157;157;157	100;100;99;99;99;98;98;98;98;98	[('AAF31707,', 5), ('co-ortholog', 5), ('melo]', 5), ('AAP31578,', 5), ('polyubiquitin.', 5)]	Polyubiquitin protein (Fragment);polyubiquitin protein, partial [Piriformospora indica];Ubiquitin;ubiquitin [Trichophyton mentagrophytes];similar to polyubiquitin. [ORG:Cucumis melo];[ co-ortholog (9of11) of CAA10056, CAA38256, P03993, BAA76429, BAA05670, AAQ08998, AAL33551, AAF31707, BAA85750, AAP31578, AAF70460, AAQ08999, BAA05085, CAA06197, ];[ co-ortholog (9of11) of CAA10056, CAA38256, P03993…	inf	19895.9	1	100	6e-47	159	100	238	99.5798	C7DJP9	196	40.3061	0	PF00240	0	0	0	0	0	Dikarya	Sebacinales	Eukaryota;Fungi;Dikarya;Basidiomycota;Agaricomycotina;Agaricomycetes;Sebacinales;Sebacinales group B;Piriformospora	0;GO:0005515;GO:0005515	PF00240;0;PF00240;PF00240	0;PTHR10666;PTHR10666	0	0	0;K04551;K04551	0;KOG0005;KOG0005
PolyA_DEIso	Salix_HiSeq_c587240_g1_i1	Salix_HiSeq_c587240_g1	0	384	0.0557442	59.0809	Treatment	1059.86	gi|691788074|emb|CDO75626.1|	hypothetical protein BN946_scf184840.g9 [Trametes cinnabarina]	Eukaryota	Fungi	Trametes	Trametes cinnabarina	gi|691788074|emb|CDO75626.1|;tr|B0DZY8|B0DZY8_LACBS;laccaria|B0DZY8|B0DZY8_LACBS;gi|170116616|ref|XP_001889498.1|;gi|749766032|gb|KII90565.1|;gi|599106548|ref|XP_007382932.1|;gi|695556472|ref|XP_009547150.1|;gi|914260593|gb|KNZ75734.1|;gi|749896978|gb|KIJ64635.1|;tr|R7ST94|R7ST94_DICSQ	Trametes cinnabarina;Laccaria;Laccaria bicolor;Laccaria bicolor S238N-H82;Plicaturopsis crispa FD-325 SS-3;Punctularia strigosozonata HHB-11173 SS5;Heterobasidion irregulare TC 32-1;Termitomyces sp. J132;Hydnomerulius pinastri MD-312;Dichomitus	191;191;191;191;190;193;189;189;188;188	87;86;86;86;85;85;85;84;84;83	[('hypothetical', 5), ('cis-trans', 3), ('Peptidyl-prolyl', 3), ('isomerase', 3), ('crispa', 1)]	hypothetical protein BN946_scf184840.g9 [Trametes cinnabarina];Peptidyl-prolyl cis-trans isomerase;predicted protein [Laccaria bicolor S238N-H82];hypothetical protein PLICRDRAFT_537566 [Plicaturopsis crispa FD-325 SS-3];hypothetical protein PUNSTDRAFT_66164 [Punctularia strigosozonata HHB-11173 SS5];hypothetical protein HETIRDRAFT_384908 [Heterobasidion irregulare TC 32-1];FK506-binding protein […	3.02525	1184.26	1	85.05	6e-59	191	87	505	63.5644	691788074	109	98.1651	0	0	0	0	0	0	0	Fungi	Coriolaceae	Eukaryota;Opisthokonta;Fungi;Dikarya;Basidiomycota;Agaricomycotina;Agaricomycetes;Agaricomycetes incertae sedis;Polyporales;Coriolaceae;Trametes;Trametes cinnabarina	GO:0003755;GO:0006457;0;GO:0006457	PF00254;0;PF00254	PTHR10516;0;PTHR10516	lbc:LACBIDRAFT_175463;0;dsq:DICSQDRAFT_109431	0	K09568;0;K09568	0
PolyA_DEIso	Salix_HiSeq_c595655_g1_i1	Salix_HiSeq_c595655_g1	0	539	0.159933	58.4492	Treatment	365.46	gi|646392961|gb|KDQ57450.1|	hypothetical protein JAAARDRAFT_193779 [Jaapia argillacea MUCL 33604]	Eukaryota	Fungi	Jaapia argillacea	Jaapia argillacea MUCL 33604	gi|646392961|gb|KDQ57450.1|;gi|751734954|gb|KIM83247.1|;tr|S7QCX7|S7QCX7_GLOTA;gi|630349323|ref|XP_007863962.1|;gi|646306635|gb|KDQ27780.1|;gi|618810617|ref|XP_007307992.1|;gi|749768339|gb|KII92771.1|;tr|F8NTI3|F8NTI3_SERL9;gi|597926866|ref|XP_007317777.1|;tr|F8PV13|F8PV13_SERL3	Jaapia argillacea MUCL 33604;Piloderma croceum F 1598;Gloeophyllum;Gloeophyllum trabeum ATCC 11539;Pleurotus ostreatus PC15;Stereum hirsutum FP-91666 SS1;Plicaturopsis crispa FD-325 SS-3;Serpula;Serpula lacrymans var. lacrymans S7.9;Serpula	258;258;255;255;254;256;248;247;247;247	79;78;77;77;76;76;73;72;72;72	[('subunit', 6), ('synthase', 4), ('domain-containing', 3), ('mitochondrial', 3), ('ATP', 3)]	hypothetical protein JAAARDRAFT_193779 [Jaapia argillacea MUCL 33604];hypothetical protein PILCRDRAFT_819488 [Piloderma croceum F 1598];Epsilon subunit of F1F0-ATP synthase N-terminal domain-containing protein;epsilon subunit of F1F0-ATP synthase N-terminal domain-containing protein [Gloeophyllum trabeum ATCC 11539];delta subunit of the central stalk of mitochondrial F1F0 ATP synthase [Pleurotus …	2.56284	480.633	1	81.1	5e-84	258	79	627	78.4689	646392961	163	100	0	0	0	0	0	0	0	Fungi	Jaapia	Eukaryota;Opisthokonta;Fungi;Dikarya;Basidiomycota;Agaricomycotina;Agaricomycetes;Agaricomycetidae;Jaapiales;Jaapiaceae;Jaapia;Jaapia argillacea;Jaapia argillacea MUCL 33604	0;GO:0045261;GO:0046933;GO:0046961;GO:0015986;GO:0015986	0;PF02823;PF02823	0;PTHR13822;PTHR13822	0;gtr:GLOTRDRAFT_38666;sla:SERLADRAFT_466154	0	0;K02134	0
PolyA_DEIso	Salix_HiSeq_c529660_g1_i1	Salix_HiSeq_c529660_g1	2284	401	387.596	57.9367	Control	6.69	tr|U4L427|U4L427_PYROM	Metal homeostasis factor ATX1 acc. no. P38636	Eukaryota	Fungi	Pyronemataceae	Pyronema	tr|U4L427|U4L427_PYROM;pyronema|U4L427|U4L427_PYROM;gi|549056397|emb|CCX04810.1|;tr|K5X4B0|K5X4B0_AGABU;gi|597967979|ref|XP_007326610.1|;gi|588254824|ref|XP_006956588.1|;gi|859262370|emb|CEJ59077.1|;tr|D4B2I4|D4B2I4_ARTBC;gi|525585613|gb|EPS31863.1|;gi|915103989|ref|XP_013286218.1|	Pyronema;Pyronema omphalodes;Pyronema omphalodes CBS 100304;Agaricus;Agaricus bisporus var. burnettii JB137-S8;Wallemia mellicola CBS 633.66;Penicillium brasilianum;Arthroderma;Penicillium oxalicum 114-2;Fonsecaea pedrosoi CBS 271.37	58;58;58;56;56;56;57;52;56;54	40;40;40;38;38;38;37;37;37;37	[('hypothetical', 4), ('no.', 3), ('homeostasis', 3), ('ATX1', 3), ('P38636', 3)]	Similar to Metal homeostasis factor ATX1 acc. no. P38636;Similar to Metal homeostasis factor ATX1 acc. no. P38636;Similar to Metal homeostasis factor ATX1;acc. no. P38636 [Pyronema omphalodes CBS 100304];Uncharacterized protein;hypothetical protein AGABI1DRAFT_111239 [Agaricus bisporus var. burnettii JB137-S8];hypothetical protein WALSEDRAFT_31354 [Wallemia mellicola CBS 633.66];Putative Heavy me…	0.825426	0.158983	0.999996	37.5	7e-08	58	40	565	42.4779	U4L427	144	48.6111	GO:0046872;GO:0030001	PF00403	0	0	0	0	0	Dikarya	Pezizales	Eukaryota;Fungi;Dikarya;Ascomycota;saccharomyceta;Pezizomycotina;Pezizomycetes;Pezizales;Pyronemataceae;Pyronema	GO:0046872;GO:0030001;GO:0046872;0	PF00403;PF00403;0	0	0;abp:AGABI1DRAFT111239;abe:ARB_02592	0	0;K07213	0
PolyA_DEIso	Salix_HiSeq_c585712_g2_i1	Salix_HiSeq_c585712_g2	1129	669	180.246	57.814	Control	3.11769	SapurV1A.1913s0030.1.p	hypothetical protein	Eukaryota	Viridiplantae	Salix	Salix purpurea	SapurV1A.1913s0030.1.p;SapurV1A.1913s0030.2.p	Salix purpurea;Salix purpurea	206;199	100;94	[('hypothetical', 2)]	hypothetical protein;hypothetical protein	0.493833	0.295144	0.990704	100	1e-67	206	100	583	51.458	0	103	97.0874	0	0	0	0	0	0	0	Streptophyta	Saliceae	Eukaryota;Viridiplantae;Streptophyta;Streptophytina;Embryophyta;Tracheophyta;Euphyllophyta;Spermatophyta;Magnoliophyta;Mesangiospermae;Eudicotyledons;Gunneridae;Pentapetalae;rosids;fabi ds;Malpighiales;Salicaceae;Saliceae;Salix;Salix purpurea	0	0	0	0	0	0	0
PolyA_DEIso	Salix_HiSeq_c556448_g1_i2	Salix_HiSeq_c556448_g1	0	313	0.113032	57.7923	Treatment	511.29	0	0	Unknown	Unknown	Unknown	Unknown	0	0	0	0	0	0	2.70867	937.096	1	0	0	0	0	300	0	0	0	0	0	0	0	0	0	0	0	Unknown	Unknown	0	0	0	0	0	0	0	0
PolyA_DEIso	Salix_HiSeq_c599876_g1_i1	Salix_HiSeq_c599876_g1	0	165	0	57.3698	Treatment	inf	0	0	Unknown	Unknown	Unknown	Unknown	0	0	0	0	0	0	inf	14174.7	1	0	0	0	0	201	0	0	0	0	0	0	0	0	0	0	0	Unknown	Unknown	0	0	0	0	0	0	0	0
PolyA_DEIso	Salix_HiSeq_c599446_g2_i1	Salix_HiSeq_c599446_g2	0	355	0.141248	57.2765	Treatment	405.505	gi|660970957|gb|KEP54657.1|	Rab GTPase family protein [Rhizoctonia solani 123E]	Eukaryota	Fungi	Rhizoctonia solani AG-3	Rhizoctonia solani 123E	gi|660970957|gb|KEP54657.1|;gi|752347867|gb|KIO06928.1|;gi|576983954|gb|EUC56697.1|;tr|V2YX21|V2YX21_MONRO;gi|630178373|ref|XP_007844483.1|;gi|961966396|gb|KTB39082.1|;tr|E2LYN6|E2LYN6_MONPE;gi|750973251|gb|KIK30053.1|;gi|215449908|gb|EEB89466.1|;gi|751721101|gb|KIM70089.1|	Rhizoctonia solani 123E;Pisolithus tinctorius Marx 270;Rhizoctonia solani AG-3 Rhs1AP;Moniliophthora;Moniliophthora roreri MCA 2997;Moniliophthora roreri;Moniliophthora;Pisolithus microcarpus 441;Moniliophthora perniciosa FA553;Scleroderma citrinum Foug A	57;57;56;56;56;56;54;56;54;54	56;56;55;54;54;54;53;53;53;50	[('hypothetical', 5), ('[Moniliophthora', 3), ('[Pisolithus', 2), ('ypt5', 2), ('solani', 2)]	Rab GTPase family protein [Rhizoctonia solani 123E];hypothetical protein M404DRAFT_14903 [Pisolithus tinctorius Marx 270];GTP-binding protein Rab5, partial [Rhizoctonia solani AG-3 Rhs1AP];Gtp-binding protein ypt5;gtp-binding protein ypt5 [Moniliophthora roreri MCA 2997];hypothetical protein WG66_8340 [Moniliophthora roreri];Uncharacterized protein;hypothetical protein PISMIDRAFT_87726 [Pisolithu…	2.608	504.234	1	54	2e-07	57	56	409	36.6748	660970957	206	23.301	0	0	0	0	0	0	0	Fungi	Rhizoctonia solani	Eukaryota;Opisthokonta;Fungi;Dikarya;Basidiomycota;Agaricomycotina;Agaricomycetes;Agaricomycetes incertae sedis;Cantharellales;Ceratobasidiaceae;mitosporic Ceratobasidiaceae;Rhizoctonia;Rhizoctonia solani;Rhizoctonia solani AG-3;Rhizoctonia solani 123E	0;GO:0005622;GO:0005525;GO:0015031;GO:0007264	0;PF00071	0	0;mrr:Moror_7229	0	0;K07889	0
PolyA_DEIso	Salix_HiSeq_c593714_g4_i1	Salix_HiSeq_c593714_g4	0	596	0.0305917	57.0044	Treatment	1863.39	0	0	Unknown	Unknown	Unknown	Unknown	0	0	0	0	0	0	3.2703	1670.44	1	0	0	0	0	603	0	0	0	0	0	0	0	0	0	0	0	Unknown	Unknown	0	0	0	0	0	0	0	0
PolyA_DEIso	Salix_HiSeq_c593066_g2_i2	Salix_HiSeq_c593066_g2	12	121	1.73464	56.9442	Treatment	32.8277	tr|A6P1U5|A6P1U5_9FIRM	Uncharacterized protein	Bacteria	Firmicutes	Clostridiales	Pseudoflavonifractor	tr|A6P1U5|A6P1U5_9FIRM;gi|150270406|gb|EDM97729.1|;gi|182667950|gb|EDT79929.1|;tr|D4CI29|D4CI29_9CLOT;gi|291073268|gb|EFE10632.1|	Pseudoflavonifractor;Pseudoflavonifractor capillosus ATCC 29799;Clostridium botulinum NCTC 2916;Clostridium;Clostridium sp. M62/1	66;66;66;63;63	69;69;66;63;63	[('hypothetical', 3), ('Uncharacterized', 2), ('[Clostridium', 2), ('CBN_A0031', 1), ('M62/1]', 1)]	Uncharacterized protein;hypothetical protein BACCAP_04470 [Pseudoflavonifractor capillosus ATCC 29799];hypothetical protein CBN_A0031 [Clostridium botulinum NCTC 2916];Uncharacterized protein;hypothetical protein CLOM621_09118 [Clostridium sp. M62/1]	1.51624	45.2687	0.994079	75	2e-11	66	69	391	33.7596	A6P1U5	81	54.321	0	0	0	0	0	0	0	Clostridia	Clostridia	Bacteria;Firmicutes;Clostridia;Clostridiales;Pseudoflavonifractor	0	0	0	0	0	0	0
PolyA_DEIso	Salix_HiSeq_c584618_g1_i1	Salix_HiSeq_c584618_g1	2	299	0.254251	56.8113	Treatment	223.446	tr|R7SJH0|R7SJH0_DICSQ	Oxidoreductase	Eukaryota	Fungi	Polyporaceae	Dichomitus	tr|R7SJH0|R7SJH0_DICSQ;gi|598011981|ref|XP_007371395.1|;gi|691792468|emb|CDO72214.1|;gi|648168914|gb|KDR82554.1|;tr|A8NQM5|A8NQM5_COPC7;gi|299743245|ref|XP_001835630.2|;gi|751726454|gb|KIM74811.1|;gi|646386297|gb|KDQ51357.1|;tr|K5VTD4|K5VTD4_PHACS;gi|599404750|ref|XP_007401851.1|	Dichomitus;Dichomitus squalens LYAD-421 SS1;Trametes cinnabarina;Galerina marginata CBS 339.88;Coprinopsis;Coprinopsis cinerea okayama7#130;Piloderma croceum F 1598;Jaapia argillacea MUCL 33604;Phanerochaete;Phanerochaete carnosa HHB-10118-sp	90;90;86;87;87;87;87;87;84;84	57;57;53;53;52;52;52;51;49;49	[('hypothetical', 5), ('oxidoreductase', 2), ('Oxidoreductase', 2), ('argillacea', 1), ('[Galerina', 1)]	Oxidoreductase;oxidoreductase [Dichomitus squalens LYAD-421 SS1];hypothetical protein BN946_scf184970.g66 [Trametes cinnabarina];hypothetical protein GALMADRAFT_237926 [Galerina marginata CBS 339.88];Oxidoreductase;oxidoreductase [Coprinopsis cinerea okayama7#130];hypothetical protein PILCRDRAFT_694130 [Piloderma croceum F 1598];hypothetical protein JAAARDRAFT_73654 [Jaapia argillacea MUCL 33604]…	2.34917	231.259	1	67.05	1e-18	90	57	355	74.3662	R7SJH0	450	19.5556	GO:0010181;GO:0016491	PF01070;PF01070	0	dsq:DICSQDRAFT_141721	0	0	0	Dikarya	Polyporales	Eukaryota;Fungi;Dikarya;Basidiomycota;Agaricomycotina;Agaricomycetes;Polyporales;Polyporaceae;Dichomitus	GO:0010181;GO:0016491;0;GO:0010181	PF01070;PF01070;0	0	dsq:DICSQDRAFT_141721;0;cci:CC1G_03412;pco:PHACADRAFT_265499	0	0	0
PolyA_DEIso	Salix_HiSeq_c600180_g4_i1	Salix_HiSeq_c600180_g4	1	311	0.112802	56.3794	Treatment	499.811	tr|K5VFQ2|K5VFQ2_PHACS	Histone H2A	Eukaryota	Fungi	Phanerochaetaceae	Phanerochaete	tr|K5VFQ2|K5VFQ2_PHACS;gi|599401552|ref|XP_007401194.1|;tr|K5X3T9|K5X3T9_PHACS;gi|599358292|ref|XP_007392833.1|;gi|754371754|gb|KIP04485.1|;gi|754373775|gb|KIP06451.1|;gi|754377411|gb|KIP10029.1|;gi|749762427|gb|KII87211.1|;tr|R7SX30|R7SX30_DICSQ;tr|R7SZY3|R7SZY3_DICSQ	Phanerochaete;Phanerochaete carnosa HHB-10118-sp;Phanerochaete;Phanerochaete carnosa HHB-10118-sp;Phlebiopsis gigantea 11061_1 CR5-6;Phlebiopsis gigantea 11061_1 CR5-6;Phlebiopsis gigantea 11061_1 CR5-6;Plicaturopsis crispa FD-325 SS-3;Dichomitus;Dichomitus	147;147;146;146;146;145;145;143;142;142	79;79;78;78;78;77;77;75;74;74	[('hypothetical', 6), ('Histone', 4), ('H2A', 4), ('CR5-6]', 3), ('gigantea', 3)]	Histone H2A;hypothetical protein PHACADRAFT_264472 [Phanerochaete carnosa HHB-10118-sp];Histone H2A;hypothetical protein PHACADRAFT_251151 [Phanerochaete carnosa HHB-10118-sp];hypothetical protein PHLGIDRAFT_109484 [Phlebiopsis gigantea 11061_1 CR5-6];hypothetical protein PHLGIDRAFT_90826 [Phlebiopsis gigantea 11061_1 CR5-6];hypothetical protein PHLGIDRAFT_22550 [Phlebiopsis gigantea 11061_1 CR5-…	2.69881	680.877	1	98.94	3e-42	147	79	347	81.268	K5VFQ2	141	66.6667	GO:0000786;GO:0005634;GO:0003677	PF00125;PF16211;PF00125;PF16211	0	pco:PHACADRAFT_264472	0	K11251	0	Dikarya	Polyporales	Eukaryota;Fungi;Dikarya;Basidiomycota;Agaricomycotina;Agaricomycetes;Polyporales;Phanerochaetaceae;Phanerochaete	GO:0000786;GO:0005634;GO:0003677;0;GO:0000786;GO:0003677	PF00125;PF16211;PF00125;0;PF16211	0	pco:PHACADRAFT_264472;0;pco:PHACADRAFT_251151;dsq:DICSQDRAFT_137361;dsq:DICSQDRAFT_107259	0	K11251;0;K11251;K11251	0
PolyA_DEIso	Salix_HiSeq_c582542_g1_i2	Salix_HiSeq_c582542_g1	90	916	8.7895	56.1394	Treatment	6.38709	SapurV1A.0706s0060.1.p	cytochrome P450 family protein	Eukaryota	Viridiplantae	Salix	Salix purpurea	SapurV1A.0706s0060.1.p	Salix purpurea	416	93	[('P450', 1), ('family', 1), ('cytochrome', 1)]	cytochrome P450 family protein	0.805303	6.20872	1	100	6e-143	416	93	835	76.8862	0	502	42.6295	GO:0005506;GO:0009055;GO:0016705;GO:0020037	PF00067	PTHR24298:SF44	0	0	0	KOG0156	Streptophyta	Saliceae	Eukaryota;Viridiplantae;Streptophyta;Streptophytina;Embryophyta;Tracheophyta;Euphyllophyta;Spermatophyta;Magnoliophyta;Mesangiospermae;Eudicotyledons;Gunneridae;Pentapetalae;rosids;fabi ds;Malpighiales;Salicaceae;Saliceae;Salix;Salix purpurea	GO:0005506;GO:0009055;GO:0016705;GO:0020037	PF00067	PTHR24298:SF44	0	0	0	KOG0156
PolyA_DEIso	Salix_HiSeq_c598799_g1_i1	Salix_HiSeq_c598799_g1	0	261	0	56.0896	Treatment	inf	0	0	Unknown	Unknown	Unknown	Unknown	0	0	0	0	0	0	inf	23899.7	1	0	0	0	0	319	0	0	0	0	0	0	0	0	0	0	0	Unknown	Unknown	0	0	0	0	0	0	0	0
PolyA_DEIso	Salix_HiSeq_c586981_g1_i1	Salix_HiSeq_c586981_g1	1912	201	306.129	56.0546	Control	5.46126	tr|C4JDS7|C4JDS7_UNCRE	Predicted protein	Eukaryota	Fungi	Onygenaceae	Uncinocarpus	tr|C4JDS7|C4JDS7_UNCRE;gi|258573717|ref|XP_002541040.1|;tr|F2PJ03|F2PJ03_TRIEC;tr|F2S5N2|F2S5N2_TRIT1;gi|326474872|gb|EGD98881.1|;gi|633045297|gb|KDB22144.1|;gi|751016152|gb|KIK57882.1|;tr|E5R0G6|E5R0G6_ARTGP;gi|315054205|ref|XP_003176477.1|	Uncinocarpus;Uncinocarpus reesii 1704;Trichophyton;Trichophyton;Trichophyton tonsurans CBS 112818;Trichophyton interdigitale MR816;Gymnopus luxurians FD-317 M1;Microsporum;Microsporum gypseum CBS 118893	99;99;96;96;96;96;91;95;95	77;77;72;72;72;71;70;70;70	[('hypothetical', 4), ('Putative', 3), ('uncharacterized', 3), ('[Trichophyton', 2), ('CBS', 2)]	Predicted protein;predicted protein [Uncinocarpus reesii 1704];Putative uncharacterized protein;hypothetical protein TESG_06243 [Trichophyton tonsurans CBS 112818];hypothetical protein H109_05933 [Trichophyton interdigitale MR816];hypothetical protein GYMLUDRAFT_171960, partial [Gymnopus luxurians FD-317 M1];hypothetical protein MGYG_00566 [Microsporum gypseum CBS 118893]	0.737293	0.257793	0.999987	75.81	6e-24	99	77	335	55.5224	C4JDS7	102	60.7843	0	0	0	ure:UREG_00554	0	0	0	Dikarya	Onygenales	Eukaryota;Fungi;Dikarya;Ascomycota;Pezizomycotina;Eurotiomycetes;Eurotiomycetidae;Onygenales;Onygenaceae;Uncinocarpus	0	0	0	ure:UREG_00554;0	0	0	0
PolyA_DEIso	Salix_HiSeq_c529752_g2_i1	Salix_HiSeq_c529752_g2	354	358	78.9938	55.6234	Control	1.42015	0	0	Unknown	Unknown	Unknown	Unknown	0	0	0	0	0	0	0.152336	0.730381	0.978592	0	0	0	0	348	0	0	0	0	0	0	0	0	0	0	0	Unknown	Unknown	0	0	0	0	0	0	0	0
PolyA_DEIso	Salix_HiSeq_c537238_g1_i1	Salix_HiSeq_c537238_g1	7	326	2.44978	55.5835	Treatment	22.6892	pyronema|U4L4J2|U4L4J2_PYROM	Conidiation-specific protein 6 acc. no. P34762	Eukaryota	Fungi	Pyronema	Pyronema omphalodes	pyronema|U4L4J2|U4L4J2_PYROM;gi|595774074|ref|XP_007265580.1|;gi|749900770|gb|KIJ68286.1|;tr|U4LC29|U4LC29_PYROM;pyronema|U4LC29|U4LC29_PYROM;gi|549048829|emb|CCX11978.1|;tr|S9PZT1|S9PZT1_SCHOY;tr|U4LC29|U4LC29_PYROM;pyronema|U4LC29|U4LC29_PYROM;gi|549048829|emb|CCX11978.1|	Pyronema omphalodes;Fomitiporia mediterranea MF3/22;Hydnomerulius pinastri MD-312;Pyronema;Pyronema omphalodes;Pyronema omphalodes CBS 100304;Schizosaccharomyces;Pyronema;Pyronema omphalodes;Pyronema omphalodes CBS 100304	55;56;74;78;78;78;57;54;54;54	56;56;56;55;55;55;54;54;54;54	[('no.', 7), ('acc.', 7), ('P34762', 7), ('Similar', 7), ('Conidiation-specific', 7)]	Similar to Conidiation-specific protein 6 acc. no. P34762;hypothetical protein FOMMEDRAFT_155101 [Fomitiporia mediterranea MF3/22];hypothetical protein HYDPIDRAFT_106462 [Hydnomerulius pinastri MD-312];Similar to Conidiation-specific protein 6 acc. no. P34762;Similar to Conidiation-specific protein 6;acc. no. P34762 [Pyronema omphalodes CBS 100304];Fungal protein;acc. no. P34762 [Pyronema omphalo…	1.35582	50.576	1	71.88	7e-11	55	56	292	32.8767	U4L4J2_PYROM	198	16.1616	0	PF10346;	0	0	0	0	0	Dikarya	Pyronemataceae	Eukaryota;Fungi;Dikarya;Ascomycota;saccharomyceta;Pezizomycotina;Pezizomycetes;Pezizales;Pyronemataceae;Pyronema;Pyronema omphalodes	0;GO:0005829;GO:0005634	PF10346;0;PF10346	0	0	0	0	0
PolyA_DEIso	Salix_HiSeq_c590184_g4_i1	Salix_HiSeq_c590184_g4	786	888	71.3117	54.8126	Control	1.30101	SapurV1A.0276s0150.1.p	N-acetyltransferase subunit ARD1, putative	Eukaryota	Viridiplantae	Salix	Salix purpurea	SapurV1A.0276s0150.1.p;gi|743928125|ref|XP_011008260.1|;tr|A9P9U2|A9P9U2_POPTR;gi|224055093|ref|XP_002298415.1|;tr|A9P8Y8|A9P8Y8_POPTR;gi|118481808|gb|ABK92841.1|;tr|A9PDW5|A9PDW5_POPTR;tr|U5GRJ1|U5GRJ1_POPTR;gi|566151204|ref|XP_006369611.1|;gi|118485423|gb|ABK94568.1|	Salix purpurea;Populus euphratica;Populus trichocarpa;Populus trichocarpa;Populus trichocarpa;Populus trichocarpa;Populus trichocarpa;Populus trichocarpa;Populus trichocarpa;Populus trichocarpa	370;365;361;361;359;359;355;355;355;355	92;88;87;87;86;86;82;82;82;82	[('[Populus', 5), ('trichocarpa]', 4), ('uncharacterized', 2), ('Putative', 2), ('Uncharacterized', 2)]	N-acetyltransferase subunit ARD1, putative;PREDICTED: N-alpha-acetyltransferase 11-like [Populus euphratica];Uncharacterized protein;hypothetical protein POPTR_0001s26920g [Populus trichocarpa];Putative uncharacterized protein;unknown [Populus trichocarpa];unknown [Populus trichocarpa]	0.114281	0.79059	0.973461	100	5e-129	370	92	898	64.4766	0	193	100	GO:0008080;GO:0008152	PF00583	PTHR23091:SF4	0	2.3.1.88	K00670	KOG3235	Streptophyta	Saliceae	Eukaryota;Viridiplantae;Streptophyta;Streptophytina;Embryophyta;Tracheophyta;Euphyllophyta;Spermatophyta;Magnoliophyta;Mesangiospermae;Eudicotyledons;Gunneridae;Pentapetalae;rosids;fabi ds;Malpighiales;Salicaceae;Saliceae;Salix;Salix purpurea	GO:0008080;GO:0008152;0;GO:0008080	PF00583;0;PF00583	PTHR23091:SF4;0;ARD1 HOMOLOG A, N-ACETYLTRANSFERASE (PTHR23091:SF4)	0;pop:POPTR_0001s26920g	2.3.1.88;0	K00670;0;K00670	KOG3235;0
PolyA_DEIso	Salix_HiSeq_c572119_g1_i1	Salix_HiSeq_c572119_g1	10	138	3.08854	54.5672	Treatment	17.6676	tr|G8RRW1|G8RRW1_MYCRN	Uncharacterized protein	Bacteria	Actinobacteria	Mycobacteriaceae	Mycobacterium	tr|G8RRW1|G8RRW1_MYCRN;gi|359819931|gb|AEV72744.1|	Mycobacterium;Mycobacterium rhodesiae NBB3	128;128	92;92	[('Uncharacterized', 1), ('rhodesiae', 1), ('[Mycobacterium', 1), ('NBB3]', 1), ('MycrhN_2148', 1)]	Uncharacterized protein;hypothetical protein MycrhN_2148 [Mycobacterium rhodesiae NBB3]	1.24718	29.523	0.999616	91.3	2e-36	128	92	241	85.8921	G8RRW1	74	93.2432	0	0	0	mrh:MycrhN_2148	0	0	0	Corynebacteriales	Corynebacteriales	Bacteria;Actinobacteria;Corynebacteriales;Mycobacteriaceae;Mycobacterium	0	0	0	mrh:MycrhN_2148	0	0	0
PolyA_DEIso	Salix_HiSeq_c597953_g3_i1	Salix_HiSeq_c597953_g3	534	162	177.93	54.5039	Control	3.26453	0	0	Unknown	Unknown	Unknown	Unknown	0	0	0	0	0	0	0.513821	0.314483	0.985295	0	0	0	0	266	0	0	0	0	0	0	0	0	0	0	0	Unknown	Unknown	0	0	0	0	0	0	0	0
PolyA_DEIso	Salix_HiSeq_c592341_g2_i1	Salix_HiSeq_c592341_g2	0	621	0.0261052	54.0852	Treatment	2071.82	laccaria|A0A0C9Y4J7|A0A0C9Y4J7_9AGAR	Unplaced genomic scaffold K443scaffold_29, whole genome shotgun sequence	Eukaryota	Fungi	Laccaria	Laccaria amethystina	laccaria|A0A0C9Y4J7|A0A0C9Y4J7_9AGAR;gi|750947110|gb|KIK05002.1|	Laccaria amethystina;Laccaria amethystina LaAM-08-1	67;67	42;42	[('hypothetical', 1), ('[Laccaria', 1), ('sequence', 1), ('shotgun', 1), ('scaffold', 1)]	Unplaced genomic scaffold K443scaffold_29, whole genome shotgun sequence;hypothetical protein K443DRAFT_378941 [Laccaria amethystina LaAM-08-1]	3.31635	2877.51	1	42.5	1e-13	67	42	719	32.5452	A0A0C9Y4J7_9AGAR	149	53.6913	0	0	0	0	0	0	0	Dikarya	Tricholomataceae	Eukaryota;Fungi;Dikarya;Basidiomycota;Agaricomycotina;Agaricomycetes;Agaricomycetidae;Agaricales;Tricholomataceae;Laccaria;Laccaria amethystina	0	0	0	0	0	0	0
PolyA_DEIso	Salix_HiSeq_c599148_g1_i2	Salix_HiSeq_c599148_g1	0	181	0	53.5633	Treatment	inf	0	0	Unknown	Unknown	Unknown	Unknown	0	0	0	0	0	0	inf	18173.8	1	0	0	0	0	257	0	0	0	0	0	0	0	0	0	0	0	Unknown	Unknown	0	0	0	0	0	0	0	0
PolyA_DEIso	Salix_HiSeq_c601536_g2_i1	Salix_HiSeq_c601536_g2	40	217	11.2903	52.8744	Treatment	4.68318	SapurV1A.0096s0190.1.p	glutathione S-transferase GST	Eukaryota	Viridiplantae	Salix	Salix purpurea	SapurV1A.0096s0190.1.p;SapurV1A.1758s0030.1.p;SapurV1A.1758s0020.1.p	Salix purpurea;Salix purpurea;Salix purpurea	77;77;74	100;98;94	[('glutathione', 3), ('tau', 2), ('transferase', 2), ('GSTU50', 2), ('class', 2)]	glutathione S-transferase GST;tau class glutathione transferase GSTU50;tau class glutathione transferase GSTU50	0.670541	5.28905	0.999799	100	2e-18	77	100	237	46.8354	0	207	17.8744	GO:0005515	PF00043;PF02798	PTHR11260:SF16	0	0	0	KOG0406	Streptophyta	Saliceae	Eukaryota;Viridiplantae;Streptophyta;Streptophytina;Embryophyta;Tracheophyta;Euphyllophyta;Spermatophyta;Magnoliophyta;Mesangiospermae;Eudicotyledons;Gunneridae;Pentapetalae;rosids;fabi ds;Malpighiales;Salicaceae;Saliceae;Salix;Salix purpurea	GO:0005515;GO:0005515;GO:0005515	PF00043;PF02798;PF00043;PF00043	PTHR11260:SF16;PTHR11260:SF16;PTHR11260:SF16	0	0	0	KOG0406;KOG0406;KOG0406
PolyA_DEIso	Salix_HiSeq_c578584_g9_i1	Salix_HiSeq_c578584_g9	220	846	21.5745	52.6202	Treatment	2.439	SapurV1A.0855s0100.1.p	hypothetical protein	Eukaryota	Viridiplantae	Salix	Salix purpurea	SapurV1A.0855s0100.1.p;SapurV1A.2240s0010.1.p	Salix purpurea;Salix purpurea	153;151	100;97	[('hypothetical', 2)]	hypothetical protein;hypothetical protein	0.387211	2.52672	0.978582	100	2e-46	153	100	768	30.4688	0	78	100	0	0	0	0	0	0	0	Streptophyta	Saliceae	Eukaryota;Viridiplantae;Streptophyta;Streptophytina;Embryophyta;Tracheophyta;Euphyllophyta;Spermatophyta;Magnoliophyta;Mesangiospermae;Eudicotyledons;Gunneridae;Pentapetalae;rosids;fabi ds;Malpighiales;Salicaceae;Saliceae;Salix;Salix purpurea	0	0	0	0	0	0	0
PolyA_DEIso	Salix_HiSeq_c600230_g6_i1	Salix_HiSeq_c600230_g6	59	482	10.9358	52.5336	Treatment	4.8038	SapurV1A.0071s0410.1.p	UDP-glucose:flavonoid 7-O-glucosyltransferase	Eukaryota	Viridiplantae	Salix	Salix purpurea	SapurV1A.0071s0410.1.p	Salix purpurea	275	88	[('UDP-glucose:flavonoid', 1), ('7-O-glucosyltransferase', 1)]	UDP-glucose:flavonoid 7-O-glucosyltransferase	0.681585	4.32711	0.999987	99.33	9e-91	275	88	451	99.7783	0	432	34.7222	GO:0008152;GO:0016758	PF00201	PTHR11926:SF15	0	2.4.1.121	K13692	KOG1192	Streptophyta	Saliceae	Eukaryota;Viridiplantae;Streptophyta;Streptophytina;Embryophyta;Tracheophyta;Euphyllophyta;Spermatophyta;Magnoliophyta;Mesangiospermae;Eudicotyledons;Gunneridae;Pentapetalae;rosids;fabi ds;Malpighiales;Salicaceae;Saliceae;Salix;Salix purpurea	GO:0008152;GO:0016758	PF00201	PTHR11926:SF15	0	2.4.1.121	K13692	KOG1192
PolyA_DEIso	Salix_HiSeq_c592979_g7_i1	Salix_HiSeq_c592979_g7	36	393	6.15347	52.3887	Treatment	8.51368	0	0	Unknown	Unknown	Unknown	Unknown	0	0	0	0	0	0	0.930117	10.5435	0.999611	0	0	0	0	417	0	0	0	0	0	0	0	0	0	0	0	Unknown	Unknown	0	0	0	0	0	0	0	0
PolyA_DEIso	Salix_HiSeq_c599752_g1_i1	Salix_HiSeq_c599752_g1	118	427	18.8459	52.2778	Treatment	2.77397	SapurV1A.0677s0050.1.p	glutathione S-transferase, putative	Eukaryota	Viridiplantae	Salix	Salix purpurea	SapurV1A.0677s0050.1.p;SapurV1A.5347s0010.1.p;SapurV1A.0362s0010.1.p;Potri.016G023200.1;tr|U5FMK1|U5FMK1_POPTR;gi|566208274|ref|XP_006373657.1|;SapurV1A.0677s0030.1.p;tr|B9IHF7|B9IHF7_POPTR;Potri.T149500.1;gi|224137492|ref|XP_002322571.1|	Salix purpurea;Salix purpurea;Salix purpurea;Populus trichocarpa;Populus trichocarpa;Populus trichocarpa;Salix purpurea;Populus trichocarpa;Populus trichocarpa;Populus trichocarpa	147;145;145;141;141;141;139;139;139;139	94;92;91;87;87;87;85;85;85;85	[('glutathione', 5), ('putative', 4), ('S-transferase,', 4), ('[Populus', 2), ('trichocarpa]', 2)]	glutathione S-transferase, putative;glutathione S-transferase, putative;NoDescription;Uncharacterized protein;hypothetical protein POPTR_0016s02350g [Populus trichocarpa];Tau class glutathione transferase GSTU24;hypothetical protein POPTR_0016s02370g [Populus trichocarpa]	0.443102	3.16331	0.998429	93.51	2e-43	147	94	447	51.6779	0	233	33.0472	GO:0005515	PF02798;PF00043	PTHR11260:SF16	0	0	0	KOG0406	Streptophyta	Saliceae	Eukaryota;Viridiplantae;Streptophyta;Streptophytina;Embryophyta;Tracheophyta;Euphyllophyta;Spermatophyta;Magnoliophyta;Mesangiospermae;Eudicotyledons;Gunneridae;Pentapetalae;rosids;fabi ds;Malpighiales;Salicaceae;Saliceae;Salix;Salix purpurea	GO:0005515;GO:0005515;0;GO:0016740	PF02798;PF00043;PF02798;0	PTHR11260:SF16;PTHR11260:SF16;0	0;pop:POPTR_0016s02350g;pop:POPTR_0016s02370g	0	0;K00799	KOG0406;KOG0406;0
PolyA_DEIso	Salix_HiSeq_c580515_g2_i1	Salix_HiSeq_c580515_g2	47	330	10.2991	52.0525	Treatment	5.05408	0	0	Unknown	Unknown	Unknown	Unknown	0	0	0	0	0	0	0.703642	5.18458	1	0	0	0	0	358	0	0	0	0	0	0	0	0	0	0	0	Unknown	Unknown	0	0	0	0	0	0	0	0
PolyA_DEIso	Salix_HiSeq_c573479_g1_i3	Salix_HiSeq_c573479_g1	1	422	0.060155	51.6964	Treatment	859.386	0	0	Unknown	Unknown	Unknown	Unknown	0	0	0	0	0	0	2.93419	1081.11	1	0	0	0	0	582	0	0	0	0	0	0	0	0	0	0	0	Unknown	Unknown	0	0	0	0	0	0	0	0
PolyA_DEIso	Salix_HiSeq_c572773_g2_i1	Salix_HiSeq_c572773_g2	0	261	0	51.6574	Treatment	inf	gi|695531349|ref|XP_009540596.1|	hypothetical protein HETIRDRAFT_406576 [Heterobasidion irregulare TC 32-1]	Eukaryota	Fungi	Heterobasidion irregulare	Heterobasidion irregulare TC 32-1	gi|695531349|ref|XP_009540596.1|;tr|V2XKS1|V2XKS1_MONRO;gi|630186999|ref|XP_007847255.1|;tr|M2QKK8|M2QKK8_CERS8;gi|449541692|gb|EMD32675.1|;gi|599098875|ref|XP_007380413.1|;tr|G4TYF4|G4TYF4_PIRID;tr|G4TYK8|G4TYK8_PIRID;gi|353245332|emb|CCA76347.1|;gi|353245411|emb|CCA76401.1|	Heterobasidion irregulare TC 32-1;Moniliophthora;Moniliophthora roreri MCA 2997;Gelatoporia;Gelatoporia subvermispora B;Punctularia strigosozonata HHB-11173 SS5;Piriformospora;Piriformospora;Piriformospora indica DSM 11827;Piriformospora indica DSM 11827	107;107;107;107;107;105;103;103;103;103	88;86;86;85;85;82;80;80;80;80	[('Enolase', 3), ('partial', 2), ('indica', 2), ('probable', 2), ('DSM', 2)]	hypothetical protein HETIRDRAFT_406576 [Heterobasidion irregulare TC 32-1];Enolase;enolase [Moniliophthora roreri MCA 2997];Uncharacterized protein;hypothetical protein CERSUDRAFT_87979 [Gelatoporia subvermispora B];enolase [Punctularia strigosozonata HHB-11173 SS5];Enolase (Fragment);probable ENO1-enolase I (2-phosphoglycerate dehydratase), partial [Piriformospora indica DSM 11827];probable ENO1…	inf	25992.4	1	84.13	8e-25	107	88	340	55.5882	695531349	443	14.2212	0	0	0	0	0	0	0	Fungi	Heterobasidion annosum species complex	Eukaryota;Opisthokonta;Fungi;Dikarya;Basidiomycota;Agaricomycotina;Agaricomycetes;Agaricomycetes incertae sedis;Russulales;Bondarzewiaceae;Heterobasidion;Heterobasidion annosum species complex;Heterobasidion irregulare;Heterobasidion irregulare TC 32-1	GO:0000015;GO:0000287;GO:0004634;GO:0006096;0	PF00113;PF03952;0	PTHR11902;0	mrr:Moror_1732;0	0	K01689;0	0
PolyA_DEIso	Salix_HiSeq_c597292_g1_i3	Salix_HiSeq_c597292_g1	0	997	0.0107182	51.6123	Treatment	4815.37	gi|751729059|gb|KIM77386.1|	hypothetical protein PILCRDRAFT_825345 [Piloderma croceum F 1598]	Eukaryota	Fungi	Piloderma croceum	Piloderma croceum F 1598	gi|751729059|gb|KIM77386.1|;gi|751729053|gb|KIM77380.1|;laccaria|A0A0C9WZ31|A0A0C9WZ31_9AGAR;gi|750947133|gb|KIK05025.1|;gi|750998715|gb|KIK40943.1|;gi|761948167|gb|KIY67882.1|;gi|749761194|gb|KII86096.1|;gi|827764312|gb|KLO18899.1|;tr|K5W161|K5W161_PHACS;gi|599390689|ref|XP_007398980.1|	Piloderma croceum F 1598;Piloderma croceum F 1598;Laccaria amethystina;Laccaria amethystina LaAM-08-1;Suillus luteus UH-Slu-Lm8-n1;Cylindrobasidium torrendii FP15055 ss-10;Plicaturopsis crispa FD-325 SS-3;Schizopora paradoxa;Phanerochaete;Phanerochaete carnosa HHB-10118-sp	137;136;135;135;132;132;133;130;129;129	52;51;49;49;49;48;48;47;47;47	[('hypothetical', 6), ('1598]', 2), ('croceum', 2), ('[Piloderma', 2), ('CY34DRAFT_806668', 1)]	hypothetical protein PILCRDRAFT_825345 [Piloderma croceum F 1598];hypothetical protein PILCRDRAFT_825339 [Piloderma croceum F 1598];Unplaced genomic scaffold K443scaffold_29, whole genome shotgun sequence;hypothetical protein K443DRAFT_675494 [Laccaria amethystina LaAM-08-1];hypothetical protein CY34DRAFT_806668 [Suillus luteus UH-Slu-Lm8-n1];clathrin-coated vesicle protein [Cylindrobasidium torr…	3.68263	4259.19	1	58.21	9e-35	137	52	1253	31.8436	751729059	170	78.8235	0	0	0	0	0	0	0	Fungi	Piloderma	Eukaryota;Opisthokonta;Fungi;Dikarya;Basidiomycota;Agaricomycotina;Agaricomycetes;Agaricomycetidae;Atheliales;Atheliaceae;Piloderma;Piloderma croceum;Piloderma croceum F 1598	0	0	0	0;pco:PHACADRAFT_186750	0	0	0
PolyA_DEIso	Salix_HiSeq_c586535_g1_i2	Salix_HiSeq_c586535_g1	3773	779	425.151	51.5424	Control	8.24857	uniparc|UPI000599998D	Uncharacterized protein;hypothetical protein	Eukaryota	Fungi	Hebeloma	Hebeloma cylindrosporum h7	uniparc|UPI000599998D	Hebeloma cylindrosporum h7	62	45	[('hypothetical', 1), ('Uncharacterized', 1)]	Uncharacterized protein;hypothetical protein	0.916379	0.268793	0.997383	73.97	1e-07	62	45	734	29.8365	UPI000599998D	381	17.8478	0	0	0	0	0	0	0	Dikarya	Cortinariaceae	Eukaryota;Fungi;Dikarya;Basidiomycota;Agaricomycotina;Agaricomycetes;Agaricomycetidae;Agaricales;Cortinariaceae;Hebeloma;Hebeloma cylindrosporum h7	0	0	0	0	0	0	0
PolyA_DEIso	Salix_HiSeq_c569932_g2_i3	Salix_HiSeq_c569932_g2	2530	364	455.134	51.1908	Control	8.89095	laccaria|A0A0C9X7W4|A0A0C9X7W4_9AGAR	Unplaced genomic scaffold K443scaffold_294, whole genome shotgun sequence	Eukaryota	Fungi	Laccaria	Laccaria amethystina	laccaria|A0A0C9X7W4|A0A0C9X7W4_9AGAR;gi|751676895|gb|KIM27071.1|;laccaria|B0DM99|B0DM99_LACBS	Laccaria amethystina;Serendipita vermifera MAFF 305830;Laccaria bicolor	43;45;42	60;60;58	[('hypothetical', 1), ('sequence', 1), ('shotgun', 1), ('scaffold', 1), ('305830]', 1)]	Unplaced genomic scaffold K443scaffold_294, whole genome shotgun sequence;hypothetical protein M408DRAFT_173274 [Serendipita vermifera MAFF 305830];Predicted protein	0.948948	0.122162	1	58.82	1e-05	43	60	452	22.5664	A0A0C9X7W4_9AGAR	149	22.1477	0	0	0	0	0	0	0	Dikarya	Tricholomataceae	Eukaryota;Fungi;Dikarya;Basidiomycota;Agaricomycotina;Agaricomycetes;Agaricomycetidae;Agaricales;Tricholomataceae;Laccaria;Laccaria amethystina	0	0	0	0;lbc:LACBIDRAFT_304761 ;	0	0	0
PolyA_DEIso	Salix_HiSeq_c594633_g1_i2	Salix_HiSeq_c594633_g1	0	411	0.113305	50.9006	Treatment	449.235	gi|751693072|gb|KIM43056.1|	glycoside hydrolase family 131 protein, partial [Hebeloma cylindrosporum h7]	Eukaryota	Fungi	Hebeloma cylindrosporum	Hebeloma cylindrosporum h7	gi|751693072|gb|KIM43056.1|;gi|749766478|gb|KII91011.1|;tr|B0CV08|B0CV08_LACBS;laccaria|B0CV08|B0CV08_LACBS;gi|170089883|ref|XP_001876164.1|;gi|646383810|gb|KDQ49236.1|;gi|752362292|gb|KIO20240.1|;tr|M2R4U9|M2R4U9_CERS8;gi|449548629|gb|EMD39595.1|;laccaria|A0A0C9Y7K6|A0A0C9Y7K6_9AGAR	Hebeloma cylindrosporum h7;Plicaturopsis crispa FD-325 SS-3;Laccaria;Laccaria bicolor;Laccaria bicolor S238N-H82;Jaapia argillacea MUCL 33604;Tulasnella calospora MUT 4182;Gelatoporia;Gelatoporia subvermispora B;Laccaria amethystina	137;137;127;127;127;127;132;129;129;127	65;65;61;61;61;61;61;60;60;58	[('hypothetical', 4), ('Predicted', 2), ('argillacea', 1), ('partial', 1), ('SS-3]', 1)]	glycoside hydrolase family 131 protein, partial [Hebeloma cylindrosporum h7];hypothetical protein PLICRDRAFT_90720 [Plicaturopsis crispa FD-325 SS-3];Predicted protein;predicted protein [Laccaria bicolor S238N-H82];hypothetical protein JAAARDRAFT_63810 [Jaapia argillacea MUCL 33604];hypothetical protein M407DRAFT_221102 [Tulasnella calospora MUT 4182];Uncharacterized protein;hypothetical protein …	2.65247	459.983	1	67.33	7e-36	137	65	509	59.5285	751693072	290	34.8276	0	0	0	0	0	0	0	Fungi	Hebeloma	Eukaryota;Opisthokonta;Fungi;Dikarya;Basidiomycota;Agaricomycotina;Agaricomycetes;Agaricomycetidae;Agaricales;Cortinariaceae;Hebeloma;Hebeloma cylindrosporum;Hebeloma cylindrosporum h7	0	0	0	0;lbc:LACBIDRAFT_308894	0	0	0
PolyA_DEIso	Salix_HiSeq_c600988_g3_i4	Salix_HiSeq_c600988_g3	3318	500	413.574	50.8253	Control	8.13718	uniparc|UPI00059A6B1C	Uncharacterized protein;hypothetical protein	Eukaryota	Fungi	Hebeloma	Hebeloma cylindrosporum h7	uniparc|UPI00059A6B1C	Hebeloma cylindrosporum h7	106	55	[('hypothetical', 1), ('Uncharacterized', 1)]	Uncharacterized protein;hypothetical protein	0.910474	0.236387	0.999871	64.42	5e-24	106	55	586	46.0751	UPI00059A6B1C	287	35.1916	0	0	0	0	0	0	0	Dikarya	Cortinariaceae	Eukaryota;Fungi;Dikarya;Basidiomycota;Agaricomycotina;Agaricomycetes;Agaricomycetidae;Agaricales;Cortinariaceae;Hebeloma;Hebeloma cylindrosporum h7	0	0	0	0	0	0	0
PolyA_DEIso	Salix_HiSeq_c601821_g2_i1	Salix_HiSeq_c601821_g2	0	489	0.034776	50.1673	Treatment	1442.58	laccaria|B0D6A7|B0D6A7_LACBS	Predicted protein	Eukaryota	Fungi	Laccaria	Laccaria bicolor	laccaria|B0D6A7|B0D6A7_LACBS;laccaria|A0A0C9WLF9|A0A0C9WLF9_9AGAR	Laccaria bicolor;Laccaria amethystina	45;45	89;89	[('sequence', 1), ('shotgun', 1), ('scaffold', 1), ('K443scaffold_164,', 1), ('Predicted', 1)]	Predicted protein;Unplaced genomic scaffold K443scaffold_164, whole genome shotgun sequence	3.15914	1715.8	1	84	2e-06	45	89	609	12.3153	B0D6A7_LACBS	97	25.7732	GO:0005784;GO:0006886	PF03911;	PTHR13509;	lbc:LACBIDRAFT_318251	0	K09481	0	Dikarya	Tricholomataceae	Eukaryota;Fungi;Dikarya;Basidiomycota;Agaricomycotina;Agaricomycetes;Agaricomycetidae;Agaricales;Tricholomataceae;Laccaria;Laccaria bicolor	GO:0005784;GO:0006886;GO:0005784;GO:0006886	PF03911;PF03911 ;	PTHR13509;PTHR13509 ;	lbc:LACBIDRAFT_318251	0	K09481	0
PolyA_DEIso	Salix_HiSeq_c579385_g1_i2	Salix_HiSeq_c579385_g1	25	328	5.3781	50.0491	Treatment	9.30609	tr|U4L5K6|U4L5K6_PYROM	Uncharacterized protein	Eukaryota	Fungi	Pyronemataceae	Pyronema	tr|U4L5K6|U4L5K6_PYROM;pyronema|U4L5K6|U4L5K6_PYROM;gi|549048469|emb|CCX12322.1|;tuber|D5GET9|D5GET9_TUBMM;tr|D5GET9|D5GET9_TUBMM;gi|296418442|ref|XP_002838841.1|	Pyronema;Pyronema omphalodes;Pyronema omphalodes CBS 100304;Tuber melanosporum;Tuber;Tuber melanosporum Mel28	86;86;86;86;86;86	56;56;56;52;52;52	[('assembly,', 2), ('strain', 2), ('Uncharacterized', 2), ('scaffold_287,', 2), ('Whole', 2)]	Uncharacterized protein;Uncharacterized protein;Similar to hypothetical protein [Tuber melanosporum Mel28];acc. no. XP_002838841 [Pyronema omphalodes CBS 100304];Whole genome shotgun sequence assembly, scaffold_287, strain Mel28;hypothetical protein [Tuber melanosporum Mel28]	0.968767	20.3028	0.998754	53.85	1e-18	86	56	376	62.234	U4L5K6	104	73.0769	0	0	0	0	0	0	0	Dikarya	Pezizales	Eukaryota;Fungi;Dikarya;Ascomycota;saccharomyceta;Pezizomycotina;Pezizomycetes;Pezizales;Pyronemataceae;Pyronema	0	0	0	0;tml:GSTUM_00001392001	0	0	0
PolyA_DEIso	Salix_HiSeq_c788389_g1_i1	Salix_HiSeq_c788389_g1	1015	926	79.0108	49.9053	Control	1.58322	SapurV1A.0110s0290.1.p	histone H1 subtype 5	Eukaryota	Viridiplantae	Salix	Salix purpurea	SapurV1A.0110s0290.1.p	Salix purpurea	201	89	[('subtype', 1), ('histone', 1)]	histone H1 subtype 5	0.19954	0.624981	0.990032	99.15	1e-62	201	89	961	36.5245	0	194	60.3093	GO:0000786;GO:0003677;GO:0005634;GO:0006334	PF00538	PTHR11467	0	0	K11275	0	Streptophyta	Saliceae	Eukaryota;Viridiplantae;Streptophyta;Streptophytina;Embryophyta;Tracheophyta;Euphyllophyta;Spermatophyta;Magnoliophyta;Mesangiospermae;Eudicotyledons;Gunneridae;Pentapetalae;rosids;fabi ds;Malpighiales;Salicaceae;Saliceae;Salix;Salix purpurea	GO:0000786;GO:0003677;GO:0005634;GO:0006334	PF00538	PTHR11467	0	0	K11275	0
PolyA_DEIso	Salix_HiSeq_c598989_g3_i1	Salix_HiSeq_c598989_g3	0	145	0	49.5226	Treatment	inf	tr|S7R9Z0|S7R9Z0_GLOTA	Actin depolymerizing factor (Fragment)	Eukaryota	Fungi	Gloeophyllaceae	Gloeophyllum	tr|S7R9Z0|S7R9Z0_GLOTA;gi|630362223|ref|XP_007870386.1|;tr|V2XRS0|V2XRS0_MONRO;gi|630181306|ref|XP_007845436.1|;gi|961953422|gb|KTB30359.1|;tr|M2QT41|M2QT41_CERS8;gi|763722706|gb|KJA20159.1|;gi|449549242|gb|EMD40208.1|;gi|636612195|ref|XP_008037232.1|;gi|648169509|gb|KDR83149.1|	Gloeophyllum;Gloeophyllum trabeum ATCC 11539;Moniliophthora;Moniliophthora roreri MCA 2997;Moniliophthora roreri;Gelatoporia;Hypholoma sublateritium FD-334 SS-4;Gelatoporia subvermispora B;Trametes versicolor FP-101664 SS1;Galerina marginata CBS 339.88	93;93;89;89;89;88;88;88;86;87	66;66;63;63;63;60;60;60;58;58	[('depolymerizing', 4), ('actin', 3), ('hypothetical', 3), ('factor', 3), ('Actin', 2)]	Actin depolymerizing factor (Fragment);actin depolymerizing factor, partial [Gloeophyllum trabeum ATCC 11539];Actin depolymerizing factor;actin depolymerizing factor [Moniliophthora roreri MCA 2997];putative actin cross-linking [Moniliophthora roreri];Uncharacterized protein;hypothetical protein HYPSUDRAFT_68743 [Hypholoma sublateritium FD-334 SS-4];hypothetical protein CERSUDRAFT_81493 [Gelatopo…	inf	13633.9	1	67.16	4e-22	93	66	204	97.0588	S7R9Z0	130	50.7692	GO:0015629;GO:0030042	PF00241	PTHR11913	gtr:GLOTRDRAFT_49414	0	K05765	0	Dikarya	Gloeophyllales	Eukaryota;Fungi;Dikarya;Basidiomycota;Agaricomycotina;Agaricomycetes;Gloeophyllales;Gloeophyllaceae;Gloeophyllum	GO:0015629;GO:0030042;0;GO:0015629	PF00241;0;PF00241	PTHR11913;0;PTHR11913	gtr:GLOTRDRAFT_49414;0;mrr:Moror_3983	0	K05765;0;K05765	0
PolyA_DEIso	Salix_HiSeq_c498227_g1_i4	Salix_HiSeq_c498227_g1	83	328	14.7299	49.2135	Treatment	3.34107	0	0	Unknown	Unknown	Unknown	Unknown	0	0	0	0	0	0	0.523885	3.35693	0.998333	0	0	0	0	343	0	0	0	0	0	0	0	0	0	0	0	Unknown	Unknown	0	0	0	0	0	0	0	0
PolyA_DEIso	Salix_HiSeq_c586917_g2_i1	Salix_HiSeq_c586917_g2	1	196	0.147401	49.1245	Treatment	333.27	0	0	Unknown	Unknown	Unknown	Unknown	0	0	0	0	0	0	2.5228	511.31	1	0	0	0	0	285	0	0	0	0	0	0	0	0	0	0	0	Unknown	Unknown	0	0	0	0	0	0	0	0
PolyA_DEIso	Salix_HiSeq_c565655_g1_i1	Salix_HiSeq_c565655_g1	0	490	0.00881268	48.9437	Treatment	5553.79	gi|646386869|gb|KDQ51864.1|	hypothetical protein JAAARDRAFT_62226 [Jaapia argillacea MUCL 33604]	Eukaryota	Fungi	Jaapia argillacea	Jaapia argillacea MUCL 33604	gi|646386869|gb|KDQ51864.1|;tr|A8NNV6|A8NNV6_COPC7;gi|299739322|ref|XP_001835206.2|;gi|763725152|gb|KJA22584.1|;gi|648165638|gb|KDR79315.1|;gi|646302320|gb|KDQ23470.1|;tr|E6Y2H0|E6Y2H0_TAICA;gi|156066428|gb|ABU43073.1|;tr|S7RBR4|S7RBR4_GLOTA;gi|630361705|ref|XP_007870127.1|	Jaapia argillacea MUCL 33604;Coprinopsis;Coprinopsis cinerea okayama7#130;Hypholoma sublateritium FD-334 SS-4;Galerina marginata CBS 339.88;Pleurotus ostreatus PC15;Taiwanofungus;Taiwanofungus camphoratus;Gloeophyllum;Gloeophyllum trabeum ATCC 11539	269;259;259;256;258;253;251;251;257;257	77;72;72;72;71;71;69;69;69;69	[('hypothetical', 5), ('peroxidase', 2), ('1-Cys', 2), ('isozyme', 2), ('peroxiredoxin', 2)]	hypothetical protein JAAARDRAFT_62226 [Jaapia argillacea MUCL 33604];Thioredoxin-dependent peroxidase;thioredoxin-dependent peroxidase [Coprinopsis cinerea okayama7#130];hypothetical protein HYPSUDRAFT_67045 [Hypholoma sublateritium FD-334 SS-4];hypothetical protein GALMADRAFT_243269 [Galerina marginata CBS 339.88];hypothetical protein PLEOSDRAFT_1059662 [Pleurotus ostreatus PC15];1-Cys peroxired…	3.74459	6145.08	1	70.93	9e-88	269	77	652	79.1411	646386869	172	100	0	0	0	0	0	0	0	Fungi	Jaapia	Eukaryota;Opisthokonta;Fungi;Dikarya;Basidiomycota;Agaricomycotina;Agaricomycetes;Agaricomycetidae;Jaapiales;Jaapiaceae;Jaapia;Jaapia argillacea;Jaapia argillacea MUCL 33604	GO:0004601;0;GO:0016491	PF08534;0	0	cci:CC1G_07749;0;gtr:GLOTRDRAFT_132872	0	K14171;0	0
PolyA_DEIso	Salix_HiSeq_c569047_g1_i1	Salix_HiSeq_c569047_g1	0	188	0	48.9364	Treatment	inf	gi|636619829|ref|XP_008041049.1|	hypothetical protein TRAVEDRAFT_49942 [Trametes versicolor FP-101664 SS1]	Eukaryota	Fungi	Trametes versicolor	Trametes versicolor FP-101664 SS1	gi|636619829|ref|XP_008041049.1|;gi|691790630|emb|CDO73692.1|;tr|B0DER5|B0DER5_LACBS;laccaria|B0DER5|B0DER5_LACBS;gi|170102288|ref|XP_001882360.1|;gi|750997110|gb|KIK39397.1|	Trametes versicolor FP-101664 SS1;Trametes cinnabarina;Laccaria;Laccaria bicolor;Laccaria bicolor S238N-H82;Suillus luteus UH-Slu-Lm8-n1	59;59;57;57;57;54	42;41;38;38;38;35	[('hypothetical', 3), ('Predicted', 2), ('[Trametes', 2), ('cinnabarina]', 1), ('versicolor', 1)]	hypothetical protein TRAVEDRAFT_49942 [Trametes versicolor FP-101664 SS1];hypothetical protein BN946_scf185015.g20 [Trametes cinnabarina];Predicted protein;predicted protein [Laccaria bicolor S238N-H82];hypothetical protein CY34DRAFT_14406 [Suillus luteus UH-Slu-Lm8-n1]	inf	18899.7	1	61.97	3e-09	59	42	239	85.3556	636619829	107	66.3551	0	0	0	0	0	0	0	Fungi	Trametes	Eukaryota;Opisthokonta;Fungi;Dikarya;Basidiomycota;Agaricomycotina;Agaricomycetes;Agaricomycetes incertae sedis;Polyporales;Coriolaceae;Trametes;Trametes versicolor;Trametes versicolor FP-101664 SS1	0	0;PF11022	0	0;lbc:LACBIDRAFT_294585	0	0;K02143	0
PolyA_DEIso	Salix_HiSeq_c565194_g2_i4	Salix_HiSeq_c565194_g2	546	531	69.5496	48.8949	Control	1.42243	SapurV1A.0893s0040.1.p	snRNP core Sm Sm-X5-like protein	Eukaryota	Viridiplantae	Salix	Salix purpurea	SapurV1A.0893s0040.1.p;SapurV1A.0893s0040.2.p;SapurV1A.0893s0040.3.p;SapurV1A.0893s0040.4.p;SapurV1A.0523s0150.1.p;tr|A9PD52|A9PD52_POPTR;Potri.003G014900.1;gi|224073260|ref|XP_002304049.1|;Potri.004G219000.2;gi|802793579|ref|XP_012092296.1|	Salix purpurea;Salix purpurea;Salix purpurea;Salix purpurea;Salix purpurea;Populus trichocarpa;Populus trichocarpa;Populus trichocarpa;Populus trichocarpa;Jatropha curcas	192;192;192;192;191;191;191;191;191;189	100;100;100;100;99;99;99;99;99;97	[('core', 6), ('snRNP', 6), ('Sm-X5-like', 5), ('nuclear', 4), ('similar', 4)]	snRNP core Sm Sm-X5-like protein;snRNP core Sm Sm-X5-like protein;Small nuclear ribonucleoprotein D;similar to small nuclear ribonucleoprotein D;putative;similar to snRNP core SM-like protein;similar to U6 snRNA-associated Sm-like protein;similar to SWISS-PROT:Q9Y333 U6 snRNA-associated Sm-like protein LSm2 (Small nuclear ribonuc;small nuclear ribonucleoprotein D [Populus trichocarpa];NoDescripti…	0.153031	0.752302	0.956087	100	3e-62	192	100	593	47.5548	0	94	100	0	PF01423	PTHR13829	0	0	K12621	KOG3448	Streptophyta	Saliceae	Eukaryota;Viridiplantae;Streptophyta;Streptophytina;Embryophyta;Tracheophyta;Euphyllophyta;Spermatophyta;Magnoliophyta;Mesangiospermae;Eudicotyledons;Gunneridae;Pentapetalae;rosids;fabi ds;Malpighiales;Salicaceae;Saliceae;Salix;Salix purpurea	0;GO:0030529;GO:0019013;GO:0006397	PF01423;PF01423;0	PTHR13829;PTHR13829;U6 SNRNA-ASSOCIATED SM-LIKE PROTEIN LSM2 (PTHR13829:SF2)	0;pop:POPTR_0003s01050g	0	K12621;K12621;0	KOG3448;KOG3448;0
PolyA_DEIso	Salix_HiSeq_c584766_g3_i1	Salix_HiSeq_c584766_g3	0	648	0.0193636	48.6788	Treatment	2513.94	gi|646301760|gb|KDQ22911.1|	hypothetical protein PLEOSDRAFT_1091106 [Pleurotus ostreatus PC15]	Eukaryota	Fungi	Pleurotus ostreatus	Pleurotus ostreatus PC15	gi|646301760|gb|KDQ22911.1|;gi|749759879|gb|KII84854.1|	Pleurotus ostreatus PC15;Plicaturopsis crispa FD-325 SS-3	83;78	50;43	[('hypothetical', 2), ('crispa', 1), ('SS-3]', 1), ('PLICRDRAFT_45673', 1), ('FD-325', 1)]	hypothetical protein PLEOSDRAFT_1091106 [Pleurotus ostreatus PC15];hypothetical protein PLICRDRAFT_45673 [Plicaturopsis crispa FD-325 SS-3]	3.40036	4167.78	1	46.51	1e-15	83	50	707	36.4922	646301760	222	37.3874	0	0	0	0	0	0	0	Fungi	Pleurotus	Eukaryota;Opisthokonta;Fungi;Dikarya;Basidiomycota;Agaricomycotina;Agaricomycetes;Agaricomycetidae;Agaricales;Pleurotaceae;Pleurotus;Pleurotus ostreatus;Pleurotus ostreatus PC15	0	0	0	0	0	0	0
PolyA_DEIso	Salix_HiSeq_c586830_g2_i1	Salix_HiSeq_c586830_g2	1	416	0.21525	48.2665	Treatment	224.234	gi|961972079|gb|KTB42487.1|	manganese superoxide dismutase [Moniliophthora roreri]	Eukaryota	Fungi	Moniliophthora	Moniliophthora roreri	gi|961972079|gb|KTB42487.1|;tr|V2XBP5|V2XBP5_MONRO;tr|F5HC13|F5HC13_CRYNB;tr|Q5KBS3|Q5KBS3_CRYNJ;tr|J9VWW9|J9VWW9_CRYNH;tr|Q5IFQ6|Q5IFQ6_CRYNV;gi|58271032|ref|XP_572672.1|;gi|630197926|ref|XP_007850771.1|;gi|57813149|gb|AAW56834.1|;gi|799338878|ref|XP_012051781.1|	Moniliophthora roreri;Moniliophthora;Filobasidiella/Cryptococcus neoformans species complex;Filobasidiella/Cryptococcus neoformans species complex;Filobasidiella/Cryptococcus neoformans species complex;Filobasidiella/Cryptococcus neoformans species complex;Cryptococcus neoformans var. neoformans JEC21;Moniliophthora roreri MCA 2997;Cryptococcus neoformans var. grubii;Cryptococcus neoformans var. …	168;166;127;127;127;127;127;166;127;127	60;59;59;59;59;59;59;59;59;59	[('dismutase', 10), ('Superoxide', 5), ('superoxide', 5), ('neoformans', 4), ('[Cryptococcus', 3)]	putative manganese superoxide dismutase [Moniliophthora roreri];Superoxide dismutase;manganese superoxide dismutase [Cryptococcus neoformans var. neoformans JEC21];manganese superoxide dismutase [Moniliophthora roreri MCA 2997];mitochondrial superoxide dismutase Sod2 [Cryptococcus neoformans var. grubii];Fe-Mn family superoxide dismutase [Cryptococcus neoformans var. grubii H99]	2.3507	316.625	1	62.96	2e-48	168	60	552	65.7609	961972079	203	66.5025	0	0	0	0	0	0	0	Fungi	mitosporic Marasmiaceae	Eukaryota;Opisthokonta;Fungi;Dikarya;Basidiomycota;Agaricomycotina;Agaricomycetes;Agaricomycetidae;Agaricales;Marasmiaceae;mitosporic Marasmiaceae;Moniliophthora;Moniliophthora roreri	GO:0046872;GO:0004784;GO:0005739;GO:0030145;GO:0005759;0	PF02777;PF00081;0	PTHR11404;SUPEROXIDE DISMUTASE [MN], MITOCHONDRIAL (PTHR11404:SF6);0	mrr:Moror_778;cnb:CNBH1510;cne:CNI01590;0	0	K04564;0	0
PolyA_DEIso	Salix_HiSeq_c529683_g1_i1	Salix_HiSeq_c529683_g1	1	430	0.0702168	48.226	Treatment	686.815	laccaria|A0A0C9WRA7|A0A0C9WRA7_9AGAR	Unplaced genomic scaffold K443scaffold_79, whole genome shotgun sequence	Eukaryota	Fungi	Laccaria	Laccaria amethystina	laccaria|A0A0C9WRA7|A0A0C9WRA7_9AGAR;gi|750943078|gb|KIK01020.1|;tr|B0D470|B0D470_LACBS;laccaria|B0D470|B0D470_LACBS;gi|170095505|ref|XP_001878973.1|;gi|761947729|gb|KIY67454.1|;tr|K5VSQ0|K5VSQ0_AGABU;tr|K9HYA9|K9HYA9_AGABB;tr|S8F302|S8F302_FOMPI;gi|527292370|gb|EPS93304.1|	Laccaria amethystina;Laccaria amethystina LaAM-08-1;Laccaria;Laccaria bicolor;Laccaria bicolor S238N-H82;Cylindrobasidium torrendii FP15055 ss-10;Agaricus;Agaricus;Fomitopsis;Fomitopsis pinicola FP-58527 SS1	204;204;203;203;203;199;202;202;199;199	87;87;86;86;86;85;85;85;85;85	[('Uncharacterized', 3), ('hypothetical', 2), ('[Laccaria', 2), ('Predicted', 2), ('sequence', 1)]	Unplaced genomic scaffold K443scaffold_79, whole genome shotgun sequence;hypothetical protein K443DRAFT_678799 [Laccaria amethystina LaAM-08-1];Predicted protein;predicted protein [Laccaria bicolor S238N-H82];Rbx1 protein [Cylindrobasidium torrendii FP15055 ss-10];Uncharacterized protein;hypothetical protein FOMPIDRAFT_1026580 [Fomitopsis pinicola FP-58527 SS1]	2.83684	1292.95	1	86.73	2e-67	204	87	535	62.8037	A0A0C9WRA7_9AGAR	113	100	GO:0008270	PF12678;	0	0	0	0	0	Dikarya	Tricholomataceae	Eukaryota;Fungi;Dikarya;Basidiomycota;Agaricomycotina;Agaricomycetes;Agaricomycetidae;Agaricales;Tricholomataceae;Laccaria;Laccaria amethystina	GO:0008270;0;GO:0008270	PF12678;0;PF12678	0	0;lbc:LACBIDRAFT_317013;abp:AGABI1DRAFT130185;abv:AGABI2DRAFT139777	0	0;K03868	0
PolyA_DEIso	Salix_HiSeq_c422072_g1_i1	Salix_HiSeq_c422072_g1	22	517	3.03238	48.1629	Treatment	15.8829	pyronema|U4LP46|U4LP46_PYROM	Uncharacterized protein	Eukaryota	Fungi	Pyronema	Pyronema omphalodes	pyronema|U4LP46|U4LP46_PYROM	Pyronema omphalodes	41	40	[('Uncharacterized', 1)]	Uncharacterized protein	1.20093	27.3924	0.999984	41.07	6e-05	41	40	650	25.3846	U4LP46_PYROM	162	33.9506	0	0	0	0	0	0	0	Dikarya	Pyronemataceae	Eukaryota;Fungi;Dikarya;Ascomycota;saccharomyceta;Pezizomycotina;Pezizomycetes;Pezizales;Pyronemataceae;Pyronema;Pyronema omphalodes	0	0	0	0	0	0	0
PolyA_DEIso	Salix_HiSeq_c584718_g1_i2	Salix_HiSeq_c584718_g1	8	648	0.969384	48.1397	Treatment	49.6601	SapurV1A.0407s0060.1.p	transmembrane protein, putative	Eukaryota	Viridiplantae	Salix	Salix purpurea	SapurV1A.0407s0060.1.p;Potri.008G197300.1;tr|B9HM88|B9HM88_POPTR;gi|224100281|ref|XP_002311813.1|	Salix purpurea;Populus trichocarpa;Populus trichocarpa;Populus trichocarpa	148;140;140;140	100;91;91;91	[('[Populus', 1), ('hypothetical', 1), ('putative', 1), ('At5g18850,', 1), ('co-ortholog', 1)]	transmembrane protein, putative;similar to expressed protein in Arabidopsis thaliana;[ co-ortholog (2of2) of At5g18850, ];Uncharacterized protein;hypothetical protein POPTR_0008s20190g [Populus trichocarpa]	1.69601	54.8272	1	100	8e-44	148	100	934	23.4475	0	84	86.9048	0	0	0	0	0	0	0	Streptophyta	Saliceae	Eukaryota;Viridiplantae;Streptophyta;Streptophytina;Embryophyta;Tracheophyta;Euphyllophyta;Spermatophyta;Magnoliophyta;Mesangiospermae;Eudicotyledons;Gunneridae;Pentapetalae;rosids;fabi ds;Malpighiales;Salicaceae;Saliceae;Salix;Salix purpurea	0;GO:0016021	0	0	0;pop:POPTR_0008s20190g	0	0	0
PolyA_DEIso	Salix_HiSeq_c555426_g1_i1	Salix_HiSeq_c555426_g1	0	514	0.0411655	47.8342	Treatment	1162	gi|646294952|gb|KDQ16118.1|	hypothetical protein BOTBODRAFT_65040 [Botryobasidium botryosum FD-172 SS1]	Eukaryota	Fungi	Botryobasidium botryosum	Botryobasidium botryosum FD-172 SS1	gi|646294952|gb|KDQ16118.1|;gi|751026742|gb|KIK68436.1|;gi|749765992|gb|KII90525.1|;tr|A8PF61|A8PF61_COPC7;tr|R7S8J0|R7S8J0_TRAVS;gi|636627363|ref|XP_008044816.1|;gi|636627365|ref|XP_008044817.1|;gi|636629415|ref|XP_008045842.1|;gi|299744194|ref|XP_001840937.2|;gi|691787564|emb|CDO75977.1|	Botryobasidium botryosum FD-172 SS1;Gymnopus luxurians FD-317 M1;Plicaturopsis crispa FD-325 SS-3;Coprinopsis;Trametes;Trametes versicolor FP-101664 SS1;Trametes versicolor FP-101664 SS1;Trametes versicolor FP-101664 SS1;Coprinopsis cinerea okayama7#130;Trametes cinnabarina	330;327;324;324;325;326;326;325;324;325	92;91;90;89;89;89;89;89;89;89	[('GTPase-binding', 6), ('SS1]', 4), ('hypothetical', 4), ('small', 4), ('[Trametes', 4)]	hypothetical protein BOTBODRAFT_65040 [Botryobasidium botryosum FD-172 SS1];hypothetical protein GYMLUDRAFT_153577 [Gymnopus luxurians FD-317 M1];hypothetical protein PLICRDRAFT_39089 [Plicaturopsis crispa FD-325 SS-3];Small GTPase-binding protein;Small GTPase-binding protein (Fragment);small GTPase-binding protein, partial [Trametes versicolor FP-101664 SS1];small GTPase-binding protein [Tramete…	3.0652	1230.92	1	89.53	5e-111	330	92	742	69.5418	646294952	194	88.6598	0	0	0	0	0	0	0	Fungi	Botryobasidium	Eukaryota;Opisthokonta;Fungi;Dikarya;Basidiomycota;Agaricomycotina;Agaricomycetes;Agaricomycetes incertae sedis;Cantharellales;Botryobasidiaceae;Botryobasidium;Botryobasidium botryosum;Botryobasidium botryosum FD-172 SS1	0;GO:0005622;GO:0016020;GO:0005525;GO:0007264	0;PF00071	0	0;cci:CC1G_03166	0	0;K04513	0
PolyA_DEIso	Salix_HiSeq_c406016_g1_i2	Salix_HiSeq_c406016_g1	5	169	0.987821	47.8051	Treatment	48.3944	tr|M2R2Y3|M2R2Y3_CERS8	Uncharacterized protein (Fragment)	Eukaryota	Fungi	Polyporales	Gelatoporia	tr|M2R2Y3|M2R2Y3_CERS8;gi|449542281|gb|EMD33261.1|;tr|S7Q889|S7Q889_GLOTA;gi|630352501|ref|XP_007865551.1|	Gelatoporia;Gelatoporia subvermispora B;Gloeophyllum;Gloeophyllum trabeum ATCC 11539	80;80;80;80	87;87;81;81	[('partial', 2), ('hypothetical', 2), ('Uncharacterized', 2), ('(Fragment)', 2), ('[Gloeophyllum', 1)]	Uncharacterized protein (Fragment);hypothetical protein CERSUDRAFT_57211, partial [Gelatoporia subvermispora B];Uncharacterized protein (Fragment);hypothetical protein GLOTRDRAFT_41397, partial [Gloeophyllum trabeum ATCC 11539]	1.6848	76.1796	1	88.89	1e-17	80	87	231	58.4416	M2R2Y3	65	69.2308	0	0	0	0	0	0	0	Dikarya	Agaricomycetes	Eukaryota;Fungi;Dikarya;Basidiomycota;Agaricomycotina;Agaricomycetes;Polyporales;Gelatoporia	0	0	0	0;gtr:GLOTRDRAFT_41397	0	0	0
PolyA_DEIso	Salix_HiSeq_c379470_g1_i1	Salix_HiSeq_c379470_g1	203	163	75.8719	47.7004	Control	1.59059	SapurV1A.0017s1130.1.p	Ras small GTPase family Ras protein	Eukaryota	Viridiplantae	Salix	Salix purpurea	SapurV1A.0017s1130.1.p;Potri.014G049400.1;tr|A9PBJ4|A9PBJ4_POPTR;gi|566202575|ref|XP_006375157.1|;Potri.002G138400.2;tr|B9GP70|B9GP70_POPTR;Potri.002G138400.1;gi|224063625|ref|XP_002301234.1|	Salix purpurea;Populus trichocarpa;Populus trichocarpa;Populus trichocarpa;Populus trichocarpa;Populus trichocarpa;Populus trichocarpa;Populus trichocarpa	53;52;52;52;51;51;51;51	100;96;96;96;94;94;94;94	[('RAS', 7), ('family', 5), ('co-ortholog', 3), ('At1g02130,', 3), ('ARABIDOPSIS', 3)]	Ras small GTPase family Ras protein;similar to ARABIDOPSIS RAS 5;[ co-ortholog (2of2) of At1g02130, ];RAS 5 family protein;RAS 5 family protein [Populus trichocarpa];[ co-ortholog (1of2) of At1g02130, ];RAS 5 family protein [Populus trichocarpa]	0.201559	0.645071	0.999504	100	1e-09	53	100	207	34.7826	0	204	11.7647	0	PF00071	PTHR24073:SF227	0	0	K07976	KOG0084	Streptophyta	Saliceae	Eukaryota;Viridiplantae;Streptophyta;Streptophytina;Embryophyta;Tracheophyta;Euphyllophyta;Spermatophyta;Magnoliophyta;Mesangiospermae;Eudicotyledons;Gunneridae;Pentapetalae;rosids;fabi ds;Malpighiales;Salicaceae;Saliceae;Salix;Salix purpurea	GO:0003924;GO:0005525;GO:0007264;GO:0005634;GO:0005737;GO:0005622;GO:0015031;0	PF00071;PF00071;0	PTHR24073:SF227;PTHR24073:SF227;0;GTP-BINDING PROTEIN YPT1 (PTHR24073:SF524);GTP-BINDING PROTEIN YPT1 (PTHR24073:SF524)	0;pop:POPTR_0014s04830g;pop:POPTR_0002s13930g	0	K07976;K07976;K07874;0	KOG0084;KOG0084;0
PolyA_DEIso	Salix_HiSeq_c572209_g1_i3	Salix_HiSeq_c572209_g1	0	740	3.1614e-07	47.2089	Treatment	1.49329e+08	gi|695543964|ref|XP_009543938.1|	hypothetical protein HETIRDRAFT_170740 [Heterobasidion irregulare TC 32-1]	Eukaryota	Fungi	Heterobasidion irregulare	Heterobasidion irregulare TC 32-1	gi|695543964|ref|XP_009543938.1|;gi|599102889|ref|XP_007381734.1|;gi|750973307|gb|KIK30109.1|	Heterobasidion irregulare TC 32-1;Punctularia strigosozonata HHB-11173 SS5;Pisolithus microcarpus 441	112;100;96	34;27;25	[('hypothetical', 3), ('microcarpus', 1), ('irregulare', 1), ('strigosozonata', 1), ('32-1]', 1)]	hypothetical protein HETIRDRAFT_170740 [Heterobasidion irregulare TC 32-1];hypothetical protein PUNSTDRAFT_119274 [Punctularia strigosozonata HHB-11173 SS5];hypothetical protein PISMIDRAFT_26636 [Pisolithus microcarpus 441]	8.17414	58092.8	1	41.1	1e-25	112	34	880	52.1591	695543964	220	74.0909	0	0	0	0	0	0	0	Fungi	Heterobasidion annosum species complex	Eukaryota;Opisthokonta;Fungi;Dikarya;Basidiomycota;Agaricomycotina;Agaricomycetes;Agaricomycetes incertae sedis;Russulales;Bondarzewiaceae;Heterobasidion;Heterobasidion annosum species complex;Heterobasidion irregulare;Heterobasidion irregulare TC 32-1	0	0	0	0	0	0	0
PolyA_DEIso	Salix_HiSeq_c572068_g1_i2	Salix_HiSeq_c572068_g1	0	464	0.00788556	47.1077	Treatment	5973.92	gi|749769004|gb|KII93433.1|	hypothetical protein PLICRDRAFT_131191 [Plicaturopsis crispa FD-325 SS-3]	Eukaryota	Fungi	Plicaturopsis crispa	Plicaturopsis crispa FD-325 SS-3	gi|749769004|gb|KII93433.1|;tr|M2PXS6|M2PXS6_CERS8;tr|F8NLD5|F8NLD5_SERL9;tr|F8PMM6|F8PMM6_SERL3;tr|S8FC05|S8FC05_FOMPI;tr|M5FS26|M5FS26_DACSP;gi|597920814|ref|XP_007314751.1|;gi|527298331|gb|EPS99140.1|;gi|751004169|gb|KIK46272.1|;gi|751717974|gb|KIM66971.1|	Plicaturopsis crispa FD-325 SS-3;Gelatoporia;Serpula;Serpula;Fomitopsis;Dacryopinax;Serpula lacrymans var. lacrymans S7.9;Fomitopsis pinicola FP-58527 SS1;Suillus luteus UH-Slu-Lm8-n1;Scleroderma citrinum Foug A	110;108;117;117;116;102;117;116;116;116	76;74;68;68;68;68;68;68;67;67	[('hypothetical', 5), ('Uncharacterized', 3), ('Putative', 2), ('lacrymans', 2), ('uncharacterized', 2)]	hypothetical protein PLICRDRAFT_131191 [Plicaturopsis crispa FD-325 SS-3];Uncharacterized protein (Fragment);Putative uncharacterized protein;Uncharacterized protein;hypothetical protein SERLADRAFT_459099 [Serpula lacrymans var. lacrymans S7.9];hypothetical protein FOMPIDRAFT_1031051 [Fomitopsis pinicola FP-58527 SS1];hypothetical protein CY34DRAFT_22132 [Suillus luteus UH-Slu-Lm8-n1];hypothetica…	3.77626	6175.64	1	75.38	6e-27	110	76	715	27.2727	749769004	99	65.6566	0	0	0	0	0	0	0	Fungi	Plicaturopsis	Eukaryota;Opisthokonta;Fungi;Dikarya;Basidiomycota;Agaricomycotina;Agaricomycetes;Agaricomycetidae;Agaricales;Agaricales incertae sedis;Plicaturopsis;Plicaturopsis crispa;Plicaturopsis crispa FD-325 SS-3	GO:0005739;GO:0046872;GO:0045039;GO:0042719;GO:0008565;0	PF02953;0	PTHR11038;PTHR11038:SF16;0	0;sla:SERLADRAFT_459099	0	0;K17778	0
PolyA_DEIso	Salix_HiSeq_c590384_g1_i3	Salix_HiSeq_c590384_g1	2	365	0.36126	47.026	Treatment	130.172	tr|R7RZR8|R7RZR8_PUNST	Uncharacterized protein	Eukaryota	Fungi	Punctularia	Punctularia	tr|R7RZR8|R7RZR8_PUNST;gi|599124282|ref|XP_007389309.1|;tr|R7S0Z4|R7S0Z4_PUNST;gi|939400609|emb|CEH13373.1|;gi|599124260|ref|XP_007389298.1|;tr|K5VBP1|K5VBP1_PHACS;gi|599345855|ref|XP_007389786.1|;tr|A9S0T7|A9S0T7_PHYPA;gi|168015002|ref|XP_001760040.1|;tr|M5G1D7|M5G1D7_DACSP	Punctularia;Punctularia strigosozonata HHB-11173 SS5;Punctularia;Ceraceosorus bombacis;Punctularia strigosozonata HHB-11173 SS5;Phanerochaete;Phanerochaete carnosa HHB-10118-sp;Physcomitrella;Physcomitrella patens;Dacryopinax	56;56;53;50;53;52;52;51;51;52	49;49;46;46;46;45;45;44;44;44	[('Uncharacterized', 4), ('hypothetical', 3), ('SS5]', 2), ('HHB-11173', 2), ('strigosozonata', 2)]	Uncharacterized protein;hypothetical protein PUNSTDRAFT_56213 [Punctularia strigosozonata HHB-11173 SS5];Uncharacterized protein;probable fun34-transmembrane protein involved in ammonia production [Ceraceosorus bombacis];hypothetical protein PUNSTDRAFT_128761 [Punctularia strigosozonata HHB-11173 SS5];hypothetical protein PHACADRAFT_246175 [Phanerochaete carnosa HHB-10118-sp];Predicted protein;pr…	2.11452	259.784	1	47.27	3e-07	56	49	380	43.4211	R7RZR8	244	22.541	GO:0016021	PF01184	0	psq:PUNSTDRAFT_56213	0	K07034	0	Dikarya	Punctulariaceae	Eukaryota;Fungi;Dikarya;Basidiomycota;Agaricomycotina;Agaricomycetes;Corticiales;Punctulariaceae;Punctularia;Punctularia	GO:0016021;0;GO:0016021;GO:0003824;GO:0006281;GO:0016021	PF01184;0;PF01035;PF01184;PF01184	0;ACCUMULATION OF DYADS PROTEIN 2-RELATED (PTHR31123:SF1)	psq:PUNSTDRAFT_56213;0;psq:PUNSTDRAFT_128761;pco:PHACADRAFT_246175;ppp:PHYPADRAFT_122591	0	K07034;0;K07034	0
PolyA_DEIso	Salix_HiSeq_c572593_g3_i1	Salix_HiSeq_c572593_g3	2619	603	352.895	46.9954	Control	7.50914	gi|751691662|gb|KIM41649.1|	hypothetical protein M413DRAFT_135615 [Hebeloma cylindrosporum h7]	Eukaryota	Fungi	Hebeloma cylindrosporum	Hebeloma cylindrosporum h7	gi|751691662|gb|KIM41649.1|	Hebeloma cylindrosporum h7	254	74	[('cylindrosporum', 1), ('h7]', 1), ('M413DRAFT_135615', 1), ('[Hebeloma', 1), ('hypothetical', 1)]	hypothetical protein M413DRAFT_135615 [Hebeloma cylindrosporum h7]	0.87559	0.278972	0.99668	84.88	2e-81	254	74	667	77.3613	751691662	202	85.1485	0	0	0	0	0	0	0	Fungi	Hebeloma	Eukaryota;Opisthokonta;Fungi;Dikarya;Basidiomycota;Agaricomycotina;Agaricomycetes;Agaricomycetidae;Agaricales;Cortinariaceae;Hebeloma;Hebeloma cylindrosporum;Hebeloma cylindrosporum h7	0	0	0	0	0	0	0
PolyA_DEIso	Salix_HiSeq_c584405_g1_i2	Salix_HiSeq_c584405_g1	0	469	0.0232481	46.973	Treatment	2020.51	tr|F8PAT5|F8PAT5_SERL9	Putative uncharacterized protein	Eukaryota	Fungi	Serpulaceae	Serpula	tr|F8PAT5|F8PAT5_SERL9;tr|F8QB51|F8QB51_SERL3;gi|750958942|gb|KIK15929.1|;gi|597938028|ref|XP_007323358.1|;gi|751731840|gb|KIM80147.1|;tr|L8GLW9|L8GLW9_ACACA;sp|Q8X187|CALM_PAXIN;gi|49035529|sp|Q8X187.3|CALM_PAXIN;gi|470407818|ref|XP_004336073.1|;gi|749894508|gb|KIJ62263.1|	Serpula;Serpula;Pisolithus microcarpus 441;Serpula lacrymans var. lacrymans S7.9;Piloderma croceum F 1598;Acanthamoeba;Paxillus;Paxillus involutus;Acanthamoeba castellanii str. Neff;Hydnomerulius pinastri MD-312	197;197;198;197;197;195;196;196;195;196	66;66;66;66;66;65;65;65;65;65	[('hypothetical', 4), ('Calmodulin,', 2), ('Putative', 2), ('lacrymans', 2), ('putative', 2)]	Putative uncharacterized protein;Putative uncharacterized protein;hypothetical protein PISMIDRAFT_686871 [Pisolithus microcarpus 441];hypothetical protein SERLADRAFT_401260 [Serpula lacrymans var. lacrymans S7.9];hypothetical protein PILCRDRAFT_822664 [Piloderma croceum F 1598];Calmodulin, putative;Calmodulin;RecName: Full=Calmodulin;Short=CaM;Calmodulin, putative [Acanthamoeba castellanii str. N…	3.30546	2572.88	1	63.76	1e-59	197	66	752	59.4415	F8PAT5	149	100	GO:0005509	PF13499	0	sla:SERLADRAFT_401260	0	K02183	0	Dikarya	Coniophorineae	Eukaryota;Fungi;Dikarya;Basidiomycota;Agaricomycotina;Agaricomycetes;Agaricomycetidae;Boletales;Coniophorineae;Serpulaceae;Serpula	GO:0005509;GO:0005509;0	PF13499;PF13499;0	0	sla:SERLADRAFT_401260;0;acan:ACA1_366720	0	K02183;0;K02183	0
PolyA_DEIso	Salix_HiSeq_c576244_g1_i1	Salix_HiSeq_c576244_g1	0	132	0	46.948	Treatment	inf	0	0	Unknown	Unknown	Unknown	Unknown	0	0	0	0	0	0	inf	15020.9	1	0	0	0	0	217	0	0	0	0	0	0	0	0	0	0	0	Unknown	Unknown	0	0	0	0	0	0	0	0
PolyA_DEIso	Salix_HiSeq_c600593_g1_i1	Salix_HiSeq_c600593_g1	0	163	0	46.8159	Treatment	inf	gi|751695527|gb|KIM45507.1|	hypothetical protein M413DRAFT_442174 [Hebeloma cylindrosporum h7]	Eukaryota	Fungi	Hebeloma cylindrosporum	Hebeloma cylindrosporum h7	gi|751695527|gb|KIM45507.1|;gi|751027404|gb|KIK69097.1|;laccaria|A0A0C9XY87|A0A0C9XY87_9AGAR;gi|750944745|gb|KIK02662.1|	Hebeloma cylindrosporum h7;Gymnopus luxurians FD-317 M1;Laccaria amethystina;Laccaria amethystina LaAM-08-1	51;51;49;49	90;88;83;83	[('hypothetical', 3), ('K443scaffold_54,', 1), ('sequence', 1), ('luxurians', 1), ('Unplaced', 1)]	hypothetical protein M413DRAFT_442174 [Hebeloma cylindrosporum h7];hypothetical protein GYMLUDRAFT_80457 [Gymnopus luxurians FD-317 M1];Unplaced genomic scaffold K443scaffold_54, whole genome shotgun sequence;hypothetical protein K443DRAFT_677392 [Laccaria amethystina LaAM-08-1]	inf	19840	1	88.89	4e-06	51	90	261	31.0345	751695527	114	23.6842	0	0	0	0	0	0	0	Fungi	Hebeloma	Eukaryota;Opisthokonta;Fungi;Dikarya;Basidiomycota;Agaricomycotina;Agaricomycetes;Agaricomycetidae;Agaricales;Cortinariaceae;Hebeloma;Hebeloma cylindrosporum;Hebeloma cylindrosporum h7	0	0;PF09649	0	0	0	0	0
PolyA_DEIso	Salix_HiSeq_c599864_g3_i1	Salix_HiSeq_c599864_g3	25	275	6.6972	46.5756	Treatment	6.95449	0	0	Unknown	Unknown	Unknown	Unknown	0	0	0	0	0	0	0.842266	5.06156	0.998861	0	0	0	0	245	0	0	0	0	0	0	0	0	0	0	0	Unknown	Unknown	0	0	0	0	0	0	0	0
PolyA_DEIso	Salix_HiSeq_c591298_g2_i1	Salix_HiSeq_c591298_g2	199	191	65.821	46.514	Control	1.41508	SapurV1A.0267s0300.1.p	small GTPase family Rab protein	Eukaryota	Viridiplantae	Salix	Salix purpurea	SapurV1A.0267s0300.1.p;Potri.002G074400.1;tr|B9GTP5|B9GTP5_POPTR;gi|224062966|ref|XP_002300952.1|	Salix purpurea;Populus trichocarpa;Populus trichocarpa;Populus trichocarpa	68;67;67;67	100;99;98;98	[('Rab', 1), ('family', 1), ('Uncharacterized', 1), ('[Populus', 1), ('POPTR_0002s07510g', 1)]	small GTPase family Rab protein;NoDescription;Uncharacterized protein;hypothetical protein POPTR_0002s07510g [Populus trichocarpa]	0.150781	0.757174	0.9853	100	6e-15	68	100	225	42.6667	0	212	15.0943	0	PF00071	PTHR24073:SF482	0	0	K07910	KOG0080	Streptophyta	Saliceae	Eukaryota;Viridiplantae;Streptophyta;Streptophytina;Embryophyta;Tracheophyta;Euphyllophyta;Spermatophyta;Magnoliophyta;Mesangiospermae;Eudicotyledons;Gunneridae;Pentapetalae;rosids;fabi ds;Malpighiales;Salicaceae;Saliceae;Salix;Salix purpurea	GO:0003924;GO:0005525;GO:0007264;GO:0005634;GO:0005737;GO:0005622;GO:0015031	PF00071;PF00071	PTHR24073:SF482;PTHR24073:SF482;0	0;pop:POPTR_0002s07510g	0	K07910;K07910	KOG0080;KOG0080;0
PolyA_DEIso	Salix_HiSeq_c582695_g3_i1	Salix_HiSeq_c582695_g3	664	746	57.4328	46.4075	Control	1.23758	tr|B9IKT5|B9IKT5_POPTR	Histone H2A	Eukaryota	Viridiplantae	Populus	Populus trichocarpa	tr|B9IKT5|B9IKT5_POPTR;Potri.018G032100.1;gi|224143081|ref|XP_002324843.1|;SapurV1A.0073s0240.1.p;Potri.006G249300.1;Potri.006G249400.1;Potri.018G032000.1;tr|A9PIK3|A9PIK3_POPTR;gi|224092416|ref|XP_002309600.1|;SapurV1A.0043s0300.1.p	Populus trichocarpa;Populus trichocarpa;Populus trichocarpa;Salix purpurea;Populus trichocarpa;Populus trichocarpa;Populus trichocarpa;Populus trichocarpa;Populus trichocarpa;Salix purpurea	265;265;265;264;264;264;264;264;264;263	100;100;100;99;99;99;99;99;99;98	[('histone', 9), ('H2A', 8), ('similar', 6), ('H2A.F/Z', 3), ('thaliana', 3)]	Histone H2A;NoDescription;hypothetical protein POPTR_0018s01310g [Populus trichocarpa];histone H2A;similar to histone H2A;putative;similar to histone H2A.F/Z Arabidopsis thaliana GI:2407800;[ co-ortholog (2of3) of At1g52740, ];[ co-ortholog (1of3) of At1g52740, ];[ co-ortholog (3of3) of At1g52740, ];Histone H2A;histone H2A family protein [Populus trichocarpa];histone H2A	0.0925719	0.817879	0.991544	100	6e-86	265	100	872	46.1009	B9IKT5	134	100	GO:0000786;GO:0005634;GO:0003677	PF00125;PF16211;PF00125;PF16211	0	pop:POPTR_0018s01310g	0	K11251	0	Streptophyta	Saliceae	Eukaryota;Viridiplantae;Streptophyta;Streptophytina;Embryophyta;Tracheophyta;Euphyllophyta;Spermatophyta;Magnoliophyta;Mesangiospermae;Eudicotyledons;Gunneridae;Pentapetalae;Rosids;Fabids;Malpighiales;Salicaceae;Saliceae;Populus;Populus trichocarpa	GO:0000786;GO:0005634;GO:0003677;0;GO:0000786;GO:0003677	PF00125;PF16211;PF00125;0;PF00125	PTHR23430;HISTONE H2A VARIANT 3-RELATED (PTHR23430:SF55);0;PTHR23430	pop:POPTR_0018s01310g;0;pop:POPTR_0006s26540g;pop:POPTR_0006s26550g	0	K11251;K11251;0;K11251	KOG1757;0;KOG1757
PolyA_DEIso	Salix_HiSeq_c588373_g4_i1	Salix_HiSeq_c588373_g4	0	493	0.0303985	46.3999	Treatment	1526.39	gi|691792461|emb|CDO72207.1|	hypothetical protein BN946_scf184970.g59 [Trametes cinnabarina]	Eukaryota	Fungi	Trametes	Trametes cinnabarina	gi|691792461|emb|CDO72207.1|;tr|S7Q495|S7Q495_GLOTA;gi|630355551|ref|XP_007867076.1|;gi|636627619|ref|XP_008044944.1|;tr|R7SI90|R7SI90_DICSQ;gi|598011957|ref|XP_007371389.1|;tr|S8E5E0|S8E5E0_FOMPI;gi|527299461|gb|EPT00262.1|;gi|695554924|ref|XP_009546769.1|;tr|V2YMR1|V2YMR1_MONRO	Trametes cinnabarina;Gloeophyllum;Gloeophyllum trabeum ATCC 11539;Trametes versicolor FP-101664 SS1;Dichomitus;Dichomitus squalens LYAD-421 SS1;Fomitopsis;Fomitopsis pinicola FP-58527 SS1;Heterobasidion irregulare TC 32-1;Moniliophthora	261;257;257;242;243;243;230;230;236;233	81;78;78;75;73;73;72;72;72;71	[('synthase', 5), ('ATP', 4), ('vacuolar', 4), ('proteolipid', 3), ('SS1]', 3)]	hypothetical protein BN946_scf184970.g59 [Trametes cinnabarina];Uncharacterized protein;hypothetical protein GLOTRDRAFT_121814 [Gloeophyllum trabeum ATCC 11539];vacuolar ATP synthase 16 kDa proteolipid subunit [Trametes versicolor FP-101664 SS1];V-type ATPase;V-type ATPase [Dichomitus squalens LYAD-421 SS1];VATL_NEUCR vacuolar ATP synthase;VATL_NEUCR vacuolar ATP synthase [Fomitopsis pinicola FP-…	3.18366	1993.36	1	90.51	3e-77	261	81	651	72.8111	691792461	1028	15.3696	0	0	0	0	0	0	0	Fungi	Coriolaceae	Eukaryota;Opisthokonta;Fungi;Dikarya;Basidiomycota;Agaricomycotina;Agaricomycetes;Agaricomycetes incertae sedis;Polyporales;Coriolaceae;Trametes;Trametes cinnabarina	GO:0016021;GO:0033179;GO:0015078;GO:0015991;0;GO:0015991	PF00137;PF07738;0;PF00137	0	gtr:GLOTRDRAFT_121814;0;dsq:DICSQDRAFT_113769;mrr:Moror_8987	0	0;K02155;K02155	0
PolyA_DEIso	Salix_HiSeq_c594647_g4_i3	Salix_HiSeq_c594647_g4	2	333	0.258379	46.3689	Treatment	179.461	0	0	Unknown	Unknown	Unknown	Unknown	0	0	0	0	0	0	2.25397	378.08	1	0	0	0	0	358	0	0	0	0	0	0	0	0	0	0	0	Unknown	Unknown	0	0	0	0	0	0	0	0
PolyA_DEIso	Salix_HiSeq_c214416_g2_i1	Salix_HiSeq_c214416_g2	1353	378	218.782	46.0501	Control	4.75095	SapurV1A.0113s0040.1.p	thioredoxin	Eukaryota	Viridiplantae	Salix	Salix purpurea	SapurV1A.0113s0040.1.p	Salix purpurea	299	100	[('thioredoxin', 1)]	thioredoxin	0.676781	0.2197	0.999999	100	2e-103	299	100	582	73.1959	0	144	98.6111	GO:0045454;GO:0006662;GO:0009055;GO:0015035	PF00085	PTHR10438:SF50	0	0	0	KOG0907	Streptophyta	Saliceae	Eukaryota;Viridiplantae;Streptophyta;Streptophytina;Embryophyta;Tracheophyta;Euphyllophyta;Spermatophyta;Magnoliophyta;Mesangiospermae;Eudicotyledons;Gunneridae;Pentapetalae;rosids;fabi ds;Malpighiales;Salicaceae;Saliceae;Salix;Salix purpurea	GO:0045454;GO:0006662;GO:0009055;GO:0015035	PF00085	PTHR10438:SF50	0	0	0	KOG0907
PolyA_DEIso	Salix_HiSeq_c526038_g1_i2	Salix_HiSeq_c526038_g1	7	252	1.52355	45.6699	Treatment	29.976	0	0	Unknown	Unknown	Unknown	Unknown	0	0	0	0	0	0	1.47677	38.4148	1	0	0	0	0	252	0	0	0	0	0	0	0	0	0	0	0	Unknown	Unknown	0	0	0	0	0	0	0	0
PolyA_DEIso	Salix_HiSeq_c588525_g1_i1	Salix_HiSeq_c588525_g1	0	239	0	45.6229	Treatment	inf	tr|R7SID3|R7SID3_DICSQ	Uncharacterized protein	Eukaryota	Fungi	Polyporaceae	Dichomitus	tr|R7SID3|R7SID3_DICSQ;gi|598011811|ref|XP_007371353.1|;gi|691795189|emb|CDO69957.1|	Dichomitus;Dichomitus squalens LYAD-421 SS1;Trametes cinnabarina	49;49;48	94;94;91	[('hypothetical', 2), ('BN946_scf184836.g31', 1), ('squalens', 1), ('cinnabarina]', 1), ('[Dichomitus', 1)]	Uncharacterized protein;hypothetical protein DICSQDRAFT_158119 [Dichomitus squalens LYAD-421 SS1];hypothetical protein BN946_scf184836.g31 [Trametes cinnabarina]	inf	22792.9	1	92	2e-05	49	94	340	22.0588	R7SID3	80	31.25	GO:0005739;GO:0004857;GO:0045980	PF04568	0	dsq:DICSQDRAFT_158119	0	0	0	Dikarya	Polyporales	Eukaryota;Fungi;Dikarya;Basidiomycota;Agaricomycotina;Agaricomycetes;Polyporales;Polyporaceae;Dichomitus	GO:0005739;GO:0004857;GO:0045980;0	PF04568;0	0	dsq:DICSQDRAFT_158119;0	0	0	0
PolyA_DEIso	Salix_HiSeq_c588421_g1_i1	Salix_HiSeq_c588421_g1	1	453	0.18108	45.4884	Treatment	251.207	gi|807752515|ref|XP_012181052.1|	predicted protein [Fibroporia radiculosa]	Eukaryota	Fungi	Fibroporia	Fibroporia radiculosa	gi|807752515|ref|XP_012181052.1|;gi|754377973|gb|KIP10585.1|;tr|V2X9Y3|V2X9Y3_MONRO;gi|630178717|ref|XP_007844597.1|;gi|636609155|ref|XP_008035712.1|;tr|E2M413|E2M413_MONPE;gi|695543328|ref|XP_009543778.1|;gi|215439172|gb|EEB87588.1|;gi|749903100|gb|KIJ70565.1|;gi|750973886|gb|KIK30687.1|	Fibroporia radiculosa;Phlebiopsis gigantea 11061_1 CR5-6;Moniliophthora;Moniliophthora roreri MCA 2997;Trametes versicolor FP-101664 SS1;Moniliophthora;Heterobasidion irregulare TC 32-1;Moniliophthora perniciosa FA553;Hydnomerulius pinastri MD-312;Pisolithus microcarpus 441	211;207;206;206;206;205;206;205;205;205	86;83;82;82;82;81;81;81;81;81	[('hypothetical', 5), ('l35', 2), ('ribosomal', 2), ('[Moniliophthora', 2), ('PHLGIDRAFT_65447', 1)]	predicted protein [Fibroporia radiculosa];hypothetical protein PHLGIDRAFT_65447 [Phlebiopsis gigantea 11061_1 CR5-6];Ribosomal protein l35;ribosomal protein l35 [Moniliophthora roreri MCA 2997];ribosomal protein L35 [Trametes versicolor FP-101664 SS1];Uncharacterized protein;hypothetical protein HETIRDRAFT_415779 [Heterobasidion irregulare TC 32-1];hypothetical protein MPER_15013 [Moniliophthora …	2.40003	320.041	1	86.29	8e-66	211	86	649	57.319	807752515	125	99.2	0	0	0	0	0	0	0	Fungi	Polyporaceae	Eukaryota;Opisthokonta;Fungi;Dikarya;Basidiomycota;Agaricomycotina;Agaricomycetes;Agaricomycetes incertae sedis;Polyporales;Polyporaceae;Fibroporia;Fibroporia radiculosa	0;GO:0005840;GO:0003735;GO:0006412	0;PF00831	0	0;mrr:Moror_7343	0	0;K02918	0
PolyA_DEIso	Salix_HiSeq_c597018_g3_i2	Salix_HiSeq_c597018_g3	2761	663	229.456	45.3795	Control	5.05639	tr|B6SJU5|B6SJU5_MAIZE	Polyubiquitin containing 7 ubiquitin monomers	Eukaryota	Viridiplantae	Zea	Zea	tr|B6SJU5|B6SJU5_MAIZE;sp|P69309|UBIQP_AVEFA;tr|K7US22|K7US22_MAIZE;gi|357148706|ref|XP_003574865.1|;gi|414865716|tpg|DAA44273.1|;gi|743820616|ref|XP_010931828.1|;gi|226499354|ref|NP_001147027.1|;tr|B8B1H2|B8B1H2_ORYSI;gi|627921060|ref|XP_007693173.1|;SapurV1A.0779s0090.1.p	Zea;Avena;Zea;Brachypodium distachyon;Zea mays;Elaeis guineensis;Zea mays;Oryza;Bipolaris oryzae ATCC 44560;Salix purpurea	304;304;304;305;305;304;304;304;304;302	98;98;98;98;98;98;98;98;98;97	[('polyubiquitin', 4), ('Polyubiquitin', 2), ('ubiquitin', 2), ('containing', 2), ('mays]', 2)]	Polyubiquitin containing 7 ubiquitin monomers;Polyubiquitin;Ubiquitin2;PREDICTED: polyubiquitin [Brachypodium distachyon];TPA: Ubiquitin fusion protein [Zea mays];PREDICTED: polyubiquitin [Elaeis guineensis];polyubiquitin containing 7 ubiquitin monomers [Zea mays];Putative uncharacterized protein;hypothetical protein COCMIDRAFT_109160, partial [Bipolaris oryzae ATCC 44560];polyubiquitin	0.70384	0.230298	1	99.35	2e-98	304	98	944	48.6229	B6SJU5	311	49.1961	GO:0005737	PF00240	0	zma:100280637	0	K08770	0	Streptophyta	Tripsacinae	Eukaryota;Viridiplantae;Streptophyta;Embryophyta;Tracheophyta;Spermatophyta;Magnoliophyta;Liliopsida;Poales;Poaceae;PACMAD clade;Panicoideae;Andropogonodae;Andropogoneae;Tripsacinae;Zea;Zea	GO:0005737;GO:0005737;GO:0005634;0;GO:0006511;GO:0005515	PF00240;PF00240;0;PF00240	0;PTHR10666	zma:100280637;0	0	K08770;0;K08770	0;KOG0005
PolyA_DEIso	Salix_HiSeq_c598528_g3_i1	Salix_HiSeq_c598528_g3	0	143	0	45.3271	Treatment	inf	0	0	Unknown	Unknown	Unknown	Unknown	0	0	0	0	0	0	inf	14514.2	1	0	0	0	0	224	0	0	0	0	0	0	0	0	0	0	0	Unknown	Unknown	0	0	0	0	0	0	0	0
PolyA_DEIso	Salix_HiSeq_c588157_g1_i1	Salix_HiSeq_c588157_g1	1	328	0.0713337	45.3038	Treatment	635.096	gi|758349422|dbj|GAN08336.1|	60S ribosomal protein L42 [Mucor ambiguus]	Eukaryota	Fungi	Mucor	Mucor ambiguus	gi|758349422|dbj|GAN08336.1|;tr|B8NBW0|B8NBW0_ASPFN;tr|V5G875|V5G875_BYSSN;tr|S2J1J1|S2J1J1_MUCC1;tr|B2VT02|B2VT02_PYRTR;tr|M2SWG6|M2SWG6_COCSN;gi|661176669|emb|CDH60314.1|;gi|557723020|dbj|GAD98216.1|;gi|238493821|ref|XP_002378147.1|;tr|R0IHX5|R0IHX5_SETT2	Mucor ambiguus;Aspergillus;Byssochlamys;Mucor;Pyrenophora;Bipolaris;Lichtheimia corymbifera JMRC:FSU:9682;Byssochlamys spectabilis No. 5;Aspergillus flavus NRRL3357;Setosphaeria	189;187;187;187;186;186;188;187;187;186	81;80;80;80;80;80;80;80;80;80	[('ribosomal', 8), ('60S', 7), ('L42', 4), ('L44', 3), ('Uncharacterized', 2)]	60S ribosomal protein L42 [Mucor ambiguus];60S ribosomal protein L44;60S ribosomal protein L42;Uncharacterized protein;60s ribosomal protein l44 [Lichtheimia corymbifera JMRC:FSU:9682];60S ribosomal protein L42 [Byssochlamys spectabilis No. 5];60S ribosomal protein L42 [Aspergillus flavus NRRL3357];Uncharacterized protein	2.80284	1090.77	1	85.85	3e-58	189	81	499	63.7275	758349422	106	100	0	0	0	0	0	0	0	Fungi	Mucoraceae	Eukaryota;Opisthokonta;Fungi;Fungi incertae sedis;Mucoromycotina;Mucorales;Mucorineae;Mucoraceae;Mucor;Mucor ambiguus	GO:0005829;GO:0005840;GO:0003735;GO:0006412;0;GO:0006412	PF00935;0;PF00935	PTHR10369;0;PTHR10369	afv:AFLA_046850;0;bsc:COCSADRAFT_35146	0	K02929;0	0
PolyA_DEIso	Salix_HiSeq_c535877_g1_i2	Salix_HiSeq_c535877_g1	1992	405	234.265	45.2077	Control	5.18197	gi|759216650|gb|KIV93989.1|	thioredoxin [Exophiala mesophila]	Eukaryota	Fungi	Exophiala	Exophiala mesophila	gi|759216650|gb|KIV93989.1|;tr|K1Y4H5|K1Y4H5_MARBU;gi|597573707|ref|XP_007289910.1|;tr|N1QE86|N1QE86_SPHMS;gi|453081168|gb|EMF09217.1|;gi|821071821|gb|KKY26819.1|;tr|R1EGJ9|R1EGJ9_BOTPV;tr|K2REK4|K2REK4_MACPH;gi|615417677|ref|XP_007585614.1|;gi|407919795|gb|EKG13018.1|	Exophiala mesophila;Marssonina;Marssonina brunnea f. sp. 'multigermtubi' MB_m1;Sphaerulina;Sphaerulina musiva SO2202;Diplodia seriata;Neofusicoccum;Macrophomina;Neofusicoccum parvum UCRNP2;Macrophomina phaseolina MS6	118;129;129;122;122;117;119;119;119;119	60;59;59;55;55;53;52;52;52;52	[('thioredoxin', 4), ('Thioredoxin', 4), ('2-like', 2), ('Cop', 2), ('putative', 2)]	thioredoxin [Exophiala mesophila];Cop c 2-like protein;Cop c 2-like protein [Marssonina brunnea f. sp. 'multigermtubi' MB_m1];Thioredoxin;thioredoxin [Sphaerulina musiva SO2202];putative thioredoxin [Diplodia seriata];putative thioredoxin protein [Neofusicoccum parvum UCRNP2];Thioredoxin [Macrophomina phaseolina MS6]	0.714495	0.229061	1	64.44	2e-29	118	60	712	37.5	759216650	148	59.4595	0	0	0	0	0	0	0	Fungi	Herpotrichiellaceae	Eukaryota;Opisthokonta;Fungi;Dikarya;Ascomycota;saccharomyceta;Pezizomycotina;leotiomyceta;Eurotiomycetes;Chaetothyriomycetidae;Chaetothyriales;Herpotrichiellaceae;Exophiala;Exophiala mesophila	GO:0005623;GO:0015035;GO:0045454;GO:0006662;0	PF00085;0	PTHR10438;0	mbe:MBM_02021;0;npa:UCRNP2_6349	0	K03671;0	0
PolyA_DEIso	Salix_HiSeq_c574368_g1_i2	Salix_HiSeq_c574368_g1	0	264	0.0558296	45.1207	Treatment	808.186	gi|761953716|gb|KIY73352.1|	ubiquitin-like protein [Cylindrobasidium torrendii FP15055 ss-10]	Eukaryota	Fungi	Cylindrobasidium torrendii	Cylindrobasidium torrendii FP15055 ss-10	gi|761953716|gb|KIY73352.1|;tr|R7SNM4|R7SNM4_DICSQ;gi|598005357|ref|XP_007369739.1|;tr|B0D8K8|B0D8K8_LACBS;laccaria|B0D8K8|B0D8K8_LACBS;tr|M5BUT6|M5BUT6_THACB;gi|170098368|ref|XP_001880403.1|;tr|M2Q8G9|M2Q8G9_CERS8;gi|449542173|gb|EMD33153.1|;gi|639557738|gb|KDN35801.1|	Cylindrobasidium torrendii FP15055 ss-10;Dichomitus;Dichomitus squalens LYAD-421 SS1;Laccaria;Laccaria bicolor;Rhizoctonia;Laccaria bicolor S238N-H82;Gelatoporia;Gelatoporia subvermispora B;Rhizoctonia solani AG-8 WAC10335	139;139;139;138;138;137;138;137;137;137	96;95;95;94;94;94;94;94;94;93	[('Ubiquitin-like', 3), ('Predicted', 2), ('ubiquitin-like', 2), ('modifier', 2), ('partial', 1)]	ubiquitin-like protein [Cylindrobasidium torrendii FP15055 ss-10];Ubiquitin-like protein;ubiquitin-like protein [Dichomitus squalens LYAD-421 SS1];Predicted protein;Ubiquitin-like modifier hub1;predicted protein [Laccaria bicolor S238N-H82];Uncharacterized protein;hypothetical protein CERSUDRAFT_118215 [Gelatoporia subvermispora B];Ubiquitin-like modifier hub1, partial [Rhizoctonia solani AG-8 WA…	2.90751	1081.61	1	95.77	9e-40	139	96	346	61.5607	761953716	73	97.2603	0	0	0	0	0	0	0	Fungi	Cylindrobasidium	Eukaryota;Opisthokonta;Fungi;Dikarya;Basidiomycota;Agaricomycotina;Agaricomycetes;Agaricomycetes incertae sedis;Corticiales;Corticiaceae;Cylindrobasidium;Cylindrobasidium torrendii;Cylindrobasidium torrendii FP15055 ss-10	0	PF00240;0	0	dsq:DICSQDRAFT_92137;0;lbc:LACBIDRAFT_296355	0	K13113;0	0
PolyA_DEIso	Salix_HiSeq_c598263_g2_i2	Salix_HiSeq_c598263_g2	0	217	0	45.1138	Treatment	inf	0	0	Unknown	Unknown	Unknown	Unknown	0	0	0	0	0	0	inf	21102.6	1	0	0	0	0	299	0	0	0	0	0	0	0	0	0	0	0	Unknown	Unknown	0	0	0	0	0	0	0	0
PolyA_DEIso	Salix_HiSeq_c582641_g1_i1	Salix_HiSeq_c582641_g1	0	208	0	45.0638	Treatment	inf	0	0	Unknown	Unknown	Unknown	Unknown	0	0	0	0	0	0	inf	18709.4	1	0	0	0	0	331	0	0	0	0	0	0	0	0	0	0	0	Unknown	Unknown	0	0	0	0	0	0	0	0
PolyA_DEIso	Salix_HiSeq_c559328_g6_i1	Salix_HiSeq_c559328_g6	641	607	64.5265	44.9844	Control	1.43442	SapurV1A.0057s0190.1.p	copper transporter	Eukaryota	Viridiplantae	Salix	Salix purpurea	SapurV1A.0057s0190.1.p	Salix purpurea	187	78	[('copper', 1), ('transporter', 1)]	copper transporter	0.156677	0.737737	0.963388	92.17	8e-59	187	78	759	45.4545	0	151	76.1589	GO:0005375;GO:0016021;GO:0035434	PF04145	PTHR12483:SF1	0	0	0	KOG3386	Streptophyta	Saliceae	Eukaryota;Viridiplantae;Streptophyta;Streptophytina;Embryophyta;Tracheophyta;Euphyllophyta;Spermatophyta;Magnoliophyta;Mesangiospermae;Eudicotyledons;Gunneridae;Pentapetalae;rosids;fabi ds;Malpighiales;Salicaceae;Saliceae;Salix;Salix purpurea	GO:0005375;GO:0016021;GO:0035434	PF04145	PTHR12483:SF1	0	0	0	KOG3386
PolyA_DEIso	Salix_HiSeq_c598586_g1_i3	Salix_HiSeq_c598586_g1	0	774	0.0176113	44.972	Treatment	2553.59	gi|628827381|ref|XP_007763994.1|	eukaryotic translation initiation factor SUI1 [Coniophora puteana RWD-64-598 SS2]	Eukaryota	Fungi	Coniophora puteana	Coniophora puteana RWD-64-598 SS2	gi|628827381|ref|XP_007763994.1|;tr|F8P630|F8P630_SERL9;tr|F8Q725|F8Q725_SERL3;gi|597935020|ref|XP_007321854.1|;tr|S8EQ65|S8EQ65_FOMPI;gi|527305420|gb|EPT06193.1|;tr|K5W9E0|K5W9E0_PHACS;gi|597906560|ref|XP_007300579.1|;gi|599375007|ref|XP_007395917.1|;gi|751007235|gb|KIK49310.1|	Coniophora puteana RWD-64-598 SS2;Serpula;Serpula;Serpula lacrymans var. lacrymans S7.9;Fomitopsis;Fomitopsis pinicola FP-58527 SS1;Phanerochaete;Stereum hirsutum FP-91666 SS1;Phanerochaete carnosa HHB-10118-sp;Suillus luteus UH-Slu-Lm8-n1	159;152;152;152;149;149;149;150;149;149	70;63;63;63;62;62;61;61;61;61	[('hypothetical', 4), ('Putative', 2), ('lacrymans', 2), ('initiation', 2), ('factor', 2)]	eukaryotic translation initiation factor SUI1 [Coniophora puteana RWD-64-598 SS2];Putative uncharacterized protein;hypothetical protein SERLADRAFT_475242 [Serpula lacrymans var. lacrymans S7.9];Uncharacterized protein;hypothetical protein FOMPIDRAFT_1021218 [Fomitopsis pinicola FP-58527 SS1];eukaryotic translation initiation factor 1 [Stereum hirsutum FP-91666 SS1];hypothetical protein PHACADRAFT…	3.40715	2923.97	1	79.09	9e-44	159	70	1224	26.9608	628827381	112	98.2143	0	0	0	0	0	0	0	Fungi	Coniophora	Eukaryota;Opisthokonta;Fungi;Dikarya;Basidiomycota;Agaricomycotina;Agaricomycetes;Agaricomycetidae;Boletales;Coniophorineae;Coniophoraceae;Coniophora;Coniophora puteana;Coniophora puteana RWD-64-598 SS2	GO:0003743;0	PF01253;0	0	sla:SERLADRAFT_475242;0;pco:PHACADRAFT_173745	0	K03113;0	0
PolyA_DEIso	Salix_HiSeq_c584766_g3_i3	Salix_HiSeq_c584766_g3	1	484	0.179611	44.8369	Treatment	249.633	gi|646301760|gb|KDQ22911.1|	hypothetical protein PLEOSDRAFT_1091106 [Pleurotus ostreatus PC15]	Eukaryota	Fungi	Pleurotus ostreatus	Pleurotus ostreatus PC15	gi|646301760|gb|KDQ22911.1|;gi|646387592|gb|KDQ52510.1|;gi|749759879|gb|KII84854.1|	Pleurotus ostreatus PC15;Jaapia argillacea MUCL 33604;Plicaturopsis crispa FD-325 SS-3	81;83;76	44;39;36	[('hypothetical', 3), ('argillacea', 1), ('crispa', 1), ('SS-3]', 1), ('[Jaapia', 1)]	hypothetical protein PLEOSDRAFT_1091106 [Pleurotus ostreatus PC15];hypothetical protein JAAARDRAFT_40111 [Jaapia argillacea MUCL 33604];hypothetical protein PLICRDRAFT_45673 [Plicaturopsis crispa FD-325 SS-3]	2.3973	618.858	1	44.09	3e-15	81	44	542	50.9225	646301760	222	40.5405	0	0	0	0	0	0	0	Fungi	Pleurotus	Eukaryota;Opisthokonta;Fungi;Dikarya;Basidiomycota;Agaricomycotina;Agaricomycetes;Agaricomycetidae;Agaricales;Pleurotaceae;Pleurotus;Pleurotus ostreatus;Pleurotus ostreatus PC15	0	0	0	0	0	0	0
PolyA_DEIso	Salix_HiSeq_c406754_g1_i1	Salix_HiSeq_c406754_g1	67	519	5.76944	44.7139	Treatment	7.75014	SapurV1A.0607s0060.1.p	transmembrane protein, putative	Eukaryota	Viridiplantae	Salix	Salix purpurea	SapurV1A.0607s0060.1.p	Salix purpurea	324	100	[('transmembrane', 1), ('putative', 1)]	transmembrane protein, putative	0.88931	13.1708	0.956916	100	3e-112	324	100	784	60.4592	0	158	100	0	0	0	0	0	0	0	Streptophyta	Saliceae	Eukaryota;Viridiplantae;Streptophyta;Streptophytina;Embryophyta;Tracheophyta;Euphyllophyta;Spermatophyta;Magnoliophyta;Mesangiospermae;Eudicotyledons;Gunneridae;Pentapetalae;rosids;fabi ds;Malpighiales;Salicaceae;Saliceae;Salix;Salix purpurea	0	0	0	0	0	0	0
PolyA_DEIso	Salix_HiSeq_c600979_g3_i2	Salix_HiSeq_c600979_g3	2	443	0.336173	44.616	Treatment	132.718	tr|G4MS86|G4MS86_MAGO7	Exoglucanase-6A	Eukaryota	Fungi	Magnaporthaceae	Magnaporthe	tr|G4MS86|G4MS86_MAGO7;tr|L7HRU9|L7HRU9_MAGOY;tr|L7J128|L7J128_MAGOP;gi|389626605|ref|XP_003710956.1|;tr|J3P853|J3P853_GAGT3;gi|685413907|ref|XP_009225810.1|;gi|821080421|gb|KKY33961.1|;gi|835901001|gb|KLU92214.1|;tr|V2XP74|V2XP74_MONRO;tr|E5AAV1|E5AAV1_LEPMJ	Magnaporthe;Magnaporthe;Magnaporthe;Magnaporthe oryzae 70-15;Gaeumannomyces;Gaeumannomyces graminis var. tritici R3-111a-1;Diaporthe ampelina;Magnaporthiopsis poae ATCC 64411;Moniliophthora;Leptosphaeria maculans complex	156;156;156;156;155;155;152;154;152;150	90;90;90;90;88;88;87;86;85;85	[('Exoglucanase-6A', 3), ('hypothetical', 2), ('graminis', 1), ('exoglucanase', 1), ('[Magnaporthe', 1)]	Exoglucanase-6A;Exoglucanase-6A;exoglucanase-6A [Magnaporthe oryzae 70-15];Uncharacterized protein;hypothetical protein GGTG_09691 [Gaeumannomyces graminis var. tritici R3-111a-1];putative exoglucanase 3 precursor [Diaporthe ampelina];hypothetical protein MAPG_11160 [Magnaporthiopsis poae ATCC 64411];Exoglucanase 3;Similar to cellobiohydrolase II	2.12293	127.629	1	85.19	4e-43	156	90	413	58.8378	G4MS86	395	20.5063	GO:0004553;GO:0030245	PF01341	0	mgr:MGG_04499	0	0	0	Dikarya	Magnaporthales	Eukaryota;Fungi;Dikarya;Ascomycota;Pezizomycotina;Sordariomycetes;Sordariomycetidae;Magnaporthales;Magnaporthaceae;Magnaporthe	GO:0004553;GO:0030245;GO:0004553;0;GO:0030245	PF01341;PF01341;0;PF01341	0	mgr:MGG_04499;0;mrr:Moror_14345	0	0	0
PolyA_DEIso	Salix_HiSeq_c540691_g1_i1	Salix_HiSeq_c540691_g1	1737	322	242.921	44.5658	Control	5.45085	tr|U4KWA7|U4KWA7_PYROM	peroxiredoxin pmp20 acc. no. O14313	Eukaryota	Fungi	Pyronemataceae	Pyronema	tr|U4KWA7|U4KWA7_PYROM;pyronema|U4KWA7|U4KWA7_PYROM;gi|549055250|emb|CCX05998.1|;tuber|D5GHW8|D5GHW8_TUBMM;tr|D5GHW8|D5GHW8_TUBMM;gi|296420727|ref|XP_002839920.1|;gi|557995556|gb|EST05102.1|;tr|I3SXA7|I3SXA7_MEDTR;gi|388513675|gb|AFK44899.1|	Pyronema;Pyronema omphalodes;Pyronema omphalodes CBS 100304;Tuber melanosporum;Tuber;Tuber melanosporum Mel28;Kalmanozyma brasiliensis GHG001;Medicago;Medicago truncatula	198;198;198;192;192;192;175;174;174	61;61;61;59;59;59;52;52;52	[('peroxiredoxin', 4), ('no.', 3), ('Putative', 3), ('Similar', 3), ('pmp20', 3)]	Similar to Putative peroxiredoxin pmp20 acc. no. O14313;Similar to Putative peroxiredoxin pmp20 acc. no. O14313;Similar to Putative peroxiredoxin pmp20;acc. no. O14313 [Pyronema omphalodes CBS 100304];Whole genome shotgun sequence assembly, scaffold_42, strain Mel28;hypothetical protein [Tuber melanosporum Mel28];peroxiredoxin [Pseudozyma brasiliensis GHG001];Uncharacterized protein;unknown [Medi…	0.736464	0.23508	1	58.49	9e-61	198	61	622	75.7235	U4KWA7	159	100	GO:0016491	PF08534	0	0	0	0	0	Dikarya	Pezizales	Eukaryota;Fungi;Dikarya;Ascomycota;saccharomyceta;Pezizomycotina;Pezizomycetes;Pezizales;Pyronemataceae;Pyronema	GO:0016491;GO:0016491;0;GO:0005829;GO:0042744;GO:0005634	PF08534;PF08534;0	0	0;tml:GSTUM_00008154001	0	0;K11187	0
PolyA_DEIso	Salix_HiSeq_c577720_g1_i2	Salix_HiSeq_c577720_g1	1	301	0.0759807	44.5625	Treatment	586.498	gi|751064056|gb|KIK98646.1|	hypothetical protein PAXRUDRAFT_133774 [Paxillus rubicundulus Ve08.2h10]	Eukaryota	Fungi	Paxillus rubicundulus	Paxillus rubicundulus Ve08.2h10	gi|751064056|gb|KIK98646.1|;gi|749843742|gb|KIJ18657.1|;gi|807760361|ref|XP_012184975.1|;tr|B8P3I0|B8P3I0_POSPM;gi|646393191|gb|KDQ57680.1|;tr|R7SR76|R7SR76_DICSQ	Paxillus rubicundulus Ve08.2h10;Paxillus involutus ATCC 200175;Fibroporia radiculosa;Postia;Jaapia argillacea MUCL 33604;Dichomitus	83;82;82;76;81;74	95;94;92;91;91;86	[('hypothetical', 3), ('[Paxillus', 2), ('rubicundulus', 1), ('[Jaapia', 1), ('involutus', 1)]	hypothetical protein PAXRUDRAFT_133774 [Paxillus rubicundulus Ve08.2h10];hypothetical protein PAXINDRAFT_161493 [Paxillus involutus ATCC 200175];predicted protein [Fibroporia radiculosa];Predicted protein;hypothetical protein JAAARDRAFT_35366 [Jaapia argillacea MUCL 33604];Uncharacterized protein	2.76827	652.038	1	95.12	1e-16	83	95	541	22.7357	751064056	115	35.6522	0	0	0	0	0	0	0	Fungi	Paxillus	Eukaryota;Opisthokonta;Fungi;Dikarya;Basidiomycota;Agaricomycotina;Agaricomycetes;Agaricomycetidae;Boletales;Paxilineae;Paxillaceae;Paxillus;Paxillus rubicundulus;Paxillus rubicundulus Ve08.2h10	0;GO:0005743;GO:0006850;GO:0006850	0;PF03650;PF03650	0	0;ppl:POSPLDRAFT_88522;dsq:DICSQDRAFT_67509	0	0	0
PolyA_DEIso	Salix_HiSeq_c596045_g1_i4	Salix_HiSeq_c596045_g1	0	152	0	44.2638	Treatment	inf	gi|914267595|gb|KNZ82272.1|	L-threonine 3-dehydrogenase [Termitomyces sp. J132]	Eukaryota	Fungi	Termitomyces	Termitomyces sp. J132	gi|914267595|gb|KNZ82272.1|;gi|646395865|gb|KDQ60175.1|;gi|695575472|ref|XP_009552092.1|;gi|599108396|ref|XP_007383544.1|;tr|S7Q256|S7Q256_GLOTA;gi|630357307|ref|XP_007867954.1|;gi|751003905|gb|KIK46011.1|;gi|749895446|gb|KIJ63163.1|;gi|751177530|gb|KIL63501.1|;gi|691787915|emb|CDO75736.1|	Termitomyces sp. J132;Jaapia argillacea MUCL 33604;Heterobasidion irregulare TC 32-1;Punctularia strigosozonata HHB-11173 SS5;Gloeophyllum;Gloeophyllum trabeum ATCC 11539;Suillus luteus UH-Slu-Lm8-n1;Hydnomerulius pinastri MD-312;Amanita muscaria Koide BX008;Trametes cinnabarina	89;89;87;86;85;85;84;85;84;84	91;91;88;85;84;84;83;83;82;82	[('hypothetical', 6), ('GroES-like', 2), ('argillacea', 1), ('[Gloeophyllum', 1), ('32-1]', 1)]	L-threonine 3-dehydrogenase [Termitomyces sp. J132];hypothetical protein JAAARDRAFT_32547 [Jaapia argillacea MUCL 33604];hypothetical protein HETIRDRAFT_461044 [Heterobasidion irregulare TC 32-1];NADP+-dependent D-mannitol dehydrogenase [Punctularia strigosozonata HHB-11173 SS5];GroES-like protein;GroES-like protein [Gloeophyllum trabeum ATCC 11539];hypothetical protein CY34DRAFT_800887 [Suillus …	inf	14326.1	1	85.11	8e-19	89	91	265	53.2075	914267595	351	13.3903	0	0	0	0	0	0	0	Fungi	Lyophyllaceae	Eukaryota;Opisthokonta;Fungi;Dikarya;Basidiomycota;Agaricomycotina;Agaricomycetes;Agaricomycetidae;Agaricales;Lyophyllaceae;Termitomyces;Termitomyces sp. J132	0;GO:0016491;GO:0008270	0;PF08240;PF00107	0;PTHR11695	0;gtr:GLOTRDRAFT_111731	0	0;K17818	0
PolyA_DEIso	Salix_HiSeq_c599230_g2_i1	Salix_HiSeq_c599230_g2	0	131	0	44.155	Treatment	inf	0	0	Unknown	Unknown	Unknown	Unknown	0	0	0	0	0	0	inf	15999.3	1	0	0	0	0	238	0	0	0	0	0	0	0	0	0	0	0	Unknown	Unknown	0	0	0	0	0	0	0	0
PolyA_DEIso	Salix_HiSeq_c884804_g1_i1	Salix_HiSeq_c884804_g1	10	438	1.40981	44.0739	Treatment	31.2624	0	0	Unknown	Unknown	Unknown	Unknown	0	0	0	0	0	0	1.49502	34.9017	1	0	0	0	0	670	0	0	0	0	0	0	0	0	0	0	0	Unknown	Unknown	0	0	0	0	0	0	0	0
PolyA_DEIso	Salix_HiSeq_c594413_g2_i2	Salix_HiSeq_c594413_g2	128	654	12.2356	43.7054	Treatment	3.57198	SapurV1A.0027s0220.1.p	cinnamyl alcohol dehydrogenase	Eukaryota	Viridiplantae	Salix	Salix purpurea	SapurV1A.0027s0220.1.p	Salix purpurea	498	90	[('cinnamyl', 1), ('alcohol', 1), ('dehydrogenase', 1)]	cinnamyl alcohol dehydrogenase	0.552909	3.47205	0.999997	100	2e-177	498	90	822	99.635	0	361	75.6233	GO:0016491;GO:0008270;GO:0055114	PF08240;PF00107	PTHR11695:SF285	0	1.1.1.195	K00083	KOG0023	Streptophyta	Saliceae	Eukaryota;Viridiplantae;Streptophyta;Streptophytina;Embryophyta;Tracheophyta;Euphyllophyta;Spermatophyta;Magnoliophyta;Mesangiospermae;Eudicotyledons;Gunneridae;Pentapetalae;rosids;fabi ds;Malpighiales;Salicaceae;Saliceae;Salix;Salix purpurea	GO:0016491;GO:0008270;GO:0055114	PF08240;PF00107	PTHR11695:SF285	0	1.1.1.195	K00083	KOG0023
PolyA_DEIso	Salix_HiSeq_c593964_g2_i1	Salix_HiSeq_c593964_g2	171	695	15.8686	43.6038	Treatment	2.7478	SapurV1A.0412s0110.1.p	tau class glutathione transferase GSTU37	Eukaryota	Viridiplantae	Salix	Salix purpurea	SapurV1A.0412s0110.1.p;SapurV1A.0885s0150.1.p	Salix purpurea;Salix purpurea	442;442	99;99	[('tau', 2), ('glutathione', 2), ('class', 2), ('GSTU37', 2), ('transferase', 2)]	tau class glutathione transferase GSTU37;tau class glutathione transferase GSTU37	0.438985	2.91001	0.987079	99.09	4e-157	442	99	870	75.5172	0	219	100	GO:0005515	PF02798;PF00043	PTHR11260:SF16	0	0	0	KOG0406	Streptophyta	Saliceae	Eukaryota;Viridiplantae;Streptophyta;Streptophytina;Embryophyta;Tracheophyta;Euphyllophyta;Spermatophyta;Magnoliophyta;Mesangiospermae;Eudicotyledons;Gunneridae;Pentapetalae;rosids;fabi ds;Malpighiales;Salicaceae;Saliceae;Salix;Salix purpurea	GO:0005515;GO:0005515	PF02798;PF00043;PF02798;PF00043	PTHR11260:SF16;PTHR11260:SF16	0	0	0	KOG0406;KOG0406
PolyA_DEIso	Salix_HiSeq_c594177_g2_i1	Salix_HiSeq_c594177_g2	2	268	0.477029	43.3469	Treatment	90.8683	0	0	Unknown	Unknown	Unknown	Unknown	0	0	0	0	0	0	1.95841	90.8276	1	0	0	0	0	359	0	0	0	0	0	0	0	0	0	0	0	Unknown	Unknown	0	0	0	0	0	0	0	0
PolyA_DEIso	Salix_HiSeq_c588721_g1_i2	Salix_HiSeq_c588721_g1	0	249	0	43.18	Treatment	inf	gi|751176811|gb|KIL62790.1|	hypothetical protein M378DRAFT_165258 [Amanita muscaria Koide BX008]	Eukaryota	Fungi	Amanita muscaria	Amanita muscaria Koide BX008	gi|751176811|gb|KIL62790.1|;tr|B0DZY0|B0DZY0_LACBS;laccaria|B0DZY0|B0DZY0_LACBS;tr|S7PVB1|S7PVB1_GLOTA;laccaria|A0A0C9XSV8|A0A0C9XSV8_9AGAR;gi|618808639|ref|XP_007307032.1|;gi|170116680|ref|XP_001889530.1|;gi|630361483|ref|XP_007870016.1|;tr|D8QLR7|D8QLR7_SCHCM;gi|302672745|ref|XP_003026060.1|	Amanita muscaria Koide BX008;Laccaria;Laccaria bicolor;Gloeophyllum;Laccaria amethystina;Stereum hirsutum FP-91666 SS1;Laccaria bicolor S238N-H82;Gloeophyllum trabeum ATCC 11539;Schizophyllum;Schizophyllum commune H4-8	195;194;194;193;194;195;194;193;193;193	99;98;98;98;98;98;98;98;97;97	[('ribosomal', 4), ('L14b/L23e', 3), ('L23', 2), ('Predicted', 2), ('60S', 2)]	hypothetical protein M378DRAFT_165258 [Amanita muscaria Koide BX008];Predicted protein;Ribosomal protein L14b/L23e;Unplaced genomic scaffold K443scaffold_122, whole genome shotgun sequence;ribosomal protein L14b/L23e [Stereum hirsutum FP-91666 SS1];60S ribosomal protein L23 [Laccaria bicolor S238N-H82];ribosomal protein L14b/L23e [Gloeophyllum trabeum ATCC 11539];Putative uncharacterized protein;…	inf	23998.8	1	97.92	7e-61	195	99	394	73.0964	751176811	138	69.5652	0	0	0	0	0	0	0	Fungi	Amanita	Eukaryota;Opisthokonta;Fungi;Dikarya;Basidiomycota;Agaricomycotina;Agaricomycetes;Agaricomycetidae;Agaricales;Amanitaceae;Amanita;Amanita muscaria;Amanita muscaria Koide BX008	GO:0005840;GO:0003735;GO:0006412;0	PF00238;0	PTHR11761;0	lbc:LACBIDRAFT_186549;gtr:GLOTRDRAFT_65739;0;scm:SCHCODRAFT_86294	0	K02894;0	0
PolyA_DEIso	Salix_HiSeq_c601367_g4_i1	Salix_HiSeq_c601367_g4	0	154	0	43.0993	Treatment	inf	gi|599105966|ref|XP_007382741.1|	UBC-like protein [Punctularia strigosozonata HHB-11173 SS5]	Eukaryota	Fungi	Punctularia strigosozonata	Punctularia strigosozonata HHB-11173 SS5	gi|599105966|ref|XP_007382741.1|;gi|636615103|ref|XP_008038686.1|;gi|691792595|emb|CDO72079.1|;gi|597978791|ref|XP_007362830.1|;gi|807752637|ref|XP_012181113.1|;gi|761944245|gb|KIY64099.1|;tr|K5WIZ7|K5WIZ7_PHACS;gi|599402582|ref|XP_007401409.1|;gi|754368451|gb|KIP01408.1|;tr|S7QBC6|S7QBC6_GLOTA	Punctularia strigosozonata HHB-11173 SS5;Trametes versicolor FP-101664 SS1;Trametes cinnabarina;Dichomitus squalens LYAD-421 SS1;Fibroporia radiculosa;Cylindrobasidium torrendii FP15055 ss-10;Phanerochaete;Phanerochaete carnosa HHB-10118-sp;Phlebiopsis gigantea 11061_1 CR5-6;Gloeophyllum	144;140;140;139;137;137;137;137;137;136	89;86;85;84;82;81;81;81;81;80	[('UBC-like', 5), ('hypothetical', 3), ('SS1]', 2), ('[Trametes', 2), ('HHB-10118-sp]', 1)]	UBC-like protein [Punctularia strigosozonata HHB-11173 SS5];UBC-like protein [Trametes versicolor FP-101664 SS1];hypothetical protein BN946_scf184962.g22 [Trametes cinnabarina];UBC-like protein [Dichomitus squalens LYAD-421 SS1];predicted protein [Fibroporia radiculosa];UBC-like protein [Cylindrobasidium torrendii FP15055 ss-10];Uncharacterized protein;hypothetical protein PHACADRAFT_264835 [Phan…	inf	16563.6	1	84.21	1e-41	144	89	229	99.5633	599105966	139	54.6763	0	0	0	0	0	0	0	Fungi	Punctularia	Eukaryota;Opisthokonta;Fungi;Dikarya;Basidiomycota;Agaricomycotina;Agaricomycetes;Agaricomycetes incertae sedis;Corticiales;Punctulariaceae;Punctularia;Punctularia strigosozonata;Punctularia strigosozonata HHB-11173 SS5	0	0;PF00179;PF00179	0	0;pco:PHACADRAFT_264835;gtr:GLOTRDRAFT_60025	0	0;K10704;K10704	0
PolyA_DEIso	Salix_HiSeq_c560031_g1_i2	Salix_HiSeq_c560031_g1	0	183	0.172628	42.4851	Treatment	246.108	pyronema|U4LTW4|U4LTW4_PYROM	Uncharacterized protein	Eukaryota	Fungi	Pyronema	Pyronema omphalodes	pyronema|U4LTW4|U4LTW4_PYROM;gi|827762483|gb|KLO17088.1|	Pyronema omphalodes;Schizopora paradoxa	38;57	49;40	[('SCHPADRAFT_900881', 1), ('paradoxa]', 1), ('[Schizopora', 1), ('hypothetical', 1), ('Uncharacterized', 1)]	Uncharacterized protein;hypothetical protein SCHPADRAFT_900881 [Schizopora paradoxa]	2.39113	303.504	1	62.5	4e-05	38	49	357	20.1681	U4LTW4_PYROM	95	25.2632	0	PF05160;	PTHR16771;	0	0	0	0	Dikarya	Pyronemataceae	Eukaryota;Fungi;Dikarya;Ascomycota;saccharomyceta;Pezizomycotina;Pezizomycetes;Pezizales;Pyronemataceae;Pyronema;Pyronema omphalodes	0	PF05160	PTHR16771	0	0	0	0
PolyA_DEIso	Salix_HiSeq_c601474_g2_i2	Salix_HiSeq_c601474_g2	49	208	17.4826	42.1199	Treatment	2.40925	SapurV1A.0307s0030.1.p	AAA family ATPase	Eukaryota	Viridiplantae	Salix	Salix purpurea	SapurV1A.0307s0030.1.p;SapurV1A.0624s0130.1.p;SapurV1A.0307s0070.1.p;SapurV1A.0307s0050.1.p	Salix purpurea;Salix purpurea;Salix purpurea;Salix purpurea	176;176;174;169	97;97;96;90	[('ATPase', 4), ('AAA', 4), ('family', 4)]	AAA family ATPase;AAA family ATPase;AAA family ATPase	0.381882	2.4559	0.960274	96.67	3e-53	176	97	270	100	0	529	17.0132	GO:0005524	PF00004	PTHR23070:SF1	0	0	0	KOG0743	Streptophyta	Saliceae	Eukaryota;Viridiplantae;Streptophyta;Streptophytina;Embryophyta;Tracheophyta;Euphyllophyta;Spermatophyta;Magnoliophyta;Mesangiospermae;Eudicotyledons;Gunneridae;Pentapetalae;rosids;fabi ds;Malpighiales;Salicaceae;Saliceae;Salix;Salix purpurea	GO:0005524;GO:0005524;GO:0005524	PF00004;PF00004;PF00004	PTHR23070:SF1;PTHR23070:SF1;PTHR23070:SF1	0	0	0	KOG0743;KOG0743;0;KOG0743
PolyA_DEIso	Salix_HiSeq_c578670_g1_i1	Salix_HiSeq_c578670_g1	0	413	0.0380514	42.0594	Treatment	1105.33	gi|648159873|gb|KDR73595.1|	hypothetical protein GALMADRAFT_251337 [Galerina marginata CBS 339.88]	Eukaryota	Fungi	Galerina marginata	Galerina marginata CBS 339.88	gi|648159873|gb|KDR73595.1|;gi|751698860|gb|KIM48792.1|;tr|D8PSU2|D8PSU2_SCHCM;gi|749764459|gb|KII89134.1|;gi|595770580|ref|XP_007263833.1|;tr|A8NEX2|A8NEX2_COPC7;gi|299753246|ref|XP_001833153.2|;laccaria|A0A0C9X945|A0A0C9X945_9AGAR;tr|M5BVA4|M5BVA4_THACB;gi|471910853|emb|CCO27687.1|	Galerina marginata CBS 339.88;Hebeloma cylindrosporum h7;Schizophyllum;Plicaturopsis crispa FD-325 SS-3;Fomitiporia mediterranea MF3/22;Coprinopsis;Coprinopsis cinerea okayama7#130;Laccaria amethystina;Rhizoctonia;Rhizoctonia solani AG-1 IB	145;145;136;144;143;142;142;142;142;142	86;85;84;84;83;82;82;81;81;81	[('subunit', 6), ('gamma', 6), ('nucleotide-binding', 5), ('Guanine', 4), ('hypothetical', 3)]	hypothetical protein GALMADRAFT_251337 [Galerina marginata CBS 339.88];hypothetical protein M413DRAFT_59806 [Hebeloma cylindrosporum h7];Guanine nucleotide-binding protein subunit gamma;hypothetical protein PLICRDRAFT_109469 [Plicaturopsis crispa FD-325 SS-3];G-protein gamma subunit [Fomitiporia mediterranea MF3/22];guanine nucleotide-binding protein subunit gamma [Coprinopsis cinerea okayama7#13…	3.04349	1198.49	1	85.19	9e-41	145	86	669	36.3229	648159873	81	100	0	0	0	0	0	0	0	Fungi	Galerina	Eukaryota;Opisthokonta;Fungi;Dikarya;Basidiomycota;Agaricomycotina;Agaricomycetes;Agaricomycetidae;Agaricales;Strophariaceae;Galerina;Galerina marginata;Galerina marginata CBS 339.88	0;GO:0005834;GO:0004871;GO:0007186	0;PF00631	0	0;scm:SCHCODRAFT_10566;cci:CC1G_01215	0	0;K07973	0
PolyA_DEIso	Salix_HiSeq_c592449_g1_i5	Salix_HiSeq_c592449_g1	0	207	0	42.0549	Treatment	inf	0	0	Unknown	Unknown	Unknown	Unknown	0	0	0	0	0	0	inf	19524.9	1	0	0	0	0	304	0	0	0	0	0	0	0	0	0	0	0	Unknown	Unknown	0	0	0	0	0	0	0	0
PolyA_DEIso	Salix_HiSeq_c595295_g4_i2	Salix_HiSeq_c595295_g4	0	373	1.97434e-07	41.8132	Treatment	2.11783e+08	gi|807758409|ref|XP_012183999.1|	predicted protein [Fibroporia radiculosa]	Eukaryota	Fungi	Fibroporia	Fibroporia radiculosa	gi|807758409|ref|XP_012183999.1|;tr|S8DKN2|S8DKN2_FOMPI;gi|646396520|gb|KDQ60772.1|;gi|754379679|gb|KIP12278.1|;gi|527292389|gb|EPS93322.1|;gi|597973029|ref|XP_007361353.1|;tr|M2QML4|M2QML4_CERS8;gi|599114207|ref|XP_007385452.1|;gi|449547315|gb|EMD38283.1|;gi|636610927|ref|XP_008036598.1|	Fibroporia radiculosa;Fomitopsis;Jaapia argillacea MUCL 33604;Phlebiopsis gigantea 11061_1 CR5-6;Fomitopsis pinicola FP-58527 SS1;Dichomitus squalens LYAD-421 SS1;Gelatoporia;Punctularia strigosozonata HHB-11173 SS5;Gelatoporia subvermispora B;Trametes versicolor FP-101664 SS1	311;311;310;311;311;310;310;308;310;309	95;95;95;95;95;94;94;94;94;93	[('hypothetical', 5), ('SS1]', 3), ('S-phase', 2), ('kinase-associated', 2), ('Uncharacterized', 2)]	predicted protein [Fibroporia radiculosa];Uncharacterized protein;hypothetical protein JAAARDRAFT_31743 [Jaapia argillacea MUCL 33604];hypothetical protein PHLGIDRAFT_98201 [Phlebiopsis gigantea 11061_1 CR5-6];hypothetical protein FOMPIDRAFT_1026577 [Fomitopsis pinicola FP-58527 SS1];S-phase kinase-associated protein 1A-like protein [Dichomitus squalens LYAD-421 SS1];hypothetical protein PUNSTDRA…	8.32589	42254.9	1	95.65	6e-104	311	95	758	63.3245	807758409	161	100	0	0	0	0	0	0	0	Fungi	Polyporaceae	Eukaryota;Opisthokonta;Fungi;Dikarya;Basidiomycota;Agaricomycotina;Agaricomycetes;Agaricomycetes incertae sedis;Polyporales;Polyporaceae;Fibroporia;Fibroporia radiculosa	GO:0006511;0	PF01466;PF03931;0	0	0	0	0	0
PolyA_DEIso	Salix_HiSeq_c599752_g2_i3	Salix_HiSeq_c599752_g2	53	365	10.5681	41.261	Treatment	3.90428	SapurV1A.5347s0010.1.p	glutathione S-transferase, putative	Eukaryota	Viridiplantae	Salix	Salix purpurea	SapurV1A.5347s0010.1.p;SapurV1A.0362s0010.1.p	Salix purpurea;Salix purpurea	271;267	96;93	[('S-transferase,', 2), ('glutathione', 2), ('putative', 2)]	glutathione S-transferase, putative;glutathione S-transferase, putative	0.591541	3.55472	0.999997	95.65	3e-92	271	96	455	90.989	0	226	61.0619	GO:0005515	PF02798;PF00043	PTHR11260:SF16	0	0	0	KOG0406	Streptophyta	Saliceae	Eukaryota;Viridiplantae;Streptophyta;Streptophytina;Embryophyta;Tracheophyta;Euphyllophyta;Spermatophyta;Magnoliophyta;Mesangiospermae;Eudicotyledons;Gunneridae;Pentapetalae;rosids;fabi ds;Malpighiales;Salicaceae;Saliceae;Salix;Salix purpurea	GO:0005515;GO:0005515	PF02798;PF00043;PF02798;PF00043	PTHR11260:SF16;PTHR11260:SF16	0	0	0	KOG0406;KOG0406
PolyA_DEIso	Salix_HiSeq_c487420_g2_i1	Salix_HiSeq_c487420_g2	45	363	6.95525	41.2123	Treatment	5.92535	laccaria|A0A0C9XGB3|A0A0C9XGB3_9AGAR	Unplaced genomic scaffold K443scaffold_86, whole genome shotgun sequence	Eukaryota	Fungi	Laccaria	Laccaria amethystina	laccaria|A0A0C9XGB3|A0A0C9XGB3_9AGAR;gi|750942685|gb|KIK00634.1|;gi|549054461|emb|CCX29659.1|;tr|U4LC36|U4LC36_PYROM;pyronema|U4LC36|U4LC36_PYROM;tr|B0DGN3|B0DGN3_LACBS;laccaria|B0DGN3|B0DGN3_LACBS;gi|170103659|ref|XP_001883044.1|	Laccaria amethystina;Laccaria amethystina LaAM-08-1;Pyronema omphalodes CBS 100304;Pyronema;Pyronema omphalodes;Laccaria;Laccaria bicolor;Laccaria bicolor S238N-H82	88;88;79;79;79;76;76;76	36;36;32;32;32;29;29;29	[('[Laccaria', 3), ('bicolor', 2), ('S238N-H82]', 2), ('Uncharacterized', 2), ('Predicted', 2)]	Unplaced genomic scaffold K443scaffold_86, whole genome shotgun sequence;hypothetical protein K443DRAFT_99919 [Laccaria amethystina LaAM-08-1];Similar to predicted protein [Laccaria bicolor S238N-H82];acc. no. XP_001883044 [Pyronema omphalodes CBS 100304];Uncharacterized protein;Predicted protein;predicted protein [Laccaria bicolor S238N-H82]	0.772714	7.6899	0.990773	36.21	2e-20	88	36	636	54.2453	A0A0C9XGB3_9AGAR	292	39.726	0	0	0	0	0	0	0	Dikarya	Tricholomataceae	Eukaryota;Fungi;Dikarya;Basidiomycota;Agaricomycotina;Agaricomycetes;Agaricomycetidae;Agaricales;Tricholomataceae;Laccaria;Laccaria amethystina	0	0	0	0;lbc:LACBIDRAFT_294690	0	0	0
PolyA_DEIso	Salix_HiSeq_c568623_g1_i1	Salix_HiSeq_c568623_g1	1	299	0.190774	41.1902	Treatment	215.911	tr|A9UKK4|A9UKK4_TAICA	Thioredoxin	Eukaryota	Fungi	Polyporales	Taiwanofungus	tr|A9UKK4|A9UKK4_TAICA;gi|61225285|gb|AAX40949.1|;tr|M2R1A9|M2R1A9_CERS8;gi|449541683|gb|EMD32666.1|;laccaria|A0A0C9X582|A0A0C9X582_9AGAR;tr|Q1RQI9|Q1RQI9_MALSM;tr|M5E6V3|M5E6V3_MALS4;gi|91680611|emb|CAI78451.1|;gi|119390335|pdb|2J23|A;gi|465793078|emb|CCU98198.1|	Taiwanofungus;Taiwanofungus camphoratus;Gelatoporia;Gelatoporia subvermispora B;Laccaria amethystina;Malassezia;Malassezia;Malassezia sympodialis;Malassezia sympodialis;Malassezia sympodialis ATCC 42132	77;77;76;76;77;73;72;73;72;72	69;69;67;67;63;63;63;63;63;63	[('Thioredoxin', 6), ('[Malassezia', 2), ('partial', 1), ('42132]', 1), ('Member', 1)]	Thioredoxin;thioredoxin [Taiwanofungus camphoratus];Thioredoxin;hypothetical protein CERSUDRAFT_118691 [Gelatoporia subvermispora B];Thioredoxin (Fragment);thioredoxin, partial [Malassezia sympodialis];Chain A, Cross-Reactivity And Crystal Structure Of Malassezia Sympodialis Thioredoxin (Mala S 13), A Member Of A New Pan- Allergen Family;allergen [Malassezia sympodialis ATCC 42132]	2.33427	414.555	1	62.26	4e-15	77	69	366	43.4426	A9UKK4	135	39.2593	GO:0005623;GO:0015035;GO:0045454;GO:0006662	PF00085	PTHR10438	0	0	0	0	Dikarya	Agaricomycetes	Eukaryota;Fungi;Dikarya;Basidiomycota;Agaricomycotina;Agaricomycetes;Polyporales;Taiwanofungus	GO:0005623;GO:0015035;GO:0045454;GO:0006662;0;GO:0005623	PF00085;0;PF00085	PTHR10438;0;PTHR10438	0	0	0	0
PolyA_DEIso	Salix_HiSeq_c602012_g1_i1	Salix_HiSeq_c602012_g1	2	384	0.328955	41.0945	Treatment	124.924	tr|M5BTH7|M5BTH7_THACB	Uncharacterized protein	Eukaryota	Fungi	mitosporic Ceratobasidiaceae	Rhizoctonia	tr|M5BTH7|M5BTH7_THACB;gi|471899045|emb|CCO30526.1|;gi|751832900|emb|CEL61335.1|;tr|L8WNY5|L8WNY5_THACA;gi|443917857|gb|ELU38487.1|;tr|D8Q5Y7|D8Q5Y7_SCHCM;gi|302685425|ref|XP_003032393.1|;gi|660966872|gb|KEP51264.1|;gi|576985484|gb|EUC58220.1|;tr|D8Q5Y0|D8Q5Y0_SCHCM	Rhizoctonia;Rhizoctonia solani AG-1 IB;Rhizoctonia solani AG-1 IB;Rhizoctonia;Rhizoctonia solani AG-1 IA;Schizophyllum;Schizophyllum commune H4-8;Rhizoctonia solani 123E;Rhizoctonia solani AG-3 Rhs1AP;Schizophyllum	71;71;71;70;70;69;69;67;67;68	86;86;86;85;85;80;80;78;78;78	[('solani', 5), ('[Rhizoctonia', 5), ('hypothetical', 3), ('AG-1', 3), ('manno', 3)]	Uncharacterized protein;hypothetical protein BN14_04555 [Rhizoctonia solani AG-1 IB];hypothetical protein RSOLAG1IB_09948 [Rhizoctonia solani AG-1 IB];Mannoprotein;mannoprotein [Rhizoctonia solani AG-1 IA];Putative uncharacterized protein;hypothetical protein SCHCODRAFT_85274 [Schizophyllum commune H4-8];mannoprotein [Rhizoctonia solani 123E];mannoprotein [Rhizoctonia solani AG-3 Rhs1AP];Putative…	2.09665	257.689	1	78.95	1e-11	71	86	528	21.5909	M5BTH7	297	12.7946	0	0	0	0	0	0	0	Dikarya	Ceratobasidiaceae	Eukaryota;Fungi;Dikarya;Basidiomycota;Agaricomycotina;Agaricomycetes;Cantharellales;Ceratobasidiaceae;mitosporic Ceratobasidiaceae;Rhizoctonia	0;GO:0016021;GO:0016021	0	0	0;scm:SCHCODRAFT_85274;scm:SCHCODRAFT_76887	0	0	0
PolyA_DEIso	Salix_HiSeq_c584898_g1_i1	Salix_HiSeq_c584898_g1	0	391	0.0314267	40.706	Treatment	1295.27	tr|S7QMZ1|S7QMZ1_GLOTA	ATPase, V1 complex, subunit C	Eukaryota	Fungi	Gloeophyllaceae	Gloeophyllum	tr|S7QMZ1|S7QMZ1_GLOTA;gi|630343843|ref|XP_007861222.1|;gi|695534424|ref|XP_009541390.1|;gi|749769010|gb|KII93439.1|;gi|754378876|gb|KIP11481.1|;gi|751736270|gb|KIM84559.1|;tr|K5XJ77|K5XJ77_AGABU;tr|K9HX26|K9HX26_AGABB;gi|597903518|ref|XP_007299058.1|;tr|A8N0V6|A8N0V6_COPC7	Gloeophyllum;Gloeophyllum trabeum ATCC 11539;Heterobasidion irregulare TC 32-1;Plicaturopsis crispa FD-325 SS-3;Phlebiopsis gigantea 11061_1 CR5-6;Piloderma croceum F 1598;Agaricus;Agaricus;Stereum hirsutum FP-91666 SS1;Coprinopsis	66;66;66;59;105;64;57;57;62;61	45;45;43;42;42;41;40;40;40;39	[('subunit', 5), ('hypothetical', 3), ('ATPase,', 2), ('complex,', 2), ('Uncharacterized', 2)]	ATPase, V1 complex, subunit C;ATPase, V1 complex, subunit C [Gloeophyllum trabeum ATCC 11539];vacuolar H+-ATPase V1 sector, subunit C [Heterobasidion irregulare TC 32-1];hypothetical protein PLICRDRAFT_49486 [Plicaturopsis crispa FD-325 SS-3];hypothetical protein PHLGIDRAFT_18012 [Phlebiopsis gigantea 11061_1 CR5-6];hypothetical protein PILCRDRAFT_818133 [Piloderma croceum F 1598];Uncharacterized…	3.11236	2089.74	1	70.45	2e-09	66	45	631	19.9683	S7QMZ1	392	11.2245	GO:0033180;GO:0015078;GO:0015991	PF03223	PTHR10137	gtr:GLOTRDRAFT_102624	0	K02148	0	Dikarya	Gloeophyllales	Eukaryota;Fungi;Dikarya;Basidiomycota;Agaricomycotina;Agaricomycetes;Gloeophyllales;Gloeophyllaceae;Gloeophyllum	GO:0033180;GO:0015078;GO:0015991;0;GO:0033180;GO:0015991	PF03223;0;PF03223;PF03223	PTHR10137;0;PTHR10137;PTHR10137	gtr:GLOTRDRAFT_102624;0;abp:AGABI1DRAFT81175;abv:AGABI2DRAFT190041;cci:CC1G_08653	0	K02148;0;K02148;K02148	0
PolyA_DEIso	Salix_HiSeq_c597292_g1_i5	Salix_HiSeq_c597292_g1	0	577	0.0114302	40.6962	Treatment	3560.43	gi|751729059|gb|KIM77386.1|	hypothetical protein PILCRDRAFT_825345 [Piloderma croceum F 1598]	Eukaryota	Fungi	Piloderma croceum	Piloderma croceum F 1598	gi|751729059|gb|KIM77386.1|	Piloderma croceum F 1598	137	52	[('[Piloderma', 1), ('1598]', 1), ('PILCRDRAFT_825345', 1), ('hypothetical', 1), ('croceum', 1)]	hypothetical protein PILCRDRAFT_825345 [Piloderma croceum F 1598]	3.5515	6123	1	57.46	2e-35	137	52	843	47.331	751729059	170	78.8235	0	0	0	0	0	0	0	Fungi	Piloderma	Eukaryota;Opisthokonta;Fungi;Dikarya;Basidiomycota;Agaricomycotina;Agaricomycetes;Agaricomycetidae;Atheliales;Atheliaceae;Piloderma;Piloderma croceum;Piloderma croceum F 1598	0	0	0	0	0	0	0
PolyA_DEIso	Salix_HiSeq_c545674_g1_i1	Salix_HiSeq_c545674_g1	0	86	0	40.6706	Treatment	inf	gi|695570061|ref|XP_009550796.1|	hypothetical protein HETIRDRAFT_454609 [Heterobasidion irregulare TC 32-1]	Eukaryota	Fungi	Heterobasidion irregulare	Heterobasidion irregulare TC 32-1	gi|695570061|ref|XP_009550796.1|;gi|628840827|ref|XP_007770193.1|;gi|750970466|gb|KIK27278.1|	Heterobasidion irregulare TC 32-1;Coniophora puteana RWD-64-598 SS2;Pisolithus microcarpus 441	68;62;57	73;73;72	[('hypothetical', 3), ('microcarpus', 1), ('irregulare', 1), ('CONPUDRAFT_166549', 1), ('[Coniophora', 1)]	hypothetical protein HETIRDRAFT_454609 [Heterobasidion irregulare TC 32-1];hypothetical protein CONPUDRAFT_166549 [Coniophora puteana RWD-64-598 SS2];hypothetical protein PISMIDRAFT_204534 [Pisolithus microcarpus 441]	inf	12666.1	1	69.57	9e-13	68	73	213	64.7887	695570061	78	58.9744	0	0	0	0	0	0	0	Fungi	Heterobasidion annosum species complex	Eukaryota;Opisthokonta;Fungi;Dikarya;Basidiomycota;Agaricomycotina;Agaricomycetes;Agaricomycetes incertae sedis;Russulales;Bondarzewiaceae;Heterobasidion;Heterobasidion annosum species complex;Heterobasidion irregulare;Heterobasidion irregulare TC 32-1	0	0	0	0	0	0	0
PolyA_DEIso	Salix_HiSeq_c576144_g3_i1	Salix_HiSeq_c576144_g3	654	595	64.0215	40.5995	Control	1.5769	SapurV1A.0236s0400.1.p	SnRK1-interacting protein, putative	Eukaryota	Viridiplantae	Salix	Salix purpurea	SapurV1A.0236s0400.1.p	Salix purpurea	408	100	[('SnRK1-interacting', 1), ('putative', 1)]	SnRK1-interacting protein, putative	0.197805	0.667587	0.999972	99.5	4e-144	408	100	835	71.8563	0	211	94.7867	0	0	0	0	0	0	0	Streptophyta	Saliceae	Eukaryota;Viridiplantae;Streptophyta;Streptophytina;Embryophyta;Tracheophyta;Euphyllophyta;Spermatophyta;Magnoliophyta;Mesangiospermae;Eudicotyledons;Gunneridae;Pentapetalae;rosids;fabi ds;Malpighiales;Salicaceae;Saliceae;Salix;Salix purpurea	0	0	0	0	0	0	0
PolyA_DEIso	Salix_HiSeq_c558525_g3_i1	Salix_HiSeq_c558525_g3	165	454	21.9463	40.5864	Treatment	1.84935	0	0	Unknown	Unknown	Unknown	Unknown	0	0	0	0	0	0	0.267019	1.89025	0.999207	0	0	0	0	572	0	0	0	0	0	0	0	0	0	0	0	Unknown	Unknown	0	0	0	0	0	0	0	0
PolyA_DEIso	Salix_HiSeq_c572192_g1_i1	Salix_HiSeq_c572192_g1	218	928	14.6116	40.5649	Treatment	2.7762	SapurV1A.0740s0040.1.p	NAC transcription factor, putative	Eukaryota	Viridiplantae	Salix	Salix purpurea	SapurV1A.0740s0040.1.p;SapurV1A.3767s0010.2.p;tr|B9H7H2|B9H7H2_POPTR;Potri.005G180200.1;gi|224084914|ref|XP_002307447.1|;gi|743918844|ref|XP_011003434.1|	Salix purpurea;Salix purpurea;Populus trichocarpa;Populus trichocarpa;Populus trichocarpa;Populus euphratica	552;551;543;544;543;539	94;94;91;91;91;91	[('family', 5), ('NAC', 4), ('meristem', 3), ('putative', 3), ('apical', 3)]	NAC transcription factor, putative;NAC transcription factor, putative;No apical meristem family protein;no apical meristem (NAM) family protein;similar to NAC domain protein NAM GB:AAD17313 GI:4325282 from (Arabidopsis thaliana);a large family of putative transcriptional activators with NA family member;[ co-ortholog (2of2) of At1g01720, ];no apical meristem family protein [Populus trichocarpa];P…	0.443451	3.22064	0.983767	97.13	0	552	94	1260	66.4286	0	279	100	GO:0003677;GO:0006355	PF02365	0	0	0	0	0	Streptophyta	Saliceae	Eukaryota;Viridiplantae;Streptophyta;Streptophytina;Embryophyta;Tracheophyta;Euphyllophyta;Spermatophyta;Magnoliophyta;Mesangiospermae;Eudicotyledons;Gunneridae;Pentapetalae;rosids;fabi ds;Malpighiales;Salicaceae;Saliceae;Salix;Salix purpurea	GO:0003677;GO:0006355;GO:0003677;GO:0005634;GO:0006351;0	PF02365;PF02365;0	0;GRAB1-LIKE PROTEIN (PTHR31719:SF3)	0;pop:POPTR_0005s20240g	0	0	0
PolyA_DEIso	Salix_HiSeq_c599564_g2_i2	Salix_HiSeq_c599564_g2	0	586	0.0229971	40.5233	Treatment	1762.11	gi|691793161|emb|CDO71534.1|	hypothetical protein BN946_scf184911.g4 [Trametes cinnabarina]	Eukaryota	Fungi	Trametes	Trametes cinnabarina	gi|691793161|emb|CDO71534.1|;gi|599093399|ref|XP_007378627.1|;gi|636602671|ref|XP_008032470.1|;gi|597968475|ref|XP_007360183.1|;gi|695533579|ref|XP_009541170.1|;tr|S8FSV0|S8FSV0_FOMPI;gi|527303518|gb|EPT04296.1|;gi|749769903|gb|KII94332.1|;gi|752349173|gb|KIO08230.1|;tr|B0CQ32|B0CQ32_LACBS	Trametes cinnabarina;Punctularia strigosozonata HHB-11173 SS5;Trametes versicolor FP-101664 SS1;Dichomitus squalens LYAD-421 SS1;Heterobasidion irregulare TC 32-1;Fomitopsis;Fomitopsis pinicola FP-58527 SS1;Plicaturopsis crispa FD-325 SS-3;Pisolithus tinctorius Marx 270;Laccaria	240;238;237;231;229;220;220;211;219;214	52;52;51;49;48;44;44;43;43;42	[('hypothetical', 8), ('SS1]', 3), ('[Trametes', 2), ('FOMPIDRAFT_1140773', 1), ('partial', 1)]	hypothetical protein BN946_scf184911.g4 [Trametes cinnabarina];hypothetical protein PUNSTDRAFT_48642 [Punctularia strigosozonata HHB-11173 SS5];hypothetical protein TRAVEDRAFT_62188 [Trametes versicolor FP-101664 SS1];hypothetical protein DICSQDRAFT_95295 [Dichomitus squalens LYAD-421 SS1];hypothetical protein HETIRDRAFT_378052 [Heterobasidion irregulare TC 32-1];Uncharacterized protein;hypotheti…	3.24603	1791.7	1	60.76	9e-74	240	52	1039	68.4312	691793161	236	99.5763	0	0	0	0	0	0	0	Fungi	Coriolaceae	Eukaryota;Opisthokonta;Fungi;Dikarya;Basidiomycota;Agaricomycotina;Agaricomycetes;Agaricomycetes incertae sedis;Polyporales;Coriolaceae;Trametes;Trametes cinnabarina	0;GO:0016021;GO:0016021	0	0	0;lbc:LACBIDRAFT_291495	0	0	0
PolyA_DEIso	Salix_HiSeq_c574385_g2_i3	Salix_HiSeq_c574385_g2	64	771	4.58591	40.4734	Treatment	8.8256	0	0	Unknown	Unknown	Unknown	Unknown	0	0	0	0	0	0	0.945744	15.5824	0.997144	0	0	0	0	1219	0	0	0	0	0	0	0	0	0	0	0	Unknown	Unknown	0	0	0	0	0	0	0	0
PolyA_DEIso	Salix_HiSeq_c588559_g2_i2	Salix_HiSeq_c588559_g2	0	416	0.0231963	40.3907	Treatment	1741.25	0	0	Unknown	Unknown	Unknown	Unknown	0	0	0	0	0	0	3.24086	1733.72	1	0	0	0	0	663	0	0	0	0	0	0	0	0	0	0	0	Unknown	Unknown	0	0	0	0	0	0	0	0
PolyA_DEIso	Salix_HiSeq_c597952_g10_i1	Salix_HiSeq_c597952_g10	2029	528	249.93	40.1578	Control	6.22369	uniparc|UPI0005995CD4	Uncharacterized protein;hypothetical protein	Eukaryota	Fungi	Hebeloma	Hebeloma cylindrosporum h7	uniparc|UPI0005995CD4	Hebeloma cylindrosporum h7	54	47	[('hypothetical', 1), ('Uncharacterized', 1)]	Uncharacterized protein;hypothetical protein	0.794048	0.312774	0.990641	66.2	6e-05	54	47	769	27.6983	UPI0005995CD4	468	14.1026	0	0	0	0	0	0	0	Dikarya	Cortinariaceae	Eukaryota;Fungi;Dikarya;Basidiomycota;Agaricomycotina;Agaricomycetes;Agaricomycetidae;Agaricales;Cortinariaceae;Hebeloma;Hebeloma cylindrosporum h7	0	0	0	0	0	0	0
PolyA_DEIso	Salix_HiSeq_c600709_g1_i1	Salix_HiSeq_c600709_g1	0	228	0	40.0467	Treatment	inf	0	0	Unknown	Unknown	Unknown	Unknown	0	0	0	0	0	0	inf	19911.1	1	0	0	0	0	329	0	0	0	0	0	0	0	0	0	0	0	Unknown	Unknown	0	0	0	0	0	0	0	0
PolyA_DEIso	Salix_HiSeq_c601058_g1_i4	Salix_HiSeq_c601058_g1	1	393	0.0712905	39.9125	Treatment	559.857	0	0	Unknown	Unknown	Unknown	Unknown	0	0	0	0	0	0	2.74808	605.689	1	0	0	0	0	951	0	0	0	0	0	0	0	0	0	0	0	Unknown	Unknown	0	0	0	0	0	0	0	0
PolyA_DEIso	Salix_HiSeq_c600653_g1_i3	Salix_HiSeq_c600653_g1	0	134	0	39.8974	Treatment	inf	0	0	Unknown	Unknown	Unknown	Unknown	0	0	0	0	0	0	inf	15996.4	1	0	0	0	0	296	0	0	0	0	0	0	0	0	0	0	0	Unknown	Unknown	0	0	0	0	0	0	0	0
PolyA_DEIso	Salix_HiSeq_c517328_g2_i1	Salix_HiSeq_c517328_g2	324	732	27.5456	39.8913	Treatment	1.44819	SapurV1A.1745s0030.1.p	nudix hydrolase	Eukaryota	Viridiplantae	Salix	Salix purpurea	SapurV1A.1745s0030.1.p;SapurV1A.1318s0010.1.p	Salix purpurea;Salix purpurea	389;364	100;94	[('nudix', 2), ('hydrolase', 2)]	nudix hydrolase;nudix hydrolase	0.160827	1.47714	0.999997	100	4e-136	389	100	959	59.1241	0	189	100	GO:0016787	PF00293	PTHR12629	0	0	0	KOG2839	Streptophyta	Saliceae	Eukaryota;Viridiplantae;Streptophyta;Streptophytina;Embryophyta;Tracheophyta;Euphyllophyta;Spermatophyta;Magnoliophyta;Mesangiospermae;Eudicotyledons;Gunneridae;Pentapetalae;rosids;fabi ds;Malpighiales;Salicaceae;Saliceae;Salix;Salix purpurea	GO:0016787;GO:0016787	PF00293;PF00293	PTHR12629;PTHR12629	0	0	0	KOG2839;KOG2839
PolyA_DEIso	Salix_HiSeq_c547107_g4_i1	Salix_HiSeq_c547107_g4	739	239	133.098	39.3104	Control	3.38583	0	0	Unknown	Unknown	Unknown	Unknown	0	0	0	0	0	0	0.529665	0.371654	0.990413	0	0	0	0	556	0	0	0	0	0	0	0	0	0	0	0	Unknown	Unknown	0	0	0	0	0	0	0	0
PolyA_DEIso	Salix_HiSeq_c589848_g6_i1	Salix_HiSeq_c589848_g6	1	214	0.60281	39.3057	Treatment	65.2042	0	0	Unknown	Unknown	Unknown	Unknown	0	0	0	0	0	0	1.81428	94.7786	1	0	0	0	0	347	0	0	0	0	0	0	0	0	0	0	0	Unknown	Unknown	0	0	0	0	0	0	0	0
PolyA_DEIso	Salix_HiSeq_c585078_g1_i1	Salix_HiSeq_c585078_g1	0	122	0	39.2783	Treatment	inf	0	0	Unknown	Unknown	Unknown	Unknown	0	0	0	0	0	0	inf	11691.7	1	0	0	0	0	225	0	0	0	0	0	0	0	0	0	0	0	Unknown	Unknown	0	0	0	0	0	0	0	0
PolyA_DEIso	Salix_HiSeq_c600442_g2_i3	Salix_HiSeq_c600442_g2	0	193	0	39.19	Treatment	inf	gi|914257464|gb|KNZ72834.1|	Phenylalanine ammonia-lyase [Termitomyces sp. J132]	Eukaryota	Fungi	Termitomyces	Termitomyces sp. J132	gi|914257464|gb|KNZ72834.1|;gi|763731522|gb|KJA28925.1|;tr|B0D8P9|B0D8P9_LACBS;laccaria|B0D8P9|B0D8P9_LACBS;laccaria|A0A0C9XW48|A0A0C9XW48_9AGAR;gi|170097946|ref|XP_001880192.1|;gi|750951409|gb|KIK09276.1|;gi|751180324|gb|KIL66274.1|;tr|S8EH39|S8EH39_FOMPI;gi|751690313|gb|KIM40304.1|	Termitomyces sp. J132;Hypholoma sublateritium FD-334 SS-4;Laccaria;Laccaria bicolor;Laccaria amethystina;Laccaria bicolor S238N-H82;Laccaria amethystina LaAM-08-1;Amanita muscaria Koide BX008;Fomitopsis;Hebeloma cylindrosporum h7	64;62;61;61;61;61;61;60;60;60	62;58;57;57;57;57;57;56;55;55	[('ammonia-lyase', 5), ('Phenylalanine', 5), ('hypothetical', 4), ('[Laccaria', 2), ('h7]', 1)]	Phenylalanine ammonia-lyase [Termitomyces sp. J132];hypothetical protein HYPSUDRAFT_33381 [Hypholoma sublateritium FD-334 SS-4];Phenylalanine ammonia-lyase;predicted protein [Laccaria bicolor S238N-H82];hypothetical protein K443DRAFT_671769 [Laccaria amethystina LaAM-08-1];hypothetical protein M378DRAFT_186083 [Amanita muscaria Koide BX008];hypothetical protein M413DRAFT_446481 [Hebeloma cylindro…	inf	15482.6	1	57.14	5e-09	64	62	326	51.5337	914257464	689	6.96662	0	0	0	0	0	0	0	Fungi	Lyophyllaceae	Eukaryota;Opisthokonta;Fungi;Dikarya;Basidiomycota;Agaricomycotina;Agaricomycetes;Agaricomycetidae;Agaricales;Lyophyllaceae;Termitomyces;Termitomyces sp. J132	0;GO:0005737;GO:0045548;GO:0009800;GO:0006559	0;PF00221	0	0;lbc:LACBIDRAFT_291120	0	0;K10775	0
PolyA_DEIso	Salix_HiSeq_c589828_g2_i1	Salix_HiSeq_c589828_g2	0	96	0	39.1588	Treatment	inf	0	0	Unknown	Unknown	Unknown	Unknown	0	0	0	0	0	0	inf	13131.3	1	0	0	0	0	211	0	0	0	0	0	0	0	0	0	0	0	Unknown	Unknown	0	0	0	0	0	0	0	0
PolyA_DEIso	Salix_HiSeq_c541574_g1_i2	Salix_HiSeq_c541574_g1	21	183	13.0843	39.0991	Treatment	2.98826	SapurV1A.0023s0480.1.p	ribosomal protein S23 component of cytosolic 80S ribosome and 40S small subunit	Eukaryota	Viridiplantae	Salix	Salix purpurea	SapurV1A.0023s0480.1.p;SapurV1A.0038s0140.1.p;SapurV1A.0247s0060.1.p;tr|B9SD33|B9SD33_RICCO;tr|B3TLT8|B3TLT8_ELAGV;tr|B7FHD2|B7FHD2_MEDTR;sp|P49201|RS232_ARATH;Potri.008G044400.1;Potri.010G217100.1;Potri.016G085800.2	Salix purpurea;Salix purpurea;Salix purpurea;Ricinus;Elaeis;Medicago;Arabidopsis;Populus trichocarpa;Populus trichocarpa;Populus trichocarpa	138;138;138;138;138;138;138;138;138;138	100;100;100;100;100;100;100;100;100;100	[('ribosomal', 10), ('40S', 9), ('S23', 5), ('and', 3), ('co-ortholog', 3)]	ribosomal protein S23 component of cytosolic 80S ribosome and 40S small subunit;ribosomal protein S23 component of cytosolic 80S ribosome and 40S small subunit;40S ribosomal protein S23, putative;40S ribosomal protein S23;40S ribosomal protein S23-2;similar to putative 40S ribosomal protein s12. [ORG:Fragaria x ananassa];[ co-ortholog (3of3) of AAA79921, P46297, ];[ co-ortholog (2of3) of AAA79921…	0.475418	4.72857	0.991837	100	2e-42	138	100	214	93.9252	0	143	46.8531	GO:0003735;GO:0005622;GO:0005840;GO:0006412	PF00164	PTHR11652	0	0	K02973	KOG1749	Streptophyta	Saliceae	Eukaryota;Viridiplantae;Streptophyta;Streptophytina;Embryophyta;Tracheophyta;Euphyllophyta;Spermatophyta;Magnoliophyta;Mesangiospermae;Eudicotyledons;Gunneridae;Pentapetalae;rosids;fabi ds;Malpighiales;Salicaceae;Saliceae;Salix;Salix purpurea	GO:0003735;GO:0005622;GO:0005840;GO:0006412;GO:0003735;GO:0015935;GO:0022626;GO:0022627;GO:0005840	PF00164;PF00164;PF00164	PTHR11652;PTHR11652;PTHR11652	0;rcu:RCOM_0819610;rcu:RCOM_1068420;egu:105058739;mtr:MTR_7g100720;ath:AT5G02960	0	K02973;K02973;K02973	KOG1749;KOG1749;0;KOG1749
PolyA_DEIso	Salix_HiSeq_c577257_g1_i1	Salix_HiSeq_c577257_g1	0	155	0	38.9907	Treatment	inf	0	0	Unknown	Unknown	Unknown	Unknown	0	0	0	0	0	0	inf	14329.2	1	0	0	0	0	292	0	0	0	0	0	0	0	0	0	0	0	Unknown	Unknown	0	0	0	0	0	0	0	0
PolyA_DEIso	Salix_HiSeq_c581713_g3_i2	Salix_HiSeq_c581713_g3	579	136	205.145	38.8101	Control	5.28587	0	0	Unknown	Unknown	Unknown	Unknown	0	0	0	0	0	0	0.723116	0.318196	0.999324	0	0	0	0	257	0	0	0	0	0	0	0	0	0	0	0	Unknown	Unknown	0	0	0	0	0	0	0	0
PolyA_DEIso	Salix_HiSeq_c582422_g3_i3	Salix_HiSeq_c582422_g3	0	130	0	38.6324	Treatment	inf	0	0	Unknown	Unknown	Unknown	Unknown	0	0	0	0	0	0	inf	12232.6	1	0	0	0	0	250	0	0	0	0	0	0	0	0	0	0	0	Unknown	Unknown	0	0	0	0	0	0	0	0
PolyA_DEIso	Salix_HiSeq_c581007_g5_i1	Salix_HiSeq_c581007_g5	0	209	0	38.4625	Treatment	inf	gi|599106644|ref|XP_007382964.1|	hypothetical protein PUNSTDRAFT_86159 [Punctularia strigosozonata HHB-11173 SS5]	Eukaryota	Fungi	Punctularia strigosozonata	Punctularia strigosozonata HHB-11173 SS5	gi|599106644|ref|XP_007382964.1|;gi|754375555|gb|KIP08197.1|;tr|S7RID9|S7RID9_GLOTA;gi|630356229|ref|XP_007867415.1|;gi|691796512|emb|CDO68947.1|	Punctularia strigosozonata HHB-11173 SS5;Phlebiopsis gigantea 11061_1 CR5-6;Gloeophyllum;Gloeophyllum trabeum ATCC 11539;Trametes cinnabarina	110;109;106;106;106	77;72;67;67;67	[('hypothetical', 4), ('[Gloeophyllum', 1), ('strigosozonata', 1), ('CR5-6]', 1), ('PUNSTDRAFT_86159', 1)]	hypothetical protein PUNSTDRAFT_86159 [Punctularia strigosozonata HHB-11173 SS5];hypothetical protein PHLGIDRAFT_117408 [Phlebiopsis gigantea 11061_1 CR5-6];Uncharacterized protein;hypothetical protein GLOTRDRAFT_77982 [Gloeophyllum trabeum ATCC 11539];hypothetical protein BN946_scf185000.g90 [Trametes cinnabarina]	inf	20589.5	1	71.83	1e-26	110	77	353	60.3399	599106644	266	26.6917	0	0	0	0	0	0	0	Fungi	Punctularia	Eukaryota;Opisthokonta;Fungi;Dikarya;Basidiomycota;Agaricomycotina;Agaricomycetes;Agaricomycetes incertae sedis;Corticiales;Punctulariaceae;Punctularia;Punctularia strigosozonata;Punctularia strigosozonata HHB-11173 SS5	0	0;PF11901	0	0;gtr:GLOTRDRAFT_77982	0	0	0
PolyA_DEIso	Salix_HiSeq_c598405_g1_i2	Salix_HiSeq_c598405_g1	0	250	0	38.3327	Treatment	inf	tr|M2R1A4|M2R1A4_CERS8	Uncharacterized protein	Eukaryota	Fungi	Polyporales	Gelatoporia	tr|M2R1A4|M2R1A4_CERS8;gi|449541036|gb|EMD32022.1|;gi|749844151|gb|KIJ19041.1|;gi|750970241|gb|KIK27054.1|;gi|636604831|ref|XP_008033550.1|;gi|827765778|gb|KLO20357.1|;gi|807755631|ref|XP_012182610.1|;gi|751003013|gb|KIK45133.1|;gi|751182892|gb|KIL68832.1|;tr|A8N5F6|A8N5F6_COPC7	Gelatoporia;Gelatoporia subvermispora B;Paxillus involutus ATCC 200175;Pisolithus microcarpus 441;Trametes versicolor FP-101664 SS1;Schizopora paradoxa;Fibroporia radiculosa;Suillus luteus UH-Slu-Lm8-n1;Amanita muscaria Koide BX008;Coprinopsis	172;172;169;167;168;167;167;165;167;166	90;90;88;87;86;86;86;86;86;85	[('hypothetical', 4), ('uridylyltransferase', 4), ('UTP--glucose-1-phosphate', 2), ('PISMIDRAFT_219459', 1), ('UTP-glucose-1-phosphate', 1)]	Uncharacterized protein;hypothetical protein CERSUDRAFT_58921 [Gelatoporia subvermispora B];UTP---glucose-1-phosphate uridylyltransferase [Paxillus involutus ATCC 200175];hypothetical protein PISMIDRAFT_219459 [Pisolithus microcarpus 441];UTP--glucose-1-phosphate uridylyltransferase [Trametes versicolor FP-101664 SS1];UTP--glucose-1-phosphate uridylyltransferase [Schizopora paradoxa];predicted pr…	inf	21875.4	1	86.96	5e-48	172	90	434	63.5945	M2R1A4	504	18.254	GO:0003983;GO:0006011	PF01704	PTHR11952	0	0	0	0	Dikarya	Agaricomycetes	Eukaryota;Fungi;Dikarya;Basidiomycota;Agaricomycotina;Agaricomycetes;Polyporales;Gelatoporia	GO:0003983;GO:0006011;0;GO:0003983;GO:0006011	PF01704;0;PF01704	PTHR11952;0;PTHR11952	0;cci:CC1G_04534	0	0;K00963	0
PolyA_DEIso	Salix_HiSeq_c565633_g3_i1	Salix_HiSeq_c565633_g3	8	200	1.53912	38.2936	Treatment	24.8802	SapurV1A.0021s0310.1.p	MYB transcription factor	Eukaryota	Viridiplantae	Salix	Salix purpurea	SapurV1A.0021s0310.1.p	Salix purpurea	170	90	[('transcription', 1), ('MYB', 1), ('factor', 1)]	MYB transcription factor	1.39585	42.6668	0.999991	88.89	1e-52	170	90	351	76.9231	0	265	33.9623	0	PF00249	PTHR10641	0	0	K09422	KOG0048	Streptophyta	Saliceae	Eukaryota;Viridiplantae;Streptophyta;Streptophytina;Embryophyta;Tracheophyta;Euphyllophyta;Spermatophyta;Magnoliophyta;Mesangiospermae;Eudicotyledons;Gunneridae;Pentapetalae;rosids;fabi ds;Malpighiales;Salicaceae;Saliceae;Salix;Salix purpurea	0	PF00249	PTHR10641	0	0	K09422	KOG0048
PolyA_DEIso	Salix_HiSeq_c595724_g3_i1	Salix_HiSeq_c595724_g3	0	136	0	38.2879	Treatment	inf	uniparc|UPI000440D641	hypothetical protein	Eukaryota	Fungi	Stereum	Stereum hirsutum	uniparc|UPI000440D641	Stereum hirsutum (strain FP-91666)	51	42	[('hypothetical', 1)]	hypothetical protein	inf	13853.2	1	50.85	2e-05	51	42	262	64.1221	UPI000440D641	283	20.4947	0	0	0	0	0	0	0	Dikarya	Stereaceae	Eukaryota;Fungi;Dikarya;Basidiomycota;Agaricomycotina;Agaricomycetes;Russulales;Stereaceae;Stereum;Stereum hirsutum	0	0	0	0	0	0	0
PolyA_DEIso	Salix_HiSeq_c595635_g1_i2	Salix_HiSeq_c595635_g1	0	295	0.0298788	38.2197	Treatment	1279.16	gi|636607597|ref|XP_008034933.1|	60S ribosomal protein L9 [Trametes versicolor FP-101664 SS1]	Eukaryota	Fungi	Trametes versicolor	Trametes versicolor FP-101664 SS1	gi|636607597|ref|XP_008034933.1|;tr|S7S174|S7S174_GLOTA;gi|630346297|ref|XP_007862449.1|;gi|595779916|ref|XP_007268501.1|;gi|807755287|ref|XP_012182438.1|;gi|646400528|gb|KDQ64607.1|;tr|R7SYG0|R7SYG0_DICSQ;tr|B8P339|B8P339_POSPM;gi|597991149|ref|XP_007366008.1|;gi|576993711|gb|EUC66377.1|	Trametes versicolor FP-101664 SS1;Gloeophyllum;Gloeophyllum trabeum ATCC 11539;Fomitiporia mediterranea MF3/22;Fibroporia radiculosa;Jaapia argillacea MUCL 33604;Dichomitus;Postia;Dichomitus squalens LYAD-421 SS1;Rhizoctonia solani AG-3 Rhs1AP	214;207;207;209;209;210;208;206;208;208	89;86;86;85;85;85;84;84;84;84	[('ribosomal', 8), ('60S', 7), ('SS1]', 2), ('[Gloeophyllum', 1), ('argillacea', 1)]	60S ribosomal protein L9 [Trametes versicolor FP-101664 SS1];60S ribosomal protein L9;60S ribosomal protein L9 [Gloeophyllum trabeum ATCC 11539];ribosomal protein L6 [Fomitiporia mediterranea MF3/22];predicted protein [Fibroporia radiculosa];hypothetical protein JAAARDRAFT_28246 [Jaapia argillacea MUCL 33604];60S ribosomal protein L9 [Dichomitus squalens LYAD-421 SS1];60S ribosomal protein l9 [Rh…	3.10692	1714.03	1	86.44	4e-67	214	89	470	75.3191	636607597	190	62.1053	0	0	0	0	0	0	0	Fungi	Trametes	Eukaryota;Opisthokonta;Fungi;Dikarya;Basidiomycota;Agaricomycotina;Agaricomycetes;Agaricomycetes incertae sedis;Polyporales;Coriolaceae;Trametes;Trametes versicolor;Trametes versicolor FP-101664 SS1	GO:0005840;GO:0019843;GO:0003735;GO:0006412;0	PF00347;0	PTHR11655;0	gtr:GLOTRDRAFT_109707;0;dsq:DICSQDRAFT_61105;ppl:POSPLDRAFT_134685	0	K02940;0	0
PolyA_DEIso	Salix_HiSeq_c598368_g2_i1	Salix_HiSeq_c598368_g2	0	146	0	38.1558	Treatment	inf	0	0	Unknown	Unknown	Unknown	Unknown	0	0	0	0	0	0	inf	11765.6	1	0	0	0	0	249	0	0	0	0	0	0	0	0	0	0	0	Unknown	Unknown	0	0	0	0	0	0	0	0
PolyA_DEIso	Salix_HiSeq_c585179_g3_i1	Salix_HiSeq_c585179_g3	314	236	90.3491	38.04	Control	2.37511	SapurV1A.0474s0120.1.p	orcinol O-methyltransferase, putative	Eukaryota	Viridiplantae	Salix	Salix purpurea	SapurV1A.0474s0120.1.p;tr|U7E0W5|U7E0W5_POPTR;gi|566257462|ref|XP_006388574.1|;Potri.013G120800.1;Potri.013G121300.1;tr|B9NHR8|B9NHR8_POPTR;gi|566200931|ref|XP_006376381.1|;Potri.013G121900.1;Potri.013G122400.1;Potri.013G121800.1	Salix purpurea;Populus trichocarpa;Populus trichocarpa;Populus trichocarpa;Populus trichocarpa;Populus trichocarpa;Populus trichocarpa;Populus trichocarpa;Populus trichocarpa;Populus trichocarpa	73;71;71;70;70;70;70;70;70;70	100;95;95;94;94;94;94;94;94;94	[('6a-hydroxymaackiain', 4), ('methyltransferase', 4), ('NoDescription', 3), ('[Populus', 2), ('family', 2)]	orcinol O-methyltransferase, putative;Uncharacterized protein;hypothetical protein POPTR_0151s00220g [Populus trichocarpa];similar to 6a-hydroxymaackiain methyltransferase (EC 2.1.1.-) - garden pea. [ORG:Pisum sativum];[ co-ortholog (5of20) of O24529, O22308, AAM23004, CAH05089, AAC49926, CAH05087, CAH05078, O22309, CAH05079, AAC49856, 1FP2_A, CAH05085, CAD29556, CAD29459, B;[ co-ortholog (7of20)…	0.375683	0.361763	0.982629	100	8e-16	73	100	293	32.7645	0	362	8.83978	GO:0008171;GO:0008168;GO:0046983	PF00891;PF08100	PTHR11746	0	0	0	KOG3178	Streptophyta	Saliceae	Eukaryota;Viridiplantae;Streptophyta;Streptophytina;Embryophyta;Tracheophyta;Euphyllophyta;Spermatophyta;Magnoliophyta;Mesangiospermae;Eudicotyledons;Gunneridae;Pentapetalae;rosids;fabi ds;Malpighiales;Salicaceae;Saliceae;Salix;Salix purpurea	GO:0008171;GO:0008168;GO:0046983;GO:0008171;0;GO:0046983	PF00891;PF08100;PF00891;0;PF08100	PTHR11746;0;O-METHYLTRANSFERASE 10 (PTHR11746:SF104);PTHR11746;PTHR11746	pop:POPTR_0151s00220g;0;pop:POPTR_0013s12510g	0	0	KOG3178;0;KOG3178;KOG3178
PolyA_DEIso	Salix_HiSeq_c601574_g6_i9	Salix_HiSeq_c601574_g6	7	690	0.991992	37.8768	Treatment	38.1825	0	0	Unknown	Unknown	Unknown	Unknown	0	0	0	0	0	0	1.58186	27.6828	1	0	0	0	0	803	0	0	0	0	0	0	0	0	0	0	0	Unknown	Unknown	0	0	0	0	0	0	0	0
PolyA_DEIso	Salix_HiSeq_c599170_g1_i3	Salix_HiSeq_c599170_g1	0	155	0	37.6058	Treatment	inf	0	0	Unknown	Unknown	Unknown	Unknown	0	0	0	0	0	0	inf	18224.1	1	0	0	0	0	279	0	0	0	0	0	0	0	0	0	0	0	Unknown	Unknown	0	0	0	0	0	0	0	0
PolyA_DEIso	Salix_HiSeq_c18599_g1_i1	Salix_HiSeq_c18599_g1	1347	312	178.684	37.5935	Control	4.75305	0	0	Unknown	Unknown	Unknown	Unknown	0	0	0	0	0	0	0.676973	0.264662	0.954889	0	0	0	0	541	0	0	0	0	0	0	0	0	0	0	0	Unknown	Unknown	0	0	0	0	0	0	0	0
PolyA_DEIso	Salix_HiSeq_c597585_g1_i1	Salix_HiSeq_c597585_g1	0	155	0	37.5869	Treatment	inf	tr|S8DJ81|S8DJ81_FOMPI	Uncharacterized protein	Eukaryota	Fungi	Polyporales	Fomitopsis	tr|S8DJ81|S8DJ81_FOMPI;gi|527292749|gb|EPS93661.1|;gi|691788388|emb|CDO75390.1|;gi|691785071|emb|CDO77766.1|	Fomitopsis;Fomitopsis pinicola FP-58527 SS1;Trametes cinnabarina;Trametes cinnabarina	92;92;92;91	85;85;79;77	[('hypothetical', 3), ('cinnabarina]', 2), ('[Trametes', 2), ('pinicola', 1), ('Uncharacterized', 1)]	Uncharacterized protein;hypothetical protein FOMPIDRAFT_1026456 [Fomitopsis pinicola FP-58527 SS1];hypothetical protein BN946_scf185012.g7 [Trametes cinnabarina];hypothetical protein BN946_scf185025.g4 [Trametes cinnabarina]	inf	16358.9	1	77.78	7e-21	92	85	318	50.9434	S8DJ81	167	32.3353	GO:0000276;GO:0015078;GO:0015986	PF04718	PTHR12386	0	0	0	0	Dikarya	Agaricomycetes	Eukaryota;Fungi;Dikarya;Basidiomycota;Agaricomycotina;Agaricomycetes;Polyporales;Fomitopsis	GO:0000276;GO:0015078;GO:0015986;0	PF04718;0	PTHR12386;0	0	0	0	0
PolyA_DEIso	Salix_HiSeq_c599207_g1_i1	Salix_HiSeq_c599207_g1	0	861	0.0123365	37.5724	Treatment	3045.64	gi|595782554|ref|XP_007269820.1|	Metalloprotease [Fomitiporia mediterranea MF3/22]	Eukaryota	Fungi	Fomitiporia mediterranea	Fomitiporia mediterranea MF3_22	gi|595782554|ref|XP_007269820.1|;gi|754376282|gb|KIP08913.1|;tr|D8PNL6|D8PNL6_SCHCM;tr|D8QBI3|D8QBI3_SCHCM;laccaria|B0DDS9|B0DDS9_LACBS;laccaria|B0DX29|B0DX29_LACBS;laccaria|A0A0C9XRE0|A0A0C9XRE0_9AGAR;laccaria|A0A0C9X007|A0A0C9X007_9AGAR;gi|695551072|ref|XP_009545785.1|;gi|646398227|gb|KDQ62378.1|	Fomitiporia mediterranea MF3/22;Phlebiopsis gigantea 11061_1 CR5-6;Schizophyllum;Schizophyllum;Laccaria bicolor;Laccaria bicolor;Laccaria amethystina;Laccaria amethystina;Heterobasidion irregulare TC 32-1;Jaapia argillacea MUCL 33604	332;330;242;242;242;241;242;241;320;320	74;72;70;70;70;70;70;70;69;69	[('Histone', 6), ('hypothetical', 2), ('argillacea', 1), ('32-1]', 1), ('Metalloprotease', 1)]	Metalloprotease [Fomitiporia mediterranea MF3/22];hypothetical protein PHLGIDRAFT_68434 [Phlebiopsis gigantea 11061_1 CR5-6];Histone H3;Histone H3 (Fragment);Metallo peptidase M3A [Heterobasidion irregulare TC 32-1];hypothetical protein JAAARDRAFT_189705 [Jaapia argillacea MUCL 33604]	3.48368	3845.05	1	78.04	5e-102	332	74	1504	42.6862	595782554	673	31.7979	0	0	0	0	0	0	0	Fungi	Fomitiporia	Eukaryota;Opisthokonta;Fungi;Dikarya;Basidiomycota;Agaricomycotina;Agaricomycetes;Agaricomycetes incertae sedis;Hymenochaetales;Hymenochaetaceae;Fomitiporia;Fomitiporia mediterranea;Fomitiporia mediterranea MF3_22	0;GO:0000786;GO:0005634;GO:0003677	0;PF00125	0;PTHR11426	0;scm:SCHCODRAFT_47315;scm:SCHCODRAFT_27888;lbc:LACBIDRAFT_294559;lbc:LACBIDRAFT_191988	0	0;K11253	0
PolyA_DEIso	Salix_HiSeq_c601688_g3_i1	Salix_HiSeq_c601688_g3	0	100	0	37.313	Treatment	inf	0	0	Unknown	Unknown	Unknown	Unknown	0	0	0	0	0	0	inf	10102.7	1	0	0	0	0	207	0	0	0	0	0	0	0	0	0	0	0	Unknown	Unknown	0	0	0	0	0	0	0	0
PolyA_DEIso	Salix_HiSeq_c588839_g2_i4	Salix_HiSeq_c588839_g2	190	185	58.8849	37.2741	Control	1.57978	SapurV1A.0036s0490.1.p	charged multivesicular body protein	Eukaryota	Viridiplantae	Salix	Salix purpurea	SapurV1A.0036s0490.1.p;Potri.010G242700.1	Salix purpurea;Populus trichocarpa	129;122	95;86	[('body', 1), ('family', 1), ('co-ortholog', 1), ('multivesicular', 1), ('At5g04850,', 1)]	charged multivesicular body protein;SNF7 family protein;[ co-ortholog (1of2) of At3g10640, At5g04850, ]	0.198596	0.63451	0.99984	95.45	8e-38	129	95	263	75.2852	0	237	27.8481	GO:0015031	PF03357	PTHR22761	0	0	K12198	KOG1655	Streptophyta	Saliceae	Eukaryota;Viridiplantae;Streptophyta;Streptophytina;Embryophyta;Tracheophyta;Euphyllophyta;Spermatophyta;Magnoliophyta;Mesangiospermae;Eudicotyledons;Gunneridae;Pentapetalae;rosids;fabi ds;Malpighiales;Salicaceae;Saliceae;Salix;Salix purpurea	GO:0015031;GO:0015031	PF03357;PF03357	PTHR22761;PTHR22761	0	0	K12198;K12198	KOG1655;KOG1655
PolyA_DEIso	Salix_HiSeq_c577692_g5_i1	Salix_HiSeq_c577692_g5	798	898	51.188	37.1175	Control	1.37908	SapurV1A.0405s0070.1.p	senescence-associated protein, putative	Eukaryota	Viridiplantae	Salix	Salix purpurea	SapurV1A.0405s0070.1.p	Salix purpurea	273	100	[('putative', 1), ('senescence-associated', 1)]	senescence-associated protein, putative	0.139589	0.701814	0.97447	100	4e-90	273	100	1241	32.3932	0	134	100	0	0	0	0	0	0	0	Streptophyta	Saliceae	Eukaryota;Viridiplantae;Streptophyta;Streptophytina;Embryophyta;Tracheophyta;Euphyllophyta;Spermatophyta;Magnoliophyta;Mesangiospermae;Eudicotyledons;Gunneridae;Pentapetalae;rosids;fabi ds;Malpighiales;Salicaceae;Saliceae;Salix;Salix purpurea	0	0	0	0	0	0	0
PolyA_DEIso	Salix_HiSeq_c590384_g2_i1	Salix_HiSeq_c590384_g2	0	126	0	37.1075	Treatment	inf	0	0	Unknown	Unknown	Unknown	Unknown	0	0	0	0	0	0	inf	10925.9	1	0	0	0	0	244	0	0	0	0	0	0	0	0	0	0	0	Unknown	Unknown	0	0	0	0	0	0	0	0
PolyA_DEIso	Salix_HiSeq_c600240_g5_i1	Salix_HiSeq_c600240_g5	0	535	0.04298	37.0525	Treatment	862.087	gi|597903192|ref|XP_007298895.1|	hypothetical protein STEHIDRAFT_117496 [Stereum hirsutum FP-91666 SS1]	Eukaryota	Fungi	Stereum hirsutum	Stereum hirsutum FP-91666 SS1	gi|597903192|ref|XP_007298895.1|;gi|691794817|emb|CDO70235.1|;gi|648171651|gb|KDR85267.1|;tr|B0CQY9|B0CQY9_LACBS;laccaria|B0CQY9|B0CQY9_LACBS;laccaria|A0A0C9X5X5|A0A0C9X5X5_9AGAR;gi|170085411|ref|XP_001873929.1|;gi|750938678|gb|KIJ96718.1|;gi|636603669|ref|XP_008032969.1|;tr|S7QNI8|S7QNI8_GLOTA	Stereum hirsutum FP-91666 SS1;Trametes cinnabarina;Galerina marginata CBS 339.88;Laccaria;Laccaria bicolor;Laccaria amethystina;Laccaria bicolor S238N-H82;Laccaria amethystina LaAM-08-1;Trametes versicolor FP-101664 SS1;Gloeophyllum	135;147;148;144;144;144;144;144;147;144	54;52;52;51;51;51;51;51;51;50	[('family', 4), ('Glycoside', 3), ('hypothetical', 3), ('hydrolase', 3), ('1,3-beta-glucanosyltransferase', 2)]	hypothetical protein STEHIDRAFT_117496 [Stereum hirsutum FP-91666 SS1];Glycoside Hydrolase Family 72 / Carbohydrate-Binding Module Family 43 protein [Trametes cinnabarina];hypothetical protein GALMADRAFT_52377 [Galerina marginata CBS 339.88];Glycoside hydrolase family 72 protein;1,3-beta-glucanosyltransferase;glycoside hydrolase family 72 protein [Laccaria bicolor S238N-H82];carbohydrate-binding …	2.93555	968.829	1	59.13	2e-32	135	54	905	38.1215	597903192	555	19.8198	0	0	0	0	0	0	0	Fungi	Stereum	Eukaryota;Opisthokonta;Fungi;Dikarya;Basidiomycota;Agaricomycotina;Agaricomycetes;Agaricomycetes incertae sedis;Russulales;Stereaceae;Stereum;Stereum hirsutum;Stereum hirsutum FP-91666 SS1	0;GO:0031225;GO:0005886;GO:0016787;GO:0016740;GO:0005975;GO:0016021;GO:0005975	0;PF03198;PF07983;PF07983	0	0;lbc:LACBIDRAFT_187145;gtr:GLOTRDRAFT_113553	0	0	0
PolyA_DEIso	Salix_HiSeq_c565630_g1_i1	Salix_HiSeq_c565630_g1	0	307	0.0227144	36.8412	Treatment	1621.93	gi|691796775|emb|CDO68646.1|	hypothetical protein BN946_scf184382.g3 [Trametes cinnabarina]	Eukaryota	Fungi	Trametes	Trametes cinnabarina	gi|691796775|emb|CDO68646.1|;tr|M5C103|M5C103_THACB;gi|761925439|gb|KIY46767.1|;gi|646389264|gb|KDQ54035.1|;gi|751011197|gb|KIK52974.1|;gi|763727925|gb|KJA25340.1|;tr|V2YGZ7|V2YGZ7_MONRO;gi|749766163|gb|KII90696.1|;gi|630194676|ref|XP_007849719.1|;gi|646309186|gb|KDQ30329.1|	Trametes cinnabarina;Rhizoctonia;Fistulina hepatica ATCC 64428;Jaapia argillacea MUCL 33604;Gymnopus luxurians FD-317 M1;Hypholoma sublateritium FD-334 SS-4;Moniliophthora;Plicaturopsis crispa FD-325 SS-3;Moniliophthora roreri MCA 2997;Pleurotus ostreatus PC15	141;102;134;134;130;130;129;129;129;129	47;47;43;43;42;41;40;40;40;40	[('hypothetical', 8), ('Uncharacterized', 2), ('argillacea', 1), ('64428]', 1), ('crispa', 1)]	hypothetical protein BN946_scf184382.g3 [Trametes cinnabarina];Uncharacterized protein;hypothetical protein FISHEDRAFT_66303 [Fistulina hepatica ATCC 64428];hypothetical protein JAAARDRAFT_38626 [Jaapia argillacea MUCL 33604];hypothetical protein GYMLUDRAFT_179561 [Gymnopus luxurians FD-317 M1];hypothetical protein HYPSUDRAFT_85467 [Hypholoma sublateritium FD-334 SS-4];hypothetical protein PLICRD…	3.21003	1880.72	1	51.7	9e-39	141	47	543	76.2431	691796775	148	98.6486	0	0	0	0	0	0	0	Fungi	Coriolaceae	Eukaryota;Opisthokonta;Fungi;Dikarya;Basidiomycota;Agaricomycotina;Agaricomycetes;Agaricomycetes incertae sedis;Polyporales;Coriolaceae;Trametes;Trametes cinnabarina	0	0	0	0;mrr:Moror_16377	0	0	0
PolyA_DEIso	Salix_HiSeq_c601776_g1_i3	Salix_HiSeq_c601776_g1	0	169	0	36.6168	Treatment	inf	gi|629652957|ref|XP_007802873.1|	hypothetical protein EPUS_00653 [Endocarpon pusillum Z07020]	Eukaryota	Fungi	Endocarpon pusillum	Endocarpon pusillum Z07020	gi|629652957|ref|XP_007802873.1|	Endocarpon pusillum Z07020	79	66	[('EPUS_00653', 1), ('pusillum', 1), ('Z07020]', 1), ('hypothetical', 1), ('[Endocarpon', 1)]	hypothetical protein EPUS_00653 [Endocarpon pusillum Z07020]	inf	12502.8	1	62.96	4e-15	79	66	231	70.1299	629652957	496	10.8871	0	0	0	0	0	0	0	Fungi	Endocarpon	Eukaryota;Opisthokonta;Fungi;Dikarya;Ascomycota;saccharomyceta;Pezizomycotina;leotiomyceta;Eurotiomycetes;Chaetothyriomycetidae;Verrucariales;Verrucariaceae;Endocarpon;Endocarpon pusillum;Endocarpon pusillum Z07020	0	0	0	0	0	0	0
PolyA_DEIso	Salix_HiSeq_c214416_g1_i1	Salix_HiSeq_c214416_g1	427	156	140.822	36.4457	Control	3.86389	0	0	Unknown	Unknown	Unknown	Unknown	0	0	0	0	0	0	0.587024	0.251005	1	0	0	0	0	235	0	0	0	0	0	0	0	0	0	0	0	Unknown	Unknown	0	0	0	0	0	0	0	0
PolyA_DEIso	Salix_HiSeq_c600486_g3_i3	Salix_HiSeq_c600486_g3	0	116	0	36.4313	Treatment	inf	gi|648159485|gb|KDR73213.1|	hypothetical protein GALMADRAFT_270075 [Galerina marginata CBS 339.88]	Eukaryota	Fungi	Galerina marginata	Galerina marginata CBS 339.88	gi|648159485|gb|KDR73213.1|;gi|648159489|gb|KDR73217.1|;gi|751687631|gb|KIM37635.1|;gi|827761667|gb|KLO16282.1|;tr|R9NZ62|R9NZ62_PSEHS;tr|A8N4K9|A8N4K9_COPC7;tr|Q92460|Q92460_USTMD;gi|299750720|ref|XP_001829778.2|;tr|R7RZC4|R7RZC4_PUNST;gi|599124266|ref|XP_007389301.1|	Galerina marginata CBS 339.88;Galerina marginata CBS 339.88;Hebeloma cylindrosporum h7;Schizopora paradoxa;Pseudozyma;Coprinopsis;Ustilago;Coprinopsis cinerea okayama7#130;Punctularia;Punctularia strigosozonata HHB-11173 SS5	55;55;53;52;52;52;52;52;55;55	99;99;94;93;93;92;92;92;91;91	[('dehydrogenase', 6), ('aldehyde', 3), ('hypothetical', 3), ('[Galerina', 2), ('Aldehyde', 2)]	hypothetical protein GALMADRAFT_270075 [Galerina marginata CBS 339.88];hypothetical protein GALMADRAFT_251806 [Galerina marginata CBS 339.88];hypothetical protein M413DRAFT_448419 [Hebeloma cylindrosporum h7];NAD-dependent aldehyde dehydrogenase [Schizopora paradoxa];Uncharacterized protein;Aldehyde dehydrogenase;Indole-3-acetaldehyde dehydrogenase;aldehyde dehydrogenase [Coprinopsis cinerea okay…	inf	11468.9	1	100	2e-06	55	99	252	29.7619	648159485	470	5.31915	0	0	0	0	0	0	0	Fungi	Galerina	Eukaryota;Opisthokonta;Fungi;Dikarya;Basidiomycota;Agaricomycotina;Agaricomycetes;Agaricomycetidae;Agaricales;Strophariaceae;Galerina;Galerina marginata;Galerina marginata CBS 339.88	0;GO:0016620;GO:0004029;GO:0004030;GO:0006081	0;PF00171	0	0;cci:CC1G_05987;psq:PUNSTDRAFT_109421	0	0;K00128	0
PolyA_DEIso	Salix_HiSeq_c574579_g2_i1	Salix_HiSeq_c574579_g2	0	131	0	36.4214	Treatment	inf	tr|F8PVI8|F8PVI8_SERL3	Putative uncharacterized protein	Eukaryota	Fungi	Serpulaceae	Serpula	tr|F8PVI8|F8PVI8_SERL3;gi|336371466|gb|EGN99805.1|;gi|595775968|ref|XP_007266527.1|;gi|749900419|gb|KIJ67957.1|;tr|M2QLH1|M2QLH1_CERS8;gi|749768462|gb|KII92894.1|;gi|449546904|gb|EMD37873.1|;gi|628832473|ref|XP_007766540.1|;gi|646388634|gb|KDQ53462.1|	Serpula;Serpula lacrymans var. lacrymans S7.3;Fomitiporia mediterranea MF3/22;Hydnomerulius pinastri MD-312;Gelatoporia;Plicaturopsis crispa FD-325 SS-3;Gelatoporia subvermispora B;Coniophora puteana RWD-64-598 SS2;Jaapia argillacea MUCL 33604	83;83;84;82;84;86;84;79;80	79;79;79;78;77;77;77;73;71	[('hypothetical', 7), ('lacrymans', 2), ('argillacea', 1), ('crispa', 1), ('SS-3]', 1)]	Putative uncharacterized protein;hypothetical protein SERLA73DRAFT_167687 [Serpula lacrymans var. lacrymans S7.3];hypothetical protein FOMMEDRAFT_107810 [Fomitiporia mediterranea MF3/22];hypothetical protein HYDPIDRAFT_37535 [Hydnomerulius pinastri MD-312];Uncharacterized protein;hypothetical protein PLICRDRAFT_172925 [Plicaturopsis crispa FD-325 SS-3];hypothetical protein CERSUDRAFT_114510 [Gela…	inf	12658.3	1	77.36	3e-16	83	79	237	67.0886	F8PVI8	1246	4.25361	GO:0003723	PF00013	0	0	0	0	0	Dikarya	Coniophorineae	Eukaryota;Fungi;Dikarya;Basidiomycota;Agaricomycotina;Agaricomycetes;Agaricomycetidae;Boletales;Coniophorineae;Serpulaceae;Serpula	GO:0003723;0;GO:0003723	PF00013;0;PF00013	0	0	0	0	0
PolyA_DEIso	Salix_HiSeq_c599987_g1_i3	Salix_HiSeq_c599987_g1	0	141	0	36.386	Treatment	inf	0	0	Unknown	Unknown	Unknown	Unknown	0	0	0	0	0	0	inf	11301.1	1	0	0	0	0	213	0	0	0	0	0	0	0	0	0	0	0	Unknown	Unknown	0	0	0	0	0	0	0	0
PolyA_DEIso	Salix_HiSeq_c571246_g8_i1	Salix_HiSeq_c571246_g8	187	157	56.5235	36.3393	Control	1.55544	gi|700188697|gb|KGN43930.1|	Caffeoyl-CoA O-methyltransferase [Cucumis sativus]	Eukaryota	Viridiplantae	Cucumis	Cucumis sativus	gi|700188697|gb|KGN43930.1|;SapurV1A.0643s0080.1.p;Potri.009G099800.1;Potri.009G099800.2;tr|A9PAB1|A9PAB1_POPTR;sp|O65862|CAMT1_POPTR;Potri.009G099800.3;Potri.009G099800.4;tr|Q9M550|Q9M550_POPTO;tr|L0AUA6|L0AUA6_POPTO	Cucumis sativus;Salix purpurea;Populus trichocarpa;Populus trichocarpa;Populus trichocarpa;Populus trichocarpa;Populus trichocarpa;Populus trichocarpa;Populus trichocarpa;Populus trichocarpa	104;102;102;102;101;101;101;101;101;101	100;98;98;98;97;97;97;97;97;97	[('O-methyltransferase', 9), ('caffeoyl-CoA', 5), ('Caffeoyl-CoA', 5), ('3-O-methyltransferase)', 4), ('Putative', 4)]	Caffeoyl-CoA O-methyltransferase [Cucumis sativus];caffeoyl-CoA 3-O-methyltransferase;similar to Putative caffeoyl-CoA O-methyltransferase At4g34050 (EC 2.1.1.104) (Trans-caffeoyl-CoA 3-O-methyltransferase) (CCoAMT) (CCoAOMT).;[ co-ortholog (1of2) of At4g34050, ];Caffeoyl-CoA O-methyltransferase family protein;Caffeoyl-CoA O-methyltransferase 1;Caffeoyl-CoA O-methyltransferase (Fragment);Caffeoyl…	0.191852	0.755539	0.987722	100	7e-25	104	100	247	55.8704	700188697	275	16.7273	0	0	0	0	0	0	0	Streptophyta	Benincaseae	Eukaryota;Viridiplantae;Streptophyta;Streptophytina;Embryophyta;Tracheophyta;Euphyllophyta;Spermatophyta;Magnoliophyta;Mesangiospermae;Eudicotyledons;Gunneridae;Pentapetalae;Rosids;Fabids;Cucurbitales;Cucurbitaceae;Benincaseae;Cucumis;Cucumis sativus	GO:0008171;GO:0042409;GO:0046872;GO:0009809;GO:0008171	PF01596;PF01596	PTHR10509;0	0;pop:POPTR_0009s10270g	2.1.1.104;0	K00588;0	KOG1663;0
PolyA_DEIso	Salix_HiSeq_c594243_g2_i1	Salix_HiSeq_c594243_g2	574	443	65.7114	36.3327	Control	1.8086	SapurV1A.0010s0280.1.p	DUF581 family protein	Eukaryota	Viridiplantae	Salix	Salix purpurea	SapurV1A.0010s0280.1.p	Salix purpurea	310	100	[('DUF581', 1), ('family', 1)]	DUF581 family protein	0.257343	0.543973	1	100	2e-107	310	100	655	69.1603	0	151	100	0	PF04570	0	0	0	0	0	Streptophyta	Saliceae	Eukaryota;Viridiplantae;Streptophyta;Streptophytina;Embryophyta;Tracheophyta;Euphyllophyta;Spermatophyta;Magnoliophyta;Mesangiospermae;Eudicotyledons;Gunneridae;Pentapetalae;rosids;fabi ds;Malpighiales;Salicaceae;Saliceae;Salix;Salix purpurea	0	PF04570	0	0	0	0	0
PolyA_DEIso	Salix_HiSeq_c565690_g2_i3	Salix_HiSeq_c565690_g2	1225	233	238.076	36.3002	Control	6.55854	0	0	Unknown	Unknown	Unknown	Unknown	0	0	0	0	0	0	0.816807	0.172543	1	0	0	0	0	397	0	0	0	0	0	0	0	0	0	0	0	Unknown	Unknown	0	0	0	0	0	0	0	0
PolyA_DEIso	Salix_HiSeq_c597642_g2_i1	Salix_HiSeq_c597642_g2	0	114	0	36.1904	Treatment	inf	0	0	Unknown	Unknown	Unknown	Unknown	0	0	0	0	0	0	inf	10175.5	1	0	0	0	0	233	0	0	0	0	0	0	0	0	0	0	0	Unknown	Unknown	0	0	0	0	0	0	0	0
PolyA_DEIso	Salix_HiSeq_c596433_g3_i1	Salix_HiSeq_c596433_g3	1	107	1.37925	36.0606	Treatment	26.145	gi|595780496|ref|XP_007268791.1|	AFG1-like ATPase, partial [Fomitiporia mediterranea MF3/22]	Eukaryota	Fungi	Fomitiporia mediterranea	Fomitiporia mediterranea MF3_22	gi|595780496|ref|XP_007268791.1|;tr|F8NNW2|F8NNW2_SERL9;tr|F8PPD4|F8PPD4_SERL3;gi|597922762|ref|XP_007315725.1|;tr|S7RWB9|S7RWB9_GLOTA;gi|827760364|gb|KLO14997.1|;gi|630345867|ref|XP_007862234.1|;gi|749887750|gb|KIJ57068.1|;gi|646400352|gb|KDQ64431.1|;gi|636608825|ref|XP_008035547.1|	Fomitiporia mediterranea MF3/22;Serpula;Serpula;Serpula lacrymans var. lacrymans S7.9;Gloeophyllum;Schizopora paradoxa;Gloeophyllum trabeum ATCC 11539;Sphaerobolus stellatus SS14;Jaapia argillacea MUCL 33604;Trametes versicolor FP-101664 SS1	76;77;77;77;78;75;78;76;74;75	90;89;89;89;88;88;88;88;87;83	[('AFG1-like', 5), ('ATPase', 4), ('hypothetical', 3), ('lacrymans', 2), ('Putative', 2)]	AFG1-like ATPase, partial [Fomitiporia mediterranea MF3/22];Putative uncharacterized protein;hypothetical protein SERLADRAFT_461437 [Serpula lacrymans var. lacrymans S7.9];AFG1-like ATPase;AFG1-like ATPase [Schizopora paradoxa];AFG1-like ATPase [Gloeophyllum trabeum ATCC 11539];hypothetical protein M422DRAFT_218928 [Sphaerobolus stellatus SS14];hypothetical protein JAAARDRAFT_28064 [Jaapia argill…	1.41739	29.7489	1	86.11	8e-14	76	90	236	45.7627	595780496	497	7.24346	0	0	0	0	0	0	0	Fungi	Fomitiporia	Eukaryota;Opisthokonta;Fungi;Dikarya;Basidiomycota;Agaricomycotina;Agaricomycetes;Agaricomycetes incertae sedis;Hymenochaetales;Hymenochaetaceae;Fomitiporia;Fomitiporia mediterranea;Fomitiporia mediterranea MF3_22	GO:0005524;0	PF03969;0	PTHR12169;0	sla:SERLADRAFT_461437;0;gtr:GLOTRDRAFT_125481	0	K18798;0	0
PolyA_DEIso	Salix_HiSeq_c591443_g1_i2	Salix_HiSeq_c591443_g1	27	179	7.19801	35.9279	Treatment	4.99137	SapurV1A.0005s1330.1.p	monooxygenase, putative	Eukaryota	Viridiplantae	Salix	Salix purpurea	SapurV1A.0005s1330.1.p	Salix purpurea	137	98	[('monooxygenase,', 1), ('putative', 1)]	monooxygenase, putative	0.69822	8.40313	0.971989	96.97	2e-39	137	98	267	74.1573	0	411	16.0584	GO:0004497;GO:0055114	PF01494	PTHR13789:SF6	0	0	0	KOG2614	Streptophyta	Saliceae	Eukaryota;Viridiplantae;Streptophyta;Streptophytina;Embryophyta;Tracheophyta;Euphyllophyta;Spermatophyta;Magnoliophyta;Mesangiospermae;Eudicotyledons;Gunneridae;Pentapetalae;rosids;fabi ds;Malpighiales;Salicaceae;Saliceae;Salix;Salix purpurea	GO:0004497;GO:0055114	PF01494	PTHR13789:SF6	0	0	0	KOG2614
PolyA_DEIso	Salix_HiSeq_c578482_g1_i4	Salix_HiSeq_c578482_g1	25	151	10.0696	35.8509	Treatment	3.56031	gi|668344970|emb|CDW93822.1|	conserved hypothetical protein [Thiomonas sp. CB2]	Bacteria	Proteobacteria	Thiomonas	Thiomonas sp. CB2	gi|668344970|emb|CDW93822.1|;tr|L7VXV7|L7VXV7_9BACT;gi|442771200|gb|AGC71893.1|;tr|E9HWS5|E9HWS5_DAPPU;gi|321452406|gb|EFX63797.1|	Thiomonas sp. CB2;Bacteria;uncultured bacterium A1Q1_fos_4;Daphnia;Daphnia pulex	54;48;48;48;48	83;76;76;75;75	[('hypothetical', 3), ('CB2]', 1), ('uncharacterized', 1), ('DAPPUDRAFT_118838', 1), ('Putative', 1)]	conserved hypothetical protein [Thiomonas sp. CB2];Uncharacterized protein;hypothetical protein [uncultured bacterium A1Q1_fos_4];Putative uncharacterized protein;hypothetical protein DAPPUDRAFT_118838 [Daphnia pulex]	0.551488	2.88832	0.95054	84.85	1e-07	54	83	224	44.1964	668344970	56	58.9286	0	0	0	0	0	0	0	Betaproteobacteria	Burkholderiales Genera incertae sedis	Bacteria;Proteobacteria;Betaproteobacteria;Burkholderiales;unclassified Burkholderiales;Burkholderiales Genera incertae sedis;Thiomonas;Thiomonas sp. CB2	0	0	0	0	0	0	0
PolyA_DEIso	Salix_HiSeq_c594647_g4_i5	Salix_HiSeq_c594647_g4	0	394	0.00915736	35.7618	Treatment	3905.26	0	0	Unknown	Unknown	Unknown	Unknown	0	0	0	0	0	0	3.59165	3691.76	1	0	0	0	0	663	0	0	0	0	0	0	0	0	0	0	0	Unknown	Unknown	0	0	0	0	0	0	0	0
PolyA_DEIso	Salix_HiSeq_c518836_g1_i2	Salix_HiSeq_c518836_g1	0	321	0.0118667	35.6394	Treatment	3003.31	gi|752349241|gb|KIO08298.1|	hypothetical protein M404DRAFT_997229 [Pisolithus tinctorius Marx 270]	Eukaryota	Fungi	Pisolithus tinctorius	Pisolithus tinctorius Marx 270	gi|752349241|gb|KIO08298.1|;gi|750971752|gb|KIK28559.1|;gi|618809835|ref|XP_007307613.1|;laccaria|A0A0C9XZF4|A0A0C9XZF4_9AGAR;gi|646399427|gb|KDQ63562.1|;gi|749847057|gb|KIJ21768.1|;gi|749847058|gb|KIJ21769.1|;gi|749900954|gb|KIJ68470.1|;gi|750949131|gb|KIK07009.1|;tr|M5FNY1|M5FNY1_DACSP	Pisolithus tinctorius Marx 270;Pisolithus microcarpus 441;Stereum hirsutum FP-91666 SS1;Laccaria amethystina;Jaapia argillacea MUCL 33604;Paxillus involutus ATCC 200175;Paxillus involutus ATCC 200175;Hydnomerulius pinastri MD-312;Laccaria amethystina LaAM-08-1;Dacryopinax	177;171;172;169;171;169;169;169;169;167	78;74;73;72;72;72;72;72;72;71	[('hypothetical', 7), ('involutus', 2), ('[Pisolithus', 2), ('200175]', 2), ('UPF0041-domain-containing', 2)]	hypothetical protein M404DRAFT_997229 [Pisolithus tinctorius Marx 270];hypothetical protein PISMIDRAFT_587622 [Pisolithus microcarpus 441];UPF0041-domain-containing protein [Stereum hirsutum FP-91666 SS1];Unplaced genomic scaffold K443scaffold_15, whole genome shotgun sequence;hypothetical protein JAAARDRAFT_29583 [Jaapia argillacea MUCL 33604];hypothetical protein PAXINDRAFT_159790 [Paxillus inv…	3.4776	4150.66	1	86.79	5e-53	177	78	496	64.1129	752349241	136	77.9412	0	0	0	0	0	0	0	Fungi	Pisolithus	Eukaryota;Opisthokonta;Fungi;Dikarya;Basidiomycota;Agaricomycotina;Agaricomycetes;Agaricomycetidae;Boletales;Sclerodermatineae;Pisolithaceae;Pisolithus;Pisolithus tinctorius;Pisolithus tinctorius Marx 270	0;GO:0005743;GO:0006850;GO:0006850	0;PF03650;PF03650	0	0	0	0	0
PolyA_DEIso	Salix_HiSeq_c596860_g2_i2	Salix_HiSeq_c596860_g2	269	127	87.6855	35.3728	Control	2.4789	0	0	Unknown	Unknown	Unknown	Unknown	0	0	0	0	0	0	0.394259	0.426604	0.99716	0	0	0	0	219	0	0	0	0	0	0	0	0	0	0	0	Unknown	Unknown	0	0	0	0	0	0	0	0
PolyA_DEIso	Salix_HiSeq_c599681_g1_i2	Salix_HiSeq_c599681_g1	0	112	0	35.1669	Treatment	inf	gi|754371969|gb|KIP04693.1|	hypothetical protein PHLGIDRAFT_109219 [Phlebiopsis gigantea 11061_1 CR5-6]	Eukaryota	Fungi	Phlebiopsis gigantea	Phlebiopsis gigantea 11061_1 CR5-6	gi|754371969|gb|KIP04693.1|;tr|L8X6J9|L8X6J9_THACA;tr|M2QNU1|M2QNU1_CERS8;gi|449547756|gb|EMD38723.1|;tr|S8FSZ0|S8FSZ0_FOMPI;gi|751734817|gb|KIM83111.1|;gi|527300506|gb|EPT01300.1|;tr|A8N949|A8N949_COPC7;gi|299744955|ref|XP_001831377.2|;tr|K1Q947|K1Q947_CRAGI	Phlebiopsis gigantea 11061_1 CR5-6;Rhizoctonia;Gelatoporia;Gelatoporia subvermispora B;Fomitopsis;Piloderma croceum F 1598;Fomitopsis pinicola FP-58527 SS1;Coprinopsis;Coprinopsis cinerea okayama7#130;Crassostrea	83;79;98;98;97;99;97;91;91;75	70;68;68;68;67;67;67;65;65;63	[('chain', 4), ('hypothetical', 4), ('light', 4), ('arm', 2), ('Uncharacterized', 2)]	hypothetical protein PHLGIDRAFT_109219 [Phlebiopsis gigantea 11061_1 CR5-6];Dynein light chain type 1 domain-containing protein;Uncharacterized protein;hypothetical protein CERSUDRAFT_81533 [Gelatoporia subvermispora B];hypothetical protein PILCRDRAFT_819872 [Piloderma croceum F 1598];hypothetical protein FOMPIDRAFT_1023375 [Fomitopsis pinicola FP-58527 SS1];Outer dynein arm light chain 8;outer d…	inf	12677.7	1	79.59	4e-18	83	70	236	62.2881	754371969	108	44.4444	0	0	0	0	0	0	0	Fungi	Phlebiopsis	Eukaryota;Opisthokonta;Fungi;Dikarya;Basidiomycota;Agaricomycotina;Agaricomycetes;Agaricomycetes incertae sedis;Polyporales;Phanerochaetaceae;Phlebiopsis;Phlebiopsis gigantea;Phlebiopsis gigantea 11061_1 CR5-6	GO:0005875;GO:0007017;0;GO:0007017	PF01221;0;PF01221	PTHR11886;0;PTHR11886	0;cci:CC1G_00924;crg:105323463	0	0;K10418;K10418	0
PolyA_DEIso	Salix_HiSeq_c593952_g1_i1	Salix_HiSeq_c593952_g1	1	310	0.123607	35.1452	Treatment	284.329	0	0	Unknown	Unknown	Unknown	Unknown	0	0	0	0	0	0	2.45382	334.316	1	0	0	0	0	629	0	0	0	0	0	0	0	0	0	0	0	Unknown	Unknown	0	0	0	0	0	0	0	0
PolyA_DEIso	Salix_HiSeq_c523028_g1_i1	Salix_HiSeq_c523028_g1	1429	228	306.115	35.0612	Control	8.7309	gi|648167988|gb|KDR81641.1|	hypothetical protein GALMADRAFT_239714 [Galerina marginata CBS 339.88]	Eukaryota	Fungi	Galerina marginata	Galerina marginata CBS 339.88	gi|648167988|gb|KDR81641.1|;laccaria|A0A0C9YBN2|A0A0C9YBN2_9AGAR;gi|750949818|gb|KIK07692.1|	Galerina marginata CBS 339.88;Laccaria amethystina;Laccaria amethystina LaAM-08-1	125;117;117	83;76;76	[('hypothetical', 2), ('[Laccaria', 1), ('marginata', 1), ('[Galerina', 1), ('K443DRAFT_673269', 1)]	hypothetical protein GALMADRAFT_239714 [Galerina marginata CBS 339.88];Unplaced genomic scaffold K443scaffold_11, whole genome shotgun sequence;hypothetical protein K443DRAFT_673269 [Laccaria amethystina LaAM-08-1]	0.941059	0.220902	0.99996	80.82	3e-34	125	83	378	57.9365	648167988	74	98.6486	0	0	0	0	0	0	0	Fungi	Galerina	Eukaryota;Opisthokonta;Fungi;Dikarya;Basidiomycota;Agaricomycotina;Agaricomycetes;Agaricomycetidae;Agaricales;Strophariaceae;Galerina;Galerina marginata;Galerina marginata CBS 339.88	GO:0046872;GO:0030001	PF00403	0	0	0	0	0
PolyA_DEIso	Salix_HiSeq_c593044_g1_i3	Salix_HiSeq_c593044_g1	0	310	0.0506977	35.0569	Treatment	691.49	0	0	Unknown	Unknown	Unknown	Unknown	0	0	0	0	0	0	2.83979	922.243	1	0	0	0	0	402	0	0	0	0	0	0	0	0	0	0	0	Unknown	Unknown	0	0	0	0	0	0	0	0
PolyA_DEIso	Salix_HiSeq_c587353_g5_i5	Salix_HiSeq_c587353_g5	258	212	65.2012	34.9688	Control	1.86456	gi|743871611|ref|XP_011033902.1|	40S ribosomal protein S15a-1 isoform X1 [Populus euphratica]	Eukaryota	Viridiplantae	Populus	Populus euphratica	gi|743871611|ref|XP_011033902.1|;gi|743780258|ref|XP_011024999.1|;gi|743780261|ref|XP_011025081.1|;Potri.001G118100.4;Potri.008G051900.2;Potri.010G208700.5;SapurV1A.0045s0130.1.p;SapurV1A.0095s0510.1.p;SapurV1A.0095s0510.2.p;SapurV1A.0095s0510.3.p	Populus euphratica;Populus euphratica;Populus euphratica;Populus trichocarpa;Populus trichocarpa;Populus trichocarpa;Salix purpurea;Salix purpurea;Salix purpurea;Salix purpurea	145;145;145;143;145;143;142;142;142;142	97;97;97;96;96;96;95;95;95;95	[('40S', 7), ('ribosomal', 7), ('S15a', 4), ('BAA89231,', 3), ('PREDICTED:', 3)]	PREDICTED: 40S ribosomal protein S15a-1 isoform X1 [Populus euphratica];PREDICTED: 40S ribosomal protein S15a-like isoform X1 [Populus euphratica];PREDICTED: 40S ribosomal protein S15a-like isoform X2 [Populus euphratica];similar to wrp15a. [ORG:Citrullus lanatus];[ co-ortholog (1of3) of BAA89231, ];[ co-ortholog (3of3) of BAA89231, ];[ co-ortholog (2of3) of BAA89231, ];40S ribosomal protein S15a…	0.270576	0.575843	0.999596	100	1e-41	145	97	325	65.5385	743871611	136	52.2059	0	0	0	0	0	0	0	Streptophyta	Saliceae	Eukaryota;Viridiplantae;Streptophyta;Streptophytina;Embryophyta;Tracheophyta;Euphyllophyta;Spermatophyta;Magnoliophyta;Mesangiospermae;Eudicotyledons;Gunneridae;Pentapetalae;Rosids;Fabids;Malpighiales;Salicaceae;Saliceae;Populus;Populus euphratica	0;GO:0003735;GO:0006412;GO:0005622;GO:0005840;GO:0006412	0;PF00410;PF00410	0;PTHR11758;PTHR11758	0	0	0;K02957;K02957	0;KOG1754;KOG1754
PolyA_DEIso	Salix_HiSeq_c537714_g2_i1	Salix_HiSeq_c537714_g2	0	197	0	34.9617	Treatment	inf	tr|L8B9I5|L8B9I5_PHLRA	Uncharacterized protein	Eukaryota	Fungi	Corticiaceae	Phlebia	tr|L8B9I5|L8B9I5_PHLRA;gi|442769875|ref|YP_007374945.1|;tr|L8B9I5|L8B9I5_PHLRA;gi|442769875|ref|YP_007374945.1|	Phlebia;Phlebia radiata;Phlebia;Phlebia radiata	41;41;39;39	83;83;77;77	[('(mitochondrion)', 4), ('Pra_mt0317', 2), ('[Phlebia', 2), ('Uncharacterized', 2), ('hypothetical', 2)]	Uncharacterized protein;hypothetical protein Pra_mt0317 (mitochondrion) (mitochondrion) [Phlebia radiata];Uncharacterized protein;hypothetical protein Pra_mt0317 (mitochondrion) (mitochondrion) [Phlebia radiata]	inf	18451.5	1	90.91	5e-07	41	83	329	20.0608	L8B9I5	60	36.6667	GO:0016021;GO:0005739	0	0	0	0	0	0	Dikarya	Corticiales	Eukaryota;Fungi;Dikarya;Basidiomycota;Agaricomycotina;Agaricomycetes;Corticiales;Corticiaceae;Phlebia	GO:0016021;GO:0005739;0;GO:0016021	0	0	0	0	0	0
PolyA_DEIso	Salix_HiSeq_c591303_g1_i4	Salix_HiSeq_c591303_g1	0	158	0.0613439	34.9174	Treatment	569.207	0	0	Unknown	Unknown	Unknown	Unknown	0	0	0	0	0	0	2.75527	552.803	1	0	0	0	0	454	0	0	0	0	0	0	0	0	0	0	0	Unknown	Unknown	0	0	0	0	0	0	0	0
PolyA_DEIso	Salix_HiSeq_c599164_g2_i1	Salix_HiSeq_c599164_g2	0	138	0	34.8826	Treatment	inf	gi|628849097|ref|XP_007772792.1|	hypothetical protein CONPUDRAFT_139306 [Coniophora puteana RWD-64-598 SS2]	Eukaryota	Fungi	Coniophora puteana	Coniophora puteana RWD-64-598 SS2	gi|628849097|ref|XP_007772792.1|;tr|S8DQI6|S8DQI6_FOMPI;gi|527292555|gb|EPS93478.1|;gi|691796252|emb|CDO69068.1|;gi|599109984|ref|XP_007384070.1|;tr|F8NI63|F8NI63_SERL9;tr|F8PJ21|F8PJ21_SERL3;gi|597917715|ref|XP_007313202.1|;tr|B8P570|B8P570_POSPM;gi|242209966|ref|XP_002470828.1|	Coniophora puteana RWD-64-598 SS2;Fomitopsis;Fomitopsis pinicola FP-58527 SS1;Trametes cinnabarina;Punctularia strigosozonata HHB-11173 SS5;Serpula;Serpula;Serpula lacrymans var. lacrymans S7.9;Postia;Postia placenta Mad-698-R	66;65;65;67;65;64;64;64;64;64	89;87;87;86;86;84;84;84;82;82	[('hypothetical', 5), ('Putative', 2), ('lacrymans', 2), ('uncharacterized', 2), ('PUNSTDRAFT_126308', 1)]	hypothetical protein CONPUDRAFT_139306 [Coniophora puteana RWD-64-598 SS2];Uncharacterized protein;hypothetical protein FOMPIDRAFT_1026536 [Fomitopsis pinicola FP-58527 SS1];hypothetical protein BN946_scf184992.g17 [Trametes cinnabarina];hypothetical protein PUNSTDRAFT_126308 [Punctularia strigosozonata HHB-11173 SS5];Putative uncharacterized protein;hypothetical protein SERLADRAFT_456245 [Serpul…	inf	10766.5	1	86.11	2e-10	66	89	237	45.5696	628849097	450	8	0	0	0	0	0	0	0	Fungi	Coniophora	Eukaryota;Opisthokonta;Fungi;Dikarya;Basidiomycota;Agaricomycotina;Agaricomycetes;Agaricomycetidae;Boletales;Coniophorineae;Coniophoraceae;Coniophora;Coniophora puteana;Coniophora puteana RWD-64-598 SS2	GO:0003824;GO:0030170;0	PF01053;0	PTHR11808;0	0;sla:SERLADRAFT_456245;ppl:POSPLDRAFT_88894	0	0;K01758	0
PolyA_DEIso	Salix_HiSeq_c492328_g1_i1	Salix_HiSeq_c492328_g1	2	228	0.416924	34.7499	Treatment	83.3484	0	0	Unknown	Unknown	Unknown	Unknown	0	0	0	0	0	0	1.9209	60.419	1	0	0	0	0	303	0	0	0	0	0	0	0	0	0	0	0	Unknown	Unknown	0	0	0	0	0	0	0	0
PolyA_DEIso	Salix_HiSeq_c590390_g1_i1	Salix_HiSeq_c590390_g1	0	210	0	34.7008	Treatment	inf	gi|752354966|gb|KIO14011.1|	hypothetical protein M404DRAFT_992274 [Pisolithus tinctorius Marx 270]	Eukaryota	Fungi	Pisolithus tinctorius	Pisolithus tinctorius Marx 270	gi|752354966|gb|KIO14011.1|;gi|751718347|gb|KIM67343.1|;tr|K5WF82|K5WF82_PHACS;gi|599360894|ref|XP_007393278.1|;gi|754373655|gb|KIP06334.1|;gi|750961120|gb|KIK18049.1|;tr|F8NII0|F8NII0_SERL9;gi|597908426|ref|XP_007301512.1|;tr|F8PL19|F8PL19_SERL3;gi|597918852|ref|XP_007313770.1|	Pisolithus tinctorius Marx 270;Scleroderma citrinum Foug A;Phanerochaete;Phanerochaete carnosa HHB-10118-sp;Phlebiopsis gigantea 11061_1 CR5-6;Pisolithus microcarpus 441;Serpula;Stereum hirsutum FP-91666 SS1;Serpula;Serpula lacrymans var. lacrymans S7.9	64;64;63;63;63;63;63;63;63;63	94;93;92;92;92;92;91;91;91;91	[('hypothetical', 6), ('[Pisolithus', 2), ('Putative', 2), ('lacrymans', 2), ('uncharacterized', 2)]	hypothetical protein M404DRAFT_992274 [Pisolithus tinctorius Marx 270];hypothetical protein SCLCIDRAFT_1210401 [Scleroderma citrinum Foug A];Uncharacterized protein;hypothetical protein PHACADRAFT_251865 [Phanerochaete carnosa HHB-10118-sp];hypothetical protein PHLGIDRAFT_30512 [Phlebiopsis gigantea 11061_1 CR5-6];hypothetical protein PISMIDRAFT_684638 [Pisolithus microcarpus 441];Putative unchar…	inf	20470	1	87.88	8e-10	64	94	394	25.1269	752354966	216	15.2778	0	0	0	0	0	0	0	Fungi	Pisolithus	Eukaryota;Opisthokonta;Fungi;Dikarya;Basidiomycota;Agaricomycotina;Agaricomycetes;Agaricomycetidae;Boletales;Sclerodermatineae;Pisolithaceae;Pisolithus;Pisolithus tinctorius;Pisolithus tinctorius Marx 270	0;GO:0005840;GO:0003735;GO:0006412	0;PF00252	0	0;pco:PHACADRAFT_251865;sla:SERLADRAFT_457384	0	0;K02866	0
PolyA_DEIso	Salix_HiSeq_c578767_g2_i1	Salix_HiSeq_c578767_g2	108	287	19.6499	34.6585	Treatment	1.7638	SapurV1A.0135s0210.1.p	PPPDE peptidase domain protein	Eukaryota	Viridiplantae	Salix	Salix purpurea	SapurV1A.0135s0210.1.p;SapurV1A.0135s0210.2.p;SapurV1A.0135s0210.3.p	Salix purpurea;Salix purpurea;Salix purpurea	189;189;189	100;100;100	[('domain', 3), ('PPPDE', 3), ('peptidase', 3)]	PPPDE peptidase domain protein;PPPDE peptidase domain protein;PPPDE peptidase domain protein	0.24645	1.84788	1	100	2e-59	189	100	442	63.1222	0	293	31.7406	0	PF05903	PTHR12378:SF2	0	0	0	KOG0324	Streptophyta	Saliceae	Eukaryota;Viridiplantae;Streptophyta;Streptophytina;Embryophyta;Tracheophyta;Euphyllophyta;Spermatophyta;Magnoliophyta;Mesangiospermae;Eudicotyledons;Gunneridae;Pentapetalae;rosids;fabi ds;Malpighiales;Salicaceae;Saliceae;Salix;Salix purpurea	0	PF05903;PF05903;PF05903	PTHR12378:SF2;PTHR12378:SF2;PTHR12378:SF2	0	0	0	KOG0324;KOG0324;KOG0324
PolyA_DEIso	Salix_HiSeq_c581977_g2_i3	Salix_HiSeq_c581977_g2	1079	201	354.714	34.6318	Control	10.2424	uniparc|UPI00059A1034	Uncharacterized protein;hypothetical protein	Eukaryota	Fungi	Hebeloma	Hebeloma cylindrosporum h7	uniparc|UPI00059A1034;uniparc|UPI00059A1034	Hebeloma cylindrosporum h7;Hebeloma cylindrosporum h7	74;92	41;37	[('hypothetical', 2), ('Uncharacterized', 2)]	Uncharacterized protein;hypothetical protein;Uncharacterized protein;hypothetical protein	1.0104	0.172268	0.999868	56.76	5e-13	74	41	379	54.6174	UPI00059A1034	320	22.8125	0	0	0	0	0	0	0	Dikarya	Cortinariaceae	Eukaryota;Fungi;Dikarya;Basidiomycota;Agaricomycotina;Agaricomycetes;Agaricomycetidae;Agaricales;Cortinariaceae;Hebeloma;Hebeloma cylindrosporum h7	0.0;0.0	0.0;0.0	0.0;0.0	0.0;0.0	0	0.0;0.0	0
PolyA_DEIso	Salix_HiSeq_c549858_g1_i2	Salix_HiSeq_c549858_g1	0	211	0	34.6315	Treatment	inf	gi|628844907|ref|XP_007771466.1|	hypothetical protein CONPUDRAFT_128055 [Coniophora puteana RWD-64-598 SS2]	Eukaryota	Fungi	Coniophora puteana	Coniophora puteana RWD-64-598 SS2	gi|628844907|ref|XP_007771466.1|;gi|751004861|gb|KIK46955.1|;gi|751061961|gb|KIK96642.1|;gi|749833423|gb|KIJ11194.1|;gi|751721650|gb|KIM70637.1|;gi|691793894|emb|CDO71120.1|;tr|F8NIM1|F8NIM1_SERL9;tr|R7T007|R7T007_DICSQ;tr|F8PKE4|F8PKE4_SERL3;gi|597993727|ref|XP_007366691.1|	Coniophora puteana RWD-64-598 SS2;Suillus luteus UH-Slu-Lm8-n1;Paxillus rubicundulus Ve08.2h10;Paxillus involutus ATCC 200175;Scleroderma citrinum Foug A;Trametes cinnabarina;Serpula;Dichomitus;Serpula;Dichomitus squalens LYAD-421 SS1	155;152;149;149;149;146;146;146;146;146	79;78;74;74;73;72;71;71;71;71	[('hypothetical', 7), ('Putative', 2), ('uncharacterized', 2), ('[Paxillus', 2), ('[Scleroderma', 1)]	hypothetical protein CONPUDRAFT_128055 [Coniophora puteana RWD-64-598 SS2];hypothetical protein CY34DRAFT_21691 [Suillus luteus UH-Slu-Lm8-n1];hypothetical protein PAXRUDRAFT_292966 [Paxillus rubicundulus Ve08.2h10];hypothetical protein PAXINDRAFT_164150 [Paxillus involutus ATCC 200175];hypothetical protein SCLCIDRAFT_159012 [Scleroderma citrinum Foug A];hypothetical protein BN946_scf184844.g124 …	inf	20248.5	1	77.42	2e-45	155	79	421	65.5582	628844907	99	93.9394	0	0	0	0	0	0	0	Fungi	Coniophora	Eukaryota;Opisthokonta;Fungi;Dikarya;Basidiomycota;Agaricomycotina;Agaricomycetes;Agaricomycetidae;Boletales;Coniophorineae;Coniophoraceae;Coniophora;Coniophora puteana;Coniophora puteana RWD-64-598 SS2	0	0;PF10200	0	0;sla:SERLADRAFT_458040;dsq:DICSQDRAFT_137386	0	0;K03938	0
PolyA_DEIso	Salix_HiSeq_c528397_g1_i1	Salix_HiSeq_c528397_g1	0	94	0	34.5842	Treatment	inf	0	0	Unknown	Unknown	Unknown	Unknown	0	0	0	0	0	0	inf	11470	1	0	0	0	0	259	0	0	0	0	0	0	0	0	0	0	0	Unknown	Unknown	0	0	0	0	0	0	0	0
PolyA_DEIso	Salix_HiSeq_c601058_g1_i1	Salix_HiSeq_c601058_g1	1	590	0.131763	34.4341	Treatment	261.334	0	0	Unknown	Unknown	Unknown	Unknown	0	0	0	0	0	0	2.4172	533.635	1	0	0	0	0	818	0	0	0	0	0	0	0	0	0	0	0	Unknown	Unknown	0	0	0	0	0	0	0	0
PolyA_DEIso	Salix_HiSeq_c601430_g9_i2	Salix_HiSeq_c601430_g9	484	529	47.8235	34.4245	Control	1.38923	SapurV1A.0398s0230.1.p	cucumber peeling cupredoxin, putative	Eukaryota	Viridiplantae	Salix	Salix purpurea	SapurV1A.0398s0230.1.p;gi|743914186|ref|XP_011001012.1|	Salix purpurea;Populus euphratica	240;222	80;71	[('PREDICTED:', 1), ('putative', 1), ('peeling', 1), ('[Populus', 1), ('cucumber', 1)]	cucumber peeling cupredoxin, putative;PREDICTED: umecyanin-like [Populus euphratica]	0.142774	0.728986	0.982383	88.89	1e-78	240	80	801	53.9326	0	174	82.7586	GO:0005507;GO:0009055	PF02298	0	0	0	0	0	Streptophyta	Saliceae	Eukaryota;Viridiplantae;Streptophyta;Streptophytina;Embryophyta;Tracheophyta;Euphyllophyta;Spermatophyta;Magnoliophyta;Mesangiospermae;Eudicotyledons;Gunneridae;Pentapetalae;rosids;fabi ds;Malpighiales;Salicaceae;Saliceae;Salix;Salix purpurea	GO:0005507;GO:0009055	PF02298	0	0	0	0	0
PolyA_DEIso	Salix_HiSeq_c591487_g7_i1	Salix_HiSeq_c591487_g7	42	233	7.15069	34.321	Treatment	4.79967	SapurV1A.0593s0080.1.p	stress up-regulated Nod 19 protein	Eukaryota	Viridiplantae	Salix	Salix purpurea	SapurV1A.0593s0080.1.p;tr|U5FMJ1|U5FMJ1_POPTR;gi|566207161|ref|XP_006374581.1|	Salix purpurea;Populus trichocarpa;Populus trichocarpa	147;140;140	99;89;89	[('stress', 1), ('POPTR_0015s11990g', 1), ('Uncharacterized', 1), ('Nod', 1), ('[Populus', 1)]	stress up-regulated Nod 19 protein;Uncharacterized protein;hypothetical protein POPTR_0015s11990g [Populus trichocarpa]	0.681212	5.13905	0.999972	98.61	7e-42	147	99	387	55.814	0	467	15.4176	0	PF07712	0	0	0	0	0	Streptophyta	Saliceae	Eukaryota;Viridiplantae;Streptophyta;Streptophytina;Embryophyta;Tracheophyta;Euphyllophyta;Spermatophyta;Magnoliophyta;Mesangiospermae;Eudicotyledons;Gunneridae;Pentapetalae;rosids;fabi ds;Malpighiales;Salicaceae;Saliceae;Salix;Salix purpurea	GO:0016021	PF07712;PF07712	0	pop:POPTR_0015s11990g	0	0	0
PolyA_DEIso	Salix_HiSeq_c583707_g1_i3	Salix_HiSeq_c583707_g1	0	416	0	34.2852	Treatment	inf	0	0	Unknown	Unknown	Unknown	Unknown	0	0	0	0	0	0	inf	16587.4	1	0	0	0	0	565	0	0	0	0	0	0	0	0	0	0	0	Unknown	Unknown	0	0	0	0	0	0	0	0
PolyA_DEIso	Salix_HiSeq_c528818_g1_i1	Salix_HiSeq_c528818_g1	798	254	172.933	34.1854	Control	5.05869	0	0	Unknown	Unknown	Unknown	Unknown	0	0	0	0	0	0	0.704038	0.391836	0.971854	0	0	0	0	403	0	0	0	0	0	0	0	0	0	0	0	Unknown	Unknown	0	0	0	0	0	0	0	0
PolyA_DEIso	Salix_HiSeq_c539433_g1_i1	Salix_HiSeq_c539433_g1	6	240	1.53168	34.1644	Treatment	22.3051	0	0	Unknown	Unknown	Unknown	Unknown	0	0	0	0	0	0	1.3484	19.0253	0.999999	0	0	0	0	288	0	0	0	0	0	0	0	0	0	0	0	Unknown	Unknown	0	0	0	0	0	0	0	0
PolyA_DEIso	Salix_HiSeq_c601912_g2_i1	Salix_HiSeq_c601912_g2	0	134	2.44e-38	33.9742	Treatment	1.39239e+39	gi|646294127|gb|KDQ15297.1|	hypothetical protein BOTBODRAFT_174141 [Botryobasidium botryosum FD-172 SS1]	Eukaryota	Fungi	Botryobasidium botryosum	Botryobasidium botryosum FD-172 SS1	gi|646294127|gb|KDQ15297.1|;gi|691788557|emb|CDO75287.1|;gi|646397785|gb|KDQ61991.1|;gi|750991629|gb|KIK34340.1|	Botryobasidium botryosum FD-172 SS1;Trametes cinnabarina;Jaapia argillacea MUCL 33604;Suillus luteus UH-Slu-Lm8-n1	108;107;107;102	80;72;72;70	[('hypothetical', 4), ('argillacea', 1), ('cinnabarina]', 1), ('[Jaapia', 1), ('UH-Slu-Lm8-n1]', 1)]	hypothetical protein BOTBODRAFT_174141 [Botryobasidium botryosum FD-172 SS1];hypothetical protein BN946_scf184334.g5 [Trametes cinnabarina];hypothetical protein JAAARDRAFT_76835 [Jaapia argillacea MUCL 33604];hypothetical protein CY34DRAFT_812989 [Suillus luteus UH-Slu-Lm8-n1]	39.1438	12953.6	1	73.13	6e-25	108	80	307	65.4723	646294127	682	9.82405	0	0	0	0	0	0	0	Fungi	Botryobasidium	Eukaryota;Opisthokonta;Fungi;Dikarya;Basidiomycota;Agaricomycotina;Agaricomycetes;Agaricomycetes incertae sedis;Cantharellales;Botryobasidiaceae;Botryobasidium;Botryobasidium botryosum;Botryobasidium botryosum FD-172 SS1	0	0	0	0	0	0	0
PolyA_DEIso	Salix_HiSeq_c586721_g2_i2	Salix_HiSeq_c586721_g2	243	226	53.8015	33.8242	Control	1.59062	SapurV1A.0048s0450.1.p	hypothetical protein	Eukaryota	Viridiplantae	Salix	Salix purpurea	SapurV1A.0048s0450.1.p;gi|743904197|ref|XP_011045462.1|;Potri.013G146000.2;tr|A9P9R5|A9P9R5_POPTR;tr|A9P8A4|A9P8A4_POPTR;gi|566243979|ref|XP_006371606.1|;gi|118481328|gb|ABK92607.1|;Potri.019G104900.1;Potri.019G109100.1	Salix purpurea;Populus euphratica;Populus trichocarpa;Populus trichocarpa;Populus trichocarpa;Populus trichocarpa;Populus trichocarpa;Populus trichocarpa;Populus trichocarpa	137;129;128;128;128;128;128;128;128	90;82;82;80;80;80;80;80;80	[('[Populus', 3), ('similar', 3), ('uncharacterized', 2), ('unknown', 2), ('expressed', 2)]	hypothetical protein;PREDICTED: uncharacterized protein LOC105140363 [Populus euphratica];NoDescription;Uncharacterized protein;Putative uncharacterized protein;hypothetical protein POPTR_0019s13590g [Populus trichocarpa];unknown [Populus trichocarpa];similar to unknown protein (At2g20820) mRNA;similar to expressed protein in Arabidopsis thaliana;[ co-ortholog (2of2) of At2g20820, ];NoDescription	0.201567	0.585892	0.993076	91.43	1e-41	137	90	370	56.7568	0	100	70	0	0	0	0	0	0	0	Streptophyta	Saliceae	Eukaryota;Viridiplantae;Streptophyta;Streptophytina;Embryophyta;Tracheophyta;Euphyllophyta;Spermatophyta;Magnoliophyta;Mesangiospermae;Eudicotyledons;Gunneridae;Pentapetalae;rosids;fabi ds;Malpighiales;Salicaceae;Saliceae;Salix;Salix purpurea	0;GO:0016021;GO:0009853	0	0	0;pop:POPTR_0019s13590g	0	0	0
PolyA_DEIso	Salix_HiSeq_c596277_g11_i1	Salix_HiSeq_c596277_g11	2563	596	260.336	33.7269	Control	7.71894	uniparc|UPI0005F62BFB	Uncharacterized protein;hypothetical protein;hypothetical protein	Eukaryota	Fungi	Hypholoma	Hypholoma sublateritium FD-334 SS-4	uniparc|UPI0005F62BFB	Hypholoma sublateritium FD-334 SS-4	60	56	[('hypothetical', 2), ('Uncharacterized', 1)]	Uncharacterized protein;hypothetical protein;hypothetical protein	0.887558	0.2714	0.996015	53.06	9e-07	60	56	927	15.534	UPI0005F62BFB	263	18.6312	0	0	0	0	0	0	0	Dikarya	Strophariaceae	Eukaryota;Fungi;Dikarya;Basidiomycota;Agaricomycotina;Agaricomycetes;Agaricomycetidae;Agaricales;Strophariaceae;Hypholoma;Hypholoma sublateritium FD-334 SS-4	0	0	0	0	0	0	0
PolyA_DEIso	Salix_HiSeq_c593342_g2_i1	Salix_HiSeq_c593342_g2	0	161	0	33.5939	Treatment	inf	gi|754372083|gb|KIP04804.1|	glycosyltransferase family 4 protein [Phlebiopsis gigantea 11061_1 CR5-6]	Eukaryota	Fungi	Phlebiopsis gigantea	Phlebiopsis gigantea 11061_1 CR5-6	gi|754372083|gb|KIP04804.1|;tr|S7QFJ5|S7QFJ5_GLOTA;gi|691789148|emb|CDO74881.1|;gi|630348891|ref|XP_007863746.1|;gi|646395215|gb|KDQ59546.1|;gi|597985985|ref|XP_007364678.1|;gi|636609997|ref|XP_008036133.1|;tr|K5WZK1|K5WZK1_PHACS;gi|599376656|ref|XP_007396234.1|	Phlebiopsis gigantea 11061_1 CR5-6;Gloeophyllum;Trametes cinnabarina;Gloeophyllum trabeum ATCC 11539;Jaapia argillacea MUCL 33604;Dichomitus squalens LYAD-421 SS1;Trametes versicolor FP-101664 SS1;Phanerochaete;Phanerochaete carnosa HHB-10118-sp	83;84;84;84;82;81;82;80;80	86;84;84;84;82;80;80;76;76	[('family', 4), ('synthase', 4), ('trehalose', 3), ('glycosyltransferase', 3), ('SS1]', 2)]	glycosyltransferase family 4 protein [Phlebiopsis gigantea 11061_1 CR5-6];Trehalose synthase;Glycosyltransferase Family 4 protein [Trametes cinnabarina];trehalose synthase [Gloeophyllum trabeum ATCC 11539];glycosyltransferase family 4 protein [Jaapia argillacea MUCL 33604];trehalose synthase [Dichomitus squalens LYAD-421 SS1];trehalose synthase [Trametes versicolor FP-101664 SS1];Glycosyltransfer…	inf	16989.5	1	79.07	8e-16	83	86	315	40.9524	754372083	732	5.87432	0	0	0	0	0	0	0	Fungi	Phlebiopsis	Eukaryota;Opisthokonta;Fungi;Dikarya;Basidiomycota;Agaricomycotina;Agaricomycetes;Agaricomycetes incertae sedis;Polyporales;Phanerochaetaceae;Phlebiopsis;Phlebiopsis gigantea;Phlebiopsis gigantea 11061_1 CR5-6	0;GO:0016740	PF00534;0	0	gtr:GLOTRDRAFT_137277;0;pco:PHACADRAFT_144860	0	0	0
PolyA_DEIso	Salix_HiSeq_c591483_g1_i11	Salix_HiSeq_c591483_g1	15	316	2.53345	33.5597	Treatment	13.2466	0	0	Unknown	Unknown	Unknown	Unknown	0	0	0	0	0	0	1.12211	12.5016	1	0	0	0	0	635	0	0	0	0	0	0	0	0	0	0	0	Unknown	Unknown	0	0	0	0	0	0	0	0
PolyA_DEIso	Salix_HiSeq_c601668_g2_i2	Salix_HiSeq_c601668_g2	0	170	0	33.4676	Treatment	inf	0	0	Unknown	Unknown	Unknown	Unknown	0	0	0	0	0	0	inf	13319.5	1	0	0	0	0	287	0	0	0	0	0	0	0	0	0	0	0	Unknown	Unknown	0	0	0	0	0	0	0	0
PolyA_DEIso	Salix_HiSeq_c559559_g1_i1	Salix_HiSeq_c559559_g1	0	104	0	33.4612	Treatment	inf	0	0	Unknown	Unknown	Unknown	Unknown	0	0	0	0	0	0	inf	13042.4	1	0	0	0	0	214	0	0	0	0	0	0	0	0	0	0	0	Unknown	Unknown	0	0	0	0	0	0	0	0
PolyA_DEIso	Salix_HiSeq_c512106_g2_i1	Salix_HiSeq_c512106_g2	0	267	0.0706748	33.3212	Treatment	471.472	tr|Q223Q7|Q223Q7_TETTS	Uncharacterized protein	Eukaryota	Alveolata	Tetrahymenidae	Tetrahymena	tr|Q223Q7|Q223Q7_TETTS;tr|C6JS48|C6JS48_SORBI;tr|C4JBA4|C4JBA4_MAIZE;gi|253761439|ref|XP_002489117.1|;tr|U9UZN4|U9UZN4_RHIID;tr|M2QVC2|M2QVC2_CERS8;gi|449539155|gb|EMD30456.1|;tr|M2S7Z1|M2S7Z1_COCSN;tr|N4WH70|N4WH70_COCH4	Tetrahymena;Sorghum;Zea;Sorghum bicolor;Rhizophagus;Gelatoporia;Gelatoporia subvermispora B;Bipolaris;Bipolaris	61;54;54;54;51;53;53;51;51	71;69;69;69;65;65;65;63;63	[('Uncharacterized', 6), ('(Fragment)', 3), ('partial', 2), ('hypothetical', 2), ('subvermispora', 1)]	Uncharacterized protein;Putative uncharacterized protein Sb0057s002150 (Fragment);Uncharacterized protein;hypothetical protein SORBIDRAFT_0057s002150, partial [Sorghum bicolor];Uncharacterized protein (Fragment);hypothetical protein CERSUDRAFT_61147, partial [Gelatoporia subvermispora B];Uncharacterized protein	2.67346	366.944	1	66.67	2e-09	61	71	355	35.493	Q223Q7	81	46.9136	0	0	0	tet:TTHERM_02641280	0	0	0	Ciliophora	Tetrahymenina	Eukaryota;Alveolata;Ciliophora;Intramacronucleata;Oligohymenophorea;Hymenostomatida;Tetrahymenina;Tetrahymenidae;Tetrahymena	0	0	0	tet:TTHERM_02641280;sbi:SORBI_0057s002150;zma:103626742;0;bsc:COCSADRAFT_91614	0	0	0
PolyA_DEIso	Salix_HiSeq_c582086_g2_i1	Salix_HiSeq_c582086_g2	0	102	0	33.2953	Treatment	inf	0	0	Unknown	Unknown	Unknown	Unknown	0	0	0	0	0	0	inf	10346.4	1	0	0	0	0	238	0	0	0	0	0	0	0	0	0	0	0	Unknown	Unknown	0	0	0	0	0	0	0	0
PolyA_DEIso	Salix_HiSeq_c578670_g1_i2	Salix_HiSeq_c578670_g1	0	187	0.0573463	33.2516	Treatment	579.838	tr|D8PSU2|D8PSU2_SCHCM	Guanine nucleotide-binding protein subunit gamma	Eukaryota	Fungi	Schizophyllaceae	Schizophyllum	tr|D8PSU2|D8PSU2_SCHCM;gi|302692842|ref|XP_003036100.1|;gi|648159873|gb|KDR73595.1|;gi|751698860|gb|KIM48792.1|;tr|M5BVA4|M5BVA4_THACB;gi|471910853|emb|CCO27687.1|;gi|751017835|gb|KIK59556.1|;gi|749764459|gb|KII89134.1|;gi|763729635|gb|KJA27043.1|;tr|F8P6J8|F8P6J8_SERL9	Schizophyllum;Schizophyllum commune H4-8;Galerina marginata CBS 339.88;Hebeloma cylindrosporum h7;Rhizoctonia;Rhizoctonia solani AG-1 IB;Gymnopus luxurians FD-317 M1;Plicaturopsis crispa FD-325 SS-3;Hypholoma sublateritium FD-334 SS-4;Serpula	81;81;81;81;80;80;80;80;80;79	80;80;80;79;78;78;78;78;78;77	[('hypothetical', 5), ('subunit', 4), ('nucleotide-binding', 4), ('gamma', 4), ('Guanine', 3)]	Guanine nucleotide-binding protein subunit gamma;guanine nucleotide-binding protein subunit gamma [Schizophyllum commune H4-8];hypothetical protein GALMADRAFT_251337 [Galerina marginata CBS 339.88];hypothetical protein M413DRAFT_59806 [Hebeloma cylindrosporum h7];Guanine nucleotide-binding protein subunit gamma;Guanine nucleotide-binding protein subunit gamma [Rhizoctonia solani AG-1 IB];hypothet…	2.76331	547.709	1	75.56	6e-17	81	80	436	30.9633	D8PSU2	72	62.5	GO:0005834;GO:0004871;GO:0007186	PF00631	0	scm:SCHCODRAFT_10566	0	K07973	0	Dikarya	Agaricales	Eukaryota;Fungi;Dikarya;Basidiomycota;Agaricomycotina;Agaricomycetes;Agaricomycetidae;Agaricales;Schizophyllaceae;Schizophyllum	GO:0005834;GO:0004871;GO:0007186;0;GO:0005834;GO:0007186	PF00631;0;PF00631;PF00631	0	scm:SCHCODRAFT_10566;0;sla:SERLADRAFT_475739	0	K07973;0;K07973	0
PolyA_DEIso	Salix_HiSeq_c600213_g2_i1	Salix_HiSeq_c600213_g2	0	223	0.0868534	33.1414	Treatment	381.579	gi|595774594|ref|XP_007265840.1|	Pkinase-domain-containing protein [Fomitiporia mediterranea MF3/22]	Eukaryota	Fungi	Fomitiporia mediterranea	Fomitiporia mediterranea MF3_22	gi|595774594|ref|XP_007265840.1|;gi|749769980|gb|KII94409.1|;gi|807756409|ref|XP_012182999.1|;gi|646308778|gb|KDQ29921.1|;gi|646388127|gb|KDQ52998.1|;gi|691793050|emb|CDO71751.1|;gi|636604383|ref|XP_008033326.1|;tr|M2RAG0|M2RAG0_CERS8;gi|449550436|gb|EMD41400.1|;gi|751024297|gb|KIK65996.1|	Fomitiporia mediterranea MF3/22;Plicaturopsis crispa FD-325 SS-3;Fibroporia radiculosa;Pleurotus ostreatus PC15;Jaapia argillacea MUCL 33604;Trametes cinnabarina;Trametes versicolor FP-101664 SS1;Gelatoporia;Gelatoporia subvermispora B;Gymnopus luxurians FD-317 M1	230;223;217;221;218;216;211;218;218;215	74;70;67;66;66;66;65;65;65;65	[('hypothetical', 6), ('Pkinase-domain-containing', 2), ('[Trametes', 2), ('argillacea', 1), ('crispa', 1)]	Pkinase-domain-containing protein [Fomitiporia mediterranea MF3/22];hypothetical protein PLICRDRAFT_100772 [Plicaturopsis crispa FD-325 SS-3];predicted protein [Fibroporia radiculosa];hypothetical protein PLEOSDRAFT_1037101 [Pleurotus ostreatus PC15];hypothetical protein JAAARDRAFT_197785 [Jaapia argillacea MUCL 33604];hypothetical protein BN946_scf184920.g35 [Trametes cinnabarina];Pkinase-domain…	2.58158	415.328	1	76.35	8e-70	230	74	462	96.1039	595774594	482	30.7054	0	0	0	0	0	0	0	Fungi	Fomitiporia	Eukaryota;Opisthokonta;Fungi;Dikarya;Basidiomycota;Agaricomycotina;Agaricomycetes;Agaricomycetes incertae sedis;Hymenochaetales;Hymenochaetaceae;Fomitiporia;Fomitiporia mediterranea;Fomitiporia mediterranea MF3_22	0;GO:0005524;GO:0004674	0;PF00069	0	0	0	0	0
PolyA_DEIso	Salix_HiSeq_c600648_g2_i2	Salix_HiSeq_c600648_g2	0	144	0	33.0715	Treatment	inf	tr|E6ZUV4|E6ZUV4_SPORE	Putative uncharacterized protein	Eukaryota	Fungi	Ustilaginaceae	Sporisorium	tr|E6ZUV4|E6ZUV4_SPORE;gi|343427484|emb|CBQ71011.1|;tr|B9WAL2|B9WAL2_CANDC;tr|G8BDP8|G8BDP8_CANPC;tr|D7FJ56|D7FJ56_ECTSI;tr|Q5ALU9|Q5ALU9_CANAL;tr|C4YJC5|C4YJC5_CANAW;gi|695544024|ref|XP_009543954.1|;tr|F8NLY4|F8NLY4_SERL9;tr|R9PC30|R9PC30_PSEHS	Sporisorium;Sporisorium reilianum SRZ2;Candida;Candida;Ectocarpus;Candida;Candida;Heterobasidion irregulare TC 32-1;Serpula;Pseudozyma	62;62;57;57;55;55;55;70;68;56	35;35;34;34;33;32;32;30;29;29	[('Putative', 6), ('uncharacterized', 6), ('hypothetical', 2), ('reticulum', 1), ('32-1]', 1)]	Putative uncharacterized protein;conserved hypothetical protein [Sporisorium reilianum SRZ2];Endoplasmic reticulum membrane protein, putative;Putative uncharacterized protein;hypothetical protein HETIRDRAFT_439100 [Heterobasidion irregulare TC 32-1];Uncharacterized protein	inf	15435.7	1	63.51	3e-09	62	35	367	60.4905	E6ZUV4	219	33.79	GO:0016021	PF06127	0	0	0	0	0	Dikarya	Ustilaginales	Eukaryota;Fungi;Dikarya;Basidiomycota;Ustilaginomycotina;Ustilaginomycetes;Ustilaginales;Ustilaginaceae;Sporisorium	GO:0016021;0;GO:0005783;GO:0016021;GO:0046521;GO:0016021	PF06127;0;PF06127;PF06127	0	0;cdu:CD36_16520;cal:CaO19.1477;cal:CaO19.9052;sla:SERLADRAFT_460452	0	0	0
PolyA_DEIso	Salix_HiSeq_c476964_g2_i2	Salix_HiSeq_c476964_g2	18	105	5.8485	33.0521	Treatment	5.65138	SapurV1A.0003s0850.1.p	calcium-binding protein with EF-hand protein, putative	Eukaryota	Viridiplantae	Salix	Salix purpurea	SapurV1A.0003s0850.1.p	Salix purpurea	107	100	[('calcium-binding', 1), ('EF-hand', 1), ('with', 1), ('putative', 1)]	calcium-binding protein with EF-hand protein, putative	0.752155	7.23129	0.972192	100	9e-31	107	100	205	77.561	0	126	42.0635	0	0	PTHR10891:SF148	0	0	0	KOG0028	Streptophyta	Saliceae	Eukaryota;Viridiplantae;Streptophyta;Streptophytina;Embryophyta;Tracheophyta;Euphyllophyta;Spermatophyta;Magnoliophyta;Mesangiospermae;Eudicotyledons;Gunneridae;Pentapetalae;rosids;fabi ds;Malpighiales;Salicaceae;Saliceae;Salix;Salix purpurea	0	0	PTHR10891:SF148	0	0	0	KOG0028
PolyA_DEIso	Salix_HiSeq_c599553_g2_i1	Salix_HiSeq_c599553_g2	51	151	15.7015	33.0494	Treatment	2.10485	0	0	Unknown	Unknown	Unknown	Unknown	0	0	0	0	0	0	0.323221	2.18554	0.952526	0	0	0	0	231	0	0	0	0	0	0	0	0	0	0	0	Unknown	Unknown	0	0	0	0	0	0	0	0
PolyA_DEIso	Salix_HiSeq_c589481_g2_i3	Salix_HiSeq_c589481_g2	0	616	0.00779251	32.9918	Treatment	4233.79	gi|597974913|ref|XP_007361837.1|	G-protein alpha subunit [Dichomitus squalens LYAD-421 SS1]	Eukaryota	Fungi	Dichomitus squalens	Dichomitus squalens LYAD-421 SS1	gi|597974913|ref|XP_007361837.1|;tr|S7RUD8|S7RUD8_GLOTA;gi|630349429|ref|XP_007864015.1|;gi|599099698|ref|XP_007380681.1|;gi|646383703|gb|KDQ49160.1|;tr|B8P1U9|B8P1U9_POSPM;tr|M2R6C7|M2R6C7_CERS8;gi|449542744|gb|EMD33722.1|;gi|242207580|ref|XP_002469643.1|;gi|761926891|gb|KIY48053.1|	Dichomitus squalens LYAD-421 SS1;Gloeophyllum;Gloeophyllum trabeum ATCC 11539;Punctularia strigosozonata HHB-11173 SS5;Jaapia argillacea MUCL 33604;Postia;Gelatoporia;Gelatoporia subvermispora B;Postia placenta Mad-698-R;Fistulina hepatica ATCC 64428	511;507;507;505;505;504;506;506;504;503	96;94;94;94;94;93;93;93;93;93	[('alpha', 7), ('subunit', 6), ('heterotrimeric', 3), ('alpha-subunit', 2), ('ATCC', 2)]	G-protein alpha subunit [Dichomitus squalens LYAD-421 SS1];G protein alpha-subunit;G protein alpha-subunit [Gloeophyllum trabeum ATCC 11539];heterotrimeric G protein alpha subunit B [Punctularia strigosozonata HHB-11173 SS5];hypothetical protein JAAARDRAFT_681271 [Jaapia argillacea MUCL 33604];Candidate G-protein alpha subunit;Heterotrimeric G-protein alpha subunit;heterotrimeric G-protein alpha …	3.62673	4491.58	1	92.97	5e-177	511	96	1249	61.4892	597974913	354	72.3164	0	0	0	0	0	0	0	Fungi	Dichomitus	Eukaryota;Opisthokonta;Fungi;Dikarya;Basidiomycota;Agaricomycotina;Agaricomycetes;Agaricomycetes incertae sedis;Polyporales;Polyporaceae;Dichomitus;Dichomitus squalens;Dichomitus squalens LYAD-421 SS1	GO:0005525;GO:0003924;GO:0004871;GO:0007189;0	PF00503;0	PTHR10218;0	gtr:GLOTRDRAFT_137341;0;ppl:POSPLDRAFT_122782	0	K04640;0	0
PolyA_DEIso	Salix_HiSeq_c601013_g2_i1	Salix_HiSeq_c601013_g2	0	103	0	32.9795	Treatment	inf	tr|M2R0V5|M2R0V5_CERS8	Uncharacterized protein	Eukaryota	Fungi	Polyporales	Gelatoporia	tr|M2R0V5|M2R0V5_CERS8;gi|961976925|gb|KTB44794.1|;gi|449540890|gb|EMD31877.1|;tr|E2LC04|E2LC04_MONPE;gi|215468054|gb|EEB97047.1|;tr|V2XAH1|V2XAH1_MONRO;gi|630178600|ref|XP_007844558.1|;tr|K9HVI9|K9HVI9_AGABB;gi|695532034|ref|XP_009540772.1|;gi|568435357|ref|XP_006454265.1|	Gelatoporia;Moniliophthora roreri;Gelatoporia subvermispora B;Moniliophthora;Moniliophthora perniciosa FA553;Moniliophthora;Moniliophthora roreri MCA 2997;Agaricus;Heterobasidion irregulare TC 32-1;Agaricus bisporus var. bisporus H97	54;55;54;54;54;53;53;52;51;52	82;82;82;81;81;79;79;74;74;74	[('hypothetical', 4), ('Uncharacterized', 3), ('[Moniliophthora', 3), ('oxidoreductase', 3), ('bisporus', 2)]	Uncharacterized protein;hypothetical protein WG66_2637 [Moniliophthora roreri];hypothetical protein CERSUDRAFT_88457 [Gelatoporia subvermispora B];Uncharacterized protein;hypothetical protein MPER_03715 [Moniliophthora perniciosa FA553];Quinone oxidoreductase;quinone oxidoreductase [Moniliophthora roreri MCA 2997];quinone oxidoreductase 1 [Heterobasidion irregulare TC 32-1];hypothetical protein A…	inf	13741.9	1	81.25	9e-07	54	82	215	44.6512	M2R0V5	336	9.52381	GO:0016491;GO:0008270	PF08240;PF00107;PF00107;PF08240	PTHR11695	0	0	0	0	Dikarya	Agaricomycetes	Eukaryota;Fungi;Dikarya;Basidiomycota;Agaricomycotina;Agaricomycetes;Polyporales;Gelatoporia	GO:0016491;GO:0008270;0;GO:0016491	PF08240;PF00107;PF08240;0	PTHR11695;0;PTHR11695	0;mrr:Moror_7304;abv:AGABI2DRAFT189537	0	0	0
PolyA_DEIso	Salix_HiSeq_c600332_g3_i4	Salix_HiSeq_c600332_g3	72	334	9.00958	32.9726	Treatment	3.65973	SapurV1A.0773s0090.1.p	aldo/keto reductase family protein	Eukaryota	Viridiplantae	Salix	Salix purpurea	SapurV1A.0773s0090.1.p;SapurV1A.2581s0020.1.p;SapurV1A.2581s0020.2.p	Salix purpurea;Salix purpurea;Salix purpurea	234;243;241	93;88;87	[('aldo/keto', 2), ('reductase', 2), ('family', 2), ('reductase,', 1), ('putative', 1)]	aldo/keto reductase family protein;aldo/keto reductase family protein;aldo-keto reductase, putative	0.563449	3.88086	1	96.46	8e-76	234	93	566	59.894	0	307	36.8078	GO:0016491;GO:0055114	PF00248	PTHR11732:SF12	0	0	0	KOG1575	Streptophyta	Saliceae	Eukaryota;Viridiplantae;Streptophyta;Streptophytina;Embryophyta;Tracheophyta;Euphyllophyta;Spermatophyta;Magnoliophyta;Mesangiospermae;Eudicotyledons;Gunneridae;Pentapetalae;rosids;fabi ds;Malpighiales;Salicaceae;Saliceae;Salix;Salix purpurea	GO:0016491;GO:0055114;GO:0016491;GO:0055114	PF00248;PF00248;PF00248	PTHR11732:SF12;PTHR11732:SF12;PTHR11732:SF12	0	0	0	KOG1575;KOG1575
PolyA_DEIso	Salix_HiSeq_c600666_g2_i2	Salix_HiSeq_c600666_g2	0	275	0.0716748	32.9407	Treatment	459.586	tr|B8P5N8|B8P5N8_POSPM	60S ribosomal protein L11	Eukaryota	Fungi	Polyporales	Postia	tr|B8P5N8|B8P5N8_POSPM;gi|242210356|ref|XP_002471021.1|;tr|S8FXH3|S8FXH3_FOMPI;gi|527302177|gb|EPT02960.1|;gi|646397592|gb|KDQ61798.1|;tr|S7Q9L2|S7Q9L2_GLOTA;tr|M5G4K7|M5G4K7_DACSP;gi|630351347|ref|XP_007864974.1|;tr|D8Q1U5|D8Q1U5_SCHCM;gi|302687568|ref|XP_003033464.1|	Postia;Postia placenta Mad-698-R;Fomitopsis;Fomitopsis pinicola FP-58527 SS1;Jaapia argillacea MUCL 33604;Gloeophyllum;Dacryopinax;Gloeophyllum trabeum ATCC 11539;Schizophyllum;Schizophyllum commune H4-8	296;296;297;297;292;290;289;290;289;289	86;86;86;86;84;83;83;83;83;83	[('ribosomal', 5), ('L11', 4), ('60S', 4), ('hypothetical', 2), ('[Gloeophyllum', 1)]	60S ribosomal protein L11;60S ribosomal protein L11 [Postia placenta Mad-698-R];Uncharacterized protein;hypothetical protein FOMPIDRAFT_1159520 [Fomitopsis pinicola FP-58527 SS1];hypothetical protein JAAARDRAFT_150757 [Jaapia argillacea MUCL 33604];Ribosomal protein L5;60S ribosomal protein L11;ribosomal protein L5 [Gloeophyllum trabeum ATCC 11539];Putative uncharacterized protein;60S ribosomal p…	2.66237	540.545	1	93.49	5e-99	296	86	627	80.8612	B8P5N8	177	95.4802	GO:0005840;GO:0003735;GO:0006412	PF00281;PF00673;PF00281;PF00673	0	ppl:POSPLDRAFT_114008;ppl:POSPLDRAFT_117179	0	K02868	0	Dikarya	Agaricomycetes	Eukaryota;Fungi;Dikarya;Basidiomycota;Agaricomycotina;Agaricomycetes;Polyporales;Postia	GO:0005840;GO:0003735;GO:0006412;0;GO:0005840	PF00281;PF00673;PF00281;0	0	ppl:POSPLDRAFT_114008;ppl:POSPLDRAFT_117179;0;gtr:GLOTRDRAFT_74748;scm:SCHCODRAFT_76226	0	K02868;0;K02868	0
PolyA_DEIso	Salix_HiSeq_c572283_g2_i1	Salix_HiSeq_c572283_g2	61	150	22.3054	32.9088	Treatment	1.47537	0	0	Unknown	Unknown	Unknown	Unknown	0	0	0	0	0	0	0.168902	1.33548	0.950675	0	0	0	0	244	0	0	0	0	0	0	0	0	0	0	0	Unknown	Unknown	0	0	0	0	0	0	0	0
PolyA_DEIso	Salix_HiSeq_c378094_g1_i1	Salix_HiSeq_c378094_g1	0	141	0	32.8825	Treatment	inf	gi|962243064|gb|KTD27398.1|	hypothetical protein Lmic_2333 [Tatlockia micdadei]	Bacteria	Proteobacteria	Tatlockia	Tatlockia micdadei	gi|962243064|gb|KTD27398.1|;gi|962259680|gb|KTD43804.1|;gi|962242779|gb|KTD27114.1|;gi|531516780|gb|EQI01694.1|	Tatlockia micdadei;Legionella oakridgensis;Legionella maceachernii;Peptoclostridium difficile F501	58;49;56;56	57;55;53;50	[('hypothetical', 4), ('[Legionella', 2), ('Lmac_1362', 1), ('F501]', 1), ('[Peptoclostridium', 1)]	hypothetical protein Lmic_2333 [Tatlockia micdadei];hypothetical protein Loak_0354 [Legionella oakridgensis];hypothetical protein Lmac_1362 [Legionella maceachernii];hypothetical protein QOE_0008 [Peptoclostridium difficile F501]	inf	7012.86	1	55.77	2e-08	58	57	209	74.6411	962243064	173	30.0578	0	0	0	0	0	0	0	Gammaproteobacteria	Legionellaceae	Bacteria;Proteobacteria;Gammaproteobacteria;Gammaproteobacteria;Gammaproteobacteria;Gammaproteobacteria;Legionellales;Legionellaceae;Tatlockia;Tatlockia micdadei	0	0	0	0	0	0	0
PolyA_DEIso	Salix_HiSeq_c595069_g2_i1	Salix_HiSeq_c595069_g2	0	140	0	32.716	Treatment	inf	0	0	Unknown	Unknown	Unknown	Unknown	0	0	0	0	0	0	inf	13469.2	1	0	0	0	0	267	0	0	0	0	0	0	0	0	0	0	0	Unknown	Unknown	0	0	0	0	0	0	0	0
PolyA_DEIso	Salix_HiSeq_c600127_g1_i3	Salix_HiSeq_c600127_g1	0	109	0	32.5275	Treatment	inf	gi|961969072|gb|KTB40785.1|	Mn superoxide dismutase [Moniliophthora roreri]	Eukaryota	Fungi	Moniliophthora	Moniliophthora roreri	gi|961969072|gb|KTB40785.1|;gi|827758903|gb|KLO13557.1|;tr|V2YK41|V2YK41_MONRO;gi|630191119|ref|XP_007848580.1|;tr|A8NZV3|A8NZV3_COPC7;gi|299746131|ref|XP_001837757.2|;tr|R7RWP5|R7RWP5_STEHR;gi|807755845|ref|XP_012182717.1|;gi|618818224|ref|XP_007311687.1|;gi|751726035|gb|KIM74398.1|	Moniliophthora roreri;Schizopora paradoxa;Moniliophthora;Moniliophthora roreri MCA 2997;Coprinopsis;Coprinopsis cinerea okayama7#130;Stereum;Fibroporia radiculosa;Stereum hirsutum FP-91666 SS1;Piloderma croceum F 1598	128;128;127;127;126;126;123;124;123;125	97;95;93;93;92;92;89;89;89;89	[('dismutase', 7), ('superoxide', 5), ('manganese', 4), ('Superoxide', 3), ('and', 2)]	putative Mn superoxide dismutase [Moniliophthora roreri];manganese and iron superoxide dismutase [Schizopora paradoxa];Superoxide dismutase (Fragment);manganese superoxide dismutase, partial [Moniliophthora roreri MCA 2997];Superoxide dismutase;manganese superoxide dismutase [Coprinopsis cinerea okayama7#130];predicted protein [Fibroporia radiculosa];manganese and iron superoxide dismutase [Stere…	inf	15138	1	93.55	3e-34	128	97	267	69.6629	961969072	220	28.1818	0	0	0	0	0	0	0	Fungi	mitosporic Marasmiaceae	Eukaryota;Opisthokonta;Fungi;Dikarya;Basidiomycota;Agaricomycotina;Agaricomycetes;Agaricomycetidae;Agaricales;Marasmiaceae;mitosporic Marasmiaceae;Moniliophthora;Moniliophthora roreri	0;GO:0046872;GO:0004784	0;PF02777;PF00081	0;PTHR11404	0;mrr:Moror_10241;cci:CC1G_06963;shs:STEHIDRAFT_106354	0	0;K04564	0
PolyA_DEIso	Salix_HiSeq_c580941_g2_i1	Salix_HiSeq_c580941_g2	141	120	48.0113	32.5259	Control	1.47609	0	0	Unknown	Unknown	Unknown	Unknown	0	0	0	0	0	0	0.169113	0.671095	0.989587	0	0	0	0	233	0	0	0	0	0	0	0	0	0	0	0	Unknown	Unknown	0	0	0	0	0	0	0	0
PolyA_DEIso	Salix_HiSeq_c599148_g1_i1	Salix_HiSeq_c599148_g1	0	209	0	32.4873	Treatment	inf	0	0	Unknown	Unknown	Unknown	Unknown	0	0	0	0	0	0	inf	16417.5	1	0	0	0	0	419	0	0	0	0	0	0	0	0	0	0	0	Unknown	Unknown	0	0	0	0	0	0	0	0
PolyA_DEIso	Salix_HiSeq_c791084_g1_i1	Salix_HiSeq_c791084_g1	13	178	3.03459	32.4763	Treatment	10.702	0	0	Unknown	Unknown	Unknown	Unknown	0	0	0	0	0	0	1.02947	23.2017	0.999383	0	0	0	0	318	0	0	0	0	0	0	0	0	0	0	0	Unknown	Unknown	0	0	0	0	0	0	0	0
PolyA_DEIso	Salix_HiSeq_c586453_g1_i2	Salix_HiSeq_c586453_g1	0	124	0	32.409	Treatment	inf	tr|R7SKW2|R7SKW2_DICSQ	Uncharacterized protein	Eukaryota	Fungi	Polyporaceae	Dichomitus	tr|R7SKW2|R7SKW2_DICSQ;gi|598008411|ref|XP_007370542.1|;tr|F2SW75|F2SW75_TRIRC;gi|327296221|ref|XP_003232805.1|;tr|S7RDC9|S7RDC9_GLOTA;tr|Q6WGQ6|Q6WGQ6_GLOTR;tr|Q6WGQ7|Q6WGQ7_GLOTR;gi|33668045|gb|AAQ24592.1|;gi|630363745|ref|XP_007871147.1|;tr|D4AVW1|D4AVW1_ARTBC	Dichomitus;Dichomitus squalens LYAD-421 SS1;Trichophyton;Trichophyton rubrum CBS 118892;Gloeophyllum;Gloeophyllum;Gloeophyllum;Gloeophyllum trabeum;Gloeophyllum trabeum ATCC 11539;Arthroderma	75;75;75;75;74;74;74;74;74;73	88;88;86;86;83;83;83;83;83;82	[('NADH-quinone', 5), ('oxidoreductase', 5), ('[Gloeophyllum', 2), ('rubrum', 1), ('118892]', 1)]	Uncharacterized protein;hypothetical protein DICSQDRAFT_150233 [Dichomitus squalens LYAD-421 SS1];Flavodoxin;flavodoxin [Trichophyton rubrum CBS 118892];NADH-quinone oxidoreductase;NADH-quinone oxidoreductase [Gloeophyllum trabeum];NADH-quinone oxidoreductase [Gloeophyllum trabeum ATCC 11539];Putative uncharacterized protein	inf	12003.5	1	83.33	4e-14	75	88	306	41.1765	R7SKW2	249	16.8675	GO:0010181;GO:0016491;GO:0045892	PF03358	0	dsq:DICSQDRAFT_150233	0	K03809	0	Dikarya	Polyporales	Eukaryota;Fungi;Dikarya;Basidiomycota;Agaricomycotina;Agaricomycetes;Polyporales;Polyporaceae;Dichomitus	GO:0010181;GO:0016491;GO:0045892;0;GO:0010181;GO:0045892	PF03358;0;PF03358;PF03358	0	dsq:DICSQDRAFT_150233;0;gtr:GLOTRDRAFT_101783;abe:ARB_00325	0	K03809;0;K03809;K03809	0
PolyA_DEIso	Salix_HiSeq_c601779_g3_i2	Salix_HiSeq_c601779_g3	0	249	0.0431954	32.3625	Treatment	749.212	0	0	Unknown	Unknown	Unknown	Unknown	0	0	0	0	0	0	2.8746	937.206	1	0	0	0	0	498	0	0	0	0	0	0	0	0	0	0	0	Unknown	Unknown	0	0	0	0	0	0	0	0
PolyA_DEIso	Salix_HiSeq_c601049_g1_i1	Salix_HiSeq_c601049_g1	682	216	165.462	32.0817	Control	5.15752	gi|751693930|gb|KIM43912.1|	hypothetical protein M413DRAFT_442978 [Hebeloma cylindrosporum h7]	Eukaryota	Fungi	Hebeloma cylindrosporum	Hebeloma cylindrosporum h7	gi|751693930|gb|KIM43912.1|;gi|648157786|gb|KDR71538.1|	Hebeloma cylindrosporum h7;Galerina marginata CBS 339.88	121;119	92;89	[('hypothetical', 2), ('marginata', 1), ('[Galerina', 1), ('CBS', 1), ('cylindrosporum', 1)]	hypothetical protein M413DRAFT_442978 [Hebeloma cylindrosporum h7];hypothetical protein GALMADRAFT_213832 [Galerina marginata CBS 339.88]	0.712441	0.399535	0.970683	88.89	2e-30	121	92	359	52.6462	751693930	307	20.5212	0	0	0	0	0	0	0	Fungi	Hebeloma	Eukaryota;Opisthokonta;Fungi;Dikarya;Basidiomycota;Agaricomycotina;Agaricomycetes;Agaricomycetidae;Agaricales;Cortinariaceae;Hebeloma;Hebeloma cylindrosporum;Hebeloma cylindrosporum h7	0	0	0	0	0	0	0
PolyA_DEIso	Salix_HiSeq_c598025_g4_i1	Salix_HiSeq_c598025_g4	10	298	1.51733	31.9418	Treatment	21.0514	gi|293592711|gb|EFG00472.1|	conserved hypothetical protein [Listeria monocytogenes J2818]	Bacteria	Firmicutes	Listeria monocytogenes	Listeria monocytogenes J2818	gi|293592711|gb|EFG00472.1|;tr|D5GZ88|D5GZ88_LACCS;gi|295030031|emb|CBL49510.1|;tr|V6F3Z3|V6F3Z3_9PROT;tr|C6J7T3|C6J7T3_9BACL;gi|251842840|gb|EES70919.1|;tr|Q3BKI1|Q3BKI1_9PROT;gi|78033430|emb|CAJ30045.1|;gi|727072427|gb|KHF26993.1|;gi|590113613|emb|CDN41084.1|	Listeria monocytogenes J2818;Lactobacillus;Lactobacillus crispatus ST1;Magnetospirillum;Paenibacillus;Paenibacillus sp. oral taxon 786 str. D14;Magnetospirillum;Magnetospirillum gryphiswaldense MSR-1;Paenibacillus sp. P1XP2;Paenibacillus sp. P22	72;76;76;78;65;65;78;78;68;67	49;48;48;45;45;45;45;45;45;43	[('hypothetical', 4), ('Uncharacterized', 4), ('conserved', 3), ('[Paenibacillus', 3), ('sp.', 3)]	conserved hypothetical protein [Listeria monocytogenes J2818];Conserved protein;conserved protein [Lactobacillus crispatus ST1];Uncharacterized protein;Uncharacterized protein (Fragment);hypothetical protein POTG_04460, partial [Paenibacillus sp. oral taxon 786 str. D14];conserved hypothetical protein [Magnetospirillum gryphiswaldense MSR-1];hypothetical protein CM49_06689 [Paenibacillus sp. P1XP…	1.32328	20.1478	0.999984	56.06	5e-13	72	49	423	46.8085	293592711	110	60	0	0	0	0	0	0	0	Bacilli	Listeria	Bacteria;Firmicutes;Bacilli;Bacillales;Listeriaceae;Listeria;Listeria monocytogenes;Listeria monocytogenes J2818	0	0	0	lcr:LCRIS_00063;lcr:LCRIS_00442;lcr:LCRIS_00455;lcr:LCRIS_01650;0;mgy:MGMSRv2__1983	0	0	0
PolyA_DEIso	Salix_HiSeq_c582320_g1_i1	Salix_HiSeq_c582320_g1	0	436	0.0273408	31.9017	Treatment	1166.82	0	0	Unknown	Unknown	Unknown	Unknown	0	0	0	0	0	0	3.067	1067.05	1	0	0	0	0	740	0	0	0	0	0	0	0	0	0	0	0	Unknown	Unknown	0	0	0	0	0	0	0	0
PolyA_DEIso	Salix_HiSeq_c581813_g1_i3	Salix_HiSeq_c581813_g1	0	227	0.000368335	31.8617	Treatment	86501.9	gi|597984969|ref|XP_007364417.1|	60S ribosomal protein L18 [Dichomitus squalens LYAD-421 SS1]	Eukaryota	Fungi	Dichomitus squalens	Dichomitus squalens LYAD-421 SS1	gi|597984969|ref|XP_007364417.1|;tr|K5WK85|K5WK85_PHACS;gi|751065943|gb|KIL00482.1|;gi|599354669|ref|XP_007392123.1|;tr|V2X374|V2X374_MONRO;gi|630186568|ref|XP_007847122.1|;gi|749902911|gb|KIJ70376.1|;gi|754377201|gb|KIP09821.1|;gi|749845011|gb|KIJ19828.1|;tr|B8PDC6|B8PDC6_POSPM	Dichomitus squalens LYAD-421 SS1;Phanerochaete;Paxillus rubicundulus Ve08.2h10;Phanerochaete carnosa HHB-10118-sp;Moniliophthora;Moniliophthora roreri MCA 2997;Hydnomerulius pinastri MD-312;Phlebiopsis gigantea 11061_1 CR5-6;Paxillus involutus ATCC 200175;Postia	159;157;157;157;157;157;156;155;155;154	92;90;90;90;88;88;88;87;87;86	[('hypothetical', 5), ('ribosomal', 4), ('L18', 2), ('l18', 2), ('60s', 2)]	60S ribosomal protein L18 [Dichomitus squalens LYAD-421 SS1];Uncharacterized protein;hypothetical protein PAXRUDRAFT_821678 [Paxillus rubicundulus Ve08.2h10];hypothetical protein PHACADRAFT_181562 [Phanerochaete carnosa HHB-10118-sp];60s ribosomal protein l18;60s ribosomal protein l18 [Moniliophthora roreri MCA 2997];hypothetical protein HYDPIDRAFT_143674 [Hydnomerulius pinastri MD-312];hypotheti…	4.93703	15202.2	1	89.41	1e-45	159	92	442	57.6923	597984969	186	45.6989	0	0	0	0	0	0	0	Fungi	Dichomitus	Eukaryota;Opisthokonta;Fungi;Dikarya;Basidiomycota;Agaricomycotina;Agaricomycetes;Agaricomycetes incertae sedis;Polyporales;Polyporaceae;Dichomitus;Dichomitus squalens;Dichomitus squalens LYAD-421 SS1	GO:0005840;GO:0003735;GO:0006412;0;GO:0006412	0	PTHR10934;0;PTHR10934	pco:PHACADRAFT_181562;0;mrr:Moror_1599;ppl:POSPLDRAFT_118007	0	K02883;0;K02883	0
PolyA_DEIso	Salix_HiSeq_c597663_g1_i3	Salix_HiSeq_c597663_g1	0	445	0.0249379	31.8578	Treatment	1277.49	tr|R7S8J0|R7S8J0_TRAVS	Small GTPase-binding protein (Fragment)	Eukaryota	Fungi	Trametes	Trametes	tr|R7S8J0|R7S8J0_TRAVS;gi|636627363|ref|XP_008044816.1|;gi|636627365|ref|XP_008044817.1|;gi|636629415|ref|XP_008045842.1|;tr|K5VSY5|K5VSY5_PHACS;gi|599405103|ref|XP_007401925.1|;tr|V2X8E2|V2X8E2_MONRO;tr|E2LZE7|E2LZE7_MONPE;gi|761948077|gb|KIY67794.1|;gi|691787564|emb|CDO75977.1|	Trametes;Trametes versicolor FP-101664 SS1;Trametes versicolor FP-101664 SS1;Trametes versicolor FP-101664 SS1;Phanerochaete;Phanerochaete carnosa HHB-10118-sp;Moniliophthora;Moniliophthora;Cylindrobasidium torrendii FP15055 ss-10;Trametes cinnabarina	164;164;164;164;163;163;162;162;169;167	92;92;92;92;91;91;90;90;85;83	[('GTPase-binding', 5), ('small', 4), ('[Trametes', 4), ('SS1]', 3), ('FP-101664', 3)]	Small GTPase-binding protein (Fragment);small GTPase-binding protein, partial [Trametes versicolor FP-101664 SS1];small GTPase-binding protein [Trametes versicolor FP-101664 SS1];Uncharacterized protein;hypothetical protein PHACADRAFT_265622 [Phanerochaete carnosa HHB-10118-sp];Small gtpase-binding protein;small GTPase-binding protein [Cylindrobasidium torrendii FP15055 ss-10];hypothetical protei…	3.10636	2195.46	1	92.77	3e-45	164	92	990	25.1515	R7S8J0	192	43.2292	GO:0005622;GO:0005525;GO:0007264	PF00071	0	0	0	0	0	Dikarya	Polyporales	Eukaryota;Fungi;Dikarya;Basidiomycota;Agaricomycotina;Agaricomycetes;Polyporales;Trametes;Trametes	GO:0005622;GO:0005525;GO:0007264;0;GO:0005622;GO:0016020	PF00071;0;PF00071	0	0;pco:PHACADRAFT_265622;mrr:Moror_5336	0	0;K04513	0
PolyA_DEIso	Salix_HiSeq_c594413_g2_i1	Salix_HiSeq_c594413_g2	52	497	5.08445	31.8462	Treatment	6.26345	SapurV1A.0027s0220.1.p	cinnamyl alcohol dehydrogenase	Eukaryota	Viridiplantae	Salix	Salix purpurea	SapurV1A.0027s0220.1.p;SapurV1A.0027s0200.1.p;Potri.009G063300.1;tr|B9P5A5|B9P5A5_POPTR;gi|566186687|ref|XP_006379103.1|;Potri.009G062800.1;tr|T1WWR8|T1WWR8_POPTO;tr|B9HNN3|B9HNN3_POPTR;tr|B9HNN0|B9HNN0_POPTR;gi|537361489|gb|AGU43754.1|	Salix purpurea;Salix purpurea;Populus trichocarpa;Populus trichocarpa;Populus trichocarpa;Populus trichocarpa;Populus trichocarpa;Populus trichocarpa;Populus trichocarpa;Populus tomentosa	445;442;433;433;433;427;428;427;426;428	78;77;73;73;73;71;71;71;71;71	[('alcohol', 4), ('cinnamyl', 3), ('dehydrogenase', 3), ('Uncharacterized', 3), ('co-ortholog', 2)]	cinnamyl alcohol dehydrogenase;cinnamyl alcohol dehydrogenase-like protein;similar to unnamed protein product. [ORG:Fragaria x ananassa];[ co-ortholog (1of6) of AAK28509, CAC09054, AAD10327, CAC09053, CAC09056, ];Uncharacterized protein;hypothetical protein POPTR_0009s06780g [Populus trichocarpa];[ co-ortholog (4of6) of AAK28509, CAC09054, AAD10327, CAC09053, CAC09056, ];Cinnamyl alcohol dehydrog…	0.796813	5.69604	0.999994	92.25	3e-156	445	78	856	99.5327	0	361	78.6704	GO:0016491;GO:0008270;GO:0055114	PF08240;PF00107	PTHR11695:SF285	0	1.1.1.195	K00083	KOG0023	Streptophyta	Saliceae	Eukaryota;Viridiplantae;Streptophyta;Streptophytina;Embryophyta;Tracheophyta;Euphyllophyta;Spermatophyta;Magnoliophyta;Mesangiospermae;Eudicotyledons;Gunneridae;Pentapetalae;rosids;fabi ds;Malpighiales;Salicaceae;Saliceae;Salix;Salix purpurea	GO:0016491;GO:0008270;GO:0055114;GO:0016491;0	PF08240;PF00107;PF08240;0	PTHR11695:SF285;PTHR11695:SF285;PTHR11695;CINNAMYL ALCOHOL DEHYDROGENASE 6-RELATED (PTHR11695:SF497)	0;pop:POPTR_0009s06780g;pop:POPTR_0009s06740g;pop:POPTR_0009s06770g	1.1.1.195;0	K00083;0;K00083	KOG0023;KOG0023;0
PolyA_DEIso	Salix_HiSeq_c594100_g2_i2	Salix_HiSeq_c594100_g2	0	425	0.0223227	31.8365	Treatment	1426.2	gi|914266756|gb|KNZ81457.1|	CEN-like protein 1 [Termitomyces sp. J132]	Eukaryota	Fungi	Termitomyces	Termitomyces sp. J132	gi|914266756|gb|KNZ81457.1|;gi|646312473|gb|KDQ33614.1|;gi|648167700|gb|KDR81353.1|;gi|749764052|gb|KII88786.1|;gi|827752546|gb|KLO07385.1|;laccaria|A0A0C9X7D6|A0A0C9X7D6_9AGAR;gi|749902038|gb|KIJ69529.1|;gi|749842334|gb|KIJ17319.1|;gi|750950259|gb|KIK08130.1|;gi|751699023|gb|KIM48955.1|	Termitomyces sp. J132;Pleurotus ostreatus PC15;Galerina marginata CBS 339.88;Plicaturopsis crispa FD-325 SS-3;Schizopora paradoxa;Laccaria amethystina;Hydnomerulius pinastri MD-312;Paxillus involutus ATCC 200175;Laccaria amethystina LaAM-08-1;Hebeloma cylindrosporum h7	199;201;196;185;204;191;192;189;191;196	48;47;47;46;45;44;44;44;44;44	[('hypothetical', 7), ('crispa', 1), ('Unplaced', 1), ('SS-3]', 1), ('sequence', 1)]	CEN-like protein 1 [Termitomyces sp. J132];hypothetical protein PLEOSDRAFT_1110657 [Pleurotus ostreatus PC15];hypothetical protein GALMADRAFT_239202 [Galerina marginata CBS 339.88];hypothetical protein PLICRDRAFT_92481 [Plicaturopsis crispa FD-325 SS-3];PEBP-like protein [Schizopora paradoxa];Unplaced genomic scaffold K443scaffold_8, whole genome shotgun sequence;hypothetical protein HYDPIDRAFT_8…	3.15418	1521.88	1	52.97	5e-58	199	48	922	65.7267	914266756	273	73.6264	0	0	0	0	0	0	0	Fungi	Lyophyllaceae	Eukaryota;Opisthokonta;Fungi;Dikarya;Basidiomycota;Agaricomycotina;Agaricomycetes;Agaricomycetidae;Agaricales;Lyophyllaceae;Termitomyces;Termitomyces sp. J132	0	0;PF01161	0	0	0	0	0
PolyA_DEIso	Salix_HiSeq_c575230_g2_i1	Salix_HiSeq_c575230_g2	9	155	1.8166	31.7929	Treatment	17.5013	tr|E6PKC3|E6PKC3_9ZZZZ	Uncharacterized protein	unclassified	unclassified	unclassified	unclassified	tr|E6PKC3|E6PKC3_9ZZZZ	metagenomes	101	60	[('Uncharacterized', 1)]	Uncharacterized protein	1.24307	29.195	0.999988	67.47	6e-25	101	60	252	98.8095	E6PKC3	164	50.6098	0	0	0	0	0	0	0	unclassified	unclassified	unclassified;unclassified;unclassified;unclassified;unclassified;unclassified	0	0	0	0	0	0	0
PolyA_DEIso	Salix_HiSeq_c486027_g1_i1	Salix_HiSeq_c486027_g1	20	163	9.96557	31.5639	Treatment	3.16729	0	0	Unknown	Unknown	Unknown	Unknown	0	0	0	0	0	0	0.500688	2.62526	0.966106	0	0	0	0	229	0	0	0	0	0	0	0	0	0	0	0	Unknown	Unknown	0	0	0	0	0	0	0	0
PolyA_DEIso	Salix_HiSeq_c591195_g2_i2	Salix_HiSeq_c591195_g2	1312	211	204.529	31.5483	Control	6.48303	gi|761342812|gb|KIY03682.1|	histone [Fonsecaea multimorphosa CBS 102226]	Eukaryota	Fungi	Fonsecaea multimorphosa	Fonsecaea multimorphosa CBS 102226	gi|761342812|gb|KIY03682.1|;tuber|D5GBC0|D5GBC0_TUBMM;tr|B8N4Q3|B8N4Q3_ASPFN;tr|Q2UCP9|Q2UCP9_ASPOR;tr|V6R3L4|V6R3L4_GIBZE;tr|Q0UY44|Q0UY44_PHANO;tr|R1GNU3|R1GNU3_BOTPV;sp|P04914|H4_NEUCR;sp|P23750|H41_EMENI;sp|Q76MU7|H4_ASPOR	Fonsecaea multimorphosa CBS 102226;Tuber melanosporum;Aspergillus;Aspergillus;Fusarium;Parastagonospora;Neofusicoccum;Neurospora;Aspergillus;Aspergillus	157;156;156;156;156;156;156;156;156;156	100;99;99;99;99;99;99;99;99;99	[('Histone', 9), ('[Fonsecaea', 1), ('H4.1', 1), ('histone', 1), ('102226]', 1)]	histone [Fonsecaea multimorphosa CBS 102226];Histone H4;Histone H4.1;Histone H4	0.811778	0.170209	1	100	2e-45	157	100	520	45	761342812	112	69.6429	0	0	0	0	0	0	0	Fungi	Fonsecaea	Eukaryota;Opisthokonta;Fungi;Dikarya;Ascomycota;saccharomyceta;Pezizomycotina;leotiomyceta;Eurotiomycetes;Chaetothyriomycetidae;Chaetothyriales;Herpotrichiellaceae;Fonsecaea;Fonsecaea multimorphosa;Fonsecaea multimorphosa CBS 102226	GO:0003677;GO:0000786;GO:0006334;GO:0005634;GO:0006334	0	0	tml:GSTUM_00000409001;tml:GSTUM_00006686001;afv:AFLA_017620;aor:AOR_1_866194;fgr:FGSG_04289;fgr:FGSG_05491;pno:SNOG_03320;npa:UCRNP2_3311;ncr:NCU00212;ncr:NCU01634;ani:AN0734.2;aor:AOR_1_356014;aor:AOR_1_866194	0	K11254;K11254	0
PolyA_DEIso	Salix_HiSeq_c601169_g3_i1	Salix_HiSeq_c601169_g3	0	196	0	31.4047	Treatment	inf	gi|749897972|gb|KIJ65589.1|	hypothetical protein HYDPIDRAFT_39518 [Hydnomerulius pinastri MD-312]	Eukaryota	Fungi	Hydnomerulius pinastri	Hydnomerulius pinastri MD-312	gi|749897972|gb|KIJ65589.1|;gi|751183353|gb|KIL69292.1|;tr|R7STE5|R7STE5_DICSQ;tr|A8N901|A8N901_COPC7;tr|B0CTY4|B0CTY4_LACBS;laccaria|B0CTY4|B0CTY4_LACBS;tr|U3PLF0|U3PLF0_GANLU;laccaria|A0A0C9YEG0|A0A0C9YEG0_9AGAR;gi|597999403|ref|XP_007368145.1|;gi|636614447|ref|XP_008038358.1|	Hydnomerulius pinastri MD-312;Amanita muscaria Koide BX008;Dichomitus;Coprinopsis;Laccaria;Laccaria bicolor;Ganoderma;Laccaria amethystina;Dichomitus squalens LYAD-421 SS1;Trametes versicolor FP-101664 SS1	124;123;122;122;122;122;122;122;122;122	97;95;94;94;94;94;94;94;94;94	[('ribosomal', 3), ('fusion', 3), ('S27a', 3), ('ubiquitin/40s', 2), ('SS1]', 2)]	hypothetical protein HYDPIDRAFT_39518 [Hydnomerulius pinastri MD-312];hypothetical protein M378DRAFT_775165 [Amanita muscaria Koide BX008];Ubiquitin/40s ribosomal protein S27a fusion;Ubiquitin;Predicted protein;Polyubiquitin;Unplaced genomic scaffold K443scaffold_5, whole genome shotgun sequence (Fragment);ubiquitin/40s ribosomal protein S27a fusion [Dichomitus squalens LYAD-421 SS1];ubiquitin/40…	inf	17830.7	1	93.22	9e-33	124	97	394	44.9239	749897972	159	37.1069	0	0	0	0	0	0	0	Fungi	Hydnomerulius	Eukaryota;Opisthokonta;Fungi;Dikarya;Basidiomycota;Agaricomycotina;Agaricomycetes;Agaricomycetidae;Boletales;Paxilineae;Paxillaceae;Hydnomerulius;Hydnomerulius pinastri;Hydnomerulius pinastri MD-312	0;GO:0005840;GO:0003735;GO:0006412	0;PF01599;PF00240	0	0;dsq:DICSQDRAFT_65828;cci:CC1G_00876;lbc:LACBIDRAFT_290725	0	0;K02977	0
PolyA_DEIso	Salix_HiSeq_c595566_g2_i5	Salix_HiSeq_c595566_g2	164	579	12.0661	31.3702	Treatment	2.59986	SapurV1A.0038s0640.1.p	tonoplast intrinsic protein	Eukaryota	Viridiplantae	Salix	Salix purpurea	SapurV1A.0038s0640.1.p;gi|743780173|ref|XP_011022886.1|;Potri.008G050700.2;tr|B9HM49|B9HM49_POPTR;gi|224098284|ref|XP_002311146.1|;SapurV1A.0095s0630.1.p;Potri.010G209900.1;gi|941507958|gb|ALK82468.1|;tr|A9PCF5|A9PCF5_POPTR;gi|224112847|ref|XP_002316308.1|	Salix purpurea;Populus euphratica;Populus trichocarpa;Populus trichocarpa;Populus trichocarpa;Salix purpurea;Populus trichocarpa;Salix purpurea;Populus trichocarpa;Populus trichocarpa	449;436;435;433;433;433;432;431;430;430	91;87;86;86;86;85;85;85;84;84	[('intrinsic', 11), ('tonoplast', 5), ('Gamma-tonoplast', 4), ('aquaporin', 3), ('[Populus', 3)]	tonoplast intrinsic protein;PREDICTED: aquaporin TIP1-3 [Populus euphratica];similar to Putative aquaporin TIP1.3 (Tonoplast intrinsic protein 1.3) (Gamma- tonoplast intrinsic protein 3) (Gamma-TIP3).;[ co-ortholog (1of2) of At4g01470, ];Gamma-tonoplast intrinsic protein 3;Gamma-tonoplast intrinsic protein 3 [Populus trichocarpa];tonoplast intrinsic protein;[ co-ortholog (2of2) of At4g01470, ];to…	0.414949	2.70461	0.963959	99.21	3e-158	449	91	1064	71.3346	0	253	100	GO:0005215;GO:0006810;GO:0016020	PF00230	PTHR19139:SF54	0	0	K09873	KOG0223	Streptophyta	Saliceae	Eukaryota;Viridiplantae;Streptophyta;Streptophytina;Embryophyta;Tracheophyta;Euphyllophyta;Spermatophyta;Magnoliophyta;Mesangiospermae;Eudicotyledons;Gunneridae;Pentapetalae;rosids;fabi ds;Malpighiales;Salicaceae;Saliceae;Salix;Salix purpurea	GO:0005215;GO:0006810;GO:0016020;0;GO:0005215;GO:0016021	PF00230;0;PF00230	PTHR19139:SF54;0;PTHR19139:SF54;PTHR19139	0;pop:POPTR_0008s05050g;pop:POPTR_0010s21700g	0	K09873;0;K09873	KOG0223;0;KOG0223
PolyA_DEIso	Salix_HiSeq_c539942_g1_i1	Salix_HiSeq_c539942_g1	94	228	18.0325	31.3267	Treatment	1.73724	SapurV1A.0179s0170.1.p	zinc finger, C2H2 type protein	Eukaryota	Viridiplantae	Salix	Salix purpurea	SapurV1A.0179s0170.1.p;Potri.013G114600.1;tr|B9MW64|B9MW64_POPTR;tr|S6B8L8|S6B8L8_POPNI;gi|566200793|ref|XP_006376312.1|;gi|529172809|dbj|BAN67813.1|;SapurV1A.0287s0150.1.p;SapurV1A.2334s0030.1.p;gi|743887463|ref|XP_011038155.1|	Salix purpurea;Populus trichocarpa;Populus trichocarpa;Populus trichocarpa;Populus trichocarpa;Populus nigra;Salix purpurea;Salix purpurea;Populus euphratica	86;80;79;79;79;79;70;70;78	80;74;73;73;73;73;72;72;71	[('zinc', 6), ('type', 5), ('C2H2', 5), ('family', 4), ('finger', 4)]	zinc finger, C2H2 type protein;zinc finger (C2H2 type) family protein;similar to C2H2 type;[ co-ortholog (1of2) of At1g34370, ];Zinc finger family protein;STOP1-like protein;zinc finger family protein [Populus trichocarpa];STOP1-like protein [Populus nigra];zinc finger, C2H2 type protein;PREDICTED: protein SENSITIVE TO PROTON RHIZOTOXICITY 1 [Populus euphratica]	0.239859	1.70729	0.98308	98.08	1e-19	86	80	394	39.5939	0	516	10.0775	GO:0005622;GO:0008270	PF00096	PTHR10593:SF10	0	0	0	0	Streptophyta	Saliceae	Eukaryota;Viridiplantae;Streptophyta;Streptophytina;Embryophyta;Tracheophyta;Euphyllophyta;Spermatophyta;Magnoliophyta;Mesangiospermae;Eudicotyledons;Gunneridae;Pentapetalae;rosids;fabi ds;Malpighiales;Salicaceae;Saliceae;Salix;Salix purpurea	GO:0005622;GO:0008270;GO:0005622;GO:0046872;GO:0003676;0	PF00096;PF00096;0;PF12171	PTHR10593:SF10;PTHR10593:SF10;0;SP8B (PTHR24409:SF14)	0;pop:POPTR_0013s11900g	0	0	0
PolyA_DEIso	Salix_HiSeq_c601967_g1_i4	Salix_HiSeq_c601967_g1	0	158	0	31.2932	Treatment	inf	0	0	Unknown	Unknown	Unknown	Unknown	0	0	0	0	0	0	inf	13720.5	1	0	0	0	0	303	0	0	0	0	0	0	0	0	0	0	0	Unknown	Unknown	0	0	0	0	0	0	0	0
PolyA_DEIso	Salix_HiSeq_c565087_g3_i1	Salix_HiSeq_c565087_g3	67	183	19.1025	31.0214	Treatment	1.62394	SapurV1A.0025s0480.1.p	HVA22-like protein I	Eukaryota	Viridiplantae	Salix	Salix purpurea	SapurV1A.0025s0480.1.p;SapurV1A.0025s0480.2.p	Salix purpurea;Salix purpurea	121;120	100;99	[('HVA22-like', 2)]	HVA22-like protein I;HVA22-like protein I	0.210571	1.56356	0.995105	100	4e-34	121	100	302	59.6026	0	256	23.4375	0	PF03134	PTHR12300:SF20	0	0	0	KOG1726	Streptophyta	Saliceae	Eukaryota;Viridiplantae;Streptophyta;Streptophytina;Embryophyta;Tracheophyta;Euphyllophyta;Spermatophyta;Magnoliophyta;Mesangiospermae;Eudicotyledons;Gunneridae;Pentapetalae;rosids;fabi ds;Malpighiales;Salicaceae;Saliceae;Salix;Salix purpurea	0	PF03134;PF03134	PTHR12300:SF20;PTHR12300:SF20	0	0	0	KOG1726;KOG1726
PolyA_DEIso	Salix_HiSeq_c587240_g2_i1	Salix_HiSeq_c587240_g2	0	111	0	30.9845	Treatment	inf	0	0	Unknown	Unknown	Unknown	Unknown	0	0	0	0	0	0	inf	11640.6	1	0	0	0	0	250	0	0	0	0	0	0	0	0	0	0	0	Unknown	Unknown	0	0	0	0	0	0	0	0
PolyA_DEIso	Salix_HiSeq_c602034_g2_i2	Salix_HiSeq_c602034_g2	0	130	0	30.8463	Treatment	inf	0	0	Unknown	Unknown	Unknown	Unknown	0	0	0	0	0	0	inf	13572.5	1	0	0	0	0	233	0	0	0	0	0	0	0	0	0	0	0	Unknown	Unknown	0	0	0	0	0	0	0	0
PolyA_DEIso	Salix_HiSeq_c587683_g3_i4	Salix_HiSeq_c587683_g3	191	372	21.7369	30.6625	Treatment	1.41062	SapurV1A.0490s0030.1.p	ethphon-induced protein	Eukaryota	Viridiplantae	Salix	Salix purpurea	SapurV1A.0490s0030.1.p;SapurV1A.2187s0010.1.p;gi|743788146|ref|XP_011032765.1|;gi|743940284|ref|XP_011014608.1|;tr|A9PDB2|A9PDB2_POPTR;Potri.014G052900.1;gi|566202655|ref|XP_006375196.1|	Salix purpurea;Salix purpurea;Populus euphratica;Populus euphratica;Populus trichocarpa;Populus trichocarpa;Populus trichocarpa	132;132;124;122;122;122;122	70;70;62;61;60;60;60	[('senescence-associated', 3), ('[Populus', 3), ('PREDICTED:', 2), ('family', 2), ('uncharacterized', 2)]	ethphon-induced protein;ethphon-induced protein;PREDICTED: uncharacterized protein LOC105131466 [Populus euphratica];PREDICTED: uncharacterized protein LOC105118375 [Populus euphratica];Senescence-associated family protein;similar to senescence-associated protein-related;similar to senescence-associated protein SAG102 (GI:22331931) (Arabidopsis thaliana);[ co-ortholog (1of2) of At2g44670, ];senes…	0.14941	1.48436	0.96509	100	2e-38	132	70	653	41.3476	0	95	94.7368	0	PF04570	0	0	0	0	0	Streptophyta	Saliceae	Eukaryota;Viridiplantae;Streptophyta;Streptophytina;Embryophyta;Tracheophyta;Euphyllophyta;Spermatophyta;Magnoliophyta;Mesangiospermae;Eudicotyledons;Gunneridae;Pentapetalae;rosids;fabi ds;Malpighiales;Salicaceae;Saliceae;Salix;Salix purpurea	0	PF04570;PF04570;0	0	0;pop:POPTR_0014s05180g	0	0	0
PolyA_DEIso	Salix_HiSeq_c576202_g3_i2	Salix_HiSeq_c576202_g3	2	161	0.561396	30.6284	Treatment	54.5576	tr|Q223Q7|Q223Q7_TETTS	Uncharacterized protein	Eukaryota	Alveolata	Tetrahymenidae	Tetrahymena	tr|Q223Q7|Q223Q7_TETTS;tr|J9HKN0|J9HKN0_9SPIT;tr|J9I0R4|J9I0R4_9SPIT;gi|403333060|gb|EJY65597.1|;gi|403334965|gb|EJY66653.1|;tr|M2S7Z1|M2S7Z1_COCSN;tr|N4WH70|N4WH70_COCH4;tr|M2UTQ7|M2UTQ7_COCH5;gi|628071703|ref|XP_007700505.1|;gi|678336953|emb|CDW75723.1|	Tetrahymena;Oxytricha;Oxytricha;Oxytricha trifallax;Oxytricha trifallax;Bipolaris;Bipolaris;Bipolaris;Bipolaris sorokiniana ND90Pr;Stylonychia lemnae	53;70;70;70;70;47;47;47;47;74	56;54;54;54;54;47;47;47;47;46	[('Uncharacterized', 6), ('hypothetical', 3), ('[Oxytricha', 2), ('trifallax]', 2), ('COCSADRAFT_91614,', 1)]	Uncharacterized protein;Uncharacterized protein;hypothetical protein OXYTRI_14248 [Oxytricha trifallax];hypothetical protein OXYTRI_13058 [Oxytricha trifallax];Uncharacterized protein (Fragment);hypothetical protein COCSADRAFT_91614, partial [Bipolaris sorokiniana ND90Pr];UNKNOWN [Stylonychia lemnae]	1.73685	72.9483	1	74.19	1e-06	53	56	270	34.4444	Q223Q7	81	38.2716	0	0	0	tet:TTHERM_02641280	0	0	0	Ciliophora	Tetrahymenina	Eukaryota;Alveolata;Ciliophora;Intramacronucleata;Oligohymenophorea;Hymenostomatida;Tetrahymenina;Tetrahymenidae;Tetrahymena	0	0	0	tet:TTHERM_02641280;0;bsc:COCSADRAFT_91614	0	0	0
PolyA_DEIso	Salix_HiSeq_c589371_g5_i8	Salix_HiSeq_c589371_g5	187	779	13.0139	30.6272	Treatment	2.35342	SapurV1A.0888s0080.1.p	plasma membrane intrinsic protein PIP1-1	Eukaryota	Viridiplantae	Salix	Salix purpurea	SapurV1A.0888s0080.1.p;tr|B9HHL9|B9HHL9_POPTR;Potri.008G065600.1;Potri.008G065600.6;Potri.008G065600.7;gi|224101113|ref|XP_002312147.1|;tr|A9PJD0|A9PJD0_9ROSI;tr|B8Y643|B8Y643_9ROSI;gi|743781344|ref|XP_011042268.1|;gi|219523020|gb|ACL14797.1|	Salix purpurea;Populus trichocarpa;Populus trichocarpa;Populus trichocarpa;Populus trichocarpa;Populus trichocarpa;Populus trichocarpa;Populus trichocarpa;Populus euphratica;Populus alba x Populus glandulosa	577;565;565;565;565;565;565;561;562;561	98;94;94;94;94;94;94;93;93;93	[('membrane', 8), ('intrinsic', 8), ('plasma', 6), ('co-ortholog', 3), ('BAD14372,', 3)]	plasma membrane intrinsic protein PIP1-1;Plasma membrane intrinsic protein 1-1;similar to plasma membrane intrinsic protein 1-1. [ORG:Pyrus communis];[ co-ortholog (4of5) of BAD14371, BAD14372, BAB40142, AAV41024, CAA06745, ];plasma membrane intrinsic protein 1-1 [Populus trichocarpa];Putative uncharacterized protein;Plasma membrane intrinsic protein 1;PREDICTED: probable aquaporin PIP1-2 [Populu…	0.371699	2.44672	0.991285	97.56	0	577	98	1231	69.9431	0	288	99.6528	GO:0005215;GO:0006810;GO:0016020	PF00230	PTHR19139:SF55	0	0	K09872	KOG0223	Streptophyta	Saliceae	Eukaryota;Viridiplantae;Streptophyta;Streptophytina;Embryophyta;Tracheophyta;Euphyllophyta;Spermatophyta;Magnoliophyta;Mesangiospermae;Eudicotyledons;Gunneridae;Pentapetalae;rosids;fabi ds;Malpighiales;Salicaceae;Saliceae;Salix;Salix purpurea	GO:0005215;GO:0006810;GO:0016020;GO:0016021;GO:0005215;0	PF00230;PF00230;0	PTHR19139:SF55;PTHR19139;PTHR19139:SF55;AQUAPORIN PIP1-5-RELATED (PTHR19139:SF90);0	pop:POPTR_0008s06580g;0	0	K09872;K09872;0	KOG0223;0;KOG0223
PolyA_DEIso	Salix_HiSeq_c600426_g2_i1	Salix_HiSeq_c600426_g2	0	96	0	30.5401	Treatment	inf	0	0	Unknown	Unknown	Unknown	Unknown	0	0	0	0	0	0	inf	10718.7	1	0	0	0	0	214	0	0	0	0	0	0	0	0	0	0	0	Unknown	Unknown	0	0	0	0	0	0	0	0
PolyA_DEIso	Salix_HiSeq_c594177_g4_i3	Salix_HiSeq_c594177_g4	0	231	0	30.53	Treatment	inf	0	0	Unknown	Unknown	Unknown	Unknown	0	0	0	0	0	0	inf	20867.1	1	0	0	0	0	500	0	0	0	0	0	0	0	0	0	0	0	Unknown	Unknown	0	0	0	0	0	0	0	0
PolyA_DEIso	Salix_HiSeq_c588896_g1_i2	Salix_HiSeq_c588896_g1	0	245	0.000568011	30.4236	Treatment	53561.7	gi|749766647|gb|KII91133.1|	hypothetical protein PLICRDRAFT_37829 [Plicaturopsis crispa FD-325 SS-3]	Eukaryota	Fungi	Plicaturopsis crispa	Plicaturopsis crispa FD-325 SS-3	gi|749766647|gb|KII91133.1|;tr|D8QDU8|D8QDU8_SCHCM;gi|302677927|ref|XP_003028646.1|;gi|751692140|gb|KIM42126.1|;laccaria|A0A0C9Y5C2|A0A0C9Y5C2_9AGAR;gi|750945353|gb|KIK03263.1|;tr|K5WY97|K5WY97_AGABU;tr|K9HEE4|K9HEE4_AGABB;gi|568464341|ref|XP_006463876.1|;tr|B0D6M5|B0D6M5_LACBS	Plicaturopsis crispa FD-325 SS-3;Schizophyllum;Schizophyllum commune H4-8;Hebeloma cylindrosporum h7;Laccaria amethystina;Laccaria amethystina LaAM-08-1;Agaricus;Agaricus;Agaricus bisporus var. bisporus H97;Laccaria	114;113;113;113;112;112;110;110;110;110	86;85;85;85;84;84;83;83;83;81	[('Adenosylhomocysteinase', 5), ('hypothetical', 4), ('bisporus', 2), ('PLICRDRAFT_37829', 1), ('crispa', 1)]	hypothetical protein PLICRDRAFT_37829 [Plicaturopsis crispa FD-325 SS-3];Adenosylhomocysteinase;S-adenosyl-L-homocysteine hydrolase [Schizophyllum commune H4-8];hypothetical protein M413DRAFT_444595 [Hebeloma cylindrosporum h7];hypothetical protein K443DRAFT_131487 [Laccaria amethystina LaAM-08-1];hypothetical protein AGABI2DRAFT_138150 [Agaricus bisporus var. bisporus H97];Adenosylhomocysteinase	4.72885	15603.1	1	85.25	5e-27	114	86	465	39.3548	749766647	430	14.186	0	0	0	0	0	0	0	Fungi	Plicaturopsis	Eukaryota;Opisthokonta;Fungi;Dikarya;Basidiomycota;Agaricomycotina;Agaricomycetes;Agaricomycetidae;Agaricales;Agaricales incertae sedis;Plicaturopsis;Plicaturopsis crispa;Plicaturopsis crispa FD-325 SS-3	GO:0004013;GO:0006730;0;GO:0006730	PF05221;PF00670;0;PF00670	PTHR23420;0;PTHR23420	scm:SCHCODRAFT_85868;0;abp:AGABI1DRAFT87567;abv:AGABI2DRAFT138150;lbc:LACBIDRAFT_318390	0	K01251;0;K01251	0
PolyA_DEIso	Salix_HiSeq_c595167_g1_i1	Salix_HiSeq_c595167_g1	95	283	16.0333	30.418	Treatment	1.89718	SapurV1A.0814s0150.1.p	metal ion-binding protein, putative	Eukaryota	Viridiplantae	Salix	Salix purpurea	SapurV1A.0814s0150.1.p;SapurV1A.0814s0150.2.p	Salix purpurea;Salix purpurea	201;201	65;65	[('ion-binding', 2), ('metal', 2), ('putative', 2)]	metal ion-binding protein, putative;metal ion-binding protein, putative	0.278109	1.86365	0.999998	99.38	4e-61	201	65	488	99.5902	0	532	30.4511	GO:0030001;GO:0046872	PF00403	PTHR22814:SF56	0	0	0	KOG1603	Streptophyta	Saliceae	Eukaryota;Viridiplantae;Streptophyta;Streptophytina;Embryophyta;Tracheophyta;Euphyllophyta;Spermatophyta;Magnoliophyta;Mesangiospermae;Eudicotyledons;Gunneridae;Pentapetalae;rosids;fabi ds;Malpighiales;Salicaceae;Saliceae;Salix;Salix purpurea	GO:0030001;GO:0046872;GO:0030001;GO:0046872	PF00403;PF00403	PTHR22814:SF56;PTHR22814:SF56	0	0	0	KOG1603;KOG1603
PolyA_DEIso	Salix_HiSeq_c577335_g1_i1	Salix_HiSeq_c577335_g1	0	91	0	30.3803	Treatment	inf	0	0	Unknown	Unknown	Unknown	Unknown	0	0	0	0	0	0	inf	9035.88	1	0	0	0	0	211	0	0	0	0	0	0	0	0	0	0	0	Unknown	Unknown	0	0	0	0	0	0	0	0
PolyA_DEIso	Salix_HiSeq_c485677_g1_i1	Salix_HiSeq_c485677_g1	114	488	10.2629	30.225	Treatment	2.94508	SapurV1A.0210s0010.1.p	aquaporin TIP-type protein, putative	Eukaryota	Viridiplantae	Salix	Salix purpurea	SapurV1A.0210s0010.1.p;SapurV1A.0734s0010.1.p;gi|941507968|gb|ALK82473.1|	Salix purpurea;Salix purpurea;Salix purpurea	410;410;410	86;86;86	[('aquaporin', 2), ('putative', 2), ('TIP-type', 2), ('purpurea]', 1), ('tonoplast', 1)]	aquaporin TIP-type protein, putative;aquaporin TIP-type protein, putative;tonoplast intrinsic protein 2;2 [Salix purpurea]	0.469097	2.86071	1	100	3e-144	410	86	834	90.2878	0	251	100	GO:0005215;GO:0006810;GO:0016020	PF00230	PTHR19139:SF30	0	0	K09873	KOG0223	Streptophyta	Saliceae	Eukaryota;Viridiplantae;Streptophyta;Streptophytina;Embryophyta;Tracheophyta;Euphyllophyta;Spermatophyta;Magnoliophyta;Mesangiospermae;Eudicotyledons;Gunneridae;Pentapetalae;rosids;fabi ds;Malpighiales;Salicaceae;Saliceae;Salix;Salix purpurea	GO:0005215;GO:0006810;GO:0016020;GO:0005215	PF00230;PF00230	PTHR19139:SF30;PTHR19139:SF30	0	0	K09873;K09873	KOG0223;KOG0223
PolyA_DEIso	Salix_HiSeq_c569006_g2_i1	Salix_HiSeq_c569006_g2	1206	243	172.537	30.1753	Control	5.71781	tr|V5ILY7|V5ILY7_NEUCR	Protein kinase gsk3	Eukaryota	Fungi	Sordariaceae	Neurospora	tr|V5ILY7|V5ILY7_NEUCR;tr|F7VZ08|F7VZ08_SORMK;tr|G0SE04|G0SE04_CHATD;tr|G4UD98|G4UD98_NEUT9;tr|Q9HE92|Q9HE92_NEUCS;tr|F8MC14|F8MC14_NEUT8;tr|G2QS18|G2QS18_THITE;gi|336257857|ref|XP_003343750.1|;gi|576045278|ref|XP_006696512.1|;gi|671157859|ref|XP_008717410.1|	Neurospora;Sordaria;Chaetomium;Neurospora;Neurospora;Neurospora;Thielavia;Sordaria macrospora k-hell;Chaetomium thermophilum var. thermophilum DSM 1495;Cyphellophora europaea CBS 101466	90;89;89;90;90;90;90;89;89;89	99;99;99;99;99;99;99;99;99;99	[('synthase', 4), ('Glycogen', 3), ('Putative', 3), ('kinase', 3), ('thermophilum', 2)]	Protein kinase gsk3;Putative RIM11 protein;Glycogen synthase kinase 3-like protein;Glycogen synthase kinase-3;Putative uncharacterized protein;RIM11 protein [Sordaria macrospora k-hell];glycogen synthase kinase 3-like protein [Chaetomium thermophilum var. thermophilum DSM 1495];hypothetical protein HMPREF1541_04844 [Cyphellophora europaea CBS 101466]	0.757229	0.192342	1	97.62	5e-18	90	99	560	22.5	V5ILY7	394	10.6599	GO:0005524;GO:0004672	PF00069	0	ncr:NCU04185	0	K03083	0	Dikarya	Sordariales	Eukaryota;Fungi;Dikarya;Ascomycota;Pezizomycotina;Sordariomycetes;Sordariomycetidae;Sordariales;Sordariaceae;Neurospora	GO:0005524;GO:0004672;GO:0005524;0	PF00069;PF00069;0	0	ncr:NCU04185;smp:SMAC_04408;cthr:CTHT_0061960;0;nte:NEUTE1DRAFT115704;ttt:THITE_2108621	0	K03083;K03083;0	0
PolyA_DEIso	Salix_HiSeq_c590662_g1_i1	Salix_HiSeq_c590662_g1	0	279	0.0196909	29.9822	Treatment	1522.64	gi|646384336|gb|KDQ49666.1|	hypothetical protein JAAARDRAFT_143114 [Jaapia argillacea MUCL 33604]	Eukaryota	Fungi	Jaapia argillacea	Jaapia argillacea MUCL 33604	gi|646384336|gb|KDQ49666.1|;gi|751026129|gb|KIK67824.1|;gi|750996613|gb|KIK38923.1|;gi|628847743|ref|XP_007772360.1|;gi|750968927|gb|KIK25748.1|;gi|827752537|gb|KLO07377.1|;gi|749896188|gb|KIJ63878.1|;tr|F8NI50|F8NI50_SERL9;tr|F8PJ03|F8PJ03_SERL3;gi|597917689|ref|XP_007313189.1|	Jaapia argillacea MUCL 33604;Gymnopus luxurians FD-317 M1;Suillus luteus UH-Slu-Lm8-n1;Coniophora puteana RWD-64-598 SS2;Pisolithus microcarpus 441;Schizopora paradoxa;Hydnomerulius pinastri MD-312;Serpula;Serpula;Serpula lacrymans var. lacrymans S7.9	53;62;60;62;52;52;56;56;56;56	25;25;25;24;22;22;21;19;19;19	[('hypothetical', 8), ('Putative', 2), ('lacrymans', 2), ('uncharacterized', 2), ('argillacea', 1)]	hypothetical protein JAAARDRAFT_143114 [Jaapia argillacea MUCL 33604];hypothetical protein GYMLUDRAFT_238026 [Gymnopus luxurians FD-317 M1];hypothetical protein CY34DRAFT_363838 [Suillus luteus UH-Slu-Lm8-n1];hypothetical protein CONPUDRAFT_62253 [Coniophora puteana RWD-64-598 SS2];hypothetical protein PISMIDRAFT_677064 [Pisolithus microcarpus 441];hypothetical protein SCHPADRAFT_836848 [Schizopo…	3.1826	1814.03	1	40.78	6e-05	53	25	645	46.0465	646384336	295	32.8814	0	0	0	0	0	0	0	Fungi	Jaapia	Eukaryota;Opisthokonta;Fungi;Dikarya;Basidiomycota;Agaricomycotina;Agaricomycetes;Agaricomycetidae;Jaapiales;Jaapiaceae;Jaapia;Jaapia argillacea;Jaapia argillacea MUCL 33604	0	0;PF12223	0	0;sla:SERLADRAFT_432953	0	0	0
PolyA_DEIso	Salix_HiSeq_c598715_g1_i1	Salix_HiSeq_c598715_g1	0	295	0.0206052	29.9041	Treatment	1451.29	0	0	Unknown	Unknown	Unknown	Unknown	0	0	0	0	0	0	3.16175	1546.88	1	0	0	0	0	544	0	0	0	0	0	0	0	0	0	0	0	Unknown	Unknown	0	0	0	0	0	0	0	0
PolyA_DEIso	Salix_HiSeq_c582422_g2_i2	Salix_HiSeq_c582422_g2	0	136	2.34751e-05	29.894	Treatment	1.27343e+06	0	0	Unknown	Unknown	Unknown	Unknown	0	0	0	0	0	0	6.10498	14379.2	1	0	0	0	0	321	0	0	0	0	0	0	0	0	0	0	0	Unknown	Unknown	0	0	0	0	0	0	0	0
PolyA_DEIso	Salix_HiSeq_c582853_g1_i1	Salix_HiSeq_c582853_g1	0	282	0.0478128	29.8758	Treatment	624.851	gi|597968845|ref|XP_007360278.1|	ribosomal protein S9 [Dichomitus squalens LYAD-421 SS1]	Eukaryota	Fungi	Dichomitus squalens	Dichomitus squalens LYAD-421 SS1	gi|597968845|ref|XP_007360278.1|;tr|K5WAY9|K5WAY9_PHACS;gi|636601698|ref|XP_008031984.1|;gi|754378792|gb|KIP11397.1|;gi|599348557|ref|XP_007390557.1|;gi|749847097|gb|KIJ21808.1|;tr|B8P5A8|B8P5A8_POSPM;gi|242210049|ref|XP_002470869.1|;gi|751029229|gb|KIK70920.1|;gi|751046744|gb|KIK82309.1|	Dichomitus squalens LYAD-421 SS1;Phanerochaete;Trametes versicolor FP-101664 SS1;Phlebiopsis gigantea 11061_1 CR5-6;Phanerochaete carnosa HHB-10118-sp;Paxillus involutus ATCC 200175;Postia;Postia placenta Mad-698-R;Gymnopus luxurians FD-317 M1;Paxillus rubicundulus Ve08.2h10	196;196;196;197;196;196;194;194;196;195	79;78;78;78;78;76;75;75;75;75	[('hypothetical', 5), ('ribosomal', 4), ('S16', 2), ('SS1]', 2), ('40S', 2)]	ribosomal protein S9 [Dichomitus squalens LYAD-421 SS1];Uncharacterized protein;ribosomal protein S9 [Trametes versicolor FP-101664 SS1];hypothetical protein PHLGIDRAFT_114531 [Phlebiopsis gigantea 11061_1 CR5-6];hypothetical protein PHACADRAFT_204276 [Phanerochaete carnosa HHB-10118-sp];hypothetical protein PAXINDRAFT_165191 [Paxillus involutus ATCC 200175];40S ribosomal protein S16;40S ribosoma…	2.79578	692.013	1	85.48	9e-60	196	79	605	61.4876	597968845	144	86.1111	0	0	0	0	0	0	0	Fungi	Dichomitus	Eukaryota;Opisthokonta;Fungi;Dikarya;Basidiomycota;Agaricomycotina;Agaricomycetes;Agaricomycetes incertae sedis;Polyporales;Polyporaceae;Dichomitus;Dichomitus squalens;Dichomitus squalens LYAD-421 SS1	GO:0005840;GO:0003735;GO:0006412;0	PF00380;0	PTHR21569;0	pco:PHACADRAFT_204276;0;ppl:POSPLDRAFT_109226;ppl:POSPLDRAFT_117809	0	K02960;0	0
PolyA_DEIso	Salix_HiSeq_c556147_g1_i1	Salix_HiSeq_c556147_g1	768	232	165.427	29.7699	Control	5.55687	0	0	Unknown	Unknown	Unknown	Unknown	0	0	0	0	0	0	0.74483	0.386833	0.977948	0	0	0	0	388	0	0	0	0	0	0	0	0	0	0	0	Unknown	Unknown	0	0	0	0	0	0	0	0
PolyA_DEIso	Salix_HiSeq_c595733_g1_i5	Salix_HiSeq_c595733_g1	0	129	0	29.7621	Treatment	inf	0	0	Unknown	Unknown	Unknown	Unknown	0	0	0	0	0	0	inf	11426.6	1	0	0	0	0	317	0	0	0	0	0	0	0	0	0	0	0	Unknown	Unknown	0	0	0	0	0	0	0	0
PolyA_DEIso	Salix_HiSeq_c562738_g1_i2	Salix_HiSeq_c562738_g1	17	138	5.10833	29.7329	Treatment	5.82047	tr|B5QJ45|B5QJ45_CAMJU	Uncharacterized protein	Bacteria	Proteobacteria	Campylobacteraceae	Campylobacter	tr|B5QJ45|B5QJ45_CAMJU;gi|200004515|gb|EDZ04994.1|;tr|D2MXI6|D2MXI6_CAMJU;gi|283791431|gb|EFC30230.1|;gi|283794223|gb|EFC32969.1|;tr|H6SIB0|H6SIB0_RHOPH;tr|H6SIC0|H6SIC0_RHOPH;gi|378401469|emb|CCG06585.1|;gi|378401479|emb|CCG06595.1|;tr|E0XUP0|E0XUP0_9BACT	Campylobacter;Campylobacter jejuni subsp. jejuni BH-01-0142;Campylobacter;Campylobacter jejuni subsp. jejuni 1336;Campylobacter jejuni subsp. jejuni 414;Pararhodospirillum;Pararhodospirillum;Pararhodospirillum photometricum DSM 122;Pararhodospirillum photometricum DSM 122;Verrucomicrobiales	64;64;64;64;64;63;63;63;63;66	72;72;72;72;72;67;67;67;67;65	[('jejuni', 6), ('Uncharacterized', 4), ('Putative', 3), ('uncharacterized', 3), ('subsp.', 3)]	Uncharacterized protein;hypothetical protein CJBH_1338 [Campylobacter jejuni subsp. jejuni BH-01-0142];Uncharacterized protein;hypothetical protein C1336_000600002 [Campylobacter jejuni subsp. jejuni 1336];hypothetical protein C414_000100000 [Campylobacter jejuni subsp. jejuni 414];Putative uncharacterized protein [Pararhodospirillum photometricum DSM 122];Putative uncharacterized protein	0.764958	6.11115	0.999845	71.43	3e-11	64	72	253	49.8024	B5QJ45	89	47.191	0	0	0	0	0	0	0	Epsilonproteobacteria	Campylobacterales	Bacteria;Proteobacteria;Epsilonproteobacteria;Campylobacterales;Campylobacteraceae;Campylobacter	0	0	0	0;rpm:RSPPHO_03246;rpm:RSPPHO_03256;rpm:RSPPHO_03282	0	0	0
PolyA_DEIso	Salix_HiSeq_c516692_g1_i3	Salix_HiSeq_c516692_g1	1863	455	149.221	29.701	Control	5.02409	0	0	Unknown	Unknown	Unknown	Unknown	0	0	0	0	0	0	0.701058	0.239644	1	0	0	0	0	996	0	0	0	0	0	0	0	0	0	0	0	Unknown	Unknown	0	0	0	0	0	0	0	0
PolyA_DEIso	Salix_HiSeq_c420527_g1_i1	Salix_HiSeq_c420527_g1	73	456	6.77531	29.6641	Treatment	4.37826	SapurV1A.0175s0210.1.p	tau class glutathione transferase GSTU37	Eukaryota	Viridiplantae	Salix	Salix purpurea	SapurV1A.0175s0210.1.p	Salix purpurea	416	97	[('tau', 1), ('glutathione', 1), ('class', 1), ('GSTU37', 1), ('transferase', 1)]	tau class glutathione transferase GSTU37	0.641302	4.79145	0.998402	99.53	3e-147	416	97	824	77.5485	0	222	95.9459	GO:0005515	PF00043;PF02798	PTHR11260:SF16	0	0	0	KOG0406	Streptophyta	Saliceae	Eukaryota;Viridiplantae;Streptophyta;Streptophytina;Embryophyta;Tracheophyta;Euphyllophyta;Spermatophyta;Magnoliophyta;Mesangiospermae;Eudicotyledons;Gunneridae;Pentapetalae;rosids;fabi ds;Malpighiales;Salicaceae;Saliceae;Salix;Salix purpurea	GO:0005515	PF00043;PF02798	PTHR11260:SF16	0	0	0	KOG0406
[truncated: 12,150 more rows]

## Sheet: Column guide
Column	description
group	Experimental Condition (relevant for differrential expression spreadsheets)
queryid	Assembly contig/Query sequence unique identifier - Trinity isoform
geneid	Assembly gene unique identifier - Trinity putative gene
[truncated: 47 more rows]
