# Supplementary material for: Trees, fungi and bacteria: tripartite metatranscriptomics of a root microbiome responding to soil contamination
Source: Microbiome. 2018 Mar 21;6:53. doi: 10.1186/s40168-018-0432-5 (PMC5863371; doi:10.1186/s40168-018-0432-5)
Supplement: Supplementary file 10 — Bacteria DE transdecoded (annotation of polycistronic contigs) spreadsheet. (XLSX 2104 kb) [file 40168_2018_432_MOESM10_ESM.xlsx]

## Sheet: Bacterial transdecoded
queryid	geneid	C_RawCounts	T_RawCounts	C_Meantpm	T_Meantpm	Regulation	RealFC	PPDE	identity	evalue	bitscore	bitscore2	querylength	Alignment_vs_Q_SeqLength	subjectid	ID	subjectlength	Alignment_vs_S_SeqLength	subjectdescription	GO	PFAM	Panther	KEGG	KEGGec	KO	KOGAnnotation	taxon1	taxon2	taxon3	taxon4	taxon5	taxon6	Taxonomy	subjectid_2	taxon6_2	bitscore_2	bitscore2_2	keywords_2	subjectdescription_2	GO_2	PFAM_2	Panther_2	KEGG_2	KEGGec_2	KO_2	KOGAnnotation_2
Salix_HiSeq_c498587_g1_i1|m.1	Salix_HiSeq_c498587_g1	29	4	12.4769	1.86756	Control	0.154956	0.999999	70.91	7e-17	79	71	222	74.3243	tr|E0XUL8|E0XUL8_9BACT	E0XUL8	100	55	Putative uncharacterized protein	0	0	0	0	0	0	0	Bacteria	Acidobacteria	Acidobacteria	Acidobacteria	Acidobacteria	Acidobacteria	Bacteria;Acidobacteria;Acidobacteria;Acidobacteria;Acidobacteria;Acidobacteria	tr|E0XUL8|E0XUL8_9BACT;tr|E0XW66|E0XW66_9BACT		79;79	71;67	[('Putative', 2), ('uncharacterized', 2)]	Putative uncharacterized protein;Putative uncharacterized protein	0	0	0	0	0	0	0
Salix_HiSeq_c556597_g1_i2|m.1	Salix_HiSeq_c556597_g1	33	21	5.6709	3.17721	Control	0.659143	0.963676	87.23	4e-17	81	85	418	33.7321	tr|E0XW64|E0XW64_9BACT	E0XW64	61	77.0492	Putative uncharacterized protein	0	0	0	0	0	0	0	Bacteria	Acidobacteria	Acidobacteria	Acidobacteria	Acidobacteria	Acidobacteria	Bacteria;Acidobacteria;Acidobacteria;Acidobacteria;Acidobacteria;Acidobacteria	tr|E0XW64|E0XW64_9BACT		81	85	[('Putative', 1), ('uncharacterized', 1)]	Putative uncharacterized protein	0	0	0	0	0	0	0
Salix_HiSeq_c576911_g1_i2|m.1	Salix_HiSeq_c576911_g1	4	92	0.342817	6.24061	Treatment	17.4978	0.999979	53.33	1e-17	85	45	658	41.0334	tr|E0XUL8|E0XUL8_9BACT	E0XUL8	100	90	Putative uncharacterized protein	0	0	0	0	0	0	0	Bacteria	Acidobacteria	Acidobacteria	Acidobacteria	Acidobacteria	Acidobacteria	Bacteria;Acidobacteria;Acidobacteria;Acidobacteria;Acidobacteria;Acidobacteria	tr|E0XUL8|E0XUL8_9BACT;tr|A5Z301|A5Z301_9FIRM;tr|B0THV2|B0THV2_HELMI;tr|Q1MP77|Q1MP77_LAWIP		85;64;79;72	45;39;37;36	[('Uncharacterized', 3), ('Putative', 1), ('uncharacterized', 1)]	Putative uncharacterized protein;Uncharacterized protein;Uncharacterized protein	0	0	0	0;hmo:HM1_3125	0	0	0
Salix_HiSeq_c596271_g2_i2|m.1	Salix_HiSeq_c596271_g2	28	10	9.62014	2.07227	Control	0.202311	0.973161	63.16	5e-13	70	63	206	83.0097	tr|E0XW66|E0XW66_9BACT	E0XW66	165	34.5455	Putative uncharacterized protein	0	0	0	0	0	0	0	Bacteria	Acidobacteria	Acidobacteria	Acidobacteria	Acidobacteria	Acidobacteria	Bacteria;Acidobacteria;Acidobacteria;Acidobacteria;Acidobacteria;Acidobacteria	tr|E0XW66|E0XW66_9BACT;tr|B1QFQ5|B1QFQ5_CLOBO;tr|A6P1U5|A6P1U5_9FIRM;tr|E0XUL8|E0XUL8_9BACT		70;58;56;63	63;56;54;53	[('Uncharacterized', 2), ('Putative', 2), ('uncharacterized', 2)]	Putative uncharacterized protein;Uncharacterized protein;Putative uncharacterized protein	0	0	0	0	0	0	0
Salix_HiSeq_c601110_g2_i2|m.2	Salix_HiSeq_c601110_g2_i2	15	141	0.306917	1.50571	Treatment	9.70369	0.990216	99.66	0	610	100	298	99.6644	tr|E7C4H0|E7C4H0_9ACTN	E7C4H0	297	100	L-xylulose-5-phosphate 3-epimerase	GO:0016861;GO:0005975	PF01261;PF01261	0	0	0	0	0	Bacteria	Actinobacteria	marine Actinobacteria clade	Actinobacteria	marine Actinobacteria clade	environmental samples	Bacteria;Actinobacteria;marine Actinobacteria clade;environmental samples	tr|E7C4H0|E7C4H0_9ACTN;gi|466720|gb|AAB18559.1|;sp|P37679|SGBU_ECOLI	environmental samples;Escherichia coli str. K-12 substr. MG1655;Escherichia coli	610;610;588	100;100;96	[('Putative', 2), ('3-epimerase', 2), ('product', 1), ('L-xylulose-5-phosphate', 1), ('L-ribulose-5-phosphate', 1)]	Putative L-xylulose-5-phosphate 3-epimerase;unnamed protein product [Escherichia coli str. K-12 substr. MG1655];Putative L-ribulose-5-phosphate 3-epimerase SgbU	GO:0016861;GO:0005975;0;GO:0016861;GO:0034015;GO:0019324	PF01261;PF01261;0;PF01261	0	0;ecj:JW5650;eco:b3582	0	0;K03082	0
Salix_HiSeq_c577451_g2_i1|m.1	Salix_HiSeq_c577451_g2	23	4	4.89583	1.47787	Control	0.35531	0.999886	62.03	1e-19	87	52	303	78.2178	tr|A7B8Q3|A7B8Q3_9ACTO	A7B8Q3	89	88.764	Uncharacterized protein	0	0	0	0	0	0	0	Bacteria	Actinobacteria	Actinobacteridae	Actinomycineae	Actinomycetaceae	Actinomyces	Bacteria;Actinobacteria;Actinobacteridae;Actinomycetales;Actinomycineae;Actinomycetaceae;Actinomyces	tr|A7B8Q3|A7B8Q3_9ACTO;tr|E0MU53|E0MU53_9CORY;tr|B5GPA2|B5GPA2_STRC2;tr|G5SMU9|G5SMU9_9BACT;tr|B5H5N2|B5H5N2_STRPR;tr|H9UDQ2|H9UDQ2_FERPD;tr|D5ZTV8|D5ZTV8_9ACTO;tr|B4V366|B4V366_9ACTO;tr|D6K5S6|D6K5S6_9ACTO;tr|D9VQ25|D9VQ25_9ACTO		87;73;83;58;82;72;74;82;82;82	52;51;49;48;48;47;47;47;47;47	[('uncharacterized', 6), ('Putative', 6), ('Uncharacterized', 4), ('(Fragment)', 1)]	Uncharacterized protein;Uncharacterized protein;Putative uncharacterized protein;Putative uncharacterized protein (Fragment);Putative uncharacterized protein	0	0	0	0;fpe:Ferpe_1585	0	0	0
Salix_HiSeq_c587004_g1_i3|m.1	Salix_HiSeq_c587004_g1_i3	137	11	12.9432	0.537009	Control	0.0937173	1	66.49	3e-87	269	68	220	87.2727	tr|A0A067SN17|A0A067SN17_9AGAR	A0A067SN17	230	83.913	Uncharacterized protein	GO:0019028	PF03067;PF03067	0	0	0	0	0	Eukaryota	Fungi	Dikarya	Agaricales	Strophariaceae	Galerina	Eukaryota;Fungi;Dikarya;Basidiomycota;Agaricomycotina;Agaricomycetes;Agaricomycetidae;Agaricales;Strophariaceae;Galerina	tr|A0A067SN17|A0A067SN17_9AGAR;gi|648158580|gb|KDR72320.1|	Galerina;Galerina marginata CBS 339.88	269;269	68;68	[('marginata', 1), ('GALMADRAFT_253138', 1), ('Uncharacterized', 1), ('339.88]', 1), ('CBS', 1)]	Uncharacterized protein;hypothetical protein GALMADRAFT_253138 [Galerina marginata CBS 339.88]	GO:0019028	PF03067;PF03067	0	0	0	0	0
Salix_HiSeq_c602175_g1_i1|m.10	Salix_HiSeq_c602175_g1_i1	9	73	0.112728	0.523186	Treatment	9.27492	0.981538	100	4e-43	148	100	131	58.0153	gi|446184032|ref|WP_000261887.1|	446184032	76	100	hypothetical protein [Achromobacter sp.]	0	0	0	0	0	0	0	Bacteria	Proteobacteria	Betaproteobacteria	Alcaligenaceae	Achromobacter	Achromobacter sp.	Bacteria;Proteobacteria;Betaproteobacteria;Burkholderiales;Alcaligenaceae;Achromobacter;Achromobacter sp.	gi|446184032|ref|WP_000261887.1|;tr|A0A0H3EF82|A0A0H3EF82_ECO8N	Achromobacter sp.;Escherichia coli	148;143	100;91	[('sp.]', 1), ('[Achromobacter', 1), ('hypothetical', 1), ('Uncharacterized', 1)]	hypothetical protein [Achromobacter sp.];Uncharacterized protein	GO:0016021	0	0	eln:NRG857_00010	0	0	0
Salix_HiSeq_c568447_g1_i3|m.1	Salix_HiSeq_c568447_g1_i3	1	21	0.141276	3.93987	Treatment	28.547	0.996641	72.64	1e-155	457	73	310	99.0323	gi|655957701|ref|WP_029000482.1|	655957701	486	63.1687	RNA polymerase sigma-54 factor [Azohydromonas australica]	0	0	0	0	0	0	0	Bacteria	Proteobacteria	Betaproteobacteria	Alcaligenaceae	Azohydromonas	Azohydromonas australica	Bacteria;Proteobacteria;Betaproteobacteria;Burkholderiales;Alcaligenaceae;Azohydromonas;Azohydromonas australica	gi|655957701|ref|WP_029000482.1|;tr|I0HS71|I0HS71_RUBGI	Azohydromonas australica;Rubrivivax	457;444	73;68	[('sigma-54', 2), ('RNA', 2), ('polymerase', 2), ('factor', 2), ('[Azohydromonas', 1)]	RNA polymerase sigma-54 factor [Azohydromonas australica];RNA polymerase sigma-54 factor	GO:0003677;GO:0003899;GO:0016987;GO:0003700;GO:0006352	PF00309;PF04963;PF04552;PF04963	0	rge:RGE_25170	0	K03092	0
Salix_HiSeq_c554704_g2_i1|m.1	Salix_HiSeq_c554704_g2_i1	1	15	0.851428	3.74862	Treatment	6.99755	0.986667	86.02	1e-50	171	89	103	90.2913	gi|655954838|ref|WP_028997729.1|	655954838	243	38.2716	ubiquinone biosynthesis methyltransferase UbiE [Azohydromonas australica]	0	0	0	0	0	0	0	Bacteria	Proteobacteria	Betaproteobacteria	Alcaligenaceae	Azohydromonas	Azohydromonas australica	Bacteria;Proteobacteria;Betaproteobacteria;Burkholderiales;Alcaligenaceae;Azohydromonas;Azohydromonas australica	gi|655954838|ref|WP_028997729.1|;tr|F3LNZ9|F3LNZ9_9BURK	Azohydromonas australica;Rubrivivax	171;167	89;85	[('biosynthesis', 2), ('UbiE', 2), ('ubiquinone', 1), ('methyltransferase', 1), ('[Azohydromonas', 1)]	ubiquinone biosynthesis methyltransferase UbiE [Azohydromonas australica];Ubiquinone/menaquinone biosynthesis C-methyltransferase UbiE	GO:0008425;GO:0009060;GO:0009234;GO:0006744	PF01209	0	0	0	0	0
Salix_HiSeq_c597776_g3_i4|m.8	Salix_HiSeq_c597776_g3_i4	14	119	0.212039	0.910633	Treatment	8.73189	0.982493	38.85	8e-24	106	36	158	98.7342	gi|803180015|emb|CFW91781.1|	803180015	465	33.7634	Uncharacterised protein [Bordetella pertussis]	0	0	0	0	0	0	0	Bacteria	Proteobacteria	Betaproteobacteria	Alcaligenaceae	Bordetella	Bordetella pertussis	Bacteria;Proteobacteria;Betaproteobacteria;Burkholderiales;Alcaligenaceae;Bordetella;Bordetella pertussis	gi|803180015|emb|CFW91781.1|	Bordetella pertussis	106	36	[('pertussis]', 1), ('Uncharacterised', 1), ('[Bordetella', 1)]	Uncharacterised protein [Bordetella pertussis]	0	0	0	0	0	0	0
Salix_HiSeq_c601467_g1_i4|m.10	Salix_HiSeq_c601467_g1_i4	24	178	0.28653	1.16574	Treatment	7.92893	0.957327	61.73	5e-21	92	59	109	74.3119	gi|801921967|emb|CFN73425.1|	801921967	104	77.8846	Uncharacterised protein [Bordetella pertussis]	0	0	0	0	0	0	0	Bacteria	Proteobacteria	Betaproteobacteria	Alcaligenaceae	Bordetella	Bordetella pertussis	Bacteria;Proteobacteria;Betaproteobacteria;Burkholderiales;Alcaligenaceae;Bordetella;Bordetella pertussis	gi|801921967|emb|CFN73425.1|	Bordetella pertussis	92	59	[('pertussis]', 1), ('Uncharacterised', 1), ('[Bordetella', 1)]	Uncharacterised protein [Bordetella pertussis]	0	0	0	0	0	0	0
Salix_HiSeq_c597038_g6_i1|m.3	Salix_HiSeq_c597038_g6_i1	8	61	0.40023	1.66375	Treatment	7.8919	0.976511	86.89	8e-107	338	89	185	98.9189	sp|Q3ILP9|RPOB_PSEHT	Q3ILP9	1341	13.6465	DNA-directed RNA polymerase subunit beta	GO:0003677;GO:0003899;GO:0032549;GO:0006351	PF04563;PF04561;PF04565;PF10385;PF00562;PF04560	PTHR20856	pha:PSHAa0222	0	K03043	0	Bacteria	Proteobacteria	Gammaproteobacteria	Alteromonadales	Pseudoalteromonadaceae	Pseudoalteromonas	Bacteria;Proteobacteria;Gammaproteobacteria;Gammaproteobacteria;Gammaproteobacteria;Gammaproteobacteria;Alteromonadales;Pseudoalteromonadaceae;Pseudoalteromonas	sp|Q3ILP9|RPOB_PSEHT;tr|A0A090RCI7|A0A090RCI7_9VIBR;gi|684605757|dbj|GAL12911.1|	Pseudoalteromonas;Vibrio;Vibrio sp. C7	338;332;332	89;87;87	[('RNA', 3), ('polymerase', 3), ('beta', 3), ('subunit', 3), ('DNA-directed', 3)]	DNA-directed RNA polymerase subunit beta;DNA-directed RNA polymerase beta subunit;DNA-directed RNA polymerase beta subunit [Vibrio sp. C7]	GO:0003677;GO:0003899;GO:0032549;GO:0006351;GO:0003677	PF04563;PF04561;PF04565;PF10385;PF00562;PF04560	PTHR20856;PTHR20856	pha:PSHAa0222;0	0	K03043;0	0
Salix_HiSeq_c49513_g1_i1|m.1	Salix_HiSeq_c49513_g1	59	7	3.44804	0.269227	Control	0.0681354	1	42.17	1e-12	76	46	1537	16.2004	tr|Q481I3|Q481I3_COLP3	Q481I3	169	48.5207	Phosphinothricin N-acetyltransferase	GO:0008080	0	0	cps:CPS_2571;	0	K03823;	0	Bacteria	Proteobacteria	Gammaproteobacteria	Alteromonadales	Colwelliaceae	Colwellia	Bacteria;Proteobacteria;Gammaproteobacteria;Gammaproteobacteria;Gammaproteobacteria;Gammaproteobacteria;Alteromonadales;Colwelliaceae;Colwellia	tr|Q481I3|Q481I3_COLP3;tr|D9WA37|D9WA37_9ACTO;tr|D7C1T0|D7C1T0_STRBB;tr|D2BA97|D2BA97_STRRD;tr|D6KCH6|D6KCH6_9ACTO;tr|S3C086|S3C086_9ACTO;tr|R4WPN7|R4WPN7_9BURK;tr|A4C427|A4C427_9GAMM;tr|C6W9P6|C6W9P6_ACTMD;tr|A0ADA9|A0ADA9_STRAM		76;75;76;71;71;71;70;69;68;69	46;42;41;40;40;39;38;38;36;36	[('Phosphinothricin', 5), ('N-acetyltransferase', 4), ('acetyltransferase', 3), ('GNAT', 2), ('family', 2)]	Phosphinothricin N-acetyltransferase;GNAT family toxin-antitoxin system, toxin component;Phosphinothricin acetyltransferase;Uncharacterized protein;Phosphinothricin N-acetyltransferase (Antibiotic resistance) protein;Phosphinothricin N-acetyltransferase;GCN5-related N-acetyltransferase;Putative acetyltransferase	GO:0008080;GO:0008080;GO:0008080	0	0	cps:CPS_2571;0;sbh:SBI_09013;sro:Sros_5144;buo:BRPE64_ACDS10760;ami:Amir_3361	0	K03823;0;K03823	0
Salix_HiSeq_c596019_g1_i1|m.15	Salix_HiSeq_c596019_g1_i1	8	66	0.0746159	0.295377	Treatment	7.37636	0.976085	49.47	3e-18	91	49	127	74.8031	tr|M3TVL4|M3TVL4_ENTHI	M3TVL4	752	12.633	Uncharacterized protein	0	0	0	0	0	0	0	Eukaryota	Amoebozoa	Archamoebae	Archamoebae	Entamoebidae	Entamoeba	Eukaryota;Amoebozoa;Archamoebae;Entamoebidae;Entamoeba	tr|M3TVL4|M3TVL4_ENTHI;gi|459657256|gb|EMH73405.1|	Entamoeba;Entamoeba histolytica HM-1:IMSS-B	91;91	49;49	[('EHI8A_167850', 1), ('Uncharacterized', 1), ('hypothetical', 1), ('HM-1:IMSS-B]', 1), ('histolytica', 1)]	Uncharacterized protein;hypothetical protein EHI8A_167850 [Entamoeba histolytica HM-1:IMSS-B]	0	0	0	0	0	0	0
Salix_HiSeq_c596019_g1_i7|m.13	Salix_HiSeq_c596019_g1_i7	7	66	0.070578	0.299555	Treatment	8.75307	0.991159	49.47	3e-18	91	49	127	74.8031	tr|M3TVL4|M3TVL4_ENTHI	M3TVL4	752	12.633	Uncharacterized protein	0	0	0	0	0	0	0	Eukaryota	Amoebozoa	Archamoebae	Archamoebae	Entamoebidae	Entamoeba	Eukaryota;Amoebozoa;Archamoebae;Entamoebidae;Entamoeba	tr|M3TVL4|M3TVL4_ENTHI;gi|459657256|gb|EMH73405.1|	Entamoeba;Entamoeba histolytica HM-1:IMSS-B	91;91	49;49	[('EHI8A_167850', 1), ('Uncharacterized', 1), ('hypothetical', 1), ('HM-1:IMSS-B]', 1), ('histolytica', 1)]	Uncharacterized protein;hypothetical protein EHI8A_167850 [Entamoeba histolytica HM-1:IMSS-B]	0	0	0	0	0	0	0
Salix_HiSeq_c601219_g2_i1|m.1	Salix_HiSeq_c601219_g2_i1	10	96	0.0975015	0.399742	Treatment	7.73437	0.993947	99.67	0	1274	100	604	99.8344	gi|597502379|gb|AHN10448.1|	597502379	762	79.1339	HTB2-GUS [Binary vector pFGUS3]	0	0	0	0	0	0	0	other sequences	artificial sequences	vectors	artificial sequences	vectors	Binary vector pFGUS3	other sequences;artificial sequences;vectors;Binary vector pFGUS3	gi|597502379|gb|AHN10448.1|;tr|U4Q148|U4Q148_9RHIZ;sp|P05804|BGLR_ECOLI	Binary vector pFGUS3;Rhizobium;Escherichia coli	1274;1265;1264	100;99;99	[('HTB2-GUS', 1), ('pFGUS3]', 1), ('Beta-D-glucuronidase', 1), ('vector', 1), ('Beta-glucuronidase', 1)]	HTB2-GUS [Binary vector pFGUS3];Beta-D-glucuronidase;Beta-glucuronidase	GO:0004566;GO:0005975;GO:0005829;GO:0019391;GO:0006027	PF00703;PF02836;PF02837;PF02837	0	rir:BN877_II1269;ecj:JW1609;eco:b1617	0	K01195;K01195	0
Salix_HiSeq_c601219_g2_i4|m.1	Salix_HiSeq_c601219_g2_i4	2	49	0.0243014	0.263046	Treatment	18.7034	0.999862	99.67	0	1274	100	604	99.8344	gi|597502379|gb|AHN10448.1|	597502379	762	79.1339	HTB2-GUS [Binary vector pFGUS3]	0	0	0	0	0	0	0	other sequences	artificial sequences	vectors	artificial sequences	vectors	Binary vector pFGUS3	other sequences;artificial sequences;vectors;Binary vector pFGUS3	gi|597502379|gb|AHN10448.1|;tr|U4Q148|U4Q148_9RHIZ;sp|P05804|BGLR_ECOLI	Binary vector pFGUS3;Rhizobium;Escherichia coli	1274;1265;1264	100;99;99	[('HTB2-GUS', 1), ('pFGUS3]', 1), ('Beta-D-glucuronidase', 1), ('vector', 1), ('Beta-glucuronidase', 1)]	HTB2-GUS [Binary vector pFGUS3];Beta-D-glucuronidase;Beta-glucuronidase	GO:0004566;GO:0005975;GO:0005829;GO:0019391;GO:0006027	PF00703;PF02836;PF02837;PF02837	0	rir:BN877_II1269;ecj:JW1609;eco:b1617	0	K01195;K01195	0
Salix_HiSeq_c555414_g4_i1|m.1	Salix_HiSeq_c555414_g4_i1	217	41	26.8031	4.22304	Control	0.220754	1	41.38	3e-23	99	41	146	78.0822	tr|A0A0J5PNQ2|A0A0J5PNQ2_ASPFM	A0A0J5PNQ2	123	94.3089	Centromere protein V	GO:0016846	PF04828;PF04828	0	0	0	0	0	Eukaryota	Fungi	Dikarya	Aspergillaceae	Aspergillus	Aspergillus	Eukaryota;Fungi;Dikarya;Ascomycota;Pezizomycotina;Eurotiomycetes;Eurotiomycetidae;Eurotiales;Aspergillaceae;Aspergillus;Aspergillus	tr|A0A0J5PNQ2|A0A0J5PNQ2_ASPFM;gi|846912433|gb|KMK58301.1|	Aspergillus;Aspergillus fumigatus Z5	99;99	41;41	[('Centromere', 2), ('[Aspergillus', 1), ('fumigatus', 1), ('Z5]', 1)]	Centromere protein V;Centromere protein V [Aspergillus fumigatus Z5]	GO:0016846	PF04828;PF04828	0	0	0	0	0
Salix_HiSeq_c602116_g1_i2|m.4	Salix_HiSeq_c602116_g1_i2	18	151	0.314692	1.37251	Treatment	8.68553	0.98189	100	0	656	100	328	99.6951	tr|Q5MRA3|Q5MRA3_BACTU	Q5MRA3	327	100	Putative uncharacterized protein	0	0	0	0	0	0	0	Bacteria	Firmicutes	Bacilli	Bacillaceae	Bacillus	Bacillus cereus group	Bacteria;Firmicutes;Bacilli;Bacillales;Bacillaceae;Bacillus;Bacillus cereus group	tr|Q5MRA3|Q5MRA3_BACTU;gi|50346908|gb|AAT75160.1|	Bacillus cereus group;Bacillus thuringiensis serovar shandongiensis	656;656	100;100	[('Putative', 1), ('uncharacterized', 1), ('shandongiensis]', 1), ('serovar', 1), ('[Bacillus', 1)]	Putative uncharacterized protein;hypothetical protein [Bacillus thuringiensis serovar shandongiensis]	0	0	0	0	0	0	0
Salix_HiSeq_c378094_g1_i1|m.1	Salix_HiSeq_c378094_g1	0	141	0	32.8825	Treatment	7012.86	1	46.77	1e-06	51	40	209	88.9952	tr|G8N563|G8N563_GEOTH	G8N563	64	96.875	Uncharacterized protein	0	0	0	0	0	0	0	Bacteria	Firmicutes	Bacilli	Bacillaceae	Geobacillus	Geobacillus thermoleovorans group	Bacteria;Firmicutes;Bacilli;Bacillales;Bacillaceae;Geobacillus;Geobacillus thermoleovorans group	tr|G8N563|G8N563_GEOTH;tr|G8MZA8|G8MZA8_GEOTH;tr|G8N0X1|G8N0X1_GEOTH;tr|E6QPT9|E6QPT9_9ZZZZ;tr|R6VY11|R6VY11_9FIRM		51;50;50;47;48	40;40;40;39;37	[('Uncharacterized', 5)]	Uncharacterized protein;Uncharacterized protein;Uncharacterized protein	0	0	0	0	0	0	0
Salix_HiSeq_c488668_g1_i1|m.1	Salix_HiSeq_c488668_g1	22	1	7.8215	0.248871	Control	0.0281363	1	72.22	2e-05	50	67	246	43.9024	tr|G8N016|G8N016_GEOTH	G8N016	292	12.3288	Uncharacterized protein	0	0	0	0	0	0	0	Bacteria	Firmicutes	Bacilli	Bacillaceae	Geobacillus	Geobacillus thermoleovorans group	Bacteria;Firmicutes;Bacilli;Bacillales;Bacillaceae;Geobacillus;Geobacillus thermoleovorans group	tr|G8N016|G8N016_GEOTH;tr|G8N320|G8N320_GEOTH		50;50	67;67	[('Uncharacterized', 2)]	Uncharacterized protein;Uncharacterized protein	0	0	0	0	0	0	0
Salix_HiSeq_c579617_g1_i2|m.2	Salix_HiSeq_c579617_g1	2	20	0.718533	4.1585	Treatment	5.25805	0.994744	60.87	2e-07	54	57	257	53.6965	tr|G8MZA8|G8MZA8_GEOTH	G8MZA8	114	40.3509	Uncharacterized protein	0	0	0	0	0	0	0	Bacteria	Firmicutes	Bacilli	Bacillaceae	Geobacillus	Geobacillus thermoleovorans group	Bacteria;Firmicutes;Bacilli;Bacillales;Bacillaceae;Geobacillus;Geobacillus thermoleovorans group	tr|G8MZA8|G8MZA8_GEOTH		54	57	[('Uncharacterized', 1)]	Uncharacterized protein	0	0	0	0	0	0	0
Salix_HiSeq_c569655_g1_i1|m.1	Salix_HiSeq_c569655_g1	15	4	4.28988	0.988005	Control	0.247248	0.997949	88.89	2e-07	55	90	339	23.8938	tr|A3IDC9|A3IDC9_9BACI	A3IDC9	115	23.4783	Uncharacterized protein	0	0	0	0	0	0	0	Bacteria	Firmicutes	Bacilli	Bacillales	Bacillaceae	Bacillus	Bacteria;Firmicutes;Bacilli;Bacillales;Bacillaceae;Bacillus	tr|A3IDC9|A3IDC9_9BACI		55	90	[('Uncharacterized', 1)]	Uncharacterized protein	0	0	0	0	0	0	0
Salix_HiSeq_c579617_g1_i1|m.1	Salix_HiSeq_c579617_g1	0	112	0.392946	22.7707	Treatment	52.7567	1	78.95	4e-05	35	83	258	22.093	tr|I0UMX8|I0UMX8_BACLI	I0UMX8	154	12.3377	Uncharacterized protein	0	0	0	0	0	0	0	Bacteria	Firmicutes	Bacilli	Bacillales	Bacillaceae	Bacillus	Bacteria;Firmicutes;Bacilli;Bacillales;Bacillaceae;Bacillus	tr|I0UMX8|I0UMX8_BACLI;tr|M5R870|M5R870_9BACI		35;35	83;82	[('Uncharacterized', 2)]	Uncharacterized protein;Uncharacterized protein	0	0	0	0	0	0	0
Salix_HiSeq_c598025_g4_i1|m.1	Salix_HiSeq_c598025_g4	10	298	1.51733	31.9418	Treatment	20.1478	0.999984	56.06	3e-13	72	49	423	46.8085	tr|D4PZP5|D4PZP5_LISMN	D4PZP5	110	60	Uncharacterized protein	0	0	0	0	0	0	0	Bacteria	Firmicutes	Bacilli	Bacillales	Listeriaceae	Listeria	Bacteria;Firmicutes;Bacilli;Bacillales;Listeriaceae;Listeria	tr|D4PZP5|D4PZP5_LISMN;tr|D5GZ88|D5GZ88_LACCS;tr|V6F3Z3|V6F3Z3_9PROT;tr|C6J7T3|C6J7T3_9BACL;tr|Q3BKI1|Q3BKI1_9PROT;tr|A5ZQM1|A5ZQM1_9FIRM;tr|A5ZTV7|A5ZTV7_9FIRM;tr|B0A7G6|B0A7G6_9FIRM;tr|K8EDY4|K8EDY4_CARML;tr|A7B8Q0|A7B8Q0_RUMGN		72;76;78;65;78;74;74;70;65;65	49;48;45;45;45;42;42;42;40;40	[('Uncharacterized', 9), ('Conserved', 1), ('(Fragment)', 1)]	Uncharacterized protein;Conserved protein;Uncharacterized protein;Uncharacterized protein (Fragment);Uncharacterized protein	0	0	0	lcr:LCRIS_00063;mgy:MGMSR_1983;0;cml:BN424_1031	0	0	0
Salix_HiSeq_c571407_g2_i1|m.1	Salix_HiSeq_c571407_g2	2	26	0.344741	7.6695	Treatment	28.94	0.998733	57.75	9e-14	71	49	371	57.4124	tr|F5LB49|F5LB49_9BACI	F5LB49	169	41.4201	Uncharacterized protein (Fragment)	0	0	0	0	0	0	0	Bacteria	Firmicutes	Bacilli	Bacillales	Bacillaceae	Caldalkalibacillus	Bacteria;Firmicutes;Bacilli;Bacillales;Bacillaceae;Caldalkalibacillus	tr|F5LB49|F5LB49_9BACI;tr|Q57J74|Q57J74_SALCH;tr|Q57T06|Q57T06_SALCH		71;64;63	49;39;39	[('Uncharacterized', 3), ('(Fragment)', 1)]	Uncharacterized protein (Fragment);Uncharacterized protein;Uncharacterized protein	0	0	0	0	0	0	0
Salix_HiSeq_c583960_g4_i3|m.4	Salix_HiSeq_c583960_g4_i3	13	92	0.434178	1.29332	Treatment	5.48109	0.959407	98.46	1e-34	125	98	127	51.1811	tr|A0A0E1VKX6|A0A0E1VKX6_STAA3	A0A0E1VKX6	65	100	Uncharacterized protein (Fragment)	0	0	0	0	0	0	0	Bacteria	Firmicutes	Bacilli	Bacilli	Bacillales	Staphylococcus	Bacteria;Firmicutes;Bacilli;Bacillales;Staphylococcus	tr|A0A0E1VKX6|A0A0E1VKX6_STAA3;gi|253725392|gb|EES94121.1|	Staphylococcus;Staphylococcus aureus subsp. aureus USA300_TCH959	125;125	98;98	[('aureus', 2), ('partial', 1), ('Uncharacterized', 1), ('HMPREF0776_1253,', 1), ('subsp.', 1)]	Uncharacterized protein (Fragment);hypothetical protein HMPREF0776_1253, partial [Staphylococcus aureus subsp. aureus USA300_TCH959]	0	0	0	0	0	0	0
Salix_HiSeq_c597700_g3_i2|m.1	Salix_HiSeq_c597700_g3_i2	8	58	0.230645	0.826028	Treatment	7.37615	0.970597	100	0	872	100	421	99.7625	tr|C8C166|C8C166_9BACT	C8C166	420	100	Beta-lactamase	GO:0030288;GO:0008800;GO:0017001;GO:0046677	PF00144;PF00144	0	0	0	0	0	Bacteria	Bacteria	Bacteria	Bacteria	Bacteria	Bacteria	Bacteria;Bacteria;Bacteria;Bacteria;Bacteria;Bacteria	tr|C8C166|C8C166_9BACT;gi|254966781|gb|ACT97394.1|	Bacteria;mixed culture bacterium AX_gF3SD01_01	872;872	100;100	[('bacterium', 1), ('culture', 1), ('beta-lactamase', 1), ('Beta-lactamase', 1), ('[mixed', 1)]	Beta-lactamase;AmpC-EcolK12 beta-lactamase [mixed culture bacterium AX_gF3SD01_01]	GO:0030288;GO:0008800;GO:0017001;GO:0046677	PF00144;PF00144	0	0	0	0	0
Salix_HiSeq_c593447_g1_i4|m.1	Salix_HiSeq_c593447_g1_i4	7	63	0.189608	0.765336	Treatment	8.66121	0.982072	100	0	734	100	353	99.7167	tr|W0FQG1|W0FQG1_9BACT	W0FQG1	352	100	Cyclic pyranopterin monophosphate synthase	GO:0019008;GO:0051539;GO:0061597;GO:0005525;GO:0046872;GO:0006777	PF06463;PF04055	0	0	0	0	0	Bacteria	Bacteria	Bacteria	Bacteria	Bacteria	Bacteria	Bacteria;Bacteria;Bacteria;Bacteria;Bacteria;Bacteria	tr|W0FQG1|W0FQG1_9BACT;gi|571052054|gb|AHF25729.1|;sp|P30745|MOAA_ECOLI	Bacteria;uncultured bacterium Contigcl_48;Escherichia coli	734;734;686	100;100;93	[('pyranopterin', 2), ('monophosphate', 2), ('Cyclic', 2), ('synthase', 2), ('Contigcl_48]', 1)]	Cyclic pyranopterin monophosphate synthase;molybdenum cofactor biosynthesis protein A [uncultured bacterium Contigcl_48];Cyclic pyranopterin monophosphate synthase	GO:0019008;GO:0051539;GO:0061597;GO:0005525;GO:0046872;GO:0006777;0;GO:0005829;GO:0019008;GO:0032324;GO:0009408	PF06463;PF04055;0;PF06463;PF04055	0	0;ecj:JW0764;eco:b0781	0	0;K03639	0
Salix_HiSeq_c600836_g4_i7|m.10	Salix_HiSeq_c600836_g4_i7	18	154	0.179853	0.825972	Treatment	9.26737	0.981288	100	2e-109	320	100	157	99.3631	gi|446873153|ref|WP_000950409.1|	446873153	156	100	MULTISPECIES: DUF1456 domain-containing protein [Bacteria]	0	0	0	0	0	0	0	Bacteria	Bacteria	Bacteria	Bacteria	Bacteria	Bacteria	Bacteria;Bacteria;Bacteria;Bacteria;Bacteria;Bacteria	gi|446873153|ref|WP_000950409.1|;sp|P33355|YEHS_ECOLI;tr|K4XES7|K4XES7_ECOLX	Bacteria;Escherichia coli;Escherichia coli	320;320;320	100;100;100	[('Uncharacterized', 2), ('MULTISPECIES:', 1), ('domain-containing', 1), ('YehS', 1), ('DUF1456', 1)]	MULTISPECIES: DUF1456 domain-containing protein [Bacteria];Uncharacterized protein YehS;Uncharacterized protein	0	PF07308;PF07308	0	ecj:JW2112;eco:b2124	0	0	0
Salix_HiSeq_c601605_g4_i3|m.11	Salix_HiSeq_c601605_g4_i3	9	75	0.0805766	0.431337	Treatment	11.2587	0.98562	100	9e-72	221	100	110	99.0909	gi|446129135|ref|WP_000206990.1|	446129135	109	100	MULTISPECIES: DUF446 domain-containing protein [Bacteria]	0	0	0	0	0	0	0	Bacteria	Bacteria	Bacteria	Bacteria	Bacteria	Bacteria	Bacteria;Bacteria;Bacteria;Bacteria;Bacteria;Bacteria	gi|446129135|ref|WP_000206990.1|;sp|Q46919|YQCC_ECOLI;tr|A0A0E1ZZP2|A0A0E1ZZP2_ECOLX	Bacteria;Escherichia coli;Escherichia coli	221;221;221	100;100;100	[('Uncharacterized', 2), ('YqcC', 1), ('MULTISPECIES:', 1), ('domain-containing', 1), ('[Bacteria]', 1)]	MULTISPECIES: DUF446 domain-containing protein [Bacteria];Uncharacterized protein YqcC;Uncharacterized protein	GO:0044010	PF04287;PF04287	0	ecj:JW2763;eco:b2792	0	0	0
Salix_HiSeq_c601605_g4_i6|m.11	Salix_HiSeq_c601605_g4_i6	16	154	0.17592	0.814324	Treatment	8.87661	0.993016	100	9e-72	221	100	110	99.0909	gi|446129135|ref|WP_000206990.1|	446129135	109	100	MULTISPECIES: DUF446 domain-containing protein [Bacteria]	0	0	0	0	0	0	0	Bacteria	Bacteria	Bacteria	Bacteria	Bacteria	Bacteria	Bacteria;Bacteria;Bacteria;Bacteria;Bacteria;Bacteria	gi|446129135|ref|WP_000206990.1|;sp|Q46919|YQCC_ECOLI;tr|A0A0E1ZZP2|A0A0E1ZZP2_ECOLX	Bacteria;Escherichia coli;Escherichia coli	221;221;221	100;100;100	[('Uncharacterized', 2), ('YqcC', 1), ('MULTISPECIES:', 1), ('domain-containing', 1), ('[Bacteria]', 1)]	MULTISPECIES: DUF446 domain-containing protein [Bacteria];Uncharacterized protein YqcC;Uncharacterized protein	GO:0044010	PF04287;PF04287	0	ecj:JW2763;eco:b2792	0	0	0
Salix_HiSeq_c593259_g1_i2|m.1	Salix_HiSeq_c593259_g1_i2	92	19	20.4958	3.05556	Control	0.144958	0.999991	99.39	1e-112	333	99	169	96.4497	tr|Q5J0A5|Q5J0A5_9BACT	Q5J0A5	271	60.1476	Ribulose-1,5-bisphosphate carboxylase/oxygenase large subunit (Fragment)	GO:0000287	PF00016;PF00016	0	0	0	0	0	Bacteria	Bacteria	Bacteria	Bacteria	Bacteria	Bacteria	Bacteria;Bacteria;Bacteria;Bacteria;Bacteria;Bacteria	tr|Q5J0A5|Q5J0A5_9BACT;gi|50542730|gb|AAT78630.1|	Bacteria;uncultured bacterium	333;333	99;99	[('carboxylase/oxygenase', 2), ('large', 2), ('subunit,', 1), ('(Fragment)', 1), ('partial', 1)]	Ribulose-1,5-bisphosphate carboxylase/oxygenase large subunit (Fragment);ribulose-1,5-bisphosphate carboxylase/oxygenase large subunit, partial [uncultured bacterium]	GO:0000287	PF00016;PF00016	0	0	0	0	0
Salix_HiSeq_c602175_g1_i1|m.9	Salix_HiSeq_c602175_g1_i1	9	73	0.112728	0.523186	Treatment	9.27492	0.981538	100	2e-92	279	100	135	100	tr|W0FPH4|W0FPH4_9BACT	W0FPH4	256	52.7344	Right origin-binding protein	GO:0043565;GO:0003700;GO:0006351	PF06445;PF12833	0	0	0	0	0	Bacteria	Bacteria	Bacteria	Bacteria	Bacteria	Bacteria	Bacteria;Bacteria;Bacteria;Bacteria;Bacteria;Bacteria	tr|W0FPH4|W0FPH4_9BACT;gi|535086780|gb|EQS33216.1|;sp|P0ACI2|ROB_SHIFL	Bacteria;Escherichia coli HVH 149 (4-4451880);Shigella	279;280;278	100;100;99	[('origin-binding', 3), ('Right', 2), ('HVH', 1), ('(4-4451880)]', 1), ('149', 1)]	Right origin-binding protein;right origin-binding protein [Escherichia coli HVH 149 (4-4451880)];Right origin-binding protein	GO:0043565;GO:0003700;GO:0006351;0;GO:0043565;GO:0003700	PF06445;PF12833;0;PF06445;PF12833	0	0;sfl:SF4428;sfx:S4699	0	0;K05804	0
Salix_HiSeq_c578482_g1_i4|m.1	Salix_HiSeq_c578482_g1	25	151	10.0696	35.8509	Treatment	2.88832	0.95054	89.29	1e-05	48	85	224	37.5	tr|L7VXV7|L7VXV7_9BACT	L7VXV7	52	53.8462	Uncharacterized protein	0	0	0	0	0	0	0	Bacteria	Bacteria	Bacteria	Bacteria	Bacteria	Bacteria	Bacteria;Bacteria;Bacteria;Bacteria;Bacteria;Bacteria	tr|L7VXV7|L7VXV7_9BACT;tr|E9HWS5|E9HWS5_DAPPU		48;48	85;84	[('uncharacterized', 1), ('Putative', 1), ('Uncharacterized', 1)]	Uncharacterized protein;Putative uncharacterized protein	0	0	0	0	0	0	0
Salix_HiSeq_c601231_g1_i1|m.5	Salix_HiSeq_c601231_g1_i1	2	25	0.0439481	0.465311	Treatment	18.4779	0.997949	62.96	1e-09	61	55	114	47.3684	tr|K1YN95|K1YN95_9BACT	K1YN95	121	44.6281	Uncharacterized protein	0	0	0	0	0	0	0	Bacteria	Bacteria	Bacteria	Bacteria	Bacteria	Bacteria	Bacteria;Bacteria;Bacteria;Bacteria;Bacteria;Bacteria	tr|K1YN95|K1YN95_9BACT;gi|406877731|gb|EKD26869.1|	Bacteria;uncultured bacterium	61;61	55;55	[('[uncultured', 1), ('ACD_79C00986G0001', 1), ('bacterium]', 1), ('hypothetical', 1), ('Uncharacterized', 1)]	Uncharacterized protein;hypothetical protein ACD_79C00986G0001 [uncultured bacterium]	0	0	0	0	0	0	0
Salix_HiSeq_c601231_g1_i2|m.5	Salix_HiSeq_c601231_g1_i2	5	51	0.23056	0.842538	Treatment	7.36726	0.991848	62.96	1e-09	61	55	114	47.3684	tr|K1YN95|K1YN95_9BACT	K1YN95	121	44.6281	Uncharacterized protein	0	0	0	0	0	0	0	Bacteria	Bacteria	Bacteria	Bacteria	Bacteria	Bacteria	Bacteria;Bacteria;Bacteria;Bacteria;Bacteria;Bacteria	tr|K1YN95|K1YN95_9BACT;gi|406877731|gb|EKD26869.1|	Bacteria;uncultured bacterium	61;61	55;55	[('[uncultured', 1), ('ACD_79C00986G0001', 1), ('bacterium]', 1), ('hypothetical', 1), ('Uncharacterized', 1)]	Uncharacterized protein;hypothetical protein ACD_79C00986G0001 [uncultured bacterium]	0	0	0	0	0	0	0
Salix_HiSeq_c573034_g3_i1|m.1	Salix_HiSeq_c573034_g3	1	41	0.197191	6.51402	Treatment	42.1533	0.999999	83.33	2e-13	64	86	406	26.601	tr|D0TLK8|D0TLK8_9BACE	D0TLK8	84	42.8571	Uncharacterized protein	0	0	0	0	0	0	0	Bacteria	Bacteroidetes	Bacteroidia	Bacteroidales	Bacteroidaceae	Bacteroides	Bacteria;Bacteroidetes;Bacteroidia;Bacteroidales;Bacteroidaceae;Bacteroides	tr|D0TLK8|D0TLK8_9BACE		64	86	[('Uncharacterized', 1)]	Uncharacterized protein	0	0	0	0	0	0	0
Salix_HiSeq_c589771_g6_i1|m.1	Salix_HiSeq_c589771_g6	2	541	0.666004	97.8739	Treatment	139.284	1	71.05	2e-06	50	50	284	40.1408	tr|A7V4G3|A7V4G3_BACUN	A7V4G3	62	61.2903	Uncharacterized protein	0	0	0	0	0	0	0	Bacteria	Bacteroidetes	Bacteroidia	Bacteroidales	Bacteroidaceae	Bacteroides	Bacteria;Bacteroidetes;Bacteroidia;Bacteroidales;Bacteroidaceae;Bacteroides	tr|A7V4G3|A7V4G3_BACUN;tr|E0Y0T8|E0Y0T8_9SPHI;tr|A6BL09|A6BL09_9FIRM;tr|A6BL10|A6BL10_9FIRM;tr|A6BKY6|A6BKY6_9FIRM		50;49;58;58;57	50;48;45;44;43	[('Uncharacterized', 4), ('uncharacterized', 1), ('Putative', 1)]	Uncharacterized protein;Putative uncharacterized protein;Uncharacterized protein;Uncharacterized protein	0	0	0	0	0	0	0
Salix_HiSeq_c586017_g1_i1|m.1	Salix_HiSeq_c586017_g1	7	54	1.90389	7.89616	Treatment	5.87351	0.993773	61.11	2e-33	126	51	379	99.7361	tr|K0WU71|K0WU71_9PORP	K0WU71	181	69.6133	Uncharacterized protein	0	0	0	0	0	0	0	Bacteria	Bacteroidetes	Bacteroidia	Bacteroidales	Porphyromonadaceae	Barnesiella	Bacteria;Bacteroidetes;Bacteroidia;Bacteroidales;Porphyromonadaceae;Barnesiella	tr|K0WU71|K0WU71_9PORP;tr|K0WTB3|K0WTB3_9PORP		126;125	51;50	[('Uncharacterized', 2)]	Uncharacterized protein;Uncharacterized protein	0	0	0	0	0	0	0
Salix_HiSeq_c564649_g1_i1|m.1	Salix_HiSeq_c564649_g1	1	89	0.81974	29.3742	Treatment	30.8117	1	66	3e-11	65	65	214	70.0935	tr|D3IN37|D3IN37_9BACT	D3IN37	156	32.0513	Uncharacterized protein (Fragment)	0	0	0	0	0	0	0	Bacteria	Bacteroidetes	Bacteroidia	Bacteroidales	Prevotellaceae	Prevotella	Bacteria;Bacteroidetes;Bacteroidia;Bacteroidales;Prevotellaceae;Prevotella	tr|D3IN37|D3IN37_9BACT		65	65	[('(Fragment)', 1), ('Uncharacterized', 1)]	Uncharacterized protein (Fragment)	0	0	0	0	0	0	0
Salix_HiSeq_c592947_g4_i3|m.1	Salix_HiSeq_c592947_g4_i3	41	0	10.7184	0	Control	0.000213835	1	68.29	1e-30	120	71	112	73.2143	tr|A0A0L6TBY5|A0A0L6TBY5_9BURK	A0A0L6TBY5	296	27.7027	4-diphosphocytidyl-2-C-methyl-D-erythritol kinase	0	PF00288	PTHR20861:SF2	0	0	0	0	Bacteria	Proteobacteria	Betaproteobacteria	Betaproteobacteria	Burkholderiales	Methylibium	Bacteria;Proteobacteria;Betaproteobacteria;Burkholderiales;Methylibium	tr|A0A0L6TBY5|A0A0L6TBY5_9BURK;gi|913635028|gb|KNZ33657.1|	Methylibium;Methylibium sp. NZG	120;120	71;71	[('kinase', 2), ('4-diphosphocytidyl-2C-methyl-D-erythritol', 1), ('[Methylibium', 1), ('sp.', 1), ('NZG]', 1)]	4-diphosphocytidyl-2-C-methyl-D-erythritol kinase;4-diphosphocytidyl-2C-methyl-D-erythritol kinase [Methylibium sp. NZG]	0	PF00288	PTHR20861:SF2	0	0	0	0
Salix_HiSeq_c592947_g3_i1|m.1	Salix_HiSeq_c592947_g3	48	5	24.9406	0.886225	Control	0.0295996	1	73.24	2e-25	105	74	213	100	tr|I0HMH6|I0HMH6_RUBGI	I0HMH6	293	23.2082	4-diphosphocytidyl-2-C-methyl-D-erythritol kinase	GO:0050515; GO:0005524; GO:0019288; GO:0016114	PF00288	PTHR20861:SF2	rge:RGE_08720;	0	K00919;	0	Bacteria	Proteobacteria	Betaproteobacteria	Betaproteobacteria	Burkholderiales	Rubrivivax	Bacteria;Proteobacteria;Betaproteobacteria;Burkholderiales;Rubrivivax	tr|I0HMH6|I0HMH6_RUBGI;tr|F3LTT0|F3LTT0_9BURK		105;103	74;71	[('4-diphosphocytidyl-2-C-methyl-D-erythritol', 2), ('kinase', 2)]	4-diphosphocytidyl-2-C-methyl-D-erythritol kinase;4-diphosphocytidyl-2-C-methyl-D-erythritol kinase	GO:0050515;GO:0005524;GO:0019288;GO:0016114;GO:0050515;GO:0016114	PF00288;PF00288	PTHR20861:SF2;PTHR20861:SF2	rge:RGE_08720	0	K00919	0
Salix_HiSeq_c582480_g2_i8|m.1	Salix_HiSeq_c582480_g2	11	3	3.52974	0.987378	Control	0.305312	0.995652	92.54	4e-35	126	94	355	56.6197	tr|I0HS08|I0HS08_RUBGI	I0HS08	67	100	50S ribosomal protein L35	GO:0005840; GO:0003735; GO:0006412	PF01632	0	rge:RGE_24540;	0	K02916;	0	Bacteria	Proteobacteria	Betaproteobacteria	Betaproteobacteria	Burkholderiales	Rubrivivax	Bacteria;Proteobacteria;Betaproteobacteria;Burkholderiales;Rubrivivax	tr|I0HS08|I0HS08_RUBGI;tr|F5XVV6|F5XVV6_RAMTT;sp|A1TR37|RL35_ACIAC;tr|I4MNX5|I4MNX5_9BURK;sp|B1XYZ5|RL35_LEPCP;tr|F3LPZ2|F3LPZ2_9BURK;tr|K0I2G6|K0I2G6_9BURK;tr|I4Z6D9|I4Z6D9_9BURK;tr|C5T3R1|C5T3R1_ACIDE;tr|E8TR09|E8TR09_ALIDB		126;125;125;126;123;123;122;122;122;121	94;93;93;93;90;89;88;88;88;87	[('L35', 10), ('50S', 10), ('ribosomal', 10)]	50S ribosomal protein L35;50S ribosomal protein L35;50S ribosomal protein L35	GO:0005840;GO:0003735;GO:0006412;GO:0005840;GO:0006412	PF01632;PF01632;PF01632	0	rge:RGE_24540;rta:Rta_17790;aav:Aave_2857;0;lch:Lcho_1747;ack:C380_14205;adn:Alide_2511 ;	0	K02916;K02916;0 ;	0
Salix_HiSeq_c96461_g1_i1|m.1	Salix_HiSeq_c96461_g1	21	3	9.81427	0.498151	Control	0.0428078	0.999994	61.29	2e-14	76	66	234	79.4872	tr|A2SMF8|A2SMF8_METPP	A2SMF8	428	14.486	Membrane-fusion protein	GO:0016020; GO:0009306	0	0	mpt:Mpe_A3794;	0	K13408;	0	Bacteria	Proteobacteria	Betaproteobacteria	Betaproteobacteria	Burkholderiales	Methylibium	Bacteria;Proteobacteria;Betaproteobacteria;Burkholderiales;Methylibium	tr|A2SMF8|A2SMF8_METPP		76	66	[('Membrane-fusion', 1)]	Membrane-fusion protein	GO:0016020;GO:0009306	0	0	mpt:Mpe_A3794 ;	0	K13408 ;	0
Salix_HiSeq_c599279_g3_i1|m.1	Salix_HiSeq_c599279_g3_i1	15	2	4.78741	0.713121	Control	0.152206	0.999936	94.37	2e-89	283	96	142	100	tr|A2SLA7|A2SLA7_METPP	A2SLA7	606	23.4323	methanol dehydrogenase protein, large subunit	GO:0016020;GO:0005509;GO:0016614	PF13360	0	mpt:Mpe_A3393	0	0	0	Bacteria	Proteobacteria	Betaproteobacteria	Betaproteobacteria	Burkholderiales	Methylibium	Bacteria;Proteobacteria;Betaproteobacteria;Burkholderiales;Methylibium	tr|A2SLA7|A2SLA7_METPP;gi|835393149|ref|WP_047488412.1|	Methylibium;Methylibium sp. CF059	283;283	96;96	[('methanol', 2), ('dehydrogenase', 2), ('CF059]', 1), ('Putative', 1), ('[Methylibium', 1)]	Putative methanol dehydrogenase protein, large subunit;methanol dehydrogenase [Methylibium sp. CF059]	GO:0016020;GO:0005509;GO:0016614	PF13360	0	mpt:Mpe_A3393	0	0	0
Salix_HiSeq_c570566_g2_i2|m.1	Salix_HiSeq_c570566_g2	2	17	0.30176	3.15886	Treatment	15.2756	0.981603	70.21	3e-11	68	73	494	28.5425	tr|A2SHU2|A2SHU2_METPP	A2SHU2	166	28.3133	Osmotically inducible periplasmic protein	0	PF04972	0	mpt:Mpe_A2175;	0	0	0	Bacteria	Proteobacteria	Betaproteobacteria	Betaproteobacteria	Burkholderiales	Methylibium	Bacteria;Proteobacteria;Betaproteobacteria;Burkholderiales;Methylibium	tr|A2SHU2|A2SHU2_METPP		68	73	[('Osmotically', 1), ('periplasmic', 1), ('inducible', 1)]	Osmotically inducible periplasmic protein	0	PF04972	0	mpt:Mpe_A2175 ;	0	0	0
Salix_HiSeq_c540402_g1_i1|m.1	Salix_HiSeq_c540402_g1	116	3	37.8398	0.57279	Control	0.0142899	1	75	2e-05	47	77	220	38.1818	tr|B1N6K0|B1N6K0_9PROT	B1N6K0	49	57.1429	Putative uncharacterized protein	0	0	0	0	0	0	0	Bacteria	Proteobacteria	Betaproteobacteria	Betaproteobacteria	Betaproteobacteria	Betaproteobacteria	Bacteria;Proteobacteria;Betaproteobacteria;Betaproteobacteria;Betaproteobacteria;Betaproteobacteria	tr|B1N6K0|B1N6K0_9PROT;tr|C9YEF0|C9YEF0_9BURK;tr|B6BUI8|B6BUI8_9PROT		47;49;47	77;73;73	[('Putative', 3), ('uncharacterized', 3)]	Putative uncharacterized protein;Putative uncharacterized protein;Putative uncharacterized protein	0	0	0	0	0	0	0
Salix_HiSeq_c601380_g1_i1|m.1	Salix_HiSeq_c601380_g1	130	42	87.9322	8.24922	Control	0.0797343	0.961015	93.22	2e-29	112	93	288	61.4583	tr|B1N6J8|B1N6J8_9PROT	B1N6J8	109	54.1284	Putative uncharacterized protein	0	0	0	0	0	0	0	Bacteria	Proteobacteria	Betaproteobacteria	Betaproteobacteria	Betaproteobacteria	Betaproteobacteria	Bacteria;Proteobacteria;Betaproteobacteria;Betaproteobacteria;Betaproteobacteria;Betaproteobacteria	tr|B1N6J8|B1N6J8_9PROT		112	93	[('Putative', 1), ('uncharacterized', 1)]	Putative uncharacterized protein	0	0	0	0	0	0	0
Salix_HiSeq_c570963_g1_i2|m.1	Salix_HiSeq_c570963_g1	25	11	8.48875	4.03212	Control	0.602539	0.964766	83.67	4e-17	84	86	210	70	tr|I0HS06|I0HS06_RUBGI	I0HS06	635	7.71654	Threonine--tRNA ligase	GO:0005737; GO:0005524; GO:0046872; GO:0004829; GO:0006435	PF03129; PF03129; PF03129; PF03129	0	rge:RGE_24520;	0	K01868;	0	Bacteria	Proteobacteria	Betaproteobacteria	Betaproteobacteria	Burkholderiales	Rubrivivax	Bacteria;Proteobacteria;Betaproteobacteria;Burkholderiales;Rubrivivax	tr|I0HS06|I0HS06_RUBGI;tr|F3LPZ4|F3LPZ4_9BURK		84;84	86;86	[('ligase', 2), ('Threonine--tRNA', 2)]	Threonine--tRNA ligase;Threonine--tRNA ligase	GO:0005737;GO:0005524;GO:0046872;GO:0004829;GO:0006435;GO:0005737;GO:0006435	PF03129;PF03129;PF03129	0	rge:RGE_24520	0	K01868	0
Salix_HiSeq_c555776_g1_i1|m.1	Salix_HiSeq_c555776_g1_i1	43	0	15.7892	0	Control	0.000154903	1	63.27	2e-32	121	60	108	89.8148	tr|A0A0L6TBS5|A0A0L6TBS5_9BURK	A0A0L6TBS5	131	74.8092	Uncharacterized protein	0	PF00545	0	0	0	0	0	Bacteria	Proteobacteria	Betaproteobacteria	Betaproteobacteria	Burkholderiales	Methylibium	Bacteria;Proteobacteria;Betaproteobacteria;Burkholderiales;Methylibium	tr|A0A0L6TBS5|A0A0L6TBS5_9BURK;gi|518256716|ref|WP_019426924.1|	Methylibium;Limnohabitans sp. Rim28	121;125	60;58	[('Rim28]', 1), ('[Limnohabitans', 1), ('sp.', 1), ('hypothetical', 1), ('Uncharacterized', 1)]	Uncharacterized protein;hypothetical protein [Limnohabitans sp. Rim28]	0	PF00545	0	0	0	0	0
Salix_HiSeq_c595463_g1_i3|m.1	Salix_HiSeq_c595463_g1	1	125	0.42273	21.9701	Treatment	47.4866	1	77.66	2e-37	133	71	284	99.2958	tr|B3D9S7|B3D9S7_BURM1	B3D9S7	123	76.4228	Uncharacterized protein	0	0	0	bmj:BMULJ_05092;	0	0	0	Bacteria	Proteobacteria	Betaproteobacteria	Burkholderiaceae	Burkholderia	Burkholderia cepacia complex	Bacteria;Proteobacteria;Betaproteobacteria;Burkholderiales;Burkholderiaceae;Burkholderia;Burkholderia cepacia complex	tr|B3D9S7|B3D9S7_BURM1;tr|B1N6J8|B1N6J8_9PROT		133;127	71;64	[('uncharacterized', 1), ('Putative', 1), ('Uncharacterized', 1)]	Uncharacterized protein;Putative uncharacterized protein	0	0	0	bmj:BMULJ_05092	0	0	0
Salix_HiSeq_c601578_g3_i4|m.21	Salix_HiSeq_c601578_g3_i4	19	271	0.118948	0.824904	Treatment	14.8724	0.999215	55.32	2e-18	86	46	106	87.7358	tr|B1FPR3|B1FPR3_9BURK	B1FPR3	194	48.4536	Uncharacterized protein	0	0	0	0	0	0	0	Bacteria	Proteobacteria	Betaproteobacteria	Burkholderiaceae	Burkholderia	Burkholderia cepacia complex	Bacteria;Proteobacteria;Betaproteobacteria;Burkholderiales;Burkholderiaceae;Burkholderia;Burkholderia cepacia complex	tr|B1FPR3|B1FPR3_9BURK;gi|170131950|gb|EDT00464.1|	Burkholderia cepacia complex;Burkholderia ambifaria IOP40-10	86;86	46;46	[('IOP40-10]', 1), ('ambifaria', 1), ('Uncharacterized', 1), ('[Burkholderia', 1), ('hypothetical', 1)]	Uncharacterized protein;hypothetical protein BamIOP4010DRAFT_6024 [Burkholderia ambifaria IOP40-10]	0	0	0	0	0	0	0
Salix_HiSeq_c583497_g1_i1|m.4	Salix_HiSeq_c583497_g1_i1	16	110	0.391472	1.43892	Treatment	7.52598	0.95424	34.55	1e-08	62	30	122	90.1639	tr|Q3JP61|Q3JP61_BURP1	Q3JP61	919	11.9695	Uncharacterized protein	0	0	0	bpm:BURPS1710b_3272	0	0	0	Bacteria	Proteobacteria	Betaproteobacteria	Burkholderiaceae	Burkholderia	pseudomallei group	Bacteria;Proteobacteria;Betaproteobacteria;Burkholderiales;Burkholderiaceae;Burkholderia;pseudomallei group	tr|Q3JP61|Q3JP61_BURP1;gi|76578948|gb|ABA48423.1|	pseudomallei group;Burkholderia pseudomallei 1710b	62;62	30;30	[('Uncharacterized', 1), ('pseudomallei', 1), ('[Burkholderia', 1), ('BURPS1710b_3272', 1), ('hypothetical', 1)]	Uncharacterized protein;hypothetical protein BURPS1710b_3272 [Burkholderia pseudomallei 1710b]	0	0	0	bpm:BURPS1710b_3272	0	0	0
Salix_HiSeq_c602185_g2_i2|m.2	Salix_HiSeq_c602185_g2_i2	4	35	0.287572	1.60035	Treatment	10.9039	0.985999	58.75	7e-46	169	56	187	85.5615	tr|Q3JXV9|Q3JXV9_BURP1	Q3JXV9	620	25.6452	Uncharacterized protein	0	0	0	bpm:BURPS1710b_0178	0	0	0	Bacteria	Proteobacteria	Betaproteobacteria	Burkholderiaceae	Burkholderia	pseudomallei group	Bacteria;Proteobacteria;Betaproteobacteria;Burkholderiales;Burkholderiaceae;Burkholderia;pseudomallei group	tr|Q3JXV9|Q3JXV9_BURP1;gi|76581029|gb|ABA50504.1|	pseudomallei group;Burkholderia pseudomallei 1710b	169;169	56;56	[('Uncharacterized', 1), ('pseudomallei', 1), ('[Burkholderia', 1), ('BURPS1710b_0178', 1), ('hypothetical', 1)]	Uncharacterized protein;hypothetical protein BURPS1710b_0178 [Burkholderia pseudomallei 1710b]	0	0	0	bpm:BURPS1710b_0178	0	0	0
Salix_HiSeq_c583734_g1_i1|m.1	Salix_HiSeq_c583734_g1	39	6	16.8879	1.32442	Control	0.0585271	0.99995	70.59	9e-16	78	74	209	73.2057	tr|H5WQ21|H5WQ21_9BURK	H5WQ21	291	17.5258	4-diphosphocytidyl-2-C-methyl-D-erythritol kinase	GO:0050515; GO:0005524; GO:0019288; GO:0016114	PF00288	PTHR20861:SF2	0	0	0	0	Bacteria	Proteobacteria	Betaproteobacteria	Burkholderiales	Burkholderiales	Burkholderiales	Bacteria;Proteobacteria;Betaproteobacteria;Burkholderiales;Burkholderiales;Burkholderiales	tr|H5WQ21|H5WQ21_9BURK		78	74	[('4-diphosphocytidyl-2-C-methyl-D-erythritol', 1), ('kinase', 1)]	4-diphosphocytidyl-2-C-methyl-D-erythritol kinase	GO:0050515;GO:0005524;GO:0019288;GO:0016114	PF00288	PTHR20861:SF2	0	0	0	0
Salix_HiSeq_c578569_g2_i2|m.1	Salix_HiSeq_c578569_g2_i2	2	25	1.02713	10.9648	Treatment	13.6652	0.992339	97.92	1e-61	198	98	101	95.0495	sp|A4SUU7|EFTU_POLSQ	A4SUU7	396	24.2424	Elongation factor Tu	GO:0005737;GO:0005525;GO:0003924;GO:0003746	PF03144;PF03143	0	pnu:Pnuc_0039;pnu:Pnuc_0051	0	K02358	0	Bacteria	Proteobacteria	Betaproteobacteria	Burkholderiales	Burkholderiaceae	Polynucleobacter	Bacteria;Proteobacteria;Betaproteobacteria;Burkholderiales;Burkholderiaceae;Polynucleobacter	sp|A4SUU7|EFTU_POLSQ;tr|A0A0E3BIQ2|A0A0E3BIQ2_COMTE;gi|692363915|gb|KGG95417.1|	Polynucleobacter;Comamonas;Comamonas testosteroni	198;197;197	98;98;98	[('factor', 3), ('Elongation', 2), ('partial', 1), ('elongation', 1), ('Tu,', 1)]	Elongation factor Tu;Elongation factor Tu (Fragment);elongation factor Tu, partial [Comamonas testosteroni]	GO:0005737;GO:0005525;GO:0003924;GO:0003746	PF03144;PF03143;0	0	pnu:Pnuc_0039;pnu:Pnuc_0051;0	0	K02358;0	0
Salix_HiSeq_c596877_g3_i2|m.1	Salix_HiSeq_c596877_g3	70	18	13.3744	4.80468	Control	0.473083	0.996793	62.86	7e-06	52	72	402	26.1194	tr|A1TIR9|A1TIR9_ACIAC	A1TIR9	164	21.3415	Glutathione peroxidase	GO:0004602; GO:0006979	PF00255	PTHR11592	aav:Aave_0250;	0	K00432;	0	Bacteria	Proteobacteria	Betaproteobacteria	Burkholderiales	Comamonadaceae	Acidovorax	Bacteria;Proteobacteria;Betaproteobacteria;Burkholderiales;Comamonadaceae;Acidovorax	tr|A1TIR9|A1TIR9_ACIAC;tr|U4LNA6|U4LNA6_PYROM;pyronema|U4LNA6|U4LNA6_PYROM;tr|G1X8K2|G1X8K2_ARTOA		52;52;52;49	72;70;70;65	[('peroxidase', 4), ('Glutathione', 4)]	Glutathione peroxidase;Glutathione peroxidase;Glutathione peroxidase	GO:0004602;GO:0006979;GO:0004602;GO:0006979	PF00255;PF00255;PF00255	PTHR11592;PTHR11592;PTHR11592	aav:Aave_0250;0	0	K00432;0	0
Salix_HiSeq_c595803_g1_i8|m.1	Salix_HiSeq_c595803_g1_i8	11	3	3.12165	0.999979	Control	0.328452	0.978828	89.74	6e-67	214	92	131	89.313	tr|H5WJU0|H5WJU0_9BURK	H5WJU0	238	49.1597	Outer membrane protein/peptidoglycan-associated (Lipo)protein	GO:0009279;GO:0016021;GO:0005886	PF00691	0	0	0	0	0	Bacteria	Proteobacteria	Betaproteobacteria	Burkholderiales	Burkholderiales	Burkholderiales	Bacteria;Proteobacteria;Betaproteobacteria;Burkholderiales;Burkholderiales;Burkholderiales	tr|H5WJU0|H5WJU0_9BURK;gi|942697835|ref|WP_055402503.1|	Burkholderiales;Acidovorax sp. SD340	214;213	92;89	[('/peptidoglycan-associated', 1), ('[Acidovorax', 1), ('sp.', 1), ('(Lipo)', 1), ('SD340]', 1)]	Outer membrane protein/peptidoglycan-associated (Lipo)protein;hypothetical protein [Acidovorax sp. SD340]	GO:0009279;GO:0016021;GO:0005886	PF00691	0	0	0	0	0
Salix_HiSeq_c549950_g1_i1|m.1	Salix_HiSeq_c549950_g1	2	32	1.35076	7.29261	Treatment	6.97571	0.998692	65.85	6e-08	56	66	205	60	tr|C9YEF0|C9YEF0_9BURK	C9YEF0	168	24.4048	Putative uncharacterized protein	0	0	0	0	0	0	0	Bacteria	Proteobacteria	Betaproteobacteria	Burkholderiales	Comamonadaceae	Curvibacter	Bacteria;Proteobacteria;Betaproteobacteria;Burkholderiales;Comamonadaceae;Curvibacter	tr|C9YEF0|C9YEF0_9BURK;tr|B1N6K0|B1N6K0_9PROT;tr|Q66UA2|Q66UA2_CULSO;tr|E0XQM4|E0XQM4_9GAMM;tr|F3QKR3|F3QKR3_9BURK		56;52;54;55;49	66;65;64;64;57	[('Putative', 4), ('uncharacterized', 3), ('Uncharacterized', 1), ('(Fragment)', 1), ('salivary', 1)]	Putative uncharacterized protein;Putative uncharacterized protein;Putative salivary protein (Fragment);Uncharacterized protein	0	0	0	0	0	0	0
Salix_HiSeq_c572917_g2_i3|m.1	Salix_HiSeq_c572917_g2	1	60	0.111339	11.1168	Treatment	110.623	1	75.38	9e-22	94	70	290	67.2414	tr|C9YEE8|C9YEE8_9BURK	C9YEE8	156	41.6667	Putative uncharacterized protein	0	0	0	0	0	0	0	Bacteria	Proteobacteria	Betaproteobacteria	Burkholderiales	Comamonadaceae	Curvibacter	Bacteria;Proteobacteria;Betaproteobacteria;Burkholderiales;Comamonadaceae;Curvibacter	tr|C9YEE8|C9YEE8_9BURK		94	70	[('Putative', 1), ('uncharacterized', 1)]	Putative uncharacterized protein	0	0	0	0	0	0	0
Salix_HiSeq_c572917_g2_i4|m.2	Salix_HiSeq_c572917_g2	3	30	0.972402	5.8321	Treatment	4.88566	0.99936	81.54	1e-26	106	79	250	78	tr|C9YEE8|C9YEE8_9BURK	C9YEE8	156	41.6667	Putative uncharacterized protein	0	0	0	0	0	0	0	Bacteria	Proteobacteria	Betaproteobacteria	Burkholderiales	Comamonadaceae	Curvibacter	Bacteria;Proteobacteria;Betaproteobacteria;Burkholderiales;Comamonadaceae;Curvibacter	tr|C9YEE8|C9YEE8_9BURK		106	79	[('Putative', 1), ('uncharacterized', 1)]	Putative uncharacterized protein	0	0	0	0	0	0	0
Salix_HiSeq_c572917_g3_i1|m.1	Salix_HiSeq_c572917_g3	18	0	3.49636	0.0325587	Control	0.00579886	1	67.35	1e-09	62	62	411	35.7664	tr|C9YEE8|C9YEE8_9BURK	C9YEE8	156	31.4103	Putative uncharacterized protein	0	0	0	0	0	0	0	Bacteria	Proteobacteria	Betaproteobacteria	Burkholderiales	Comamonadaceae	Curvibacter	Bacteria;Proteobacteria;Betaproteobacteria;Burkholderiales;Comamonadaceae;Curvibacter	tr|C9YEE8|C9YEE8_9BURK;tr|A7JWY6|A7JWY6_PASHA		62;48	62;59	[('Putative', 2), ('uncharacterized', 2)]	Putative uncharacterized protein;Putative uncharacterized protein	0	0	0	0	0	0	0
Salix_HiSeq_c594768_g2_i4|m.1	Salix_HiSeq_c594768_g2_i4	59	2	21.6908	0.578574	Control	0.0263591	1	91.46	9e-47	157	94	103	79.6117	tr|H5WKX7|H5WKX7_9BURK	H5WKX7	143	57.3427	SWIB domain-containing protein possibly involved in chromatin remodeling	0	PF02201	0	0	0	0	0	Bacteria	Proteobacteria	Betaproteobacteria	Burkholderiales	Burkholderiales	Burkholderiales	Bacteria;Proteobacteria;Betaproteobacteria;Burkholderiales;Burkholderiales;Burkholderiales	tr|H5WKX7|H5WKX7_9BURK;gi|497239386|ref|WP_009553643.1|	Burkholderiales;Burkholderiales bacterium JOSHI_001	157;157	94;94	[('chromatin', 1), ('bacterium', 1), ('JOSHI_001]', 1), ('involved', 1), ('SWIB', 1)]	SWIB domain-containing protein possibly involved in chromatin remodeling;hypothetical protein [Burkholderiales bacterium JOSHI_001]	0	PF02201	0	0	0	0	0
Salix_HiSeq_c417344_g1_i1|m.1	Salix_HiSeq_c417344_g1_i1	12	0	3.19563	0.02617	Control	0.00511911	1	69.84	3e-17	85	68	147	42.8571	tr|H5WLE0|H5WLE0_9BURK	H5WLE0	237	26.5823	TonB family protein	GO:0016021;GO:0006810	PF03544;PF03544	0	0	0	0	0	Bacteria	Proteobacteria	Betaproteobacteria	Burkholderiales	Burkholderiales	Burkholderiales	Bacteria;Proteobacteria;Betaproteobacteria;Burkholderiales;Burkholderiales;Burkholderiales	tr|H5WLE0|H5WLE0_9BURK;gi|374665680|gb|EHR70465.1|	Burkholderiales;Burkholderiales bacterium JOSHI_001	85;85	68;68	[('TonB', 2), ('family', 2), ('JOSHI_001]', 1), ('bacterium', 1), ('[Burkholderiales', 1)]	TonB family protein;TonB family protein [Burkholderiales bacterium JOSHI_001]	GO:0016021;GO:0006810	PF03544;PF03544	0	0	0	0	0
Salix_HiSeq_c584518_g1_i3|m.6	Salix_HiSeq_c584518_g1_i3	12	114	0.29356	1.53581	Treatment	10.6248	0.989914	53.98	3e-23	101	46	116	97.4138	tr|A0A0M7MHJ2|A0A0M7MHJ2_9BURK	A0A0M7MHJ2	354	31.9209	Uncharacterised protein	0	0	0	0	0	0	0	Bacteria	Proteobacteria	Betaproteobacteria	Burkholderiales	Alcaligenaceae	Achromobacter	Bacteria;Proteobacteria;Betaproteobacteria;Burkholderiales;Alcaligenaceae;Achromobacter	tr|A0A0M7MHJ2|A0A0M7MHJ2_9BURK;gi|928678219|emb|CUJ77239.1|	Achromobacter;Achromobacter sp.	101;101	46;46	[('Uncharacterised', 2), ('[Achromobacter', 1), ('sp.]', 1)]	Uncharacterised protein;Uncharacterised protein [Achromobacter sp.]	0	0	0	0	0	0	0
Salix_HiSeq_c602071_g3_i1|m.5	Salix_HiSeq_c602071_g3_i1	19	152	0.304732	1.38783	Treatment	9.25462	0.972716	25.49	2e-09	66	18	217	94.0092	tr|A0A0M7M3D8|A0A0M7M3D8_9BURK	A0A0M7M3D8	534	38.015	Uncharacterised protein	0	0	0	0	0	0	0	Bacteria	Proteobacteria	Betaproteobacteria	Burkholderiales	Alcaligenaceae	Achromobacter	Bacteria;Proteobacteria;Betaproteobacteria;Burkholderiales;Alcaligenaceae;Achromobacter	tr|A0A0M7M3D8|A0A0M7M3D8_9BURK;gi|928746215|emb|CUJ72538.1|	Achromobacter;Achromobacter sp.	66;66	18;18	[('Uncharacterised', 2), ('[Achromobacter', 1), ('sp.]', 1)]	Uncharacterised protein;Uncharacterised protein [Achromobacter sp.]	0	0	0	0	0	0	0
Salix_HiSeq_c602136_g5_i3|m.13	Salix_HiSeq_c602136_g5_i3	20	146	0.158292	0.605605	Treatment	7.39433	0.95958	62.64	3e-15	79	45	121	75.2066	tr|A0A0M7C0X5|A0A0M7C0X5_9BURK	A0A0M7C0X5	235	38.7234	Uncharacterised protein	0	0	0	0	0	0	0	Bacteria	Proteobacteria	Betaproteobacteria	Burkholderiales	Alcaligenaceae	Achromobacter	Bacteria;Proteobacteria;Betaproteobacteria;Burkholderiales;Alcaligenaceae;Achromobacter	tr|A0A0M7C0X5|A0A0M7C0X5_9BURK;gi|928738059|emb|CUI32654.1|	Achromobacter;Achromobacter sp.	79;79	45;45	[('Uncharacterised', 2), ('[Achromobacter', 1), ('sp.]', 1)]	Uncharacterised protein;Uncharacterised protein [Achromobacter sp.]	0	0	0	0	0	0	0
Salix_HiSeq_c597789_g5_i1|m.13	Salix_HiSeq_c597789_g5_i1	32	240	0.279359	1.22249	Treatment	9.01199	0.951321	36.36	9e-06	51	27	102	97.0588	tr|A0A0E8DB98|A0A0E8DB98_BORPT	A0A0E8DB98	195	50.7692	Uncharacterised protein	0	0	0	0	0	0	0	Bacteria	Proteobacteria	Betaproteobacteria	Burkholderiales	Alcaligenaceae	Bordetella	Bacteria;Proteobacteria;Betaproteobacteria;Burkholderiales;Alcaligenaceae;Bordetella	tr|A0A0E8DB98|A0A0E8DB98_BORPT;gi|803033605|emb|CFW05255.1|	Bordetella;Bordetella pertussis	51;51	27;27	[('Uncharacterised', 2), ('pertussis]', 1), ('[Bordetella', 1)]	Uncharacterised protein;Uncharacterised protein [Bordetella pertussis]	0	0	0	0	0	0	0
Salix_HiSeq_c551196_g1_i1|m.1	Salix_HiSeq_c551196_g1	2	21	0.562267	4.9347	Treatment	11.5933	0.997869	55.56	2e-13	70	49	265	81.5094	tr|I7ILE1|I7ILE1_9BURK	I7ILE1	76	94.7368	Uncharacterized protein	0	0	0	tat:KUM_1223;	0	0	0	Bacteria	Proteobacteria	Betaproteobacteria	Burkholderiales	Alcaligenaceae	Taylorella	Bacteria;Proteobacteria;Betaproteobacteria;Burkholderiales;Alcaligenaceae;Taylorella	tr|I7ILE1|I7ILE1_9BURK		70	49	[('Uncharacterized', 1)]	Uncharacterized protein	0	0	0	tat:KUM_1223 ;	0	0	0
Salix_HiSeq_c576203_g1_i2|m.1	Salix_HiSeq_c576203_g1	6	43	0.736977	6.44061	Treatment	10.7038	0.986969	66.67	3e-06	51	61	481	22.4532	tr|I7JND3|I7JND3_9BURK	I7JND3	45	80	Uncharacterized protein	0	0	0	tat:KUM_1224;	0	0	0	Bacteria	Proteobacteria	Betaproteobacteria	Burkholderiales	Alcaligenaceae	Taylorella	Bacteria;Proteobacteria;Betaproteobacteria;Burkholderiales;Alcaligenaceae;Taylorella	tr|I7JND3|I7JND3_9BURK;tr|E6JHF8|E6JHF8_RIEAN		51;52	61;54	[('Uncharacterized', 2)]	Uncharacterized protein;Uncharacterized protein	0	0	0	tat:KUM_1224	0	0	0
Salix_HiSeq_c599913_g1_i1|m.3	Salix_HiSeq_c599913_g1_i1	16	132	0.348271	1.43426	Treatment	7.97024	0.98009	31.18	5e-10	67	22	175	97.1429	tr|A0A0M2WLE2|A0A0M2WLE2_9BURK	A0A0M2WLE2	496	33.0645	Uncharacterized protein	0	0	0	0	0	0	0	Bacteria	Proteobacteria	Betaproteobacteria	Burkholderiales	Oxalobacteraceae	Janthinobacterium	Bacteria;Proteobacteria;Betaproteobacteria;Burkholderiales;Oxalobacteraceae;Janthinobacterium	tr|A0A0M2WLE2|A0A0M2WLE2_9BURK;gi|817495185|gb|KKO64092.1|	Janthinobacterium;Janthinobacterium sp. KBS0711	67;67	22;22	[('[Janthinobacterium', 1), ('Uncharacterized', 1), ('VM94_02234', 1), ('KBS0711]', 1), ('hypothetical', 1)]	Uncharacterized protein;hypothetical protein VM94_02234 [Janthinobacterium sp. KBS0711]	0	0	0	0	0	0	0
Salix_HiSeq_c601348_g1_i2|m.5	Salix_HiSeq_c601348_g1_i2	11	120	0.206125	1.24405	Treatment	12.0098	0.99681	50.62	1e-10	66	45	180	45	tr|A0A0M2WJU7|A0A0M2WJU7_9BURK	A0A0M2WJU7	125	62.4	Uncharacterized protein	0	0	0	0	0	0	0	Bacteria	Proteobacteria	Betaproteobacteria	Burkholderiales	Oxalobacteraceae	Janthinobacterium	Bacteria;Proteobacteria;Betaproteobacteria;Burkholderiales;Oxalobacteraceae;Janthinobacterium	tr|A0A0M2WJU7|A0A0M2WJU7_9BURK;gi|817493134|gb|KKO62055.1|	Janthinobacterium;Janthinobacterium sp. KBS0711	66;66	45;45	[('[Janthinobacterium', 1), ('Uncharacterized', 1), ('VM94_04126', 1), ('KBS0711]', 1), ('hypothetical', 1)]	Uncharacterized protein;hypothetical protein VM94_04126 [Janthinobacterium sp. KBS0711]	0	0	0	0	0	0	0
Salix_HiSeq_c602159_g1_i2|m.1	Salix_HiSeq_c602159_g1	5	50	1.39767	10.5657	Treatment	9.67138	0.999537	80	6e-12	65	70	258	46.5116	tr|I7J2P1|I7J2P1_9BURK	I7J2P1	53	75.4717	Uncharacterized protein (Fragment)	0	0	0	tat:KUM_1451;	0	0	0	Bacteria	Proteobacteria	Betaproteobacteria	Burkholderiales	Alcaligenaceae	Taylorella	Bacteria;Proteobacteria;Betaproteobacteria;Burkholderiales;Alcaligenaceae;Taylorella	tr|I7J2P1|I7J2P1_9BURK;tr|R6UK25|R6UK25_9FIRM;tr|Q9RXQ4|Q9RXQ4_DEIRA;tr|Q9RS75|Q9RS75_DEIRA;tr|E0XS38|E0XS38_9PROT;tr|D2MV73|D2MV73_CAMJU;tr|C6J7T2|C6J7T2_9BACL;tr|C6TNB9|C6TNB9_SOYBN;tr|G7ZYC4|G7ZYC4_MEDTR;tr|B3D9S7|B3D9S7_BURM1		65;65;71;71;57;62;62;66;63;61	70;70;70;70;68;66;63;63;62;62	[('Uncharacterized', 7), ('(Fragment)', 4), ('Putative', 2), ('uncharacterized', 2), ('wall-associated', 1)]	Uncharacterized protein (Fragment);Uncharacterized protein;Putative uncharacterized protein (Fragment);Cell wall-associated hydrolase (Fragment);Uncharacterized protein	0;GO:0016787	0	0	tat:KUM_1451;0;mtr:MTR_069s1001;bmj:BMULJ_05092 ;	0	0	0
Salix_HiSeq_c598300_g1_i3|m.1	Salix_HiSeq_c598300_g1_i3	32	8	7.27965	1.78285	Control	0.246532	0.998115	97.39	2e-103	305	97	158	96.8354	gi|947800738|ref|WP_056462270.1|	947800738	170	90	aldehyde-activating protein [Rhizobacter sp. Root404]	0	0	0	0	0	0	0	Bacteria	Proteobacteria	Betaproteobacteria	Burkholderiales Genera incertae sedis	Rhizobacter	Rhizobacter sp. Root404	Bacteria;Proteobacteria;Betaproteobacteria;Burkholderiales;unclassified Burkholderiales;Burkholderiales Genera incertae sedis;Rhizobacter;Rhizobacter sp. Root404	gi|947800738|ref|WP_056462270.1|;tr|I0HWH7|I0HWH7_RUBGI	Rhizobacter sp. Root404;Rubrivivax	305;295	97;92	[('[Rhizobacter', 1), ('Formaldehyde-activating', 1), ('enzyme', 1), ('sp.', 1), ('aldehyde-activating', 1)]	aldehyde-activating protein [Rhizobacter sp. Root404];Formaldehyde-activating enzyme Fae	GO:0016840;GO:0016051	PF08714;PF08714	0	rge:RGE_40280	0	K10713	0
Salix_HiSeq_c582511_g1_i6|m.18	Salix_HiSeq_c582511_g1_i6	15	108	0.0809703	0.424736	Treatment	11.5417	0.957247	56.92	4e-11	66	52	108	60.1852	tr|A0A0L0CCU5|A0A0L0CCU5_LUCCU	A0A0L0CCU5	178	36.5169	Uncharacterized protein	0	0	0	0	0	0	0	Eukaryota	Metazoa	Ecdysozoa	Calliphoridae	Luciliinae	Lucilia	Eukaryota;Metazoa;Ecdysozoa;Arthropoda;Hexapoda;Insecta;Pterygota;Neoptera;Endopterygota;Diptera;Brachycera;Muscomorpha;Oestroidea;Calliphoridae;Luciliinae;Lucilia	tr|A0A0L0CCU5|A0A0L0CCU5_LUCCU;gi|906469231|gb|KNC30051.1|	Lucilia;Lucilia cuprina	66;66	52;52	[('[Lucilia', 1), ('cuprina]', 1), ('FF38_11458', 1), ('hypothetical', 1), ('Uncharacterized', 1)]	Uncharacterized protein;hypothetical protein FF38_11458 [Lucilia cuprina]	0	0	0	0	0	0	0
Salix_HiSeq_c582511_g1_i7|m.20	Salix_HiSeq_c582511_g1_i7	52	463	0.379553	1.63951	Treatment	8.61446	0.973115	56.92	4e-11	66	52	108	60.1852	tr|A0A0L0CCU5|A0A0L0CCU5_LUCCU	A0A0L0CCU5	178	36.5169	Uncharacterized protein	0	0	0	0	0	0	0	Eukaryota	Metazoa	Ecdysozoa	Calliphoridae	Luciliinae	Lucilia	Eukaryota;Metazoa;Ecdysozoa;Arthropoda;Hexapoda;Insecta;Pterygota;Neoptera;Endopterygota;Diptera;Brachycera;Muscomorpha;Oestroidea;Calliphoridae;Luciliinae;Lucilia	tr|A0A0L0CCU5|A0A0L0CCU5_LUCCU;gi|906469231|gb|KNC30051.1|	Lucilia;Lucilia cuprina	66;66	52;52	[('[Lucilia', 1), ('cuprina]', 1), ('FF38_11458', 1), ('hypothetical', 1), ('Uncharacterized', 1)]	Uncharacterized protein;hypothetical protein FF38_11458 [Lucilia cuprina]	0	0	0	0	0	0	0
Salix_HiSeq_c562738_g1_i2|m.1	Salix_HiSeq_c562738_g1	17	138	5.10833	29.7329	Treatment	6.11115	0.999845	71.43	3e-11	64	72	253	49.8024	tr|B5QJ45|B5QJ45_CAMJU	B5QJ45	89	47.191	Uncharacterized protein	0	0	0	0	0	0	0	Bacteria	Proteobacteria	Epsilonproteobacteria	Campylobacterales	Campylobacteraceae	Campylobacter	Bacteria;Proteobacteria;Epsilonproteobacteria;Campylobacterales;Campylobacteraceae;Campylobacter	tr|B5QJ45|B5QJ45_CAMJU;tr|D2MV70|D2MV70_CAMJU;tr|D2MXI6|D2MXI6_CAMJU;tr|H6SIB0|H6SIB0_RHOPH;tr|H6SIC0|H6SIC0_RHOPH;tr|E0XUP0|E0XUP0_9BACT;tr|E0XS39|E0XS39_9PROT;tr|E0XTB0|E0XTB0_9PROT		64;64;64;63;63;66;62;62	72;72;72;67;67;65;64;64	[('Uncharacterized', 5), ('uncharacterized', 3), ('Putative', 3)]	Uncharacterized protein;Uncharacterized protein;Putative uncharacterized protein;Putative uncharacterized protein	0	0	0	0;rpm:RSPPHO_03246;rpm:RSPPHO_03256	0	0	0
Salix_HiSeq_c573034_g3_i3|m.1	Salix_HiSeq_c573034_g3_i3	4	28	0.602124	3.08734	Treatment	6.71984	0.986401	81.16	3e-27	108	78	131	52.6718	tr|A0A0J7YN94|A0A0J7YN94_BETVU	A0A0J7YN94	135	50.3704	Uncharacterized protein	0	0	0	0	0	0	0	Eukaryota	Viridiplantae	Streptophyta	Caryophyllales	Amaranthaceae	Beta	Eukaryota;Viridiplantae;Streptophyta;Embryophyta;Tracheophyta;Spermatophyta;Magnoliophyta;eudicotyledons;Gunneridae;Pentapetalae;Caryophyllales;Amaranthaceae;Beta	tr|A0A0J7YN94|A0A0J7YN94_BETVU;gi|870749864|gb|KMS64603.1|	Beta;Beta vulgaris subsp. vulgaris	108;108	78;78	[('[Beta', 1), ('subsp.', 1), ('Uncharacterized', 1), ('vulgaris', 1), ('hypothetical', 1)]	Uncharacterized protein;hypothetical protein BVRB_018590 [Beta vulgaris subsp. vulgaris]	0	0	0	0	0	0	0
Salix_HiSeq_c495145_g1_i1|m.1	Salix_HiSeq_c495145_g1_i1	20	2	2.12294	0.135631	Control	0.0646247	0.999999	32.74	8e-08	61	25	194	54.6392	tr|A0A0B7FP09|A0A0B7FP09_THACB	A0A0B7FP09	433	25.6351	Uncharacterized protein	GO:0005524;GO:0004672	PF00069	0	0	0	0	0	Eukaryota	Fungi	Dikarya	Ceratobasidiaceae	mitosporic Ceratobasidiaceae	Rhizoctonia	Eukaryota;Fungi;Dikarya;Basidiomycota;Agaricomycotina;Agaricomycetes;Cantharellales;Ceratobasidiaceae;mitosporic Ceratobasidiaceae;Rhizoctonia	tr|A0A0B7FP09|A0A0B7FP09_THACB;gi|751839236|emb|CEL59430.1|	Rhizoctonia;Rhizoctonia solani AG-1 IB	61;61	25;25	[('solani', 1), ('hypothetical', 1), ('Uncharacterized', 1), ('RSOLAG1IB_03363', 1), ('IB]', 1)]	Uncharacterized protein;hypothetical protein RSOLAG1IB_03363 [Rhizoctonia solani AG-1 IB]	GO:0005524;GO:0004672	PF00069	0	0	0	0	0
Salix_HiSeq_c597776_g3_i4|m.9	Salix_HiSeq_c597776_g3_i4	14	119	0.212039	0.910633	Treatment	8.73189	0.982493	43.65	1e-18	92	41	152	72.3684	tr|A0A0K9QJP2|A0A0K9QJP2_SPIOL	A0A0K9QJP2	535	23.5514	Uncharacterized protein	0	0	0	0	0	0	0	Eukaryota	Viridiplantae	Streptophyta	Chenopodioideae	Anserineae	Spinacia	Eukaryota;Viridiplantae;Streptophyta;Embryophyta;Tracheophyta;Spermatophyta;Magnoliophyta;eudicotyledons;Gunneridae;Pentapetalae;Caryophyllales;Amaranthaceae;Chenopodioideae;Anserineae;Spinacia	tr|A0A0K9QJP2|A0A0K9QJP2_SPIOL;gi|902168131|gb|KNA07462.1|	Spinacia;Spinacia oleracea	92;92	41;41	[('[Spinacia', 1), ('SOVF_171650', 1), ('oleracea]', 1), ('hypothetical', 1), ('Uncharacterized', 1)]	Uncharacterized protein;hypothetical protein SOVF_171650 [Spinacia oleracea]	0	0	0	0	0	0	0
Salix_HiSeq_c597441_g2_i2|m.5	Salix_HiSeq_c597441_g2_i2	23	167	0.372658	1.4881	Treatment	7.71026	0.958092	36.04	4e-10	64	30	145	76.5517	tr|A0A0E9GJ78|A0A0E9GJ78_CHLTH	A0A0E9GJ78	118	94.0678	Uncharacterised protein	0	0	0	0	0	0	0	Bacteria	Chlamydiae	Chlamydiales	Chlamydiaceae	Chlamydia/Chlamydophila group	Chlamydia	Bacteria;Chlamydiae;Chlamydiales;Chlamydiaceae;Chlamydia/Chlamydophila group;Chlamydia	tr|A0A0E9GJ78|A0A0E9GJ78_CHLTH;gi|815073043|emb|CRH94423.1|	Chlamydia;Chlamydia trachomatis	64;64	30;30	[('Uncharacterised', 2), ('[Chlamydia', 1), ('trachomatis]', 1)]	Uncharacterised protein;Uncharacterised protein [Chlamydia trachomatis]	0	0	0	0	0	0	0
Salix_HiSeq_c602249_g1_i1|m.8	Salix_HiSeq_c602249_g1_i1	4	41	0.079418	0.376098	Treatment	8.91745	0.989364	100	4e-86	258	100	127	99.2126	tr|A0A0E9FTF2|A0A0E9FTF2_CHLTH	A0A0E9FTF2	126	100	Uncharacterised protein	0	0	0	0	0	0	0	Bacteria	Chlamydiae	Chlamydiales	Chlamydiaceae	Chlamydia/Chlamydophila group	Chlamydia	Bacteria;Chlamydiae;Chlamydiales;Chlamydiaceae;Chlamydia/Chlamydophila group;Chlamydia	tr|A0A0E9FTF2|A0A0E9FTF2_CHLTH;gi|815048648|emb|CRH86056.1|	Chlamydia;Chlamydia trachomatis	258;258	100;100	[('Uncharacterised', 2), ('[Chlamydia', 1), ('trachomatis]', 1)]	Uncharacterised protein;Uncharacterised protein [Chlamydia trachomatis]	0	0	0	0	0	0	0
Salix_HiSeq_c602249_g1_i4|m.8	Salix_HiSeq_c602249_g1_i4	4	38	0.0795405	0.354883	Treatment	8.72587	0.983094	100	4e-86	258	100	127	99.2126	tr|A0A0E9FTF2|A0A0E9FTF2_CHLTH	A0A0E9FTF2	126	100	Uncharacterised protein	0	0	0	0	0	0	0	Bacteria	Chlamydiae	Chlamydiales	Chlamydiaceae	Chlamydia/Chlamydophila group	Chlamydia	Bacteria;Chlamydiae;Chlamydiales;Chlamydiaceae;Chlamydia/Chlamydophila group;Chlamydia	tr|A0A0E9FTF2|A0A0E9FTF2_CHLTH;gi|815048648|emb|CRH86056.1|	Chlamydia;Chlamydia trachomatis	258;258	100;100	[('Uncharacterised', 2), ('[Chlamydia', 1), ('trachomatis]', 1)]	Uncharacterised protein;Uncharacterised protein [Chlamydia trachomatis]	0	0	0	0	0	0	0
Salix_HiSeq_c602249_g1_i6|m.8	Salix_HiSeq_c602249_g1_i6	4	38	0.0714696	0.364397	Treatment	9.89687	0.988283	100	4e-86	258	100	127	99.2126	tr|A0A0E9FTF2|A0A0E9FTF2_CHLTH	A0A0E9FTF2	126	100	Uncharacterised protein	0	0	0	0	0	0	0	Bacteria	Chlamydiae	Chlamydiales	Chlamydiaceae	Chlamydia/Chlamydophila group	Chlamydia	Bacteria;Chlamydiae;Chlamydiales;Chlamydiaceae;Chlamydia/Chlamydophila group;Chlamydia	tr|A0A0E9FTF2|A0A0E9FTF2_CHLTH;gi|815048648|emb|CRH86056.1|	Chlamydia;Chlamydia trachomatis	258;258	100;100	[('Uncharacterised', 2), ('[Chlamydia', 1), ('trachomatis]', 1)]	Uncharacterised protein;Uncharacterised protein [Chlamydia trachomatis]	0	0	0	0	0	0	0
Salix_HiSeq_c598852_g2_i1|m.1	Salix_HiSeq_c598852_g2	0	55	0	10.7797	Treatment	5170.97	1	41.89	4e-07	54	37	329	66.5653	tr|D0L0M9|D0L0M9_HALNC	D0L0M9	153	48.366	Uncharacterized protein	0	0	0	hna:Hneap_1418;	0	0	0	Bacteria	Proteobacteria	Gammaproteobacteria	Chromatiales	Halothiobacillaceae	Halothiobacillus	Bacteria;Proteobacteria;Gammaproteobacteria;Gammaproteobacteria;Gammaproteobacteria;Gammaproteobacteria;Chromatiales;Halothiobacillaceae;Halothiobacillus	tr|D0L0M9|D0L0M9_HALNC		54	37	[('Uncharacterized', 1)]	Uncharacterized protein	0	0	0	hna:Hneap_1418 ;	0	0	0
Salix_HiSeq_c578934_g1_i2|m.1	Salix_HiSeq_c578934_g1_i2	37	5	3.1121	0.385276	Control	0.224061	0.999951	39.58	9e-19	96	27	238	72.2689	tr|G5HR89|G5HR89_9FIRM	G5HR89	1313	13.0998	Uncharacterized protein	GO:0016021	PF09479	0	0	0	0	0	Bacteria	Firmicutes	Clostridia	Clostridia	Clostridiales	Lachnospiraceae	Bacteria;Firmicutes;Clostridia;Clostridiales;Lachnospiraceae	tr|G5HR89|G5HR89_9FIRM;gi|495144110|ref|WP_007868917.1|;tr|G5HR89|G5HR89_9FIRM;gi|495144110|ref|WP_007868917.1|;tr|G5HR89|G5HR89_9FIRM;gi|495144110|ref|WP_007868917.1|	Lachnospiraceae;[Clostridium] citroniae;Lachnospiraceae;[Clostridium] citroniae;Lachnospiraceae;[Clostridium] citroniae	96;96;84;84;86;86	27;27;25;25;17;17	[('citroniae]', 3), ('[[Clostridium]', 3), ('hypothetical', 3), ('Uncharacterized', 3)]	Uncharacterized protein;hypothetical protein [[Clostridium] citroniae];Uncharacterized protein;hypothetical protein [[Clostridium] citroniae]	GO:0016021;0;GO:0016021	PF09479;0;PF09479	0	0	0	0	0
Salix_HiSeq_c584984_g1_i5|m.1	Salix_HiSeq_c584984_g1	0	61	6.06569e-12	8.55654	Treatment	3153.24	1	68.83	5e-25	102	66	378	61.1111	tr|A6P025|A6P025_9FIRM	A6P025	117	65.812	Uncharacterized protein	0	0	0	0	0	0	0	Bacteria	Firmicutes	Clostridia	Clostridia	Clostridiales	Pseudoflavonifractor	Bacteria;Firmicutes;Clostridia;Clostridiales;Pseudoflavonifractor	tr|A6P025|A6P025_9FIRM;tr|E1YDC5|E1YDC5_9DELT;tr|C7TAR6|C7TAR6_LACRG;tr|C7TKH9|C7TKH9_LACRL		102;101;96;95	66;64;59;58	[('Conserved', 2), ('uncharacterized', 1), ('Putative', 1), ('Uncharacterized', 1)]	Uncharacterized protein;Putative uncharacterized protein;Conserved protein;Conserved protein	0	0	0	0	0	0	0
Salix_HiSeq_c593066_g2_i2|m.1	Salix_HiSeq_c593066_g2	12	121	1.73464	56.9442	Treatment	45.2687	0.994079	75	2e-11	66	69	391	33.7596	tr|A6P1U5|A6P1U5_9FIRM	A6P1U5	81	54.321	Uncharacterized protein	0	0	0	0	0	0	0	Bacteria	Firmicutes	Clostridia	Clostridia	Clostridiales	Pseudoflavonifractor	Bacteria;Firmicutes;Clostridia;Clostridiales;Pseudoflavonifractor	tr|A6P1U5|A6P1U5_9FIRM;tr|B1QFQ5|B1QFQ5_CLOBO;tr|D4CI29|D4CI29_9CLOT		66;66;63	69;66;63	[('Uncharacterized', 3)]	Uncharacterized protein;Uncharacterized protein;Uncharacterized protein	0	0	0	0	0	0	0
Salix_HiSeq_c593066_g2_i3|m.2	Salix_HiSeq_c593066_g2	13	2	2.57662	0.307863	Control	0.132954	0.999743	75	8e-12	67	70	480	27.5	tr|A6P1U5|A6P1U5_9FIRM	A6P1U5	81	54.321	Uncharacterized protein	0	0	0	0	0	0	0	Bacteria	Firmicutes	Clostridia	Clostridia	Clostridiales	Pseudoflavonifractor	Bacteria;Firmicutes;Clostridia;Clostridiales;Pseudoflavonifractor	tr|A6P1U5|A6P1U5_9FIRM;tr|E0XW66|E0XW66_9BACT;tr|B1QFQ5|B1QFQ5_CLOBO;tr|D4CI29|D4CI29_9CLOT;tr|R8VU34|R8VU34_9CLOT;tr|C7T761|C7T761_LACRG;tr|C7TFZ7|C7TFZ7_LACRL;tr|A6BKX9|A6BKX9_9FIRM		67;70;66;64;71;63;63;63	70;68;66;64;64;61;61;60	[('Uncharacterized', 5), ('Conserved', 2), ('(Fragment)', 1), ('uncharacterized', 1), ('Putative', 1)]	Uncharacterized protein;Putative uncharacterized protein;Uncharacterized protein;Uncharacterized protein (Fragment);Conserved protein;Uncharacterized protein	0	0	0	0;lrh:LGG_00306;lrl:LC705_00292	0	0	0
Salix_HiSeq_c579846_g4_i1|m.1	Salix_HiSeq_c579846_g4	14	316	7.01875	88.632	Treatment	18.0193	0.99999	76.12	1e-26	107	77	203	99.0148	tr|D6MID2|D6MID2_9CLOT	D6MID2	230	29.1304	Putative uncharacterized protein	0	0	0	0	0	0	0	Bacteria	Firmicutes	Clostridia	Clostridiales	Clostridiaceae	Clostridium	Bacteria;Firmicutes;Clostridia;Clostridiales;Clostridiaceae;Clostridium	tr|D6MID2|D6MID2_9CLOT;tr|L9U5D6|L9U5D6_9GAMM;tr|A0PXN7|A0PXN7_CLONN;tr|A0Q208|A0Q208_CLONN;tr|B1BE06|B1BE06_CLOBO;tr|C5VPD3|C5VPD3_CLOBO;tr|C5VRH9|C5VRH9_CLOBO;tr|B1BEE0|B1BEE0_CLOBO;tr|R6IIC1|R6IIC1_9FIRM;tr|B1BEF3|B1BEF3_CLOBO		107;105;105;105;105;105;105;105;101;104	77;74;73;73;73;73;73;73;72;72	[('Uncharacterized', 9), ('(Fragment)', 1), ('Putative', 1), ('uncharacterized', 1)]	Putative uncharacterized protein;Uncharacterized protein;Uncharacterized protein (Fragment)	0	0	0	0	0	0	0
Salix_HiSeq_c573034_g4_i1|m.1	Salix_HiSeq_c573034_g4	3	99	0.283213	6.84572	Treatment	32.827	0.999999	59.7	1e-14	77	47	718	27.9944	tr|B0A7G6|B0A7G6_9FIRM	B0A7G6	85	78.8235	Uncharacterized protein	0	0	0	0	0	0	0	Bacteria	Firmicutes	Clostridia	Clostridiales	Peptostreptococcaceae	Intestinibacter	Bacteria;Firmicutes;Clostridia;Clostridiales;Peptostreptococcaceae;Intestinibacter	tr|B0A7G6|B0A7G6_9FIRM;tr|C7T760|C7T760_LACRG;tr|C7TFZ8|C7TFZ8_LACRL;tr|F2M801|F2M801_LACCC;tr|F2MGL8|F2MGL8_LACCD;tr|U4MX31|U4MX31_CLOTM		77;91;91;89;89;76	47;42;42;41;41;41	[('Conserved', 4), ('Uncharacterized', 2)]	Uncharacterized protein;Conserved protein;Uncharacterized protein	0	0	0	0;lce:LC2W_0248;lcs:LCBD_0257	0	0	0
Salix_HiSeq_c584991_g1_i3|m.1	Salix_HiSeq_c584991_g1	7	64	1.04505	6.96714	Treatment	8.84163	0.994012	65.85	1e-06	54	54	425	28.9412	tr|C4ICR6|C4ICR6_CLOBU	C4ICR6	158	25.9494	Uncharacterized protein (Fragment)	0	0	0	0	0	0	0	Bacteria	Firmicutes	Clostridia	Clostridiales	Clostridiaceae	Clostridium	Bacteria;Firmicutes;Clostridia;Clostridiales;Clostridiaceae;Clostridium	tr|C4ICR6|C4ICR6_CLOBU;tr|C4IDC2|C4IDC2_CLOBU;tr|C4IFA1|C4IFA1_CLOBU;tr|C4IJR2|C4IJR2_CLOBU;tr|A8SSN4|A8SSN4_9FIRM;tr|A8STH6|A8STH6_9FIRM;tr|A7DZR7|A7DZR7_CLOSP;tr|Q5ZFQ7|Q5ZFQ7_9CLOT;tr|E0XWP1|E0XWP1_9PROT;tr|L7VXV7|L7VXV7_9BACT		54;54;54;54;57;57;53;53;53;53	54;54;54;54;51;51;50;50;48;45	[('Uncharacterized', 8), ('uncharacterized', 2), ('Putative', 2), ('(Fragment)', 1)]	Uncharacterized protein (Fragment);Uncharacterized protein;Putative uncharacterized protein;Uncharacterized protein	0	0	0	0	0	0	0
Salix_HiSeq_c583057_g1_i1|m.1	Salix_HiSeq_c583057_g1	7	45	1.47961	12.1498	Treatment	11.7977	0.956954	77.42	6e-23	96	77	269	69.145	uniparc|UPI0003FD5D25	UPI0003FD5D25	115	53.913	Unknown	0	0	0	0	0	0	0	Bacteria	Proteobacteria	Betaproteobacteria	Comamonadaceae	Variovorax	Variovorax paradoxus B4	Bacteria;Proteobacteria;Betaproteobacteria;Burkholderiales;Comamonadaceae;Variovorax;Variovorax paradoxus B4	uniparc|UPI0003FD5D25		96	77	[('Unknown', 1)]	Unknown	0	0	0	0	0	0	0
Salix_HiSeq_c534202_g1_i2|m.8	Salix_HiSeq_c534202_g1_i2	33	327	0.388966	2.09157	Treatment	11.3723	0.988119	100	2e-89	267	100	133	99.2481	tr|A0A069J593|A0A069J593_9NOCA	A0A069J593	132	100	Uncharacterized protein	0	0	0	0	0	0	0	Bacteria	Actinobacteria	Corynebacteriales	Corynebacteriales	Nocardiaceae	Rhodococcus	Bacteria;Actinobacteria;Corynebacteriales;Nocardiaceae;Rhodococcus	tr|A0A069J593|A0A069J593_9NOCA;gi|657060041|ref|WP_029302675.1|	Rhodococcus;Bacteria	267;267	100;100	[('[Bacteria]', 1), ('hypothetical', 1), ('MULTISPECIES:', 1), ('Uncharacterized', 1)]	Uncharacterized protein;MULTISPECIES: hypothetical protein [Bacteria]	0	0	0	0	0	0	0
Salix_HiSeq_c599707_g2_i2|m.12	Salix_HiSeq_c599707_g2_i2	15	129	0.221155	1.14729	Treatment	10.0935	0.985605	100	2e-66	206	100	105	99.0476	tr|A0A069J7E2|A0A069J7E2_9NOCA	A0A069J7E2	104	100	Uncharacterized protein	0	0	0	0	0	0	0	Bacteria	Actinobacteria	Corynebacteriales	Corynebacteriales	Nocardiaceae	Rhodococcus	Bacteria;Actinobacteria;Corynebacteriales;Nocardiaceae;Rhodococcus	tr|A0A069J7E2|A0A069J7E2_9NOCA;gi|757697452|ref|WP_042927400.1|	Rhodococcus;Rhodococcus qingshengii	206;206	100;100	[('[Rhodococcus', 1), ('qingshengii]', 1), ('hypothetical', 1), ('Uncharacterized', 1)]	Uncharacterized protein;hypothetical protein [Rhodococcus qingshengii]	0	0	0	0	0	0	0
Salix_HiSeq_c562425_g1_i2|m.1	Salix_HiSeq_c562425_g1	2	68	0.367395	12.796	Treatment	54.5645	0.999999	59.52	2e-06	50	56	385	32.7273	tr|G8RRW1|G8RRW1_MYCRN	G8RRW1	74	56.7568	Uncharacterized protein	0	0	0	mrh:MycrhN_2148;	0	0	0	Bacteria	Actinobacteria	Actinobacteridae	Corynebacterineae	Mycobacteriaceae	Mycobacterium	Bacteria;Actinobacteria;Actinobacteridae;Actinomycetales;Corynebacterineae;Mycobacteriaceae;Mycobacterium	tr|G8RRW1|G8RRW1_MYCRN		50	56	[('Uncharacterized', 1)]	Uncharacterized protein	0	0	0	mrh:MycrhN_2148 ;	0	0	0
Salix_HiSeq_c572119_g1_i1|m.1	Salix_HiSeq_c572119_g1	10	138	3.08854	54.5672	Treatment	29.523	0.999616	91.3	2e-36	128	92	241	85.8921	tr|G8RRW1|G8RRW1_MYCRN	G8RRW1	74	93.2432	Uncharacterized protein	0	0	0	mrh:MycrhN_2148;	0	0	0	Bacteria	Actinobacteria	Actinobacteridae	Corynebacterineae	Mycobacteriaceae	Mycobacterium	Bacteria;Actinobacteria;Actinobacteridae;Actinomycetales;Corynebacterineae;Mycobacteriaceae;Mycobacterium	tr|G8RRW1|G8RRW1_MYCRN		128	92	[('Uncharacterized', 1)]	Uncharacterized protein	0	0	0	mrh:MycrhN_2148 ;	0	0	0
Salix_HiSeq_c572119_g2_i1|m.1	Salix_HiSeq_c572119_g2	0	54	0	12.2338	Treatment	4334.22	1	67.57	1e-06	52	60	267	40.4494	tr|B2HK58|B2HK58_MYCMM	B2HK58	104	35.5769	Uncharacterized protein	0	0	0	mmi:MMAR_5556;	0	0	0	Bacteria	Actinobacteria	Actinobacteridae	Corynebacterineae	Mycobacteriaceae	Mycobacterium	Bacteria;Actinobacteria;Actinobacteridae;Actinomycetales;Corynebacterineae;Mycobacteriaceae;Mycobacterium	tr|B2HK58|B2HK58_MYCMM;tr|A0PV95|A0PV95_MYCUA		52;48	60;53	[('Uncharacterized', 2)]	Uncharacterized protein;Uncharacterized protein	0	0	0	mmi:MMAR_5556;mul:MUL_4235 ;	0	0	0
Salix_HiSeq_c512412_g2_i2|m.1	Salix_HiSeq_c512412_g2	1239	29	502.441	6.05876	Control	0.0264689	1	45.9	3e-08	56	48	222	82.4324	tr|B4UG70|B4UG70_ANASK	B4UG70	143	42.6573	CBS domain containing protein	GO:0030554; GO:0003824	PF00571	0	ank:AnaeK_2537;	0	0	0	Bacteria	Proteobacteria	Deltaproteobacteria	Cystobacterineae	Myxococcaceae	Anaeromyxobacter	Bacteria;Proteobacteria;Deltaproteobacteria;Myxococcales;Cystobacterineae;Myxococcaceae;Anaeromyxobacter	tr|B4UG70|B4UG70_ANASK;tr|B8JDC1|B8JDC1_ANAD2;tr|Q2IQL6|Q2IQL6_ANADE		56;56;55	48;48;47	[('CBS', 3), ('domain', 3), ('containing', 2)]	CBS domain containing protein;CBS domain containing protein;CBS domain protein	GO:0030554;GO:0003824;GO:0030554;GO:0030554	PF00571;PF00571;PF00571	0	ank:AnaeK_2537;acp:A2cp1_2633;ade:Adeh_1322 ;	0	0	0
Salix_HiSeq_c601169_g3_i2|m.12	Salix_HiSeq_c601169_g3_i2	35	270	0.365035	1.5886	Treatment	8.81589	0.953983	48.94	1e-12	70	41	102	92.1569	tr|A0A0D6QN27|A0A0D6QN27_9DELT	A0A0D6QN27	230	40.8696	Uncharacterized protein	0	0	0	0	0	0	0	Bacteria	Proteobacteria	Deltaproteobacteria	Cystobacterineae	Anaeromyxobacteraceae	Anaeromyxobacter	Bacteria;Proteobacteria;Deltaproteobacteria;Myxococcales;Cystobacterineae;Anaeromyxobacteraceae;Anaeromyxobacter	tr|A0A0D6QN27|A0A0D6QN27_9DELT;gi|775300291|dbj|GAO04809.1|	Anaeromyxobacter;Anaeromyxobacter sp. PSR-1	70;70	41;41	[('[Anaeromyxobacter', 1), ('Uncharacterized', 1), ('PSR1_03705', 1), ('hypothetical', 1), ('PSR-1]', 1)]	Uncharacterized protein;hypothetical protein PSR1_03705 [Anaeromyxobacter sp. PSR-1]	0	0	0	0	0	0	0
Salix_HiSeq_c595238_g1_i3|m.1	Salix_HiSeq_c595238_g1_i3	58	4	6.14318	0.160079	Control	0.0219418	1	42.95	2e-29	116	38	178	83.7079	tr|S9QNV7|S9QNV7_9DELT	S9QNV7	154	100	Universal stress protein	GO:0005737;GO:0006950	PF00582;PF00582	0	0	0	0	0	Bacteria	Proteobacteria	Deltaproteobacteria	Cystobacterineae	Cystobacteraceae	Cystobacter	Bacteria;Proteobacteria;Deltaproteobacteria;Myxococcales;Cystobacterineae;Cystobacteraceae;Cystobacter	tr|S9QNV7|S9QNV7_9DELT;gi|488700279|ref|WP_002624284.1|	Cystobacter;Cystobacter fuscus	116;116	38;38	[('Universal', 2), ('stress', 2), ('[Cystobacter', 1), ('family', 1), ('fuscus]', 1)]	Universal stress protein;Universal stress protein family [Cystobacter fuscus]	GO:0005737;GO:0006950	PF00582;PF00582	0	0	0	0	0
Salix_HiSeq_c595238_g1_i5|m.1	Salix_HiSeq_c595238_g1_i5	25	3	2.94267	0.119439	Control	0.0338827	0.999999	42.95	4e-29	116	38	204	73.0392	tr|S9QNV7|S9QNV7_9DELT	S9QNV7	154	100	Universal stress protein	GO:0005737;GO:0006950	PF00582;PF00582	0	0	0	0	0	Bacteria	Proteobacteria	Deltaproteobacteria	Cystobacterineae	Cystobacteraceae	Cystobacter	Bacteria;Proteobacteria;Deltaproteobacteria;Myxococcales;Cystobacterineae;Cystobacteraceae;Cystobacter	tr|S9QNV7|S9QNV7_9DELT;gi|488700279|ref|WP_002624284.1|	Cystobacter;Cystobacter fuscus	116;116	38;38	[('Universal', 2), ('stress', 2), ('[Cystobacter', 1), ('family', 1), ('fuscus]', 1)]	Universal stress protein;Universal stress protein family [Cystobacter fuscus]	GO:0005737;GO:0006950	PF00582;PF00582	0	0	0	0	0
Salix_HiSeq_c577165_g1_i1|m.1	Salix_HiSeq_c577165_g1	1	45	0.172479	8.22617	Treatment	64.3828	0.999997	43.96	3e-21	93	49	321	85.0467	tr|C6W7C2|C6W7C2_DYAFD	C6W7C2	155	58.7097	Uncharacterized protein	0	PF09537	0	dfe:Dfer_3187;	0	0	0	Bacteria	Bacteroidetes	Cytophagia	Cytophagales	Cytophagaceae	Dyadobacter	Bacteria;Bacteroidetes;Cytophagia;Cytophagales;Cytophagaceae;Dyadobacter	tr|C6W7C2|C6W7C2_DYAFD;tr|G8TNZ2|G8TNZ2_NIAKG;tr|R9GVF5|R9GVF5_9SPHI;tr|C6W511|C6W511_DYAFD;tr|U5BVS3|U5BVS3_9BACT;tr|J2SHP2|J2SHP2_9PSED;tr|V8R4Z4|V8R4Z4_9PSED;tr|C6VYE9|C6VYE9_DYAFD;tr|J2XI60|J2XI60_9PSED		93;92;92;88;83;82;81;81;81	49;48;48;45;41;41;39;39;39	[('Uncharacterized', 8), ('dehydrogenase', 1), ('Aldehyde', 1)]	Uncharacterized protein;Uncharacterized protein;Aldehyde dehydrogenase;Uncharacterized protein	0	PF09537;PF09537;PF09537	0	dfe:Dfer_3187;nko:Niako_5846;0;dfe:Dfer_1122;dfe:Dfer_0359	0	0	0
Salix_HiSeq_c527585_g1_i1|m.1	Salix_HiSeq_c527585_g1	3	42	0.974253	9.50441	Treatment	17.8065	0.999546	57.38	6e-18	81	61	228	80.2632	tr|I0K3E4|I0K3E4_9BACT	I0K3E4	67	91.0448	Uncharacterized protein	0	0	0	fae:FAES_0636;	0	0	0	Bacteria	Bacteroidetes	Cytophagia	Cytophagales	Cytophagaceae	Fibrella	Bacteria;Bacteroidetes;Cytophagia;Cytophagales;Cytophagaceae;Fibrella	tr|I0K3E4|I0K3E4_9BACT;tr|I2GSQ6|I2GSQ6_9BACT;tr|D2QD43|D2QD43_SPILD;tr|K1L6E1|K1L6E1_9BACT;tr|J1FKQ8|J1FKQ8_9BACT;tr|Q11Y55|Q11Y55_CYTH3;tr|M7N5Z1|M7N5Z1_9BACT		81;86;80;77;72;74;74	61;61;60;56;55;54;54	[('Uncharacterized', 7)]	Uncharacterized protein;Uncharacterized protein;Uncharacterized protein	0	0	0	fae:FAES_0636;0;sli:Slin_5074;chu:CHU_0371	0	0	0
Salix_HiSeq_c527585_g1_i2|m.2	Salix_HiSeq_c527585_g1	13	3	4.32084	1.04386	Control	0.254573	0.999155	64.41	2e-19	86	70	223	79.3722	tr|I2GSQ6|I2GSQ6_9BACT	I2GSQ6	98	60.2041	Uncharacterized protein	0	0	0	0	0	0	0	Bacteria	Bacteroidetes	Cytophagia	Cytophagales	Cytophagaceae	Fibrisoma	Bacteria;Bacteroidetes;Cytophagia;Cytophagales;Cytophagaceae;Fibrisoma	tr|I2GSQ6|I2GSQ6_9BACT;tr|D2QD43|D2QD43_SPILD;tr|I0K3E4|I0K3E4_9BACT		86;82;80	70;64;63	[('Uncharacterized', 3)]	Uncharacterized protein;Uncharacterized protein;Uncharacterized protein	0	0	0	sli:Slin_5074;fae:FAES_0636 ;	0	0	0
Salix_HiSeq_c555544_g2_i1|m.1	Salix_HiSeq_c555544_g2	0	52	0	10.6644	Treatment	3147.43	1	57.58	1e-14	77	61	278	71.223	uniparc|UPI00046F6F64	UPI00046F6F64	233	28.3262	Unknown	0	0	0	0	0	0	0	Bacteria	Bacteroidetes	Cytophagia	Cytophagales	Cytophagaceae	Cytophagaceae bacterium JGI 0001001-B3	Bacteria;Bacteroidetes;Cytophagia;Cytophagales;Cytophagaceae;Cytophagaceae bacterium JGI 0001001-B3	uniparc|UPI00046F6F64		77	61	[('Unknown', 1)]	Unknown	0	0	0	0	0	0	0
Salix_HiSeq_c528383_g1_i1|m.1	Salix_HiSeq_c528383_g1	347	3	163.356	0.578171	Control	0.00194583	1	61.76	2e-07	53	58	205	49.7561	tr|E0XWV1|E0XWV1_9DELT	E0XWV1	68	50	Putative uncharacterized protein	0	0	0	0	0	0	0	Bacteria	Proteobacteria	Deltaproteobacteria	Deltaproteobacteria	Deltaproteobacteria	Deltaproteobacteria	Bacteria;Proteobacteria;Deltaproteobacteria;Deltaproteobacteria;Deltaproteobacteria;Deltaproteobacteria	tr|E0XWV1|E0XWV1_9DELT;tr|A7BNW4|A7BNW4_9GAMM;tr|E0XQM4|E0XQM4_9GAMM;tr|E0XSU2|E0XSU2_9PROT		53;52;49;62	58;53;52;51	[('Putative', 3), ('uncharacterized', 3), ('Uncharacterized', 1)]	Putative uncharacterized protein;Uncharacterized protein;Putative uncharacterized protein;Putative uncharacterized protein	0	0	0	0	0	0	0
Salix_HiSeq_c537577_g1_i4|m.1	Salix_HiSeq_c537577_g1	2	19	0.297447	5.44001	Treatment	22.2937	0.982295	65	1e-06	53	59	312	38.4615	tr|E0XXV1|E0XXV1_9DELT	E0XXV1	151	26.4901	Putative uncharacterized protein	0	0	0	0	0	0	0	Bacteria	Proteobacteria	Deltaproteobacteria	Deltaproteobacteria	Deltaproteobacteria	Deltaproteobacteria	Bacteria;Proteobacteria;Deltaproteobacteria;Deltaproteobacteria;Deltaproteobacteria;Deltaproteobacteria	tr|E0XXV1|E0XXV1_9DELT;tr|E0XY45|E0XY45_9DELT;tr|A6P028|A6P028_9FIRM		53;49;49	59;51;51	[('Putative', 2), ('uncharacterized', 2), ('Uncharacterized', 1)]	Putative uncharacterized protein;Putative uncharacterized protein;Uncharacterized protein	0	0	0	0	0	0	0
Salix_HiSeq_c589771_g2_i1|m.1	Salix_HiSeq_c589771_g2	3	44	0.386552	7.56732	Treatment	29.6926	0.999798	63.33	1e-06	37	41	322	27.0186	tr|E0XT81|E0XT81_9DELT	E0XT81	175	17.1429	Putative uncharacterized protein	0	0	0	0	0	0	0	Bacteria	Proteobacteria	Deltaproteobacteria	Deltaproteobacteria	Deltaproteobacteria	Deltaproteobacteria	Bacteria;Proteobacteria;Deltaproteobacteria;Deltaproteobacteria;Deltaproteobacteria;Deltaproteobacteria	tr|E0XT81|E0XT81_9DELT;tr|C1DUU4|C1DUU4_SULAA;tr|C1DWV9|C1DWV9_SULAA;tr|E0XUC8|E0XUC8_9DELT;tr|E0XUV5|E0XUV5_9DELT;tr|E0XT81|E0XT81_9DELT		37;52;52;34;36;42	41;40;39;35;34;31	[('Putative', 4), ('uncharacterized', 4), ('Uncharacterized', 2)]	Putative uncharacterized protein;Uncharacterized protein;Putative uncharacterized protein;Putative uncharacterized protein	0	0	0	0	0	0	0
Salix_HiSeq_c602144_g5_i5|m.9	Salix_HiSeq_c602144_g5_i5	9	64	0.101801	0.383414	Treatment	6.22707	0.966064	98.84	4e-117	341	99	174	99.4253	tr|Q58HG8|Q58HG8_9DELT	Q58HG8	173	100	SocE suppressor	0	0	0	0	0	0	0	Bacteria	Proteobacteria	Deltaproteobacteria	Deltaproteobacteria	Myxococcales	Myxobacter	Bacteria;Proteobacteria;Deltaproteobacteria;Myxococcales;Myxobacter	tr|Q58HG8|Q58HG8_9DELT;gi|61677021|gb|AAX51947.1|	Myxobacter;Myxobacter sp. HK1	341;341	99;99	[('SocE', 2), ('suppressor', 2), ('HK1]', 1), ('Putative', 1), ('putative', 1)]	Putative SocE suppressor;putative SocE suppressor [Myxobacter sp. HK1]	0	0	0	0	0	0	0
Salix_HiSeq_c526436_g1_i3|m.1	Salix_HiSeq_c526436_g1	2	25	0.682906	6.5159	Treatment	12.3843	0.998206	60.81	5e-22	93	61	257	86.3813	tr|E0XU45|E0XU45_9DELT	E0XU45	127	58.2677	Putative uncharacterized protein	0	0	0	0	0	0	0	Bacteria	Proteobacteria	Deltaproteobacteria	Desulfobacterales	Desulfobacteraceae	Desulfobacterium	Bacteria;Proteobacteria;Deltaproteobacteria;Desulfobacterales;Desulfobacteraceae;Desulfobacterium	tr|E0XU45|E0XU45_9DELT		93	61	[('Putative', 1), ('uncharacterized', 1)]	Putative uncharacterized protein	0	0	0	0	0	0	0
Salix_HiSeq_c591387_g3_i2|m.1	Salix_HiSeq_c591387_g3	4	46	2.10731	14.2651	Treatment	7.7768	0.999259	70	5e-09	58	72	202	59.4059	tr|E1YDC5|E1YDC5_9DELT	E1YDC5	114	35.0877	Putative uncharacterized protein	0	0	0	0	0	0	0	Bacteria	Proteobacteria	Deltaproteobacteria	Desulfobacterales	Desulfobacteraceae	Desulfobacterium	Bacteria;Proteobacteria;Deltaproteobacteria;Desulfobacterales;Desulfobacteraceae;Desulfobacterium	tr|E1YDC5|E1YDC5_9DELT		58	72	[('Putative', 1), ('uncharacterized', 1)]	Putative uncharacterized protein	0	0	0	0	0	0	0
Salix_HiSeq_c600384_g2_i3|m.1	Salix_HiSeq_c600384_g2_i3	614	126	36.1024	4.21869	Control	0.250229	0.999809	50.13	7e-131	397	50	441	88.4354	tr|A0A068JTM8|A0A068JTM8_9DELT	A0A068JTM8	447	85.6823	Phosphatidylserine decarboxylase proenzyme	GO:0004609;GO:0006646	PF02666;PF12588	PTHR10067	0	0	0	0	Bacteria	Proteobacteria	Deltaproteobacteria	Desulfovibrionales	Desulfonatronumaceae	Desulfonatronum	Bacteria;Proteobacteria;Deltaproteobacteria;Desulfovibrionales;Desulfonatronumaceae;Desulfonatronum	tr|A0A068JTM8|A0A068JTM8_9DELT;gi|917216052|ref|WP_051822764.1|	Desulfonatronum;Desulfonatronum thiodismutans	397;397	50;50	[('decarboxylase', 2), ('proenzyme', 1), ('phosphatidylserine', 1), ('Phosphatidylserine', 1), ('thiodismutans]', 1)]	Phosphatidylserine decarboxylase proenzyme;phosphatidylserine decarboxylase [Desulfonatronum thiodismutans]	GO:0004609;GO:0006646	PF02666;PF12588	PTHR10067	0	0	0	0
Salix_HiSeq_c555432_g1_i1|m.1	Salix_HiSeq_c555432_g1	25	1	11.0007	0.273796	Control	0.0203813	1	72.5	7e-10	61	70	208	57.6923	tr|S7TC40|S7TC40_9DELT	S7TC40	165	24.2424	Uncharacterized protein	0	0	0	0	0	0	0	Bacteria	Proteobacteria	Deltaproteobacteria	Desulfovibrionales	Desulfovibrionaceae	Desulfovibrio	Bacteria;Proteobacteria;Deltaproteobacteria;Desulfovibrionales;Desulfovibrionaceae;Desulfovibrio	tr|S7TC40|S7TC40_9DELT;tr|A7BNW4|A7BNW4_9GAMM;tr|C9YEF0|C9YEF0_9BURK		61;65;66	70;68;61	[('Uncharacterized', 2), ('uncharacterized', 1), ('Putative', 1)]	Uncharacterized protein;Uncharacterized protein;Putative uncharacterized protein	0	0	0	0	0	0	0
Salix_HiSeq_c580367_g1_i1|m.1	Salix_HiSeq_c580367_g1_i1	27	0	5.11008	0.0179149	Control	0.00326906	1	46.79	8e-45	157	49	173	89.5954	gi|647350061|ref|WP_025770019.1|	647350061	160	96.875	hypothetical protein [Thioalkalivibrio sp. HK1]	0	0	0	0	0	0	0	Bacteria	Proteobacteria	Gammaproteobacteria	Ectothiorhodospiraceae	Thioalkalivibrio	Thioalkalivibrio sp. HK1	Bacteria;Proteobacteria;Gammaproteobacteria;Gammaproteobacteria;Gammaproteobacteria;Gammaproteobacteria;Chromatiales;Ectothiorhodospiraceae;Thioalkalivibrio;Thioalkalivibrio sp. HK1	gi|647350061|ref|WP_025770019.1|;tr|B8KSS8|B8KSS8_9GAMM	Thioalkalivibrio sp. HK1;Luminiphilus	157;154	49;48	[('Peroxiredoxin-2E-1', 1), ('HK1]', 1), ('[Thioalkalivibrio', 1), ('sp.', 1), ('hypothetical', 1)]	hypothetical protein [Thioalkalivibrio sp. HK1];Peroxiredoxin-2E-1	GO:0004601;GO:0051920	PF08534	0	0	0	0	0
Salix_HiSeq_c601683_g9_i1|m.5	Salix_HiSeq_c601683_g9_i1	36	280	1.02632	4.69334	Treatment	8.9021	0.957478	100	5e-68	212	100	101	99.0099	tr|C7J938|C7J938_ORYSJ	C7J938	160	62.5	Os11g0517800 protein	0	0	0	osa:9269845	0	0	0	Eukaryota	Viridiplantae	Streptophyta	Ehrhartoideae	Oryzeae	Oryza	Eukaryota;Viridiplantae;Streptophyta;Embryophyta;Tracheophyta;Spermatophyta;Magnoliophyta;Liliopsida;Poales;Poaceae;Ehrhartoideae;Oryzeae;Oryza	tr|C7J938|C7J938_ORYSJ;sp|P19779|YI24_ECOLX	Oryza;Escherichia coli	212;211	100;100	[('uncharacterized', 1), ('IS2', 1), ('Os11g0517800', 1), ('kDa', 1), ('element', 1)]	Os11g0517800 protein;Insertion element IS2 uncharacterized 16.4 kDa protein	0	0	0	osa:9269845	0	0	0
Salix_HiSeq_c601920_g2_i7|m.12	Salix_HiSeq_c601920_g2_i7	23	210	0.217644	1.06526	Treatment	10.1292	0.988169	93.55	3e-53	181	93	112	83.0357	tr|Q40728|Q40728_ORYSA	Q40728	338	27.5148	UDP-glucose 6-dehydrogenase	GO:0051287;GO:0003979	PF00984;PF03721;PF00984;PF03721	PTHR11374	0	0	0	0	Eukaryota	Viridiplantae	Streptophyta	Ehrhartoideae	Oryzeae	Oryza	Eukaryota;Viridiplantae;Streptophyta;Embryophyta;Tracheophyta;Spermatophyta;Magnoliophyta;Liliopsida;Poales;Poaceae;Ehrhartoideae;Oryzeae;Oryza	tr|Q40728|Q40728_ORYSA;gi|414707|emb|CAA53449.1|	Oryza;Oryza sativa Japonica Group	181;181	93;93	[('UDP-glucose', 1), ('product', 1), ('sativa', 1), ('6-dehydrogenase', 1), ('[Oryza', 1)]	UDP-glucose 6-dehydrogenase;unnamed protein product [Oryza sativa Japonica Group]	GO:0051287;GO:0003979	PF00984;PF03721;PF00984	PTHR11374	0	0	0	0
Salix_HiSeq_c601863_g4_i1|m.1	Salix_HiSeq_c601863_g4_i1	10	74	0.290074	1.3273	Treatment	9.05655	0.963015	100	0	736	100	353	99.7167	sp|P77390|CITC_ECOLI	Q9R2T4	352	100	[Citrate [pro-3S]-lyase] ligase	GO:0008771;GO:0005524;GO:0008080;GO:0009058;GO:0006464	PF13508;PF08218	0	ecj:JW0610;eco:b0618	0	K01910	0	Bacteria	Proteobacteria	Gammaproteobacteria	Enterobacteriaceae	Escherichia	Escherichia coli	Bacteria;Proteobacteria;Gammaproteobacteria;Gammaproteobacteria;Gammaproteobacteria;Gammaproteobacteria;Enterobacteriales;Enterobacteriaceae;Escherichia;Escherichia coli	sp|P77390|CITC_ECOLI;tr|F4UZK2|F4UZK2_ECOLX;gi|331070625|gb|EGI41988.1|	Escherichia coli;Escherichia coli;Escherichia coli TA280	736;736;736	100;100;100	[('ligase', 3), ('[citrate', 2), ('[Citrate', 1), ('TA280]', 1), ('(pro-3S)-lyase]', 1)]	[Citrate [pro-3S]-lyase] ligase;[citrate (Pro-3S)-lyase] ligase;[citrate (pro-3S)-lyase] ligase [Escherichia coli TA280]	GO:0008771;GO:0005524;GO:0008080;GO:0009058;GO:0006464;GO:0008771;GO:0016829	PF13508;PF08218;PF13508	0	ecj:JW0610;eco:b0618;0	0	K01910;0	0
Salix_HiSeq_c601920_g2_i7|m.7	Salix_HiSeq_c601920_g2_i7	23	210	0.217644	1.06526	Treatment	10.1292	0.988169	100	1e-175	490	100	246	99.5935	sp|B6I851|HIS4_ECOSE	B6I851	245	100	1-(5-phosphoribosyl)-5-[(5-phosphoribosylamino)methylideneamino] imidazole-4-carboxamide isomerase	GO:0005737;GO:0003949;GO:0000105	PF00977	0	ecy:ECSE_2298	0	K01814	0	Bacteria	Proteobacteria	Gammaproteobacteria	Enterobacteriaceae	Escherichia	Escherichia coli	Bacteria;Proteobacteria;Gammaproteobacteria;Gammaproteobacteria;Gammaproteobacteria;Gammaproteobacteria;Enterobacteriales;Enterobacteriaceae;Escherichia;Escherichia coli	sp|B6I851|HIS4_ECOSE;tr|A0A0E1M3D5|A0A0E1M3D5_ECOLX;gi|446508934|ref|WP_000586462.1|	Escherichia coli;Escherichia coli;Enterobacteriaceae	490;490;490	100;100;100	[('isomerase', 3), ('1-(5-phosphoribosyl)-5-[(5-phosphoribosylamino)methylideneamino]', 2), ('imidazole-4-carboxamide', 2), ('MULTISPECIES:', 1), ('1-(5-phosphoribosyl)-5-((5-phosphoribosylamino)methylideneamino)imidazole-4-carboxamide', 1)]	1-(5-phosphoribosyl)-5-[(5-phosphoribosylamino)methylideneamino] imidazole-4-carboxamide isomerase;1-(5-phosphoribosyl)-5-[(5-phosphoribosylamino)methylideneamino] imidazole-4-carboxamide isomerase;MULTISPECIES: 1-(5-phosphoribosyl)-5-((5-phosphoribosylamino)methylideneamino)imidazole-4-carboxamide isomerase [Enterobacteriaceae]	GO:0005737;GO:0003949;GO:0000105;GO:0005737	PF00977;PF00977	0	ecy:ECSE_2298;0	0	K01814;0	0
Salix_HiSeq_c601848_g6_i1|m.2	Salix_HiSeq_c601848_g6_i1	11	73	0.37135	1.46023	Treatment	7.28021	0.959245	100	0	537	100	263	99.6198	sp|P77467|PAAG_ECOLI	O53015	262	100	1,2-epoxyphenylacetyl-CoA isomerase	GO:0042802;GO:0016853;GO:0016829;GO:0010124	PF00378	0	ecj:JW1389;eco:b1394	0	K15866	0	Bacteria	Proteobacteria	Gammaproteobacteria	Enterobacteriaceae	Escherichia	Escherichia coli	Bacteria;Proteobacteria;Gammaproteobacteria;Gammaproteobacteria;Gammaproteobacteria;Gammaproteobacteria;Enterobacteriales;Enterobacteriaceae;Escherichia;Escherichia coli	sp|P77467|PAAG_ECOLI;tr|G0FF61|G0FF61_ECOLX;gi|405945051|pdb|4FZW|C	Escherichia coli;Escherichia coli;Escherichia coli K-12	537;537;538	100;100;100	[('1,2-epoxyphenylacetyl-CoA', 1), ('Phenylacetate', 1), ('putative', 1), ('isomerase', 1), ('E.coli', 1)]	1,2-epoxyphenylacetyl-CoA isomerase;Phenylacetate degradation putative enoyl-CoA hydratase paaB;Chain C, Crystal Structure Of The Paaf-paag Hydratase-isomerase Complex From E.coli	GO:0042802;GO:0016853;GO:0016829;GO:0010124;GO:0003824	PF00378;PF00378	0	ecj:JW1389;eco:b1394;0	0	K15866;0	0
Salix_HiSeq_c601848_g6_i1|m.4	Salix_HiSeq_c601848_g6_i1	11	73	0.37135	1.46023	Treatment	7.28021	0.959245	95.48	2e-118	346	95	182	97.2527	sp|P76081|PAAE_ECOLI	P77233	356	49.7191	1,2-phenylacetyl-CoA epoxidase, subunit E	GO:0051537;GO:0009055;GO:0050660;GO:0046872;GO:0016491;GO:0010124	PF00970;PF00111;PF00175	0	ecj:JW1387;eco:b1392	0	K02613	0	Bacteria	Proteobacteria	Gammaproteobacteria	Enterobacteriaceae	Escherichia	Escherichia coli	Bacteria;Proteobacteria;Gammaproteobacteria;Gammaproteobacteria;Gammaproteobacteria;Gammaproteobacteria;Enterobacteriales;Enterobacteriaceae;Escherichia;Escherichia coli	sp|P76081|PAAE_ECOLI;tr|A0A0E1LWY9|A0A0E1LWY9_ECOLX;gi|486190945|ref|WP_001543717.1|	Escherichia coli;Escherichia coli;Escherichia coli	346;346;347	95;95;95	[('epoxidase,', 2), ('1,2-phenylacetyl-CoA', 2), ('subunit', 2), ('coli]', 1), ('[Escherichia', 1)]	1,2-phenylacetyl-CoA epoxidase, subunit E;Ring 1,2-phenylacetyl-CoA epoxidase, NAD(P)H oxidoreductase component;phenylacetate-CoA oxygenase subunit PaaK [Escherichia coli]	GO:0051537;GO:0009055;GO:0050660;GO:0046872;GO:0016491;GO:0010124;GO:0051537	PF00970;PF00111;PF00175;PF00970	0	ecj:JW1387;eco:b1392;0	0	K02613;0	0
Salix_HiSeq_c596019_g2_i1|m.2	Salix_HiSeq_c596019_g2_i1	3	37	0.0586237	0.424283	Treatment	11.9709	0.998813	99.73	0	765	100	372	99.1935	sp|B7UJP3|DXS_ECO27	B7UJP3	620	59.5161	1-deoxy-D-xylulose-5-phosphate synthase	GO:0008661;GO:0000287;GO:0030976;GO:0052865;GO:0016114;GO:0009228	PF13292;PF02779;PF02780	0	ecg:E2348C_0355	0	K01662	0	Bacteria	Proteobacteria	Gammaproteobacteria	Enterobacteriaceae	Escherichia	Escherichia coli	Bacteria;Proteobacteria;Gammaproteobacteria;Gammaproteobacteria;Gammaproteobacteria;Gammaproteobacteria;Enterobacteriales;Enterobacteriaceae;Escherichia;Escherichia coli	sp|B7UJP3|DXS_ECO27;tr|G0FCB5|G0FCB5_ECOLX;gi|672839395|gb|KFH83536.1|	Escherichia coli;Escherichia coli;Escherichia coli	765;765;765	100;100;100	[('synthase', 3), ('1-deoxy-D-xylulose-5-phosphate', 3), ('coli]', 1), ('[Escherichia', 1)]	1-deoxy-D-xylulose-5-phosphate synthase;1-deoxy-D-xylulose-5-phosphate synthase;1-deoxy-D-xylulose-5-phosphate synthase [Escherichia coli]	GO:0008661;GO:0000287;GO:0030976;GO:0052865;GO:0016114;GO:0009228;GO:0008661	PF13292;PF02779;PF02780;PF13292	0	ecg:E2348C_0355;0	0	K01662;0	0
Salix_HiSeq_c596019_g2_i3|m.1	Salix_HiSeq_c596019_g2_i3	7	44	0.0892065	0.361388	Treatment	7.84646	0.9502	99.81	0	1103	100	538	99.0706	sp|Q325I1|DXS_SHIBS	Q325I1	620	85.9677	1-deoxy-D-xylulose-5-phosphate synthase	GO:0008661;GO:0000287;GO:0030976;GO:0052865;GO:0016114;GO:0009228	PF13292;PF02779;PF02780	0	sbo:SBO_0314	0	K01662	0	Bacteria	Proteobacteria	Gammaproteobacteria	Enterobacteriaceae	Shigella	Shigella	Bacteria;Proteobacteria;Gammaproteobacteria;Gammaproteobacteria;Gammaproteobacteria;Gammaproteobacteria;Enterobacteriales;Enterobacteriaceae;Shigella	sp|Q325I1|DXS_SHIBS;tr|A0A0E2L8U7|A0A0E2L8U7_ECOU3;gi|378003835|gb|EHV66875.1|	Shigella;Escherichia coli;Escherichia coli DEC6C	1103;1103;1103	100;100;100	[('synthase', 3), ('1-deoxy-D-xylulose-5-phosphate', 3), ('coli', 1), ('DEC6C]', 1), ('[Escherichia', 1)]	1-deoxy-D-xylulose-5-phosphate synthase;1-deoxy-D-xylulose-5-phosphate synthase;1-deoxy-D-xylulose-5-phosphate synthase [Escherichia coli DEC6C]	GO:0008661;GO:0000287;GO:0030976;GO:0052865;GO:0016114;GO:0009228;GO:0008661	PF13292;PF02779;PF02780;PF13292	0	sbo:SBO_0314;0	0	K01662;0	0
Salix_HiSeq_c600532_g1_i4|m.4	Salix_HiSeq_c600532_g1_i4	2	42	0.0123904	0.275417	Treatment	38.0827	0.999879	100	0	560	100	275	99.6364	sp|Q3Z5J2|DAPD_SHISS	Q3Z5J2	274	100	2,3,4,5-tetrahydropyridine-2,6-dicarboxylate N-succinyltransferase	GO:0005737;GO:0008666;GO:0019877;GO:0009089	PF00132;PF14602;PF14805	PTHR19136:SF52	ssn:SSON_0178	0	K00674	0	Bacteria	Proteobacteria	Gammaproteobacteria	Enterobacteriaceae	Shigella	Shigella	Bacteria;Proteobacteria;Gammaproteobacteria;Gammaproteobacteria;Gammaproteobacteria;Gammaproteobacteria;Enterobacteriales;Enterobacteriaceae;Shigella	sp|Q3Z5J2|DAPD_SHISS;tr|I6C538|I6C538_SHIFL;gi|447109394|ref|WP_001186650.1|	Shigella;Shigella;Unknown	560;560;560	100;100;100	[('2,3,4,5-tetrahydropyridine-2,6-dicarboxylate', 3), ('N-succinyltransferase', 3), ('[Proteobacteria]', 1), ('MULTISPECIES:', 1)]	2,3,4,5-tetrahydropyridine-2,6-dicarboxylate N-succinyltransferase;2,3,4,5-tetrahydropyridine-2,6-dicarboxylate N-succinyltransferase;MULTISPECIES: 2,3,4,5-tetrahydropyridine-2,6-dicarboxylate N-succinyltransferase [Proteobacteria]	GO:0005737;GO:0008666;GO:0019877;GO:0009089;GO:0005737	PF00132;PF14602;PF14805;PF00132	PTHR19136:SF52;PTHR19136:SF52	ssn:SSON_0178;0	0	K00674;0	0
Salix_HiSeq_c601848_g6_i1|m.3	Salix_HiSeq_c601848_g6_i1	11	73	0.37135	1.46023	Treatment	7.28021	0.959245	99.61	0	507	99	256	99.6094	sp|P76082|PAAF_ECOLI	P78288	255	100	2,3-dehydroadipyl-CoA hydratase	GO:0004300;GO:0042802;GO:0006631;GO:0010124	PF00378	0	ecj:JW1388;eco:b1393	0	K01692	0	Bacteria	Proteobacteria	Gammaproteobacteria	Enterobacteriaceae	Escherichia	Escherichia coli	Bacteria;Proteobacteria;Gammaproteobacteria;Gammaproteobacteria;Gammaproteobacteria;Gammaproteobacteria;Enterobacteriales;Enterobacteriaceae;Escherichia;Escherichia coli	sp|P76082|PAAF_ECOLI;tr|A0A0E1ZVA6|A0A0E1ZVA6_ECOLX;gi|447215097|ref|WP_001292353.1|	Escherichia coli;Escherichia coli;Enterobacteriaceae	507;507;507	99;99;99	[('hydratase', 2), ('2,3-dehydroadipyl-CoA', 2), ('MULTISPECIES:', 1), ('Enoyl-CoA', 1), ('hydratase-isomerase', 1)]	2,3-dehydroadipyl-CoA hydratase;Enoyl-CoA hydratase-isomerase;MULTISPECIES: 2,3-dehydroadipyl-CoA hydratase [Enterobacteriaceae]	GO:0004300;GO:0042802;GO:0006631;GO:0010124;GO:0016853	PF00378;PF00378	0	ecj:JW1388;eco:b1393;0	0	K01692;0	0
Salix_HiSeq_c601110_g3_i2|m.2	Salix_HiSeq_c601110_g3_i2	14	148	0.212657	1.37884	Treatment	12.8446	0.99486	100	0	687	100	333	99.6997	sp|P37672|DLGD_ECOLI	Q2M7N8	332	100	2,3-diketo-L-gulonate reductase	GO:0005737;GO:0047559;GO:0070403;GO:0016616	PF02615	PTHR11091	ecj:JW3547;eco:b3575	0	K08092	0	Bacteria	Proteobacteria	Gammaproteobacteria	Enterobacteriaceae	Escherichia	Escherichia coli	Bacteria;Proteobacteria;Gammaproteobacteria;Gammaproteobacteria;Gammaproteobacteria;Gammaproteobacteria;Enterobacteriales;Enterobacteriaceae;Escherichia;Escherichia coli	sp|P37672|DLGD_ECOLI;tr|G0F2R1|G0F2R1_ECOLX;gi|446791781|ref|WP_000869037.1|	Escherichia coli;Escherichia coli;Unknown	687;687;687	100;100;100	[('2,3-diketo-L-gulonate', 3), ('reductase', 3), ('[Proteobacteria]', 1), ('MULTISPECIES:', 1)]	2,3-diketo-L-gulonate reductase;2,3-diketo-L-gulonate reductase;MULTISPECIES: 2,3-diketo-L-gulonate reductase [Proteobacteria]	GO:0005737;GO:0047559;GO:0070403;GO:0016616;GO:0005737	PF02615;PF02615	PTHR11091;PTHR11091	ecj:JW3547;eco:b3575;0	0	K08092;0	0
Salix_HiSeq_c601110_g3_i2|m.1	Salix_HiSeq_c601110_g3_i2	14	148	0.212657	1.37884	Treatment	12.8446	0.99486	100	0	825	100	426	99.7653	sp|P37675|YIAN_ECOLI	Q6BF20	425	100	2,3-diketo-L-gulonate TRAP transporter large permease protein YiaN	GO:0016021;GO:0005886;GO:0022891;GO:0034219	PF06808	0	ecj:JW5651;eco:b3578	0	0	0	Bacteria	Proteobacteria	Gammaproteobacteria	Enterobacteriaceae	Escherichia	Escherichia coli	Bacteria;Proteobacteria;Gammaproteobacteria;Gammaproteobacteria;Gammaproteobacteria;Gammaproteobacteria;Enterobacteriales;Enterobacteriaceae;Escherichia;Escherichia coli	sp|P37675|YIAN_ECOLI;tr|A0A0E2A7U4|A0A0E2A7U4_ECOLX;gi|446201744|ref|WP_000279599.1|	Escherichia coli;Escherichia coli;Unknown	825;825;825	100;100;100	[('permease', 3), ('transporter', 3), ('2,3-diketo-L-gulonate', 2), ('large', 2), ('TRAP', 2)]	2,3-diketo-L-gulonate TRAP transporter large permease protein YiaN;L-dehydroascorbate transporter large permease subunit;MULTISPECIES: 2,3-diketo-L-gulonate TRAP transporter permease [Proteobacteria]	GO:0016021;GO:0005886;GO:0022891;GO:0034219;GO:0016021	PF06808;PF06808	0	ecj:JW5651;eco:b3578;0	0	0	0
Salix_HiSeq_c601110_g3_i2|m.5	Salix_HiSeq_c601110_g3_i2	14	148	0.212657	1.37884	Treatment	12.8446	0.99486	100	2e-110	318	100	158	99.3671	sp|P37674|YIAM_ECOLI	Q2M7P0	157	100	2,3-diketo-L-gulonate TRAP transporter small permease protein YiaM	GO:0016021;GO:0005886;GO:0015144;GO:0034219	PF04290	0	ecj:JW3549;eco:b3577	0	0	0	Bacteria	Proteobacteria	Gammaproteobacteria	Enterobacteriaceae	Escherichia	Escherichia coli	Bacteria;Proteobacteria;Gammaproteobacteria;Gammaproteobacteria;Gammaproteobacteria;Gammaproteobacteria;Enterobacteriales;Enterobacteriaceae;Escherichia;Escherichia coli	sp|P37674|YIAM_ECOLI;tr|A0A0E1ZXG7|A0A0E1ZXG7_ECOLX;gi|446644318|ref|WP_000721664.1|	Escherichia coli;Escherichia coli;Unknown	318;318;318	100;100;100	[('2,3-diketo-L-gulonate', 3), ('permease', 3), ('TRAP', 3), ('transporter', 3), ('small', 2)]	2,3-diketo-L-gulonate TRAP transporter small permease protein YiaM;2,3-diketo-L-gulonate TRAP transporter small permease protein YiaM;MULTISPECIES: 2,3-diketo-L-gulonate TRAP transporter permease [Proteobacteria]	GO:0016021;GO:0005886;GO:0015144;GO:0034219;GO:0016021	PF04290;PF04290	0	ecj:JW3549;eco:b3577;0	0	0	0
Salix_HiSeq_c601110_g3_i2|m.4	Salix_HiSeq_c601110_g3_i2	14	148	0.212657	1.37884	Treatment	12.8446	0.99486	100	0	522	100	252	100	sp|P37676|YIAO_ECOLI	Q2M7P2	328	76.8293	2,3-diketo-L-gulonate-binding periplasmic protein YiaO	GO:0030288;GO:0030246;GO:0034219;GO:0006974	PF03480	0	ecj:JW3551;eco:b3579	0	0	0	Bacteria	Proteobacteria	Gammaproteobacteria	Enterobacteriaceae	Escherichia	Escherichia coli	Bacteria;Proteobacteria;Gammaproteobacteria;Gammaproteobacteria;Gammaproteobacteria;Gammaproteobacteria;Enterobacteriales;Enterobacteriaceae;Escherichia;Escherichia coli	sp|P37676|YIAO_ECOLI;tr|A0A070URE1|A0A070URE1_ECOLX;gi|545247337|ref|WP_021545793.1|	Escherichia coli;Escherichia coli;Escherichia coli	522;522;522	100;100;100	[('2,3-diketo-L-gulonate-binding', 2), ('periplasmic', 2), ('2,3-diketo-L-gulonate', 1), ('coli]', 1), ('ABC', 1)]	2,3-diketo-L-gulonate-binding periplasmic protein YiaO;2,3-diketo-L-gulonate-binding periplasmic protein yiaO;2,3-diketo-L-gulonate ABC transporter substrate-binding protein [Escherichia coli]	GO:0030288;GO:0030246;GO:0034219;GO:0006974;GO:0030288;GO:0006810	PF03480;PF03480	0	ecj:JW3551;eco:b3579;0	0	0	0
Salix_HiSeq_c591659_g2_i2|m.1	Salix_HiSeq_c591659_g2_i2	10	97	0.308005	1.69896	Treatment	10.5768	0.994242	100	0	1336	100	651	99.8464	tr|A0A0H2Z5Y7|A0A0H2Z5Y7_ECOK1	A0A0H2Z5Y7	650	100	2':3'-cyclic-nucleotide 2'-phosphodiesterase	GO:0008663;GO:0046872;GO:0000166;GO:0009166	PF02872;PF00149;PF00149;PF02872	PTHR11575	ecv:APECO1_2173	0	K01119	0	Bacteria	Proteobacteria	Gammaproteobacteria	Enterobacteriaceae	Escherichia	Escherichia coli	Bacteria;Proteobacteria;Gammaproteobacteria;Gammaproteobacteria;Gammaproteobacteria;Gammaproteobacteria;Enterobacteriales;Enterobacteriaceae;Escherichia;Escherichia coli	tr|A0A0H2Z5Y7|A0A0H2Z5Y7_ECOK1;gi|115515689|gb|ABJ03764.1|;sp|P08331|CPDB_ECOLI	Escherichia coli;Escherichia coli APEC O1;Escherichia coli	1336;1336;1329	100;100;99	[("2':3'-cyclic-nucleotide", 2), ("2'-phosphodiesterase", 2), ("2'-phosphodiesterase/3'-nucleotidase", 1), ('O1]', 1), ('APEC', 1)]	2':3'-cyclic-nucleotide 2'-phosphodiesterase;2':3'-cyclic-nucleotide 2'-phosphodiesterase [Escherichia coli APEC O1];2',3'-cyclic-nucleotide 2'-phosphodiesterase/3'-nucleotidase	GO:0008663;GO:0046872;GO:0000166;GO:0009166;0;GO:0030288;GO:0042597;GO:0008663;GO:0008254;GO:0006974;GO:0016311;GO:0009166	PF02872;PF00149;PF02872;0;PF00149	PTHR11575;0;PTHR11575	ecv:APECO1_2173;0;ecj:JW4171;eco:b4213	0	K01119;0;K01119	0
Salix_HiSeq_c483681_g1_i1|m.1	Salix_HiSeq_c483681_g1_i1	7	64	0.238666	1.31825	Treatment	11.0585	0.988173	100	0	564	100	270	99.6296	sp|P36999|RLMA_ECOLI	P36999	269	100	23S rRNA (guanine(745)-N(1))-methyltransferase	GO:0052911;GO:0008989;GO:0008270;GO:0070475	PF13847	0	ecj:JW1811;eco:b1822	0	K00563	0	Bacteria	Proteobacteria	Gammaproteobacteria	Enterobacteriaceae	Escherichia	Escherichia coli	Bacteria;Proteobacteria;Gammaproteobacteria;Gammaproteobacteria;Gammaproteobacteria;Gammaproteobacteria;Enterobacteriales;Enterobacteriaceae;Escherichia;Escherichia coli	sp|P36999|RLMA_ECOLI;tr|G0F6T9|G0F6T9_ECOLX;gi|445932260|ref|WP_000010115.1|	Escherichia coli;Escherichia coli;Unknown	564;564;564	100;100;100	[('rRNA', 3), ('(guanine(745)-N(1))-methyltransferase', 2), ('23S', 2), ('methyltransferase', 1), ('RNA', 1)]	23S rRNA (guanine(745)-N(1))-methyltransferase;Ribosomal RNA large subunit methyltransferase A (RRNA(Guanine-N(1)-)-methyltransferase) (23S rRNA m1G745methyltransferase);MULTISPECIES: 23S rRNA (guanine(745)-N(1))-methyltransferase [Proteobacteria]	GO:0052911;GO:0008989;GO:0008270;GO:0070475;GO:0046872;GO:0008168	PF13847;PF13847	0	ecj:JW1811;eco:b1822;0	0	K00563;0	0
Salix_HiSeq_c601605_g2_i5|m.3	Salix_HiSeq_c601605_g2_i5	18	166	0.204248	1.09463	Treatment	10.9671	0.989353	100	0	898	100	434	99.7696	sp|P55135|RLMD_ECOLI	Q2MA47	433	100	23S rRNA (uracil(1939)-C(5))-methyltransferase RlmD	GO:0051539;GO:0005506;GO:0003723;GO:0070041;GO:0070475	PF01938;PF05958	0	ecj:JW2756;eco:b2785	0	K03215	0	Bacteria	Proteobacteria	Gammaproteobacteria	Enterobacteriaceae	Escherichia	Escherichia coli	Bacteria;Proteobacteria;Gammaproteobacteria;Gammaproteobacteria;Gammaproteobacteria;Gammaproteobacteria;Enterobacteriales;Enterobacteriaceae;Escherichia;Escherichia coli	sp|P55135|RLMD_ECOLI;tr|G0F3V7|G0F3V7_ECOLX;gi|445968957|ref|WP_000046812.1|	Escherichia coli;Escherichia coli;Unknown	898;898;898	100;100;100	[('rRNA', 3), ('RlmD', 3), ('(uracil(1939)-C(5))-methyltransferase', 3), ('23S', 3), ('MULTISPECIES:', 1)]	23S rRNA (uracil(1939)-C(5))-methyltransferase RlmD;23S rRNA (uracil(1939)-C(5))-methyltransferase RlmD;MULTISPECIES: 23S rRNA (uracil(1939)-C(5))-methyltransferase RlmD [Proteobacteria]	GO:0051539;GO:0005506;GO:0003723;GO:0070041;GO:0070475;GO:0051539	PF01938;PF05958;PF01938	0	ecj:JW2756;eco:b2785;0	0	K03215;0	0
Salix_HiSeq_c599522_g4_i2|m.1	Salix_HiSeq_c599522_g4_i2	8	76	0.233675	1.09901	Treatment	8.41953	0.994141	100	0	779	100	376	99.734	sp|P75817|RLMC_ECOLI	Q9R7R3	375	100	23S rRNA (uracil(747)-C(5))-methyltransferase RlmC	GO:0051539;GO:0005506;GO:0016436;GO:0070041;GO:0070475	PF05958	0	ecj:JW0843;eco:b0859	0	K03212	0	Bacteria	Proteobacteria	Gammaproteobacteria	Enterobacteriaceae	Escherichia	Escherichia coli	Bacteria;Proteobacteria;Gammaproteobacteria;Gammaproteobacteria;Gammaproteobacteria;Gammaproteobacteria;Enterobacteriales;Enterobacteriaceae;Escherichia;Escherichia coli	sp|P75817|RLMC_ECOLI;tr|G0F4X6|G0F4X6_ECOLX;gi|447072426|ref|WP_001149682.1|	Escherichia coli;Escherichia coli;Unknown	779;779;779	100;100;100	[('(uracil(747)-C(5))-methyltransferase', 3), ('rRNA', 3), ('RlmC', 3), ('23S', 3), ('MULTISPECIES:', 1)]	23S rRNA (uracil(747)-C(5))-methyltransferase RlmC;23S rRNA (uracil(747)-C(5))-methyltransferase RlmC;MULTISPECIES: 23S rRNA (uracil(747)-C(5))-methyltransferase RlmC [Proteobacteria]	GO:0051539;GO:0005506;GO:0016436;GO:0070041;GO:0070475;GO:0051539	PF05958;PF05958	0	ecj:JW0843;eco:b0859;0	0	K03212;0	0
Salix_HiSeq_c560484_g1_i1|m.1	Salix_HiSeq_c560484_g1_i1	5	39	0.106942	0.515712	Treatment	11.1653	0.965208	100	0	817	100	399	99.7494	sp|P0AB79|KBL_SHIFL	P07912	398	100	2-amino-3-ketobutyrate coenzyme A ligase	GO:0008890;GO:0030170;GO:0009058;GO:0019518	PF00155	0	sfl:SF3657;sfx:S4110	0	K00639	0	Bacteria	Proteobacteria	Gammaproteobacteria	Enterobacteriaceae	Shigella	Shigella	Bacteria;Proteobacteria;Gammaproteobacteria;Gammaproteobacteria;Gammaproteobacteria;Gammaproteobacteria;Enterobacteriales;Enterobacteriaceae;Shigella	sp|P0AB79|KBL_SHIFL;tr|I6B912|I6B912_SHIFL;gi|447136578|ref|WP_001213834.1|	Shigella;Shigella;Unknown	817;817;817	100;100;100	[('2-amino-3-ketobutyrate', 3), ('ligase', 3), ('coenzyme', 2), ('[Proteobacteria]', 1), ('MULTISPECIES:', 1)]	2-amino-3-ketobutyrate coenzyme A ligase;2-amino-3-ketobutyrate coenzyme A ligase;MULTISPECIES: 2-amino-3-ketobutyrate CoA ligase [Proteobacteria]	GO:0008890;GO:0030170;GO:0009058;GO:0019518;GO:0008890;GO:0016874	PF00155;PF00155	0	sfl:SF3657;sfx:S4110;0	0	K00639;0	0
Salix_HiSeq_c599779_g2_i1|m.8	Salix_HiSeq_c599779_g2_i1	14	103	0.340084	1.34298	Treatment	7.33937	0.965363	100	5e-78	235	100	114	100	sp|Q6BF16|DGOA_ECOLI	Q2M805	205	55.6098	2-dehydro-3-deoxy-6-phosphogalactonate aldolase	GO:0008674;GO:0034194	PF01081	0	ecj:JW5628;eco:b4477	0	K01631	0	Bacteria	Proteobacteria	Gammaproteobacteria	Enterobacteriaceae	Escherichia	Escherichia coli	Bacteria;Proteobacteria;Gammaproteobacteria;Gammaproteobacteria;Gammaproteobacteria;Gammaproteobacteria;Enterobacteriales;Enterobacteriaceae;Escherichia;Escherichia coli	sp|Q6BF16|DGOA_ECOLI;tr|N3KBE5|N3KBE5_ECOLX;gi|476328560|gb|EMX46062.1|	Escherichia coli;Escherichia coli;Escherichia coli MP020980.2	235;234;234	100;100;100	[('2-dehydro-3-deoxy-6-phosphogalactonate', 3), ('aldolase', 3), ('MP020980.2]', 1), ('[Escherichia', 1), ('coli', 1)]	2-dehydro-3-deoxy-6-phosphogalactonate aldolase;2-dehydro-3-deoxy-6-phosphogalactonate aldolase;2-dehydro-3-deoxy-6-phosphogalactonate aldolase [Escherichia coli MP020980.2]	GO:0008674;GO:0034194;GO:0008674	PF01081;PF01081	0	ecj:JW5628;eco:b4477;0	0	K01631;0	0
Salix_HiSeq_c602071_g6_i5|m.2	Salix_HiSeq_c602071_g6_i5	9	96	0.173352	1.09325	Treatment	13.171	0.996263	100	0	516	100	254	99.6063	sp|P37769|KDUD_ECOLI	Q2M9Z5	253	100	2-dehydro-3-deoxy-D-gluconate 5-dehydrogenase	GO:0047001;GO:0008678;GO:0051287;GO:0016616;GO:0033764;GO:0019698;GO:0042840	PF00106	0	ecj:JW2810;eco:b2842	0	K00065	0	Bacteria	Proteobacteria	Gammaproteobacteria	Enterobacteriaceae	Escherichia	Escherichia coli	Bacteria;Proteobacteria;Gammaproteobacteria;Gammaproteobacteria;Gammaproteobacteria;Gammaproteobacteria;Enterobacteriales;Enterobacteriaceae;Escherichia;Escherichia coli	sp|P37769|KDUD_ECOLI;tr|D8AT06|D8AT06_ECOLX;gi|446526157|ref|WP_000603503.1|	Escherichia coli;Escherichia coli;Escherichia coli	516;516;516	100;100;100	[('2-deoxy-D-gluconate', 2), ('coli]', 1), ('5-dehydrogenase', 1), ('partial', 1), ('2-dehydro-3-deoxy-D-gluconate', 1)]	2-dehydro-3-deoxy-D-gluconate 5-dehydrogenase;2-deoxy-D-gluconate 3-dehydrogenase (Fragment);2-deoxy-D-gluconate 3-dehydrogenase, partial [Escherichia coli]	GO:0047001;GO:0008678;GO:0051287;GO:0016616;GO:0033764;GO:0019698;GO:0042840	PF00106;PF00106	0	ecj:JW2810;eco:b2842;0	0	K00065;0	0
Salix_HiSeq_c599779_g2_i1|m.1	Salix_HiSeq_c599779_g2_i1	14	103	0.340084	1.34298	Treatment	7.33937	0.965363	100	0	604	100	293	99.6587	sp|P31459|DGOK_ECOLI	Q2M806	292	100	2-dehydro-3-deoxygalactonokinase	GO:0008671;GO:0005524;GO:0046835;GO:0034194	PF05035	0	ecj:JW3670;eco:b3693	0	K00883	0	Bacteria	Proteobacteria	Gammaproteobacteria	Enterobacteriaceae	Escherichia	Escherichia coli	Bacteria;Proteobacteria;Gammaproteobacteria;Gammaproteobacteria;Gammaproteobacteria;Gammaproteobacteria;Enterobacteriales;Enterobacteriaceae;Escherichia;Escherichia coli	sp|P31459|DGOK_ECOLI;tr|A0A0E1M5F6|A0A0E1M5F6_ECOLX;gi|446049236|ref|WP_000127091.1|	Escherichia coli;Escherichia coli;Unknown	604;604;604	100;100;100	[('2-dehydro-3-deoxygalactonokinase', 2), ('2-oxo-3-deoxygalactonate', 1), ('[Proteobacteria]', 1), ('kinase', 1), ('MULTISPECIES:', 1)]	2-dehydro-3-deoxygalactonokinase;2-oxo-3-deoxygalactonate kinase;MULTISPECIES: 2-dehydro-3-deoxygalactonokinase [Proteobacteria]	GO:0008671;GO:0005524;GO:0046835;GO:0034194;GO:0008671	PF05035;PF05035	0	ecj:JW3670;eco:b3693;0	0	K00883;0	0
Salix_HiSeq_c601539_g2_i2|m.3	Salix_HiSeq_c601539_g2_i2	5	44	0.202603	0.704684	Treatment	7.55502	0.980099	100	0	580	100	285	99.6491	sp|Q3Z0T2|KDSA_SHISS	Q3Z0T2	284	100	2-dehydro-3-deoxyphosphooctonate aldolase	GO:0005737;GO:0008676;GO:0019294	PF00793	0	ssn:SSON_1963	0	K01627	0	Bacteria	Proteobacteria	Gammaproteobacteria	Enterobacteriaceae	Shigella	Shigella	Bacteria;Proteobacteria;Gammaproteobacteria;Gammaproteobacteria;Gammaproteobacteria;Gammaproteobacteria;Enterobacteriales;Enterobacteriaceae;Shigella	sp|Q3Z0T2|KDSA_SHISS;tr|A0A0E2L731|A0A0E2L731_ECOU3;gi|446733809|ref|WP_000811065.1|	Shigella;Escherichia coli;Unknown	580;580;580	100;100;100	[('2-dehydro-3-deoxyphosphooctonate', 3), ('aldolase', 3), ('[Proteobacteria]', 1), ('MULTISPECIES:', 1)]	2-dehydro-3-deoxyphosphooctonate aldolase;2-dehydro-3-deoxyphosphooctonate aldolase;MULTISPECIES: 2-dehydro-3-deoxyphosphooctonate aldolase [Proteobacteria]	GO:0005737;GO:0008676;GO:0019294;GO:0005737	PF00793;PF00793	0	ssn:SSON_1963;0	0	K01627;0	0
Salix_HiSeq_c596019_g2_i1|m.4	Salix_HiSeq_c596019_g2_i1	3	37	0.0586237	0.424283	Treatment	11.9709	0.998813	100	0	626	100	304	99.6711	sp|P0A9J5|PANE_SHIFL	Q46947	303	100	2-dehydropantoate 2-reductase	GO:0005737;GO:0008677;GO:0050661;GO:0015940	PF02558;PF08546	0	sfl:SF0362;sfx:S0370	0	K00077	0	Bacteria	Proteobacteria	Gammaproteobacteria	Enterobacteriaceae	Shigella	Shigella	Bacteria;Proteobacteria;Gammaproteobacteria;Gammaproteobacteria;Gammaproteobacteria;Gammaproteobacteria;Enterobacteriales;Enterobacteriaceae;Shigella	sp|P0A9J5|PANE_SHIFL;tr|I6C342|I6C342_SHIFL;gi|446628519|ref|WP_000705865.1|	Shigella;Shigella;Unknown	626;626;626	100;100;100	[('2-dehydropantoate', 3), ('2-reductase', 3), ('[Proteobacteria]', 1), ('MULTISPECIES:', 1)]	2-dehydropantoate 2-reductase;2-dehydropantoate 2-reductase;MULTISPECIES: 2-dehydropantoate 2-reductase [Proteobacteria]	GO:0005737;GO:0008677;GO:0050661;GO:0015940;GO:0005737	PF02558;PF08546;PF02558	0	sfl:SF0362;sfx:S0370;0	0	K00077;0	0
Salix_HiSeq_c596019_g2_i3|m.4	Salix_HiSeq_c596019_g2_i3	7	44	0.0892065	0.361388	Treatment	7.84646	0.9502	100	0	626	100	304	99.6711	sp|P0A9J5|PANE_SHIFL	Q46947	303	100	2-dehydropantoate 2-reductase	GO:0005737;GO:0008677;GO:0050661;GO:0015940	PF02558;PF08546	0	sfl:SF0362;sfx:S0370	0	K00077	0	Bacteria	Proteobacteria	Gammaproteobacteria	Enterobacteriaceae	Shigella	Shigella	Bacteria;Proteobacteria;Gammaproteobacteria;Gammaproteobacteria;Gammaproteobacteria;Gammaproteobacteria;Enterobacteriales;Enterobacteriaceae;Shigella	sp|P0A9J5|PANE_SHIFL;tr|I6C342|I6C342_SHIFL;gi|446628519|ref|WP_000705865.1|	Shigella;Shigella;Unknown	626;626;626	100;100;100	[('2-dehydropantoate', 3), ('2-reductase', 3), ('[Proteobacteria]', 1), ('MULTISPECIES:', 1)]	2-dehydropantoate 2-reductase;2-dehydropantoate 2-reductase;MULTISPECIES: 2-dehydropantoate 2-reductase [Proteobacteria]	GO:0005737;GO:0008677;GO:0050661;GO:0015940;GO:0005737	PF02558;PF08546;PF02558	0	sfl:SF0362;sfx:S0370;0	0	K00077;0	0
Salix_HiSeq_c584526_g1_i6|m.4	Salix_HiSeq_c584526_g1_i6	17	146	0.225314	1.06393	Treatment	9.17151	0.987352	100	0	590	100	293	99.6587	sp|P77161|GLXR_ECOLI	Q2MBR9	292	100	2-hydroxy-3-oxopropionate reductase	GO:0008679;GO:0051287;GO:0004616;GO:0009442;GO:0006974;GO:0046296;GO:0009436	PF14833;PF03446	0	ecj:JW0497;eco:b0509	0	K00042	0	Bacteria	Proteobacteria	Gammaproteobacteria	Enterobacteriaceae	Escherichia	Escherichia coli	Bacteria;Proteobacteria;Gammaproteobacteria;Gammaproteobacteria;Gammaproteobacteria;Gammaproteobacteria;Enterobacteriales;Enterobacteriaceae;Escherichia;Escherichia coli	sp|P77161|GLXR_ECOLI;tr|A0A0E2A599|A0A0E2A599_ECOLX;gi|545288831|ref|WP_021571777.1|	Escherichia coli;Escherichia coli;Escherichia coli	590;590;590	100;100;100	[('reductase', 3), ('2-hydroxy-3-oxopropionate', 2), ('coli]', 1), ('Tartronate', 1), ('semialdehyde', 1)]	2-hydroxy-3-oxopropionate reductase;Tartronate semialdehyde reductase;2-hydroxy-3-oxopropionate reductase [Escherichia coli]	GO:0008679;GO:0051287;GO:0004616;GO:0009442;GO:0006974;GO:0046296;GO:0009436;GO:0008679;GO:0046487	PF14833;PF03446;PF14833	0	ecj:JW0497;eco:b0509;0	0	K00042;0	0
Salix_HiSeq_c602044_g2_i6|m.1	Salix_HiSeq_c602044_g2_i6	11	97	0.204427	0.98323	Treatment	10.3304	0.988258	100	0	785	100	378	99.7354	sp|P30140|THIH_ECOLI	Q2M8S6	377	100	2-iminoacetate synthase	GO:0036355;GO:0051539;GO:0005506;GO:0051536;GO:0016829;GO:0006974;GO:0009228;GO:0009229	PF06968;PF04055	0	ecj:JW3953;eco:b3990	0	K03150	0	Bacteria	Proteobacteria	Gammaproteobacteria	Enterobacteriaceae	Escherichia	Escherichia coli	Bacteria;Proteobacteria;Gammaproteobacteria;Gammaproteobacteria;Gammaproteobacteria;Gammaproteobacteria;Enterobacteriales;Enterobacteriaceae;Escherichia;Escherichia coli	sp|P30140|THIH_ECOLI;tr|A0A0E1M4G8|A0A0E1M4G8_ECOLX;gi|446770191|ref|WP_000847447.1|	Escherichia coli;Escherichia coli;Unknown	785;785;785	100;100;100	[('2-iminoacetate', 2), ('synthase', 2), ('lyase,', 1), ('involved', 1), ('[Proteobacteria]', 1)]	2-iminoacetate synthase;Tyrosine lyase, involved in thiamine-thiazole moiety synthesis;MULTISPECIES: 2-iminoacetate synthase [Proteobacteria]	GO:0036355;GO:0051539;GO:0005506;GO:0051536;GO:0016829;GO:0006974;GO:0009228;GO:0009229	PF06968;PF04055;PF06968	0	ecj:JW3953;eco:b3990;0	0	K03150;0	0
Salix_HiSeq_c601231_g1_i1|m.1	Salix_HiSeq_c601231_g1_i1	2	25	0.0439481	0.465311	Treatment	18.4779	0.997949	100	0	1080	100	524	99.8092	sp|P09151|LEU1_ECOLI	P78044	523	100	2-isopropylmalate synthase	GO:0005829;GO:0003852;GO:0003985;GO:0009098	PF00682;PF08502	0	ecj:JW0073;eco:b0074	0	K01649	0	Bacteria	Proteobacteria	Gammaproteobacteria	Enterobacteriaceae	Escherichia	Escherichia coli	Bacteria;Proteobacteria;Gammaproteobacteria;Gammaproteobacteria;Gammaproteobacteria;Gammaproteobacteria;Enterobacteriales;Enterobacteriaceae;Escherichia;Escherichia coli	sp|P09151|LEU1_ECOLI;tr|G0F969|G0F969_ECOLX;gi|26106401|gb|AAN78587.1|AE016755_87	Escherichia coli;Escherichia coli;Escherichia coli CFT073	1080;1080;1080	100;100;100	[('2-isopropylmalate', 3), ('synthase', 3), ('coli', 1), ('CFT073]', 1), ('[Escherichia', 1)]	2-isopropylmalate synthase;2-isopropylmalate synthase;2-isopropylmalate synthase [Escherichia coli CFT073]	GO:0005829;GO:0003852;GO:0003985;GO:0009098	PF00682;PF08502;PF00682	0	ecj:JW0073;eco:b0074;0	0	K01649;0	0
Salix_HiSeq_c601231_g1_i2|m.1	Salix_HiSeq_c601231_g1_i2	5	51	0.23056	0.842538	Treatment	7.36726	0.991848	100	0	1080	100	524	99.8092	sp|P09151|LEU1_ECOLI	P78044	523	100	2-isopropylmalate synthase	GO:0005829;GO:0003852;GO:0003985;GO:0009098	PF00682;PF08502	0	ecj:JW0073;eco:b0074	0	K01649	0	Bacteria	Proteobacteria	Gammaproteobacteria	Enterobacteriaceae	Escherichia	Escherichia coli	Bacteria;Proteobacteria;Gammaproteobacteria;Gammaproteobacteria;Gammaproteobacteria;Gammaproteobacteria;Enterobacteriales;Enterobacteriaceae;Escherichia;Escherichia coli	sp|P09151|LEU1_ECOLI;tr|G0F969|G0F969_ECOLX;gi|26106401|gb|AAN78587.1|AE016755_87	Escherichia coli;Escherichia coli;Escherichia coli CFT073	1080;1080;1080	100;100;100	[('2-isopropylmalate', 3), ('synthase', 3), ('coli', 1), ('CFT073]', 1), ('[Escherichia', 1)]	2-isopropylmalate synthase;2-isopropylmalate synthase;2-isopropylmalate synthase [Escherichia coli CFT073]	GO:0005829;GO:0003852;GO:0003985;GO:0009098	PF00682;PF08502;PF00682	0	ecj:JW0073;eco:b0074;0	0	K01649;0	0
Salix_HiSeq_c602249_g2_i3|m.1	Salix_HiSeq_c602249_g2_i3	11	91	0.237354	1.08782	Treatment	8.94911	0.982236	100	0	766	100	394	99.7462	sp|P76242|NIMT_ECOLI	O07968	393	100	2-nitroimidazole transporter	GO:0016021;GO:0005886;GO:0046677;GO:0055085	PF07690	0	ecj:JW1780;eco:b1791	0	K03449	0	Bacteria	Proteobacteria	Gammaproteobacteria	Enterobacteriaceae	Escherichia	Escherichia coli	Bacteria;Proteobacteria;Gammaproteobacteria;Gammaproteobacteria;Gammaproteobacteria;Gammaproteobacteria;Enterobacteriales;Enterobacteriaceae;Escherichia;Escherichia coli	sp|P76242|NIMT_ECOLI;tr|G0F5D0|G0F5D0_ECOLX;gi|446050636|ref|WP_000128491.1|	Escherichia coli;Escherichia coli;Unknown	766;766;766	100;100;100	[('transporter', 2), ('yeaN', 1), ('[Proteobacteria]', 1), ('MULTISPECIES:', 1), ('Inner', 1)]	2-nitroimidazole transporter;Inner membrane transport protein yeaN;MULTISPECIES: transporter [Proteobacteria]	GO:0016021;GO:0005886;GO:0046677;GO:0055085;GO:0016021	PF07690;PF07690	0	ecj:JW1780;eco:b1791;0	0	K03449;0	0
Salix_HiSeq_c602175_g3_i3|m.10	Salix_HiSeq_c602175_g3_i3	19	167	0.327777	1.37729	Treatment	8.43964	0.984516	100	9e-93	280	100	138	100	sp|P75728|UBIF_ECOLI	P77111	391	35.2941	2-octaprenyl-3-methyl-6-methoxy-1,4-benzoquinol hydroxylase	GO:0008682;GO:0071949;GO:0004497;GO:0016705;GO:0016709;GO:0044550;GO:0006744	PF01494	0	ecj:JW0659;eco:b0662	0	K03184	0	Bacteria	Proteobacteria	Gammaproteobacteria	Enterobacteriaceae	Escherichia	Escherichia coli	Bacteria;Proteobacteria;Gammaproteobacteria;Gammaproteobacteria;Gammaproteobacteria;Gammaproteobacteria;Enterobacteriales;Enterobacteriaceae;Escherichia;Escherichia coli	sp|P75728|UBIF_ECOLI;tr|A0A079CZT5|A0A079CZT5_ECOLX;gi|659993428|gb|KEK92566.1|	Escherichia coli;Escherichia coli;Escherichia coli 4-203-08_S1_C2	280;280;280	100;100;100	[('2-octaprenyl-3-methyl-6-methoxy-1,4-benzoquinol', 2), ('hydroxylase', 2), ('domain', 1), ('[Escherichia', 1), ('partial', 1)]	2-octaprenyl-3-methyl-6-methoxy-1,4-benzoquinol hydroxylase;2-octaprenyl-3-methyl-6-methoxy-1,4-benzoquinol hydroxylase (Fragment);FAD binding domain protein, partial [Escherichia coli 4-203-08_S1_C2]	GO:0008682;GO:0071949;GO:0004497;GO:0016705;GO:0016709;GO:0044550;GO:0006744	PF01494;PF01494	0	ecj:JW0659;eco:b0662;0	0	K03184;0	0
Salix_HiSeq_c601083_g1_i1|m.1	Salix_HiSeq_c601083_g1_i1	17	118	0.410273	1.50682	Treatment	7.13456	0.95419	100	0	1956	100	934	99.8929	sp|P0AFG3|ODO1_ECOLI	P78225	933	100	2-oxoglutarate dehydrogenase E1 component	GO:0005829;GO:0045252;GO:0042802;GO:0000287;GO:0004591;GO:0030976;GO:0006096;GO:0006099	PF16078;PF00676;PF16870;PF02779	PTHR23152	ecj:JW0715;eco:b0726	0	K00164	0	Bacteria	Proteobacteria	Gammaproteobacteria	Enterobacteriaceae	Escherichia	Escherichia coli	Bacteria;Proteobacteria;Gammaproteobacteria;Gammaproteobacteria;Gammaproteobacteria;Gammaproteobacteria;Enterobacteriales;Enterobacteriaceae;Escherichia;Escherichia coli	sp|P0AFG3|ODO1_ECOLI;tr|A0A0E2L7W8|A0A0E2L7W8_ECOU3;gi|447104217|ref|WP_001181473.1|	Escherichia coli;Escherichia coli;Unknown	1956;1956;1956	100;100;100	[('2-oxoglutarate', 3), ('dehydrogenase', 3), ('component', 2), ('MULTISPECIES:', 1), ('[Proteobacteria]', 1)]	2-oxoglutarate dehydrogenase E1 component;2-oxoglutarate dehydrogenase E1 component;MULTISPECIES: 2-oxoglutarate dehydrogenase subunit E1 [Proteobacteria]	GO:0005829;GO:0045252;GO:0042802;GO:0000287;GO:0004591;GO:0030976;GO:0006096;GO:0006099	PF16078;PF00676;PF16870;PF02779;PF16078	PTHR23152;PTHR23152	ecj:JW0715;eco:b0726;0	0	K00164;0	0
Salix_HiSeq_c591659_g2_i2|m.2	Salix_HiSeq_c591659_g2_i2	10	97	0.308005	1.69896	Treatment	10.5768	0.994242	100	0	512	100	247	99.5951	sp|P22255|CYSQ_ECOLI	Q2M691	246	100	3'(2'),5'-bisphosphate nucleotidase CysQ	GO:0005737;GO:0005886;GO:0008441;GO:0000287;GO:0016311;GO:0046854;GO:0000103	PF00459	PTHR20854	ecj:JW4172;eco:b4214	0	K01082	0	Bacteria	Proteobacteria	Gammaproteobacteria	Enterobacteriaceae	Escherichia	Escherichia coli	Bacteria;Proteobacteria;Gammaproteobacteria;Gammaproteobacteria;Gammaproteobacteria;Gammaproteobacteria;Enterobacteriales;Enterobacteriaceae;Escherichia;Escherichia coli	sp|P22255|CYSQ_ECOLI;tr|A0A0K0RJT9|A0A0K0RJT9_ECOLX;gi|446809663|ref|WP_000886919.1|	Escherichia coli;Escherichia coli;Escherichia coli	512;512;512	100;100;100	[('nucleotidase', 3), ("3'(2'),5'-bisphosphate", 2), ('CysQ', 2), ('coli]', 1), ("Adenosine-3'(2'),5'-bisphosphate", 1)]	3'(2'),5'-bisphosphate nucleotidase CysQ;Adenosine-3'(2'),5'-bisphosphate nucleotidase;3'(2'),5'-bisphosphate nucleotidase CysQ [Escherichia coli]	GO:0005737;GO:0005886;GO:0008441;GO:0000287;GO:0016311;GO:0046854;GO:0000103;0	PF00459;PF00459	PTHR20854;PTHR20854	ecj:JW4172;eco:b4214;0	0	K01082;0	0
Salix_HiSeq_c566166_g3_i1|m.1	Salix_HiSeq_c566166_g3_i1	3	22	0.439257	1.71766	Treatment	7.68944	0.960599	100	6e-153	430	100	211	99.5261	sp|Q3YXK0|RIBB_SHISS	Q3YXK0	217	96.7742	3,4-dihydroxy-2-butanone 4-phosphate synthase	GO:0008686;GO:0000287;GO:0030145;GO:0009231	PF00926	0	ssn:SSON_3178	0	K02858	0	Bacteria	Proteobacteria	Gammaproteobacteria	Enterobacteriaceae	Shigella	Shigella	Bacteria;Proteobacteria;Gammaproteobacteria;Gammaproteobacteria;Gammaproteobacteria;Gammaproteobacteria;Enterobacteriales;Enterobacteriaceae;Shigella	sp|Q3YXK0|RIBB_SHISS;tr|I6BEH3|I6BEH3_SHIFL;gi|507089042|ref|WP_016159760.1|	Shigella;Shigella;Escherichia coli	430;430;430	100;100;100	[('synthase', 3), ('4-phosphate', 2), ('3,4-dihydroxy-2-butanone', 2), ('3,4-dihydroxy-2-butanone-4-phosphate', 1), ('MULTISPECIES:', 1)]	3,4-dihydroxy-2-butanone 4-phosphate synthase;3,4-dihydroxy-2-butanone 4-phosphate synthase;MULTISPECIES: 3,4-dihydroxy-2-butanone-4-phosphate synthase [Escherichia]	GO:0008686;GO:0000287;GO:0030145;GO:0009231;GO:0008686	PF00926;PF00926	0	ssn:SSON_3178;0	0	K02858;0	0
Salix_HiSeq_c602254_g3_i5|m.3	Salix_HiSeq_c602254_g3_i5	11	128	0.123104	0.709774	Treatment	12.1958	0.997135	100	0	1110	100	558	99.8208	sp|P0AG70|RS1_SHIFL	P77352	557	100	30S ribosomal protein S1	GO:0005840;GO:0003723;GO:0003735;GO:0006412	PF00575	0	sfl:SF0907;sfx:S0971	0	K02945	0	Bacteria	Proteobacteria	Gammaproteobacteria	Enterobacteriaceae	Shigella	Shigella	Bacteria;Proteobacteria;Gammaproteobacteria;Gammaproteobacteria;Gammaproteobacteria;Gammaproteobacteria;Enterobacteriales;Enterobacteriaceae;Shigella	sp|P0AG70|RS1_SHIFL;tr|A0A0E2LME9|A0A0E2LME9_ECOU3;gi|446062472|ref|WP_000140327.1|	Shigella;Escherichia coli;Unknown	1110;1110;1110	100;100;100	[('30S', 3), ('ribosomal', 3), ('[Proteobacteria]', 1), ('MULTISPECIES:', 1)]	30S ribosomal protein S1;30S ribosomal protein S1;MULTISPECIES: 30S ribosomal protein S1 [Proteobacteria]	GO:0005840;GO:0003723;GO:0003735;GO:0006412;GO:0005840	PF00575;PF00575	0	sfl:SF0907;sfx:S0971;0	0	K02945;0	0
Salix_HiSeq_c602128_g2_i1|m.7	Salix_HiSeq_c602128_g2_i1	13	119	0.244394	1.25891	Treatment	11.958	0.98572	100	1e-68	207	100	104	99.0385	sp|Q3YWT8|RS10_SHISS	Q3YWT8	103	100	30S ribosomal protein S10	GO:0005840;GO:0003735;GO:0000049;GO:0006412	PF00338	PTHR11700	ssn:SSON_3462	0	K02946	0	Bacteria	Proteobacteria	Gammaproteobacteria	Enterobacteriaceae	Shigella	Shigella	Bacteria;Proteobacteria;Gammaproteobacteria;Gammaproteobacteria;Gammaproteobacteria;Gammaproteobacteria;Enterobacteriales;Enterobacteriaceae;Shigella	sp|Q3YWT8|RS10_SHISS;tr|W1WLC8|W1WLC8_9ZZZZ;gi|447103748|ref|WP_001181004.1|	Shigella;Unknown;Bacteria	207;207;207	100;100;100	[('S10', 3), ('30S', 3), ('ribosomal', 3), ('[Bacteria]', 1), ('MULTISPECIES:', 1)]	30S ribosomal protein S10;30S ribosomal protein S10;MULTISPECIES: 30S ribosomal protein S10 [Bacteria]	GO:0005840;GO:0003735;GO:0000049;GO:0006412;GO:0005840;GO:0003723	PF00338;PF00338	PTHR11700;PTHR11700	ssn:SSON_3462;0	0	K02946;0	0
Salix_HiSeq_c595989_g2_i1|m.4	Salix_HiSeq_c595989_g2_i1	12	88	0.386138	1.49992	Treatment	7.46608	0.96716	100	2e-83	251	100	125	99.2	tr|A0A0K2LQ76|A0A0K2LQ76_ECOLX	A0A0K2LQ76	124	100	30S ribosomal protein S12	0	PF00164	PTHR11652	0	0	0	0	Bacteria	Proteobacteria	Gammaproteobacteria	Enterobacteriaceae	Escherichia	Escherichia coli	Bacteria;Proteobacteria;Gammaproteobacteria;Gammaproteobacteria;Gammaproteobacteria;Gammaproteobacteria;Enterobacteriales;Enterobacteriaceae;Escherichia;Escherichia coli	tr|A0A0K2LQ76|A0A0K2LQ76_ECOLX;gi|485750584|ref|WP_001376535.1|;sp|Q3YWT0|RS12_SHISS	Escherichia coli;Escherichia coli;Shigella	251;251;249	100;100;98	[('S12', 3), ('30S', 3), ('ribosomal', 3), ('coli]', 1), ('[Escherichia', 1)]	30S ribosomal protein S12;30S ribosomal protein S12 [Escherichia coli];30S ribosomal protein S12	0;GO:0015935;GO:0019843;GO:0003735;GO:0000049;GO:0006412	PF00164;0;PF00164	PTHR11652;0;PTHR11652	0;ssn:SSON_3472	0	0;K02950	0
Salix_HiSeq_c602128_g3_i2|m.13	Salix_HiSeq_c602128_g3_i2	11	122	0.190874	1.14104	Treatment	13.3782	0.995205	100	3e-68	206	100	102	99.0196	sp|Q3YWV2|RS14_SHISS	Q3YWV2	101	100	30S ribosomal protein S14	GO:0005840;GO:0019843;GO:0003735;GO:0006412	PF00253	PTHR19836	ssn:SSON_3448	0	K02954	0	Bacteria	Proteobacteria	Gammaproteobacteria	Enterobacteriaceae	Shigella	Shigella	Bacteria;Proteobacteria;Gammaproteobacteria;Gammaproteobacteria;Gammaproteobacteria;Gammaproteobacteria;Enterobacteriales;Enterobacteriaceae;Shigella	sp|Q3YWV2|RS14_SHISS;gi|447041674|ref|WP_001118930.1|;tr|W1WM97|W1WM97_9ZZZZ	Shigella;Unknown;Unknown	206;206;206	100;100;100	[('30S', 2), ('S14', 2), ('ribosomal', 2), ('Uncharacterized', 1), ('MULTISPECIES:', 1)]	30S ribosomal protein S14;MULTISPECIES: 30S ribosomal protein S14 [Proteobacteria];Uncharacterized protein	GO:0005840;GO:0019843;GO:0003735;GO:0006412;0;GO:0005840;GO:0006412	PF00253;0;PF00253	PTHR19836;0;PTHR19836	ssn:SSON_3448;0	0	K02954;0	0
Salix_HiSeq_c602128_g3_i2|m.1	Salix_HiSeq_c602128_g3_i2	11	122	0.190874	1.14104	Treatment	13.3782	0.995205	100	1e-168	471	100	234	99.5726	sp|Q3YWU5|RS3_SHISS	Q3YWU5	233	100	30S ribosomal protein S3	GO:0015935;GO:0003729;GO:0019843;GO:0003735;GO:0006412	PF07650	0	ssn:SSON_3455	0	K02982	0	Bacteria	Proteobacteria	Gammaproteobacteria	Enterobacteriaceae	Shigella	Shigella	Bacteria;Proteobacteria;Gammaproteobacteria;Gammaproteobacteria;Gammaproteobacteria;Gammaproteobacteria;Enterobacteriales;Enterobacteriaceae;Shigella	sp|Q3YWU5|RS3_SHISS;tr|W1WRF5|W1WRF5_9ZZZZ;gi|446452090|ref|WP_000529945.1|;gi|446452090|ref|WP_000529945.1|	Shigella;Unknown;Unknown;Unknown	471;471;471;471	100;100;100;100	[('30S', 4), ('ribosomal', 4), ('[Proteobacteria]', 2), ('MULTISPECIES:', 2)]	30S ribosomal protein S3;30S ribosomal protein S3;MULTISPECIES: 30S ribosomal protein S3 [Proteobacteria];MULTISPECIES: 30S ribosomal protein S3 [Proteobacteria]	GO:0015935;GO:0003729;GO:0019843;GO:0003735;GO:0006412;GO:0015935;GO:0003723;0	PF07650;PF07650;0	0	ssn:SSON_3455;0	0	K02982;0	0
Salix_HiSeq_c600383_g1_i1|m.8	Salix_HiSeq_c600383_g1_i1	15	113	0.216833	0.960752	Treatment	8.59551	0.963579	100	4e-93	271	100	132	99.2424	sp|Q3YUE7|RS6_SHISS	Q3YUE7	131	100	30S ribosomal protein S6	GO:0005840;GO:0019843;GO:0003735;GO:0006412	PF01250	0	ssn:SSON_4383	0	K02990	0	Bacteria	Proteobacteria	Gammaproteobacteria	Enterobacteriaceae	Shigella	Shigella	Bacteria;Proteobacteria;Gammaproteobacteria;Gammaproteobacteria;Gammaproteobacteria;Gammaproteobacteria;Enterobacteriales;Enterobacteriaceae;Shigella	sp|Q3YUE7|RS6_SHISS;tr|A0A0E2KX95|A0A0E2KX95_ECOU3;gi|447139420|ref|WP_001216676.1|	Shigella;Escherichia coli;Enterobacteriaceae	271;271;271	100;100;100	[('30S', 3), ('ribosomal', 3), ('[Enterobacteriaceae]', 1), ('MULTISPECIES:', 1)]	30S ribosomal protein S6;30S ribosomal protein S6;MULTISPECIES: 30S ribosomal protein S6 [Enterobacteriaceae]	GO:0005840;GO:0019843;GO:0003735;GO:0006412;GO:0005840	PF01250;PF01250	0	ssn:SSON_4383;0	0	K02990;0	0
Salix_HiSeq_c600383_g1_i2|m.8	Salix_HiSeq_c600383_g1_i2	9	84	0.133802	0.704551	Treatment	10.7278	0.990812	100	4e-93	271	100	132	99.2424	sp|Q3YUE7|RS6_SHISS	Q3YUE7	131	100	30S ribosomal protein S6	GO:0005840;GO:0019843;GO:0003735;GO:0006412	PF01250	0	ssn:SSON_4383	0	K02990	0	Bacteria	Proteobacteria	Gammaproteobacteria	Enterobacteriaceae	Shigella	Shigella	Bacteria;Proteobacteria;Gammaproteobacteria;Gammaproteobacteria;Gammaproteobacteria;Gammaproteobacteria;Enterobacteriales;Enterobacteriaceae;Shigella	sp|Q3YUE7|RS6_SHISS;tr|A0A0E2KX95|A0A0E2KX95_ECOU3;gi|447139420|ref|WP_001216676.1|	Shigella;Escherichia coli;Enterobacteriaceae	271;271;271	100;100;100	[('30S', 3), ('ribosomal', 3), ('[Enterobacteriaceae]', 1), ('MULTISPECIES:', 1)]	30S ribosomal protein S6;30S ribosomal protein S6;MULTISPECIES: 30S ribosomal protein S6 [Enterobacteriaceae]	GO:0005840;GO:0019843;GO:0003735;GO:0006412;GO:0005840	PF01250;PF01250	0	ssn:SSON_4383;0	0	K02990;0	0
Salix_HiSeq_c595989_g2_i1|m.2	Salix_HiSeq_c595989_g2_i1	12	88	0.386138	1.49992	Treatment	7.46608	0.96716	100	8e-128	363	100	180	99.4444	sp|P02359|RS7_ECOLI	Q2M706	179	100	30S ribosomal protein S7	GO:0005829;GO:0022627;GO:0016020;GO:0003729;GO:0019843;GO:0003735;GO:0000049;GO:0017148;GO:0000028;GO:0006412	PF00177	PTHR11205	ecj:JW3303;eco:b3341	0	K02992	0	Bacteria	Proteobacteria	Gammaproteobacteria	Enterobacteriaceae	Escherichia	Escherichia coli	Bacteria;Proteobacteria;Gammaproteobacteria;Gammaproteobacteria;Gammaproteobacteria;Gammaproteobacteria;Enterobacteriales;Enterobacteriaceae;Escherichia;Escherichia coli	sp|P02359|RS7_ECOLI;tr|A0A094WI25|A0A094WI25_ECOLX;gi|447060789|ref|WP_001138045.1|	Escherichia coli;Escherichia coli;Escherichia coli	363;363;363	100;100;100	[('30S', 3), ('ribosomal', 3), ('coli]', 1), ('[Escherichia', 1)]	30S ribosomal protein S7;30S ribosomal protein S7;30S ribosomal protein S7 [Escherichia coli]	GO:0005829;GO:0022627;GO:0016020;GO:0003729;GO:0019843;GO:0003735;GO:0000049;GO:0017148;GO:0000028;GO:0006412;GO:0015935	PF00177;PF00177	PTHR11205;PTHR11205	ecj:JW3303;eco:b3341;0	0	K02992;0	0
Salix_HiSeq_c602128_g3_i2|m.8	Salix_HiSeq_c602128_g3_i2	11	122	0.190874	1.14104	Treatment	13.3782	0.995205	100	5e-90	263	100	131	99.2366	sp|Q3YWV3|RS8_SHISS	Q3YWV3	130	100	30S ribosomal protein S8	GO:0005840;GO:0019843;GO:0003735;GO:0006412	PF00410	PTHR11758	ssn:SSON_3447	0	K02994	0	Bacteria	Proteobacteria	Gammaproteobacteria	Enterobacteriaceae	Shigella	Shigella	Bacteria;Proteobacteria;Gammaproteobacteria;Gammaproteobacteria;Gammaproteobacteria;Gammaproteobacteria;Enterobacteriales;Enterobacteriaceae;Shigella	sp|Q3YWV3|RS8_SHISS;tr|W1WLE1|W1WLE1_9ZZZZ;gi|445984756|ref|WP_000062611.1|	Shigella;Unknown;Unknown	263;263;263	100;100;100	[('30S', 3), ('ribosomal', 3), ('[Proteobacteria]', 1), ('MULTISPECIES:', 1)]	30S ribosomal protein S8;30S ribosomal protein S8;MULTISPECIES: 30S ribosomal protein S8 [Proteobacteria]	GO:0005840;GO:0019843;GO:0003735;GO:0006412;GO:0005840	PF00410;PF00410	PTHR11758;PTHR11758	ssn:SSON_3447;0	0	K02994;0	0
Salix_HiSeq_c600385_g6_i1|m.3	Salix_HiSeq_c600385_g6_i1	13	95	0.267008	1.05976	Treatment	8.08884	0.96001	100	0	741	100	363	99.7245	tr|G0FDS1|G0FDS1_ECOLX	G0FDS1	362	100	3-dehydroquinate synthase family protein	GO:0046872;GO:0016614	PF00465;PF00465	0	0	0	0	0	Bacteria	Proteobacteria	Gammaproteobacteria	Enterobacteriaceae	Escherichia	Escherichia coli	Bacteria;Proteobacteria;Gammaproteobacteria;Gammaproteobacteria;Gammaproteobacteria;Gammaproteobacteria;Enterobacteriales;Enterobacteriaceae;Escherichia;Escherichia coli	tr|G0FDS1|G0FDS1_ECOLX;sp|P45579|YBDH_ECOLI;gi|447043185|ref|WP_001120441.1|	Escherichia coli;Escherichia coli;Unknown	741;741;741	100;100;100	[('oxidoreductase', 2), ('family', 1), ('Uncharacterized', 1), ('3-dehydroquinate', 1), ('MULTISPECIES:', 1)]	3-dehydroquinate synthase family protein;Uncharacterized oxidoreductase YbdH;MULTISPECIES: oxidoreductase [Proteobacteria]	GO:0046872;GO:0016614;GO:0042802;GO:0046872	PF00465;PF00465	0	ecj:JW0592;eco:b0599	0	K08317	0
Salix_HiSeq_c602252_g5_i2|m.9	Salix_HiSeq_c602252_g5_i2	36	275	0.370291	1.4799	Treatment	7.64331	0.95177	100	1e-130	376	100	189	99.4709	tr|A0A0E0VAK2|A0A0E0VAK2_ECOLX	A0A0E0VAK2	188	100	3-deoxy-D-manno-octulosonate 8-phosphate phosphatase	GO:0019143	PF08282;PF08282	0	eoc:CE10_3728	0	K03270	0	Bacteria	Proteobacteria	Gammaproteobacteria	Enterobacteriaceae	Escherichia	Escherichia coli	Bacteria;Proteobacteria;Gammaproteobacteria;Gammaproteobacteria;Gammaproteobacteria;Gammaproteobacteria;Enterobacteriales;Enterobacteriaceae;Escherichia;Escherichia coli	tr|A0A0E0VAK2|A0A0E0VAK2_ECOLX;sp|P0ABZ4|KDSC_ECOLI;gi|445952150|ref|WP_000030005.1|	Escherichia coli;Escherichia coli;Unknown	376;376;376	100;100;100	[('3-deoxy-D-manno-octulosonate', 3), ('8-phosphate', 3), ('phosphatase', 3), ('KdsC', 2), ('MULTISPECIES:', 1)]	3-deoxy-D-manno-octulosonate 8-phosphate phosphatase;3-deoxy-D-manno-octulosonate 8-phosphate phosphatase KdsC;MULTISPECIES: 3-deoxy-D-manno-octulosonate 8-phosphate phosphatase KdsC [Proteobacteria]	GO:0019143;GO:0005829;GO:0019143;GO:0046872;GO:0016311;GO:0009103	PF08282;PF08282	0	eoc:CE10_3728;ecj:JW3165;eco:b3198	0	K03270;K03270	0
Salix_HiSeq_c602136_g2_i2|m.1	Salix_HiSeq_c602136_g2_i2	9	69	0.27418	1.04522	Treatment	7.90019	0.977761	100	0	863	100	426	99.7653	sp|P0AC75|KDTA_ECOLI	Q2M7U7	425	100	3-deoxy-D-manno-octulosonic acid transferase	GO:0016021;GO:0016020;GO:0005886;GO:0016740;GO:0036104;GO:0009245;GO:0009244	PF00534;PF04413	0	ecj:JW3608;eco:b3633	0	K02527	0	Bacteria	Proteobacteria	Gammaproteobacteria	Enterobacteriaceae	Escherichia	Escherichia coli	Bacteria;Proteobacteria;Gammaproteobacteria;Gammaproteobacteria;Gammaproteobacteria;Gammaproteobacteria;Enterobacteriales;Enterobacteriaceae;Escherichia;Escherichia coli	sp|P0AC75|KDTA_ECOLI;tr|A0A0E1ZX60|A0A0E1ZX60_ECOLX;gi|446814308|ref|WP_000891564.1|	Escherichia coli;Escherichia coli;Unknown	863;863;863	100;100;100	[('transferase', 3), ('3-deoxy-D-manno-octulosonic', 2), ('acid', 2), ('MULTISPECIES:', 1), ('[Proteobacteria]', 1)]	3-deoxy-D-manno-octulosonic acid transferase;3-deoxy-D-manno-octulosonic-acid transferase;MULTISPECIES: 3-deoxy-D-manno-octulosonic acid transferase [Proteobacteria]	GO:0016021;GO:0016020;GO:0005886;GO:0016740;GO:0036104;GO:0009245;GO:0009244	PF00534;PF04413;PF00534	0	ecj:JW3608;eco:b3633;0	0	K02527;0	0
Salix_HiSeq_c601848_g6_i1|m.1	Salix_HiSeq_c601848_g6_i1	11	73	0.37135	1.46023	Treatment	7.28021	0.959245	99.63	0	553	100	271	100	tr|F4SI74|F4SI74_ECOLX	F4SI74	507	53.4517	3-hydroxyacyl-CoA dehydrogenase PaaC	GO:0003857;GO:0008691;GO:0006631;GO:0010124	PF00725;PF02737;PF00725;PF02737	0	0	0	0	0	Bacteria	Proteobacteria	Gammaproteobacteria	Enterobacteriaceae	Escherichia	Escherichia coli	Bacteria;Proteobacteria;Gammaproteobacteria;Gammaproteobacteria;Gammaproteobacteria;Gammaproteobacteria;Enterobacteriales;Enterobacteriaceae;Escherichia;Escherichia coli	tr|F4SI74|F4SI74_ECOLX;gi|331038769|gb|EGI10989.1|;sp|P76083|PAAH_ECOLI	Escherichia coli;Escherichia coli H736;Escherichia coli	553;553;551	100;100;99	[('dehydrogenase', 3), ('3-hydroxyacyl-CoA', 2), ('PaaC', 2), ('3-hydroxyadipyl-CoA', 1), ('coli', 1)]	3-hydroxyacyl-CoA dehydrogenase PaaC;3-hydroxyacyl-CoA dehydrogenase PaaC [Escherichia coli H736];3-hydroxyadipyl-CoA dehydrogenase	GO:0003857;GO:0008691;GO:0006631;GO:0010124;0;GO:0003857;GO:0010124	PF00725;PF02737;PF00725;0;PF02737	0	0;ecj:JW1390;eco:b1395	0	0;K00074	0
Salix_HiSeq_c602105_g2_i4|m.4	Salix_HiSeq_c602105_g2_i4	12	83	0.212649	0.681801	Treatment	6.53595	0.961657	100	9e-150	426	100	209	99.5215	tr|H9UQL8|H9UQL8_ECOLX	H9UQL8	208	100	3-hydroxydecanoyl-[acyl-carrier-protein] dehydratase	GO:0005737;GO:0008693;GO:0047451;GO:0034017;GO:0006633	PF07977;PF07977	0	elp:P12B_c0941	0	K01716	0	Bacteria	Proteobacteria	Gammaproteobacteria	Enterobacteriaceae	Escherichia	Escherichia coli	Bacteria;Proteobacteria;Gammaproteobacteria;Gammaproteobacteria;Gammaproteobacteria;Gammaproteobacteria;Enterobacteriales;Enterobacteriaceae;Escherichia;Escherichia coli	tr|H9UQL8|H9UQL8_ECOLX;gi|260449900|gb|ACX40322.1|	Escherichia coli;Escherichia coli DH1	426;426	100;100	[('dehydratase', 2), ('3-hydroxydecanoyl-[acyl-carrier-]', 1), ('beta-hydroxyacyl-(acyl-carrier-)', 1), ('DH1]', 1), ('FabA', 1)]	3-hydroxydecanoyl-[acyl-carrier-protein] dehydratase;beta-hydroxyacyl-(acyl-carrier-protein) dehydratase FabA [Escherichia coli DH1]	GO:0005737;GO:0008693;GO:0047451;GO:0034017;GO:0006633	PF07977;PF07977	0	elp:P12B_c0941	0	K01716	0
Salix_HiSeq_c602269_g3_i4|m.3	Salix_HiSeq_c602269_g3_i4	27	199	0.310145	1.34304	Treatment	8.47002	0.953987	100	0	604	100	303	99.67	tr|A0A094VS07|A0A094VS07_ECOLX	A0A094VS07	302	100	3-hydroxyisobutyrate dehydrogenase	GO:0051287;GO:0004616	PF14833;PF03446;PF03446;PF14833	0	0	0	0	0	Bacteria	Proteobacteria	Gammaproteobacteria	Enterobacteriaceae	Escherichia	Escherichia coli	Bacteria;Proteobacteria;Gammaproteobacteria;Gammaproteobacteria;Gammaproteobacteria;Gammaproteobacteria;Enterobacteriales;Enterobacteriaceae;Escherichia;Escherichia coli	tr|A0A094VS07|A0A094VS07_ECOLX;sp|Q46888|YGBJ_ECOLI;gi|446770748|ref|WP_000848004.1|	Escherichia coli;Escherichia coli;Escherichia coli	604;604;604	100;100;100	[('dehydrogenase', 2), ('coli]', 1), ('Uncharacterized', 1), ('3-hydroxyisobutyrate', 1), ('oxidoreductase', 1)]	3-hydroxyisobutyrate dehydrogenase;Uncharacterized oxidoreductase YgbJ;dehydrogenase [Escherichia coli]	GO:0051287;GO:0004616;GO:0051287	PF14833;PF03446;PF14833	0	ecj:JW2706;eco:b2736	0	K08319	0
Salix_HiSeq_c601231_g1_i1|m.2	Salix_HiSeq_c601231_g1_i1	2	25	0.0439481	0.465311	Treatment	18.4779	0.997949	99.72	0	727	100	355	99.7183	sp|P30125|LEU3_ECOLI	P78043	363	97.5207	3-isopropylmalate dehydrogenase	GO:0005829;GO:0003862;GO:0000287;GO:0030145;GO:0046872;GO:0051287;GO:0034198;GO:0009098	PF00180	PTHR11835	ecj:JW5807;eco:b0073	0	K00052	0	Bacteria	Proteobacteria	Gammaproteobacteria	Enterobacteriaceae	Escherichia	Escherichia coli	Bacteria;Proteobacteria;Gammaproteobacteria;Gammaproteobacteria;Gammaproteobacteria;Gammaproteobacteria;Enterobacteriales;Enterobacteriaceae;Escherichia;Escherichia coli	sp|P30125|LEU3_ECOLI;tr|J7Q5Z4|J7Q5Z4_ECOLX;gi|299878412|gb|EFI86623.1|	Escherichia coli;Escherichia coli;Escherichia coli MS 196-1	727;727;727	100;100;100	[('3-isopropylmalate', 3), ('dehydrogenase', 3), ('coli', 1), ('[Escherichia', 1), ('196-1]', 1)]	3-isopropylmalate dehydrogenase;3-isopropylmalate dehydrogenase;3-isopropylmalate dehydrogenase [Escherichia coli MS 196-1]	GO:0005829;GO:0003862;GO:0000287;GO:0030145;GO:0046872;GO:0051287;GO:0034198;GO:0009098;GO:0005737	PF00180;PF00180	PTHR11835;PTHR11835	ecj:JW5807;eco:b0073;0	0	K00052;0	0
Salix_HiSeq_c601231_g1_i2|m.2	Salix_HiSeq_c601231_g1_i2	5	51	0.23056	0.842538	Treatment	7.36726	0.991848	100	0	748	100	364	99.7253	sp|P30125|LEU3_ECOLI	P78043	363	100	3-isopropylmalate dehydrogenase	GO:0005829;GO:0003862;GO:0000287;GO:0030145;GO:0046872;GO:0051287;GO:0034198;GO:0009098	PF00180	PTHR11835	ecj:JW5807;eco:b0073	0	K00052	0	Bacteria	Proteobacteria	Gammaproteobacteria	Enterobacteriaceae	Escherichia	Escherichia coli	Bacteria;Proteobacteria;Gammaproteobacteria;Gammaproteobacteria;Gammaproteobacteria;Gammaproteobacteria;Enterobacteriales;Enterobacteriaceae;Escherichia;Escherichia coli	sp|P30125|LEU3_ECOLI;tr|A0A0E2A3W5|A0A0E2A3W5_ECOLX;gi|445964498|ref|WP_000042353.1|	Escherichia coli;Escherichia coli;Unknown	748;748;748	100;100;100	[('3-isopropylmalate', 3), ('dehydrogenase', 3), ('[Proteobacteria]', 1), ('MULTISPECIES:', 1)]	3-isopropylmalate dehydrogenase;3-isopropylmalate dehydrogenase;MULTISPECIES: 3-isopropylmalate dehydrogenase [Proteobacteria]	GO:0005829;GO:0003862;GO:0000287;GO:0030145;GO:0046872;GO:0051287;GO:0034198;GO:0009098;GO:0005737	PF00180;PF00180	PTHR11835;PTHR11835	ecj:JW5807;eco:b0073;0	0	K00052;0	0
Salix_HiSeq_c591107_g2_i1|m.2	Salix_HiSeq_c591107_g2_i1	7	48	0.145979	0.531834	Treatment	6.94673	0.956266	100	0	886	100	437	99.7712	sp|P76503|FADI_ECOLI	Q6KCX1	436	100	3-ketoacyl-CoA thiolase	GO:0005737;GO:0005829;GO:0003857;GO:0003988;GO:0004300;GO:0033542	PF02803;PF00108	0	ecj:JW2339;eco:b2342	0	K00632	0	Bacteria	Proteobacteria	Gammaproteobacteria	Enterobacteriaceae	Escherichia	Escherichia coli	Bacteria;Proteobacteria;Gammaproteobacteria;Gammaproteobacteria;Gammaproteobacteria;Gammaproteobacteria;Enterobacteriales;Enterobacteriaceae;Escherichia;Escherichia coli	sp|P76503|FADI_ECOLI;tr|A0A0E1M1L1|A0A0E1M1L1_ECOLX;gi|446454097|ref|WP_000531952.1|	Escherichia coli;Escherichia coli;Unknown	886;886;886	100;100;100	[('thiolase', 3), ('3-ketoacyl-CoA', 3), ('[Proteobacteria]', 1), ('MULTISPECIES:', 1)]	3-ketoacyl-CoA thiolase;3-ketoacyl-CoA thiolase;MULTISPECIES: 3-ketoacyl-CoA thiolase [Proteobacteria]	GO:0005737;GO:0005829;GO:0003857;GO:0003988;GO:0004300;GO:0033542;GO:0005737;GO:0006635	PF02803;PF00108;PF02803	0	ecj:JW2339;eco:b2342;0	0	K00632;0	0
Salix_HiSeq_c591107_g2_i2|m.2	Salix_HiSeq_c591107_g2_i2	6	40	0.122199	0.44816	Treatment	6.62688	0.964697	100	0	886	100	437	99.7712	sp|P76503|FADI_ECOLI	Q6KCX1	436	100	3-ketoacyl-CoA thiolase	GO:0005737;GO:0005829;GO:0003857;GO:0003988;GO:0004300;GO:0033542	PF02803;PF00108	0	ecj:JW2339;eco:b2342	0	K00632	0	Bacteria	Proteobacteria	Gammaproteobacteria	Enterobacteriaceae	Escherichia	Escherichia coli	Bacteria;Proteobacteria;Gammaproteobacteria;Gammaproteobacteria;Gammaproteobacteria;Gammaproteobacteria;Enterobacteriales;Enterobacteriaceae;Escherichia;Escherichia coli	sp|P76503|FADI_ECOLI;tr|A0A0E1M1L1|A0A0E1M1L1_ECOLX;gi|446454097|ref|WP_000531952.1|	Escherichia coli;Escherichia coli;Unknown	886;886;886	100;100;100	[('thiolase', 3), ('3-ketoacyl-CoA', 3), ('[Proteobacteria]', 1), ('MULTISPECIES:', 1)]	3-ketoacyl-CoA thiolase;3-ketoacyl-CoA thiolase;MULTISPECIES: 3-ketoacyl-CoA thiolase [Proteobacteria]	GO:0005737;GO:0005829;GO:0003857;GO:0003988;GO:0004300;GO:0033542;GO:0005737;GO:0006635	PF02803;PF00108;PF02803	0	ecj:JW2339;eco:b2342;0	0	K00632;0	0
Salix_HiSeq_c600383_g1_i1|m.2	Salix_HiSeq_c600383_g1_i1	15	113	0.216833	0.960752	Treatment	8.59551	0.963579	100	0	578	100	283	99.6466	gi|802137445|emb|CQR83573.1|	802137445	282	100	3-keto-L-gulonate 6-phosphate decarboxylase [Escherichia coli K-12]	0	0	0	0	0	0	0	Bacteria	Proteobacteria	Gammaproteobacteria	Enterobacteriaceae	Escherichia	Escherichia coli K-12	Bacteria;Proteobacteria;Gammaproteobacteria;Gammaproteobacteria;Gammaproteobacteria;Gammaproteobacteria;Enterobacteriales;Enterobacteriaceae;Escherichia;Escherichia coli K-12	gi|802137445|emb|CQR83573.1|;tr|A0A0H2Z579|A0A0H2Z579_ECOK1	Escherichia coli K-12;Escherichia coli	578;541	100;92	[('decarboxylase', 2), ('6-phosphate', 1), ('3-keto-L-gulonate-6-phosphate', 1), ('UlaD', 1), ('3-keto-L-gulonate', 1)]	3-keto-L-gulonate 6-phosphate decarboxylase [Escherichia coli K-12];3-keto-L-gulonate-6-phosphate decarboxylase UlaD	GO:0033982;GO:0000287;GO:0004590;GO:0006207;GO:0019854	PF00215	0	ecv:APECO1_2196	0	K03078	0
Salix_HiSeq_c600383_g1_i2|m.2	Salix_HiSeq_c600383_g1_i2	9	84	0.133802	0.704551	Treatment	10.7278	0.990812	100	0	578	100	283	99.6466	gi|802137445|emb|CQR83573.1|	802137445	282	100	3-keto-L-gulonate 6-phosphate decarboxylase [Escherichia coli K-12]	0	0	0	0	0	0	0	Bacteria	Proteobacteria	Gammaproteobacteria	Enterobacteriaceae	Escherichia	Escherichia coli K-12	Bacteria;Proteobacteria;Gammaproteobacteria;Gammaproteobacteria;Gammaproteobacteria;Gammaproteobacteria;Enterobacteriales;Enterobacteriaceae;Escherichia;Escherichia coli K-12	gi|802137445|emb|CQR83573.1|;tr|A0A0H2Z579|A0A0H2Z579_ECOK1	Escherichia coli K-12;Escherichia coli	578;541	100;92	[('decarboxylase', 2), ('6-phosphate', 1), ('3-keto-L-gulonate-6-phosphate', 1), ('UlaD', 1), ('3-keto-L-gulonate', 1)]	3-keto-L-gulonate 6-phosphate decarboxylase [Escherichia coli K-12];3-keto-L-gulonate-6-phosphate decarboxylase UlaD	GO:0033982;GO:0000287;GO:0004590;GO:0006207;GO:0019854	PF00215	0	ecv:APECO1_2196	0	K03078	0
Salix_HiSeq_c601110_g2_i2|m.5	Salix_HiSeq_c601110_g2_i2	15	141	0.306917	1.50571	Treatment	9.70369	0.990216	100	6e-157	441	100	221	99.5475	sp|P37678|SGBH_ECOLI	Q2M7P4	220	100	3-keto-L-gulonate-6-phosphate decarboxylase SgbH	GO:0033982;GO:0046872;GO:0004590;GO:0006207;GO:0016052	PF00215	0	ecj:JW3553;eco:b3581	0	K03081	0	Bacteria	Proteobacteria	Gammaproteobacteria	Enterobacteriaceae	Escherichia	Escherichia coli	Bacteria;Proteobacteria;Gammaproteobacteria;Gammaproteobacteria;Gammaproteobacteria;Gammaproteobacteria;Enterobacteriales;Enterobacteriaceae;Escherichia;Escherichia coli	sp|P37678|SGBH_ECOLI;tr|G0F2R6|G0F2R6_ECOLX;gi|446011626|ref|WP_000089481.1|	Escherichia coli;Escherichia coli;Unknown	441;441;441	100;100;100	[('3-keto-L-gulonate-6-phosphate', 3), ('decarboxylase', 3), ('SgbH', 1), ('Putative', 1), ('MULTISPECIES:', 1)]	3-keto-L-gulonate-6-phosphate decarboxylase SgbH;Putative 3-keto-L-gulonate-6-phosphate decarboxylase;MULTISPECIES: 3-keto-L-gulonate-6-phosphate decarboxylase sgbH [Proteobacteria]	GO:0033982;GO:0046872;GO:0004590;GO:0006207;GO:0016052	PF00215;PF00215	0	ecj:JW3553;eco:b3581;0	0	K03081;0	0
Salix_HiSeq_c601794_g3_i1|m.5	Salix_HiSeq_c601794_g3_i1	20	160	0.313904	1.34077	Treatment	8.59213	0.971386	100	0	542	100	265	99.6226	sp|P31057|PANB_ECOLI	P31057	264	100	3-methyl-2-oxobutanoate hydroxymethyltransferase	GO:0005829;GO:0016020;GO:0003864;GO:0000287;GO:0033317	PF02548	PTHR20881	ecj:JW0130;eco:b0134	0	K00606	0	Bacteria	Proteobacteria	Gammaproteobacteria	Enterobacteriaceae	Escherichia	Escherichia coli	Bacteria;Proteobacteria;Gammaproteobacteria;Gammaproteobacteria;Gammaproteobacteria;Gammaproteobacteria;Enterobacteriales;Enterobacteriaceae;Escherichia;Escherichia coli	sp|P31057|PANB_ECOLI;tr|A0A0E1LT83|A0A0E1LT83_ECOLX;gi|446728184|ref|WP_000805497.1|	Escherichia coli;Escherichia coli;Enterobacteriaceae	542;542;542	100;100;100	[('3-methyl-2-oxobutanoate', 3), ('hydroxymethyltransferase', 3), ('[Enterobacteriaceae]', 1), ('MULTISPECIES:', 1)]	3-methyl-2-oxobutanoate hydroxymethyltransferase;3-methyl-2-oxobutanoate hydroxymethyltransferase;MULTISPECIES: 3-methyl-2-oxobutanoate hydroxymethyltransferase [Enterobacteriaceae]	GO:0005829;GO:0016020;GO:0003864;GO:0000287;GO:0033317;GO:0005737;GO:0046872;GO:0008168;GO:0015940	PF02548;PF02548	PTHR20881;PTHR20881	ecj:JW0130;eco:b0134;0	0	K00606;0	0
Salix_HiSeq_c601578_g3_i4|m.12	Salix_HiSeq_c601578_g3_i4	19	271	0.118948	0.824904	Treatment	14.8724	0.999215	100	1e-173	484	100	245	99.5918	sp|P0AEK3|FABG_SHIFL	Q47202	244	100	3-oxoacyl-[acyl-carrier-protein] reductase FabG	GO:0004316;GO:0046872;GO:0051287;GO:0050661;GO:0030497	PF00106	0	sfl:SF1097;sfx:S1177	0	K00059	0	Bacteria	Proteobacteria	Gammaproteobacteria	Enterobacteriaceae	Shigella	Shigella	Bacteria;Proteobacteria;Gammaproteobacteria;Gammaproteobacteria;Gammaproteobacteria;Gammaproteobacteria;Enterobacteriales;Enterobacteriaceae;Shigella	sp|P0AEK3|FABG_SHIFL;tr|A0A0E2L732|A0A0E2L732_ECOU3;gi|446931279|ref|WP_001008535.1|	Shigella;Escherichia coli;Unknown	484;484;484	100;100;100	[('reductase', 3), ('3-oxoacyl-[acyl-carrier-]', 2), ('FabG', 1), ('MULTISPECIES:', 1), ('[Proteobacteria]', 1)]	3-oxoacyl-[acyl-carrier-protein] reductase FabG;3-oxoacyl-[acyl-carrier-protein] reductase;MULTISPECIES: beta-ketoacyl-ACP reductase [Proteobacteria]	GO:0004316;GO:0046872;GO:0051287;GO:0050661;GO:0030497;GO:0004316;GO:0006633	PF00106;PF00106	0	sfl:SF1097;sfx:S1177;0	0	K00059;0	0
Salix_HiSeq_c601578_g3_i4|m.3	Salix_HiSeq_c601578_g3_i4	19	271	0.118948	0.824904	Treatment	14.8724	0.999215	100	0	820	100	402	99.7512	sp|P0AAI8|FABF_SHIFL	P39435	413	97.0944	3-oxoacyl-[acyl-carrier-protein] synthase 2	GO:0033817;GO:0006633	PF00109;PF02801	0	sfl:SF1099;sfx:S1179	0	K09458	0	Bacteria	Proteobacteria	Gammaproteobacteria	Enterobacteriaceae	Shigella	Shigella	Bacteria;Proteobacteria;Gammaproteobacteria;Gammaproteobacteria;Gammaproteobacteria;Gammaproteobacteria;Enterobacteriales;Enterobacteriaceae;Shigella	sp|P0AAI8|FABF_SHIFL;tr|A0A0E2L7G1|A0A0E2L7G1_ECOU3;gi|4929869|pdb|1B3N|A	Shigella;Escherichia coli;Escherichia coli K-12	820;820;820	100;100;100	[('3-oxoacyl-[acyl-carrier-]', 2), ('synthase', 2), ('The', 2), ('Target,', 1), ('Inhibitor', 1)]	3-oxoacyl-[acyl-carrier-protein] synthase 2;3-oxoacyl-[acyl-carrier-protein] synthase 2;Chain A, Beta-Ketoacyl Carrier Protein Synthase As A Drug Target, Implications From The Crystal Structure Of A Complex With The Inhibitor Cerulenin.	GO:0033817;GO:0006633;GO:0033817	PF00109;PF02801;PF00109	0	sfl:SF1099;sfx:S1179;0	0	K09458;0	0
Salix_HiSeq_c601578_g3_i4|m.7	Salix_HiSeq_c601578_g3_i4	19	271	0.118948	0.824904	Treatment	14.8724	0.999215	100	0	650	100	318	99.6855	tr|B7MJ78|B7MJ78_ECO45	B7MJ78	317	100	3-oxoacyl-[acyl-carrier-protein] synthase 3	GO:0005737;GO:0004315;GO:0033818;GO:0006633	PF08545;PF08541;PF08541;PF08545	0	ecz:ECS88_1105	0	K00648	0	Bacteria	Proteobacteria	Gammaproteobacteria	Enterobacteriaceae	Escherichia	Escherichia coli	Bacteria;Proteobacteria;Gammaproteobacteria;Gammaproteobacteria;Gammaproteobacteria;Gammaproteobacteria;Enterobacteriales;Enterobacteriaceae;Escherichia;Escherichia coli	tr|B7MJ78|B7MJ78_ECO45;sp|Q3Z326|FABH_SHISS;gi|446210277|ref|WP_000288132.1|	Escherichia coli;Shigella;Unknown	650;650;650	100;100;100	[('synthase', 3), ('3-oxoacyl-[acyl-carrier-]', 2), ('3-oxoacyl-ACP', 1), ('MULTISPECIES:', 1), ('[Proteobacteria]', 1)]	3-oxoacyl-[acyl-carrier-protein] synthase 3;3-oxoacyl-[acyl-carrier-protein] synthase 3;MULTISPECIES: 3-oxoacyl-ACP synthase III [Proteobacteria]	GO:0005737;GO:0004315;GO:0033818;GO:0006633;GO:0005737	PF08545;PF08541;PF08545	0	ecz:ECS88_1105;ssn:SSON_1111	0	K00648;K00648	0
Salix_HiSeq_c599079_g1_i3|m.13	Salix_HiSeq_c599079_g1_i3	27	223	0.284207	1.15992	Treatment	8.062	0.972958	100	2e-73	219	100	107	99.0654	sp|Q3YZ13|HCAC_SHISS	Q3YZ13	106	100	3-phenylpropionate/cinnamic acid dioxygenase ferredoxin subunit	GO:0051537;GO:0008695;GO:0046872;GO:0019380	PF00355	0	ssn:SSON_2622	0	K05710	0	Bacteria	Proteobacteria	Gammaproteobacteria	Enterobacteriaceae	Shigella	Shigella	Bacteria;Proteobacteria;Gammaproteobacteria;Gammaproteobacteria;Gammaproteobacteria;Gammaproteobacteria;Enterobacteriales;Enterobacteriaceae;Shigella	sp|Q3YZ13|HCAC_SHISS;tr|A0A0E2A497|A0A0E2A497_ECOLX;gi|447002846|ref|WP_001080102.1|	Shigella;Escherichia coli;Unknown	219;219;219	100;100;100	[('3-phenylpropionate/cinnamic', 3), ('dioxygenase', 3), ('ferredoxin', 3), ('acid', 3), ('subunit', 3)]	3-phenylpropionate/cinnamic acid dioxygenase ferredoxin subunit;3-phenylpropionate/cinnamic acid dioxygenase ferredoxin subunit;MULTISPECIES: 3-phenylpropionate/cinnamic acid dioxygenase ferredoxin subunit [Proteobacteria]	GO:0051537;GO:0008695;GO:0046872;GO:0019380;GO:0051537	PF00355;PF00355	0	ssn:SSON_2622;0	0	K05710;0	0
Salix_HiSeq_c599079_g1_i3|m.6	Salix_HiSeq_c599079_g1_i3	27	223	0.284207	1.15992	Treatment	8.062	0.972958	100	0	567	100	280	100	sp|P77650|HCAD_ECOLI	O08100	400	70	3-phenylpropionate/cinnamic acid dioxygenase ferredoxin--NAD(+) reductase component	GO:0005623;GO:0008695;GO:0008860;GO:0050660;GO:0019380;GO:0045454	PF07992;PF14759	0	ecj:JW2526;eco:b2542	0	K00529	0	Bacteria	Proteobacteria	Gammaproteobacteria	Enterobacteriaceae	Escherichia	Escherichia coli	Bacteria;Proteobacteria;Gammaproteobacteria;Gammaproteobacteria;Gammaproteobacteria;Gammaproteobacteria;Enterobacteriales;Enterobacteriaceae;Escherichia;Escherichia coli	sp|P77650|HCAD_ECOLI;tr|A0A0E3KP50|A0A0E3KP50_ECOLX;gi|446583441|ref|WP_000660787.1|	Escherichia coli;Escherichia coli;Escherichia coli	567;568;568	100;100;100	[('reductase', 3), ('dioxygenase', 3), ('ferredoxin--NAD(+)', 2), ('3-phenylpropionate/cinnamic', 2), ('component', 2)]	3-phenylpropionate/cinnamic acid dioxygenase ferredoxin--NAD(+) reductase component;3-phenylpropionate/cinnamic acid dioxygenase ferredoxin--NAD(+) reductase component;phenylpropionate dioxygenase ferredoxin reductase subunit [Escherichia coli]	GO:0005623;GO:0008695;GO:0008860;GO:0050660;GO:0019380;GO:0045454;GO:0005623	PF07992;PF14759;PF07992	0	ecj:JW2526;eco:b2542;0	0	K00529;0	0
Salix_HiSeq_c599079_g1_i3|m.1	Salix_HiSeq_c599079_g1_i3	27	223	0.284207	1.15992	Treatment	8.062	0.972958	100	0	948	100	454	99.7797	sp|Q3YZ15|HCAE_SHISS	Q3YZ15	453	100	3-phenylpropionate/cinnamic acid dioxygenase subunit alpha	GO:0051537;GO:0008695;GO:0005506;GO:0019380	PF00355;PF00848	0	ssn:SSON_2620	0	K05708	0	Bacteria	Proteobacteria	Gammaproteobacteria	Enterobacteriaceae	Shigella	Shigella	Bacteria;Proteobacteria;Gammaproteobacteria;Gammaproteobacteria;Gammaproteobacteria;Gammaproteobacteria;Enterobacteriales;Enterobacteriaceae;Shigella	sp|Q3YZ15|HCAE_SHISS;tr|A0A0E2AEX6|A0A0E2AEX6_ECOLX;gi|446133317|ref|WP_000211172.1|	Shigella;Escherichia coli;Enterobacteriaceae	948;948;948	100;100;100	[('3-phenylpropionate/cinnamic', 3), ('dioxygenase', 3), ('acid', 3), ('alpha', 3), ('subunit', 3)]	3-phenylpropionate/cinnamic acid dioxygenase subunit alpha;3-phenylpropionate/cinnamic acid dioxygenase subunit alpha;MULTISPECIES: 3-phenylpropionate/cinnamic acid dioxygenase subunit alpha [Enterobacteriaceae]	GO:0051537;GO:0008695;GO:0005506;GO:0019380;GO:0051537	PF00355;PF00848;PF00355	0	ssn:SSON_2620;0	0	K05708;0	0
Salix_HiSeq_c599079_g1_i3|m.12	Salix_HiSeq_c599079_g1_i3	27	223	0.284207	1.15992	Treatment	8.062	0.972958	100	3e-124	353	100	173	99.422	sp|B6I5B2|HCAF_ECOSE	B6I5B2	172	100	3-phenylpropionate/cinnamic acid dioxygenase subunit beta	GO:0008695;GO:0019380	PF00866	0	ecy:ECSE_2826	0	K05709	0	Bacteria	Proteobacteria	Gammaproteobacteria	Enterobacteriaceae	Escherichia	Escherichia coli	Bacteria;Proteobacteria;Gammaproteobacteria;Gammaproteobacteria;Gammaproteobacteria;Gammaproteobacteria;Enterobacteriales;Enterobacteriaceae;Escherichia;Escherichia coli	sp|B6I5B2|HCAF_ECOSE;tr|A0A0E2A3R1|A0A0E2A3R1_ECOLX;gi|447198816|ref|WP_001276072.1|	Escherichia coli;Escherichia coli;Unknown	353;353;353	100;100;100	[('3-phenylpropionate/cinnamic', 3), ('dioxygenase', 3), ('beta', 3), ('acid', 3), ('subunit', 3)]	3-phenylpropionate/cinnamic acid dioxygenase subunit beta;3-phenylpropionate/cinnamic acid dioxygenase subunit beta;MULTISPECIES: 3-phenylpropionate/cinnamic acid dioxygenase subunit beta [Proteobacteria]	GO:0008695;GO:0019380;GO:0008695	PF00866;PF00866	0	ecy:ECSE_2826;0	0	K05709;0	0
Salix_HiSeq_c599079_g1_i3|m.7	Salix_HiSeq_c599079_g1_i3	27	223	0.284207	1.15992	Treatment	8.062	0.972958	100	0	551	100	271	99.631	sp|P0CI31|HCAB_ECOLI	P77646	270	100	3-phenylpropionate-dihydrodiol/cinnamic acid-dihydrodiol dehydrogenase	GO:0018498;GO:0019380	PF00106	0	ecj:JW2525;eco:b2541	0	K05711	0	Bacteria	Proteobacteria	Gammaproteobacteria	Enterobacteriaceae	Escherichia	Escherichia coli	Bacteria;Proteobacteria;Gammaproteobacteria;Gammaproteobacteria;Gammaproteobacteria;Gammaproteobacteria;Enterobacteriales;Enterobacteriaceae;Escherichia;Escherichia coli	sp|P0CI31|HCAB_ECOLI;tr|G0FG12|G0FG12_ECOLX;gi|447204123|ref|WP_001281379.1|	Escherichia coli;Escherichia coli;Enterobacteriaceae	551;551;551	100;100;100	[('3-phenylpropionate-dihydrodiol/cinnamic', 3), ('acid-dihydrodiol', 3), ('dehydrogenase', 3), ('[Enterobacteriaceae]', 1), ('MULTISPECIES:', 1)]	3-phenylpropionate-dihydrodiol/cinnamic acid-dihydrodiol dehydrogenase;3-phenylpropionate-dihydrodiol/cinnamic acid-dihydrodiol dehydrogenase;MULTISPECIES: 3-phenylpropionate-dihydrodiol/cinnamic acid-dihydrodiol dehydrogenase [Enterobacteriaceae]	GO:0018498;GO:0019380;GO:0018498	PF00106;PF00106	0	ecj:JW2525;eco:b2541;0	0	K05711;0	0
Salix_HiSeq_c599079_g1_i3|m.3	Salix_HiSeq_c599079_g1_i3	27	223	0.284207	1.15992	Treatment	8.062	0.972958	100	0	748	100	380	99.7368	sp|Q47142|HCAT_ECOLI	P77638	379	100	3-phenylpropionic acid transporter	GO:0016021;GO:0005886;GO:0015293	PF01306	0	ecj:JW2520;eco:b2536	0	K05820	0	Bacteria	Proteobacteria	Gammaproteobacteria	Enterobacteriaceae	Escherichia	Escherichia coli	Bacteria;Proteobacteria;Gammaproteobacteria;Gammaproteobacteria;Gammaproteobacteria;Gammaproteobacteria;Enterobacteriales;Enterobacteriaceae;Escherichia;Escherichia coli	sp|Q47142|HCAT_ECOLI;tr|A0A0E2A3M2|A0A0E2A3M2_ECOLX;gi|446166338|ref|WP_000244193.1|	Escherichia coli;Escherichia coli;Enterobacteriaceae	748;748;748	100;100;100	[('3-phenylpropionic', 3), ('transporter', 3), ('acid', 3), ('Probable', 1), ('Putative', 1)]	Probable 3-phenylpropionic acid transporter;Putative 3-phenylpropionic acid transporter;MULTISPECIES: 3-phenylpropionic acid transporter [Enterobacteriaceae]	GO:0016021;GO:0005886;GO:0015293;GO:0016021;GO:0006810	PF01306;PF01306	0	ecj:JW2520;eco:b2536;0	0	K05820;0	0
Salix_HiSeq_c602254_g3_i5|m.11	Salix_HiSeq_c602254_g3_i5	11	128	0.123104	0.709774	Treatment	12.1958	0.997135	100	2e-75	235	100	112	99.1071	sp|O87006|AROA_SHIDY	O87006	427	25.9953	3-phosphoshikimate 1-carboxyvinyltransferase	GO:0005737;GO:0003866;GO:0009073;GO:0009423	PF00275	0	0	0	0	0	Bacteria	Proteobacteria	Gammaproteobacteria	Enterobacteriaceae	Shigella	Shigella	Bacteria;Proteobacteria;Gammaproteobacteria;Gammaproteobacteria;Gammaproteobacteria;Gammaproteobacteria;Enterobacteriales;Enterobacteriaceae;Shigella	sp|O87006|AROA_SHIDY;tr|W1BLP6|W1BLP6_ECOLX;gi|477283478|gb|ENF55333.1|	Shigella;Escherichia coli;Escherichia coli P0304816.6	235;231;231	100;98;98	[('1-carboxyvinyltransferase', 2), ('3-phosphoshikimate', 2), ('family', 1), ('coli', 1), ('synthase', 1)]	3-phosphoshikimate 1-carboxyvinyltransferase;3-phosphoshikimate 1-carboxyvinyltransferase;EPSP synthase family protein [Escherichia coli P0304816.6]	GO:0005737;GO:0003866;GO:0009073;GO:0009423;GO:0005737	PF00275;PF00275	0	0	0	0	0
Salix_HiSeq_c602254_g5_i4|m.3	Salix_HiSeq_c602254_g5_i4	7	46	0.14564	0.519984	Treatment	6.27428	0.960331	100	0	662	100	324	100	sp|Q3Z3L4|AROA_SHISS	Q3Z3L4	427	75.8782	3-phosphoshikimate 1-carboxyvinyltransferase	GO:0005737;GO:0003866;GO:0009073;GO:0009423	PF00275	0	ssn:SSON_0909	0	K00800	0	Bacteria	Proteobacteria	Gammaproteobacteria	Enterobacteriaceae	Shigella	Shigella	Bacteria;Proteobacteria;Gammaproteobacteria;Gammaproteobacteria;Gammaproteobacteria;Gammaproteobacteria;Enterobacteriales;Enterobacteriaceae;Shigella	sp|Q3Z3L4|AROA_SHISS;tr|A0A0K5LEC8|A0A0K5LEC8_ECOLX;gi|664693207|gb|AIF59860.1|	Shigella;Escherichia coli;Escherichia coli B7A	662;663;663	100;100;100	[('3-phosphoshikimate', 3), ('1-carboxyvinyltransferase', 3), ('coli', 1), ('[Escherichia', 1), ('B7A]', 1)]	3-phosphoshikimate 1-carboxyvinyltransferase;3-phosphoshikimate 1-carboxyvinyltransferase;3-phosphoshikimate 1-carboxyvinyltransferase [Escherichia coli B7A]	GO:0005737;GO:0003866;GO:0009073;GO:0009423;0	PF00275;PF00275	0	ssn:SSON_0909;0	0	K00800;0	0
Salix_HiSeq_c600385_g10_i1|m.4	Salix_HiSeq_c600385_g10_i1	8	58	0.353618	1.76544	Treatment	9.9526	0.970884	100	3e-95	283	100	139	99.2806	sp|P0A9V9|SQUU_SHIFL	P32142	298	46.3087	3-sulfolactaldehyde reductase	GO:0061596;GO:0051287;GO:0004616;GO:1902777	PF14833;PF03446	0	sfl:SF3954;sfx:S3792	0	K08318	0	Bacteria	Proteobacteria	Gammaproteobacteria	Enterobacteriaceae	Shigella	Shigella	Bacteria;Proteobacteria;Gammaproteobacteria;Gammaproteobacteria;Gammaproteobacteria;Gammaproteobacteria;Enterobacteriales;Enterobacteriaceae;Shigella	sp|P0A9V9|SQUU_SHIFL;tr|I6F694|I6F694_SHIBO;gi|446630411|ref|WP_000707757.1|	Shigella;Shigella;Shigella boydii	283;283;283	100;100;100	[('3-sulfolactaldehyde', 1), ('domain', 1), ('boydii]', 1), ('6-phosphogluconate', 1), ('reductase', 1)]	3-sulfolactaldehyde reductase;NAD binding domain of 6-phosphogluconate dehydrogenase family protein (Fragment);hypothetical protein, partial [Shigella boydii]	GO:0061596;GO:0051287;GO:0004616;GO:1902777	PF14833;PF03446;PF14833	0	sfl:SF3954;sfx:S3792;0	0	K08318;0	0
Salix_HiSeq_c600385_g7_i1|m.6	Salix_HiSeq_c600385_g7_i1	12	88	0.263616	0.905146	Treatment	6.13162	0.965857	100	1e-116	339	100	168	100	sp|P0A9V9|SQUU_SHIFL	P32142	298	56.3758	3-sulfolactaldehyde reductase	GO:0061596;GO:0051287;GO:0004616;GO:1902777	PF14833;PF03446	0	sfl:SF3954;sfx:S3792	0	K08318	0	Bacteria	Proteobacteria	Gammaproteobacteria	Enterobacteriaceae	Shigella	Shigella	Bacteria;Proteobacteria;Gammaproteobacteria;Gammaproteobacteria;Gammaproteobacteria;Gammaproteobacteria;Enterobacteriales;Enterobacteriaceae;Shigella	sp|P0A9V9|SQUU_SHIFL;tr|W1F1P7|W1F1P7_ECOLX;gi|571183736|emb|CDL26977.1|	Shigella;Escherichia coli;Escherichia coli ISC7	339;339;339	100;100;100	[('Oxidoreductase', 2), ('YihU', 2), ('3-sulfolactaldehyde', 1), ('[Escherichia', 1), ('reductase', 1)]	3-sulfolactaldehyde reductase;Oxidoreductase YihU;Oxidoreductase YihU [Escherichia coli ISC7]	GO:0061596;GO:0051287;GO:0004616;GO:1902777	PF14833;PF03446	0	sfl:SF3954;sfx:S3792;0	0	K08318;0	0
Salix_HiSeq_c600385_g7_i2|m.6	Salix_HiSeq_c600385_g7_i2	9	65	0.178077	0.68808	Treatment	7.63028	0.972645	100	4e-109	320	100	168	94.0476	sp|P0A9V9|SQUU_SHIFL	P32142	298	53.0201	3-sulfolactaldehyde reductase	GO:0061596;GO:0051287;GO:0004616;GO:1902777	PF14833;PF03446	0	sfl:SF3954;sfx:S3792	0	K08318	0	Bacteria	Proteobacteria	Gammaproteobacteria	Enterobacteriaceae	Shigella	Shigella	Bacteria;Proteobacteria;Gammaproteobacteria;Gammaproteobacteria;Gammaproteobacteria;Gammaproteobacteria;Enterobacteriales;Enterobacteriaceae;Shigella	sp|P0A9V9|SQUU_SHIFL;tr|W1F1P7|W1F1P7_ECOLX;gi|571183736|emb|CDL26977.1|	Shigella;Escherichia coli;Escherichia coli ISC7	320;319;319	100;100;100	[('Oxidoreductase', 2), ('YihU', 2), ('3-sulfolactaldehyde', 1), ('[Escherichia', 1), ('reductase', 1)]	3-sulfolactaldehyde reductase;Oxidoreductase YihU;Oxidoreductase YihU [Escherichia coli ISC7]	GO:0061596;GO:0051287;GO:0004616;GO:1902777	PF14833;PF03446	0	sfl:SF3954;sfx:S3792;0	0	K08318;0	0
Salix_HiSeq_c587375_g1_i2|m.2	Salix_HiSeq_c587375_g1_i2	19	147	0.372228	1.50208	Treatment	7.7417	0.971539	100	0	879	100	429	99.7669	tr|F4SNC5|F4SNC5_ECOLX	F4SNC5	428	100	4-aminobutyrate transaminase	GO:0003867;GO:0030170;GO:0009448	PF00202	PTHR11986	0	0	0	0	Bacteria	Proteobacteria	Gammaproteobacteria	Enterobacteriaceae	Escherichia	Escherichia coli	Bacteria;Proteobacteria;Gammaproteobacteria;Gammaproteobacteria;Gammaproteobacteria;Gammaproteobacteria;Enterobacteriales;Enterobacteriaceae;Escherichia;Escherichia coli	tr|F4SNC5|F4SNC5_ECOLX;gi|331036821|gb|EGI09045.1|;sp|P22256|GABT_ECOLI	Escherichia coli;Escherichia coli H736;Escherichia coli	879;879;874	100;100;99	[('4-aminobutyrate', 3), ('transaminase', 2), ('aminotransferase', 1), ('GabT', 1), ('coli', 1)]	4-aminobutyrate transaminase;4-aminobutyrate transaminase [Escherichia coli H736];4-aminobutyrate aminotransferase GabT	GO:0003867;GO:0030170;GO:0009448;0;GO:0005829;GO:0047298;GO:0003867;GO:0042802;GO:0003992;GO:0042450;GO:0009450	PF00202;0;PF00202	PTHR11986;0;PTHR11986	0;ecj:JW2637;eco:b2662	0	0;K07250	0
Salix_HiSeq_c602123_g2_i3|m.2	Salix_HiSeq_c602123_g2_i3	10	72	0.267283	0.935934	Treatment	6.9087	0.960992	100	0	611	100	297	99.6633	sp|Q3YZV0|ARND_SHISS	Q3YZV0	296	100	4-deoxy-4-formamido-L-arabinose-phosphoundecaprenol deformylase ArnD	GO:0016811;GO:0036108;GO:0009245;GO:0009103;GO:0046677	PF01522	0	ssn:SSON_2317	0	K13014	0	Bacteria	Proteobacteria	Gammaproteobacteria	Enterobacteriaceae	Shigella	Shigella	Bacteria;Proteobacteria;Gammaproteobacteria;Gammaproteobacteria;Gammaproteobacteria;Gammaproteobacteria;Enterobacteriales;Enterobacteriaceae;Shigella	sp|Q3YZV0|ARND_SHISS;tr|A0A0E1ZZ14|A0A0E1ZZ14_ECOLX;gi|446091873|ref|WP_000169728.1|	Shigella;Escherichia coli;Unknown	611;611;611	100;100;100	[('4-deoxy-4-formamido-L-arabinose-phosphoundecaprenol', 3), ('deformylase', 3), ('ArnD', 3), ('Probable', 2), ('MULTISPECIES:', 1)]	Probable 4-deoxy-4-formamido-L-arabinose-phosphoundecaprenol deformylase ArnD;Probable 4-deoxy-4-formamido-L-arabinose-phosphoundecaprenol deformylase ArnD;MULTISPECIES: 4-deoxy-4-formamido-L-arabinose-phosphoundecaprenol deformylase ArnD [Proteobacteria]	GO:0016811;GO:0036108;GO:0009245;GO:0009103;GO:0046677;GO:0016811;GO:0046872	PF01522;PF01522	0	ssn:SSON_2317;0	0	K13014;0	0
Salix_HiSeq_c602123_g2_i3|m.3	Salix_HiSeq_c602123_g2_i3	10	72	0.267283	0.935934	Treatment	6.9087	0.960992	100	0	559	100	271	99.631	sp|Q3YZV0|ARND_SHISS	Q3YZV0	296	91.2162	4-deoxy-4-formamido-L-arabinose-phosphoundecaprenol deformylase ArnD	GO:0016811;GO:0036108;GO:0009245;GO:0009103;GO:0046677	PF01522	0	ssn:SSON_2317	0	K13014	0	Bacteria	Proteobacteria	Gammaproteobacteria	Enterobacteriaceae	Shigella	Shigella	Bacteria;Proteobacteria;Gammaproteobacteria;Gammaproteobacteria;Gammaproteobacteria;Gammaproteobacteria;Enterobacteriales;Enterobacteriaceae;Shigella	sp|Q3YZV0|ARND_SHISS;tr|A0A0E1ZZ14|A0A0E1ZZ14_ECOLX;gi|922001823|ref|WP_053289896.1|	Shigella;Escherichia coli;Escherichia coli	559;559;560	100;100;100	[('deformylase', 3), ('Probable', 2), ('4-deoxy-4-formamido-L-arabinose-phosphoundecaprenol', 2), ('ArnD', 2), ('coli]', 1)]	Probable 4-deoxy-4-formamido-L-arabinose-phosphoundecaprenol deformylase ArnD;Probable 4-deoxy-4-formamido-L-arabinose-phosphoundecaprenol deformylase ArnD;4-deoxy-4-formamido-L-arabinose-phospho-UDP deformylase [Escherichia coli]	GO:0016811;GO:0036108;GO:0009245;GO:0009103;GO:0046677;GO:0016811;GO:0046872	PF01522;PF01522	0	ssn:SSON_2317;0	0	K13014;0	0
Salix_HiSeq_c602071_g6_i5|m.3	Salix_HiSeq_c602071_g6_i5	9	96	0.173352	1.09325	Treatment	13.171	0.996263	100	0	510	100	243	99.5885	sp|Q46938|KDUI_ECOLI	Q2M9Z4	278	87.0504	4-deoxy-L-threo-5-hexosulose-uronate ketol-isomerase	GO:0005829;GO:0008697;GO:0042802;GO:0046872;GO:0008270;GO:0019698;GO:0042840;GO:0045490	PF04962	0	ecj:JW2811;eco:b2843	0	K01815	0	Bacteria	Proteobacteria	Gammaproteobacteria	Enterobacteriaceae	Escherichia	Escherichia coli	Bacteria;Proteobacteria;Gammaproteobacteria;Gammaproteobacteria;Gammaproteobacteria;Gammaproteobacteria;Enterobacteriales;Enterobacteriaceae;Escherichia;Escherichia coli	sp|Q46938|KDUI_ECOLI;tr|A0A0J2EEH6|A0A0J2EEH6_ECOLX;gi|951257798|ref|WP_057696157.1|	Escherichia coli;Escherichia coli;Escherichia coli	510;510;510	100;100;100	[('ketol-isomerase', 2), ('4-deoxy-L-threo-5-hexosulose-uronate', 2), ('coli]', 1), ('5-keto-4-deoxyuronate', 1), ('isomerase', 1)]	4-deoxy-L-threo-5-hexosulose-uronate ketol-isomerase;4-deoxy-L-threo-5-hexosulose-uronate ketol-isomerase;5-keto-4-deoxyuronate isomerase [Escherichia coli]	GO:0005829;GO:0008697;GO:0042802;GO:0046872;GO:0008270;GO:0019698;GO:0042840;GO:0045490	PF04962;PF04962	0	ecj:JW2811;eco:b2843;0	0	K01815;0	0
Salix_HiSeq_c601539_g3_i2|m.4	Salix_HiSeq_c601539_g3_i2	9	107	0.145689	0.889195	Treatment	12.9739	0.997841	100	0	581	100	284	99.6479	sp|P62615|ISPE_ECOLI	P24209	283	100	4-diphosphocytidyl-2-C-methyl-D-erythritol kinase	GO:0050515;GO:0005524;GO:0019288;GO:0016114	PF08544;PF00288	PTHR20861:SF2	ecj:JW1199;eco:b1208	0	K00919	0	Bacteria	Proteobacteria	Gammaproteobacteria	Enterobacteriaceae	Escherichia	Escherichia coli	Bacteria;Proteobacteria;Gammaproteobacteria;Gammaproteobacteria;Gammaproteobacteria;Gammaproteobacteria;Enterobacteriales;Enterobacteriaceae;Escherichia;Escherichia coli	sp|P62615|ISPE_ECOLI;tr|G0FCL7|G0FCL7_ECOLX;gi|447183076|ref|WP_001260332.1|	Escherichia coli;Escherichia coli;Unknown	581;581;581	100;100;100	[('kinase', 3), ('4-diphosphocytidyl-2-C-methyl-D-erythritol', 2), ('4-diphosphocytidyl-2C-methyl-D-erythritol', 1), ('[Proteobacteria]', 1), ('MULTISPECIES:', 1)]	4-diphosphocytidyl-2-C-methyl-D-erythritol kinase;4-diphosphocytidyl-2-C-methyl-D-erythritol kinase;MULTISPECIES: 4-diphosphocytidyl-2C-methyl-D-erythritol kinase [Proteobacteria]	GO:0050515;GO:0005524;GO:0019288;GO:0016114;GO:0050515	PF08544;PF00288;PF08544	PTHR20861:SF2;PTHR20861:SF2	ecj:JW1199;eco:b1208;0	0	K00919;0	0
Salix_HiSeq_c563406_g1_i4|m.1	Salix_HiSeq_c563406_g1_i4	5	38	0.231309	0.973232	Treatment	7.94045	0.981738	100	0	813	100	419	99.7613	tr|A0A0M7R4U2|A0A0M7R4U2_ECOLX	A0A0M7R4U2	708	59.0395	4-hydroxybenzoate transporter	0	0	0	0	0	0	0	Bacteria	Proteobacteria	Gammaproteobacteria	Enterobacteriaceae	Escherichia	Escherichia coli	Bacteria;Proteobacteria;Gammaproteobacteria;Gammaproteobacteria;Gammaproteobacteria;Gammaproteobacteria;Enterobacteriales;Enterobacteriaceae;Escherichia;Escherichia coli	tr|A0A0M7R4U2|A0A0M7R4U2_ECOLX;gi|932858243|emb|CUQ95408.1|;sp|P77589|MHPT_ECOLI	Escherichia coli;Escherichia coli;Escherichia coli	813;813;769	100;100;95	[('transporter', 3), ('4-hydroxybenzoate', 2), ('3-(3-hydroxy-phenyl)propionate', 1), ('[Escherichia', 1), ('coli]', 1)]	4-hydroxybenzoate transporter;4-hydroxybenzoate transporter [Escherichia coli];3-(3-hydroxy-phenyl)propionate transporter	0;GO:0016021;GO:0005886;GO:0015293	0;PF07690	0	0;ecj:JW5046;eco:b0353	0	0;K05819	0
Salix_HiSeq_c601739_g3_i4|m.4	Salix_HiSeq_c601739_g3_i4	28	207	0.306445	1.31554	Treatment	8.34429	0.957644	100	0	602	100	293	99.6587	sp|P0A6L3|DAPA_SHIFL	P78223	292	100	4-hydroxy-tetrahydrodipicolinate synthase	GO:0005737;GO:0008840;GO:0019877;GO:0009089	PF00701	PTHR12128	sfl:SF2521;sfx:S2671	0	K01714	0	Bacteria	Proteobacteria	Gammaproteobacteria	Enterobacteriaceae	Shigella	Shigella	Bacteria;Proteobacteria;Gammaproteobacteria;Gammaproteobacteria;Gammaproteobacteria;Gammaproteobacteria;Enterobacteriales;Enterobacteriaceae;Shigella	sp|P0A6L3|DAPA_SHIFL;tr|A0A0E2A7G2|A0A0E2A7G2_ECOLX;gi|485670105|ref|WP_001311023.1|	Shigella;Escherichia coli;Unknown	602;602;602	100;100;100	[('4-hydroxy-tetrahydrodipicolinate', 3), ('synthase', 3), ('[Proteobacteria]', 1), ('MULTISPECIES:', 1)]	4-hydroxy-tetrahydrodipicolinate synthase;4-hydroxy-tetrahydrodipicolinate synthase;MULTISPECIES: 4-hydroxy-tetrahydrodipicolinate synthase [Proteobacteria]	GO:0005737;GO:0008840;GO:0019877;GO:0009089;GO:0005737	PF00701;PF00701	PTHR12128;PTHR12128	sfl:SF2521;sfx:S2671;0	0	K01714;0	0
Salix_HiSeq_c591432_g4_i2|m.3	Salix_HiSeq_c591432_g4_i2	19	184	0.323532	1.66726	Treatment	10.3801	0.990771	100	3e-166	465	100	235	99.5745	sp|Q3YV00|RL1_SHISS	Q3YV00	234	100	50S ribosomal protein L1	GO:0015934;GO:0019843;GO:0003735;GO:0000049;GO:0006417;GO:0006412	PF00687	0	ssn:SSON_4157	0	K02863	0	Bacteria	Proteobacteria	Gammaproteobacteria	Enterobacteriaceae	Shigella	Shigella	Bacteria;Proteobacteria;Gammaproteobacteria;Gammaproteobacteria;Gammaproteobacteria;Gammaproteobacteria;Enterobacteriales;Enterobacteriaceae;Shigella	sp|Q3YV00|RL1_SHISS;tr|I6BBP4|I6BBP4_SHIFL;gi|447019428|ref|WP_001096684.1|	Shigella;Shigella;Unknown	465;465;465	100;100;100	[('50S', 3), ('ribosomal', 3), ('[Proteobacteria]', 1), ('MULTISPECIES:', 1)]	50S ribosomal protein L1;50S ribosomal protein L1;MULTISPECIES: 50S ribosomal protein L1 [Proteobacteria]	GO:0015934;GO:0019843;GO:0003735;GO:0000049;GO:0006417;GO:0006412;GO:0015934	PF00687;PF00687	0	ssn:SSON_4157;0	0	K02863;0	0
Salix_HiSeq_c591432_g4_i2|m.6	Salix_HiSeq_c591432_g4_i2	19	184	0.323532	1.66726	Treatment	10.3801	0.990771	100	1e-113	326	100	166	99.3976	sp|Q3YUZ9|RL10_SHISS	Q3YUZ9	165	100	50S ribosomal protein L10	GO:0005840;GO:0070180;GO:0003735;GO:0042254;GO:0006412	PF00466	0	ssn:SSON_4158	0	K02864	0	Bacteria	Proteobacteria	Gammaproteobacteria	Enterobacteriaceae	Shigella	Shigella	Bacteria;Proteobacteria;Gammaproteobacteria;Gammaproteobacteria;Gammaproteobacteria;Gammaproteobacteria;Enterobacteriales;Enterobacteriaceae;Shigella	sp|Q3YUZ9|RL10_SHISS;tr|A0A0E2KWQ7|A0A0E2KWQ7_ECOU3;gi|447129945|ref|WP_001207201.1|	Shigella;Escherichia coli;Unknown	326;326;326	100;100;100	[('L10', 3), ('50S', 3), ('ribosomal', 3), ('[Proteobacteria]', 1), ('MULTISPECIES:', 1)]	50S ribosomal protein L10;50S ribosomal protein L10;MULTISPECIES: 50S ribosomal protein L10 [Proteobacteria]	GO:0005840;GO:0070180;GO:0003735;GO:0042254;GO:0006412;GO:0005840	PF00466;PF00466	0	ssn:SSON_4158;0	0	K02864;0	0
Salix_HiSeq_c591432_g4_i2|m.7	Salix_HiSeq_c591432_g4_i2	19	184	0.323532	1.66726	Treatment	10.3801	0.990771	100	2e-98	285	100	143	99.3007	sp|Q3YV01|RL11_SHISS	Q3YV01	142	100	50S ribosomal protein L11	GO:0005840;GO:0070180;GO:0003735;GO:0006412	PF00298;PF03946	PTHR11661	ssn:SSON_4156	0	K02867	0	Bacteria	Proteobacteria	Gammaproteobacteria	Enterobacteriaceae	Shigella	Shigella	Bacteria;Proteobacteria;Gammaproteobacteria;Gammaproteobacteria;Gammaproteobacteria;Gammaproteobacteria;Enterobacteriales;Enterobacteriaceae;Shigella	sp|Q3YV01|RL11_SHISS;tr|A0A0L2Q4W2|A0A0L2Q4W2_SALET;gi|447008670|ref|WP_001085926.1|	Shigella;Salmonella;Unknown	285;285;285	100;100;100	[('L11', 3), ('50S', 3), ('ribosomal', 3), ('[Proteobacteria]', 1), ('MULTISPECIES:', 1)]	50S ribosomal protein L11;50S ribosomal protein L11;MULTISPECIES: 50S ribosomal protein L11 [Proteobacteria]	GO:0005840;GO:0070180;GO:0003735;GO:0006412;0	PF00298;PF03946;PF00298	PTHR11661;PTHR11661	ssn:SSON_4156;0	0	K02867;0	0
Salix_HiSeq_c602128_g3_i2|m.9	Salix_HiSeq_c602128_g3_i2	11	122	0.190874	1.14104	Treatment	13.3782	0.995205	100	1e-83	247	100	124	99.1935	sp|Q3YWU9|RL14_SHISS	Q3YWU9	123	100	50S ribosomal protein L14	GO:0015934;GO:0019843;GO:0003735;GO:0006412	PF00238	PTHR11761	ssn:SSON_3451	0	K02874	0	Bacteria	Proteobacteria	Gammaproteobacteria	Enterobacteriaceae	Shigella	Shigella	Bacteria;Proteobacteria;Gammaproteobacteria;Gammaproteobacteria;Gammaproteobacteria;Gammaproteobacteria;Enterobacteriales;Enterobacteriaceae;Shigella	sp|Q3YWU9|RL14_SHISS;tr|W1WLL6|W1WLL6_9ZZZZ;gi|446536609|ref|WP_000613955.1|	Shigella;Unknown;Bacteria	247;247;247	100;100;100	[('L14', 3), ('50S', 3), ('ribosomal', 3), ('[Bacteria]', 1), ('MULTISPECIES:', 1)]	50S ribosomal protein L14;50S ribosomal protein L14;MULTISPECIES: 50S ribosomal protein L14 [Bacteria]	GO:0015934;GO:0019843;GO:0003735;GO:0006412;GO:0015934	PF00238;PF00238	PTHR11761;PTHR11761	ssn:SSON_3451;0	0	K02874;0	0
Salix_HiSeq_c602128_g3_i2|m.7	Salix_HiSeq_c602128_g3_i2	11	122	0.190874	1.14104	Treatment	13.3782	0.995205	100	7e-94	274	100	137	99.2701	sp|Q3YWU6|RL16_SHISS	Q3YWU6	136	100	50S ribosomal protein L16	GO:0005840;GO:0019843;GO:0003735;GO:0000049;GO:0006412	PF00252	PTHR12220	ssn:SSON_3454	0	K02878	0	Bacteria	Proteobacteria	Gammaproteobacteria	Enterobacteriaceae	Shigella	Shigella	Bacteria;Proteobacteria;Gammaproteobacteria;Gammaproteobacteria;Gammaproteobacteria;Gammaproteobacteria;Enterobacteriales;Enterobacteriaceae;Shigella	sp|Q3YWU6|RL16_SHISS;tr|W1WPK2|W1WPK2_9ZZZZ;gi|446863956|ref|WP_000941212.1|	Shigella;Unknown;Unknown	274;274;274	100;100;100	[('L16', 3), ('50S', 3), ('ribosomal', 3), ('[Proteobacteria]', 1), ('MULTISPECIES:', 1)]	50S ribosomal protein L16;50S ribosomal protein L16;MULTISPECIES: 50S ribosomal protein L16 [Proteobacteria]	GO:0005840;GO:0019843;GO:0003735;GO:0000049;GO:0006412;GO:0005840	PF00252;PF00252	PTHR12220;PTHR12220	ssn:SSON_3454;0	0	K02878;0	0
Salix_HiSeq_c602128_g3_i2|m.14	Salix_HiSeq_c602128_g3_i2	11	122	0.190874	1.14104	Treatment	13.3782	0.995205	100	7e-65	198	100	99	100	sp|P0C021|RL18_SHIFL	P02419	117	84.6154	50S ribosomal protein L18	GO:0005840;GO:0019843;GO:0003735;GO:0006412	PF00861	0	sfl:SF3336;sfx:S4426	0	K02881	0	Bacteria	Proteobacteria	Gammaproteobacteria	Enterobacteriaceae	Shigella	Shigella	Bacteria;Proteobacteria;Gammaproteobacteria;Gammaproteobacteria;Gammaproteobacteria;Gammaproteobacteria;Enterobacteriales;Enterobacteriaceae;Shigella	sp|P0C021|RL18_SHIFL;tr|W1WRG3|W1WRG3_9ZZZZ;gi|446281104|ref|WP_000358959.1|	Shigella;Unknown;Escherichia coli	198;198;198	100;100;100	[('50S', 3), ('ribosomal', 3), ('L18', 2), ('coli]', 1), ('partial', 1)]	50S ribosomal protein L18;50S ribosomal protein L18;50S ribosomal protein L18, partial [Escherichia coli]	GO:0005840;GO:0019843;GO:0003735;GO:0006412;GO:0005840	PF00861;PF00861	0	sfl:SF3336;sfx:S4426;0	0	K02881;0	0
Salix_HiSeq_c602128_g2_i1|m.3	Salix_HiSeq_c602128_g2_i1	13	119	0.244394	1.25891	Treatment	11.958	0.98572	100	1e-153	434	100	214	100	sp|Q3YWU2|RL2_SHISS	Q3YWU2	273	78.3883	50S ribosomal protein L2	GO:0015934;GO:0019843;GO:0003735;GO:0016740;GO:0006412	PF00181;PF03947	PTHR13691	ssn:SSON_3458	0	K02886	0	Bacteria	Proteobacteria	Gammaproteobacteria	Enterobacteriaceae	Shigella	Shigella	Bacteria;Proteobacteria;Gammaproteobacteria;Gammaproteobacteria;Gammaproteobacteria;Gammaproteobacteria;Enterobacteriales;Enterobacteriaceae;Shigella	sp|Q3YWU2|RL2_SHISS;tr|A0A0L1CV37|A0A0L1CV37_ECOLX;gi|915907022|ref|WP_050926761.1|	Shigella;Escherichia coli;Escherichia coli	434;435;435	100;100;100	[('ribosomal', 3), ('50S', 3), ('coli]', 1), ('[Escherichia', 1), ('partial', 1)]	50S ribosomal protein L2;50S ribosomal protein L2 (Fragment);50S ribosomal protein L2, partial [Escherichia coli]	GO:0015934;GO:0019843;GO:0003735;GO:0016740;GO:0006412;0	PF00181;PF03947;PF00181	PTHR13691;PTHR13691	ssn:SSON_3458;0	0	K02886;0	0
Salix_HiSeq_c602128_g3_i2|m.11	Salix_HiSeq_c602128_g3_i2	11	122	0.190874	1.14104	Treatment	13.3782	0.995205	100	1e-72	218	100	111	99.0991	sp|Q3YWU4|RL22_SHISS	Q3YWU4	110	100	50S ribosomal protein L22	GO:0015934;GO:0019843;GO:0003735;GO:0006412	PF00237	PTHR13501	ssn:SSON_3456	0	K02890	0	Bacteria	Proteobacteria	Gammaproteobacteria	Enterobacteriaceae	Shigella	Shigella	Bacteria;Proteobacteria;Gammaproteobacteria;Gammaproteobacteria;Gammaproteobacteria;Gammaproteobacteria;Enterobacteriales;Enterobacteriaceae;Shigella	sp|Q3YWU4|RL22_SHISS;gi|446369674|ref|WP_000447529.1|;tr|W1WLL2|W1WLL2_9ZZZZ	Shigella;Unknown;Unknown	218;218;218	100;100;100	[('L22', 2), ('ribosomal', 2), ('50S', 2), ('Uncharacterized', 1), ('MULTISPECIES:', 1)]	50S ribosomal protein L22;MULTISPECIES: 50S ribosomal protein L22 [Proteobacteria];Uncharacterized protein	GO:0015934;GO:0019843;GO:0003735;GO:0006412;0;GO:0015934;GO:0006412	PF00237;0;PF00237	PTHR13501;0;PTHR13501	ssn:SSON_3456;0	0	K02890;0	0
Salix_HiSeq_c602128_g2_i1|m.8	Salix_HiSeq_c602128_g2_i1	13	119	0.244394	1.25891	Treatment	11.958	0.98572	100	2e-65	198	100	101	99.0099	sp|Q3YWU1|RL23_SHISS	Q3YWU1	100	100	50S ribosomal protein L23	GO:0005840;GO:0000166;GO:0019843;GO:0003735;GO:0006412	PF00276	0	ssn:SSON_3459	0	K02892	0	Bacteria	Proteobacteria	Gammaproteobacteria	Enterobacteriaceae	Shigella	Shigella	Bacteria;Proteobacteria;Gammaproteobacteria;Gammaproteobacteria;Gammaproteobacteria;Gammaproteobacteria;Enterobacteriales;Enterobacteriaceae;Shigella	sp|Q3YWU1|RL23_SHISS;tr|W1WPJ8|W1WPJ8_9ZZZZ;gi|446540198|ref|WP_000617544.1|	Shigella;Unknown;Bacteria	198;198;198	100;100;100	[('L23', 3), ('50S', 3), ('ribosomal', 3), ('[Bacteria]', 1), ('MULTISPECIES:', 1)]	50S ribosomal protein L23;50S ribosomal protein L23;MULTISPECIES: 50S ribosomal protein L23 [Bacteria]	GO:0005840;GO:0000166;GO:0019843;GO:0003735;GO:0006412;GO:0005840	PF00276;PF00276	0	ssn:SSON_3459;0	0	K02892;0	0
Salix_HiSeq_c602128_g3_i2|m.12	Salix_HiSeq_c602128_g3_i2	11	122	0.190874	1.14104	Treatment	13.3782	0.995205	100	3e-67	204	100	105	99.0476	sp|Q3YWV0|RL24_SHISS	Q3YWV0	104	100	50S ribosomal protein L24	GO:0005840;GO:0019843;GO:0003735;GO:0006412	PF00467	PTHR12903	ssn:SSON_3450	0	K02895	0	Bacteria	Proteobacteria	Gammaproteobacteria	Enterobacteriaceae	Shigella	Shigella	Bacteria;Proteobacteria;Gammaproteobacteria;Gammaproteobacteria;Gammaproteobacteria;Gammaproteobacteria;Enterobacteriales;Enterobacteriaceae;Shigella	sp|Q3YWV0|RL24_SHISS;tr|W1WRF9|W1WRF9_9ZZZZ;gi|446651839|ref|WP_000729185.1|;gi|446651839|ref|WP_000729185.1|	Shigella;Unknown;Unknown;Unknown	204;204;204;204	100;100;100;100	[('L24', 4), ('50S', 4), ('ribosomal', 4), ('[Proteobacteria]', 2), ('MULTISPECIES:', 2)]	50S ribosomal protein L24;50S ribosomal protein L24;MULTISPECIES: 50S ribosomal protein L24 [Proteobacteria];MULTISPECIES: 50S ribosomal protein L24 [Proteobacteria]	GO:0005840;GO:0019843;GO:0003735;GO:0006412;GO:0005840;0	PF00467;PF00467;0	PTHR12903;PTHR12903;0	ssn:SSON_3450;0	0	K02895;0	0
Salix_HiSeq_c602128_g2_i1|m.4	Salix_HiSeq_c602128_g2_i1	13	119	0.244394	1.25891	Treatment	11.958	0.98572	100	2e-148	418	100	210	99.5238	sp|P60447|RL3_SHIFL	P02386	209	100	50S ribosomal protein L3	GO:0005840;GO:0019843;GO:0003735;GO:0006412	PF00297	PTHR11229	sfl:SF3352;sfx:S4410	0	K02906	0	Bacteria	Proteobacteria	Gammaproteobacteria	Enterobacteriaceae	Shigella	Shigella	Bacteria;Proteobacteria;Gammaproteobacteria;Gammaproteobacteria;Gammaproteobacteria;Gammaproteobacteria;Enterobacteriales;Enterobacteriaceae;Shigella	sp|P60447|RL3_SHIFL;tr|W1WLK8|W1WLK8_9ZZZZ;gi|446501979|ref|WP_000579833.1|	Shigella;Unknown;Unknown	418;418;418	100;100;100	[('50S', 3), ('ribosomal', 3), ('[Proteobacteria]', 1), ('MULTISPECIES:', 1)]	50S ribosomal protein L3;50S ribosomal protein L3;MULTISPECIES: 50S ribosomal protein L3 [Proteobacteria]	GO:0005840;GO:0019843;GO:0003735;GO:0006412;GO:0005840	PF00297;PF00297	PTHR11229;PTHR11229	sfl:SF3352;sfx:S4410;0	0	K02906;0	0
Salix_HiSeq_c601154_g1_i3|m.1	Salix_HiSeq_c601154_g1_i3	19	136	0.29442	1.07748	Treatment	7.05642	0.950853	100	0	872	100	422	99.763	tr|A0A0A0H7W2|A0A0A0H7W2_ECOLX	A0A0A0H7W2	421	100	50S ribosomal protein L3 glutamine methyltransferase	GO:0005622;GO:0003676;GO:0036009;GO:0009007;GO:0018364	PF05175;PF05175	0	0	0	0	0	Bacteria	Proteobacteria	Gammaproteobacteria	Enterobacteriaceae	Escherichia	Escherichia coli	Bacteria;Proteobacteria;Gammaproteobacteria;Gammaproteobacteria;Gammaproteobacteria;Gammaproteobacteria;Enterobacteriales;Enterobacteriaceae;Escherichia;Escherichia coli	tr|A0A0A0H7W2|A0A0A0H7W2_ECOLX;gi|939732001|gb|AKK15663.2|	Escherichia coli;Escherichia coli K-12	872;874	100;100	[('methyltransferase', 2), ('N5-glutamine', 1), ('coli', 1), ('ribosomal', 1), ('glutamine', 1)]	50S ribosomal protein L3 glutamine methyltransferase;N5-glutamine methyltransferase protein [Escherichia coli K-12]	GO:0005622;GO:0003676;GO:0036009;GO:0009007;GO:0018364	PF05175;PF05175	0	0	0	0	0
Salix_HiSeq_c602128_g2_i1|m.5	Salix_HiSeq_c602128_g2_i1	13	119	0.244394	1.25891	Treatment	11.958	0.98572	100	1e-144	407	100	202	99.505	sp|Q3YWU0|RL4_SHISS	Q3YWU0	201	100	50S ribosomal protein L4	GO:0005840;GO:0019843;GO:0003735;GO:0006412	PF00573	PTHR10746	ssn:SSON_3460	0	K02926	0	Bacteria	Proteobacteria	Gammaproteobacteria	Enterobacteriaceae	Shigella	Shigella	Bacteria;Proteobacteria;Gammaproteobacteria;Gammaproteobacteria;Gammaproteobacteria;Gammaproteobacteria;Enterobacteriales;Enterobacteriaceae;Shigella	sp|Q3YWU0|RL4_SHISS;tr|W1WRF2|W1WRF2_9ZZZZ;gi|446346540|ref|WP_000424395.1|;gi|446346540|ref|WP_000424395.1|;gi|446346540|ref|WP_000424395.1|	Shigella;Unknown;Unknown;Unknown;Unknown	407;407;407;407;407	100;100;100;100;100	[('50S', 5), ('ribosomal', 5), ('[Proteobacteria]', 3), ('MULTISPECIES:', 3)]	50S ribosomal protein L4;50S ribosomal protein L4;MULTISPECIES: 50S ribosomal protein L4 [Proteobacteria];MULTISPECIES: 50S ribosomal protein L4 [Proteobacteria]	GO:0005840;GO:0019843;GO:0003735;GO:0006412;GO:0005840;0	PF00573;PF00573;0	PTHR10746;PTHR10746;0	ssn:SSON_3460;0	0	K02926;0	0
Salix_HiSeq_c602128_g3_i2|m.4	Salix_HiSeq_c602128_g3_i2	11	122	0.190874	1.14104	Treatment	13.3782	0.995205	100	4e-129	367	100	180	99.4444	sp|Q3YWV1|RL5_SHISS	Q3YWV1	179	100	50S ribosomal protein L5	GO:0005840;GO:0019843;GO:0003735;GO:0000049;GO:0006412	PF00281;PF00673	0	ssn:SSON_3449	0	K02931	0	Bacteria	Proteobacteria	Gammaproteobacteria	Enterobacteriaceae	Shigella	Shigella	Bacteria;Proteobacteria;Gammaproteobacteria;Gammaproteobacteria;Gammaproteobacteria;Gammaproteobacteria;Enterobacteriales;Enterobacteriaceae;Shigella	sp|Q3YWV1|RL5_SHISS;tr|W1WPK7|W1WPK7_9ZZZZ;gi|447018944|ref|WP_001096200.1|;gi|447018944|ref|WP_001096200.1|	Shigella;Unknown;Unknown;Unknown	367;367;367;367	100;100;100;100	[('50S', 4), ('ribosomal', 4), ('[Proteobacteria]', 2), ('MULTISPECIES:', 2)]	50S ribosomal protein L5;50S ribosomal protein L5;MULTISPECIES: 50S ribosomal protein L5 [Proteobacteria];MULTISPECIES: 50S ribosomal protein L5 [Proteobacteria]	GO:0005840;GO:0019843;GO:0003735;GO:0000049;GO:0006412;GO:0005840;0	PF00281;PF00673;PF00281;0	0	ssn:SSON_3449;0	0	K02931;0	0
Salix_HiSeq_c602128_g3_i2|m.6	Salix_HiSeq_c602128_g3_i2	11	122	0.190874	1.14104	Treatment	13.3782	0.995205	100	5e-126	358	100	178	99.4382	sp|P0AG58|RL6_SHIFL	P02390	177	100	50S ribosomal protein L6	GO:0005840;GO:0019843;GO:0003735;GO:0006412	PF00347	PTHR11655	sfl:SF3337;sfx:S4425	0	K02933	0	Bacteria	Proteobacteria	Gammaproteobacteria	Enterobacteriaceae	Shigella	Shigella	Bacteria;Proteobacteria;Gammaproteobacteria;Gammaproteobacteria;Gammaproteobacteria;Gammaproteobacteria;Enterobacteriales;Enterobacteriaceae;Shigella	sp|P0AG58|RL6_SHIFL;tr|A0A0E2LE45|A0A0E2LE45_ECOU3;gi|446014090|ref|WP_000091945.1|	Shigella;Escherichia coli;Unknown	358;358;358	100;100;100	[('50S', 3), ('ribosomal', 3), ('[Proteobacteria]', 1), ('MULTISPECIES:', 1)]	50S ribosomal protein L6;50S ribosomal protein L6;MULTISPECIES: 50S ribosomal protein L6 [Proteobacteria]	GO:0005840;GO:0019843;GO:0003735;GO:0006412;GO:0005840	PF00347;PF00347	PTHR11655;PTHR11655	sfl:SF3337;sfx:S4425;0	0	K02933;0	0
Salix_HiSeq_c591432_g4_i2|m.9	Salix_HiSeq_c591432_g4_i2	19	184	0.323532	1.66726	Treatment	10.3801	0.990771	95.87	5e-65	199	97	120	99.1667	sp|B7MRB2|RL7_ECO81	B7MRB2	121	100	50S ribosomal protein L7/L12	GO:0005840;GO:0003735;GO:0006412	PF00542;PF16320	0	ecq:ECED1_4693	0	K02935	0	Bacteria	Proteobacteria	Gammaproteobacteria	Enterobacteriaceae	Escherichia	Escherichia coli	Bacteria;Proteobacteria;Gammaproteobacteria;Gammaproteobacteria;Gammaproteobacteria;Gammaproteobacteria;Enterobacteriales;Enterobacteriaceae;Escherichia;Escherichia coli	sp|B7MRB2|RL7_ECO81;gi|445951025|ref|WP_000028880.1|;tr|I6BBP2|I6BBP2_SHIFL	Escherichia coli;Escherichia coli;Shigella	199;199;182	97;97;89	[('L7/L12', 3), ('50S', 3), ('ribosomal', 3), ('coli]', 1), ('[Escherichia', 1)]	50S ribosomal protein L7/L12;50S ribosomal protein L7/L12 [Escherichia coli];50S ribosomal protein L7/L12	GO:0005840;GO:0003735;GO:0006412;0;GO:0005840;GO:0006412	PF00542;PF16320;0;PF00542;PF16320	0	ecq:ECED1_4693;0	0	K02935;0	0
Salix_HiSeq_c600383_g1_i1|m.7	Salix_HiSeq_c600383_g1_i1	15	113	0.216833	0.960752	Treatment	8.59551	0.963579	100	6e-101	293	100	150	99.3333	sp|Q3YUE4|RL9_SHISS	Q3YUE4	149	100	50S ribosomal protein L9	GO:0005840;GO:0019843;GO:0003735;GO:0006412	PF03948;PF01281	PTHR21368	ssn:SSON_4386	0	K02939	0	Bacteria	Proteobacteria	Gammaproteobacteria	Enterobacteriaceae	Shigella	Shigella	Bacteria;Proteobacteria;Gammaproteobacteria;Gammaproteobacteria;Gammaproteobacteria;Gammaproteobacteria;Enterobacteriales;Enterobacteriaceae;Shigella	sp|Q3YUE4|RL9_SHISS;tr|I6B6K0|I6B6K0_SHIFL;gi|447118806|ref|WP_001196062.1|	Shigella;Shigella;Unknown	293;293;293	100;100;100	[('50S', 3), ('ribosomal', 3), ('[Proteobacteria]', 1), ('MULTISPECIES:', 1)]	50S ribosomal protein L9;50S ribosomal protein L9;MULTISPECIES: 50S ribosomal protein L9 [Proteobacteria]	GO:0005840;GO:0019843;GO:0003735;GO:0006412;GO:0005840	PF03948;PF01281;PF03948	PTHR21368;PTHR21368	ssn:SSON_4386;0	0	K02939;0	0
Salix_HiSeq_c600383_g1_i2|m.7	Salix_HiSeq_c600383_g1_i2	9	84	0.133802	0.704551	Treatment	10.7278	0.990812	100	6e-101	293	100	150	99.3333	sp|Q3YUE4|RL9_SHISS	Q3YUE4	149	100	50S ribosomal protein L9	GO:0005840;GO:0019843;GO:0003735;GO:0006412	PF03948;PF01281	PTHR21368	ssn:SSON_4386	0	K02939	0	Bacteria	Proteobacteria	Gammaproteobacteria	Enterobacteriaceae	Shigella	Shigella	Bacteria;Proteobacteria;Gammaproteobacteria;Gammaproteobacteria;Gammaproteobacteria;Gammaproteobacteria;Enterobacteriales;Enterobacteriaceae;Shigella	sp|Q3YUE4|RL9_SHISS;tr|I6B6K0|I6B6K0_SHIFL;gi|447118806|ref|WP_001196062.1|	Shigella;Shigella;Unknown	293;293;293	100;100;100	[('50S', 3), ('ribosomal', 3), ('[Proteobacteria]', 1), ('MULTISPECIES:', 1)]	50S ribosomal protein L9;50S ribosomal protein L9;MULTISPECIES: 50S ribosomal protein L9 [Proteobacteria]	GO:0005840;GO:0019843;GO:0003735;GO:0006412;GO:0005840	PF03948;PF01281;PF03948	PTHR21368;PTHR21368	ssn:SSON_4386;0	0	K02939;0	0
Salix_HiSeq_c599522_g3_i1|m.2	Salix_HiSeq_c599522_g3_i1	5	40	0.189425	0.725675	Treatment	7.38106	0.976597	100	0	558	100	272	99.6324	sp|P75809|YBJI_ECOLI	P75809	271	100	5-amino-6-(5-phospho-D-ribitylamino)uracil phosphatase YbjI	GO:0005737;GO:0043726;GO:0000287;GO:0016791;GO:0016311;GO:0009231	PF08282	0	ecj:JW5113;eco:b0844	0	K07024	0	Bacteria	Proteobacteria	Gammaproteobacteria	Enterobacteriaceae	Escherichia	Escherichia coli	Bacteria;Proteobacteria;Gammaproteobacteria;Gammaproteobacteria;Gammaproteobacteria;Gammaproteobacteria;Enterobacteriales;Enterobacteriaceae;Escherichia;Escherichia coli	sp|P75809|YBJI_ECOLI;tr|G0F393|G0F393_ECOLX;gi|445945710|ref|WP_000023565.1|	Escherichia coli;Escherichia coli;Enterobacteriaceae	558;558;558	100;100;100	[('phosphatase', 2), ('YbjI', 2), ('family', 1), ('Cof-like', 1), ('5-amino-6-(5-phospho-D-ribitylamino)uracil', 1)]	5-amino-6-(5-phospho-D-ribitylamino)uracil phosphatase YbjI;Cof-like hydrolase family protein;MULTISPECIES: flavin mononucleotide phosphatase YbjI [Enterobacteriaceae]	GO:0005737;GO:0043726;GO:0000287;GO:0016791;GO:0016311;GO:0009231;GO:0016787	PF08282;PF08282	0	ecj:JW5113;eco:b0844;0	0	K07024;0	0
Salix_HiSeq_c591570_g3_i2|m.4	Salix_HiSeq_c591570_g3_i2	16	113	0.343325	1.50229	Treatment	8.58811	0.961898	100	0	523	100	257	99.6109	sp|P23522|GARL_ECOLI	Q2M983	256	100	5-keto-4-deoxy-D-glucarate aldolase	GO:0005737;GO:0008672;GO:0016830;GO:0000287;GO:0042838;GO:0046392;GO:0019394	PF03328	0	ecj:JW3095;eco:b3126	0	K01630	0	Bacteria	Proteobacteria	Gammaproteobacteria	Enterobacteriaceae	Escherichia	Escherichia coli	Bacteria;Proteobacteria;Gammaproteobacteria;Gammaproteobacteria;Gammaproteobacteria;Gammaproteobacteria;Enterobacteriales;Enterobacteriaceae;Escherichia;Escherichia coli	sp|P23522|GARL_ECOLI;tr|G0F729|G0F729_ECOLX;gi|446980953|ref|WP_001058209.1|	Escherichia coli;Escherichia coli;Unknown	523;523;523	100;100;100	[('aldolase', 3), ('5-keto-4-deoxy-D-glucarate', 3), ('[Proteobacteria]', 1), ('MULTISPECIES:', 1)]	5-keto-4-deoxy-D-glucarate aldolase;5-keto-4-deoxy-D-glucarate aldolase;MULTISPECIES: 5-keto-4-deoxy-D-glucarate aldolase [Proteobacteria]	GO:0005737;GO:0008672;GO:0016830;GO:0000287;GO:0042838;GO:0046392;GO:0019394	PF03328;PF03328	0	ecj:JW3095;eco:b3126;0	0	K01630;0	0
Salix_HiSeq_c602135_g3_i1|m.1	Salix_HiSeq_c602135_g3_i1	4	43	0.167679	0.791865	Treatment	9.437	0.995159	100	0	708	100	341	100	tr|S1H8W6|S1H8W6_ECOLX	S1H8W6	465	73.3333	5-methylcytosine-specific restriction enzyme B	GO:0005524;GO:0016887	PF07728;PF12102	0	0	0	0	0	Bacteria	Proteobacteria	Gammaproteobacteria	Enterobacteriaceae	Escherichia	Escherichia coli	Bacteria;Proteobacteria;Gammaproteobacteria;Gammaproteobacteria;Gammaproteobacteria;Gammaproteobacteria;Enterobacteriales;Enterobacteriaceae;Escherichia;Escherichia coli	tr|S1H8W6|S1H8W6_ECOLX;gi|508441803|gb|EOW11797.1|;sp|P15005|MCRB_ECOLI	Escherichia coli;Escherichia coli KTE102;Escherichia coli	708;708;696	100;100;98	[('5-methylcytosine-specific', 3), ('restriction', 3), ('enzyme', 3), ('KTE102]', 1), ('coli', 1)]	5-methylcytosine-specific restriction enzyme B;5-methylcytosine-specific restriction enzyme B [Escherichia coli KTE102];5-methylcytosine-specific restriction enzyme B	GO:0005524;GO:0016887;0;GO:0005524;GO:0003677;GO:0005525;GO:0003924;GO:0015666;GO:0006308;GO:0009307	PF07728;PF12102;0;PF07728;PF12102	0	0;ecj:JW5871;eco:b4346	0	0;K07452	0
Salix_HiSeq_c597393_g2_i3|m.4	Salix_HiSeq_c597393_g2_i3	12	100	0.277931	1.1848	Treatment	8.28049	0.982625	100	6e-119	345	100	174	99.4253	tr|A0A0F6M9Z9|A0A0F6M9Z9_SHIFL	A0A0F6M9Z9	174	99.4253	6,7-dimethyl-8-ribityllumazine synthase	GO:0009349;GO:0000906;GO:0016740;GO:0009231	PF00885	PTHR21058	0	0	0	0	Bacteria	Proteobacteria	Gammaproteobacteria	Enterobacteriaceae	Shigella	Shigella	Bacteria;Proteobacteria;Gammaproteobacteria;Gammaproteobacteria;Gammaproteobacteria;Gammaproteobacteria;Enterobacteriales;Enterobacteriaceae;Shigella	tr|A0A0F6M9Z9|A0A0F6M9Z9_SHIFL;gi|110613985|gb|ABF02652.1|	Shigella;Shigella flexneri 5 str. 8401	345;345	100;100	[('flexneri', 1), ('[Shigella', 1), ('chain', 1), ('beta', 1), ('synthase', 1)]	6,7-dimethyl-8-ribityllumazine synthase;riboflavin synthase, beta chain [Shigella flexneri 5 str. 8401]	GO:0009349;GO:0000906;GO:0016740;GO:0009231	PF00885	PTHR21058	0	0	0	0
Salix_HiSeq_c597789_g5_i1|m.2	Salix_HiSeq_c597789_g5_i1	32	240	0.279359	1.22249	Treatment	9.01199	0.951321	100	0	1072	100	549	99.2714	sp|Q3YUJ7|CH60_SHISS	Q3YUJ7	548	99.4526	60 kDa chaperonin	GO:0005737;GO:0005524;GO:0042026	PF00118	0	ssn:SSON_4326	0	K04077	0	Bacteria	Proteobacteria	Gammaproteobacteria	Enterobacteriaceae	Shigella	Shigella	Bacteria;Proteobacteria;Gammaproteobacteria;Gammaproteobacteria;Gammaproteobacteria;Gammaproteobacteria;Enterobacteriales;Enterobacteriaceae;Shigella	sp|Q3YUJ7|CH60_SHISS;tr|A0A0E2KWX8|A0A0E2KWX8_ECOU3;gi|446651771|ref|WP_000729117.1|	Shigella;Escherichia coli;Unknown	1072;1072;1072	100;100;100	[('kDa', 2), ('chaperonin', 2), ('GroEL', 1), ('chaperone', 1), ('MULTISPECIES:', 1)]	60 kDa chaperonin;60 kDa chaperonin;MULTISPECIES: molecular chaperone GroEL [Proteobacteria]	GO:0005737;GO:0005524;GO:0042026;GO:0005737	PF00118;PF00118	0	ssn:SSON_4326;0	0	K04077;0	0
Salix_HiSeq_c599728_g5_i1|m.1	Salix_HiSeq_c599728_g5_i1	10	91	0.27802	1.19564	Treatment	8.53321	0.989831	100	0	929	100	451	99.7783	sp|P17411|CHBF_ECOLI	P78290	450	100	6-phospho-beta-glucosidase	GO:0008706;GO:0042802;GO:0046872;GO:0016616;GO:0005975	PF02056;PF11975	0	ecj:JW1723;eco:b1734	0	K01222	0	Bacteria	Proteobacteria	Gammaproteobacteria	Enterobacteriaceae	Escherichia	Escherichia coli	Bacteria;Proteobacteria;Gammaproteobacteria;Gammaproteobacteria;Gammaproteobacteria;Gammaproteobacteria;Enterobacteriales;Enterobacteriaceae;Escherichia;Escherichia coli	sp|P17411|CHBF_ECOLI;tr|A0A090HUT7|A0A090HUT7_ECOLX;gi|446000910|ref|WP_000078765.1|	Escherichia coli;Escherichia coli;Escherichia coli	929;929;929	100;100;100	[('6-phospho-beta-glucosidase', 3), ('coli]', 1), ('[Escherichia', 1)]	6-phospho-beta-glucosidase;6-phospho-beta-glucosidase;6-phospho-beta-glucosidase [Escherichia coli]	GO:0008706;GO:0042802;GO:0046872;GO:0016616;GO:0005975;GO:0008706	PF02056;PF11975;PF02056	0	ecj:JW1723;eco:b1734;0	0	K01222;0	0
Salix_HiSeq_c599779_g1_i2|m.5	Salix_HiSeq_c599779_g1_i2	32	269	0.354192	1.58464	Treatment	8.74924	0.975615	100	1e-155	442	100	213	99.5305	tr|A0A0E2A444|A0A0E2A444_ECOLX	A0A0E2A444	212	100	6-phospho-beta-glucosidase	GO:0016021;GO:0004553;GO:0016616;GO:0005975	PF02056	0	0	0	0	0	Bacteria	Proteobacteria	Gammaproteobacteria	Enterobacteriaceae	Escherichia	Escherichia coli	Bacteria;Proteobacteria;Gammaproteobacteria;Gammaproteobacteria;Gammaproteobacteria;Gammaproteobacteria;Enterobacteriales;Enterobacteriaceae;Escherichia;Escherichia coli	tr|A0A0E2A444|A0A0E2A444_ECOLX;sp|P31450|GLVG_ECOLI;gi|485670315|ref|WP_001311230.1|	Escherichia coli;Escherichia coli;Unknown	442;442;442	100;100;100	[('6-phospho-alpha-glucosidase', 2), ('inactive', 2), ('Putative', 1), ('6-phospho-beta-glucosidase', 1), ('MULTISPECIES:', 1)]	6-phospho-beta-glucosidase;Putative inactive 6-phospho-alpha-glucosidase;MULTISPECIES: inactive 6-phospho-alpha-glucosidase [Proteobacteria]	GO:0016021;GO:0004553;GO:0016616;GO:0005975;GO:0046872	PF02056;PF02056	0	0	0	0	0
Salix_HiSeq_c575164_g1_i1|m.1	Salix_HiSeq_c575164_g1_i1	10	79	0.318447	1.32333	Treatment	8.4247	0.977607	100	0	996	100	477	99.3711	sp|P24240|ASCB_ECOLI	Q59375	474	100	6-phospho-beta-glucosidase AscB	GO:0008706;GO:0005975	PF00232	PTHR10353	ecj:JW2686;eco:b2716	0	K01223	0	Bacteria	Proteobacteria	Gammaproteobacteria	Enterobacteriaceae	Escherichia	Escherichia coli	Bacteria;Proteobacteria;Gammaproteobacteria;Gammaproteobacteria;Gammaproteobacteria;Gammaproteobacteria;Enterobacteriales;Enterobacteriaceae;Escherichia;Escherichia coli	sp|P24240|ASCB_ECOLI;tr|D8AIQ2|D8AIQ2_ECOLX;gi|446706867|ref|WP_000784213.1|	Escherichia coli;Escherichia coli;Escherichia coli	996;1000;1000	100;100;100	[('6-phospho-beta-glucosidase', 2), ('coli]', 1), ('hydrolase,', 1), ('family', 1), ('Glycosyl', 1)]	6-phospho-beta-glucosidase AscB;Glycosyl hydrolase, family 1;6-phospho-beta-glucosidase [Escherichia coli]	GO:0008706;GO:0005975;GO:0004553	PF00232;PF00232	PTHR10353;PTHR10353	ecj:JW2686;eco:b2716;0	0	K01223;0	0
Salix_HiSeq_c602144_g4_i3|m.2	Salix_HiSeq_c602144_g4_i3	5	40	0.230271	0.970385	Treatment	8.23927	0.981391	100	2e-86	266	100	130	99.2308	sp|P11988|BGLB_ECOLI	Q2M839	470	27.4468	6-phospho-beta-glucosidase BglB	GO:0008706;GO:0004553;GO:0005975	PF00232	PTHR10353	ecj:JW3699;eco:b3721	0	K01223	0	Bacteria	Proteobacteria	Gammaproteobacteria	Enterobacteriaceae	Escherichia	Escherichia coli	Bacteria;Proteobacteria;Gammaproteobacteria;Gammaproteobacteria;Gammaproteobacteria;Gammaproteobacteria;Enterobacteriales;Enterobacteriaceae;Escherichia;Escherichia coli	sp|P11988|BGLB_ECOLI;gi|408597569|gb|EKK71579.1|;tr|A0A0K5TWZ1|A0A0K5TWZ1_ECOLX	Escherichia coli;Escherichia coli 8.0416;Escherichia coli	266;264;259	100;99;97	[('Glycoside', 1), ('8.0416]', 1), ('partial', 1), ('family', 1), ('6-phospho-beta-glucosidase', 1)]	6-phospho-beta-glucosidase BglB;hypothetical protein EC80416_5368, partial [Escherichia coli 8.0416];Glycoside hydrolase family protein	GO:0008706;GO:0004553;GO:0005975;0	PF00232;0;PF00232	PTHR10353;0;PTHR10353	ecj:JW3699;eco:b3721;0	0	K01223;0	0
Salix_HiSeq_c602144_g5_i5|m.7	Salix_HiSeq_c602144_g5_i5	9	64	0.101801	0.383414	Treatment	6.22707	0.966064	100	5e-166	464	100	222	99.5495	sp|P31467|YIEH_ECOLI	Q2M833	221	100	6-phosphogluconate phosphatase	GO:0000287;GO:0030145;GO:0016791;GO:0016311	PF13419	0	ecj:JW3693;eco:b3715	0	0	0	Bacteria	Proteobacteria	Gammaproteobacteria	Enterobacteriaceae	Escherichia	Escherichia coli	Bacteria;Proteobacteria;Gammaproteobacteria;Gammaproteobacteria;Gammaproteobacteria;Gammaproteobacteria;Enterobacteriales;Enterobacteriaceae;Escherichia;Escherichia coli	sp|P31467|YIEH_ECOLI;tr|I6B8L0|I6B8L0_SHIFL;gi|446008631|ref|WP_000086486.1|	Escherichia coli;Shigella;Enterobacteriaceae	464;464;464	100;100;100	[('6-phosphogluconate', 2), ('phosphatase', 2), ('family', 1), ('variant', 1), ('MULTISPECIES:', 1)]	6-phosphogluconate phosphatase;HAD-superhydrolase, subIA, variant 3 family protein;MULTISPECIES: 6-phosphogluconate phosphatase [Enterobacteriaceae]	GO:0000287;GO:0030145;GO:0016791;GO:0016311;GO:0016787	PF13419;PF13419	0	ecj:JW3693;eco:b3715;0	0	0	0
Salix_HiSeq_c602169_g1_i4|m.5	Salix_HiSeq_c602169_g1_i4	8	67	0.0774788	0.361844	Treatment	9.55398	0.979107	100	0	687	100	332	99.6988	sp|Q32EZ9|6PGL_SHIDS	Q32EZ9	331	100	6-phosphogluconolactonase	GO:0017057;GO:0006006;GO:0006098	PF10282	0	sdy:SDY_2011	0	K07404	0	Bacteria	Proteobacteria	Gammaproteobacteria	Enterobacteriaceae	Shigella	Shigella	Bacteria;Proteobacteria;Gammaproteobacteria;Gammaproteobacteria;Gammaproteobacteria;Gammaproteobacteria;Enterobacteriales;Enterobacteriaceae;Shigella	sp|Q32EZ9|6PGL_SHIDS;tr|D6J882|D6J882_ECOLX;gi|446738179|ref|WP_000815435.1|	Shigella;Escherichia coli;Unknown	687;687;687	100;100;100	[('6-phosphogluconolactonase', 3), ('[Proteobacteria]', 1), ('MULTISPECIES:', 1)]	6-phosphogluconolactonase;6-phosphogluconolactonase;MULTISPECIES: 6-phosphogluconolactonase [Proteobacteria]	GO:0017057;GO:0006006;GO:0006098;GO:0017057	PF10282;PF10282	0	sdy:SDY_2011;0	0	K07404;0	0
Salix_HiSeq_c602169_g1_i2|m.5	Salix_HiSeq_c602169_g1_i2	5	40	0.0583478	0.216256	Treatment	7.36188	0.968082	100	0	687	100	332	99.6988	sp|Q32EZ9|6PGL_SHIDS	Q32EZ9	331	100	6-phosphogluconolactonase (ybhE)	GO:0017057;GO:0006006;GO:0006098	PF10282	0	sdy:SDY_2011	0	K07404	0	Bacteria	Proteobacteria	Gammaproteobacteria	Enterobacteriaceae	Shigella	Shigella	Bacteria;Proteobacteria;Gammaproteobacteria;Gammaproteobacteria;Gammaproteobacteria;Gammaproteobacteria;Enterobacteriales;Enterobacteriaceae;Shigella	sp|Q32EZ9|6PGL_SHIDS;tr|D6J882|D6J882_ECOLX;gi|446738179|ref|WP_000815435.1|	Shigella;Escherichia coli;Unknown	687;687;687	100;100;100	[('6-phosphogluconolactonase', 3), ('[Proteobacteria]', 1), ('MULTISPECIES:', 1)]	6-phosphogluconolactonase;6-phosphogluconolactonase;MULTISPECIES: 6-phosphogluconolactonase [Proteobacteria]	GO:0017057;GO:0006006;GO:0006098;GO:0017057	PF10282;PF10282	0	sdy:SDY_2011;0	0	K07404;0	0
Salix_HiSeq_c601934_g1_i1|m.12	Salix_HiSeq_c601934_g1_i1	17	135	0.179874	0.718923	Treatment	7.90474	0.973502	100	2e-85	258	100	122	99.1803	gi|325496186|gb|EGC94045.1|	325496186	161	75.1553	6-pyruvoyl tetrahydrobiopterin synthase [Escherichia fergusonii ECD227]	0	0	0	0	0	0	0	Bacteria	Proteobacteria	Gammaproteobacteria	Enterobacteriaceae	Escherichia fergusonii	Escherichia fergusonii ECD227	Bacteria;Proteobacteria;Gammaproteobacteria;Gammaproteobacteria;Gammaproteobacteria;Gammaproteobacteria;Enterobacteriales;Enterobacteriaceae;Escherichia;Escherichia fergusonii;Escherichia fergusonii ECD227	gi|325496186|gb|EGC94045.1|;sp|P65872|QUED_SHIFL;tr|A0A0E1M2L8|A0A0E1M2L8_ECOLX	Escherichia fergusonii ECD227;Shigella;Escherichia coli	258;254;254	100;98;98	[('synthase', 3), ('6-carboxy-5,6,7,8-tetrahydropterin', 2), ('putative', 1), ('ECD227]', 1), ('6-pyruvoyl', 1)]	putative 6-pyruvoyl tetrahydrobiopterin synthase [Escherichia fergusonii ECD227];6-carboxy-5,6,7,8-tetrahydropterin synthase;6-carboxy-5,6,7,8-tetrahydropterin synthase	GO:0016829;GO:0046872;GO:0008616;GO:0008616	PF01242;PF01242	PTHR12589;PTHR12589	sfl:SF2781;sfx:S2974	0	K01737	0
Salix_HiSeq_c545313_g2_i1|m.2	Salix_HiSeq_c545313_g2_i1	4	37	0.223152	1.19337	Treatment	10.8726	0.981468	100	2e-81	246	100	123	99.187	tr|B7MAD5|B7MAD5_ECO45	B7MAD5	122	100	7,8-dihydroneopterin aldolase	GO:0004150;GO:0046656;GO:0046654	PF02152	0	ecz:ECS88_3456	0	K01633	0	Bacteria	Proteobacteria	Gammaproteobacteria	Enterobacteriaceae	Escherichia	Escherichia coli	Bacteria;Proteobacteria;Gammaproteobacteria;Gammaproteobacteria;Gammaproteobacteria;Gammaproteobacteria;Enterobacteriales;Enterobacteriaceae;Escherichia;Escherichia coli	tr|B7MAD5|B7MAD5_ECO45;sp|P0AC18|FOLB_SHIFL;gi|446891467|ref|WP_000968723.1|	Escherichia coli;Shigella;Shigella dysenteriae	246;246;246	100;100;100	[('aldolase', 3), ('[Shigella', 1), ('Dihydroneopterin', 1), ('7,8-dihydroneopterin', 1), ('dysenteriae]', 1)]	7,8-dihydroneopterin aldolase;Dihydroneopterin aldolase;dihydroneopterin aldolase [Shigella dysenteriae]	GO:0004150;GO:0046656;GO:0046654;GO:0004150;GO:0016853	PF02152;PF02152	0	ecz:ECS88_3456;sfl:SF3099;sfx:S3304	0	K01633;K01633	0
Salix_HiSeq_c601219_g2_i1|m.11	Salix_HiSeq_c601219_g2_i1	10	96	0.0975015	0.399742	Treatment	7.73437	0.993947	100	1e-106	311	100	151	99.3377	sp|P0AET8|HDHA_ECOLI	P25529	255	58.8235	7-alpha-hydroxysteroid dehydrogenase	GO:0005829;GO:0008709;GO:0042802;GO:0030573;GO:0051289	PF00106	0	ecj:JW1611;eco:b1619	0	K00076	0	Bacteria	Proteobacteria	Gammaproteobacteria	Enterobacteriaceae	Escherichia	Escherichia coli	Bacteria;Proteobacteria;Gammaproteobacteria;Gammaproteobacteria;Gammaproteobacteria;Gammaproteobacteria;Enterobacteriales;Enterobacteriaceae;Escherichia;Escherichia coli	sp|P0AET8|HDHA_ECOLI;tr|I6FVS6|I6FVS6_SHIDY;gi|391252895|gb|EIQ12084.1|	Escherichia coli;Shigella;Shigella flexneri CCH060	311;310;310	100;100;100	[('7-alpha-hydroxysteroid', 3), ('dehydrogenase', 3), ('flexneri', 1), ('domain', 1), ('[Shigella', 1)]	7-alpha-hydroxysteroid dehydrogenase;7-alpha-hydroxysteroid dehydrogenase domain protein;7-alpha-hydroxysteroid dehydrogenase [Shigella flexneri CCH060]	GO:0005829;GO:0008709;GO:0042802;GO:0030573;GO:0051289	PF00106;PF00106	0	ecj:JW1611;eco:b1619;0	0	K00076;0	0
Salix_HiSeq_c601219_g2_i4|m.10	Salix_HiSeq_c601219_g2_i4	2	49	0.0243014	0.263046	Treatment	18.7034	0.999862	100	1e-106	311	100	151	99.3377	sp|P0AET8|HDHA_ECOLI	P25529	255	58.8235	7-alpha-hydroxysteroid dehydrogenase	GO:0005829;GO:0008709;GO:0042802;GO:0030573;GO:0051289	PF00106	0	ecj:JW1611;eco:b1619	0	K00076	0	Bacteria	Proteobacteria	Gammaproteobacteria	Enterobacteriaceae	Escherichia	Escherichia coli	Bacteria;Proteobacteria;Gammaproteobacteria;Gammaproteobacteria;Gammaproteobacteria;Gammaproteobacteria;Enterobacteriales;Enterobacteriaceae;Escherichia;Escherichia coli	sp|P0AET8|HDHA_ECOLI;tr|I6FVS6|I6FVS6_SHIDY;gi|391252895|gb|EIQ12084.1|	Escherichia coli;Shigella;Shigella flexneri CCH060	311;310;310	100;100;100	[('7-alpha-hydroxysteroid', 3), ('dehydrogenase', 3), ('flexneri', 1), ('domain', 1), ('[Shigella', 1)]	7-alpha-hydroxysteroid dehydrogenase;7-alpha-hydroxysteroid dehydrogenase domain protein;7-alpha-hydroxysteroid dehydrogenase [Shigella flexneri CCH060]	GO:0005829;GO:0008709;GO:0042802;GO:0030573;GO:0051289	PF00106;PF00106	0	ecj:JW1611;eco:b1619;0	0	K00076;0	0
Salix_HiSeq_c597789_g6_i1|m.4	Salix_HiSeq_c597789_g6_i1	21	157	0.294393	1.13402	Treatment	7.58268	0.960167	100	0	728	100	351	99.7151	sp|P17802|MUTY_ECOLI	Q2M9N2	350	100	A/G-specific adenine glycosylase	GO:0051539;GO:0003677;GO:0019104;GO:0016787;GO:0046872;GO:0006284	PF10576;PF00633;PF00730;PF14815	0	ecj:JW2928;eco:b2961	0	K03575	0	Bacteria	Proteobacteria	Gammaproteobacteria	Enterobacteriaceae	Escherichia	Escherichia coli	Bacteria;Proteobacteria;Gammaproteobacteria;Gammaproteobacteria;Gammaproteobacteria;Gammaproteobacteria;Enterobacteriales;Enterobacteriaceae;Escherichia;Escherichia coli	sp|P17802|MUTY_ECOLI;tr|A0A0E2AGB9|A0A0E2AGB9_ECOLX;gi|485687108|ref|WP_001321419.1|	Escherichia coli;Escherichia coli;Unknown	728;728;728	100;100;100	[('glycosylase', 3), ('adenine', 2), ('A/G-specific', 2), ('DNA', 1), ('Adenine', 1)]	A/G-specific adenine glycosylase;Adenine DNA glycosylase;MULTISPECIES: A/G-specific adenine glycosylase [Proteobacteria]	GO:0051539;GO:0003677;GO:0019104;GO:0016787;GO:0046872;GO:0006284;GO:0051539	PF10576;PF00633;PF00730;PF14815;PF10576	0	ecj:JW2928;eco:b2961;0	0	K03575;0	0
Salix_HiSeq_c601794_g1_i1|m.2	Salix_HiSeq_c601794_g1_i1	19	151	0.366006	1.52207	Treatment	8.11921	0.972396	100	0	628	100	309	99.6764	tr|A0A0E2A0U2|A0A0E2A0U2_ECOLX	A0A0E2A0U2	308	100	ABC transporter	GO:0005524;GO:0016887	PF00005	0	0	0	0	0	Bacteria	Proteobacteria	Gammaproteobacteria	Enterobacteriaceae	Escherichia	Escherichia coli	Bacteria;Proteobacteria;Gammaproteobacteria;Gammaproteobacteria;Gammaproteobacteria;Gammaproteobacteria;Enterobacteriales;Enterobacteriaceae;Escherichia;Escherichia coli	tr|A0A0E2A0U2|A0A0E2A0U2_ECOLX;sp|P36879|YADG_ECOLI;gi|446072782|ref|WP_000150637.1|	Escherichia coli;Escherichia coli;Unknown	628;628;628	100;100;100	[('ABC', 3), ('transporter', 3), ('[Proteobacteria]', 1), ('Uncharacterized', 1), ('YadG', 1)]	ABC transporter;Uncharacterized ABC transporter ATP-binding protein YadG;MULTISPECIES: ABC transporter ATPase [Proteobacteria]	GO:0005524;GO:0016887;GO:0005886;GO:0005524;GO:0006810	PF00005;PF00005	0	ecj:JW0123;eco:b0127	0	K01990	0
Salix_HiSeq_c601870_g2_i6|m.4	Salix_HiSeq_c601870_g2_i6	20	141	0.274964	1.03469	Treatment	7.14189	0.952123	100	0	692	100	338	99.7041	tr|A0A0E1ZZU6|A0A0E1ZZU6_ECOLX	A0A0E1ZZU6	337	100	ABC transporter	GO:0043190;GO:0005524;GO:0016887;GO:0016820	PF00005;PF08402	0	0	0	0	0	Bacteria	Proteobacteria	Gammaproteobacteria	Enterobacteriaceae	Escherichia	Escherichia coli	Bacteria;Proteobacteria;Gammaproteobacteria;Gammaproteobacteria;Gammaproteobacteria;Gammaproteobacteria;Enterobacteriales;Enterobacteriaceae;Escherichia;Escherichia coli	tr|A0A0E1ZZU6|A0A0E1ZZU6_ECOLX;sp|P77795|YDCT_ECOLI;gi|446142541|ref|WP_000220396.1|	Escherichia coli;Escherichia coli;Unknown	692;692;692	100;100;100	[('ABC', 3), ('transporter', 3), ('Uncharacterized', 1), ('[Proteobacteria]', 1), ('MULTISPECIES:', 1)]	ABC transporter;Uncharacterized ABC transporter ATP-binding protein YdcT;MULTISPECIES: ABC transporter ATPase [Proteobacteria]	GO:0043190;GO:0005524;GO:0016887;GO:0016820;GO:0043190	PF00005;PF08402;PF00005	0	ecj:JW1436;eco:b1441	0	K02052	0
Salix_HiSeq_c600487_g7_i2|m.1	Salix_HiSeq_c600487_g7_i2	14	109	0.280207	1.29948	Treatment	9.91578	0.971989	100	2e-180	502	100	244	99.5902	sp|P30859|ARTI_ECOLI	P77640	243	100	ABC transporter arginine-binding protein 2	GO:0030288;GO:0042597;GO:0005215;GO:0006865	PF00497	0	ecj:JW0847;eco:b0863	0	K09997	0	Bacteria	Proteobacteria	Gammaproteobacteria	Enterobacteriaceae	Escherichia	Escherichia coli	Bacteria;Proteobacteria;Gammaproteobacteria;Gammaproteobacteria;Gammaproteobacteria;Gammaproteobacteria;Enterobacteriales;Enterobacteriaceae;Escherichia;Escherichia coli	sp|P30859|ARTI_ECOLI;tr|A0A0E2A3X2|A0A0E2A3X2_ECOLX;gi|446679223|ref|WP_000756569.1|	Escherichia coli;Escherichia coli;Unknown	502;502;502	100;100;100	[('ABC', 3), ('transporter', 3), ('Putative', 2), ('arginine-biding', 1), ('arginine', 1)]	Putative ABC transporter arginine-binding protein 2;Putative ABC transporter arginine-biding protein;MULTISPECIES: arginine ABC transporter substrate-binding protein [Proteobacteria]	GO:0030288;GO:0042597;GO:0005215;GO:0006865;GO:0016020;GO:0030288;GO:0004970	PF00497;PF00497	0	ecj:JW0847;eco:b0863;0	0	K09997;0	0
Salix_HiSeq_c598930_g4_i2|m.2	Salix_HiSeq_c598930_g4_i2	16	130	0.381164	1.45745	Treatment	7.49289	0.979018	100	0	673	100	334	99.7006	tr|D6I231|D6I231_ECOLX	D6I231	414	80.4348	ABC transporter ATP-binding protein	GO:0005524;GO:0016887	PF00005	0	0	0	0	0	Bacteria	Proteobacteria	Gammaproteobacteria	Enterobacteriaceae	Escherichia	Escherichia coli	Bacteria;Proteobacteria;Gammaproteobacteria;Gammaproteobacteria;Gammaproteobacteria;Gammaproteobacteria;Enterobacteriales;Enterobacteriaceae;Escherichia;Escherichia coli	tr|D6I231|D6I231_ECOLX;gi|585291170|ref|WP_024179446.1|;sp|P63389|YHES_ECOLI	Escherichia coli;Escherichia coli;Escherichia coli	673;674;670	100;100;99	[('ABC', 3), ('ATP-binding', 3), ('transporter', 3), ('coli]', 1), ('partial', 1)]	ABC transporter ATP-binding protein;ABC transporter ATP-binding protein, partial [Escherichia coli];Uncharacterized ABC transporter ATP-binding protein YheS	GO:0005524;GO:0016887;0;GO:0005524;GO:0006810	PF00005;0;PF00005	0	0;ecj:JW3315;eco:b3352	0	0;K06158	0
Salix_HiSeq_c596278_g1_i5|m.2	Salix_HiSeq_c596278_g1_i5	9	122	0.174573	1.15111	Treatment	12.9206	0.999429	100	0	1108	100	548	99.8175	sp|P33941|YOJI_ECOLI	P33942	547	100	ABC transporter ATP-binding protein YojI	GO:0016021;GO:0005886;GO:0005524;GO:0042626;GO:0015197;GO:0042884;GO:0046677	PF00664;PF00005	0	ecj:JW2199;eco:b2211	0	K06159	0	Bacteria	Proteobacteria	Gammaproteobacteria	Enterobacteriaceae	Escherichia	Escherichia coli	Bacteria;Proteobacteria;Gammaproteobacteria;Gammaproteobacteria;Gammaproteobacteria;Gammaproteobacteria;Enterobacteriales;Enterobacteriaceae;Escherichia;Escherichia coli	sp|P33941|YOJI_ECOLI;tr|G0FDC4|G0FDC4_ECOLX;gi|446344327|ref|WP_000422182.1|	Escherichia coli;Escherichia coli;Unknown	1108;1108;1108	100;100;100	[('ABC', 3), ('ATP-binding', 3), ('transporter', 3), ('[Proteobacteria]', 1), ('MULTISPECIES:', 1)]	ABC transporter ATP-binding protein YojI;ABC transporter ATP-binding protein yojI;MULTISPECIES: ABC transporter ATP-binding protein [Proteobacteria]	GO:0016021;GO:0005886;GO:0005524;GO:0042626;GO:0015197;GO:0042884;GO:0046677;GO:0016021	PF00664;PF00005;PF00664	0	ecj:JW2199;eco:b2211;0	0	K06159;0	0
Salix_HiSeq_c602052_g4_i1|m.2	Salix_HiSeq_c602052_g4_i1	7	51	0.480349	1.52506	Treatment	6.42789	0.959923	100	1e-137	395	100	196	99.4898	tr|H4V1B8|H4V1B8_ECOLX	H4V1B8	202	96.5347	ABC transporter family protein	GO:0005524;GO:0016887	PF00005	0	0	0	0	0	Bacteria	Proteobacteria	Gammaproteobacteria	Enterobacteriaceae	Escherichia	Escherichia coli	Bacteria;Proteobacteria;Gammaproteobacteria;Gammaproteobacteria;Gammaproteobacteria;Gammaproteobacteria;Enterobacteriales;Enterobacteriaceae;Escherichia;Escherichia coli	tr|H4V1B8|H4V1B8_ECOLX;sp|P76909|YNJD_ECOLI;gi|377995007|gb|EHV58128.1|	Escherichia coli;Escherichia coli;Escherichia coli DEC6B	395;395;395	100;100;100	[('ABC', 3), ('transporter', 3), ('family', 2), ('Uncharacterized', 1), ('YnjD', 1)]	ABC transporter family protein;Uncharacterized ABC transporter ATP-binding protein YnjD;ABC transporter family protein [Escherichia coli DEC6B]	GO:0005524;GO:0016887;GO:0005524;GO:0006810	PF00005;PF00005	0	ecj:JW5286;eco:b1756	0	K05779	0
Salix_HiSeq_c578658_g1_i2|m.3	Salix_HiSeq_c578658_g1_i2	12	102	0.30665	1.19802	Treatment	7.47246	0.988314	100	5e-160	454	100	229	99.5633	tr|I6C255|I6C255_SHIFL	I6C255	228	100	ABC transporter family protein	GO:0005524;GO:0016887	PF00005	0	0	0	0	0	Bacteria	Proteobacteria	Gammaproteobacteria	Enterobacteriaceae	Shigella	Shigella	Bacteria;Proteobacteria;Gammaproteobacteria;Gammaproteobacteria;Gammaproteobacteria;Gammaproteobacteria;Enterobacteriales;Enterobacteriaceae;Shigella	tr|I6C255|I6C255_SHIFL;sp|P0A9U0|YBBA_SHIFL;gi|447033317|ref|WP_001110573.1|	Shigella;Shigella;Unknown	454;454;454	100;100;100	[('ABC', 3), ('transporter', 3), ('ATP-binding', 2), ('family', 1), ('Uncharacterized', 1)]	ABC transporter family protein;Uncharacterized ABC transporter ATP-binding protein YbbA;MULTISPECIES: ABC transporter ATP-binding protein [Proteobacteria]	GO:0005524;GO:0016887;GO:0005524;GO:0006810	PF00005;PF00005	0	sfl:SF0439;sfx:S0447	0	K02003	0
Salix_HiSeq_c601870_g2_i6|m.3	Salix_HiSeq_c601870_g2_i6	20	141	0.274964	1.03469	Treatment	7.14189	0.952123	100	0	793	100	382	99.7382	sp|P76108|YDCS_ECOLI	Q2MBB6	381	100	ABC transporter periplasmic-binding protein YdcS	GO:0030288;GO:0019808;GO:0015846	0	0	ecj:JW1435;eco:b1440	0	K02055	0	Bacteria	Proteobacteria	Gammaproteobacteria	Enterobacteriaceae	Escherichia	Escherichia coli	Bacteria;Proteobacteria;Gammaproteobacteria;Gammaproteobacteria;Gammaproteobacteria;Gammaproteobacteria;Enterobacteriales;Enterobacteriaceae;Escherichia;Escherichia coli	sp|P76108|YDCS_ECOLI;tr|G0FFB3|G0FFB3_ECOLX;gi|445969569|ref|WP_000047424.1|	Escherichia coli;Escherichia coli;Enterobacteriaceae	793;793;793	100;100;100	[('ABC', 2), ('transporter', 2), ('family', 1), ('Putative', 1), ('periplasmic-binding', 1)]	Putative ABC transporter periplasmic-binding protein YdcS;Bacterial extracellular solute-binding family protein;MULTISPECIES: ABC transporter substrate-binding protein [Enterobacteriaceae]	GO:0030288;GO:0019808;GO:0015846;GO:0042597	0	0	ecj:JW1435;eco:b1440;0	0	K02055;0	0
Salix_HiSeq_c599079_g2_i1|m.3	Salix_HiSeq_c599079_g2_i1	19	142	0.272875	1.17914	Treatment	8.58257	0.968492	100	0	665	100	328	99.6951	sp|P77269|YPHF_ECOLI	P76994	327	100	ABC transporter periplasmic-binding protein YphF	GO:0042597;GO:0006810	PF13407	0	ecj:JW2532;eco:b2548	0	K02058	0	Bacteria	Proteobacteria	Gammaproteobacteria	Enterobacteriaceae	Escherichia	Escherichia coli	Bacteria;Proteobacteria;Gammaproteobacteria;Gammaproteobacteria;Gammaproteobacteria;Gammaproteobacteria;Enterobacteriales;Enterobacteriaceae;Escherichia;Escherichia coli	sp|P77269|YPHF_ECOLI;tr|F4SHZ5|F4SHZ5_ECOLX;gi|447065171|ref|WP_001142427.1|	Escherichia coli;Escherichia coli;Escherichia coli	665;665;665	100;100;100	[('ABC', 3), ('transporter', 3), ('periplasmic-binding', 2), ('YphF', 2), ('MULTISPECIES:', 1)]	ABC transporter periplasmic-binding protein YphF;ABC transporter periplasmic-binding protein YphF;MULTISPECIES: ABC transporter substrate-binding protein [Escherichia]	GO:0042597;GO:0006810;0	PF13407;PF13407	0	ecj:JW2532;eco:b2548;0	0	K02058;0	0
Salix_HiSeq_c595976_g1_i2|m.5	Salix_HiSeq_c595976_g1_i2	11	87	0.108465	0.448352	Treatment	8.48919	0.980488	100	0	681	100	334	99.7006	tr|H9UQK0|H9UQK0_ECOLX	H9UQK0	333	100	ABC transporter, periplasmic substrate-binding protein, aliphatic sulfonates family	GO:0016020;GO:0006790;GO:0006810	PF09084	0	elp:P12B_c0923	0	K15553	0	Bacteria	Proteobacteria	Gammaproteobacteria	Enterobacteriaceae	Escherichia	Escherichia coli	Bacteria;Proteobacteria;Gammaproteobacteria;Gammaproteobacteria;Gammaproteobacteria;Gammaproteobacteria;Enterobacteriales;Enterobacteriaceae;Escherichia;Escherichia coli	tr|H9UQK0|H9UQK0_ECOLX;gi|331038262|gb|EGI10482.1|;sp|P75853|SSUA_ECOLI	Escherichia coli;Escherichia coli H736;Escherichia coli	681;681;646	100;100;95	[('aliphatic', 3), ('sulfonates', 2), ('ABC', 1), ('Putative', 1), ('putative', 1)]	ABC transporter, periplasmic substrate-binding protein, aliphatic sulfonates family;putative aliphatic sulfonates binding protein [Escherichia coli H736];Putative aliphatic sulfonates-binding protein	GO:0016020;GO:0006790;GO:0006810;0;GO:0016020;GO:0042597;GO:0006810	PF09084;0;PF09084	0	elp:P12B_c0923;0;ecj:JW0919;eco:b0936	0	K15553;0;K15553	0
Salix_HiSeq_c595976_g1_i9|m.5	Salix_HiSeq_c595976_g1_i9	9	83	0.0999552	0.435427	Treatment	8.47138	0.989237	100	0	681	100	334	99.7006	tr|H9UQK0|H9UQK0_ECOLX	H9UQK0	333	100	ABC transporter, periplasmic substrate-binding protein, aliphatic sulfonates family	GO:0016020;GO:0006790;GO:0006810	PF09084	0	elp:P12B_c0923	0	K15553	0	Bacteria	Proteobacteria	Gammaproteobacteria	Enterobacteriaceae	Escherichia	Escherichia coli	Bacteria;Proteobacteria;Gammaproteobacteria;Gammaproteobacteria;Gammaproteobacteria;Gammaproteobacteria;Enterobacteriales;Enterobacteriaceae;Escherichia;Escherichia coli	tr|H9UQK0|H9UQK0_ECOLX;gi|331038262|gb|EGI10482.1|;sp|P75853|SSUA_ECOLI	Escherichia coli;Escherichia coli H736;Escherichia coli	681;681;646	100;100;95	[('aliphatic', 3), ('sulfonates', 2), ('ABC', 1), ('Putative', 1), ('putative', 1)]	ABC transporter, periplasmic substrate-binding protein, aliphatic sulfonates family;putative aliphatic sulfonates binding protein [Escherichia coli H736];Putative aliphatic sulfonates-binding protein	GO:0016020;GO:0006790;GO:0006810;0;GO:0016020;GO:0042597;GO:0006810	PF09084;0;PF09084	0	elp:P12B_c0923;0;ecj:JW0919;eco:b0936	0	K15553;0;K15553	0
Salix_HiSeq_c599465_g2_i3|m.1	Salix_HiSeq_c599465_g2_i3	10	88	0.32244	1.10518	Treatment	6.27384	0.988195	100	0	791	100	400	99.75	tr|D8AIK0|D8AIK0_ECOLX	D8AIK0	399	100	ABC transporter, permease protein	GO:0016021;GO:0005886;GO:0005215	PF00528	0	0	0	0	0	Bacteria	Proteobacteria	Gammaproteobacteria	Enterobacteriaceae	Escherichia	Escherichia coli	Bacteria;Proteobacteria;Gammaproteobacteria;Gammaproteobacteria;Gammaproteobacteria;Gammaproteobacteria;Enterobacteriales;Enterobacteriaceae;Escherichia;Escherichia coli	tr|D8AIK0|D8AIK0_ECOLX;gi|300315067|gb|EFJ64851.1|;sp|P45767|YHDX_ECOLI	Escherichia coli;Escherichia coli MS 175-1;Escherichia coli	791;791;779	100;100;98	[('ABC', 3), ('permease', 3), ('transporter,', 2), ('amino-acid', 1), ('Putative', 1)]	ABC transporter, permease protein;ABC transporter, permease protein [Escherichia coli MS 175-1];Putative amino-acid ABC transporter permease protein YhdX	GO:0016021;GO:0005886;GO:0005215;0;GO:0016021;GO:0006865	PF00528;0;PF00528	0	0;ecj:JW5544;eco:b3269	0	0;K09970	0
Salix_HiSeq_c602052_g1_i4|m.3	Salix_HiSeq_c602052_g1_i4	19	166	0.217571	1.13188	Treatment	9.97541	0.987071	99.74	0	793	100	390	99.7436	tr|D8AV21|D8AV21_ECOLX	D8AV21	389	100	ABC transporter, solute-binding protein	0	0	0	0	0	0	0	Bacteria	Proteobacteria	Gammaproteobacteria	Enterobacteriaceae	Escherichia	Escherichia coli	Bacteria;Proteobacteria;Gammaproteobacteria;Gammaproteobacteria;Gammaproteobacteria;Gammaproteobacteria;Enterobacteriales;Enterobacteriaceae;Escherichia;Escherichia coli	tr|D8AV21|D8AV21_ECOLX;gi|300314699|gb|EFJ64483.1|;sp|P76223|YNJB_ECOLI	Escherichia coli;Escherichia coli MS 175-1;Escherichia coli	793;793;790	100;100;99	[('ABC', 2), ('solute-binding', 2), ('transporter,', 2), ('YnjB', 1), ('175-1]', 1)]	ABC transporter, solute-binding protein;ABC transporter, solute-binding protein [Escherichia coli MS 175-1];Protein YnjB	0	0	0	0;ecj:JW5284;eco:b1754	0	0;K05777	0
Salix_HiSeq_c602197_g2_i5|m.2	Salix_HiSeq_c602197_g2_i5	5	41	0.0996896	0.259554	Treatment	4.81157	0.984761	99.82	0	1163	100	567	99.8236	tr|D8BYM1|D8BYM1_ECOLX	D8BYM1	566	100	ABC transporter, substrate-binding protein, family 5	0	PF00496;PF12793;PF00496;PF12793	0	0	0	0	0	Bacteria	Proteobacteria	Gammaproteobacteria	Enterobacteriaceae	Escherichia	Escherichia coli	Bacteria;Proteobacteria;Gammaproteobacteria;Gammaproteobacteria;Gammaproteobacteria;Gammaproteobacteria;Enterobacteriales;Enterobacteriaceae;Escherichia;Escherichia coli	tr|D8BYM1|D8BYM1_ECOLX;sp|P46890|YBAE_ECOLI;gi|447160973|ref|WP_001238229.1|	Escherichia coli;Escherichia coli;Escherichia coli	1163;1163;1163	100;100;100	[('coli]', 1), ('ABC', 1), ('hypothetical', 1), ('family', 1), ('Uncharacterized', 1)]	ABC transporter, substrate-binding protein, family 5;Uncharacterized protein YbaE;hypothetical protein [Escherichia coli]	0	PF00496;PF12793;PF00496	0	ecj:JW0435;eco:b0445	0	0	0
Salix_HiSeq_c601172_g1_i4|m.3	Salix_HiSeq_c601172_g1_i4	14	140	0.22037	1.20692	Treatment	11.2353	0.992278	100	0	640	100	339	99.705	tr|H9UPL0|H9UPL0_ECOLX	H9UPL0	338	100	ABC-type Fe3+-siderophore transport system, permease component	GO:0016021;GO:0005886;GO:0005215	PF01032	PTHR30472	elp:P12B_c0575	0	K02015	0	Bacteria	Proteobacteria	Gammaproteobacteria	Enterobacteriaceae	Escherichia	Escherichia coli	Bacteria;Proteobacteria;Gammaproteobacteria;Gammaproteobacteria;Gammaproteobacteria;Gammaproteobacteria;Enterobacteriales;Enterobacteriaceae;Escherichia;Escherichia coli	tr|H9UPL0|H9UPL0_ECOLX;gi|1778506|gb|AAB40789.1|;sp|P23876|FEPD_ECOLI	Escherichia coli;Escherichia coli;Escherichia coli	640;640;632	100;100;99	[('transport', 3), ('permease', 2), ('enterobactin', 2), ('Ferric', 1), ('ferric', 1)]	ABC-type Fe3+-siderophore transport system, permease component;ferric enterobactin transport protein [Escherichia coli];Ferric enterobactin transport system permease protein FepD	GO:0016021;GO:0005886;GO:0005215;0;GO:0043190;GO:0015620;GO:0015685;GO:0055072	PF01032;0;PF01032	PTHR30472;0;PTHR30472	elp:P12B_c0575;0;ecj:JW0582;eco:b0590	0	K02015;0;K02015	0
Salix_HiSeq_c600702_g5_i5|m.7	Salix_HiSeq_c600702_g5_i5	13	161	0.119207	0.770414	Treatment	13.4091	0.998407	100	1e-156	440	100	221	99.5475	sp|P76458|ATOD_ECOLI	P76458	220	100	Acetate CoA-transferase subunit alpha	GO:0008775;GO:0046459	PF01144	PTHR13707	ecj:JW2215;eco:b2221	0	K01034	0	Bacteria	Proteobacteria	Gammaproteobacteria	Enterobacteriaceae	Escherichia	Escherichia coli	Bacteria;Proteobacteria;Gammaproteobacteria;Gammaproteobacteria;Gammaproteobacteria;Gammaproteobacteria;Enterobacteriales;Enterobacteriaceae;Escherichia;Escherichia coli	sp|P76458|ATOD_ECOLI;tr|D6JCC2|D6JCC2_ECOLX;gi|446773284|ref|WP_000850540.1|	Escherichia coli;Escherichia coli;Unknown	440;440;440	100;100;100	[('CoA-transferase', 3), ('subunit', 3), ('alpha', 2), ('acetate', 1), ('MULTISPECIES:', 1)]	Acetate CoA-transferase subunit alpha;Butyrate-acetoacetate CoA-transferase subunit A;MULTISPECIES: acetate CoA-transferase subunit alpha [Proteobacteria]	GO:0008775;GO:0046459;GO:0008410	PF01144;PF01144	PTHR13707;PTHR13707	ecj:JW2215;eco:b2221;0	0	K01034;0	0
Salix_HiSeq_c600702_g5_i5|m.8	Salix_HiSeq_c600702_g5_i5	13	161	0.119207	0.770414	Treatment	13.4091	0.998407	100	4e-157	441	100	217	99.5392	sp|P76459|ATOA_ECOLI	P94762	216	100	Acetate CoA-transferase subunit beta	GO:0008775;GO:0046459	PF01144	PTHR13707	ecj:JW2216;eco:b2222	0	K01035	0	Bacteria	Proteobacteria	Gammaproteobacteria	Enterobacteriaceae	Escherichia	Escherichia coli	Bacteria;Proteobacteria;Gammaproteobacteria;Gammaproteobacteria;Gammaproteobacteria;Gammaproteobacteria;Enterobacteriales;Enterobacteriaceae;Escherichia;Escherichia coli	sp|P76459|ATOA_ECOLI;tr|G0FDD4|G0FDD4_ECOLX;gi|446261210|ref|WP_000339065.1|	Escherichia coli;Escherichia coli;Unknown	441;441;441	100;100;100	[('CoA-transferase', 3), ('beta', 3), ('subunit', 3), ('Acetate', 2), ('acetate', 1)]	Acetate CoA-transferase subunit beta;Acetate CoA-transferase subunit beta;MULTISPECIES: acetate CoA-transferase subunit beta [Proteobacteria]	GO:0008775;GO:0046459;GO:0008410	PF01144;PF01144	PTHR13707;PTHR13707	ecj:JW2216;eco:b2222;0	0	K01035;0	0
Salix_HiSeq_c600702_g5_i5|m.3	Salix_HiSeq_c600702_g5_i5	13	161	0.119207	0.770414	Treatment	13.4091	0.998407	100	0	949	100	462	99.7835	sp|Q06065|ATOC_ECOLI	Q06065	461	100	Acetoacetate metabolism regulatory protein AtoC	GO:0005737;GO:0005524;GO:0008073;GO:0000156;GO:0043565;GO:0003700;GO:0044212;GO:0043086;GO:0000160;GO:0045893;GO:0010967;GO:0006351	PF02954;PF00072;PF00158	0	ecj:JW2214;eco:b2220	0	K07714	0	Bacteria	Proteobacteria	Gammaproteobacteria	Enterobacteriaceae	Escherichia	Escherichia coli	Bacteria;Proteobacteria;Gammaproteobacteria;Gammaproteobacteria;Gammaproteobacteria;Gammaproteobacteria;Enterobacteriales;Enterobacteriaceae;Escherichia;Escherichia coli	sp|Q06065|ATOC_ECOLI;tr|H4V3G0|H4V3G0_ECOLX;gi|446047427|ref|WP_000125282.1|	Escherichia coli;Escherichia coli;Enterobacteriaceae	949;949;949	100;100;100	[('regulatory', 2), ('AtoC', 2), ('metabolism', 2), ('acetoacetate', 1), ('MULTISPECIES:', 1)]	Acetoacetate metabolism regulatory protein AtoC;Response regulator;MULTISPECIES: acetoacetate metabolism regulatory protein AtoC [Enterobacteriaceae]	GO:0005737;GO:0005524;GO:0008073;GO:0000156;GO:0043565;GO:0003700;GO:0044212;GO:0043086;GO:0000160;GO:0045893;GO:0010967;GO:0006351;GO:0005622;GO:0006355	PF02954;PF00072;PF00158;PF02954	0	ecj:JW2214;eco:b2220;0	0	K07714;0	0
Salix_HiSeq_c602196_g2_i2|m.6	Salix_HiSeq_c602196_g2_i2	21	190	0.309802	1.5704	Treatment	9.86151	0.987369	100	6e-106	311	100	157	99.3631	tr|B7MC16|B7MC16_ECO45	B7MC16	156	100	Acetyl CoA carboxylase, BCCP subunit	GO:0009317;GO:0003989;GO:0006633	PF00364	0	ecz:ECS88_3631	0	K02160	0	Bacteria	Proteobacteria	Gammaproteobacteria	Enterobacteriaceae	Escherichia	Escherichia coli	Bacteria;Proteobacteria;Gammaproteobacteria;Gammaproteobacteria;Gammaproteobacteria;Gammaproteobacteria;Enterobacteriales;Enterobacteriaceae;Escherichia;Escherichia coli	tr|B7MC16|B7MC16_ECO45;sp|P0ABE1|BCCP_SHIFL;gi|460417568|pdb|4HR7|B	Escherichia coli;Shigella;Escherichia coli K-12	311;311;312	100;100;100	[('Biotin', 2), ('From', 1), ('BCCP', 1), ('carboxyl', 1), ('carboxylase', 1)]	Acetyl CoA carboxylase, BCCP subunit;Biotin carboxyl carrier protein of acetyl-CoA carboxylase;Chain B, Crystal Structure Of Biotin Carboxyl Carrier Protein-biotin Carboxylase Complex From E.coli	GO:0009317;GO:0003989;GO:0006633;GO:0009317	PF00364;PF00364	0	ecz:ECS88_3631;sfl:SF3293;sfx:S3510	0	K02160;K02160	0
Salix_HiSeq_c600702_g5_i5|m.5	Salix_HiSeq_c600702_g5_i5	13	161	0.119207	0.770414	Treatment	13.4091	0.998407	100	0	789	100	395	99.7468	sp|P76461|ATOB_ECOLI	P78176	394	100	Acetyl-CoA acetyltransferase	GO:0005737;GO:0003985;GO:0006631	PF02803;PF00108	0	ecj:JW2218;eco:b2224	0	K00626	0	Bacteria	Proteobacteria	Gammaproteobacteria	Enterobacteriaceae	Escherichia	Escherichia coli	Bacteria;Proteobacteria;Gammaproteobacteria;Gammaproteobacteria;Gammaproteobacteria;Gammaproteobacteria;Enterobacteriales;Enterobacteriaceae;Escherichia;Escherichia coli	sp|P76461|ATOB_ECOLI;tr|G0FDD6|G0FDD6_ECOLX;gi|446709201|ref|WP_000786547.1|	Escherichia coli;Escherichia coli;Unknown	789;789;789	100;100;100	[('acetyltransferase', 3), ('Acetyl-CoA', 2), ('[Proteobacteria]', 1), ('acetyl-CoA', 1), ('MULTISPECIES:', 1)]	Acetyl-CoA acetyltransferase;Acetyl-CoA acetyltransferase;MULTISPECIES: acetyl-CoA acetyltransferase [Proteobacteria]	GO:0005737;GO:0003985;GO:0006631;GO:0016747	PF02803;PF00108;PF02803	0	ecj:JW2218;eco:b2224;0	0	K00626;0	0
Salix_HiSeq_c591446_g1_i5|m.3	Salix_HiSeq_c591446_g1_i5	11	104	0.122699	0.624776	Treatment	11.1274	0.991625	100	0	794	100	382	99.7382	sp|P76518|ACOCT_ECOLI	P76946	381	100	Acetyl-CoA:oxalate CoA-transferase	GO:0036412	PF02515	0	ecj:JW2368;eco:b2371	0	K18702	0	Bacteria	Proteobacteria	Gammaproteobacteria	Enterobacteriaceae	Escherichia	Escherichia coli	Bacteria;Proteobacteria;Gammaproteobacteria;Gammaproteobacteria;Gammaproteobacteria;Gammaproteobacteria;Enterobacteriales;Enterobacteriaceae;Escherichia;Escherichia coli	sp|P76518|ACOCT_ECOLI;tr|B6I6S2|B6I6S2_ECOSE;gi|209913118|dbj|BAG78192.1|	Escherichia coli;Escherichia coli;Escherichia coli SE11	794;795;795	100;100;100	[('SE11]', 1), ('Uncharacterized', 1), ('conserved', 1), ('CoA-transferase', 1), ('Acetyl-CoA:oxalate', 1)]	Acetyl-CoA:oxalate CoA-transferase;Uncharacterized protein;conserved hypothetical protein [Escherichia coli SE11]	GO:0036412;GO:0003824	PF02515;PF02515	0	ecj:JW2368;eco:b2371;ecy:ECSE_2668	0	K18702;K18702	0
Salix_HiSeq_c601950_g2_i3|m.2	Salix_HiSeq_c601950_g2_i3	17	123	0.300603	1.28136	Treatment	7.97027	0.963653	100	0	684	100	333	99.6997	tr|W8ZLL8|W8ZLL8_ECOLX	W8ZLL8	332	100	Acetyl-coenzyme A carboxylase carboxyl transferase subunit beta	GO:0009317;GO:0003989;GO:0005524;GO:0016740;GO:0008270;GO:0006633;GO:2001295	PF01039	0	0	0	0	0	Bacteria	Proteobacteria	Gammaproteobacteria	Enterobacteriaceae	Escherichia	Escherichia coli	Bacteria;Proteobacteria;Gammaproteobacteria;Gammaproteobacteria;Gammaproteobacteria;Gammaproteobacteria;Enterobacteriales;Enterobacteriaceae;Escherichia;Escherichia coli	tr|W8ZLL8|W8ZLL8_ECOLX;gi|91073187|gb|ABE08068.1|;sp|Q1R996|ACCD_ECOUT	Escherichia coli;Escherichia coli UTI89;Escherichia coli	684;684;622	100;100;91	[('carboxyl', 3), ('carboxylase', 3), ('transferase', 3), ('beta', 3), ('subunit', 3)]	Acetyl-coenzyme A carboxylase carboxyl transferase subunit beta;acetyl-coenzyme A carboxylase carboxyl transferase subunit beta [Escherichia coli UTI89];Acetyl-coenzyme A carboxylase carboxyl transferase subunit beta	GO:0009317;GO:0003989;GO:0005524;GO:0016740;GO:0008270;GO:0006633;GO:2001295;0;GO:0009317;GO:2001295	PF01039;0;PF01039	0	0;eci:UTI89_C2601	0	0;K01963	0
Salix_HiSeq_c600318_g2_i1|m.1	Salix_HiSeq_c600318_g2_i1	13	100	0.330895	1.42107	Treatment	8.06909	0.972567	100	0	1353	100	653	99.8469	sp|P27550|ACSA_ECOLI	Q2M6N5	652	100	Acetyl-coenzyme A synthetase	GO:0005829;GO:0003987;GO:0016208;GO:0005524;GO:0046872;GO:0050218;GO:0033558;GO:0045733;GO:0019427;GO:0006935;GO:0018394;GO:0034421;GO:0006476	PF16177;PF00501;PF13193	0	ecj:JW4030;eco:b4069	0	K01895	0	Bacteria	Proteobacteria	Gammaproteobacteria	Enterobacteriaceae	Escherichia	Escherichia coli	Bacteria;Proteobacteria;Gammaproteobacteria;Gammaproteobacteria;Gammaproteobacteria;Gammaproteobacteria;Enterobacteriales;Enterobacteriaceae;Escherichia;Escherichia coli	sp|P27550|ACSA_ECOLI;tr|A0A0E1ZWV5|A0A0E1ZWV5_ECOLX;gi|446000384|ref|WP_000078239.1|	Escherichia coli;Escherichia coli;Enterobacteriaceae	1353;1353;1353	100;100;100	[('synthetase', 3), ('Acetyl-coenzyme', 2), ('acetyl-coenzyme', 1), ('[Enterobacteriaceae]', 1), ('MULTISPECIES:', 1)]	Acetyl-coenzyme A synthetase;Acetyl-coenzyme A synthetase;MULTISPECIES: acetyl-coenzyme A synthetase [Enterobacteriaceae]	GO:0005829;GO:0003987;GO:0016208;GO:0005524;GO:0046872;GO:0050218;GO:0033558;GO:0045733;GO:0019427;GO:0006935;GO:0018394;GO:0034421;GO:0006476	PF16177;PF00501;PF13193;PF16177	0	ecj:JW4030;eco:b4069;0	0	K01895;0	0
Salix_HiSeq_c601169_g3_i2|m.6	Salix_HiSeq_c601169_g3_i2	35	270	0.365035	1.5886	Treatment	8.81589	0.953983	100	0	528	100	266	99.6241	tr|F4NR20|F4NR20_ECOLX	F4NR20	269	98.513	Acetylglutamate kinase	GO:0005737;GO:0003991;GO:0005524;GO:0006526	PF00696;PF00696	0	0	0	0	0	Bacteria	Proteobacteria	Gammaproteobacteria	Enterobacteriaceae	Escherichia	Escherichia coli	Bacteria;Proteobacteria;Gammaproteobacteria;Gammaproteobacteria;Gammaproteobacteria;Gammaproteobacteria;Enterobacteriales;Enterobacteriaceae;Escherichia;Escherichia coli	tr|F4NR20|F4NR20_ECOLX;gi|91075081|gb|ABE09962.1|;sp|Q31U29|ARGB_SHIBS	Escherichia coli;Escherichia coli UTI89;Shigella	528;528;514	100;100;97	[('kinase', 3), ('Acetylglutamate', 2), ('acetylglutamate', 1), ('UTI89]', 1), ('coli', 1)]	Acetylglutamate kinase;acetylglutamate kinase [Escherichia coli UTI89];Acetylglutamate kinase	GO:0005737;GO:0003991;GO:0005524;GO:0006526;0;GO:0005737;GO:0006526	PF00696;PF00696;0;PF00696	0	0;sbo:SBO_3978	0	0;K00930	0
Salix_HiSeq_c601169_g6_i1|m.1	Salix_HiSeq_c601169_g6_i1	5	38	0.467622	1.49022	Treatment	6.33738	0.970952	100	0	822	100	397	99.7481	tr|D8ALZ5|D8ALZ5_ECOLX	D8ALZ5	396	100	Acetylornithine deacetylase	GO:0005737;GO:0008777;GO:0050897;GO:0008237;GO:0008270;GO:0006526	PF07687;PF01546;PF07687	0	0	0	0	0	Bacteria	Proteobacteria	Gammaproteobacteria	Enterobacteriaceae	Escherichia	Escherichia coli	Bacteria;Proteobacteria;Gammaproteobacteria;Gammaproteobacteria;Gammaproteobacteria;Gammaproteobacteria;Enterobacteriales;Enterobacteriaceae;Escherichia;Escherichia coli	tr|D8ALZ5|D8ALZ5_ECOLX;gi|300318316|gb|EFJ68100.1|;sp|P23908|ARGE_ECOLI	Escherichia coli;Escherichia coli MS 175-1;Escherichia coli	822;822;796	100;100;97	[('deacetylase', 3), ('Acetylornithine', 2), ('175-1]', 1), ('coli', 1), ('[Escherichia', 1)]	Acetylornithine deacetylase;acetylornithine deacetylase ArgE [Escherichia coli MS 175-1];Acetylornithine deacetylase	GO:0005737;GO:0008777;GO:0050897;GO:0008237;GO:0008270;GO:0006526;0;GO:0005737;GO:0006526	PF07687;PF01546;PF07687;0;PF01546	0	0;ecj:JW3929;eco:b3957	0	0;K01438	0
Salix_HiSeq_c598930_g5_i2|m.1	Salix_HiSeq_c598930_g5_i2	5	43	0.205089	1.32947	Treatment	12.8182	0.990386	100	5e-159	453	100	217	100	sp|P59321|ARGD_SHIFL	P59321	406	53.4483	Acetylornithine/succinyldiaminopimelate aminotransferase	GO:0005737;GO:0003992;GO:0030170;GO:0009016;GO:0006526;GO:0009089	PF00202	PTHR11986	sfl:SF3378;sfx:S4385	0	K00821	0	Bacteria	Proteobacteria	Gammaproteobacteria	Enterobacteriaceae	Shigella	Shigella	Bacteria;Proteobacteria;Gammaproteobacteria;Gammaproteobacteria;Gammaproteobacteria;Gammaproteobacteria;Enterobacteriales;Enterobacteriaceae;Shigella	sp|P59321|ARGD_SHIFL;tr|I6FBQ6|I6FBQ6_SHIFL;gi|444660641|gb|ELW32991.1|	Shigella;Shigella;Escherichia coli 95.0083	453;451;450	100;100;99	[('aminotransferase', 3), ('Acetylornithine/succinyldiaminopimelate', 2), ('95.0083]', 1), ('[Escherichia', 1), ('partial', 1)]	Acetylornithine/succinyldiaminopimelate aminotransferase;Acetylornithine/succinyldiaminopimelate aminotransferase (Fragment);aminotransferase class-III family protein, partial [Escherichia coli 95.0083]	GO:0005737;GO:0003992;GO:0030170;GO:0009016;GO:0006526;GO:0009089;GO:0006525	PF00202;PF00202	PTHR11986;PTHR11986	sfl:SF3378;sfx:S4385;0	0	K00821;0	0
Salix_HiSeq_c600385_g7_i1|m.1	Salix_HiSeq_c600385_g7_i1	12	88	0.263616	0.905146	Treatment	6.13162	0.965857	100	0	685	100	330	99.697	tr|B7MI19|B7MI19_ECO45	B7MI19	329	100	acetyltransferase	GO:0008080	PF00583;PF09500	0	ecz:ECS88_4333	0	0	0	Bacteria	Proteobacteria	Gammaproteobacteria	Enterobacteriaceae	Escherichia	Escherichia coli	Bacteria;Proteobacteria;Gammaproteobacteria;Gammaproteobacteria;Gammaproteobacteria;Gammaproteobacteria;Enterobacteriales;Enterobacteriaceae;Escherichia;Escherichia coli	tr|B7MI19|B7MI19_ECO45;gi|446002936|ref|WP_000080791.1|;sp|P0ADQ2|YIID_ECOLI	Escherichia coli;Escherichia coli;Escherichia coli	685;685;685	100;100;100	[('acetyltransferase', 2), ('coli]', 1), ('Putative', 1), ('Uncharacterized', 1), ('YiiD', 1)]	Putative acetyltransferase;acetyltransferase [Escherichia coli];Uncharacterized protein YiiD	GO:0008080;0;GO:0008080	PF00583;PF09500;0;PF00583;PF09500	0	ecz:ECS88_4333;0;ecj:JW3859;eco:b3888	0	0	0
Salix_HiSeq_c600385_g7_i2|m.1	Salix_HiSeq_c600385_g7_i2	9	65	0.178077	0.68808	Treatment	7.63028	0.972645	100	0	685	100	330	99.697	tr|B7MI19|B7MI19_ECO45	B7MI19	329	100	acetyltransferase	GO:0008080	PF00583;PF09500	0	ecz:ECS88_4333	0	0	0	Bacteria	Proteobacteria	Gammaproteobacteria	Enterobacteriaceae	Escherichia	Escherichia coli	Bacteria;Proteobacteria;Gammaproteobacteria;Gammaproteobacteria;Gammaproteobacteria;Gammaproteobacteria;Enterobacteriales;Enterobacteriaceae;Escherichia;Escherichia coli	tr|B7MI19|B7MI19_ECO45;gi|446002936|ref|WP_000080791.1|;sp|P0ADQ2|YIID_ECOLI	Escherichia coli;Escherichia coli;Escherichia coli	685;685;685	100;100;100	[('acetyltransferase', 2), ('coli]', 1), ('Putative', 1), ('Uncharacterized', 1), ('YiiD', 1)]	Putative acetyltransferase;acetyltransferase [Escherichia coli];Uncharacterized protein YiiD	GO:0008080;0;GO:0008080	PF00583;PF09500;0;PF00583;PF09500	0	ecz:ECS88_4333;0;ecj:JW3859;eco:b3888	0	0	0
Salix_HiSeq_c601790_g2_i2|m.7	Salix_HiSeq_c601790_g2_i2	21	157	0.299877	1.14804	Treatment	6.89813	0.961951	100	6e-104	305	100	147	99.3197	tr|G0F8K9|G0F8K9_ECOLX	G0F8K9	146	100	Acetyltransferase (GNAT) family protein	GO:0008080	PF00583	0	0	0	0	0	Bacteria	Proteobacteria	Gammaproteobacteria	Enterobacteriaceae	Escherichia	Escherichia coli	Bacteria;Proteobacteria;Gammaproteobacteria;Gammaproteobacteria;Gammaproteobacteria;Gammaproteobacteria;Enterobacteriales;Enterobacteriaceae;Escherichia;Escherichia coli	tr|G0F8K9|G0F8K9_ECOLX;sp|P37664|YIAC_ECOLI;gi|446540127|ref|WP_000617473.1|	Escherichia coli;Escherichia coli;Unknown	305;305;305	100;100;100	[('family', 2), ('GNAT', 1), ('Uncharacterized', 1), ('N-acetyltransferase', 1), ('[Proteobacteria]', 1)]	Acetyltransferase (GNAT) family protein;Uncharacterized N-acetyltransferase YiaC;MULTISPECIES: GNAT family acetyltransferase [Proteobacteria]	GO:0008080;GO:0031248;GO:0004596;GO:0006474	PF00583;PF00583	0	ecj:JW3519;eco:b3550	0	K03826	0
Salix_HiSeq_c597441_g2_i2|m.4	Salix_HiSeq_c597441_g2_i2	23	167	0.372658	1.4881	Treatment	7.71026	0.958092	100	4e-130	374	100	182	99.4505	tr|D7XCH7|D7XCH7_ECOLX	D7XCH7	181	100	Acetyltransferase, GNAT family	GO:0008080	PF00583	0	0	0	0	0	Bacteria	Proteobacteria	Gammaproteobacteria	Enterobacteriaceae	Escherichia	Escherichia coli	Bacteria;Proteobacteria;Gammaproteobacteria;Gammaproteobacteria;Gammaproteobacteria;Gammaproteobacteria;Enterobacteriales;Enterobacteriaceae;Escherichia;Escherichia coli	tr|D7XCH7|D7XCH7_ECOLX;gi|485668009|ref|WP_001309181.1|;sp|P39368|YJHQ_ECOLI	Escherichia coli;Enterobacteriaceae;Escherichia coli	374;374;374	100;100;100	[('GNAT', 2), ('family', 2), ('Acetyltransferase,', 1), ('Uncharacterized', 1), ('N-acetyltransferase', 1)]	Acetyltransferase, GNAT family;MULTISPECIES: GNAT family acetyltransferase [Enterobacteriaceae];Uncharacterized N-acetyltransferase YjhQ	GO:0008080;0;GO:0031248;GO:0004596;GO:0006474	PF00583;0;PF00583	0	0;ecj:JW4269;eco:b4307	0	0	0
Salix_HiSeq_c602091_g1_i1|m.4	Salix_HiSeq_c602091_g1_i1	13	160	0.150676	0.983754	Treatment	15.0076	0.998384	100	0	802	100	388	99.7423	sp|P33222|YJFC_ECOLI	Q2M6B9	387	100	acid--amine ligase YjfC	GO:0005524;GO:0016874;GO:0046872	PF03738	0	ecj:JW4144;eco:b4186	0	0	0	Bacteria	Proteobacteria	Gammaproteobacteria	Enterobacteriaceae	Escherichia	Escherichia coli	Bacteria;Proteobacteria;Gammaproteobacteria;Gammaproteobacteria;Gammaproteobacteria;Gammaproteobacteria;Enterobacteriales;Enterobacteriaceae;Escherichia;Escherichia coli	sp|P33222|YJFC_ECOLI;tr|A0A094XX70|A0A094XX70_ECOLX;gi|446866703|ref|WP_000943959.1|	Escherichia coli;Escherichia coli;Escherichia coli	802;802;802	100;100;100	[('family', 2), ('coli]', 1), ('Putative', 1), ('ATP-Grasp', 1), ('acid--amine', 1)]	Putative acid--amine ligase YjfC;Glutathionylspermidine synthase family protein;ATP-Grasp family ATPase [Escherichia coli]	GO:0005524;GO:0016874;GO:0046872;0	PF03738;PF03738	0	ecj:JW4144;eco:b4186;0	0	0	0
Salix_HiSeq_c593317_g2_i2|m.3	Salix_HiSeq_c593317_g2_i2	6	63	0.15799	1.10479	Treatment	13.5109	0.996908	100	6e-84	248	100	125	99.2	sp|P25738|MSYB_ECOLI	P75922	124	100	Acidic protein MsyB	GO:0005829	PF13984	0	ecj:JW1039;eco:b1051	0	K12147	0	Bacteria	Proteobacteria	Gammaproteobacteria	Enterobacteriaceae	Escherichia	Escherichia coli	Bacteria;Proteobacteria;Gammaproteobacteria;Gammaproteobacteria;Gammaproteobacteria;Gammaproteobacteria;Enterobacteriales;Enterobacteriaceae;Escherichia;Escherichia coli	sp|P25738|MSYB_ECOLI;gi|446102201|ref|WP_000180056.1|;tr|D6J909|D6J909_ECOLX	Escherichia coli;Unknown;Escherichia coli	248;248;248	100;100;100	[('MsyB', 2), ('Putative', 1), ('uncharacterized', 1), ('MULTISPECIES:', 1), ('[Proteobacteria]', 1)]	Acidic protein MsyB;MULTISPECIES: acidic protein MsyB [Proteobacteria];Putative uncharacterized protein	GO:0005829;0	PF13984;0;PF13984	0	ecj:JW1039;eco:b1051;0	0	K12147;0	0
Salix_HiSeq_c596649_g1_i3|m.1	Salix_HiSeq_c596649_g1_i3	13	90	0.201837	0.893768	Treatment	9.64876	0.950572	99.89	0	1836	100	892	99.8879	sp|P25516|ACNA_ECOLI	P78148	891	100	Aconitate hydratase A	GO:0005737;GO:0005829;GO:0051539;GO:0003994;GO:0005506;GO:0046872;GO:0003730;GO:0003729;GO:0009061;GO:0006097;GO:0006979;GO:0006099	PF00330;PF00694	PTHR11670	ecj:JW1268;eco:b1276	0	K01681	0	Bacteria	Proteobacteria	Gammaproteobacteria	Enterobacteriaceae	Escherichia	Escherichia coli	Bacteria;Proteobacteria;Gammaproteobacteria;Gammaproteobacteria;Gammaproteobacteria;Gammaproteobacteria;Enterobacteriales;Enterobacteriaceae;Escherichia;Escherichia coli	sp|P25516|ACNA_ECOLI;tr|A0A0E1LWU4|A0A0E1LWU4_ECOLX;gi|446021679|ref|WP_000099534.1|	Escherichia coli;Escherichia coli;Unknown	1836;1838;1838	100;100;100	[('hydratase', 3), ('Aconitate', 2), ('[Proteobacteria]', 1), ('MULTISPECIES:', 1), ('aconitate', 1)]	Aconitate hydratase A;Aconitate hydratase;MULTISPECIES: aconitate hydratase [Proteobacteria]	GO:0005737;GO:0005829;GO:0051539;GO:0003994;GO:0005506;GO:0046872;GO:0003730;GO:0003729;GO:0009061;GO:0006097;GO:0006979;GO:0006099	PF00330;PF00694;PF00330	PTHR11670;PTHR11670	ecj:JW1268;eco:b1276;0	0	K01681;0	0
Salix_HiSeq_c602196_g4_i1|m.3	Salix_HiSeq_c602196_g4_i1	12	89	0.227717	0.938092	Treatment	8.53783	0.969469	100	1e-163	457	100	221	99.5475	sp|P0ACT2|ENVR_ECOLI	Q2M8V1	220	100	acrEF/envCD operon repressor	GO:0003677;GO:0003700;GO:0045892;GO:0042493;GO:0006351	PF08361;PF00440	0	ecj:JW3232;eco:b3264	0	K18140	0	Bacteria	Proteobacteria	Gammaproteobacteria	Enterobacteriaceae	Escherichia	Escherichia coli	Bacteria;Proteobacteria;Gammaproteobacteria;Gammaproteobacteria;Gammaproteobacteria;Gammaproteobacteria;Enterobacteriales;Enterobacteriaceae;Escherichia;Escherichia coli	sp|P0ACT2|ENVR_ECOLI;tr|G0F4B4|G0F4B4_ECOLX;gi|447052262|ref|WP_001129518.1|	Escherichia coli;Escherichia coli;Unknown	457;457;457	100;100;100	[('acrEF/envCD', 3), ('operon', 3), ('repressor', 3), ('Probable', 1), ('Putative', 1)]	Probable acrEF/envCD operon repressor;Putative acrEF/envCD operon repressor;MULTISPECIES: acrEF/envCD operon repressor [Proteobacteria]	GO:0003677;GO:0003700;GO:0045892;GO:0042493;GO:0006351;GO:0003677;GO:0006355	PF08361;PF00440;PF08361	0	ecj:JW3232;eco:b3264;0	0	K18140;0	0
Salix_HiSeq_c602196_g2_i2|m.3	Salix_HiSeq_c602196_g2_i2	21	190	0.309802	1.5704	Treatment	9.86151	0.987369	100	0	662	100	325	99.6923	sp|P26646|ACUI_ECOLI	Q2M8W1	324	100	acrylyl-CoA reductase AcuI	GO:0005737;GO:0043957;GO:0008270	PF08240;PF00107	PTHR11695;PTHR11695:SF13	ecj:JW3222;eco:b3253	0	0	0	Bacteria	Proteobacteria	Gammaproteobacteria	Enterobacteriaceae	Escherichia	Escherichia coli	Bacteria;Proteobacteria;Gammaproteobacteria;Gammaproteobacteria;Gammaproteobacteria;Gammaproteobacteria;Enterobacteriales;Enterobacteriaceae;Escherichia;Escherichia coli	sp|P26646|ACUI_ECOLI;tr|A0A0E1M6G4|A0A0E1M6G4_ECOLX;gi|447071225|ref|WP_001148481.1|	Escherichia coli;Escherichia coli;Unknown	662;662;662	100;100;100	[('reductase', 3), ('acrylyl-CoA', 2), ('AcuI', 2), ('Probable', 1), ('Putative', 1)]	Probable acrylyl-CoA reductase AcuI;Putative acryloyl-CoA reductase;MULTISPECIES: acrylyl-CoA reductase AcuI [Proteobacteria]	GO:0005737;GO:0043957;GO:0008270;GO:0016491	PF08240;PF00107;PF08240	PTHR11695;PTHR11695:SF13;PTHR11695	ecj:JW3222;eco:b3253;0	0	0	0
Salix_HiSeq_c598095_g4_i2|m.7	Salix_HiSeq_c598095_g4_i2	5	59	0.149319	0.847009	Treatment	11.0675	0.997038	97.87	6e-63	206	98	109	86.2385	gi|915705314|ref|WP_050871600.1|	915705314	339	27.7286	acyl-CoA thioesterase, partial [Escherichia coli]	0	0	0	0	0	0	0	Bacteria	Proteobacteria	Gammaproteobacteria	Enterobacteriaceae	Escherichia	Escherichia coli	Bacteria;Proteobacteria;Gammaproteobacteria;Gammaproteobacteria;Gammaproteobacteria;Gammaproteobacteria;Enterobacteriales;Enterobacteriaceae;Escherichia;Escherichia coli	gi|915705314|ref|WP_050871600.1|;sp|P46130|YBHC_ECOLI;tr|M8T8H3|M8T8H3_ECOLX	Escherichia coli;Escherichia coli;Escherichia coli	206;201;201	98;96;96	[('acyl-CoA', 2), ('coli]', 1), ('partial', 1), ('Pectinesterase', 1), ('Putative', 1)]	acyl-CoA thioesterase, partial [Escherichia coli];Putative acyl-CoA thioester hydrolase YbhC;Pectinesterase (Fragment)	GO:0009279;GO:0005618;GO:0045330;GO:0030599;GO:0042545;GO:0045490	PF01095;PF01095	0	ecj:JW0755;eco:b0772	0	K01051	0
Salix_HiSeq_c602105_g3_i2|m.7	Salix_HiSeq_c602105_g3_i2	28	206	0.261189	1.00521	Treatment	7.87337	0.952136	100	5e-116	338	100	164	99.3902	gi|218360323|emb|CAQ97873.1|	218360323	163	100	acylphosphatase [Escherichia coli IAI1]	0	0	0	0	0	0	0	Bacteria	Proteobacteria	Gammaproteobacteria	Enterobacteriaceae	Escherichia	Escherichia coli IAI1	Bacteria;Proteobacteria;Gammaproteobacteria;Gammaproteobacteria;Gammaproteobacteria;Gammaproteobacteria;Enterobacteriales;Enterobacteriaceae;Escherichia;Escherichia coli IAI1	gi|218360323|emb|CAQ97873.1|;tr|A0A0H3MI00|A0A0H3MI00_ECO7I	Escherichia coli IAI1;Escherichia coli	338;335	100;98	[('IAI1]', 1), ('Acylphosphatase', 1), ('[Escherichia', 1), ('acylphosphatase', 1), ('coli', 1)]	acylphosphatase [Escherichia coli IAI1];Acylphosphatase	GO:0003998	PF00708	0	0	0	0	0
Salix_HiSeq_c598038_g2_i2|m.4	Salix_HiSeq_c598038_g2_i2	7	70	0.153155	0.807652	Treatment	10.8359	0.991521	100	2e-116	338	100	168	99.4048	tr|A0A0E2L2P8|A0A0E2L2P8_ECOU3	A0A0E2L2P8	167	100	Acyltransferase	GO:0008080	PF00583	0	0	0	0	0	Bacteria	Proteobacteria	Gammaproteobacteria	Enterobacteriaceae	Escherichia	Escherichia coli	Bacteria;Proteobacteria;Gammaproteobacteria;Gammaproteobacteria;Gammaproteobacteria;Gammaproteobacteria;Enterobacteriales;Enterobacteriaceae;Escherichia;Escherichia coli	tr|A0A0E2L2P8|A0A0E2L2P8_ECOU3;sp|P63417|YHBS_ECOLI;gi|446831298|ref|WP_000908554.1|	Escherichia coli;Escherichia coli;Unknown	338;338;338	100;100;100	[('N-acetyltransferase', 2), ('Uncharacterized', 1), ('Acyltransferase', 1), ('MULTISPECIES:', 1), ('[Proteobacteria]', 1)]	Acyltransferase;Uncharacterized N-acetyltransferase YhbS;MULTISPECIES: N-acetyltransferase [Proteobacteria]	GO:0008080;GO:0005829;GO:0008080	PF00583;PF00583	0	ecj:JW3125;eco:b3156	0	K03824	0
Salix_HiSeq_c602144_g5_i5|m.1	Salix_HiSeq_c602144_g5_i5	9	64	0.101801	0.383414	Treatment	6.22707	0.966064	100	0	876	100	446	99.7758	sp|P31466|ADEP_ECOLI	Q2M832	445	100	Adenine permease AdeP	GO:0016021;GO:0005886;GO:0015207;GO:0015295;GO:0015853;GO:0015992	PF00860	PTHR11119;PTHR11119:SF9	ecj:JW3692;eco:b3714	0	K06901	0	Bacteria	Proteobacteria	Gammaproteobacteria	Enterobacteriaceae	Escherichia	Escherichia coli	Bacteria;Proteobacteria;Gammaproteobacteria;Gammaproteobacteria;Gammaproteobacteria;Gammaproteobacteria;Enterobacteriales;Enterobacteriaceae;Escherichia;Escherichia coli	sp|P31466|ADEP_ECOLI;tr|G0F622|G0F622_ECOLX;gi|445941493|ref|WP_000019348.1|	Escherichia coli;Escherichia coli;Enterobacteriaceae	876;876;876	100;100;100	[('AdeP', 2), ('permease', 2), ('Adenine', 1), ('adenine', 1), ('MULTISPECIES:', 1)]	Adenine permease AdeP;Inner membrane protein yicO;MULTISPECIES: adenine permease AdeP [Enterobacteriaceae]	GO:0016021;GO:0005886;GO:0015207;GO:0015295;GO:0015853;GO:0015992;GO:0016021;GO:0005345	PF00860;PF00860	PTHR11119;PTHR11119:SF9;PTHR11119	ecj:JW3692;eco:b3714;0	0	K06901;0	0
Salix_HiSeq_c602117_g2_i1|m.5	Salix_HiSeq_c602117_g2_i1	23	170	0.337336	1.39198	Treatment	8.51584	0.954904	100	9e-123	360	100	184	99.4565	sp|P31440|ADEQ_ECOLI	Q2M7X7	444	41.2162	Adenine permease AdeQ	GO:0005887;GO:0005886;GO:0015207;GO:0015853	PF00860	PTHR11119;PTHR11119:SF9	ecj:JW5636;eco:b3664	0	K06901	0	Bacteria	Proteobacteria	Gammaproteobacteria	Enterobacteriaceae	Escherichia	Escherichia coli	Bacteria;Proteobacteria;Gammaproteobacteria;Gammaproteobacteria;Gammaproteobacteria;Gammaproteobacteria;Enterobacteriales;Enterobacteriaceae;Escherichia;Escherichia coli	sp|P31440|ADEQ_ECOLI;tr|S1D277|S1D277_ECOLX;gi|508382238|gb|EOV53333.1|	Escherichia coli;Escherichia coli;Escherichia coli KTE64	360;359;359	100;99;99	[('permease', 1), ('AdeQ', 1), ('A1U1_03909', 1), ('Uncharacterized', 1), ('Adenine', 1)]	Adenine permease AdeQ;Uncharacterized protein;hypothetical protein A1U1_03909 [Escherichia coli KTE64]	GO:0005887;GO:0005886;GO:0015207;GO:0015853;GO:0016021;GO:0005345	PF00860;PF00860	PTHR11119;PTHR11119:SF9;PTHR11119	ecj:JW5636;eco:b3664;0	0	K06901;0	0
Salix_HiSeq_c601219_g2_i1|m.13	Salix_HiSeq_c601219_g2_i1	10	96	0.0975015	0.399742	Treatment	7.73437	0.993947	100	7e-25	106	100	122	40.1639	tr|W1F0D7|W1F0D7_ECOLX	W1F0D7	390	12.5641	Adenosine deaminase	GO:0004000;GO:0008270;GO:0009117;GO:0009168	PF00962;PF00962	0	0	0	0	0	Bacteria	Proteobacteria	Gammaproteobacteria	Enterobacteriaceae	Escherichia	Escherichia coli	Bacteria;Proteobacteria;Gammaproteobacteria;Gammaproteobacteria;Gammaproteobacteria;Gammaproteobacteria;Enterobacteriales;Enterobacteriaceae;Escherichia;Escherichia coli	tr|W1F0D7|W1F0D7_ECOLX;gi|571182852|emb|CDL27859.1|	Escherichia coli;Escherichia coli ISC7	106;106	100;100	[('deaminase', 2), ('Adenosine', 2), ('coli', 1), ('[Escherichia', 1), ('ISC7]', 1)]	Adenosine deaminase;Adenosine deaminase [Escherichia coli ISC7]	GO:0004000;GO:0008270;GO:0009117;GO:0009168	PF00962;PF00962	0	0	0	0	0
Salix_HiSeq_c601219_g2_i1|m.7	Salix_HiSeq_c601219_g2_i1	10	96	0.0975015	0.399742	Treatment	7.73437	0.993947	100	0	679	100	334	99.7006	sp|B7NB76|ADD_ECOLU	B7NB76	333	100	Adenosine deaminase	GO:0004000;GO:0008270;GO:0009117;GO:0009168	PF00962	0	eum:ECUMN_1913	0	K01488	0	Bacteria	Proteobacteria	Gammaproteobacteria	Enterobacteriaceae	Escherichia	Escherichia coli	Bacteria;Proteobacteria;Gammaproteobacteria;Gammaproteobacteria;Gammaproteobacteria;Gammaproteobacteria;Enterobacteriales;Enterobacteriaceae;Escherichia;Escherichia coli	sp|B7NB76|ADD_ECOLU;tr|D6JA35|D6JA35_ECOLX;gi|320197806|gb|EFW72414.1|	Escherichia coli;Escherichia coli;Escherichia coli EC4100B	679;680;681	100;100;100	[('deaminase', 3), ('Adenosine', 3), ('coli', 1), ('[Escherichia', 1), ('EC4100B]', 1)]	Adenosine deaminase;Adenosine deaminase;Adenosine deaminase [Escherichia coli EC4100B]	GO:0004000;GO:0008270;GO:0009117;GO:0009168;GO:0004000	PF00962;PF00962	0	eum:ECUMN_1913;0	0	K01488;0	0
Salix_HiSeq_c601219_g2_i4|m.7	Salix_HiSeq_c601219_g2_i4	2	49	0.0243014	0.263046	Treatment	18.7034	0.999862	100	2e-180	506	100	250	98	sp|B7NB76|ADD_ECOLU	B7NB76	333	73.5736	Adenosine deaminase	GO:0004000;GO:0008270;GO:0009117;GO:0009168	PF00962	0	eum:ECUMN_1913	0	K01488	0	Bacteria	Proteobacteria	Gammaproteobacteria	Enterobacteriaceae	Escherichia	Escherichia coli	Bacteria;Proteobacteria;Gammaproteobacteria;Gammaproteobacteria;Gammaproteobacteria;Gammaproteobacteria;Enterobacteriales;Enterobacteriaceae;Escherichia;Escherichia coli	sp|B7NB76|ADD_ECOLU;tr|A0A0K5XQ76|A0A0K5XQ76_ECOLX;gi|446489639|ref|WP_000567493.1|	Escherichia coli;Escherichia coli;Escherichia coli	506;506;506	100;100;100	[('deaminase', 3), ('Adenosine', 2), ('coli]', 1), ('adenosine', 1), ('[Escherichia', 1)]	Adenosine deaminase;Adenosine deaminase;adenosine deaminase [Escherichia coli]	GO:0004000;GO:0008270;GO:0009117;GO:0009168;0	PF00962;PF00962	0	eum:ECUMN_1913;0	0	K01488;0	0
Salix_HiSeq_c598930_g5_i2|m.5	Salix_HiSeq_c598930_g5_i2	5	43	0.205089	1.32947	Treatment	12.8182	0.990386	100	2e-102	298	100	144	99.3056	sp|P20605|FIC_ECOLI	Q2M727	200	71.5	adenosine monophosphate-protein transferase fic	GO:0005524;GO:0016779;GO:0051302	PF02661	0	ecj:JW3324;eco:b3361	0	K04095	0	Bacteria	Proteobacteria	Gammaproteobacteria	Enterobacteriaceae	Escherichia	Escherichia coli	Bacteria;Proteobacteria;Gammaproteobacteria;Gammaproteobacteria;Gammaproteobacteria;Gammaproteobacteria;Enterobacteriales;Enterobacteriaceae;Escherichia;Escherichia coli	sp|P20605|FIC_ECOLI;tr|A0A0F6EIF6|A0A0F6EIF6_SHIFL;gi|693208440|ref|WP_032327866.1|	Escherichia coli;Shigella;Shigella flexneri	298;298;299	100;100;100	[('Fic', 2), ('Probable', 1), ('fic', 1), ('flexneri]', 1), ('cell', 1)]	Probable adenosine monophosphate-protein transferase fic;Fic;cell filamentation protein Fic [Shigella flexneri]	GO:0005524;GO:0016779;GO:0051302;0	PF02661;PF02661	0	ecj:JW3324;eco:b3361;sfs:SFyv_4878	0	K04095;K04095	0
Salix_HiSeq_c602225_g2_i8|m.6	Salix_HiSeq_c602225_g2_i8	10	96	0.138882	0.563112	Treatment	7.57118	0.990616	99.61	4e-180	508	100	260	99.6154	tr|F4TEV7|F4TEV7_ECOLX	F4TEV7	259	100	Adenosylcobinamide-GDP ribazoletransferase	GO:0016021;GO:0005886;GO:0051073;GO:0008818;GO:0009236	PF02654	0	0	0	0	0	Bacteria	Proteobacteria	Gammaproteobacteria	Enterobacteriaceae	Escherichia	Escherichia coli	Bacteria;Proteobacteria;Gammaproteobacteria;Gammaproteobacteria;Gammaproteobacteria;Gammaproteobacteria;Enterobacteriales;Enterobacteriaceae;Escherichia;Escherichia coli	tr|F4TEV7|F4TEV7_ECOLX;gi|331049555|gb|EGI21626.1|;sp|P36561|COBS_ECOLI	Escherichia coli;Escherichia coli M718;Escherichia coli	508;508;480	100;100;94	[('ribazoletransferase', 2), ('Adenosylcobinamide-GDP', 2), ('cobalamin', 1), ('M718]', 1), ("5'-phosphate", 1)]	Adenosylcobinamide-GDP ribazoletransferase;cobalamin 5'-phosphate synthase [Escherichia coli M718];Adenosylcobinamide-GDP ribazoletransferase	GO:0016021;GO:0005886;GO:0051073;GO:0008818;GO:0009236;0;GO:0016021;GO:0009236	PF02654;0;PF02654	0	0;ecj:JW1970;eco:b1992	0	0;K02233	0
Salix_HiSeq_c598095_g4_i2|m.1	Salix_HiSeq_c598095_g4_i2	5	59	0.149319	0.847009	Treatment	11.0675	0.997038	100	0	972	100	467	99.7859	tr|H9UQ46|H9UQ46_ECOLX	H9UQ46	466	100	Adenosylmethionine-8-amino-7-oxononanoate aminotransferase	GO:0005737;GO:0004015;GO:0030170;GO:0009102	PF00202	PTHR11986	elp:P12B_c0764	0	K00833	0	Bacteria	Proteobacteria	Gammaproteobacteria	Enterobacteriaceae	Escherichia	Escherichia coli	Bacteria;Proteobacteria;Gammaproteobacteria;Gammaproteobacteria;Gammaproteobacteria;Gammaproteobacteria;Enterobacteriales;Enterobacteriaceae;Escherichia;Escherichia coli	tr|H9UQ46|H9UQ46_ECOLX;gi|300315587|gb|EFJ65371.1|;sp|P12995|BIOA_ECOLI	Escherichia coli;Escherichia coli MS 175-1;Escherichia coli	972;972;893	100;100;92	[('aminotransferase', 2), ('Adenosylmethionine-8-amino-7-oxononanoate', 2), ('transaminase', 1), ('175-1]', 1), ('coli', 1)]	Adenosylmethionine-8-amino-7-oxononanoate aminotransferase;adenosylmethionine-8-amino-7-oxononanoate transaminase [Escherichia coli MS 175-1];Adenosylmethionine-8-amino-7-oxononanoate aminotransferase	GO:0005737;GO:0004015;GO:0030170;GO:0009102;0;GO:0005737;GO:0042802;GO:0009102	PF00202;0;PF00202	PTHR11986;0;PTHR11986	elp:P12B_c0764;0;ecj:JW0757;eco:b0774	0	K00833;0;K00833	0
Salix_HiSeq_c598923_g2_i2|m.1	Salix_HiSeq_c598923_g2_i2	7	51	0.19627	0.758515	Treatment	8.34451	0.969625	100	0	746	100	343	100	tr|A0A0K4V0N4|A0A0K4V0N4_ECOLX	A0A0K4V0N4	2367	14.4909	Adhesin	0	PF02369;PF11924	0	0	0	0	0	Bacteria	Proteobacteria	Gammaproteobacteria	Enterobacteriaceae	Escherichia	Escherichia coli	Bacteria;Proteobacteria;Gammaproteobacteria;Gammaproteobacteria;Gammaproteobacteria;Gammaproteobacteria;Enterobacteriales;Enterobacteriaceae;Escherichia;Escherichia coli	tr|A0A0K4V0N4|A0A0K4V0N4_ECOLX;gi|585288162|ref|WP_024176590.1|;sp|P76347|YEEJ_ECOLI	Escherichia coli;Escherichia coli;Escherichia coli	746;748;729	100;100;97	[('YeeJ', 2), ('coli]', 1), ('inverse', 1), ('Uncharacterized', 1), ('[Escherichia', 1)]	Adhesin;inverse autotransporter adhesin-like protein YeeJ [Escherichia coli];Uncharacterized protein YeeJ	0;GO:0043708	PF02369;PF11924;0;PF02369;PF11924	0	0;ecj:JW5833;eco:b1978	0	0;K13735	0
Salix_HiSeq_c601797_g2_i1|m.1	Salix_HiSeq_c601797_g2_i1	10	78	0.231231	1.21255	Treatment	11.5621	0.97407	99.91	0	2261	100	1134	99.9118	tr|A0A0E1M3Y3|A0A0E1M3Y3_ECOLX	A0A0E1M3Y3	1250	90.64	Adhesin	GO:0019867	PF03797;PF12951;PF02415	0	0	0	0	0	Bacteria	Proteobacteria	Gammaproteobacteria	Enterobacteriaceae	Escherichia	Escherichia coli	Bacteria;Proteobacteria;Gammaproteobacteria;Gammaproteobacteria;Gammaproteobacteria;Gammaproteobacteria;Enterobacteriales;Enterobacteriaceae;Escherichia;Escherichia coli	tr|A0A0E1M3Y3|A0A0E1M3Y3_ECOLX;sp|P45508|YFAL_ECOLI;gi|477321014|gb|ENF91066.1|	Escherichia coli;Escherichia coli;Escherichia coli P0305260.13	2261;2261;2261	100;100;100	[('P0305260.13]', 1), ('domain', 1), ('[Escherichia', 1), ('outer', 1), ('Uncharacterized', 1)]	Adhesin;Uncharacterized protein YfaL;outer membrane autotransporter barrel domain protein [Escherichia coli P0305260.13]	GO:0019867;GO:0019867;GO:0043708	PF03797;PF12951;PF02415;PF03797	0	ecj:JW2227;eco:b2233	0	K07279	0
Salix_HiSeq_c600143_g6_i1|m.1	Salix_HiSeq_c600143_g6_i1	3	27	0.257766	1.10144	Treatment	7.9674	0.969645	100	0	845	100	438	100	tr|A0A0G3HTZ0|A0A0G3HTZ0_ECOLX	A0A0G3HTZ0	1526	28.7025	Adhesin-like autotransporter protein	GO:0019867;GO:0007155	PF16168;PF03797;PF03212	0	0	0	0	0	Bacteria	Proteobacteria	Gammaproteobacteria	Enterobacteriaceae	Escherichia	Escherichia coli	Bacteria;Proteobacteria;Gammaproteobacteria;Gammaproteobacteria;Gammaproteobacteria;Gammaproteobacteria;Enterobacteriales;Enterobacteriaceae;Escherichia;Escherichia coli	tr|A0A0G3HTZ0|A0A0G3HTZ0_ECOLX;gi|939732943|gb|AKK18522.2|;sp|P52143|YPJA_ECOLI	Escherichia coli;Escherichia coli K-12;Escherichia coli	845;846;845	100;100;100	[('autotransporter', 2), ('outer', 1), ('Uncharacterized', 1), ('membrane', 1), ('YpjA', 1)]	Adhesin-like autotransporter protein;adhesin-like autotransporter protein [Escherichia coli K-12];Uncharacterized outer membrane protein YpjA	GO:0019867;GO:0007155;0;GO:0009279;GO:0016021;GO:0007155	PF16168;PF03797;PF03212;0;PF16168;PF03212	0	0;ecj:JW5422;eco:b2647	0	0	0
Salix_HiSeq_c583667_g1_i3|m.1	Salix_HiSeq_c583667_g1_i3	14	100	0.403905	1.44062	Treatment	7.27163	0.96299	100	0	720	100	349	99.7135	sp|P37692|RFAF_ECOLI	Q2M7T4	348	100	ADP-heptose--LPS heptosyltransferase 2	GO:0005829;GO:0008713;GO:0016757;GO:0009244	PF01075	0	ecj:JW3595;eco:b3620	0	K02843	0	Bacteria	Proteobacteria	Gammaproteobacteria	Enterobacteriaceae	Escherichia	Escherichia coli	Bacteria;Proteobacteria;Gammaproteobacteria;Gammaproteobacteria;Gammaproteobacteria;Gammaproteobacteria;Enterobacteriales;Enterobacteriaceae;Escherichia;Escherichia coli	sp|P37692|RFAF_ECOLI;tr|A0A0E1ZX70|A0A0E1ZX70_ECOLX;gi|446621873|ref|WP_000699219.1|	Escherichia coli;Escherichia coli;Unknown	720;720;720	100;100;100	[('heptosyltransferase', 3), ('ADP-heptose--LPS', 2), ('ADP-heptose:LPS', 1), ('[Proteobacteria]', 1), ('MULTISPECIES:', 1)]	ADP-heptose--LPS heptosyltransferase 2;ADP-heptose:LPS heptosyltransferase II;MULTISPECIES: ADP-heptose--LPS heptosyltransferase 2 [Proteobacteria]	GO:0005829;GO:0008713;GO:0016757;GO:0009244;GO:0009103	PF01075;PF01075	0	ecj:JW3595;eco:b3620;0	0	K02843;0	0
Salix_HiSeq_c583667_g1_i3|m.3	Salix_HiSeq_c583667_g1_i3	14	100	0.403905	1.44062	Treatment	7.27163	0.96299	100	0	642	100	311	99.6785	sp|B7LVH8|HLDD_ESCF3	B7LVH8	310	100	ADP-L-glycero-D-manno-heptose-6-epimerase	GO:0008712;GO:0050661;GO:0097171;GO:0005975	PF01370	0	efe:EFER_3908	0	K03274	0	Bacteria	Proteobacteria	Gammaproteobacteria	Enterobacteriaceae	Escherichia	Escherichia coli	Bacteria;Proteobacteria;Gammaproteobacteria;Gammaproteobacteria;Gammaproteobacteria;Gammaproteobacteria;Enterobacteriales;Enterobacteriaceae;Escherichia;Escherichia coli	sp|B7LVH8|HLDD_ESCF3;tr|A0A0E1ZZ06|A0A0E1ZZ06_ECOLX;gi|446510251|ref|WP_000587764.1|	Escherichia coli;Escherichia coli;Unknown	642;642;642	100;100;100	[('ADP-L-glycero-D-manno-heptose-6-epimerase', 2), ('ADP-L-glycero-D-mannoheptose-6-epimerase', 1), ('[Proteobacteria]', 1), ('MULTISPECIES:', 1)]	ADP-L-glycero-D-manno-heptose-6-epimerase;ADP-L-glycero-D-manno-heptose-6-epimerase;MULTISPECIES: ADP-L-glycero-D-mannoheptose-6-epimerase [Proteobacteria]	GO:0008712;GO:0050661;GO:0097171;GO:0005975;GO:0008712	PF01370;PF01370	0	efe:EFER_3908;0	0	K03274;0	0
Salix_HiSeq_c602175_g1_i1|m.3	Salix_HiSeq_c602175_g1_i1	9	73	0.112728	0.523186	Treatment	9.27492	0.981538	100	2e-175	489	100	239	99.5816	sp|P0A9Q4|ARCA_SHIFL	P03026	238	100	Aerobic respiration control protein ArcA	GO:0005737;GO:0003677;GO:0000160;GO:0006355;GO:0006351	PF00072;PF00486	0	sfl:SF4433;sfx:S4704	0	K07773	0	Bacteria	Proteobacteria	Gammaproteobacteria	Enterobacteriaceae	Shigella	Shigella	Bacteria;Proteobacteria;Gammaproteobacteria;Gammaproteobacteria;Gammaproteobacteria;Gammaproteobacteria;Enterobacteriales;Enterobacteriaceae;Shigella	sp|P0A9Q4|ARCA_SHIFL;tr|I6C4M3|I6C4M3_SHIFL;gi|447117102|ref|WP_001194358.1|	Shigella;Shigella;Unknown	489;489;489	100;100;100	[('regulator', 2), ('control', 1), ('respiration', 1), ('Aerobic', 1), ('MULTISPECIES:', 1)]	Aerobic respiration control protein ArcA;Response regulator;MULTISPECIES: DNA-binding response regulator [Proteobacteria]	GO:0005737;GO:0003677;GO:0000160;GO:0006355;GO:0006351;GO:0005622	PF00072;PF00486;PF00072	0	sfl:SF4433;sfx:S4704;0	0	K07773;0	0
Salix_HiSeq_c601001_g1_i1|m.1	Salix_HiSeq_c601001_g1_i1	9	71	0.297864	0.929667	Treatment	5.63256	0.981183	86.53	0	904	87	528	95.6439	sp|P50466|AER_ECOLI	Q2M9D4	506	99.8024	Aerotaxis receptor	GO:0016021;GO:0005886;GO:0042802;GO:0004871;GO:0052131;GO:0007165	PF00672;PF00015;PF08447	0	ecj:JW3043;eco:b3072	0	K03776	0	Bacteria	Proteobacteria	Gammaproteobacteria	Enterobacteriaceae	Escherichia	Escherichia coli	Bacteria;Proteobacteria;Gammaproteobacteria;Gammaproteobacteria;Gammaproteobacteria;Gammaproteobacteria;Enterobacteriales;Enterobacteriaceae;Escherichia;Escherichia coli	sp|P50466|AER_ECOLI;tr|A0A0E1M3G7|A0A0E1M3G7_ECOLX;gi|446016866|ref|WP_000094721.1|	Escherichia coli;Escherichia coli;Unknown	904;904;904	87;87;87	[('aerotaxis', 2), ('receptor', 2), ('Fused', 1), ('for', 1), ('signal', 1)]	Aerotaxis receptor;Fused signal transducer for aerotaxis sensory component/methyl accepting chemotaxis component;MULTISPECIES: aerotaxis receptor [Proteobacteria]	GO:0016021;GO:0005886;GO:0042802;GO:0004871;GO:0052131;GO:0007165;GO:0016021;GO:0006935	PF00672;PF00015;PF08447;PF00672	0	ecj:JW3043;eco:b3072;0	0	K03776;0	0
Salix_HiSeq_c601001_g1_i2|m.1	Salix_HiSeq_c601001_g1_i2	6	58	0.218627	1.22255	Treatment	11.1677	0.992437	100	0	1042	100	507	99.8028	sp|P50466|AER_ECOLI	Q2M9D4	506	100	Aerotaxis receptor	GO:0016021;GO:0005886;GO:0042802;GO:0004871;GO:0052131;GO:0007165	PF00672;PF00015;PF08447	0	ecj:JW3043;eco:b3072	0	K03776	0	Bacteria	Proteobacteria	Gammaproteobacteria	Enterobacteriaceae	Escherichia	Escherichia coli	Bacteria;Proteobacteria;Gammaproteobacteria;Gammaproteobacteria;Gammaproteobacteria;Gammaproteobacteria;Enterobacteriales;Enterobacteriaceae;Escherichia;Escherichia coli	sp|P50466|AER_ECOLI;tr|A0A0E1M3G7|A0A0E1M3G7_ECOLX;gi|446016866|ref|WP_000094721.1|	Escherichia coli;Escherichia coli;Unknown	1042;1042;1042	100;100;100	[('aerotaxis', 2), ('receptor', 2), ('Fused', 1), ('for', 1), ('signal', 1)]	Aerotaxis receptor;Fused signal transducer for aerotaxis sensory component/methyl accepting chemotaxis component;MULTISPECIES: aerotaxis receptor [Proteobacteria]	GO:0016021;GO:0005886;GO:0042802;GO:0004871;GO:0052131;GO:0007165;GO:0016021;GO:0006935	PF00672;PF00015;PF08447;PF00672	0	ecj:JW3043;eco:b3072;0	0	K03776;0	0
Salix_HiSeq_c602247_g3_i2|m.2	Salix_HiSeq_c602247_g3_i2	7	59	0.167208	0.594523	Treatment	6.32299	0.98226	100	0	731	100	357	99.7199	sp|P29012|ALR2_ECOLI	P78246	356	100	Alanine racemase, catabolic	GO:0008784;GO:0030170;GO:0006522	PF00842;PF01168	0	ecj:JW1179;eco:b1190	0	K01775	0	Bacteria	Proteobacteria	Gammaproteobacteria	Enterobacteriaceae	Escherichia	Escherichia coli	Bacteria;Proteobacteria;Gammaproteobacteria;Gammaproteobacteria;Gammaproteobacteria;Gammaproteobacteria;Enterobacteriales;Enterobacteriaceae;Escherichia;Escherichia coli	sp|P29012|ALR2_ECOLI;tr|A0A0E1LWI1|A0A0E1LWI1_ECOLX;gi|749033481|ref|WP_040080468.1|	Escherichia coli;Escherichia coli;Escherichia coli	731;731;732	100;100;100	[('Alanine', 2), ('racemase', 2), ('catabolic', 2), ('coli]', 1), ('racemase,', 1)]	Alanine racemase, catabolic;Alanine racemase;alanine racemase catabolic [Escherichia coli]	GO:0008784;GO:0030170;GO:0006522;GO:0008784;GO:0030632	PF00842;PF01168;PF00842	0	ecj:JW1179;eco:b1190;0	0	K01775;0	0
Salix_HiSeq_c600411_g2_i2|m.2	Salix_HiSeq_c600411_g2_i2	13	94	0.30054	1.04919	Treatment	6.83594	0.962296	100	0	796	100	388	99.7423	tr|H4V6Z1|H4V6Z1_ECOLX	H4V6Z1	387	100	Alanine racemase, N-terminal domain protein	0	PF01168;PF01168	0	0	0	0	0	Bacteria	Proteobacteria	Gammaproteobacteria	Enterobacteriaceae	Escherichia	Escherichia coli	Bacteria;Proteobacteria;Gammaproteobacteria;Gammaproteobacteria;Gammaproteobacteria;Gammaproteobacteria;Enterobacteriales;Enterobacteriaceae;Escherichia;Escherichia coli	tr|H4V6Z1|H4V6Z1_ECOLX;gi|446419479|ref|WP_000497334.1|;sp|P45550|YHFX_ECOLI	Escherichia coli;Unknown;Escherichia coli	796;796;796	100;100;100	[('N-terminal', 1), ('racemase,', 1), ('Alanine', 1), ('Uncharacterized', 1), ('binding', 1)]	Alanine racemase, N-terminal domain protein;MULTISPECIES: pyridoxal 5''-phosphate binding protein [Proteobacteria];Uncharacterized protein YhfX	0	PF01168;PF01168;0;PF01168	0	0;ecj:JW3344;eco:b3381	0	0	0
Salix_HiSeq_c601265_g6_i1|m.2	Salix_HiSeq_c601265_g6_i1	8	75	0.291091	1.34263	Treatment	8.95149	0.991404	100	0	706	100	347	99.7118	tr|D8ATZ6|D8ATZ6_ECOLX	D8ATZ6	346	100	Alcohol dehydrogenase, propanol-preferring	GO:0004022;GO:0008270	PF08240;PF00107;PF00107;PF08240	PTHR11695	0	0	0	0	Bacteria	Proteobacteria	Gammaproteobacteria	Enterobacteriaceae	Escherichia	Escherichia coli	Bacteria;Proteobacteria;Gammaproteobacteria;Gammaproteobacteria;Gammaproteobacteria;Gammaproteobacteria;Enterobacteriales;Enterobacteriaceae;Escherichia;Escherichia coli	tr|D8ATZ6|D8ATZ6_ECOLX;gi|300317042|gb|EFJ66826.1|;sp|P39451|ADHP_ECOLI	Escherichia coli;Escherichia coli MS 175-1;Escherichia coli	706;706;685	100;100;97	[('dehydrogenase,', 3), ('propanol-preferring', 3), ('Alcohol', 2), ('[Escherichia', 1), ('175-1]', 1)]	Alcohol dehydrogenase, propanol-preferring;alcohol dehydrogenase, propanol-preferring [Escherichia coli MS 175-1];Alcohol dehydrogenase, propanol-preferring	GO:0004022;GO:0008270;0;GO:0004022;GO:0046187;GO:0006974;GO:0045471	PF08240;PF00107;PF08240;0;PF00107	PTHR11695;0;PTHR11695	0;ecj:JW1474;eco:b1478	0	0;K13953	0
Salix_HiSeq_c597776_g3_i4|m.6	Salix_HiSeq_c597776_g3_i4	14	119	0.212039	0.910633	Treatment	8.73189	0.982493	100	0	582	100	280	99.6429	sp|P37685|ALDB_ECOLI	Q2M7Q1	512	54.4922	Aldehyde dehydrogenase B	GO:0004029;GO:0016491;GO:0006974;GO:0045471	PF00171	0	ecj:JW3561;eco:b3588	0	K00138	0	Bacteria	Proteobacteria	Gammaproteobacteria	Enterobacteriaceae	Escherichia	Escherichia coli	Bacteria;Proteobacteria;Gammaproteobacteria;Gammaproteobacteria;Gammaproteobacteria;Gammaproteobacteria;Enterobacteriales;Enterobacteriaceae;Escherichia;Escherichia coli	sp|P37685|ALDB_ECOLI;tr|F4SQY3|F4SQY3_ECOLX;gi|693212698|ref|WP_032331302.1|	Escherichia coli;Escherichia coli;Shigella flexneri	582;582;583	100;100;100	[('dehydrogenase', 3), ('Aldehyde', 2), ('[Shigella', 1), ('flexneri]', 1), ('aldehyde', 1)]	Aldehyde dehydrogenase B;Aldehyde dehydrogenase B;aldehyde dehydrogenase [Shigella flexneri]	GO:0004029;GO:0016491;GO:0006974;GO:0045471;GO:0016620	PF00171;PF00171	0	ecj:JW3561;eco:b3588;0	0	K00138;0	0
Salix_HiSeq_c595746_g4_i1|m.1	Salix_HiSeq_c595746_g4_i1	3	32	0.176509	1.06467	Treatment	11.8698	0.993621	100	0	594	100	288	100	tr|D7XNH9|D7XNH9_ECOLX	D7XNH9	728	39.5604	Aldehyde ferredoxin oxidoreductase, tungsten cofactor-binding domain protein	GO:0009055;GO:0051536;GO:0016625	PF01314;PF02730	0	0	0	0	0	Bacteria	Proteobacteria	Gammaproteobacteria	Enterobacteriaceae	Escherichia	Escherichia coli	Bacteria;Proteobacteria;Gammaproteobacteria;Gammaproteobacteria;Gammaproteobacteria;Gammaproteobacteria;Enterobacteriales;Enterobacteriaceae;Escherichia;Escherichia coli	tr|D7XNH9|D7XNH9_ECOLX;gi|300403549|gb|EFJ87087.1|	Escherichia coli;Escherichia coli MS 84-1	594;594	100;100	[('domain', 2), ('oxidoreductase,', 2), ('ferredoxin', 2), ('cofactor-binding', 2), ('tungsten', 2)]	Aldehyde ferredoxin oxidoreductase, tungsten cofactor-binding domain protein;aldehyde ferredoxin oxidoreductase, tungsten cofactor-binding domain protein [Escherichia coli MS 84-1]	GO:0009055;GO:0051536;GO:0016625	PF01314;PF02730	0	0	0	0	0
Salix_HiSeq_c513097_g1_i2|m.2	Salix_HiSeq_c513097_g1_i2	11	72	0.248805	0.968061	Treatment	7.94042	0.950406	100	0	724	100	350	99.7143	sp|P75691|YAHK_ECOLI	Q2MC98	349	100	Aldehyde reductase YahK	GO:0008106;GO:0008270	PF08240;PF00107	PTHR11695	ecj:JW0317;eco:b0325	0	K13979	0	Bacteria	Proteobacteria	Gammaproteobacteria	Enterobacteriaceae	Escherichia	Escherichia coli	Bacteria;Proteobacteria;Gammaproteobacteria;Gammaproteobacteria;Gammaproteobacteria;Gammaproteobacteria;Enterobacteriales;Enterobacteriaceae;Escherichia;Escherichia coli	sp|P75691|YAHK_ECOLI;tr|G0FBL3|G0FBL3_ECOLX;gi|446615408|ref|WP_000692754.1|	Escherichia coli;Escherichia coli;Unknown	724;724;724	100;100;100	[('YahK', 2), ('reductase', 2), ('dehydrogenase-like', 1), ('alcohol', 1), ('aldehyde', 1)]	Aldehyde reductase YahK;Zinc-type alcohol dehydrogenase-like protein yahK;MULTISPECIES: aldehyde reductase YahK [Proteobacteria]	GO:0008106;GO:0008270;GO:0016491	PF08240;PF00107;PF08240	PTHR11695;PTHR11695	ecj:JW0317;eco:b0325;0	0	K13979;0	0
Salix_HiSeq_c602269_g3_i4|m.7	Salix_HiSeq_c602269_g3_i4	27	199	0.310145	1.34304	Treatment	8.47002	0.953987	100	2e-156	439	100	213	99.5305	sp|Q46890|YGBL_ECOLI	Q2MA91	212	100	aldolase class 2 protein YgbL	GO:0046872	PF00596	0	ecj:JW2708;eco:b2738	0	0	0	Bacteria	Proteobacteria	Gammaproteobacteria	Enterobacteriaceae	Escherichia	Escherichia coli	Bacteria;Proteobacteria;Gammaproteobacteria;Gammaproteobacteria;Gammaproteobacteria;Gammaproteobacteria;Enterobacteriales;Enterobacteriaceae;Escherichia;Escherichia coli	sp|Q46890|YGBL_ECOLI;tr|I6BG58|I6BG58_SHIFL;gi|447201738|ref|WP_001278994.1|	Escherichia coli;Shigella;Unknown	439;439;439	100;100;100	[('class', 2), ('aldolase', 2), ('and', 1), ('N-terminal', 1), ('domain', 1)]	Putative aldolase class 2 protein YgbL;Class II Aldolase and Adducin N-terminal domain protein;MULTISPECIES: class II aldolase [Proteobacteria]	GO:0046872;0	PF00596;PF00596	0	ecj:JW2708;eco:b2738;0	0	0	0
Salix_HiSeq_c590725_g2_i1|m.5	Salix_HiSeq_c590725_g2_i1	5	59	0.0606103	0.453045	Treatment	16.0982	0.996999	100	0	626	100	302	99.6689	tr|D8AV47|D8AV47_ECOLX	D8AV47	301	100	Aldose 1-epimerase	GO:0030246;GO:0016853;GO:0005975	PF01263	0	0	0	0	0	Bacteria	Proteobacteria	Gammaproteobacteria	Enterobacteriaceae	Escherichia	Escherichia coli	Bacteria;Proteobacteria;Gammaproteobacteria;Gammaproteobacteria;Gammaproteobacteria;Gammaproteobacteria;Enterobacteriales;Enterobacteriaceae;Escherichia;Escherichia coli	tr|D8AV47|D8AV47_ECOLX;gi|157066921|gb|ABV06176.1|;sp|P39173|YEAD_ECOLI	Escherichia coli;Escherichia coli HS;Escherichia coli	626;626;611	100;100;98	[('1-epimerase', 3), ('Putative', 1), ('family', 1), ('aldose', 1), ('glucose-6-phosphate', 1)]	Aldose 1-epimerase;aldose 1-epimerase family protein [Escherichia coli HS];Putative glucose-6-phosphate 1-epimerase	GO:0030246;GO:0016853;GO:0005975;0;GO:0005829;GO:0030246;GO:0047938;GO:0006974	PF01263;0;PF01263	0	0;ecj:JW1769;eco:b1780	0	0;K01792	0
Salix_HiSeq_c590725_g2_i2|m.5	Salix_HiSeq_c590725_g2_i2	11	79	0.166164	0.593982	Treatment	6.31731	0.965772	100	0	626	100	302	99.6689	tr|D8AV47|D8AV47_ECOLX	D8AV47	301	100	Aldose 1-epimerase	GO:0030246;GO:0016853;GO:0005975	PF01263	0	0	0	0	0	Bacteria	Proteobacteria	Gammaproteobacteria	Enterobacteriaceae	Escherichia	Escherichia coli	Bacteria;Proteobacteria;Gammaproteobacteria;Gammaproteobacteria;Gammaproteobacteria;Gammaproteobacteria;Enterobacteriales;Enterobacteriaceae;Escherichia;Escherichia coli	tr|D8AV47|D8AV47_ECOLX;gi|157066921|gb|ABV06176.1|;sp|P39173|YEAD_ECOLI	Escherichia coli;Escherichia coli HS;Escherichia coli	626;626;611	100;100;98	[('1-epimerase', 3), ('Putative', 1), ('family', 1), ('aldose', 1), ('glucose-6-phosphate', 1)]	Aldose 1-epimerase;aldose 1-epimerase family protein [Escherichia coli HS];Putative glucose-6-phosphate 1-epimerase	GO:0030246;GO:0016853;GO:0005975;0;GO:0005829;GO:0030246;GO:0047938;GO:0006974	PF01263;0;PF01263	0	0;ecj:JW1769;eco:b1780	0	0;K01792	0
Salix_HiSeq_c595976_g1_i2|m.8	Salix_HiSeq_c595976_g1_i2	11	87	0.108465	0.448352	Treatment	8.48919	0.980488	100	1e-179	501	100	256	99.6094	sp|P0AAI1|SSUB_ECOLI	P75850	255	100	Aliphatic sulfonates import ATP-binding protein SsuB	GO:0043190;GO:0005524;GO:0016887;GO:0005215	PF00005	PTHR24220:SF365	ecj:JW0916;eco:b0933	0	K15555	0	Bacteria	Proteobacteria	Gammaproteobacteria	Enterobacteriaceae	Escherichia	Escherichia coli	Bacteria;Proteobacteria;Gammaproteobacteria;Gammaproteobacteria;Gammaproteobacteria;Gammaproteobacteria;Enterobacteriales;Enterobacteriaceae;Escherichia;Escherichia coli	sp|P0AAI1|SSUB_ECOLI;tr|A0A0E1LVC3|A0A0E1LVC3_ECOLX;gi|447013250|ref|WP_001090506.1|	Escherichia coli;Escherichia coli;Unknown	501;501;501	100;100;100	[('ATP-binding', 3), ('SsuB', 2), ('sulfonates', 2), ('Aliphatic', 2), ('import', 2)]	Aliphatic sulfonates import ATP-binding protein SsuB;Aliphatic sulfonates import ATP-binding protein SsuB;MULTISPECIES: aliphatic sulfonate ABC transporter ATP-binding protein [Proteobacteria]	GO:0043190;GO:0005524;GO:0016887;GO:0005215;GO:0043190	PF00005;PF00005	PTHR24220:SF365;PTHR24220:SF365	ecj:JW0916;eco:b0933;0	0	K15555;0	0
Salix_HiSeq_c595976_g1_i9|m.8	Salix_HiSeq_c595976_g1_i9	9	83	0.0999552	0.435427	Treatment	8.47138	0.989237	100	1e-179	501	100	256	99.6094	sp|P0AAI1|SSUB_ECOLI	P75850	255	100	Aliphatic sulfonates import ATP-binding protein SsuB	GO:0043190;GO:0005524;GO:0016887;GO:0005215	PF00005	PTHR24220:SF365	ecj:JW0916;eco:b0933	0	K15555	0	Bacteria	Proteobacteria	Gammaproteobacteria	Enterobacteriaceae	Escherichia	Escherichia coli	Bacteria;Proteobacteria;Gammaproteobacteria;Gammaproteobacteria;Gammaproteobacteria;Gammaproteobacteria;Enterobacteriales;Enterobacteriaceae;Escherichia;Escherichia coli	sp|P0AAI1|SSUB_ECOLI;tr|A0A0E1LVC3|A0A0E1LVC3_ECOLX;gi|447013250|ref|WP_001090506.1|	Escherichia coli;Escherichia coli;Unknown	501;501;501	100;100;100	[('ATP-binding', 3), ('SsuB', 2), ('sulfonates', 2), ('Aliphatic', 2), ('import', 2)]	Aliphatic sulfonates import ATP-binding protein SsuB;Aliphatic sulfonates import ATP-binding protein SsuB;MULTISPECIES: aliphatic sulfonate ABC transporter ATP-binding protein [Proteobacteria]	GO:0043190;GO:0005524;GO:0016887;GO:0005215;GO:0043190	PF00005;PF00005	PTHR24220:SF365;PTHR24220:SF365	ecj:JW0916;eco:b0933;0	0	K15555;0	0
Salix_HiSeq_c595976_g1_i2|m.6	Salix_HiSeq_c595976_g1_i2	11	87	0.108465	0.448352	Treatment	8.48919	0.980488	100	0	541	100	279	99.6416	tr|D8AQP8|D8AQP8_ECOLX	D8AQP8	278	100	aliphatic sulfonates transport permease protein SsuC	GO:0016021;GO:0005886;GO:0006810	PF00528	0	0	0	0	0	Bacteria	Proteobacteria	Gammaproteobacteria	Enterobacteriaceae	Escherichia	Escherichia coli	Bacteria;Proteobacteria;Gammaproteobacteria;Gammaproteobacteria;Gammaproteobacteria;Gammaproteobacteria;Enterobacteriales;Enterobacteriaceae;Escherichia;Escherichia coli	tr|D8AQP8|D8AQP8_ECOLX;gi|300317702|gb|EFJ67486.1|;sp|P75851|SSUC_ECOLI	Escherichia coli;Escherichia coli MS 175-1;Escherichia coli	541;541;512	100;100;95	[('permease', 3), ('SsuC', 3), ('sulfonates', 3), ('aliphatic', 3), ('transport', 3)]	Putative aliphatic sulfonates transport permease protein SsuC;putative aliphatic sulfonates transport permease protein SsuC [Escherichia coli MS 175-1];Putative aliphatic sulfonates transport permease protein SsuC	GO:0016021;GO:0005886;GO:0006810;0;GO:0005887;GO:0006865;GO:0006790	PF00528;0;PF00528	0	0;ecj:JW5121;eco:b0934	0	0;K15554	0
Salix_HiSeq_c595976_g1_i9|m.6	Salix_HiSeq_c595976_g1_i9	9	83	0.0999552	0.435427	Treatment	8.47138	0.989237	100	0	541	100	279	99.6416	tr|D8AQP8|D8AQP8_ECOLX	D8AQP8	278	100	aliphatic sulfonates transport permease protein SsuC	GO:0016021;GO:0005886;GO:0006810	PF00528	0	0	0	0	0	Bacteria	Proteobacteria	Gammaproteobacteria	Enterobacteriaceae	Escherichia	Escherichia coli	Bacteria;Proteobacteria;Gammaproteobacteria;Gammaproteobacteria;Gammaproteobacteria;Gammaproteobacteria;Enterobacteriales;Enterobacteriaceae;Escherichia;Escherichia coli	tr|D8AQP8|D8AQP8_ECOLX;gi|300317702|gb|EFJ67486.1|;sp|P75851|SSUC_ECOLI	Escherichia coli;Escherichia coli MS 175-1;Escherichia coli	541;541;512	100;100;95	[('permease', 3), ('SsuC', 3), ('sulfonates', 3), ('aliphatic', 3), ('transport', 3)]	Putative aliphatic sulfonates transport permease protein SsuC;putative aliphatic sulfonates transport permease protein SsuC [Escherichia coli MS 175-1];Putative aliphatic sulfonates transport permease protein SsuC	GO:0016021;GO:0005886;GO:0006810;0;GO:0005887;GO:0006865;GO:0006790	PF00528;0;PF00528	0	0;ecj:JW5121;eco:b0934	0	0;K15554	0
Salix_HiSeq_c595976_g1_i2|m.4	Salix_HiSeq_c595976_g1_i2	11	87	0.108465	0.448352	Treatment	8.48919	0.980488	100	0	777	100	382	99.7382	sp|P80645|SSUD_ECOLI	Q9RM46	381	100	Alkanesulfonate monooxygenase	GO:0008726;GO:0042802;GO:0046306;GO:0009408	PF00296	0	ecj:JW0918;eco:b0935	0	K04091	0	Bacteria	Proteobacteria	Gammaproteobacteria	Enterobacteriaceae	Escherichia	Escherichia coli	Bacteria;Proteobacteria;Gammaproteobacteria;Gammaproteobacteria;Gammaproteobacteria;Gammaproteobacteria;Enterobacteriales;Enterobacteriaceae;Escherichia;Escherichia coli	sp|P80645|SSUD_ECOLI;tr|G0F6J0|G0F6J0_ECOLX;gi|445978151|ref|WP_000056006.1|	Escherichia coli;Escherichia coli;Unknown	777;777;777	100;100;100	[('monooxygenase', 3), ('Alkanesulfonate', 2), ('alkanesulfonate', 1), ('[Proteobacteria]', 1), ('MULTISPECIES:', 1)]	Alkanesulfonate monooxygenase;Alkanesulfonate monooxygenase;MULTISPECIES: alkanesulfonate monooxygenase [Proteobacteria]	GO:0008726;GO:0042802;GO:0046306;GO:0009408;GO:0008726	PF00296;PF00296	0	ecj:JW0918;eco:b0935;0	0	K04091;0	0
Salix_HiSeq_c595976_g1_i9|m.4	Salix_HiSeq_c595976_g1_i9	9	83	0.0999552	0.435427	Treatment	8.47138	0.989237	100	0	777	100	382	99.7382	sp|P80645|SSUD_ECOLI	Q9RM46	381	100	Alkanesulfonate monooxygenase	GO:0008726;GO:0042802;GO:0046306;GO:0009408	PF00296	0	ecj:JW0918;eco:b0935	0	K04091	0	Bacteria	Proteobacteria	Gammaproteobacteria	Enterobacteriaceae	Escherichia	Escherichia coli	Bacteria;Proteobacteria;Gammaproteobacteria;Gammaproteobacteria;Gammaproteobacteria;Gammaproteobacteria;Enterobacteriales;Enterobacteriaceae;Escherichia;Escherichia coli	sp|P80645|SSUD_ECOLI;tr|G0F6J0|G0F6J0_ECOLX;gi|445978151|ref|WP_000056006.1|	Escherichia coli;Escherichia coli;Unknown	777;777;777	100;100;100	[('monooxygenase', 3), ('Alkanesulfonate', 2), ('alkanesulfonate', 1), ('[Proteobacteria]', 1), ('MULTISPECIES:', 1)]	Alkanesulfonate monooxygenase;Alkanesulfonate monooxygenase;MULTISPECIES: alkanesulfonate monooxygenase [Proteobacteria]	GO:0008726;GO:0042802;GO:0046306;GO:0009408;GO:0008726	PF00296;PF00296	0	ecj:JW0918;eco:b0935;0	0	K04091;0	0
Salix_HiSeq_c601863_g1_i2|m.1	Salix_HiSeq_c601863_g1_i2	15	123	0.23087	1.08068	Treatment	9.54141	0.976181	100	0	1091	100	532	99.812	tr|A0A0E2L8U6|A0A0E2L8U6_ECOU3	A0A0E2L8U6	531	100	Alkyl hydroperoxide reductase subunit F	GO:0005623;GO:0008785;GO:0009055;GO:0050660;GO:0051287;GO:0015035;GO:0045454;GO:0000302	PF07992;PF13192	0	0	0	0	0	Bacteria	Proteobacteria	Gammaproteobacteria	Enterobacteriaceae	Escherichia	Escherichia coli	Bacteria;Proteobacteria;Gammaproteobacteria;Gammaproteobacteria;Gammaproteobacteria;Gammaproteobacteria;Enterobacteriales;Enterobacteriaceae;Escherichia;Escherichia coli	tr|A0A0E2L8U6|A0A0E2L8U6_ECOU3;gi|446902583|ref|WP_000979839.1|;sp|P35340|AHPF_ECOLI	Escherichia coli;Escherichia coli;Escherichia coli	1091;1091;1069	100;100;98	[('reductase', 3), ('subunit', 3), ('hydroperoxide', 3), ('Alkyl', 2), ('coli]', 1)]	Alkyl hydroperoxide reductase subunit F;alkyl hydroperoxide reductase subunit F [Escherichia coli];Alkyl hydroperoxide reductase subunit F	GO:0005623;GO:0008785;GO:0009055;GO:0050660;GO:0051287;GO:0015035;GO:0045454;GO:0000302;0;GO:0009321;GO:0005829;GO:0071949;GO:0070402;GO:0000302	PF07992;PF13192;0;PF07992;PF13192	0	0;ecj:JW0599;eco:b0606	0	0;K03387	0
Salix_HiSeq_c601863_g1_i2|m.3	Salix_HiSeq_c601863_g1_i2	15	123	0.23087	1.08068	Treatment	9.54141	0.976181	100	8e-136	389	100	188	99.4681	tr|B7MF19|B7MF19_ECO45	B7MF19	187	100	Alkyl hydroperoxide reductase, C22 subunit	GO:0004601;GO:0051920;GO:0006979	PF10417;PF00578	0	ecz:ECS88_0647	0	K03386	0	Bacteria	Proteobacteria	Gammaproteobacteria	Enterobacteriaceae	Escherichia	Escherichia coli	Bacteria;Proteobacteria;Gammaproteobacteria;Gammaproteobacteria;Gammaproteobacteria;Gammaproteobacteria;Enterobacteriales;Enterobacteriaceae;Escherichia;Escherichia coli	tr|B7MF19|B7MF19_ECO45;sp|P0AE11|AHPC_SHIFL;gi|445974941|ref|WP_000052796.1|	Escherichia coli;Shigella;Unknown	389;389;389	100;100;100	[('subunit', 3), ('hydroperoxide', 3), ('reductase', 2), ('Alkyl', 2), ('C22', 1)]	Alkyl hydroperoxide reductase, C22 subunit;Alkyl hydroperoxide reductase subunit C;MULTISPECIES: alkyl hydroperoxide reductase subunit C [Proteobacteria]	GO:0004601;GO:0051920;GO:0006979;GO:0004601	PF10417;PF00578;PF10417	0	ecz:ECS88_0647;sfl:SF0524;sfx:S0529	0	K03386;K03386	0
Salix_HiSeq_c584526_g1_i6|m.1	Salix_HiSeq_c584526_g1_i6	17	146	0.225314	1.06393	Treatment	9.17151	0.987352	100	0	969	100	485	99.7938	sp|P75712|ALLP_ECOLI	Q2MBR7	484	100	allantoin permease	GO:0016021;GO:0005886;GO:0015205;GO:0015851;GO:0006144	PF02133	0	ecj:JW0499;eco:b0511	0	K10975	0	Bacteria	Proteobacteria	Gammaproteobacteria	Enterobacteriaceae	Escherichia	Escherichia coli	Bacteria;Proteobacteria;Gammaproteobacteria;Gammaproteobacteria;Gammaproteobacteria;Gammaproteobacteria;Enterobacteriales;Enterobacteriaceae;Escherichia;Escherichia coli	sp|P75712|ALLP_ECOLI;tr|A0A0E1ZWS5|A0A0E1ZWS5_ECOLX;gi|446323245|ref|WP_000401100.1|	Escherichia coli;Escherichia coli;Unknown	969;969;969	100;100;100	[('permease', 2), ('allantoin', 2), ('Putative', 1), ('MULTISPECIES:', 1), ('[Proteobacteria]', 1)]	Putative allantoin permease;Allantoin permease;MULTISPECIES: allantoin transporter [Proteobacteria]	GO:0016021;GO:0005886;GO:0015205;GO:0015851;GO:0006144;GO:0016021;GO:0005215;GO:0055085	PF02133;PF02133	0	ecj:JW0499;eco:b0511;0	0	K10975;0	0
Salix_HiSeq_c584526_g1_i6|m.2	Salix_HiSeq_c584526_g1_i6	17	146	0.225314	1.06393	Treatment	9.17151	0.987352	100	0	939	100	454	99.7797	sp|P77671|ALLB_ECOLI	Q2MBR6	453	100	Allantoinase	GO:0005737;GO:0004038;GO:0050897;GO:0008270;GO:0009442;GO:0006144	PF01979	0	ecj:JW0500;eco:b0512	0	K01466	0	Bacteria	Proteobacteria	Gammaproteobacteria	Enterobacteriaceae	Escherichia	Escherichia coli	Bacteria;Proteobacteria;Gammaproteobacteria;Gammaproteobacteria;Gammaproteobacteria;Gammaproteobacteria;Enterobacteriales;Enterobacteriaceae;Escherichia;Escherichia coli	sp|P77671|ALLB_ECOLI;tr|F4UZ95|F4UZ95_ECOLX;gi|331071036|gb|EGI42395.1|	Escherichia coli;Escherichia coli;Escherichia coli TA280	939;939;939	100;100;100	[('Allantoinase', 2), ('coli', 1), ('allantoinase', 1), ('TA280]', 1), ('[Escherichia', 1)]	Allantoinase;Allantoinase;allantoinase [Escherichia coli TA280]	GO:0005737;GO:0004038;GO:0050897;GO:0008270;GO:0009442;GO:0006144;GO:0000256	PF01979;PF01979	0	ecj:JW0500;eco:b0512;0	0	K01466;0	0
Salix_HiSeq_c602071_g7_i1|m.1	Salix_HiSeq_c602071_g7_i1	5	46	0.312705	1.49246	Treatment	9.07053	0.983215	97.58	0	670	97	334	98.8024	sp|P25718|AMY1_ECOLI	Q2M7N4	676	48.8166	Alpha-amylase	GO:0030288;GO:0042597;GO:0004556;GO:0005509;GO:0030980;GO:0051692	PF00128	PTHR10357	ecj:JW3543;eco:b3571	0	K01176	0	Bacteria	Proteobacteria	Gammaproteobacteria	Enterobacteriaceae	Escherichia	Escherichia coli	Bacteria;Proteobacteria;Gammaproteobacteria;Gammaproteobacteria;Gammaproteobacteria;Gammaproteobacteria;Enterobacteriales;Enterobacteriaceae;Escherichia;Escherichia coli	sp|P25718|AMY1_ECOLI;tr|N2QAN2|N2QAN2_ECOLX;gi|485783572|ref|WP_001406167.1|	Escherichia coli;Escherichia coli;Escherichia coli	670;671;671	97;97;97	[('Alpha-amylase', 2), ('alpha-amylase', 1), ('[Escherichia', 1), ('coli]', 1)]	Alpha-amylase;Alpha-amylase;alpha-amylase [Escherichia coli]	GO:0030288;GO:0042597;GO:0004556;GO:0005509;GO:0030980;GO:0051692	PF00128;PF00128	PTHR10357;PTHR10357	ecj:JW3543;eco:b3571;0	0	K01176;0	0
Salix_HiSeq_c600385_g7_i1|m.5	Salix_HiSeq_c600385_g7_i1	12	88	0.263616	0.905146	Treatment	6.13162	0.965857	100	3e-148	417	100	200	99.5	sp|P0A8Y4|YIHX_SHIFL	P32145	199	100	Alpha-D-glucose-1-phosphate phosphatase YihX	GO:0008877;GO:0000287;GO:0030145;GO:0016311	PF13419	0	sfl:SF3957;sfx:S3789	0	K07025	0	Bacteria	Proteobacteria	Gammaproteobacteria	Enterobacteriaceae	Shigella	Shigella	Bacteria;Proteobacteria;Gammaproteobacteria;Gammaproteobacteria;Gammaproteobacteria;Gammaproteobacteria;Enterobacteriales;Enterobacteriaceae;Shigella	sp|P0A8Y4|YIHX_SHIFL;tr|I6BBF0|I6BBF0_SHIFL;gi|83754203|pdb|2B0C|A	Shigella;Shigella;Escherichia coli K-12	417;417;418	100;100;100	[('The', 2), ('Phosphatase', 2), ('From', 1), ('YihX', 1), ('Chain', 1)]	Alpha-D-glucose-1-phosphate phosphatase YihX;Phosphatase yihX;Chain A, The Crystal Structure Of The Putative Phosphatase From Escherichia Coli	GO:0008877;GO:0000287;GO:0030145;GO:0016311;GO:0016787	PF13419;PF13419	0	sfl:SF3957;sfx:S3789;0	0	K07025;0	0
Salix_HiSeq_c600385_g7_i2|m.5	Salix_HiSeq_c600385_g7_i2	9	65	0.178077	0.68808	Treatment	7.63028	0.972645	100	3e-148	417	100	200	99.5	sp|P0A8Y4|YIHX_SHIFL	P32145	199	100	Alpha-D-glucose-1-phosphate phosphatase YihX	GO:0008877;GO:0000287;GO:0030145;GO:0016311	PF13419	0	sfl:SF3957;sfx:S3789	0	K07025	0	Bacteria	Proteobacteria	Gammaproteobacteria	Enterobacteriaceae	Shigella	Shigella	Bacteria;Proteobacteria;Gammaproteobacteria;Gammaproteobacteria;Gammaproteobacteria;Gammaproteobacteria;Enterobacteriales;Enterobacteriaceae;Shigella	sp|P0A8Y4|YIHX_SHIFL;tr|I6BBF0|I6BBF0_SHIFL;gi|83754203|pdb|2B0C|A	Shigella;Shigella;Escherichia coli K-12	417;417;418	100;100;100	[('The', 2), ('Phosphatase', 2), ('From', 1), ('YihX', 1), ('Chain', 1)]	Alpha-D-glucose-1-phosphate phosphatase YihX;Phosphatase yihX;Chain A, The Crystal Structure Of The Putative Phosphatase From Escherichia Coli	GO:0008877;GO:0000287;GO:0030145;GO:0016311;GO:0016787	PF13419;PF13419	0	sfl:SF3957;sfx:S3789;0	0	K07025;0	0
Salix_HiSeq_c601604_g1_i10|m.3	Salix_HiSeq_c601604_g1_i10	40	309	0.385972	1.48793	Treatment	7.40475	0.954895	100	0	781	100	379	99.7361	sp|P16689|PHNM_ECOLI	Q2M6K8	378	100	Alpha-D-ribose 1-methylphosphonate 5-triphosphate diphosphatase	GO:0005829;GO:0004000;GO:0050270;GO:0019700	PF07969	0	ecj:JW4056;eco:b4095	0	K06162	0	Bacteria	Proteobacteria	Gammaproteobacteria	Enterobacteriaceae	Escherichia	Escherichia coli	Bacteria;Proteobacteria;Gammaproteobacteria;Gammaproteobacteria;Gammaproteobacteria;Gammaproteobacteria;Enterobacteriales;Enterobacteriaceae;Escherichia;Escherichia coli	sp|P16689|PHNM_ECOLI;tr|G0F4Q2|G0F4Q2_ECOLX;gi|446508797|ref|WP_000586325.1|	Escherichia coli;Escherichia coli;Unknown	781;781;781	100;100;100	[('1-methylphosphonate', 2), ('diphosphatase', 2), ('5-triphosphate', 2), ('Alpha-D-ribose', 1), ('MULTISPECIES:', 1)]	Alpha-D-ribose 1-methylphosphonate 5-triphosphate diphosphatase;Phosphonate metabolism protein PhnM;MULTISPECIES: alpha-D-ribose 1-methylphosphonate 5-triphosphate diphosphatase [Proteobacteria]	GO:0005829;GO:0004000;GO:0050270;GO:0019700;GO:0016810	PF07969;PF07969	0	ecj:JW4056;eco:b4095;0	0	K06162;0	0
Salix_HiSeq_c600385_g3_i1|m.3	Salix_HiSeq_c600385_g3_i1	17	128	0.374346	1.37924	Treatment	7.54094	0.96012	100	0	697	100	336	99.7024	sp|P32138|YIHQ_ECOLI	Q2M8H5	678	49.41	Alpha-glucosidase YihQ	GO:0004558;GO:0030246;GO:0032450	PF01055	0	ecj:JW3849;eco:b3878	0	K15922	0	Bacteria	Proteobacteria	Gammaproteobacteria	Enterobacteriaceae	Escherichia	Escherichia coli	Bacteria;Proteobacteria;Gammaproteobacteria;Gammaproteobacteria;Gammaproteobacteria;Gammaproteobacteria;Enterobacteriales;Enterobacteriaceae;Escherichia;Escherichia coli	sp|P32138|YIHQ_ECOLI;tr|D8ALQ4|D8ALQ4_ECOLX;gi|446303695|ref|WP_000381550.1|	Escherichia coli;Escherichia coli;Enterobacteriaceae	697;698;698	100;100;100	[('hydrolase,', 1), ('family', 1), ('MULTISPECIES:', 1), ('Glycosyl', 1), ('alpha-glucosidase', 1)]	Alpha-glucosidase YihQ;Glycosyl hydrolase, family 31;MULTISPECIES: alpha-glucosidase [Enterobacteriaceae]	GO:0004558;GO:0030246;GO:0032450;GO:0004553;GO:0005975	PF01055;PF01055	0	ecj:JW3849;eco:b3878;0	0	K15922;0	0
Salix_HiSeq_c596278_g1_i5|m.4	Salix_HiSeq_c596278_g1_i5	9	122	0.174573	1.15111	Treatment	12.9206	0.999429	100	2e-161	451	100	217	99.5392	sp|P05050|ALKB_ECOLI	P05050	216	100	Alpha-ketoglutarate-dependent dioxygenase AlkB	GO:0051747;GO:0051213;GO:0043734;GO:0008198;GO:0035515;GO:0006307;GO:0080111;GO:0006281;GO:0070989;GO:0035552;GO:0035553;GO:0042245	PF13532	0	ecj:JW2200;eco:b2212	0	K03919	0	Bacteria	Proteobacteria	Gammaproteobacteria	Enterobacteriaceae	Escherichia	Escherichia coli	Bacteria;Proteobacteria;Gammaproteobacteria;Gammaproteobacteria;Gammaproteobacteria;Gammaproteobacteria;Enterobacteriales;Enterobacteriaceae;Escherichia;Escherichia coli	sp|P05050|ALKB_ECOLI;tr|G0FDC5|G0FDC5_ECOLX;gi|446807715|ref|WP_000884971.1|	Escherichia coli;Escherichia coli;Enterobacteriaceae	451;451;451	100;100;100	[('AlkB', 3), ('dioxygenase', 2), ('repair', 1), ('DNA', 1), ('Alkylated', 1)]	Alpha-ketoglutarate-dependent dioxygenase AlkB;Alkylated DNA repair protein AlkB;MULTISPECIES: alpha-ketoglutarate-dependent dioxygenase AlkB [Enterobacteriaceae]	GO:0051747;GO:0051213;GO:0043734;GO:0008198;GO:0035515;GO:0006307;GO:0080111;GO:0006281;GO:0070989;GO:0035552;GO:0035553;GO:0042245;GO:0016491	PF13532;PF13532	0	ecj:JW2200;eco:b2212;0	0	K03919;0	0
Salix_HiSeq_c596422_g2_i1|m.1	Salix_HiSeq_c596422_g2_i1	6	44	0.345806	1.14446	Treatment	6.39056	0.953908	100	0	585	100	284	99.6479	sp|P37610|TAUD_ECOLI	Q47540	283	100	Alpha-ketoglutarate-dependent taurine dioxygenase (tauD)	GO:0005737;GO:0031418;GO:0046872;GO:0000908;GO:0006790	PF02668	0	ecj:JW0360;eco:b0368	0	K03119	0	Bacteria	Proteobacteria	Gammaproteobacteria	Enterobacteriaceae	Escherichia	Escherichia coli	Bacteria;Proteobacteria;Gammaproteobacteria;Gammaproteobacteria;Gammaproteobacteria;Gammaproteobacteria;Enterobacteriales;Enterobacteriaceae;Escherichia;Escherichia coli	sp|P37610|TAUD_ECOLI;tr|D6J6U6|D6J6U6_ECOLX;gi|445926172|ref|WP_000004027.1|	Escherichia coli;Escherichia coli;Unknown	585;585;585	100;100;100	[('dioxygenase', 2), ('taurine', 2), ('TauD', 1), ('MULTISPECIES:', 1), ('[Proteobacteria]', 1)]	Alpha-ketoglutarate-dependent taurine dioxygenase;TauD;MULTISPECIES: taurine dioxygenase [Proteobacteria]	GO:0005737;GO:0031418;GO:0046872;GO:0000908;GO:0006790;GO:0016491	PF02668;PF02668	0	ecj:JW0360;eco:b0368;0	0	K03119;0	0
Salix_HiSeq_c601992_g2_i1|m.4	Salix_HiSeq_c601992_g2_i1	18	142	0.338286	1.34666	Treatment	7.76049	0.975875	100	1e-148	423	100	205	99.5122	tr|F4SKC3|F4SKC3_ECOLX	F4SKC3	204	100	Alpha-ribazole phosphatase	GO:0043755;GO:0009236	PF00300	0	0	0	0	0	Bacteria	Proteobacteria	Gammaproteobacteria	Enterobacteriaceae	Escherichia	Escherichia coli	Bacteria;Proteobacteria;Gammaproteobacteria;Gammaproteobacteria;Gammaproteobacteria;Gammaproteobacteria;Enterobacteriales;Enterobacteriaceae;Escherichia;Escherichia coli	tr|F4SKC3|F4SKC3_ECOLX;gi|802134215|emb|CQR80237.1|;sp|P52086|COBC_ECOLI	Escherichia coli;Escherichia coli K-12;Escherichia coli	423;424;421	100;100;99	[('phosphatase', 3), ('Adenosylcobalamin/alpha-ribazole', 1), ("alpha-ribazole-5'-P", 1), ('putative', 1), ('Alpha-ribazole', 1)]	Alpha-ribazole phosphatase;putative alpha-ribazole-5'-P phosphatase [Escherichia coli K-12];Adenosylcobalamin/alpha-ribazole phosphatase	GO:0043755;GO:0009236;0;GO:0005829;GO:0043755;GO:0050278;GO:0016311	PF00300;0;PF00300	0	0;ecj:JW0633;eco:b0638	0	0;K02226	0
Salix_HiSeq_c589034_g1_i1|m.1	Salix_HiSeq_c589034_g1_i1	27	212	0.340174	1.51438	Treatment	8.80148	0.963152	100	0	1028	100	496	99.7984	sp|P42604|UXAA_ECOLI	Q2M9B5	495	100	Altronate dehydratase	GO:0008789;GO:0008198;GO:0019698	PF04295;PF08666	0	ecj:JW3062;eco:b3091	0	K01685	0	Bacteria	Proteobacteria	Gammaproteobacteria	Enterobacteriaceae	Escherichia	Escherichia coli	Bacteria;Proteobacteria;Gammaproteobacteria;Gammaproteobacteria;Gammaproteobacteria;Gammaproteobacteria;Enterobacteriales;Enterobacteriaceae;Escherichia;Escherichia coli	sp|P42604|UXAA_ECOLI;tr|A0A0E1M1U8|A0A0E1M1U8_ECOLX;gi|447122134|ref|WP_001199390.1|	Escherichia coli;Escherichia coli;Unknown	1028;1028;1028	100;100;100	[('dehydratase', 2), ('Altronate', 2), ('MULTISPECIES:', 1), ('altronate', 1), ('[Proteobacteria]', 1)]	Altronate dehydratase;Altronate hydrolase;MULTISPECIES: altronate dehydratase [Proteobacteria]	GO:0008789;GO:0008198;GO:0019698;GO:0008789;GO:0016787	PF04295;PF08666;PF04295	0	ecj:JW3062;eco:b3091;0	0	K01685;0	0
Salix_HiSeq_c601848_g4_i2|m.5	Salix_HiSeq_c601848_g4_i2	9	63	0.133345	0.442347	Treatment	6.51115	0.950633	95.89	8e-40	149	96	131	55.7252	tr|A0A0E1L741|A0A0E1L741_ECOLX	A0A0E1L741	576	12.6736	Amine oxidase	GO:0005507;GO:0008131;GO:0048038;GO:0009308	PF01179;PF02728;PF01179;PF02728	PTHR10638	0	0	0	0	Bacteria	Proteobacteria	Gammaproteobacteria	Enterobacteriaceae	Escherichia	Escherichia coli	Bacteria;Proteobacteria;Gammaproteobacteria;Gammaproteobacteria;Gammaproteobacteria;Gammaproteobacteria;Enterobacteriales;Enterobacteriaceae;Escherichia;Escherichia coli	tr|A0A0E1L741|A0A0E1L741_ECOLX;gi|748269341|gb|AJE55775.1|	Escherichia coli;Escherichia coli	149;149	96;96	[('oxidase', 2), ('copper', 1), ('TynA', 1), ('coli]', 1), ('amine', 1)]	Amine oxidase;C-terminus of TynA copper amine oxidase [Escherichia coli]	GO:0005507;GO:0008131;GO:0048038;GO:0009308	PF01179;PF02728;PF01179	PTHR10638	0	0	0	0
Salix_HiSeq_c601848_g4_i4|m.6	Salix_HiSeq_c601848_g4_i4	4	69	0.0569073	0.4704	Treatment	17.5083	0.999788	95.89	8e-40	149	96	131	55.7252	tr|A0A0E1L741|A0A0E1L741_ECOLX	A0A0E1L741	576	12.6736	Amine oxidase	GO:0005507;GO:0008131;GO:0048038;GO:0009308	PF01179;PF02728;PF01179;PF02728	PTHR10638	0	0	0	0	Bacteria	Proteobacteria	Gammaproteobacteria	Enterobacteriaceae	Escherichia	Escherichia coli	Bacteria;Proteobacteria;Gammaproteobacteria;Gammaproteobacteria;Gammaproteobacteria;Gammaproteobacteria;Enterobacteriales;Enterobacteriaceae;Escherichia;Escherichia coli	tr|A0A0E1L741|A0A0E1L741_ECOLX;gi|748269341|gb|AJE55775.1|	Escherichia coli;Escherichia coli	149;149	96;96	[('oxidase', 2), ('copper', 1), ('TynA', 1), ('coli]', 1), ('amine', 1)]	Amine oxidase;C-terminus of TynA copper amine oxidase [Escherichia coli]	GO:0005507;GO:0008131;GO:0048038;GO:0009308	PF01179;PF02728;PF01179	PTHR10638	0	0	0	0
Salix_HiSeq_c601454_g2_i1|m.1	Salix_HiSeq_c601454_g2_i1	5	47	0.232418	1.33258	Treatment	11.8433	0.986017	100	0	779	100	394	99.7462	gi|447208175|ref|WP_001285431.1|	447208175	477	82.3899	amino acid permease [Escherichia coli]	0	0	0	0	0	0	0	Bacteria	Proteobacteria	Gammaproteobacteria	Enterobacteriaceae	Escherichia	Escherichia coli	Bacteria;Proteobacteria;Gammaproteobacteria;Gammaproteobacteria;Gammaproteobacteria;Gammaproteobacteria;Enterobacteriales;Enterobacteriaceae;Escherichia;Escherichia coli	gi|447208175|ref|WP_001285431.1|;sp|P42590|YGJI_ECOLI;tr|A0A071CVY5|A0A071CVY5_ECOLX	Escherichia coli;Escherichia coli;Escherichia coli	779;776;776	100;99;99	[('Inner', 2), ('membrane', 2), ('transporter', 2), ('coli]', 1), ('[Escherichia', 1)]	amino acid permease [Escherichia coli];Inner membrane transporter YgjI;Inner membrane transporter ygjI	GO:0005887;GO:0005886;GO:0015297;GO:0015179;GO:0003333;GO:1902475;GO:0015807;GO:0016021;GO:0015171	PF13520;PF13520	PTHR11785;PTHR11785	ecj:JW5512;eco:b3078	0	0	0
Salix_HiSeq_c599465_g2_i3|m.4	Salix_HiSeq_c599465_g2_i3	10	88	0.32244	1.10518	Treatment	6.27384	0.988195	100	4e-169	476	100	228	99.5614	sp|P58068|YHDW_ECO57	P58068	341	66.5689	amino-acid ABC transporter-binding protein YhdW	GO:0042597;GO:0005215;GO:0006865	PF00497	0	ece:Z4629;ecs:ECs4141	0	K09969	0	Bacteria	Proteobacteria	Gammaproteobacteria	Enterobacteriaceae	Escherichia	Escherichia coli	Bacteria;Proteobacteria;Gammaproteobacteria;Gammaproteobacteria;Gammaproteobacteria;Gammaproteobacteria;Enterobacteriales;Enterobacteriaceae;Escherichia;Escherichia coli	sp|P58068|YHDW_ECO57;tr|V0UZZ8|V0UZZ8_ECOLX;gi|553616623|gb|ESD36500.1|	Escherichia coli;Escherichia coli;Escherichia coli 908519	476;473;473	100;99;99	[('L-amino', 2), ('Putative', 2), ('AapJ', 2), ('general', 2), ('acid-binding', 2)]	Putative amino-acid ABC transporter-binding protein YhdW;Putative general L-amino acid-binding periplasmic protein AapJ;putative general L-amino acid-binding periplasmic protein AapJ [Escherichia coli 908519]	GO:0042597;GO:0005215;GO:0006865;0	PF00497;PF00497	0	ece:Z4629;ecs:ECs4141;0	0	K09969;0	0
Salix_HiSeq_c599465_g2_i3|m.3	Salix_HiSeq_c599465_g2_i3	10	88	0.32244	1.10518	Treatment	6.27384	0.988195	100	0	525	100	253	99.6047	tr|A0A0E1M244|A0A0E1M244_ECOLX	A0A0E1M244	252	100	amino-acid transporter subunit	GO:0015424;GO:0005524	PF00005	0	0	0	0	0	Bacteria	Proteobacteria	Gammaproteobacteria	Enterobacteriaceae	Escherichia	Escherichia coli	Bacteria;Proteobacteria;Gammaproteobacteria;Gammaproteobacteria;Gammaproteobacteria;Gammaproteobacteria;Enterobacteriales;Enterobacteriaceae;Escherichia;Escherichia coli	tr|A0A0E1M244|A0A0E1M244_ECOLX;sp|P45769|YHDZ_ECOLI;gi|446000494|ref|WP_000078349.1|	Escherichia coli;Escherichia coli;Enterobacteriaceae	525;525;525	100;100;100	[('transporter', 3), ('ABC', 2), ('amino-acid', 2), ('Putative', 1), ('Uncharacterized', 1)]	Putative amino-acid transporter subunit;Uncharacterized amino-acid ABC transporter ATP-binding protein YhdZ;MULTISPECIES: amino acid ABC transporter ATPase [Enterobacteriaceae]	GO:0015424;GO:0005524;GO:0005886;GO:0015424	PF00005;PF00005	0	ecj:JW3239;eco:b3271	0	K09972	0
Salix_HiSeq_c602169_g4_i1|m.1	Salix_HiSeq_c602169_g4_i1	8	75	0.324703	1.58038	Treatment	8.96475	0.993271	100	0	862	100	422	99.763	tr|H9UNQ7|H9UNQ7_ECOLX	H9UNQ7	421	100	Aminoacyl-histidine dipeptidase	GO:0016787;GO:0006508	PF07687;PF01546;PF07687	0	elp:P12B_c0265	0	K01270	0	Bacteria	Proteobacteria	Gammaproteobacteria	Enterobacteriaceae	Escherichia	Escherichia coli	Bacteria;Proteobacteria;Gammaproteobacteria;Gammaproteobacteria;Gammaproteobacteria;Gammaproteobacteria;Enterobacteriales;Enterobacteriaceae;Escherichia;Escherichia coli	tr|H9UNQ7|H9UNQ7_ECOLX;sp|P15288|PEPD_ECOLI;gi|549811790|gb|AGX32408.1|	Escherichia coli;Escherichia coli;synthetic Escherichia coli C321.deltaA	862;861;862	100;100;100	[('dipeptidase', 3), ('Aminoacyl-histidine', 1), ('aminoacyl-histidine', 1), ('Cytosol', 1), ('C321.deltaA]', 1)]	Aminoacyl-histidine dipeptidase;Cytosol non-specific dipeptidase;aminoacyl-histidine dipeptidase (peptidase D) [synthetic Escherichia coli C321.deltaA]	GO:0016787;GO:0006508;GO:0005829;GO:0016805;GO:0070573;GO:0008270;GO:0043171	PF07687;PF01546;PF07687	0	elp:P12B_c0265;ecj:JW0227;eco:b0237	0	K01270;K01270	0
Salix_HiSeq_c601578_g3_i4|m.10	Salix_HiSeq_c601578_g3_i4	19	271	0.118948	0.824904	Treatment	14.8724	0.999215	100	0	558	100	270	99.6296	sp|P28305|PABC_ECOLI	P28305	269	100	Aminodeoxychorismate lyase	GO:0008696;GO:0030170;GO:0046656;GO:0046654	PF01063	PTHR11825	ecj:JW1082;eco:b1096	0	K02619	0	Bacteria	Proteobacteria	Gammaproteobacteria	Enterobacteriaceae	Escherichia	Escherichia coli	Bacteria;Proteobacteria;Gammaproteobacteria;Gammaproteobacteria;Gammaproteobacteria;Gammaproteobacteria;Enterobacteriales;Enterobacteriaceae;Escherichia;Escherichia coli	sp|P28305|PABC_ECOLI;tr|G0FAF8|G0FAF8_ECOLX;gi|446400826|ref|WP_000478681.1|	Escherichia coli;Escherichia coli;Unknown	558;558;558	100;100;100	[('lyase', 3), ('Aminodeoxychorismate', 2), ('4-amino-4-deoxychorismate', 1), ('[Proteobacteria]', 1), ('MULTISPECIES:', 1)]	Aminodeoxychorismate lyase;Aminodeoxychorismate lyase;MULTISPECIES: 4-amino-4-deoxychorismate lyase [Proteobacteria]	GO:0008696;GO:0030170;GO:0046656;GO:0046654;GO:0008696	PF01063;PF01063	PTHR11825;PTHR11825	ecj:JW1082;eco:b1096;0	0	K02619;0	0
Salix_HiSeq_c598930_g5_i2|m.2	Salix_HiSeq_c598930_g5_i2	5	43	0.205089	1.32947	Treatment	12.8182	0.990386	100	2e-138	391	100	188	99.4681	sp|P00903|PABA_ECOLI	Q2M726	187	100	Aminodeoxychorismate synthase component 2	GO:0046820;GO:0046656;GO:0006541;GO:0046654	PF00117	0	ecj:JW3323;eco:b3360	0	K01664	0	Bacteria	Proteobacteria	Gammaproteobacteria	Enterobacteriaceae	Escherichia	Escherichia coli	Bacteria;Proteobacteria;Gammaproteobacteria;Gammaproteobacteria;Gammaproteobacteria;Gammaproteobacteria;Enterobacteriales;Enterobacteriaceae;Escherichia;Escherichia coli	sp|P00903|PABA_ECOLI;tr|A0A0E1M6T7|A0A0E1M6T7_ECOLX;gi|446524501|ref|WP_000601847.1|	Escherichia coli;Escherichia coli;Unknown	391;391;391	100;100;100	[('Aminodeoxychorismate', 2), ('component', 1), ('[Proteobacteria]', 1), ('MULTISPECIES:', 1), ('synthase', 1)]	Aminodeoxychorismate synthase component 2;Aminodeoxychorismate synthase, subunit II;MULTISPECIES: glutamine amidotransferase [Proteobacteria]	GO:0046820;GO:0046656;GO:0006541;GO:0046654;GO:0046820	PF00117;PF00117	0	ecj:JW3323;eco:b3360;0	0	K01664;0	0
Salix_HiSeq_c600722_g2_i2|m.1	Salix_HiSeq_c600722_g2_i2	6	57	0.30076	1.35673	Treatment	8.06607	0.994245	100	0	1425	100	696	99.8563	sp|P24177|ACRD_ECOLI	Q46715	1037	67.0203	aminoglycoside efflux pump	GO:0016021;GO:0016020;GO:0005886;GO:0015238;GO:0015307;GO:0046618;GO:0006855;GO:0042493	PF00873	0	ecj:JW2454;eco:b2470	0	K18324	0	Bacteria	Proteobacteria	Gammaproteobacteria	Enterobacteriaceae	Escherichia	Escherichia coli	Bacteria;Proteobacteria;Gammaproteobacteria;Gammaproteobacteria;Gammaproteobacteria;Gammaproteobacteria;Enterobacteriales;Enterobacteriaceae;Escherichia;Escherichia coli	sp|P24177|ACRD_ECOLI;tr|A0A0K5EAG2|A0A0K5EAG2_ECOLX;gi|692126950|ref|WP_032082876.1|	Escherichia coli;Escherichia coli;Escherichia coli	1425;1426;1429	100;100;100	[('efflux', 3), ('multidrug', 2), ('pump', 2), ('aminoglycoside', 1), ('[Escherichia', 1)]	Probable aminoglycoside efflux pump;Putative multidrug efflux pump;multidrug efflux RND transporter permease subunit [Escherichia coli]	GO:0016021;GO:0016020;GO:0005886;GO:0015238;GO:0015307;GO:0046618;GO:0006855;GO:0042493;0	PF00873;PF00873	0	ecj:JW2454;eco:b2470;0	0	K18324;0	0
Salix_HiSeq_c602008_g3_i1|m.3	Salix_HiSeq_c602008_g3_i1	17	124	0.398555	1.67272	Treatment	8.06386	0.96359	100	0	755	100	365	99.726	sp|Q31WG6|GCST_SHIBS	Q31WG6	364	100	Aminomethyltransferase	GO:0004047;GO:0008483;GO:0019464	PF01571;PF08669	PTHR13847:SF5	sbo:SBO_3087	0	K00605	0	Bacteria	Proteobacteria	Gammaproteobacteria	Enterobacteriaceae	Shigella	Shigella	Bacteria;Proteobacteria;Gammaproteobacteria;Gammaproteobacteria;Gammaproteobacteria;Gammaproteobacteria;Enterobacteriales;Enterobacteriaceae;Shigella	sp|Q31WG6|GCST_SHIBS;tr|A0A0E2AG41|A0A0E2AG41_ECOLX;gi|445990846|ref|WP_000068701.1|	Shigella;Escherichia coli;Unknown	755;755;755	100;100;100	[('Aminomethyltransferase', 2), ('[Proteobacteria]', 1), ('MULTISPECIES:', 1), ('aminomethyltransferase', 1)]	Aminomethyltransferase;Aminomethyltransferase;MULTISPECIES: aminomethyltransferase [Proteobacteria]	GO:0004047;GO:0008483;GO:0019464;GO:0004047	PF01571;PF08669;PF01571	PTHR13847:SF5;PTHR13847:SF5	sbo:SBO_3087;0	0	K00605;0	0
Salix_HiSeq_c601567_g2_i11|m.5	Salix_HiSeq_c601567_g2_i11	3	52	0.0417252	0.199741	Treatment	8.63508	0.999619	100	0	738	100	357	99.7199	sp|P32153|FRVX_ECOLI	Q2M8J5	356	100	aminopeptidase FrvX	GO:0004177;GO:0046872;GO:0008237	PF05343	0	ecj:JW3869;eco:b3898	0	K18530	0	Bacteria	Proteobacteria	Gammaproteobacteria	Enterobacteriaceae	Escherichia	Escherichia coli	Bacteria;Proteobacteria;Gammaproteobacteria;Gammaproteobacteria;Gammaproteobacteria;Gammaproteobacteria;Enterobacteriales;Enterobacteriaceae;Escherichia;Escherichia coli	sp|P32153|FRVX_ECOLI;tr|I2X3R3|I2X3R3_ECOLX;gi|386221189|gb|EII43633.1|	Escherichia coli;Escherichia coli;Escherichia coli 2.3916	738;738;738	100;100;100	[('aminopeptidase', 3), ('M42', 2), ('glutamyl', 2), ('Putative', 1), ('coli', 1)]	Putative aminopeptidase FrvX;M42 glutamyl aminopeptidase;M42 glutamyl aminopeptidase [Escherichia coli 2.3916]	GO:0004177;GO:0046872;GO:0008237;GO:0004177	PF05343;PF05343	0	ecj:JW3869;eco:b3898;0	0	K18530;0	0
Salix_HiSeq_c595976_g1_i2|m.1	Salix_HiSeq_c595976_g1_i2	11	87	0.108465	0.448352	Treatment	8.48919	0.980488	100	0	1813	100	871	99.8852	sp|P04825|AMPN_ECOLI	P04825	870	100	Aminopeptidase N	GO:0005886;GO:0004177;GO:0042802;GO:0008237;GO:0008270;GO:0043171	PF11940;PF01433	PTHR11533	ecj:JW0915;eco:b0932	0	K01256	0	Bacteria	Proteobacteria	Gammaproteobacteria	Enterobacteriaceae	Escherichia	Escherichia coli	Bacteria;Proteobacteria;Gammaproteobacteria;Gammaproteobacteria;Gammaproteobacteria;Gammaproteobacteria;Enterobacteriales;Enterobacteriaceae;Escherichia;Escherichia coli	sp|P04825|AMPN_ECOLI;tr|G0F6I7|G0F6I7_ECOLX;gi|657689560|ref|WP_029490009.1|	Escherichia coli;Escherichia coli;Escherichia coli	1813;1813;1813	100;100;100	[('Aminopeptidase', 2), ('coli]', 1), ('aminopeptidase', 1), ('[Escherichia', 1)]	Aminopeptidase N;Aminopeptidase N;aminopeptidase N [Escherichia coli]	GO:0005886;GO:0004177;GO:0042802;GO:0008237;GO:0008270;GO:0043171	PF11940;PF01433;PF11940	PTHR11533;PTHR11533	ecj:JW0915;eco:b0932;0	0	K01256;0	0
Salix_HiSeq_c595976_g1_i9|m.1	Salix_HiSeq_c595976_g1_i9	9	83	0.0999552	0.435427	Treatment	8.47138	0.989237	100	0	1813	100	871	99.8852	sp|P04825|AMPN_ECOLI	P04825	870	100	Aminopeptidase N	GO:0005886;GO:0004177;GO:0042802;GO:0008237;GO:0008270;GO:0043171	PF11940;PF01433	PTHR11533	ecj:JW0915;eco:b0932	0	K01256	0	Bacteria	Proteobacteria	Gammaproteobacteria	Enterobacteriaceae	Escherichia	Escherichia coli	Bacteria;Proteobacteria;Gammaproteobacteria;Gammaproteobacteria;Gammaproteobacteria;Gammaproteobacteria;Enterobacteriales;Enterobacteriaceae;Escherichia;Escherichia coli	sp|P04825|AMPN_ECOLI;tr|G0F6I7|G0F6I7_ECOLX;gi|657689560|ref|WP_029490009.1|	Escherichia coli;Escherichia coli;Escherichia coli	1813;1813;1813	100;100;100	[('Aminopeptidase', 2), ('coli]', 1), ('aminopeptidase', 1), ('[Escherichia', 1)]	Aminopeptidase N;Aminopeptidase N;aminopeptidase N [Escherichia coli]	GO:0005886;GO:0004177;GO:0042802;GO:0008237;GO:0008270;GO:0043171	PF11940;PF01433;PF11940	PTHR11533;PTHR11533	ecj:JW0915;eco:b0932;0	0	K01256;0	0
Salix_HiSeq_c597441_g2_i2|m.2	Salix_HiSeq_c597441_g2_i2	23	167	0.372658	1.4881	Treatment	7.71026	0.958092	100	0	767	100	374	99.7326	sp|P39366|SGCX_ECOLI	Q2M609	373	100	aminopeptidase SgcX	GO:0004177;GO:0046872;GO:0008237	PF05343	0	ecj:JW5776;eco:b4305	0	0	0	Bacteria	Proteobacteria	Gammaproteobacteria	Enterobacteriaceae	Escherichia	Escherichia coli	Bacteria;Proteobacteria;Gammaproteobacteria;Gammaproteobacteria;Gammaproteobacteria;Gammaproteobacteria;Enterobacteriales;Enterobacteriaceae;Escherichia;Escherichia coli	sp|P39366|SGCX_ECOLI;tr|F4T955|F4T955_ECOLX;gi|331051229|gb|EGI23278.1|	Escherichia coli;Escherichia coli;Escherichia coli M718	767;769;769	100;100;100	[('SgcX', 3), ('Putative', 2), ('region', 2), ('sgc', 2), ('putative', 1)]	Putative aminopeptidase SgcX;Putative sgc region protein SgcX;putative sgc region protein SgcX [Escherichia coli M718]	GO:0004177;GO:0046872;GO:0008237;0	PF05343;PF05343	0	ecj:JW5776;eco:b4305;0	0	0	0
Salix_HiSeq_c602197_g2_i5|m.4	Salix_HiSeq_c602197_g2_i5	5	41	0.0996896	0.259554	Treatment	4.81157	0.984761	100	0	616	100	320	99.0625	tr|A7ZIK9|A7ZIK9_ECO24	A7ZIK9	428	74.0654	Ammonium transporter	GO:0016021;GO:0008519	PF00909;PF00909	PTHR11730	ecw:EcE24377A_0487	0	K03320	0	Bacteria	Proteobacteria	Gammaproteobacteria	Enterobacteriaceae	Escherichia	Escherichia coli	Bacteria;Proteobacteria;Gammaproteobacteria;Gammaproteobacteria;Gammaproteobacteria;Gammaproteobacteria;Enterobacteriales;Enterobacteriaceae;Escherichia;Escherichia coli	tr|A7ZIK9|A7ZIK9_ECO24;sp|P69681|AMTB_ECOLI;gi|446607682|ref|WP_000685028.1|	Escherichia coli;Escherichia coli;Escherichia coli	616;615;616	100;100;100	[('transporter', 2), ('coli]', 1), ('Ammonium', 1), ('ammonium', 1), ('[Escherichia', 1)]	Ammonium transporter;Ammonia channel;ammonium transporter [Escherichia coli]	GO:0016021;GO:0008519;GO:0005887;GO:0005886;GO:0015292;GO:0015696;GO:0015670	PF00909;PF00909	PTHR11730;PTHR11730	ecw:EcE24377A_0487;ecj:JW0441;eco:b0451	0	K03320;K03320	0
Salix_HiSeq_c597789_g5_i1|m.4	Salix_HiSeq_c597789_g5_i1	32	240	0.279359	1.22249	Treatment	9.01199	0.951321	100	0	859	100	434	99.7696	sp|P0ABN8|DCUA_SHIFL	P04539	433	100	Anaerobic C4-dicarboxylate transporter DcuA	GO:0016021;GO:0005886;GO:0015556	PF03605	0	sfl:SF4292;sfx:S4559	0	K07791	0	Bacteria	Proteobacteria	Gammaproteobacteria	Enterobacteriaceae	Shigella	Shigella	Bacteria;Proteobacteria;Gammaproteobacteria;Gammaproteobacteria;Gammaproteobacteria;Gammaproteobacteria;Enterobacteriales;Enterobacteriaceae;Shigella	sp|P0ABN8|DCUA_SHIFL;tr|A0A0E2KWX3|A0A0E2KWX3_ECOU3;gi|802474601|gb|KKA62170.1|	Shigella;Escherichia coli;Escherichia coli 9.1649	859;859;860	100;100;100	[('C4-dicarboxylate', 3), ('transporter', 3), ('DcuA', 2), ('Anaerobic', 2), ('9.1649]', 1)]	Anaerobic C4-dicarboxylate transporter DcuA;Anaerobic C4-dicarboxylate transporter;anaerobic C4-dicarboxylate transporter DcuA [Escherichia coli 9.1649]	GO:0016021;GO:0005886;GO:0015556;GO:0016021	PF03605;PF03605	0	sfl:SF4292;sfx:S4559;0	0	K07791;0	0
Salix_HiSeq_c602133_g1_i1|m.7	Salix_HiSeq_c602133_g1_i1	17	133	0.19759	1.00815	Treatment	10.4414	0.974621	100	4e-153	430	100	206	99.5146	sp|P18776|DMSB_ECOLI	P77745	205	100	Anaerobic dimethyl sulfoxide reductase chain B	GO:0009390;GO:0031237;GO:0016020;GO:0051539;GO:0009389;GO:0009055;GO:0046872;GO:0016491;GO:0009061	PF13247;PF12800	0	ecj:JW0878;eco:b0895	0	K07307	0	Bacteria	Proteobacteria	Gammaproteobacteria	Enterobacteriaceae	Escherichia	Escherichia coli	Bacteria;Proteobacteria;Gammaproteobacteria;Gammaproteobacteria;Gammaproteobacteria;Gammaproteobacteria;Enterobacteriales;Enterobacteriaceae;Escherichia;Escherichia coli	sp|P18776|DMSB_ECOLI;tr|A0A0E2L7Q0|A0A0E2L7Q0_ECOU3;gi|446135243|ref|WP_000213098.1|	Escherichia coli;Escherichia coli;Unknown	430;430;430	100;100;100	[('reductase', 3), ('dimethyl', 3), ('sulfoxide', 3), ('chain', 2), ('Anaerobic', 2)]	Anaerobic dimethyl sulfoxide reductase chain B;Anaerobic dimethyl sulfoxide reductase chain B;MULTISPECIES: dimethyl sulfoxide reductase subunit B [Proteobacteria]	GO:0009390;GO:0031237;GO:0016020;GO:0051539;GO:0009389;GO:0009055;GO:0046872;GO:0016491;GO:0009061;0	PF13247;PF12800;PF13247	0	ecj:JW0878;eco:b0895;0	0	K07307;0	0
Salix_HiSeq_c600479_g2_i1|m.1	Salix_HiSeq_c600479_g2_i1	11	112	0.230543	1.2539	Treatment	10.2556	0.996345	100	0	1693	100	809	99.8764	tr|H9US63|H9US63_ECOLX	H9US63	808	100	Anaerobic dimethyl sulfoxide reductase, A subunit	GO:0051539;GO:0009389;GO:0009055;GO:0030151	PF04879;PF00384;PF01568	0	elp:P12B_c1493	0	K07310	0	Bacteria	Proteobacteria	Gammaproteobacteria	Enterobacteriaceae	Escherichia	Escherichia coli	Bacteria;Proteobacteria;Gammaproteobacteria;Gammaproteobacteria;Gammaproteobacteria;Gammaproteobacteria;Enterobacteriales;Enterobacteriaceae;Escherichia;Escherichia coli	tr|H9US63|H9US63_ECOLX;sp|P77783|YNFF_ECOLI;gi|50199177|emb|CAE11226.1|	Escherichia coli;Escherichia coli;Escherichia coli	1693;1692;1693	100;100;100	[('dimethyl', 3), ('sulfoxide', 3), ('chain', 2), ('reductase', 2), ('coli]', 1)]	Anaerobic dimethyl sulfoxide reductase, A subunit;Probable dimethyl sulfoxide reductase chain YnfF;putative dimethyl sulfoxide reductase chain ynfF precursor [Escherichia coli]	GO:0051539;GO:0009389;GO:0009055;GO:0030151;GO:0030288;GO:0005886;GO:0051539;GO:0051536;GO:0003954;GO:0033797;GO:0009061	PF04879;PF00384;PF01568;PF04879	0	elp:P12B_c1493;ecj:JW5260;eco:b1588	0	K07310;K07310	0
Salix_HiSeq_c601978_g3_i1|m.1	Salix_HiSeq_c601978_g3_i1	7	66	0.220505	1.24235	Treatment	11.2253	0.991963	100	0	1008	100	480	99.7917	sp|Q46877|NORV_ECOLI	Q46709	479	100	Anaerobic nitric oxide reductase flavorubredoxin	GO:0005737;GO:0009055;GO:0010181;GO:0042802;GO:0005506;GO:0016966;GO:0016661;GO:0046210;GO:0051289;GO:0071731	PF00258;PF00753;PF00301	0	ecj:JW2680;eco:b2710	0	K12264	0	Bacteria	Proteobacteria	Gammaproteobacteria	Enterobacteriaceae	Escherichia	Escherichia coli	Bacteria;Proteobacteria;Gammaproteobacteria;Gammaproteobacteria;Gammaproteobacteria;Gammaproteobacteria;Enterobacteriales;Enterobacteriaceae;Escherichia;Escherichia coli	sp|Q46877|NORV_ECOLI;tr|D8AIQ9|D8AIQ9_ECOLX;gi|445951779|ref|WP_000029634.1|	Escherichia coli;Escherichia coli;Enterobacteriaceae	1008;1008;1008	100;100;100	[('reductase', 3), ('flavorubredoxin', 3), ('oxide', 3), ('nitric', 3), ('Anaerobic', 2)]	Anaerobic nitric oxide reductase flavorubredoxin;Anaerobic nitric oxide reductase flavorubredoxin;MULTISPECIES: anaerobic nitric oxide reductase flavorubredoxin [Enterobacteriaceae]	GO:0005737;GO:0009055;GO:0010181;GO:0042802;GO:0005506;GO:0016966;GO:0016661;GO:0046210;GO:0051289;GO:0071731;GO:0005737	PF00258;PF00753;PF00301;PF00258	0	ecj:JW2680;eco:b2710;0	0	K12264;0	0
Salix_HiSeq_c601812_g2_i2|m.7	Salix_HiSeq_c601812_g2_i2	19	172	0.233714	1.1721	Treatment	10.2057	0.989057	100	1e-144	408	100	202	99.505	sp|P77736|YAHD_ECOLI	Q2MCA5	201	100	ankyrin repeat protein YahD	0	PF12796	0	ecj:JW0310;eco:b0318	0	K06867	0	Bacteria	Proteobacteria	Gammaproteobacteria	Enterobacteriaceae	Escherichia	Escherichia coli	Bacteria;Proteobacteria;Gammaproteobacteria;Gammaproteobacteria;Gammaproteobacteria;Gammaproteobacteria;Enterobacteriales;Enterobacteriaceae;Escherichia;Escherichia coli	sp|P77736|YAHD_ECOLI;tr|A0A0E1LTZ3|A0A0E1LTZ3_ECOLX;gi|445945780|ref|WP_000023635.1|	Escherichia coli;Escherichia coli;Unknown	408;408;408	100;100;100	[('repeat', 2), ('YahD', 1), ('ankyrin', 1), ('transcriptional', 1), ('Putative', 1)]	Putative ankyrin repeat protein YahD;Ankyrin repeat protein;MULTISPECIES: transcriptional regulator [Proteobacteria]	0	PF12796;PF12796	0	ecj:JW0310;eco:b0318;0	0	K06867;0	0
Salix_HiSeq_c602135_g2_i2|m.2	Salix_HiSeq_c602135_g2_i2	5	44	0.271182	1.17783	Treatment	8.47503	0.985042	100	3e-92	269	100	131	99.2366	sp|B7NGY3|IRAD_ECOLU	B7NGY3	130	100	Anti-adapter protein IraD	GO:0005737;GO:0043856;GO:0006974	PF04965	0	eum:ECUMN_4935	0	0	0	Bacteria	Proteobacteria	Gammaproteobacteria	Enterobacteriaceae	Escherichia	Escherichia coli	Bacteria;Proteobacteria;Gammaproteobacteria;Gammaproteobacteria;Gammaproteobacteria;Gammaproteobacteria;Enterobacteriales;Enterobacteriaceae;Escherichia;Escherichia coli	sp|B7NGY3|IRAD_ECOLU;tr|F4T981|F4T981_ECOLX;gi|537167|gb|AAA97222.1|	Escherichia coli;Escherichia coli;Escherichia coli str. K-12 substr. MG1655	269;269;269	100;100;100	[('Anti-adapter', 2), ('IraD', 2), ('K-12', 1), ('MG1655]', 1), ('substr.', 1)]	Anti-adapter protein IraD;Anti-adapter protein IraD;ORF_o133b [Escherichia coli str. K-12 substr. MG1655]	GO:0005737;GO:0043856;GO:0006974;GO:0005737	PF04965;PF04965	0	eum:ECUMN_4935;0	0	0	0
Salix_HiSeq_c602059_g2_i2|m.2	Salix_HiSeq_c602059_g2_i2	6	47	0.261082	1.09861	Treatment	8.86127	0.971365	100	7e-176	490	100	238	99.5798	sp|P76204|YDIV_ECOLI	Q2MB51	237	100	anti-FlhC(2)FlhD(4) factor YdiV	GO:0008134;GO:1902201;GO:0043433;GO:2000678;GO:0006351	PF00563	0	ecj:JW1697;eco:b1707	0	0	0	Bacteria	Proteobacteria	Gammaproteobacteria	Enterobacteriaceae	Escherichia	Escherichia coli	Bacteria;Proteobacteria;Gammaproteobacteria;Gammaproteobacteria;Gammaproteobacteria;Gammaproteobacteria;Enterobacteriales;Enterobacteriaceae;Escherichia;Escherichia coli	sp|P76204|YDIV_ECOLI;gi|485656492|ref|WP_001300634.1|;tr|G0F3J7|G0F3J7_ECOLX	Escherichia coli;Unknown;Escherichia coli	490;490;490	100;100;100	[('anti-FlhC(2)FlhD(4)', 1), ('family', 1), ('EAL', 1), ('Putative', 1), ('Uncharacterized', 1)]	Putative anti-FlhC(2)FlhD(4) factor YdiV;MULTISPECIES: anti-FlhD4C2 factor, inactive EAL family phosphodiesterase [Proteobacteria];Uncharacterized protein ydiV	GO:0008134;GO:1902201;GO:0043433;GO:2000678;GO:0006351;0	PF00563;0;PF00563;PF00563	0	ecj:JW1697;eco:b1707;0	0	0	0
Salix_HiSeq_c600043_g9_i1|m.9	Salix_HiSeq_c600043_g9_i1	22	250	0.401706	2.21368	Treatment	10.9858	0.996944	86.4	1e-70	221	88	126	99.2063	tr|A0A0G4DBH7|A0A0G4DBH7_ECOLX	A0A0G4DBH7	184	67.9348	Antirestriction protein	0	0	0	0	0	0	0	Bacteria	Proteobacteria	Gammaproteobacteria	Enterobacteriaceae	Escherichia	Escherichia coli	Bacteria;Proteobacteria;Gammaproteobacteria;Gammaproteobacteria;Gammaproteobacteria;Gammaproteobacteria;Enterobacteriales;Enterobacteriaceae;Escherichia;Escherichia coli	tr|A0A0G4DBH7|A0A0G4DBH7_ECOLX;gi|823630806|dbj|BAR88011.1|	Escherichia coli;Escherichia coli	221;221	88;88	[('coli]', 1), ('[Escherichia', 1), ('Antirestriction', 1), ('(plasmid)', 1), ('antirestriction', 1)]	Antirestriction protein;antirestriction protein (plasmid) [Escherichia coli]	0	0	0	0	0	0	0
Salix_HiSeq_c600043_g9_i1|m.7	Salix_HiSeq_c600043_g9_i1	22	250	0.401706	2.21368	Treatment	10.9858	0.996944	100	1e-102	296	100	142	99.2958	sp|Q9S4W7|YUBI_ECOLI	Q7AJQ1	141	100	antirestriction protein YubI	0	PF03230	0	pg:1263597	0	0	0	Bacteria	Proteobacteria	Gammaproteobacteria	Enterobacteriaceae	Escherichia	Escherichia coli	Bacteria;Proteobacteria;Gammaproteobacteria;Gammaproteobacteria;Gammaproteobacteria;Gammaproteobacteria;Enterobacteriales;Enterobacteriaceae;Escherichia;Escherichia coli	sp|Q9S4W7|YUBI_ECOLI;tr|A0A0E1M5L6|A0A0E1M5L6_ECOLX;gi|913760460|ref|WP_050489083.1|	Escherichia coli;Escherichia coli;Escherichia coli	296;296;297	100;100;100	[('coli]', 1), ('partial', 1), ('YubI', 1), ('Putative', 1), ('Antirestriction', 1)]	Putative antirestriction protein YubI;Antirestriction protein;hypothetical protein, partial [Escherichia coli]	0	PF03230;PF03230	0	pg:1263597;0	0	0	0
Salix_HiSeq_c488594_g1_i1|m.4	Salix_HiSeq_c488594_g1_i1	7	62	0.202692	0.958943	Treatment	9.70196	0.985448	100	1e-86	254	100	123	100	sp|Q47274|REQ1_ECOLI	Q2MBM9	127	96.8504	Antitermination protein Q homolog from lambdoid prophage DLP12	GO:0003677;GO:0060567;GO:0044010;GO:0031564;GO:0006351	PF06530	0	ecj:JW0539;eco:b0551	0	0	0	Bacteria	Proteobacteria	Gammaproteobacteria	Enterobacteriaceae	Escherichia	Escherichia coli	Bacteria;Proteobacteria;Gammaproteobacteria;Gammaproteobacteria;Gammaproteobacteria;Gammaproteobacteria;Enterobacteriales;Enterobacteriaceae;Escherichia;Escherichia coli	sp|Q47274|REQ1_ECOLI;tr|A0A0E2A6P2|A0A0E2A6P2_ECOLX;gi|949788486|ref|WP_057103203.1|	Escherichia coli;Escherichia coli;Escherichia coli	254;254;255	100;100;100	[('Antitermination', 2), ('coli]', 1), ('from', 1), ('lambdoid', 1), ('antitermination', 1)]	Antitermination protein Q homolog from lambdoid prophage DLP12;Antitermination protein Q;antitermination protein [Escherichia coli]	GO:0003677;GO:0060567;GO:0044010;GO:0031564;GO:0006351;GO:0003677	PF06530;PF06530	0	ecj:JW0539;eco:b0551;0	0	0	0
Salix_HiSeq_c600043_g6_i4|m.2	Salix_HiSeq_c600043_g6_i4	10	96	0.205349	0.953692	Treatment	9.22557	0.99184	100	0	523	100	251	99.6016	sp|P76161|REQ2_ECOLI	P77604	250	100	Antitermination protein Q homolog from lambdoid prophage Qin	GO:0003677;GO:0031564;GO:0006351	PF03589	0	ecj:JW1551;eco:b1559	0	0	0	Bacteria	Proteobacteria	Gammaproteobacteria	Enterobacteriaceae	Escherichia	Escherichia coli	Bacteria;Proteobacteria;Gammaproteobacteria;Gammaproteobacteria;Gammaproteobacteria;Gammaproteobacteria;Enterobacteriales;Enterobacteriaceae;Escherichia;Escherichia coli	sp|P76161|REQ2_ECOLI;tr|A0A0E1LZ74|A0A0E1LZ74_ECOLX;gi|545247112|ref|WP_021545569.1|	Escherichia coli;Escherichia coli;Escherichia coli	523;523;523	100;100;100	[('antitermination', 2), ('coli]', 1), ('Qin', 1), ('from', 1), ('Putative', 1)]	Antitermination protein Q homolog from lambdoid prophage Qin;Putative antitermination protein Q;phage antitermination protein [Escherichia coli]	GO:0003677;GO:0031564;GO:0006351;GO:0003677;GO:0006355	PF03589;PF03589	0	ecj:JW1551;eco:b1559;0	0	0	0
Salix_HiSeq_c601934_g1_i1|m.9	Salix_HiSeq_c601934_g1_i1	17	135	0.179874	0.718923	Treatment	7.90474	0.973502	100	5e-136	390	100	192	99.4792	tr|B7ML87|B7ML87_ECO45	B7ML87	191	100	anti-terminator regulatory protein	GO:0006355;GO:0009607	PF04309	0	ecz:ECS88_3033	0	0	0	Bacteria	Proteobacteria	Gammaproteobacteria	Enterobacteriaceae	Escherichia	Escherichia coli	Bacteria;Proteobacteria;Gammaproteobacteria;Gammaproteobacteria;Gammaproteobacteria;Gammaproteobacteria;Enterobacteriales;Enterobacteriaceae;Escherichia;Escherichia coli	tr|B7ML87|B7ML87_ECO45;sp|Q46906|YGCP_ECOLI;gi|447053010|ref|WP_001130266.1|	Escherichia coli;Escherichia coli;Enterobacteriaceae	390;390;390	100;100;100	[('YgcP', 1), ('Putative', 1), ('Uncharacterized', 1), ('MULTISPECIES:', 1), ('hypothetical', 1)]	Putative anti-terminator regulatory protein;Uncharacterized protein YgcP;MULTISPECIES: hypothetical protein [Enterobacteriaceae]	GO:0006355;GO:0009607;GO:0006355	PF04309;PF04309	0	ecz:ECS88_3033;ecj:JW2738;eco:b2768	0	0	0
Salix_HiSeq_c601978_g2_i5|m.5	Salix_HiSeq_c601978_g2_i5	5	60	0.0968008	0.633522	Treatment	14.2646	0.996385	100	1e-73	220	100	107	99.0654	sp|P52130|RNLB_ECOLI	Q2MAE0	123	86.1789	Antitoxin RnlB	GO:0060702	PF15933	0	ecj:JW5418;eco:b2631	0	0	0	Bacteria	Proteobacteria	Gammaproteobacteria	Enterobacteriaceae	Escherichia	Escherichia coli	Bacteria;Proteobacteria;Gammaproteobacteria;Gammaproteobacteria;Gammaproteobacteria;Gammaproteobacteria;Enterobacteriales;Enterobacteriaceae;Escherichia;Escherichia coli	sp|P52130|RNLB_ECOLI;tr|S1I122|S1I122_ECOLX;gi|446383849|ref|WP_000461704.1|	Escherichia coli;Escherichia coli;Enterobacteriaceae	220;220;220	100;100;100	[('RnlB', 2), ('Antitoxin', 1), ('MULTISPECIES:', 1), ('Phage', 1), ('antitoxin', 1)]	Antitoxin RnlB;Phage protein;MULTISPECIES: antitoxin RnlB [Enterobacteriaceae]	GO:0060702;0	PF15933;PF15933	0	ecj:JW5418;eco:b2631;0	0	0	0
Salix_HiSeq_c602175_g3_i3|m.1	Salix_HiSeq_c602175_g3_i3	19	167	0.327777	1.37729	Treatment	8.43964	0.984516	100	0	1032	100	513	99.8051	sp|P23930|LNT_ECOLI	P77703	512	100	Apolipoprotein N-acyltransferase	GO:0005887;GO:0005886;GO:0016810;GO:0016410;GO:0042158;GO:0006807	PF00795	0	ecj:JW0654;eco:b0657	0	K03820	0	Bacteria	Proteobacteria	Gammaproteobacteria	Enterobacteriaceae	Escherichia	Escherichia coli	Bacteria;Proteobacteria;Gammaproteobacteria;Gammaproteobacteria;Gammaproteobacteria;Gammaproteobacteria;Enterobacteriales;Enterobacteriaceae;Escherichia;Escherichia coli	sp|P23930|LNT_ECOLI;tr|G0FEE3|G0FEE3_ECOLX;gi|446775765|ref|WP_000853021.1|	Escherichia coli;Escherichia coli;Unknown	1032;1032;1032	100;100;100	[('N-acyltransferase', 3), ('Apolipo', 2), ('[Proteobacteria]', 1), ('MULTISPECIES:', 1), ('apolipo', 1)]	Apolipoprotein N-acyltransferase;Apolipoprotein N-acyltransferase;MULTISPECIES: apolipoprotein N-acyltransferase [Proteobacteria]	GO:0005887;GO:0005886;GO:0016810;GO:0016410;GO:0042158;GO:0006807;GO:0016021	PF00795;PF00795	0	ecj:JW0654;eco:b0657;0	0	K03820;0	0
Salix_HiSeq_c602252_g5_i2|m.2	Salix_HiSeq_c602252_g5_i2	36	275	0.370291	1.4799	Treatment	7.64331	0.95177	100	0	667	100	329	99.696	sp|P45395|KDSD_ECOLI	Q2M915	328	100	Arabinose 5-phosphate isomerase KdsD	GO:0019146;GO:0030246;GO:0046872;GO:0019294	PF00571;PF01380	0	ecj:JW3164;eco:b3197	0	K06041	0	Bacteria	Proteobacteria	Gammaproteobacteria	Enterobacteriaceae	Escherichia	Escherichia coli	Bacteria;Proteobacteria;Gammaproteobacteria;Gammaproteobacteria;Gammaproteobacteria;Gammaproteobacteria;Enterobacteriales;Enterobacteriaceae;Escherichia;Escherichia coli	sp|P45395|KDSD_ECOLI;tr|A0A0E2L2U0|A0A0E2L2U0_ECOU3;gi|481024362|ref|WP_001295557.1|	Escherichia coli;Escherichia coli;Unknown	667;667;667	100;100;100	[('isomerase', 3), ('5-phosphate', 3), ('KdsD', 2), ('Arabinose', 2), ('MULTISPECIES:', 1)]	Arabinose 5-phosphate isomerase KdsD;Arabinose 5-phosphate isomerase;MULTISPECIES: arabinose 5-phosphate isomerase KdsD [Proteobacteria]	GO:0019146;GO:0030246;GO:0046872;GO:0019294;GO:0019146;GO:0005975	PF00571;PF01380;PF00571	0	ecj:JW3164;eco:b3197;0	0	K06041;0	0
Salix_HiSeq_c602071_g6_i5|m.1	Salix_HiSeq_c602071_g6_i5	9	96	0.173352	1.09325	Treatment	13.171	0.996263	100	0	1031	100	508	99.8031	tr|H9UW79|H9UW79_ECOLX	H9UW79	507	100	Arabinose-proton symporter	GO:0016021;GO:0022891	PF00083	0	elp:P12B_c2933	0	K02100	0	Bacteria	Proteobacteria	Gammaproteobacteria	Enterobacteriaceae	Escherichia	Escherichia coli	Bacteria;Proteobacteria;Gammaproteobacteria;Gammaproteobacteria;Gammaproteobacteria;Gammaproteobacteria;Enterobacteriales;Enterobacteriaceae;Escherichia;Escherichia coli	tr|H9UW79|H9UW79_ECOLX;gi|331036998|gb|EGI09222.1|;sp|P0AE24|ARAE_ECOLI	Escherichia coli;Escherichia coli H736;Escherichia coli	1031;1031;950	100;100;92	[('symporter', 3), ('Arabinose-proton', 2), ('arabinose-proton', 1), ('(Arabinose', 1), ('transporter)', 1)]	Arabinose-proton symporter;arabinose-proton symporter (Arabinose transporter) [Escherichia coli H736];Arabinose-proton symporter	GO:0016021;GO:0022891;0;GO:0005887;GO:0005886;GO:0015150;GO:0015147;GO:0005351;GO:0015293;GO:0015756;GO:0042882;GO:0015992	PF00083;0;PF00083	0	elp:P12B_c2933;0;ecj:JW2809;eco:b2841	0	K02100;0;K02100	0
Salix_HiSeq_c602208_g1_i3|m.5	Salix_HiSeq_c602208_g1_i3	12	90	0.146468	0.690881	Treatment	10.8828	0.962855	96.53	2e-143	412	96	204	99.0196	tr|I2WDZ6|I2WDZ6_ECOLX	I2WDZ6	252	80.1587	AraC-like ligand binding domain protein	GO:0043565;GO:0003700	PF02311	0	0	0	0	0	Bacteria	Proteobacteria	Gammaproteobacteria	Enterobacteriaceae	Escherichia	Escherichia coli	Bacteria;Proteobacteria;Gammaproteobacteria;Gammaproteobacteria;Gammaproteobacteria;Gammaproteobacteria;Enterobacteriales;Enterobacteriaceae;Escherichia;Escherichia coli	tr|I2WDZ6|I2WDZ6_ECOLX;gi|446206941|ref|WP_000284796.1|;sp|P77402|YDIP_ECOLI	Escherichia coli;Escherichia coli;Escherichia coli	412;412;410	96;96;96	[('transcriptional', 2), ('regulator', 2), ('coli]', 1), ('domain', 1), ('ligand', 1)]	AraC-like ligand binding domain protein;AraC family transcriptional regulator [Escherichia coli];Uncharacterized HTH-type transcriptional regulator YdiP	GO:0043565;GO:0003700;0;GO:0005829;GO:0000987;GO:0006355;GO:0006351	PF02311;0;PF02311;PF12833	0	0;ecj:JW1686;eco:b1696	0	0	0
Salix_HiSeq_c600487_g7_i2|m.3	Salix_HiSeq_c600487_g7_i2	14	109	0.280207	1.29948	Treatment	9.91578	0.971989	100	3e-170	476	100	239	99.5816	sp|P0AE36|ARTQ_SHIFL	P77290	238	100	Arginine ABC transporter permease protein ArtQ	GO:0016021;GO:0005886;GO:0005215;GO:0006865	PF00528	0	sfl:SF0816;sfx:S0858	0	K09999	0	Bacteria	Proteobacteria	Gammaproteobacteria	Enterobacteriaceae	Shigella	Shigella	Bacteria;Proteobacteria;Gammaproteobacteria;Gammaproteobacteria;Gammaproteobacteria;Gammaproteobacteria;Enterobacteriales;Enterobacteriaceae;Shigella	sp|P0AE36|ARTQ_SHIFL;tr|A0A0E2A393|A0A0E2A393_ECOLX;gi|446924435|ref|WP_001001691.1|	Shigella;Escherichia coli;Unknown	476;476;476	100;100;100	[('ArtQ', 3), ('permease', 3), ('transporter', 3), ('ABC', 2), ('Arginine', 2)]	Arginine ABC transporter permease protein ArtQ;Arginine transporter permease subunit ArtQ;MULTISPECIES: arginine ABC transporter permease ArtQ [Proteobacteria]	GO:0016021;GO:0005886;GO:0005215;GO:0006865;GO:0016021	PF00528;PF00528	0	sfl:SF0816;sfx:S0858;0	0	K09999;0	0
Salix_HiSeq_c602052_g1_i4|m.9	Salix_HiSeq_c602052_g1_i4	19	166	0.217571	1.13188	Treatment	9.97541	0.987071	100	9e-113	330	100	158	100	sp|Q83L52|ASTA_SHIFL	Q7UCI8	344	45.9302	Arginine N-succinyltransferase	GO:0008791;GO:0019544;GO:0019545	PF04958	0	sfl:SF1479;sfx:S1596	0	K00673	0	Bacteria	Proteobacteria	Gammaproteobacteria	Enterobacteriaceae	Shigella	Shigella	Bacteria;Proteobacteria;Gammaproteobacteria;Gammaproteobacteria;Gammaproteobacteria;Gammaproteobacteria;Enterobacteriales;Enterobacteriaceae;Shigella	sp|Q83L52|ASTA_SHIFL;tr|W1WW19|W1WW19_ECOLX;gi|920344080|ref|WP_052980112.1|	Shigella;Escherichia coli;Shigella sonnei	330;329;330	100;100;100	[('N-succinyltransferase', 2), ('Arginine', 2), ('partial', 1), ('[Shigella', 1), ('sonnei]', 1)]	Arginine N-succinyltransferase;Arginine N-succinyltransferase (Fragment);hypothetical protein, partial [Shigella sonnei]	GO:0008791;GO:0019544;GO:0019545;GO:0008791	PF04958;PF04958	0	sfl:SF1479;sfx:S1596;0	0	K00673;0	0
Salix_HiSeq_c602044_g8_i1|m.3	Salix_HiSeq_c602044_g8_i1	11	87	0.306241	1.28079	Treatment	8.45576	0.97851	100	1e-110	318	100	157	99.3631	sp|Q3YX10|ARGR_SHISS	Q3YX10	156	100	Arginine repressor	GO:0005737;GO:0034618;GO:0003677;GO:0003700;GO:0006526;GO:0051259;GO:0006351	PF01316;PF02863	0	ssn:SSON_3379	0	K03402	0	Bacteria	Proteobacteria	Gammaproteobacteria	Enterobacteriaceae	Shigella	Shigella	Bacteria;Proteobacteria;Gammaproteobacteria;Gammaproteobacteria;Gammaproteobacteria;Gammaproteobacteria;Enterobacteriales;Enterobacteriaceae;Shigella	sp|Q3YX10|ARGR_SHISS;tr|I6BF33|I6BF33_SHIFL;gi|447180590|ref|WP_001257846.1|	Shigella;Shigella;Unknown	318;318;318	100;100;100	[('repressor', 3), ('Arginine', 2), ('[Proteobacteria]', 1), ('MULTISPECIES:', 1), ('arginine', 1)]	Arginine repressor;Arginine repressor;MULTISPECIES: arginine repressor [Proteobacteria]	GO:0005737;GO:0034618;GO:0003677;GO:0003700;GO:0006526;GO:0051259;GO:0006351;GO:0005737	PF01316;PF02863;PF01316	0	ssn:SSON_3379;0	0	K03402;0	0
Salix_HiSeq_c600487_g7_i2|m.2	Salix_HiSeq_c600487_g7_i2	14	109	0.280207	1.29948	Treatment	9.91578	0.971989	100	0	503	100	243	99.5885	sp|P0AAF9|ARTP_SHIFL	P77355	242	100	Arginine transport ATP-binding protein ArtP	GO:0005886;GO:0015424;GO:0005524	PF00005	0	sfl:SF0818;sfx:S0860	0	K10000	0	Bacteria	Proteobacteria	Gammaproteobacteria	Enterobacteriaceae	Shigella	Shigella	Bacteria;Proteobacteria;Gammaproteobacteria;Gammaproteobacteria;Gammaproteobacteria;Gammaproteobacteria;Enterobacteriales;Enterobacteriaceae;Shigella	sp|P0AAF9|ARTP_SHIFL;tr|A0A0E2L7Z2|A0A0E2L7Z2_ECOU3;gi|566287063|gb|ETJ27897.1|	Shigella;Escherichia coli;Escherichia coli DORA_A_5_14_21	503;503;504	100;100;100	[('Arginine', 3), ('ATP-binding', 3), ('transport', 3), ('ArtP', 2), ('partial', 1)]	Arginine transport ATP-binding protein ArtP;Arginine transport ATP-binding protein ArtP;Arginine transport ATP-binding protein ArtP, partial [Escherichia coli DORA_A_5_14_21]	GO:0005886;GO:0015424;GO:0005524	PF00005;PF00005	0	sfl:SF0818;sfx:S0860;0	0	K10000;0	0
Salix_HiSeq_c600487_g7_i2|m.4	Salix_HiSeq_c600487_g7_i2	14	109	0.280207	1.29948	Treatment	9.91578	0.971989	100	8e-156	443	100	223	99.5516	tr|B7MHG5|B7MHG5_ECO45	B7MHG5	222	100	Arginine transporter subunit membrane component of ABC superfamily	GO:0016021;GO:0005886;GO:0005215	PF00528	0	ecz:ECS88_0879	0	K09998	0	Bacteria	Proteobacteria	Gammaproteobacteria	Enterobacteriaceae	Escherichia	Escherichia coli	Bacteria;Proteobacteria;Gammaproteobacteria;Gammaproteobacteria;Gammaproteobacteria;Gammaproteobacteria;Enterobacteriales;Enterobacteriaceae;Escherichia;Escherichia coli	tr|B7MHG5|B7MHG5_ECO45;sp|P0AE33|ARTM_SHIFL;gi|446386636|ref|WP_000464491.1|	Escherichia coli;Shigella;Unknown	443;443;443	100;100;100	[('ABC', 3), ('transporter', 3), ('permease', 2), ('Arginine', 2), ('ArtM', 2)]	Arginine transporter subunit membrane component of ABC superfamily;Arginine ABC transporter permease protein ArtM;MULTISPECIES: arginine ABC transporter permease ArtM [Proteobacteria]	GO:0016021;GO:0005886;GO:0005215;GO:0016021;GO:0006865	PF00528;PF00528	0	ecz:ECS88_0879;sfl:SF0815;sfx:S0857	0	K09998;K09998	0
Salix_HiSeq_c600936_g2_i1|m.1	Salix_HiSeq_c600936_g2_i1	12	85	0.349544	1.1887	Treatment	6.72627	0.952586	100	0	881	100	446	99.7758	tr|B7MJY9|B7MJY9_ECO45	B7MJY9	445	100	Arginine/agmatine antiporter	GO:0016021;GO:0015171	PF13520	PTHR11785	ecz:ECS88_4617	0	K03759	0	Bacteria	Proteobacteria	Gammaproteobacteria	Enterobacteriaceae	Escherichia	Escherichia coli	Bacteria;Proteobacteria;Gammaproteobacteria;Gammaproteobacteria;Gammaproteobacteria;Gammaproteobacteria;Enterobacteriales;Enterobacteriaceae;Escherichia;Escherichia coli	tr|B7MJY9|B7MJY9_ECO45;sp|P60064|ADIC_SHIFL;gi|446015300|ref|WP_000093155.1|	Escherichia coli;Shigella;Shigella flexneri	881;881;881	100;100;100	[('antiporter', 3), ('Arginine/agmatine', 2), ('flexneri]', 1), ('arginine:agmatine', 1), ('[Shigella', 1)]	Arginine/agmatine antiporter;Arginine/agmatine antiporter;arginine:agmatine antiporter [Shigella flexneri]	GO:0016021;GO:0015171;GO:0016021;GO:0005886;GO:0015297	PF13520;PF13520	PTHR11785;PTHR11785	ecz:ECS88_4617;sfl:SF4108;sfx:S3622	0	K03759;K03759	0
Salix_HiSeq_c601001_g2_i3|m.2	Salix_HiSeq_c601001_g2_i3	25	199	0.268834	1.1824	Treatment	8.69122	0.968491	100	0	1167	100	564	99.8227	sp|P11875|SYR_ECOLI	P11875	577	97.5737	Arginine--tRNA ligase	GO:0005737;GO:0005829;GO:0004814;GO:0005524;GO:0006420	PF03485;PF05746;PF00750	PTHR11956	ecj:JW1865;eco:b1876	0	K01887	0	Bacteria	Proteobacteria	Gammaproteobacteria	Enterobacteriaceae	Escherichia	Escherichia coli	Bacteria;Proteobacteria;Gammaproteobacteria;Gammaproteobacteria;Gammaproteobacteria;Gammaproteobacteria;Enterobacteriales;Enterobacteriaceae;Escherichia;Escherichia coli	sp|P11875|SYR_ECOLI;tr|D6JAF8|D6JAF8_ECOLX;gi|584580148|pdb|4OBY|A	Escherichia coli;Escherichia coli;Escherichia coli K-12	1167;1167;1168	100;100;100	[('ligase', 2), ('Arginine--tRNA', 2), ('And', 1), ('Arginyl-trna', 1), ('Chain', 1)]	Arginine--tRNA ligase;Arginine--tRNA ligase;Chain A, Crystal Structure Of E.coli Arginyl-trna Synthetase And Ligand Binding Studies Revealed Key Residues In Arginine Recognition	GO:0005737;GO:0005829;GO:0004814;GO:0005524;GO:0006420;GO:0005737	PF03485;PF05746;PF00750;PF03485	PTHR11956;PTHR11956	ecj:JW1865;eco:b1876;0	0	K01887;0	0
Salix_HiSeq_c601169_g3_i2|m.3	Salix_HiSeq_c601169_g3_i2	35	270	0.365035	1.5886	Treatment	8.81589	0.953983	100	0	935	100	458	99.7817	sp|B7NFR0|ARLY_ECOLU	B7NFR0	457	100	Argininosuccinate lyase	GO:0005737;GO:0004056;GO:0042450	PF14698;PF00206	PTHR11444;PTHR11444:SF3	eum:ECUMN_4491	0	K01755	0	Bacteria	Proteobacteria	Gammaproteobacteria	Enterobacteriaceae	Escherichia	Escherichia coli	Bacteria;Proteobacteria;Gammaproteobacteria;Gammaproteobacteria;Gammaproteobacteria;Gammaproteobacteria;Enterobacteriales;Enterobacteriaceae;Escherichia;Escherichia coli	sp|B7NFR0|ARLY_ECOLU;tr|G0F9S6|G0F9S6_ECOLX;gi|447152831|ref|WP_001230087.1|	Escherichia coli;Escherichia coli;Unknown	935;935;935	100;100;100	[('lyase', 3), ('Argininosuccinate', 2), ('[Proteobacteria]', 1), ('MULTISPECIES:', 1), ('argininosuccinate', 1)]	Argininosuccinate lyase;Argininosuccinate lyase;MULTISPECIES: argininosuccinate lyase [Proteobacteria]	GO:0005737;GO:0004056;GO:0042450;GO:0005737	PF14698;PF00206;PF14698	PTHR11444;PTHR11444:SF3;PTHR11444	eum:ECUMN_4491;0	0	K01755;0	0
Salix_HiSeq_c584454_g1_i3|m.1	Salix_HiSeq_c584454_g1_i3	5	42	0.144894	0.703522	Treatment	8.76857	0.981522	100	0	930	100	448	99.7768	sp|B1LFS3|ASSY_ECOSM	B1LFS3	447	100	Argininosuccinate synthase	GO:0005737;GO:0004055;GO:0005524;GO:0006526	PF00764	0	ecm:EcSMS35_3468	0	K01940	0	Bacteria	Proteobacteria	Gammaproteobacteria	Enterobacteriaceae	Escherichia	Escherichia coli	Bacteria;Proteobacteria;Gammaproteobacteria;Gammaproteobacteria;Gammaproteobacteria;Gammaproteobacteria;Enterobacteriales;Enterobacteriaceae;Escherichia;Escherichia coli	sp|B1LFS3|ASSY_ECOSM;tr|D6JF47|D6JF47_ECOLX;gi|446129825|ref|WP_000207680.1|	Escherichia coli;Escherichia coli;Unknown	930;930;930	100;100;100	[('synthase', 3), ('Argininosuccinate', 2), ('[Proteobacteria]', 1), ('argininosuccinate', 1), ('MULTISPECIES:', 1)]	Argininosuccinate synthase;Argininosuccinate synthase;MULTISPECIES: argininosuccinate synthase [Proteobacteria]	GO:0005737;GO:0004055;GO:0005524;GO:0006526;GO:0005737	PF00764;PF00764	0	ecm:EcSMS35_3468;0	0	K01940;0	0
Salix_HiSeq_c601160_g1_i1|m.4	Salix_HiSeq_c601160_g1_i1	10	66	0.277122	1.15793	Treatment	8.55825	0.958443	100	9e-89	266	100	134	99.2537	tr|H9UQ68|H9UQ68_ECOLX	H9UQ68	133	100	Arginyl-tRNA synthetase, class Ic	GO:0004812	0	0	elp:P12B_c0786	0	0	0	Bacteria	Proteobacteria	Gammaproteobacteria	Enterobacteriaceae	Escherichia	Escherichia coli	Bacteria;Proteobacteria;Gammaproteobacteria;Gammaproteobacteria;Gammaproteobacteria;Gammaproteobacteria;Enterobacteriales;Enterobacteriaceae;Escherichia;Escherichia coli	tr|H9UQ68|H9UQ68_ECOLX;gi|383102152|gb|AFG39661.1|	Escherichia coli;Escherichia coli P12b	266;266	100;100	[('Arginyl-tRNA', 2), ('synthetase,', 2), ('class', 2), ('P12b]', 1), ('coli', 1)]	Arginyl-tRNA synthetase, class Ic;Arginyl-tRNA synthetase, class Ic [Escherichia coli P12b]	GO:0004812	0	0	elp:P12B_c0786	0	0	0
Salix_HiSeq_c601567_g3_i3|m.3	Salix_HiSeq_c601567_g3_i3	10	73	0.258192	1.16637	Treatment	8.97701	0.972359	100	0	578	100	294	99.6599	sp|P46136|YDDG_ECOLI	P77342	293	100	Aromatic amino acid exporter YddG	GO:0016021;GO:0005886;GO:0015192;GO:0015196;GO:0005302;GO:0015823;GO:0015827;GO:0015828	PF00892	0	ecj:JW1469;eco:b1473	0	0	0	Bacteria	Proteobacteria	Gammaproteobacteria	Enterobacteriaceae	Escherichia	Escherichia coli	Bacteria;Proteobacteria;Gammaproteobacteria;Gammaproteobacteria;Gammaproteobacteria;Gammaproteobacteria;Enterobacteriales;Enterobacteriaceae;Escherichia;Escherichia coli	sp|P46136|YDDG_ECOLI;tr|D8ALN4|D8ALN4_ECOLX;gi|446120350|ref|WP_000198205.1|	Escherichia coli;Escherichia coli;Escherichia coli	578;578;578	100;100;100	[('exporter', 2), ('YddG', 2), ('acid', 2), ('amino', 2), ('coli]', 1)]	Aromatic amino acid exporter YddG;Putative membrane protein;aromatic amino acid exporter YddG [Escherichia coli]	GO:0016021;GO:0005886;GO:0015192;GO:0015196;GO:0005302;GO:0015823;GO:0015827;GO:0015828;GO:0016021	PF00892;PF00892	0	ecj:JW1469;eco:b1473;0	0	0	0
Salix_HiSeq_c590484_g1_i1|m.1	Salix_HiSeq_c590484_g1_i1	6	42	0.333533	1.25048	Treatment	7.08999	0.960491	100	0	786	100	382	99.7382	sp|P04693|TYRB_ECOLI	Q2M6Q0	397	95.9698	Aromatic-amino-acid aminotransferase	GO:0005737;GO:0005829;GO:0008793;GO:0042802;GO:0050048;GO:0080130;GO:0004838;GO:0030170;GO:0006532;GO:0033585;GO:0009098;GO:0019292	PF00155	PTHR11879	ecj:JW4014;eco:b4054	0	K00832	0	Bacteria	Proteobacteria	Gammaproteobacteria	Enterobacteriaceae	Escherichia	Escherichia coli	Bacteria;Proteobacteria;Gammaproteobacteria;Gammaproteobacteria;Gammaproteobacteria;Gammaproteobacteria;Enterobacteriales;Enterobacteriaceae;Escherichia;Escherichia coli	sp|P04693|TYRB_ECOLI;tr|A0A0E1M4G4|A0A0E1M4G4_ECOLX;gi|446409130|ref|WP_000486985.1|	Escherichia coli;Escherichia coli;Unknown	786;786;786	100;100;100	[('aminotransferase', 2), ('PLP-dependent', 1), ('Aromatic-amino-acid', 1), ('aromatic', 1), ('tyrosine-repressible,', 1)]	Aromatic-amino-acid aminotransferase;Tyrosine aminotransferase, tyrosine-repressible, PLP-dependent;MULTISPECIES: aromatic amino acid aminotransferase [Proteobacteria]	GO:0005737;GO:0005829;GO:0008793;GO:0042802;GO:0050048;GO:0080130;GO:0004838;GO:0030170;GO:0006532;GO:0033585;GO:0009098;GO:0019292;GO:0009058;GO:0006520	PF00155;PF00155	PTHR11879;PTHR11879	ecj:JW4014;eco:b4054;0	0	K00832;0	0
Salix_HiSeq_c600383_g1_i2|m.11	Salix_HiSeq_c600383_g1_i2	9	84	0.133802	0.704551	Treatment	10.7278	0.990812	100	1e-67	216	100	107	99.0654	sp|Q8XDJ5|ULAA_ECO57	Q7A8U8	465	22.7957	Ascorbate-specific permease IIC component UlaA	GO:0016021;GO:0005886;GO:0009401	PF03611	0	ece:Z5802;ecs:ECs5169	0	K03475	0	Bacteria	Proteobacteria	Gammaproteobacteria	Enterobacteriaceae	Escherichia	Escherichia coli	Bacteria;Proteobacteria;Gammaproteobacteria;Gammaproteobacteria;Gammaproteobacteria;Gammaproteobacteria;Enterobacteriales;Enterobacteriaceae;Escherichia;Escherichia coli	sp|Q8XDJ5|ULAA_ECO57;tr|E7T5Z8|E7T5Z8_SHIBO;gi|340737455|gb|EGR71714.1|	Escherichia coli;Shigella;Escherichia coli O104:H4 str. LB226692	216;211;211	100;98;98	[('component', 2), ('IIC', 2), ('Ascorbate-specific', 2), ('PTS', 2), ('[Escherichia', 1)]	Ascorbate-specific permease IIC component UlaA;Ascorbate-specific PTS system, EIIC component;PTS system ascorbate-specific transporter subunit IIC [Escherichia coli O104:H4 str. LB226692]	GO:0016021;GO:0005886;GO:0009401;GO:0016021	PF03611;PF03611	0	ece:Z5802;ecs:ECs5169;0	0	K03475;0	0
Salix_HiSeq_c600383_g1_i1|m.9	Salix_HiSeq_c600383_g1_i1	15	113	0.216833	0.960752	Treatment	8.59551	0.963579	100	7e-80	248	100	124	99.1935	sp|Q31TC4|ULAA_SHIBS	Q31TC4	456	26.9737	Ascorbate-specific permease IIC component UlaA	GO:0016021;GO:0005886;GO:0009401	PF03611	0	sbo:SBO_4262	0	K03475	0	Bacteria	Proteobacteria	Gammaproteobacteria	Enterobacteriaceae	Shigella	Shigella	Bacteria;Proteobacteria;Gammaproteobacteria;Gammaproteobacteria;Gammaproteobacteria;Gammaproteobacteria;Enterobacteriales;Enterobacteriaceae;Shigella	sp|Q31TC4|ULAA_SHIBS;tr|G5LXE1|G5LXE1_SALET;gi|535150804|gb|EQS95627.1|	Shigella;Salmonella;Escherichia coli HVH 171 (4-3191958)	248;243;243	100;98;98	[('permease', 2), ('component', 2), ('IIC', 2), ('Ascorbate-specific', 2), ('HVH', 1)]	Ascorbate-specific permease IIC component UlaA;Ascorbate-specific PTS system E2C protein;ascorbate-specific permease IIC component ulaA [Escherichia coli HVH 171 (4-3191958)]	GO:0016021;GO:0005886;GO:0009401;GO:0016021	PF03611;PF03611	0	sbo:SBO_4262;0	0	K03475;0	0
Salix_HiSeq_c600383_g1_i1|m.13	Salix_HiSeq_c600383_g1_i1	15	113	0.216833	0.960752	Treatment	8.59551	0.963579	100	1e-69	209	100	102	99.0196	sp|P69822|ULAB_ECOLI	Q2M6B1	101	100	Ascorbate-specific phosphotransferase enzyme IIB component	GO:0005737;GO:0016301;GO:0008982;GO:0090585;GO:0034219;GO:0015882;GO:0009401	PF02302	0	ecj:JW4152;eco:b4194	0	K02822	0	Bacteria	Proteobacteria	Gammaproteobacteria	Enterobacteriaceae	Escherichia	Escherichia coli	Bacteria;Proteobacteria;Gammaproteobacteria;Gammaproteobacteria;Gammaproteobacteria;Gammaproteobacteria;Enterobacteriales;Enterobacteriaceae;Escherichia;Escherichia coli	sp|P69822|ULAB_ECOLI;tr|W1Y9F3|W1Y9F3_9ZZZZ;gi|91075317|gb|ABE10198.1|	Escherichia coli;Unknown;Escherichia coli UTI89	209;209;209	100;100;100	[('IIB', 3), ('putative', 2), ('component', 2), ('enzyme', 2), ('phosphotransferase', 2)]	Ascorbate-specific phosphotransferase enzyme IIB component;Ascorbate-specific phosphotransferase enzyme IIB component;putative PTS system IIB protein;subunit of SgaTBA, a putative PTS permease [Escherichia coli UTI89]	GO:0005737;GO:0016301;GO:0008982;GO:0090585;GO:0034219;GO:0015882;GO:0009401	PF02302;PF02302	0	ecj:JW4152;eco:b4194;0	0	K02822;0	0
Salix_HiSeq_c600383_g1_i2|m.13	Salix_HiSeq_c600383_g1_i2	9	84	0.133802	0.704551	Treatment	10.7278	0.990812	100	1e-69	209	100	102	99.0196	sp|P69822|ULAB_ECOLI	Q2M6B1	101	100	Ascorbate-specific phosphotransferase enzyme IIB component	GO:0005737;GO:0016301;GO:0008982;GO:0090585;GO:0034219;GO:0015882;GO:0009401	PF02302	0	ecj:JW4152;eco:b4194	0	K02822	0	Bacteria	Proteobacteria	Gammaproteobacteria	Enterobacteriaceae	Escherichia	Escherichia coli	Bacteria;Proteobacteria;Gammaproteobacteria;Gammaproteobacteria;Gammaproteobacteria;Gammaproteobacteria;Enterobacteriales;Enterobacteriaceae;Escherichia;Escherichia coli	sp|P69822|ULAB_ECOLI;tr|W1Y9F3|W1Y9F3_9ZZZZ;gi|91075317|gb|ABE10198.1|	Escherichia coli;Unknown;Escherichia coli UTI89	209;209;209	100;100;100	[('IIB', 3), ('putative', 2), ('component', 2), ('enzyme', 2), ('phosphotransferase', 2)]	Ascorbate-specific phosphotransferase enzyme IIB component;Ascorbate-specific phosphotransferase enzyme IIB component;putative PTS system IIB protein;subunit of SgaTBA, a putative PTS permease [Escherichia coli UTI89]	GO:0005737;GO:0016301;GO:0008982;GO:0090585;GO:0034219;GO:0015882;GO:0009401	PF02302;PF02302	0	ecj:JW4152;eco:b4194;0	0	K02822;0	0
Salix_HiSeq_c602238_g2_i1|m.1	Salix_HiSeq_c602238_g2_i1	16	125	0.272328	1.32711	Treatment	9.68531	0.973889	100	0	1191	100	592	99.8311	tr|G2AM28|G2AM28_ECOLX	G2AM28	686	86.1516	AsmA family protein	GO:0016021	PF05170;PF05170	0	0	0	0	0	Bacteria	Proteobacteria	Gammaproteobacteria	Enterobacteriaceae	Escherichia	Escherichia coli	Bacteria;Proteobacteria;Gammaproteobacteria;Gammaproteobacteria;Gammaproteobacteria;Gammaproteobacteria;Enterobacteriales;Enterobacteriaceae;Escherichia;Escherichia coli	tr|G2AM28|G2AM28_ECOLX;sp|P37645|YHJG_ECOLI;gi|485828892|ref|WP_001443482.1|	Escherichia coli;Escherichia coli;Escherichia coli	1191;1191;1191	100;100;100	[('coli]', 1), ('family', 1), ('Uncharacterized', 1), ('YhjG', 1), ('AsmA', 1)]	AsmA family protein;Uncharacterized protein YhjG;hypothetical protein [Escherichia coli]	GO:0016021;GO:0016021;GO:0005886	PF05170;PF05170	0	ecj:JW3492;eco:b3524	0	K07290	0
Salix_HiSeq_c602238_g2_i1|m.6	Salix_HiSeq_c602238_g2_i1	16	125	0.272328	1.32711	Treatment	9.68531	0.973889	100	1e-45	167	100	161	49.6894	tr|A0A0A7A3R5|A0A0A7A3R5_SHIDY	A0A0A7A3R5	691	11.5774	AsmA family protein	GO:0016021	PF05170;PF05170	0	0	0	0	0	Bacteria	Proteobacteria	Gammaproteobacteria	Enterobacteriaceae	Shigella	Shigella	Bacteria;Proteobacteria;Gammaproteobacteria;Gammaproteobacteria;Gammaproteobacteria;Gammaproteobacteria;Enterobacteriales;Enterobacteriaceae;Shigella	tr|A0A0A7A3R5|A0A0A7A3R5_SHIDY;gi|466662|gb|AAB18501.1|;sp|P37645|YHJG_ECOLI	Shigella;Escherichia coli str. K-12 substr. MG1655;Escherichia coli	167;162;157	100;97;94	[('product', 1), ('unnamed', 1), ('family', 1), ('Uncharacterized', 1), ('K-12', 1)]	AsmA family protein;unnamed protein product [Escherichia coli str. K-12 substr. MG1655];Uncharacterized protein YhjG	GO:0016021;0;GO:0016021;GO:0005886	PF05170;PF05170;0;PF05170	0	0;ecj:JW3492;eco:b3524	0	0;K07290	0
Salix_HiSeq_c595976_g1_i2|m.2	Salix_HiSeq_c595976_g1_i2	11	87	0.108465	0.448352	Treatment	8.48919	0.980488	100	0	964	100	467	99.7859	sp|Q3Z3J0|SYN_SHISS	Q3Z3J0	466	100	Asparagine--tRNA ligase	GO:0005737;GO:0004816;GO:0005524;GO:0003676;GO:0006421	PF00152;PF01336	PTHR22594;PTHR22594:SF6	ssn:SSON_0933	0	K01893	0	Bacteria	Proteobacteria	Gammaproteobacteria	Enterobacteriaceae	Shigella	Shigella	Bacteria;Proteobacteria;Gammaproteobacteria;Gammaproteobacteria;Gammaproteobacteria;Gammaproteobacteria;Enterobacteriales;Enterobacteriaceae;Shigella	sp|Q3Z3J0|SYN_SHISS;tr|W1WRR0|W1WRR0_9ZZZZ;gi|446040026|ref|WP_000117881.1|	Shigella;Unknown;Unknown	964;964;964	100;100;100	[('ligase', 3), ('Asparagine-tRNA', 1), ('Asparagine--tRNA', 1), ('MULTISPECIES:', 1), ('[Proteobacteria]', 1)]	Asparagine--tRNA ligase;Asparagine-tRNA ligase;MULTISPECIES: asparagine--tRNA ligase [Proteobacteria]	GO:0005737;GO:0004816;GO:0005524;GO:0003676;GO:0006421;GO:0005737	PF00152;PF01336;PF00152	PTHR22594;PTHR22594:SF6;PTHR22594	ssn:SSON_0933;0	0	K01893;0	0
Salix_HiSeq_c595976_g1_i9|m.2	Salix_HiSeq_c595976_g1_i9	9	83	0.0999552	0.435427	Treatment	8.47138	0.989237	100	0	964	100	467	99.7859	sp|Q3Z3J0|SYN_SHISS	Q3Z3J0	466	100	Asparagine--tRNA ligase	GO:0005737;GO:0004816;GO:0005524;GO:0003676;GO:0006421	PF00152;PF01336	PTHR22594;PTHR22594:SF6	ssn:SSON_0933	0	K01893	0	Bacteria	Proteobacteria	Gammaproteobacteria	Enterobacteriaceae	Shigella	Shigella	Bacteria;Proteobacteria;Gammaproteobacteria;Gammaproteobacteria;Gammaproteobacteria;Gammaproteobacteria;Enterobacteriales;Enterobacteriaceae;Shigella	sp|Q3Z3J0|SYN_SHISS;tr|W1WRR0|W1WRR0_9ZZZZ;gi|446040026|ref|WP_000117881.1|	Shigella;Unknown;Unknown	964;964;964	100;100;100	[('ligase', 3), ('Asparagine-tRNA', 1), ('Asparagine--tRNA', 1), ('MULTISPECIES:', 1), ('[Proteobacteria]', 1)]	Asparagine--tRNA ligase;Asparagine-tRNA ligase;MULTISPECIES: asparagine--tRNA ligase [Proteobacteria]	GO:0005737;GO:0004816;GO:0005524;GO:0003676;GO:0006421;GO:0005737	PF00152;PF01336;PF00152	PTHR22594;PTHR22594:SF6;PTHR22594	ssn:SSON_0933;0	0	K01893;0	0
Salix_HiSeq_c601794_g3_i1|m.7	Salix_HiSeq_c601794_g3_i1	20	160	0.313904	1.34077	Treatment	8.59213	0.971386	100	1e-89	262	100	127	99.2126	sp|Q3Z5M9|PAND_SHISS	Q3Z5M9	126	100	Aspartate 1-decarboxylase	GO:0005737;GO:0004068;GO:0006523;GO:0015940	PF02261	PTHR21012	ssn:SSON_0139	0	K01579	0	Bacteria	Proteobacteria	Gammaproteobacteria	Enterobacteriaceae	Shigella	Shigella	Bacteria;Proteobacteria;Gammaproteobacteria;Gammaproteobacteria;Gammaproteobacteria;Gammaproteobacteria;Enterobacteriales;Enterobacteriaceae;Shigella	sp|Q3Z5M9|PAND_SHISS;gi|446544169|ref|WP_000621515.1|;tr|A0A0H5Q1M8|A0A0H5Q1M8_9ZZZZ	Shigella;Unknown;Unknown	262;262;262	100;100;100	[('1-decarboxylase', 2), ('Uncharacterized', 1), ('MULTISPECIES:', 1), ('[Proteobacteria]', 1), ('aspartate', 1)]	Aspartate 1-decarboxylase;MULTISPECIES: aspartate 1-decarboxylase [Proteobacteria];Uncharacterized protein	GO:0005737;GO:0004068;GO:0006523;GO:0015940;0;GO:0006523	PF02261;0;PF02261	PTHR21012;0;PTHR21012	ssn:SSON_0139;0	0	K01579;0	0
Salix_HiSeq_c597789_g5_i1|m.3	Salix_HiSeq_c597789_g5_i1	32	240	0.279359	1.22249	Treatment	9.01199	0.951321	100	0	984	100	479	99.7912	sp|P0AC40|ASPA_SHIFL	P78140	478	100	Aspartate ammonia-lyase	GO:0008797;GO:0006531;GO:0006099	PF10415;PF00206	PTHR11444	sfl:SF4293;sfx:S4560	0	K01744	0	Bacteria	Proteobacteria	Gammaproteobacteria	Enterobacteriaceae	Shigella	Shigella	Bacteria;Proteobacteria;Gammaproteobacteria;Gammaproteobacteria;Gammaproteobacteria;Gammaproteobacteria;Enterobacteriales;Enterobacteriaceae;Shigella	sp|P0AC40|ASPA_SHIFL;tr|A0A0E2KX38|A0A0E2KX38_ECOU3;gi|445991582|ref|WP_000069437.1|	Shigella;Escherichia coli;Unknown	984;984;984	100;100;100	[('ammonia-lyase', 3), ('Aspartate', 2), ('aspartate', 1), ('[Proteobacteria]', 1), ('MULTISPECIES:', 1)]	Aspartate ammonia-lyase;Aspartate ammonia-lyase;MULTISPECIES: aspartate ammonia-lyase [Proteobacteria]	GO:0008797;GO:0006531;GO:0006099;GO:0008797	PF10415;PF00206;PF10415	PTHR11444;PTHR11444	sfl:SF4293;sfx:S4560;0	0	K01744;0	0
Salix_HiSeq_c602071_g6_i5|m.4	Salix_HiSeq_c602071_g6_i5	9	96	0.173352	1.09325	Treatment	13.171	0.996263	100	8e-167	471	100	231	99.5671	tr|A0A094WL29|A0A094WL29_ECOLX	A0A094WL29	230	100	Aspartate racemase	GO:0036361;GO:0006520	PF01177	0	0	0	0	0	Bacteria	Proteobacteria	Gammaproteobacteria	Enterobacteriaceae	Escherichia	Escherichia coli	Bacteria;Proteobacteria;Gammaproteobacteria;Gammaproteobacteria;Gammaproteobacteria;Gammaproteobacteria;Enterobacteriales;Enterobacteriaceae;Escherichia;Escherichia coli	tr|A0A094WL29|A0A094WL29_ECOLX;gi|446771403|ref|WP_000848659.1|;sp|P03813|YGEA_ECOLI	Escherichia coli;Escherichia coli;Escherichia coli	471;471;471	100;100;100	[('racemase', 2), ('coli]', 1), ('Asp/Glu', 1), ('YgeA', 1), ('Uncharacterized', 1)]	Aspartate racemase;Asp/Glu racemase [Escherichia coli];Uncharacterized protein YgeA	GO:0036361;GO:0006520;0;GO:0047661;GO:0009252	PF01177;0;PF01177	0	0;ecj:JW2808;eco:b2840	0	0	0
Salix_HiSeq_c599231_g3_i3|m.1	Salix_HiSeq_c599231_g3_i3	7	57	0.222709	0.879243	Treatment	7.03196	0.981256	100	0	718	100	352	99.7159	sp|P21889|SYD_ECOLI	P21889	590	59.4915	Aspartate--tRNA ligase	GO:0005829;GO:0004815;GO:0005524;GO:0003676;GO:0006422	PF02938;PF00152;PF01336	PTHR22594;PTHR22594:SF5	ecj:JW1855;eco:b1866	0	K01876	0	Bacteria	Proteobacteria	Gammaproteobacteria	Enterobacteriaceae	Escherichia	Escherichia coli	Bacteria;Proteobacteria;Gammaproteobacteria;Gammaproteobacteria;Gammaproteobacteria;Gammaproteobacteria;Enterobacteriales;Enterobacteriaceae;Escherichia;Escherichia coli	sp|P21889|SYD_ECOLI;tr|A0A080I8G4|A0A080I8G4_ECOLX;gi|693070465|ref|WP_032234831.1|	Escherichia coli;Escherichia coli;Escherichia coli	718;718;719	100;100;100	[('ligase', 3), ('Aspartate--tRNA', 2), ('coli]', 1), ('[Escherichia', 1), ('aspartate--tRNA', 1)]	Aspartate--tRNA ligase;Aspartate--tRNA ligase;aspartate--tRNA ligase [Escherichia coli]	GO:0005829;GO:0004815;GO:0005524;GO:0003676;GO:0006422;GO:0005737;GO:0004812;GO:0006418	PF02938;PF00152;PF01336;PF02938	PTHR22594;PTHR22594:SF5;PTHR22594	ecj:JW1855;eco:b1866;0	0	K01876;0	0
Salix_HiSeq_c599231_g4_i1|m.4	Salix_HiSeq_c599231_g4_i1	14	109	0.286079	1.25342	Treatment	9.01512	0.978232	98.75	2e-172	495	99	246	97.561	sp|Q0T3U0|SYD_SHIF8	Q0T3U0	590	40.678	Aspartate--tRNA ligase	GO:0005737;GO:0004815;GO:0005524;GO:0003676;GO:0006418	PF02938;PF00152;PF01336	PTHR22594;PTHR22594:SF5	sfv:SFV_1868	0	K01876	0	Bacteria	Proteobacteria	Gammaproteobacteria	Enterobacteriaceae	Shigella	Shigella	Bacteria;Proteobacteria;Gammaproteobacteria;Gammaproteobacteria;Gammaproteobacteria;Gammaproteobacteria;Enterobacteriales;Enterobacteriaceae;Shigella	sp|Q0T3U0|SYD_SHIF8;tr|F4SL24|F4SL24_ECOLX;gi|672844582|gb|KFH88221.1|	Shigella;Escherichia coli;Escherichia coli	495;493;491	99;98;98	[('Aspartate--tRNA', 2), ('ligase', 2), ('coli]', 1), ('[Escherichia', 1), ('partial', 1)]	Aspartate--tRNA ligase;Aspartate--tRNA ligase (Fragment);aspartyl-tRNA synthetase, partial [Escherichia coli]	GO:0005737;GO:0004815;GO:0005524;GO:0003676;GO:0006418;GO:0005737;GO:0004812	PF02938;PF00152;PF01336;PF02938	PTHR22594;PTHR22594:SF5;PTHR22594	sfv:SFV_1868;0	0	K01876;0	0
Salix_HiSeq_c601920_g2_i7|m.9	Salix_HiSeq_c601920_g2_i7	23	210	0.217644	1.06526	Treatment	10.1292	0.988169	100	3e-140	400	100	197	99.4924	sp|B7NC59|HIS1_ECOLU	B7NC59	299	65.5518	ATP phosphoribosyltransferase	GO:0005737;GO:0005524;GO:0003879;GO:0000287;GO:0000105	PF01634;PF08029	PTHR21403	eum:ECUMN_2361	0	K00765	0	Bacteria	Proteobacteria	Gammaproteobacteria	Enterobacteriaceae	Escherichia	Escherichia coli	Bacteria;Proteobacteria;Gammaproteobacteria;Gammaproteobacteria;Gammaproteobacteria;Gammaproteobacteria;Enterobacteriales;Enterobacteriaceae;Escherichia;Escherichia coli	sp|B7NC59|HIS1_ECOLU;tr|A0A0K4L397|A0A0K4L397_ECOLX;gi|340734217|gb|EGR63347.1|	Escherichia coli;Escherichia coli;Escherichia coli O104:H4 str. 01-09591	400;400;398	100;100;100	[('phosphoribosyltransferase', 3), ('ATP', 3), ('O104:H4', 1), ('01-09591]', 1), ('str.', 1)]	ATP phosphoribosyltransferase;ATP phosphoribosyltransferase;ATP phosphoribosyltransferase [Escherichia coli O104:H4 str. 01-09591]	GO:0005737;GO:0005524;GO:0003879;GO:0000287;GO:0000105;0	PF01634;PF08029;PF01634	PTHR21403;PTHR21403	eum:ECUMN_2361;0	0	K00765;0	0
Salix_HiSeq_c602144_g1_i2|m.3	Salix_HiSeq_c602144_g1_i2	11	95	0.253649	1.11391	Treatment	8.63219	0.989404	89.7	0	556	91	304	99.0132	gi|571216653|emb|CDK69930.1|	571216653	301	100	ATP synthase beta chain [Klebsiella pneumoniae IS22]	0	0	0	0	0	0	0	Bacteria	Proteobacteria	Gammaproteobacteria	Enterobacteriaceae	Klebsiella	Klebsiella pneumoniae	Bacteria;Proteobacteria;Gammaproteobacteria;Gammaproteobacteria;Gammaproteobacteria;Gammaproteobacteria;Enterobacteriales;Enterobacteriaceae;Klebsiella;Klebsiella pneumoniae;Klebsiella pneumoniae IS22	gi|571216653|emb|CDK69930.1|;sp|Q329S1|ATPB_SHIDS;tr|I6B9P7|I6B9P7_SHIFL	Klebsiella pneumoniae IS22;Shigella;Shigella	556;555;555	91;90;90	[('synthase', 3), ('beta', 3), ('ATP', 3), ('subunit', 2), ('chain', 1)]	ATP synthase beta chain [Klebsiella pneumoniae IS22];ATP synthase subunit beta;ATP synthase subunit beta	GO:0005886;GO:0045261;GO:0005524;GO:0046933;GO:0015991;GO:0042777;GO:0042777	PF00006;PF00306;PF02874;PF02874	0	sdy:SDY_4016	0	K02112	0
Salix_HiSeq_c602144_g1_i2|m.5	Salix_HiSeq_c602144_g1_i2	11	95	0.253649	1.11391	Treatment	8.63219	0.989404	100	1e-96	281	100	140	99.2857	sp|Q3YVN5|ATPE_SHISS	Q3YVN5	139	100	ATP synthase epsilon chain	GO:0005886;GO:0045261;GO:0005524;GO:0046933;GO:0046961;GO:0042777	PF00401;PF02823	PTHR13822	ssn:SSON_3888	0	K02114	0	Bacteria	Proteobacteria	Gammaproteobacteria	Enterobacteriaceae	Shigella	Shigella	Bacteria;Proteobacteria;Gammaproteobacteria;Gammaproteobacteria;Gammaproteobacteria;Gammaproteobacteria;Enterobacteriales;Enterobacteriaceae;Shigella	sp|Q3YVN5|ATPE_SHISS;tr|A0A0E2KZY4|A0A0E2KZY4_ECOU3;gi|447174709|ref|WP_001251965.1|	Shigella;Escherichia coli;Unknown	281;281;281	100;100;100	[('chain', 3), ('epsilon', 3), ('synthase', 3), ('ATP', 3), ('MULTISPECIES:', 1)]	ATP synthase epsilon chain;ATP synthase epsilon chain;MULTISPECIES: ATP synthase epsilon chain [Proteobacteria]	GO:0005886;GO:0045261;GO:0005524;GO:0046933;GO:0046961;GO:0042777;GO:0005886	PF00401;PF02823;PF00401	PTHR13822;PTHR13822	ssn:SSON_3888;0	0	K02114;0	0
Salix_HiSeq_c602185_g1_i2|m.2	Salix_HiSeq_c602185_g1_i2	3	29	0.328276	1.21875	Treatment	6.60904	0.978884	100	8e-128	367	100	176	100	sp|P0ABA9|ATPG_SHIFL	P00838	287	61.324	ATP synthase gamma chain	GO:0005886;GO:0045261;GO:0005524;GO:0046933;GO:0046961;GO:0042777	PF00231	PTHR11693	sfl:SF3813;sfx:S3955	0	K02115	0	Bacteria	Proteobacteria	Gammaproteobacteria	Enterobacteriaceae	Shigella	Shigella	Bacteria;Proteobacteria;Gammaproteobacteria;Gammaproteobacteria;Gammaproteobacteria;Gammaproteobacteria;Enterobacteriales;Enterobacteriaceae;Shigella	sp|P0ABA9|ATPG_SHIFL;tr|A0A0E2KZC2|A0A0E2KZC2_ECOU3;gi|693255532|ref|WP_032358871.1|	Shigella;Escherichia coli;Escherichia coli	367;367;367	100;100;100	[('synthase', 3), ('ATP', 3), ('gamma', 3), ('chain', 2), ('coli]', 1)]	ATP synthase gamma chain;ATP synthase gamma chain;ATP F0F1 synthase subunit gamma [Escherichia coli]	GO:0005886;GO:0045261;GO:0005524;GO:0046933;GO:0046961;GO:0042777;GO:0005886	PF00231;PF00231	PTHR11693;PTHR11693	sfl:SF3813;sfx:S3955;0	0	K02115;0	0
Salix_HiSeq_c602185_g2_i2|m.3	Salix_HiSeq_c602185_g2_i2	4	35	0.287572	1.60035	Treatment	10.9039	0.985999	100	1e-79	242	100	119	99.1597	sp|Q31UN3|ATPG_SHIBS	Q31UN3	287	41.115	ATP synthase gamma chain	GO:0005886;GO:0045261;GO:0005524;GO:0046933;GO:0046961;GO:0042777	PF00231	PTHR11693	sbo:SBO_3754	0	K02115	0	Bacteria	Proteobacteria	Gammaproteobacteria	Enterobacteriaceae	Shigella	Shigella	Bacteria;Proteobacteria;Gammaproteobacteria;Gammaproteobacteria;Gammaproteobacteria;Gammaproteobacteria;Enterobacteriales;Enterobacteriaceae;Shigella	sp|Q31UN3|ATPG_SHIBS;tr|I6FQZ5|I6FQZ5_SHIFL;gi|391300781|gb|EIQ58687.1|	Shigella;Shigella;Shigella flexneri 1235-66	242;240;240	100;99;99	[('synthase', 3), ('ATP', 3), ('gamma', 3), ('chain', 2), ('flexneri', 1)]	ATP synthase gamma chain;ATP synthase gamma chain (Fragment);ATP synthase gamma chain, partial [Shigella flexneri 1235-66]	GO:0005886;GO:0045261;GO:0005524;GO:0046933;GO:0046961;GO:0042777;GO:0015986	PF00231;PF00231	PTHR11693;PTHR11693	sbo:SBO_3754;0	0	K02115;0	0
Salix_HiSeq_c602185_g4_i6|m.7	Salix_HiSeq_c602185_g4_i6	12	109	0.239891	0.927173	Treatment	8.04149	0.987826	100	6e-80	238	100	127	99.2126	sp|P0ABC2|ATPZ_SHIFL	Q47248	126	100	ATP synthase protein I	GO:0016021;GO:0005886;GO:0045263;GO:0015992	PF03899	0	sfl:SF3819;sfx:S3949	0	K02116	0	Bacteria	Proteobacteria	Gammaproteobacteria	Enterobacteriaceae	Shigella	Shigella	Bacteria;Proteobacteria;Gammaproteobacteria;Gammaproteobacteria;Gammaproteobacteria;Gammaproteobacteria;Enterobacteriales;Enterobacteriaceae;Shigella	sp|P0ABC2|ATPZ_SHIFL;tr|A0A0E2KZN6|A0A0E2KZN6_ECOU3;gi|566276752|gb|ETJ20955.1|	Shigella;Escherichia coli;Escherichia coli DORA_A_5_14_21	238;238;238	100;100;100	[('ATP', 3), ('synthase', 3), ('coli', 1), ('DORA_A_5_14_21]', 1), ('[Escherichia', 1)]	ATP synthase protein I;ATP synthase I;ATP synthase protein I [Escherichia coli DORA_A_5_14_21]	GO:0016021;GO:0005886;GO:0045263;GO:0015992;GO:0016021	PF03899;PF03899	0	sfl:SF3819;sfx:S3949;0	0	K02116;0	0
Salix_HiSeq_c602185_g4_i6|m.3	Salix_HiSeq_c602185_g4_i6	12	109	0.239891	0.927173	Treatment	8.04149	0.987826	100	0	538	100	272	99.6324	sp|Q3YVP2|ATP6_SHISS	Q3YVP2	271	100	ATP synthase subunit a	GO:0016021;GO:0005886;GO:0045263;GO:0046933;GO:0042777	PF00119	PTHR11410	ssn:SSON_3881	0	K02108	0	Bacteria	Proteobacteria	Gammaproteobacteria	Enterobacteriaceae	Shigella	Shigella	Bacteria;Proteobacteria;Gammaproteobacteria;Gammaproteobacteria;Gammaproteobacteria;Gammaproteobacteria;Enterobacteriales;Enterobacteriaceae;Shigella	sp|Q3YVP2|ATP6_SHISS;tr|A0A0E2AFP4|A0A0E2AFP4_ECOLX;gi|564835330|gb|ETD47061.1|	Shigella;Escherichia coli;Escherichia coli ATCC BAA-2215	538;538;538	100;100;100	[('subunit', 3), ('synthase', 3), ('ATP', 3), ('BAA-2215]', 1), ('F0F1', 1)]	ATP synthase subunit a;ATP synthase subunit a;F0F1 ATP synthase subunit A [Escherichia coli ATCC BAA-2215]	GO:0016021;GO:0005886;GO:0045263;GO:0046933;GO:0042777;GO:0016021	PF00119;PF00119	PTHR11410;PTHR11410	ssn:SSON_3881;0	0	K02108;0	0
Salix_HiSeq_c602185_g1_i2|m.1	Salix_HiSeq_c602185_g1_i2	3	29	0.328276	1.21875	Treatment	6.60904	0.978884	100	4e-159	457	100	225	99.5556	sp|Q3YVN8|ATPA_SHISS	Q3YVN8	513	43.6647	ATP synthase subunit alpha	GO:0005886;GO:0045261;GO:0005524;GO:0046933;GO:0046961;GO:0015991;GO:0042777	PF00006;PF00306;PF02874	PTHR15184:SF3	ssn:SSON_3885	0	K02111	0	Bacteria	Proteobacteria	Gammaproteobacteria	Enterobacteriaceae	Shigella	Shigella	Bacteria;Proteobacteria;Gammaproteobacteria;Gammaproteobacteria;Gammaproteobacteria;Gammaproteobacteria;Enterobacteriales;Enterobacteriaceae;Shigella	sp|Q3YVN8|ATPA_SHISS;tr|A0A0I3YPA9|A0A0I3YPA9_SHISO;gi|765414106|ref|WP_044691670.1|	Shigella;Shigella;Escherichia coli	457;457;457	100;100;100	[('synthase', 3), ('ATP', 3), ('subunit', 3), ('F0F1', 2), ('alpha', 2)]	ATP synthase subunit alpha;F0F1 ATP synthase subunit alpha;ATP F0F1 synthase subunit alpha, partial [Escherichia coli]	GO:0005886;GO:0045261;GO:0005524;GO:0046933;GO:0046961;GO:0015991;GO:0042777;GO:0015986	PF00006;PF00306;PF02874;PF00006	PTHR15184:SF3;PTHR15184:SF3	ssn:SSON_3885;0	0	K02111;0	0
Salix_HiSeq_c602185_g4_i6|m.6	Salix_HiSeq_c602185_g4_i6	12	109	0.239891	0.927173	Treatment	8.04149	0.987826	100	4e-84	254	100	136	99.2647	tr|B7MGF6|B7MGF6_ECO45	B7MGF6	156	86.5385	ATP synthase subunit b	GO:0016021;GO:0005886;GO:0045263;GO:0046933;GO:0042777	PF00430	0	ecz:ECS88_4158	0	K02109	0	Bacteria	Proteobacteria	Gammaproteobacteria	Enterobacteriaceae	Escherichia	Escherichia coli	Bacteria;Proteobacteria;Gammaproteobacteria;Gammaproteobacteria;Gammaproteobacteria;Gammaproteobacteria;Enterobacteriales;Enterobacteriaceae;Escherichia;Escherichia coli	tr|B7MGF6|B7MGF6_ECO45;sp|Q3YVP0|ATPF_SHISS;gi|487510154|ref|WP_001706667.1|	Escherichia coli;Shigella;Escherichia coli	254;254;255	100;100;100	[('synthase', 3), ('ATP', 3), ('subunit', 3), ('coli]', 1), ('[Escherichia', 1)]	ATP synthase subunit b;ATP synthase subunit b;ATP synthase F0, B subunit [Escherichia coli]	GO:0016021;GO:0005886;GO:0045263;GO:0046933;GO:0042777;GO:0016021	PF00430;PF00430	0	ecz:ECS88_4158;ssn:SSON_3883	0	K02109;K02109	0
Salix_HiSeq_c602185_g2_i2|m.1	Salix_HiSeq_c602185_g2_i2	4	35	0.287572	1.60035	Treatment	10.9039	0.985999	93.79	0	583	94	307	99.6743	sp|Q3YVN6|ATPB_SHISS	Q3YVN6	460	66.3043	ATP synthase subunit beta	GO:0005886;GO:0045261;GO:0005524;GO:0046933;GO:0015991;GO:0042777	PF00006;PF00306;PF02874	0	ssn:SSON_3887	0	K02112	0	Bacteria	Proteobacteria	Gammaproteobacteria	Enterobacteriaceae	Shigella	Shigella	Bacteria;Proteobacteria;Gammaproteobacteria;Gammaproteobacteria;Gammaproteobacteria;Gammaproteobacteria;Enterobacteriales;Enterobacteriaceae;Shigella	sp|Q3YVN6|ATPB_SHISS;tr|A0A0E2LDZ9|A0A0E2LDZ9_ECOU3;gi|693068961|ref|WP_032233868.1|	Shigella;Escherichia coli;Escherichia coli	583;583;584	94;94;94	[('subunit', 3), ('synthase', 3), ('beta', 3), ('ATP', 3), ('coli]', 1)]	ATP synthase subunit beta;ATP synthase subunit beta;ATP synthase subunit beta [Escherichia coli]	GO:0005886;GO:0045261;GO:0005524;GO:0046933;GO:0015991;GO:0042777;GO:0005886	PF00006;PF00306;PF02874;PF00006	0	ssn:SSON_3887;0	0	K02112;0	0
Salix_HiSeq_c602185_g4_i6|m.5	Salix_HiSeq_c602185_g4_i6	12	109	0.239891	0.927173	Treatment	8.04149	0.987826	100	4e-125	356	100	178	99.4382	sp|Q3YVN9|ATPD_SHISS	Q3YVN9	177	100	ATP synthase subunit delta	GO:0005886;GO:0045261;GO:0046933;GO:0042777	PF00213	PTHR11910	ssn:SSON_3884	0	K02113	0	Bacteria	Proteobacteria	Gammaproteobacteria	Enterobacteriaceae	Shigella	Shigella	Bacteria;Proteobacteria;Gammaproteobacteria;Gammaproteobacteria;Gammaproteobacteria;Gammaproteobacteria;Enterobacteriales;Enterobacteriaceae;Shigella	sp|Q3YVN9|ATPD_SHISS;tr|A0A0E2KZH8|A0A0E2KZH8_ECOU3;gi|447211331|ref|WP_001288587.1|	Shigella;Escherichia coli;Unknown	356;356;356	100;100;100	[('synthase', 3), ('ATP', 3), ('delta', 3), ('subunit', 3), ('MULTISPECIES:', 1)]	ATP synthase subunit delta;ATP synthase subunit delta;MULTISPECIES: ATP synthase subunit delta [Proteobacteria]	GO:0005886;GO:0045261;GO:0046933;GO:0042777;GO:0005886	PF00213;PF00213	PTHR11910;PTHR11910	ssn:SSON_3884;0	0	K02113;0	0
Salix_HiSeq_c600754_g1_i2|m.4	Salix_HiSeq_c600754_g1_i2	12	100	0.311383	1.43279	Treatment	9.52965	0.984245	100	3e-118	351	100	171	100	tr|Q8X7E8|Q8X7E8_ECO57	Q8X7E8	379	45.1187	ATPase	GO:0005524	PF10609	PTHR23264	ece:Z3281	0	K03593	0	Bacteria	Proteobacteria	Gammaproteobacteria	Enterobacteriaceae	Escherichia	Escherichia coli	Bacteria;Proteobacteria;Gammaproteobacteria;Gammaproteobacteria;Gammaproteobacteria;Gammaproteobacteria;Enterobacteriales;Enterobacteriaceae;Escherichia;Escherichia coli	tr|Q8X7E8|Q8X7E8_ECO57;gi|331056438|gb|EGI28447.1|;sp|P0AF08|APBC_ECOLI	Escherichia coli;Escherichia coli TA206;Escherichia coli	351;350;329	100;100;94	[('Iron-sulfur', 1), ('partial', 1), ('mrp,', 1), ('Putative', 1), ('cluster', 1)]	Putative ATPase;protein mrp, partial [Escherichia coli TA206];Iron-sulfur cluster carrier protein	GO:0005524;0;GO:0005829;GO:0005524;GO:0016787;GO:0051536;GO:0046872	PF10609;0;PF10609	PTHR23264;0;PTHR23264	ece:Z3281;0;ecj:JW2100;eco:b2113	0	K03593;0;K03593	0
Salix_HiSeq_c602197_g2_i5|m.1	Salix_HiSeq_c602197_g2_i5	5	41	0.0996896	0.259554	Treatment	4.81157	0.984761	99.84	0	1271	100	629	99.841	tr|F4SJE6|F4SJE6_ECOLX	F4SJE6	631	99.5246	ATP-binding component of a transport system	GO:0016021;GO:0005524;GO:0042626	PF00664;PF00005	0	0	0	0	0	Bacteria	Proteobacteria	Gammaproteobacteria	Enterobacteriaceae	Escherichia	Escherichia coli	Bacteria;Proteobacteria;Gammaproteobacteria;Gammaproteobacteria;Gammaproteobacteria;Gammaproteobacteria;Enterobacteriales;Enterobacteriaceae;Escherichia;Escherichia coli	tr|F4SJE6|F4SJE6_ECOLX;gi|1773133|gb|AAB40205.1|;sp|P0AAG5|MDLB_ECOLI	Escherichia coli;Escherichia coli;Escherichia coli	1271;1273;1194	100;100;94	[('ATP-binding', 3), ('resistance-like', 2), ('coli]', 1), ('Putative', 1), ('component', 1)]	Putative ATP-binding component of a transport system;multidrug resistance-like ATP-binding protein Mdl [Escherichia coli];Multidrug resistance-like ATP-binding protein MdlB	GO:0016021;GO:0005524;GO:0042626;0;GO:0016021;GO:0005886;GO:0008559	PF00664;PF00005;0;PF00664;PF00005	0	0;ecj:JW5061;eco:b0449	0	0;K18890	0
Salix_HiSeq_c588976_g1_i1|m.3	Salix_HiSeq_c588976_g1_i1	8	58	0.29448	1.16176	Treatment	7.91036	0.973113	100	2e-173	489	100	237	99.5781	tr|H4V5U7|H4V5U7_ECOLX	H4V5U7	237	99.5781	ATP-binding protein	GO:0005524	0	0	0	0	0	0	Bacteria	Proteobacteria	Gammaproteobacteria	Enterobacteriaceae	Escherichia	Escherichia coli	Bacteria;Proteobacteria;Gammaproteobacteria;Gammaproteobacteria;Gammaproteobacteria;Gammaproteobacteria;Enterobacteriales;Enterobacteriaceae;Escherichia;Escherichia coli	tr|H4V5U7|H4V5U7_ECOLX;gi|446998987|ref|WP_001076243.1|;sp|Q46843|YGHS_ECOLI	Escherichia coli;Escherichia coli;Escherichia coli	489;489;489	100;100;100	[('ATP-binding', 3), ('YghS', 1), ('coli]', 1), ('[Escherichia', 1), ('Uncharacterized', 1)]	ATP-binding protein;ATP-binding protein [Escherichia coli];Uncharacterized ATP-binding protein YghS	GO:0005524;0;GO:0005524	0	0	0;ecj:JW5491;eco:b2985	0	0	0
Salix_HiSeq_c598687_g2_i1|m.2	Salix_HiSeq_c598687_g2_i1	5	75	0.152372	1.13555	Treatment	15.3157	0.999035	100	0	696	100	341	99.7067	tr|F4V8R2|F4V8R2_ECOLX	F4V8R2	340	100	ATP-dependent 6-phosphofructokinase	GO:0005737;GO:0003872;GO:0005524;GO:0046872;GO:0006002	PF00365;PF00365	0	0	0	0	0	Bacteria	Proteobacteria	Gammaproteobacteria	Enterobacteriaceae	Escherichia	Escherichia coli	Bacteria;Proteobacteria;Gammaproteobacteria;Gammaproteobacteria;Gammaproteobacteria;Gammaproteobacteria;Enterobacteriales;Enterobacteriaceae;Escherichia;Escherichia coli	tr|F4V8R2|F4V8R2_ECOLX;gi|110616942|gb|ABF05609.1|;sp|Q3YV62|PFKA_SHISS	Escherichia coli;Shigella flexneri 5 str. 8401;Shigella	696;696;651	100;100;94	[('6-phosphofructokinase', 3), ('ATP-dependent', 2), ('flexneri', 1), ('[Shigella', 1), ('isozyme', 1)]	ATP-dependent 6-phosphofructokinase;6-phosphofructokinase I [Shigella flexneri 5 str. 8401];ATP-dependent 6-phosphofructokinase isozyme 1	GO:0005737;GO:0003872;GO:0005524;GO:0046872;GO:0006002;0;GO:0005737;GO:0006002	PF00365;PF00365;0;PF00365	0	0;ssn:SSON_4085	0	0;K00850	0
Salix_HiSeq_c600487_g1_i4|m.4	Salix_HiSeq_c600487_g1_i4	9	70	0.168451	0.735845	Treatment	9.34951	0.967938	100	2e-74	222	100	107	99.0654	sp|Q3Z3N8|CLPS_SHISS	Q3Z3N8	106	100	ATP-dependent Clp protease adapter protein ClpS	GO:0030163;GO:0006508	PF02617	0	ssn:SSON_0882	0	K06891	0	Bacteria	Proteobacteria	Gammaproteobacteria	Enterobacteriaceae	Shigella	Shigella	Bacteria;Proteobacteria;Gammaproteobacteria;Gammaproteobacteria;Gammaproteobacteria;Gammaproteobacteria;Enterobacteriales;Enterobacteriaceae;Shigella	sp|Q3Z3N8|CLPS_SHISS;tr|I6BZR4|I6BZR4_SHIFL;gi|446442926|ref|WP_000520781.1|	Shigella;Shigella;Unknown	222;222;222	100;100;100	[('ATP-dependent', 3), ('protease', 3), ('Clp', 3), ('ClpS', 3), ('adapter', 2)]	ATP-dependent Clp protease adapter protein ClpS;ATP-dependent Clp protease adapter protein ClpS;MULTISPECIES: ATP-dependent Clp protease adaptor ClpS [Proteobacteria]	GO:0030163;GO:0006508;GO:0008233;GO:0030163	PF02617;PF02617	0	ssn:SSON_0882;0	0	K06891;0	0
Salix_HiSeq_c600487_g1_i4|m.2	Salix_HiSeq_c600487_g1_i4	9	70	0.168451	0.735845	Treatment	9.34951	0.967938	100	0	1154	100	565	100	sp|P0ABH9|CLPA_ECOLI	P77686	758	74.5383	ATP-dependent Clp protease ATP-binding subunit ClpA	GO:0005829;GO:0005524;GO:0004176;GO:0006508;GO:0006979	PF00004;PF07724;PF02861;PF10431	0	ecj:JW0866;eco:b0882	0	K03694	0	Bacteria	Proteobacteria	Gammaproteobacteria	Enterobacteriaceae	Escherichia	Escherichia coli	Bacteria;Proteobacteria;Gammaproteobacteria;Gammaproteobacteria;Gammaproteobacteria;Gammaproteobacteria;Enterobacteriales;Enterobacteriaceae;Escherichia;Escherichia coli	sp|P0ABH9|CLPA_ECOLI;tr|A0A0K5LBA6|A0A0K5LBA6_ECOLX;gi|920200345|ref|WP_052969072.1|	Escherichia coli;Escherichia coli;Shigella sonnei	1154;1154;1154	100;100;100	[('protease', 3), ('Clp', 3), ('ATP-dependent', 2), ('ATP-binding', 2), ('ClpA', 2)]	ATP-dependent Clp protease ATP-binding subunit ClpA;ATP-dependent Clp protease ATP-binding subunit;Clp protease ClpA [Shigella sonnei]	GO:0005829;GO:0005524;GO:0004176;GO:0006508;GO:0006979;0	PF00004;PF07724;PF02861;PF10431;PF00004	0	ecj:JW0866;eco:b0882;0	0	K03694;0	0
Salix_HiSeq_c602009_g5_i1|m.3	Salix_HiSeq_c602009_g5_i1	9	58	0.304831	1.144	Treatment	7.24131	0.953615	97.69	4e-147	423	98	217	99.5392	tr|H9UP91|H9UP91_ECOLX	H9UP91	283	76.3251	ATP-dependent Clp protease ATP-binding subunit clpX	GO:0005524;GO:0008233;GO:0006457	PF07724;PF10431	0	elp:P12B_c0452	0	K03544	0	Bacteria	Proteobacteria	Gammaproteobacteria	Enterobacteriaceae	Escherichia	Escherichia coli	Bacteria;Proteobacteria;Gammaproteobacteria;Gammaproteobacteria;Gammaproteobacteria;Gammaproteobacteria;Enterobacteriales;Enterobacteriaceae;Escherichia;Escherichia coli	tr|H9UP91|H9UP91_ECOLX;sp|Q3Z4W5|CLPX_SHISS;gi|607620262|gb|EZD06509.1|	Escherichia coli;Shigella;Escherichia coli O157:H7 str. K5852	423;422;422	98;98;98	[('protease', 3), ('Clp', 3), ('ATP-dependent', 2), ('ATP-binding', 2), ('subunit', 2)]	ATP-dependent Clp protease ATP-binding subunit clpX;ATP-dependent Clp protease ATP-binding subunit ClpX;Clp protease ClpX, partial [Escherichia coli O157:H7 str. K5852]	GO:0005524;GO:0008233;GO:0006457;GO:0005524;GO:0008270	PF07724;PF10431;PF07724;PF06689	0	elp:P12B_c0452;ssn:SSON_0421	0	K03544;K03544	0
Salix_HiSeq_c596019_g1_i1|m.9	Salix_HiSeq_c596019_g1_i1	8	66	0.0746159	0.295377	Treatment	7.37636	0.976085	100	2e-173	491	100	237	100	sp|Q3Z4W5|CLPX_SHISS	Q3Z4W5	424	55.8962	ATP-dependent Clp protease ATP-binding subunit ClpX	GO:0005524;GO:0008270;GO:0006457	PF07724;PF10431;PF06689	0	ssn:SSON_0421	0	K03544	0	Bacteria	Proteobacteria	Gammaproteobacteria	Enterobacteriaceae	Shigella	Shigella	Bacteria;Proteobacteria;Gammaproteobacteria;Gammaproteobacteria;Gammaproteobacteria;Gammaproteobacteria;Enterobacteriales;Enterobacteriaceae;Shigella	sp|Q3Z4W5|CLPX_SHISS;tr|W1F2W6|W1F2W6_ECOLX;gi|920369192|ref|WP_052982657.1|	Shigella;Escherichia coli;Shigella sonnei	491;489;490	100;100;100	[('protease', 3), ('Clp', 3), ('ClpX', 2), ('ATP-dependent', 2), ('ATP-binding', 2)]	ATP-dependent Clp protease ATP-binding subunit ClpX;ATP-dependent Clp protease ATP-binding subunit ClpX;Clp protease ClpX, partial [Shigella sonnei]	GO:0005524;GO:0008270;GO:0006457;GO:0005524;GO:0008233	PF07724;PF10431;PF06689;PF07724	0	ssn:SSON_0421;0	0	K03544;0	0
Salix_HiSeq_c596019_g1_i1|m.8	Salix_HiSeq_c596019_g1_i1	8	66	0.0746159	0.295377	Treatment	7.37636	0.976085	84.84	2e-145	412	96	245	99.5918	sp|Q3Z4W6|CLPP_SHISS	Q3Z4W6	207	100	ATP-dependent Clp protease proteolytic subunit	GO:0005737;GO:0004252	PF00574	PTHR10381	ssn:SSON_0420	0	K01358	0	Bacteria	Proteobacteria	Gammaproteobacteria	Enterobacteriaceae	Shigella	Shigella	Bacteria;Proteobacteria;Gammaproteobacteria;Gammaproteobacteria;Gammaproteobacteria;Gammaproteobacteria;Enterobacteriales;Enterobacteriaceae;Shigella	sp|Q3Z4W6|CLPP_SHISS;tr|I6C365|I6C365_SHIFL;gi|446044398|ref|WP_000122253.1|	Shigella;Shigella;Unknown	412;412;412	96;96;96	[('ATP-dependent', 3), ('protease', 3), ('proteolytic', 3), ('subunit', 3), ('Clp', 3)]	ATP-dependent Clp protease proteolytic subunit;ATP-dependent Clp protease proteolytic subunit;MULTISPECIES: ATP-dependent Clp protease proteolytic subunit [Proteobacteria]	GO:0005737;GO:0004252;GO:0005737	PF00574;PF00574	PTHR10381;PTHR10381	ssn:SSON_0420;0	0	K01358;0	0
Salix_HiSeq_c596019_g1_i7|m.14	Salix_HiSeq_c596019_g1_i7	7	66	0.070578	0.299555	Treatment	8.75307	0.991159	96.8	3e-85	254	97	127	98.4252	sp|Q3Z4W6|CLPP_SHISS	Q3Z4W6	207	60.3865	ATP-dependent Clp protease proteolytic subunit	GO:0005737;GO:0004252	PF00574	PTHR10381	ssn:SSON_0420	0	K01358	0	Bacteria	Proteobacteria	Gammaproteobacteria	Enterobacteriaceae	Shigella	Shigella	Bacteria;Proteobacteria;Gammaproteobacteria;Gammaproteobacteria;Gammaproteobacteria;Gammaproteobacteria;Enterobacteriales;Enterobacteriaceae;Shigella	sp|Q3Z4W6|CLPP_SHISS;tr|A0A0F0TWP9|A0A0F0TWP9_9ENTR;gi|889454120|ref|WP_048818414.1|	Shigella;Enterobacter;Escherichia coli	254;254;253	97;97;97	[('ATP-dependent', 3), ('protease', 3), ('proteolytic', 3), ('Clp', 3), ('subunit', 2)]	ATP-dependent Clp protease proteolytic subunit;ATP-dependent Clp protease proteolytic subunit;ATP-dependent Clp protease proteolytic subunit, partial [Escherichia coli]	GO:0005737;GO:0004252;GO:0005737	PF00574;PF00574	PTHR10381;PTHR10381	ssn:SSON_0420;0	0	K01358;0	0
Salix_HiSeq_c602133_g2_i2|m.5	Salix_HiSeq_c602133_g2_i2	19	135	0.279107	1.13474	Treatment	8.17895	0.95069	100	3e-167	468	100	232	99.569	sp|P0A6E9|BIOD2_ECOLI	Q8X788	231	100	ATP-dependent dethiobiotin synthetase BioD 2	GO:0005737;GO:0005524;GO:0004141;GO:0000287;GO:0009102	0	0	ecj:JW5264;eco:b1593	0	K01935	0	Bacteria	Proteobacteria	Gammaproteobacteria	Enterobacteriaceae	Escherichia	Escherichia coli	Bacteria;Proteobacteria;Gammaproteobacteria;Gammaproteobacteria;Gammaproteobacteria;Gammaproteobacteria;Enterobacteriales;Enterobacteriaceae;Escherichia;Escherichia coli	sp|P0A6E9|BIOD2_ECOLI;tr|G0F1L8|G0F1L8_ECOLX;gi|446841975|ref|WP_000919231.1|	Escherichia coli;Escherichia coli;Unknown	468;468;468	100;100;100	[('dethiobiotin', 3), ('ATP-dependent', 2), ('BioD', 2), ('synthetase', 2), ('[Proteobacteria]', 1)]	ATP-dependent dethiobiotin synthetase BioD 2;ATP-dependent dethiobiotin synthetase BioD;MULTISPECIES: dethiobiotin synthase [Proteobacteria]	GO:0005737;GO:0005524;GO:0004141;GO:0000287;GO:0009102;GO:0005737	0	0	ecj:JW5264;eco:b1593;0	0	K01935;0	0
Salix_HiSeq_c545687_g1_i1|m.1	Salix_HiSeq_c545687_g1_i1	13	132	0.262165	1.42451	Treatment	10.9029	0.993458	100	0	1504	100	730	99.863	tr|A0A094VQV0|A0A094VQV0_ECOLX	A0A094VQV0	729	100	ATP-dependent DNA helicase	GO:0005524;GO:0004386	PF00271	0	0	0	0	0	Bacteria	Proteobacteria	Gammaproteobacteria	Enterobacteriaceae	Escherichia	Escherichia coli	Bacteria;Proteobacteria;Gammaproteobacteria;Gammaproteobacteria;Gammaproteobacteria;Gammaproteobacteria;Enterobacteriales;Enterobacteriaceae;Escherichia;Escherichia coli	tr|A0A094VQV0|A0A094VQV0_ECOLX;gi|446058547|ref|WP_000136402.1|;sp|P52126|YFJK_ECOLI	Escherichia coli;Enterobacteriaceae;Escherichia coli	1504;1504;1504	100;100;100	[('helicase', 2), ('box', 1), ('ATP-dependent', 1), ('DNA', 1), ('Uncharacterized', 1)]	ATP-dependent DNA helicase;MULTISPECIES: DEAD/DEAH box helicase [Enterobacteriaceae];Uncharacterized protein YfjK	GO:0005524;GO:0004386;0;GO:0051607;GO:0010212	PF00271;0;PF00271	0	0;ecj:JW2608;eco:b2627	0	0	0
Salix_HiSeq_c602136_g5_i3|m.1	Salix_HiSeq_c602136_g5_i3	20	146	0.158292	0.605605	Treatment	7.39433	0.95958	100	0	1414	100	694	99.8559	sp|P24230|RECG_ECOLI	Q2M7W5	693	100	ATP-dependent DNA helicase RecG	GO:0005829;GO:0009379;GO:0005524;GO:0004003;GO:0004004;GO:0003677;GO:0032508;GO:0006310;GO:0006281;GO:0010501	PF00270;PF00271;PF01336	0	ecj:JW3627;eco:b3652	0	K03655	0	Bacteria	Proteobacteria	Gammaproteobacteria	Enterobacteriaceae	Escherichia	Escherichia coli	Bacteria;Proteobacteria;Gammaproteobacteria;Gammaproteobacteria;Gammaproteobacteria;Gammaproteobacteria;Enterobacteriales;Enterobacteriaceae;Escherichia;Escherichia coli	sp|P24230|RECG_ECOLI;tr|A0A0E1ZTC2|A0A0E1ZTC2_ECOLX;gi|939732258|gb|AKK14591.2|	Escherichia coli;Escherichia coli;Escherichia coli K-12	1414;1414;1414	100;100;100	[('ATP-dependent', 3), ('DNA', 3), ('helicase', 3), ('RecG', 2), ('coli', 1)]	ATP-dependent DNA helicase RecG;ATP-dependent DNA helicase RecG;ATP-dependent DNA helicase protein [Escherichia coli K-12]	GO:0005829;GO:0009379;GO:0005524;GO:0004003;GO:0004004;GO:0003677;GO:0032508;GO:0006310;GO:0006281;GO:0010501;GO:0003676	PF00270;PF00271;PF01336;PF00270	0	ecj:JW3627;eco:b3652;0	0	K03655;0	0
Salix_HiSeq_c602005_g1_i1|m.1	Salix_HiSeq_c602005_g1_i1	19	160	0.369175	1.66814	Treatment	8.82296	0.981804	100	0	1172	100	564	99.8227	sp|P15043|RECQ_ECOLI	Q6BEZ3	609	92.4466	ATP-dependent DNA helicase RecQ	GO:0043590;GO:0005737;GO:0030894;GO:0017117;GO:0005524;GO:0043140;GO:0004003;GO:0016887;GO:0003677;GO:0008094;GO:0017116;GO:0046914;GO:0008270;GO:0006974;GO:0032508;GO:0006310;GO:0006281;GO:0006260;GO:0009432	PF00270;PF00271;PF00570;PF16124;PF09382	0	ecj:JW5855;eco:b3822	0	K03654	0	Bacteria	Proteobacteria	Gammaproteobacteria	Enterobacteriaceae	Escherichia	Escherichia coli	Bacteria;Proteobacteria;Gammaproteobacteria;Gammaproteobacteria;Gammaproteobacteria;Gammaproteobacteria;Enterobacteriales;Enterobacteriaceae;Escherichia;Escherichia coli	sp|P15043|RECQ_ECOLI;tr|F4T671|F4T671_ECOLX;gi|693099999|ref|WP_032255548.1|	Escherichia coli;Escherichia coli;Escherichia coli	1172;1173;1174	100;100;100	[('ATP-dependent', 3), ('DNA', 3), ('helicase', 3), ('RecQ', 3), ('coli]', 1)]	ATP-dependent DNA helicase RecQ;ATP-dependent DNA helicase RecQ;ATP-dependent DNA helicase RecQ [Escherichia coli]	GO:0043590;GO:0005737;GO:0030894;GO:0017117;GO:0005524;GO:0043140;GO:0004003;GO:0016887;GO:0003677;GO:0008094;GO:0017116;GO:0046914;GO:0008270;GO:0006974;GO:0032508;GO:0006310;GO:0006281;GO:0006260;GO:0009432;GO:0005622;GO:0003676	PF00270;PF00271;PF00570;PF16124;PF09382;PF00270	0	ecj:JW5855;eco:b3822;0	0	K03654;0	0
Salix_HiSeq_c602162_g3_i1|m.1	Salix_HiSeq_c602162_g3_i1	8	69	0.179608	0.729027	Treatment	8.04459	0.983008	99.86	0	1434	100	691	99.8553	tr|F4SRI4|F4SRI4_ECOLX	F4SRI4	690	100	ATP-dependent DNA helicase Rep	GO:0008408;GO:0005524;GO:0004003;GO:0003697;GO:0006268	PF00580;PF13361	PTHR11070	0	0	0	0	Bacteria	Proteobacteria	Gammaproteobacteria	Enterobacteriaceae	Escherichia	Escherichia coli	Bacteria;Proteobacteria;Gammaproteobacteria;Gammaproteobacteria;Gammaproteobacteria;Gammaproteobacteria;Enterobacteriales;Enterobacteriaceae;Escherichia;Escherichia coli	tr|F4SRI4|F4SRI4_ECOLX;gi|802137072|emb|CQR83197.1|;sp|P09980|REP_ECOLI	Escherichia coli;Escherichia coli K-12;Escherichia coli	1434;1436;1397	100;100;97	[('DNA', 3), ('helicase', 3), ('ATP-dependent', 2), ('Rep', 2), ('and', 1)]	ATP-dependent DNA helicase Rep;DNA helicase and single-stranded DNA-dependent ATPase [Escherichia coli K-12];ATP-dependent DNA helicase Rep	GO:0008408;GO:0005524;GO:0004003;GO:0003697;GO:0006268;0;GO:0008408;GO:0003677;GO:0006268	PF00580;PF13361;0;PF00580;PF13361	PTHR11070;0;PTHR11070	0;ecj:JW5604;eco:b3778	0	0;K03656	0
Salix_HiSeq_c602005_g1_i1|m.6	Salix_HiSeq_c602005_g1_i1	19	160	0.369175	1.66814	Treatment	8.82296	0.981804	96.61	4e-32	126	96	120	49.1667	tr|I6FWR6|I6FWR6_SHIFL	I6FWR6	385	15.3247	ATP-dependent DNA helicase, RecQ family protein	GO:0005524;GO:0008026;GO:0003676;GO:0006310	PF00270;PF00271	0	0	0	0	0	Bacteria	Proteobacteria	Gammaproteobacteria	Enterobacteriaceae	Shigella	Shigella	Bacteria;Proteobacteria;Gammaproteobacteria;Gammaproteobacteria;Gammaproteobacteria;Gammaproteobacteria;Enterobacteriales;Enterobacteriaceae;Shigella	tr|I6FWR6|I6FWR6_SHIFL;gi|391302861|gb|EIQ60708.1|	Shigella;Shigella flexneri 1235-66	126;126	96;96	[('ATP-dependent', 2), ('DNA', 2), ('family', 2), ('helicase,', 2), ('RecQ', 2)]	ATP-dependent DNA helicase, RecQ family protein;ATP-dependent DNA helicase, RecQ family protein [Shigella flexneri 1235-66]	GO:0005524;GO:0008026;GO:0003676;GO:0006310	PF00270;PF00271	0	0	0	0	0
Salix_HiSeq_c602160_g8_i2|m.1	Salix_HiSeq_c602160_g8_i2	7	75	0.144688	1.06739	Treatment	16.5032	0.994998	100	0	1214	100	587	99.8296	tr|A0A0E1M3T8|A0A0E1M3T8_ECOLX	A0A0E1M3T8	586	100	ATP-dependent DNA or RNA helicase	GO:0005524;GO:0003677;GO:0004386;GO:0006412	PF00271;PF04851	0	0	0	0	0	Bacteria	Proteobacteria	Gammaproteobacteria	Enterobacteriaceae	Escherichia	Escherichia coli	Bacteria;Proteobacteria;Gammaproteobacteria;Gammaproteobacteria;Gammaproteobacteria;Gammaproteobacteria;Enterobacteriales;Enterobacteriaceae;Escherichia;Escherichia coli	tr|A0A0E1M3T8|A0A0E1M3T8_ECOLX;sp|P33919|YEJH_ECOLI;gi|446500207|ref|WP_000578061.1|	Escherichia coli;Escherichia coli;Enterobacteriaceae	1214;1214;1214	100;100;100	[('ATP-dependent', 2), ('helicase', 2), ('DNA', 1), ('Putative', 1), ('Uncharacterized', 1)]	Putative ATP-dependent DNA or RNA helicase;Uncharacterized protein YejH;MULTISPECIES: ATP-dependent helicase [Enterobacteriaceae]	GO:0005524;GO:0003677;GO:0004386;GO:0006412;GO:0005524;GO:0004004;GO:0051301;GO:0006302;GO:0042493;GO:0010212;GO:0010501	PF00271;PF04851;PF00271	0	ecj:JW2172;eco:b2184	0	K17677	0
Salix_HiSeq_c601265_g1_i4|m.1	Salix_HiSeq_c601265_g1_i4	12	109	0.231251	1.13047	Treatment	9.15726	0.99063	100	0	879	100	433	99.7691	sp|P21693|DBPA_ECOLI	P21693	457	94.5295	ATP-dependent RNA helicase DbpA	GO:0005737;GO:0043531;GO:0005524;GO:0034459;GO:0016887;GO:0033677;GO:0003724;GO:0019843;GO:0000027;GO:0010501	PF03880;PF00270;PF00271	0	ecj:JW1337;eco:b1343	0	K05591	0	Bacteria	Proteobacteria	Gammaproteobacteria	Enterobacteriaceae	Escherichia	Escherichia coli	Bacteria;Proteobacteria;Gammaproteobacteria;Gammaproteobacteria;Gammaproteobacteria;Gammaproteobacteria;Enterobacteriales;Enterobacteriaceae;Escherichia;Escherichia coli	sp|P21693|DBPA_ECOLI;tr|G0FEH7|G0FEH7_ECOLX;gi|510898557|ref|WP_016230939.1|	Escherichia coli;Escherichia coli;Escherichia coli	879;879;880	100;100;100	[('ATP-dependent', 3), ('RNA', 3), ('helicase', 3), ('DbpA', 2), ('coli]', 1)]	ATP-dependent RNA helicase DbpA;ATP-dependent RNA helicase DbpA;ATP-dependent RNA helicase [Escherichia coli]	GO:0005737;GO:0043531;GO:0005524;GO:0034459;GO:0016887;GO:0033677;GO:0003724;GO:0019843;GO:0000027;GO:0010501;GO:0005737;GO:0003723	PF03880;PF00270;PF00271;PF03880	0	ecj:JW1337;eco:b1343;0	0	K05591;0	0
Salix_HiSeq_c598687_g1_i2|m.1	Salix_HiSeq_c598687_g1_i2	9	63	0.224988	0.721162	Treatment	6.44497	0.954433	100	0	1299	100	647	99.8454	tr|A0A0H2Z3A1|A0A0H2Z3A1_ECOK1	A0A0H2Z3A1	646	100	ATP-dependent RNA helicase DeaD	GO:0005737;GO:0005524;GO:0004004;GO:0003723;GO:0070417;GO:0000027;GO:0006401	PF03880;PF00270;PF12343;PF00271	0	ecv:APECO1_3268	0	K05592	0	Bacteria	Proteobacteria	Gammaproteobacteria	Enterobacteriaceae	Escherichia	Escherichia coli	Bacteria;Proteobacteria;Gammaproteobacteria;Gammaproteobacteria;Gammaproteobacteria;Gammaproteobacteria;Enterobacteriales;Enterobacteriaceae;Escherichia;Escherichia coli	tr|A0A0H2Z3A1|A0A0H2Z3A1_ECOK1;gi|485663700|ref|WP_001305131.1|;sp|P0A9P8|DEAD_SHIFL	Escherichia coli;Shigella flexneri;Shigella	1299;1299;1259	100;100;97	[('RNA', 3), ('helicase', 3), ('ATP-dependent', 2), ('DeaD', 2), ('[Shigella', 1)]	ATP-dependent RNA helicase DeaD;RNA helicase [Shigella flexneri];ATP-dependent RNA helicase DeaD	GO:0005737;GO:0005524;GO:0004004;GO:0003723;GO:0070417;GO:0000027;GO:0006401;0;GO:0005737;GO:0006401	PF03880;PF00270;PF12343;PF00271;0;PF03880;PF00271	0	ecv:APECO1_3268;0;sfl:SF3203;sfx:S3420	0	K05592;0;K05592	0
Salix_HiSeq_c602089_g1_i1|m.3	Salix_HiSeq_c602089_g1_i1	13	89	0.397921	1.39519	Treatment	6.74732	0.953515	100	2e-106	328	100	157	99.3631	sp|P37024|HRPB_ECOLI	Q2MCG2	809	19.2831	ATP-dependent RNA helicase HrpB	GO:0005737;GO:0005524;GO:0004004;GO:0044822;GO:0006396	PF00270;PF04408;PF00271;PF08482	0	ecj:JW0144;eco:b0148	0	K03579	0	Bacteria	Proteobacteria	Gammaproteobacteria	Enterobacteriaceae	Escherichia	Escherichia coli	Bacteria;Proteobacteria;Gammaproteobacteria;Gammaproteobacteria;Gammaproteobacteria;Gammaproteobacteria;Enterobacteriales;Enterobacteriaceae;Escherichia;Escherichia coli	sp|P37024|HRPB_ECOLI;tr|A0A080GZM4|A0A080GZM4_ECOLX;gi|660304541|gb|KEN93139.1|	Escherichia coli;Escherichia coli;Escherichia coli 2-222-05_S3_C1	328;317;317	100;96;96	[('ATP-dependent', 3), ('helicase', 3), ('family', 2), ('C-terminal', 2), ('2-222-05_S3_C1]', 1)]	ATP-dependent RNA helicase HrpB;ATP-dependent helicase C-terminal family protein;ATP-dependent helicase C-terminal family protein [Escherichia coli 2-222-05_S3_C1]	GO:0005737;GO:0005524;GO:0004004;GO:0044822;GO:0006396;GO:0004386	PF00270;PF04408;PF00271;PF08482	0	ecj:JW0144;eco:b0148;0	0	K03579;0	0
Salix_HiSeq_c602162_g3_i1|m.4	Salix_HiSeq_c602162_g3_i1	8	69	0.179608	0.729027	Treatment	8.04459	0.983008	100	0	637	100	307	99.6743	tr|A0A0F6EJW5|A0A0F6EJW5_SHIFL	A0A0F6EJW5	421	72.6841	ATP-dependent RNA helicase RhlB	GO:0005737;GO:0005524;GO:0004004;GO:0003723;GO:0006401	PF00270;PF00271	0	sfs:SFyv_5571	0	K03732	0	Bacteria	Proteobacteria	Gammaproteobacteria	Enterobacteriaceae	Shigella	Shigella	Bacteria;Proteobacteria;Gammaproteobacteria;Gammaproteobacteria;Gammaproteobacteria;Gammaproteobacteria;Enterobacteriales;Enterobacteriaceae;Shigella	tr|A0A0F6EJW5|A0A0F6EJW5_SHIFL;sp|Q329V8|RHLB_SHIDS;gi|445969638|ref|WP_000047493.1|	Shigella;Shigella;Escherichia coli	637;637;637	100;100;100	[('RNA', 3), ('helicase', 3), ('ATP-dependent', 2), ('RhlB', 2), ('coli]', 1)]	ATP-dependent RNA helicase RhlB;ATP-dependent RNA helicase RhlB;RNA helicase [Escherichia coli]	GO:0005737;GO:0005524;GO:0004004;GO:0003723;GO:0006401;GO:0005737	PF00270;PF00271;PF00270	0	sfs:SFyv_5571;sdy:SDY_3969	0	K03732;K03732	0
Salix_HiSeq_c602162_g6_i1|m.4	Salix_HiSeq_c602162_g6_i1	5	56	0.185467	1.56554	Treatment	20.4898	0.996769	99	1e-63	204	99	115	86.9565	sp|Q3YVI4|RHLB_SHISS	Q3YVI4	421	23.753	ATP-dependent RNA helicase RhlB	GO:0005737;GO:0005524;GO:0004004;GO:0003723;GO:0006401	PF00270;PF00271	0	ssn:SSON_3951	0	K03732	0	Bacteria	Proteobacteria	Gammaproteobacteria	Enterobacteriaceae	Shigella	Shigella	Bacteria;Proteobacteria;Gammaproteobacteria;Gammaproteobacteria;Gammaproteobacteria;Gammaproteobacteria;Enterobacteriales;Enterobacteriaceae;Shigella	sp|Q3YVI4|RHLB_SHISS;gi|938763436|gb|KPS48202.1|;tr|X3Y1P0|X3Y1P0_SALEN	Shigella;Enterobacter cloacae subsp. cloacae;Salmonella	204;204;200	99;98;94	[('ATP-dependent', 2), ('RNA', 2), ('helicase', 2), ('cloacae', 1), ('RhlB', 1)]	ATP-dependent RNA helicase RhlB;ATP-dependent RNA helicase RhlB, partial [Enterobacter cloacae subsp. cloacae];Uncharacterized protein (Fragment)	GO:0005737;GO:0005524;GO:0004004;GO:0003723;GO:0006401;0;GO:0003676	PF00270;PF00271;0;PF00270	0	ssn:SSON_3951;0	0	K03732;0	0
Salix_HiSeq_c601160_g1_i1|m.1	Salix_HiSeq_c601160_g1_i1	10	66	0.277122	1.15793	Treatment	8.55825	0.958443	100	0	916	100	455	99.7802	sp|P25888|RHLE_ECOLI	P25888	454	100	ATP-dependent RNA helicase RhlE	GO:0005829;GO:0005524;GO:0004004;GO:0003723;GO:0009408;GO:0042255;GO:0010501	PF00270;PF00271	0	ecj:JW0781;eco:b0797	0	K11927	0	Bacteria	Proteobacteria	Gammaproteobacteria	Enterobacteriaceae	Escherichia	Escherichia coli	Bacteria;Proteobacteria;Gammaproteobacteria;Gammaproteobacteria;Gammaproteobacteria;Gammaproteobacteria;Enterobacteriales;Enterobacteriaceae;Escherichia;Escherichia coli	sp|P25888|RHLE_ECOLI;tr|G0F1I9|G0F1I9_ECOLX;gi|445929246|ref|WP_000007101.1|	Escherichia coli;Escherichia coli;Enterobacteriaceae	916;916;916	100;100;100	[('ATP-dependent', 3), ('RhlE', 3), ('RNA', 3), ('helicase', 3), ('MULTISPECIES:', 1)]	ATP-dependent RNA helicase RhlE;ATP-dependent RNA helicase RhlE;MULTISPECIES: ATP-dependent RNA helicase RhlE [Enterobacteriaceae]	GO:0005829;GO:0005524;GO:0004004;GO:0003723;GO:0009408;GO:0042255;GO:0010501;GO:0005737;GO:0003676	PF00270;PF00271;PF00270	0	ecj:JW0781;eco:b0797;0	0	K11927;0	0
Salix_HiSeq_c600390_g3_i9|m.1	Salix_HiSeq_c600390_g3_i9	8	60	0.16926	0.745738	Treatment	9.47676	0.967671	100	0	636	100	296	98.6486	tr|A0A0L6ZKH2|A0A0L6ZKH2_ECOLX	A0A0L6ZKH2	1418	20.5924	Attaching and effacing protein	0	PF02369;PF11924;PF09134	0	0	0	0	0	Bacteria	Proteobacteria	Gammaproteobacteria	Enterobacteriaceae	Escherichia	Escherichia coli	Bacteria;Proteobacteria;Gammaproteobacteria;Gammaproteobacteria;Gammaproteobacteria;Gammaproteobacteria;Enterobacteriales;Enterobacteriaceae;Escherichia;Escherichia coli	tr|A0A0L6ZKH2|A0A0L6ZKH2_ECOLX;gi|445942368|ref|WP_000020223.1|;sp|P36943|EAEH_ECOLI	Escherichia coli;Escherichia coli;Escherichia coli	636;636;620	100;100;97	[('and', 2), ('effacing', 2), ('coli]', 1), ('[Escherichia', 1), ('intimin-like', 1)]	Attaching and effacing protein;intimin-like adhesin FdeC [Escherichia coli];Putative attaching and effacing protein homolog	0;GO:0007155	PF02369;PF11924;PF09134;0;PF11924	0	0;ecj:JW0291	0	0;K13735	0
Salix_HiSeq_c601812_g2_i2|m.1	Salix_HiSeq_c601812_g2_i2	19	172	0.233714	1.1721	Treatment	10.2057	0.989057	92.29	0	1031	98	559	99.8211	tr|G0FBK8|G0FBK8_ECOLX	G0FBK8	515	100	Bacterial FdrA family protein	GO:0003824;GO:0048037	PF02629;PF00549;PF00549;PF02629	0	0	0	0	0	Bacteria	Proteobacteria	Gammaproteobacteria	Enterobacteriaceae	Escherichia	Escherichia coli	Bacteria;Proteobacteria;Gammaproteobacteria;Gammaproteobacteria;Gammaproteobacteria;Gammaproteobacteria;Enterobacteriales;Enterobacteriaceae;Escherichia;Escherichia coli	tr|G0FBK8|G0FBK8_ECOLX;gi|446033981|ref|WP_000111836.1|;sp|P77187|YAHF_ECOLI	Escherichia coli;Unknown;Escherichia coli	1031;1031;1031	98;98;98	[('YahF', 1), ('family', 1), ('Uncharacterized', 1), ('MULTISPECIES:', 1), ('synthase', 1)]	Bacterial FdrA family protein;MULTISPECIES: NAD(P)-binding succinyl-CoA synthase [Proteobacteria];Uncharacterized protein YahF	GO:0003824;GO:0048037;0;GO:0005829;GO:0009361;GO:0004775;GO:0009142;GO:0006105;GO:0006104;GO:0006099	PF02629;PF00549;PF02629;0;PF00549	0	0;ecj:JW0312;eco:b0320	0	0	0
Salix_HiSeq_c602230_g7_i2|m.3	Salix_HiSeq_c602230_g7_i2	7	47	0.194821	0.869259	Treatment	9.48913	0.962943	100	3e-108	312	100	151	99.3377	sp|P0A9A1|FTNA_SHIFL	P23887	165	90.9091	Bacterial non-heme ferritin	GO:0005737;GO:0008199;GO:0016491;GO:0006879;GO:0006826	PF00210	PTHR11431	sfl:SF1951;sfx:S2044	0	K02217	0	Bacteria	Proteobacteria	Gammaproteobacteria	Enterobacteriaceae	Shigella	Shigella	Bacteria;Proteobacteria;Gammaproteobacteria;Gammaproteobacteria;Gammaproteobacteria;Gammaproteobacteria;Enterobacteriales;Enterobacteriaceae;Shigella	sp|P0A9A1|FTNA_SHIFL;tr|E2XIQ8|E2XIQ8_SHIDY;gi|485710926|ref|WP_001343301.1|	Shigella;Shigella;Shigella sonnei	312;312;312	100;100;100	[('ferritin', 2), ('non-heme', 1), ('[Shigella', 1), ('Ferritin', 1), ('sonnei]', 1)]	Bacterial non-heme ferritin;Ferritin;ferritin [Shigella sonnei]	GO:0005737;GO:0008199;GO:0016491;GO:0006879;GO:0006826;GO:0005737	PF00210;PF00210	PTHR11431;PTHR11431	sfl:SF1951;sfx:S2044;0	0	K02217;0	0
Salix_HiSeq_c601812_g2_i2|m.4	Salix_HiSeq_c601812_g2_i2	19	172	0.233714	1.1721	Treatment	10.2057	0.989057	100	0	645	100	311	99.6785	tr|A0A090JE79|A0A090JE79_ECOLX	A0A090JE79	310	100	Bacterial regulatory helix-turn-helix , lysR family protein	GO:0003677;GO:0003700;GO:0006351	PF00126;PF03466	0	0	0	0	0	Bacteria	Proteobacteria	Gammaproteobacteria	Enterobacteriaceae	Escherichia	Escherichia coli	Bacteria;Proteobacteria;Gammaproteobacteria;Gammaproteobacteria;Gammaproteobacteria;Gammaproteobacteria;Enterobacteriales;Enterobacteriaceae;Escherichia;Escherichia coli	tr|A0A090JE79|A0A090JE79_ECOLX;gi|447007138|ref|WP_001084394.1|;sp|P77700|YAHB_ECOLI	Escherichia coli;Bacteria;Escherichia coli	645;645;645	100;100;100	[('transcriptional', 2), ('regulator', 2), ('family', 1), ('Uncharacterized', 1), ('HTH-type', 1)]	Bacterial regulatory helix-turn-helix , lysR family protein;MULTISPECIES: DNA-bindng transcriptional regulator [Bacteria];Uncharacterized HTH-type transcriptional regulator YahB	GO:0003677;GO:0003700;GO:0006351;0;GO:0003677;GO:0006351	PF00126;PF03466;0;PF00126;PF03466	0	0;ecj:JW0308;eco:b0316	0	0	0
Salix_HiSeq_c602185_g3_i2|m.5	Salix_HiSeq_c602185_g3_i2	13	119	0.22912	1.0365	Treatment	8.90902	0.991201	100	1e-170	481	100	231	99.5671	tr|I6B9M2|I6B9M2_SHIFL	I6B9M2	230	100	Bacterial regulatory s, gntR family protein	GO:0003677;GO:0003700;GO:0006351	PF07729;PF00392	0	0	0	0	0	Bacteria	Proteobacteria	Gammaproteobacteria	Enterobacteriaceae	Shigella	Shigella	Bacteria;Proteobacteria;Gammaproteobacteria;Gammaproteobacteria;Gammaproteobacteria;Gammaproteobacteria;Enterobacteriales;Enterobacteriaceae;Shigella	tr|I6B9M2|I6B9M2_SHIFL;gi|447053908|ref|WP_001131164.1|;sp|P31475|YIEP_ECOLI	Shigella;Unknown;Escherichia coli	481;481;481	100;100;100	[('transcriptional', 2), ('regulator', 2), ('family', 1), ('Uncharacterized', 1), ('HTH-type', 1)]	Bacterial regulatory s, gntR family protein;MULTISPECIES: transcriptional regulator [Proteobacteria];Uncharacterized HTH-type transcriptional regulator YieP	GO:0003677;GO:0003700;GO:0006351;0;GO:0005829;GO:0003677;GO:0006351	PF07729;PF00392;0;PF07729;PF00392	0	0;ecj:JW5608;eco:b3755	0	0	0
Salix_HiSeq_c601870_g1_i1|m.4	Salix_HiSeq_c601870_g1_i1	27	226	0.25343	1.15438	Treatment	8.98722	0.976974	100	0	664	100	327	99.6942	tr|G0FF95|G0FF95_ECOLX	G0FF95	326	100	Bacterial transferase hexapeptide (Three repeats) family protein	GO:0008879;GO:0045226	0	0	0	0	0	0	Bacteria	Proteobacteria	Gammaproteobacteria	Enterobacteriaceae	Escherichia	Escherichia coli	Bacteria;Proteobacteria;Gammaproteobacteria;Gammaproteobacteria;Gammaproteobacteria;Gammaproteobacteria;Enterobacteriales;Enterobacteriaceae;Escherichia;Escherichia coli	tr|G0FF95|G0FF95_ECOLX;sp|P76100|YDCK_ECOLI;gi|447156786|ref|WP_001234042.1|	Escherichia coli;Escherichia coli;Enterobacteriaceae	664;664;664	100;100;100	[('YdcK', 1), ('family', 1), ('Uncharacterized', 1), ('hexapeptide', 1), ('MULTISPECIES:', 1)]	Bacterial transferase hexapeptide (Three repeats) family protein;Uncharacterized acetyltransferase YdcK;MULTISPECIES: hypothetical protein [Enterobacteriaceae]	GO:0008879;GO:0045226;GO:0008879;GO:0016746	0	0	ecj:JW1424;eco:b1428	0	0	0
Salix_HiSeq_c600465_g2_i2|m.2	Salix_HiSeq_c600465_g2_i2	8	74	0.180826	0.993256	Treatment	12.6722	0.989076	100	1e-109	315	100	159	99.3711	sp|P0ABD3|BFR_ECOLI	Q2M701	158	100	Bacterioferritin	GO:0005829;GO:0016020;GO:0008199;GO:0004322;GO:0020037;GO:0042802;GO:0005506;GO:0016491;GO:0006880;GO:0006826	PF00210	0	ecj:JW3298;eco:b3336	0	K03594	0	Bacteria	Proteobacteria	Gammaproteobacteria	Enterobacteriaceae	Escherichia	Escherichia coli	Bacteria;Proteobacteria;Gammaproteobacteria;Gammaproteobacteria;Gammaproteobacteria;Gammaproteobacteria;Enterobacteriales;Enterobacteriaceae;Escherichia;Escherichia coli	sp|P0ABD3|BFR_ECOLI;tr|W1WM70|W1WM70_9ZZZZ;gi|446598158|ref|WP_000675504.1|	Escherichia coli;Unknown;Unknown	315;315;315	100;100;100	[('Bacterioferritin', 2), ('[Proteobacteria]', 1), ('bacterioferritin', 1), ('MULTISPECIES:', 1)]	Bacterioferritin;Bacterioferritin;MULTISPECIES: bacterioferritin [Proteobacteria]	GO:0005829;GO:0016020;GO:0008199;GO:0004322;GO:0020037;GO:0042802;GO:0005506;GO:0016491;GO:0006880;GO:0006826;GO:0005623;GO:0006879	PF00210;PF00210	0	ecj:JW3298;eco:b3336;0	0	K03594;0	0
Salix_HiSeq_c601307_g3_i1|m.9	Salix_HiSeq_c601307_g3_i1	12	127	0.122721	0.688964	Treatment	11.9404	0.99536	100	2e-101	299	100	145	99.3103	sp|P11072|LIT_ECOLI	P77283	297	48.4848	Bacteriophage T4 late gene expression-blocking protein	GO:0016021;GO:0005886;GO:0008233;GO:0006508;GO:0006448	PF10463	0	ecj:JW1125;eco:b1139	0	0	0	Bacteria	Proteobacteria	Gammaproteobacteria	Enterobacteriaceae	Escherichia	Escherichia coli	Bacteria;Proteobacteria;Gammaproteobacteria;Gammaproteobacteria;Gammaproteobacteria;Gammaproteobacteria;Enterobacteriales;Enterobacteriaceae;Escherichia;Escherichia coli	sp|P11072|LIT_ECOLI;tr|A0A094Y1G9|A0A094Y1G9_ECOLX;gi|146627|gb|AAA24074.1|	Escherichia coli;Escherichia coli;Escherichia coli	299;299;300	100;100;100	[('coli]', 1), ('[Escherichia', 1), ('gplit', 1), ('Integrase', 1), ('late', 1)]	Bacteriophage T4 late gene expression-blocking protein;Integrase;gplit protein [Escherichia coli]	GO:0016021;GO:0005886;GO:0008233;GO:0006508;GO:0006448;0	PF10463;PF10463	0	ecj:JW1125;eco:b1139;0	0	0	0
Salix_HiSeq_c602052_g7_i1|m.1	Salix_HiSeq_c602052_g7_i1	5	46	0.220893	1.10944	Treatment	10.1502	0.988713	99.26	0	544	100	271	99.631	sp|P77293|GTRB_ECOLI	P77293	306	88.2353	Bactoprenol glucosyl transferase homolog from prophage CPS-53	GO:0016021;GO:0005886;GO:0016740;GO:0016757	PF00535	0	ecj:JW2347;eco:b2351	0	0	0	Bacteria	Proteobacteria	Gammaproteobacteria	Enterobacteriaceae	Escherichia	Escherichia coli	Bacteria;Proteobacteria;Gammaproteobacteria;Gammaproteobacteria;Gammaproteobacteria;Gammaproteobacteria;Enterobacteriales;Enterobacteriaceae;Escherichia;Escherichia coli	sp|P77293|GTRB_ECOLI;tr|A0A090J4A2|A0A090J4A2_ECOLX;gi|446626305|ref|WP_000703651.1|	Escherichia coli;Escherichia coli;Escherichia coli	544;544;544	100;100;100	[('transferase', 3), ('glucosyl', 3), ('Bactoprenol', 2), ('coli]', 1), ('bactoprenol', 1)]	Bactoprenol glucosyl transferase homolog from prophage CPS-53;Bactoprenol glucosyl transferase;bactoprenol glucosyl transferase [Escherichia coli]	GO:0016021;GO:0005886;GO:0016740;GO:0016757;GO:0016021	PF00535;PF00535	0	ecj:JW2347;eco:b2351;0	0	0	0
Salix_HiSeq_c602052_g7_i1|m.3	Salix_HiSeq_c602052_g7_i1	5	46	0.220893	1.10944	Treatment	10.1502	0.988713	100	2e-81	241	100	121	99.1736	sp|P77682|GTRA_ECOLI	P77682	120	100	Bactoprenol-linked glucose translocase homolog from prophage CPS-53	GO:0016021;GO:0005886;GO:0003870;GO:0003824;GO:0008883;GO:0050661;GO:0006783;GO:0055114;GO:0000271;GO:0006810	PF04138	0	ecj:JW2346;eco:b2350	0	0	0	Bacteria	Proteobacteria	Gammaproteobacteria	Enterobacteriaceae	Escherichia	Escherichia coli	Bacteria;Proteobacteria;Gammaproteobacteria;Gammaproteobacteria;Gammaproteobacteria;Gammaproteobacteria;Enterobacteriales;Enterobacteriaceae;Escherichia;Escherichia coli	sp|P77682|GTRA_ECOLI;tr|A0A0K2LMD0|A0A0K2LMD0_ECOLX;gi|939732006|gb|ALJ95625.1|	Escherichia coli;Escherichia coli;Escherichia coli K-12	241;241;242	100;100;100	[('translocase', 3), ('prophage', 2), ('CPS-53', 2), ('Bactoprenol-linked', 2), ('glucose', 2)]	Bactoprenol-linked glucose translocase homolog from prophage CPS-53;Bactoprenol-linked glucose translocase;CPS-53 (KpLE1) prophage bactoprenol-linkedglucose translocase (flippase) protein [Escherichia coli K-12]	GO:0016021;GO:0005886;GO:0003870;GO:0003824;GO:0008883;GO:0050661;GO:0006783;GO:0055114;GO:0000271;GO:0006810;0	PF04138;PF04138	0	ecj:JW2346;eco:b2350;0	0	0	0
[truncated: 2,721 more rows]

## Sheet: Sheet1
Column	description
queryid	Assembly contig/Query sequence unique identifier - Trinity isoform
geneid	Assembly gene unique identifier - Trinity putative gene
C_RawCounts	control (non-contaminated) raw counts
T_RawCounts	Treatment (contaminated) raw counts
C_Meantpm	control (non-contaminated) relative abundance - tpm
T_Meantpm	Treatment (contaminated) relative abundance - tpm
[truncated: 41 more rows]
